# Supplementary material for: A chemogenetic approach for dopamine imaging with tunable sensitivity
Source: Nat Commun. 2024 Jul 2;15:5551. doi: 10.1038/s41467-024-49442-3 (PMC11219860; doi:10.1038/s41467-024-49442-3)
Supplement: Supplementary file 6 — Source Data [file 41467_2024_49442_MOESM6_ESM.zip]

Archive with 40 entries (40 files):
- __MACOSX/._SourceData_Fig1.xlsx
- __MACOSX/._SourceData_Fig2.xlsx
- __MACOSX/._SourceData_Fig3.xlsx
- __MACOSX/._SourceData_Fig4.xlsx
- __MACOSX/._SourceData_Fig5.xlsx
- __MACOSX/._SourceData_Fig6.xlsx
- __MACOSX/._SourceData_Fig7.xlsx
- __MACOSX/._SourceData_Fig8.xlsx
- __MACOSX/._SourceData_SupplementaryFig1.xlsx
- __MACOSX/._SourceData_SupplementaryFig10.xlsx
- __MACOSX/._SourceData_SupplementaryFig11.xlsx
- __MACOSX/._SourceData_SupplementaryFig12.xlsx
- __MACOSX/._SourceData_SupplementaryFig2.xlsx
- __MACOSX/._SourceData_SupplementaryFig3.xlsx
- __MACOSX/._SourceData_SupplementaryFig4.xlsx
- __MACOSX/._SourceData_SupplementaryFig5.xlsx
- __MACOSX/._SourceData_SupplementaryFig6.xlsx
- __MACOSX/._SourceData_SupplementaryFig7.xlsx
- __MACOSX/._SourceData_SupplementaryFig8.xlsx
- __MACOSX/._SourceData_SupplementaryFig9.xlsx
- SourceData_Fig1.xlsx
- SourceData_Fig2.xlsx
- SourceData_Fig3.xlsx
- SourceData_Fig4.xlsx
- SourceData_Fig5.xlsx
- SourceData_Fig6.xlsx
- SourceData_Fig7.xlsx
- SourceData_Fig8.xlsx
- SourceData_SupplementaryFig1.xlsx
- SourceData_SupplementaryFig10.xlsx
- SourceData_SupplementaryFig11.xlsx
- SourceData_SupplementaryFig12.xlsx
- SourceData_SupplementaryFig2.xlsx
- SourceData_SupplementaryFig3.xlsx
- SourceData_SupplementaryFig4.xlsx
- SourceData_SupplementaryFig5.xlsx
- SourceData_SupplementaryFig6.xlsx
- SourceData_SupplementaryFig7.xlsx
- SourceData_SupplementaryFig8.xlsx
- SourceData_SupplementaryFig9.xlsx
