# Supplementary material for: A chemogenetic approach for dopamine imaging with tunable sensitivity
Source: Nat Commun. 2024 Jul 2;15:5551. doi: 10.1038/s41467-024-49442-3 (PMC11219860; doi:10.1038/s41467-024-49442-3)
Supplement: Supplementary file 6 — Source Data [file 41467_2024_49442_MOESM6_ESM.zip › SourceData_Fig1.xlsx]

## Sheet: fig1.b
	DETQ [M]
DA [M]	0	0	0	0	0	0	0	0	0	0	0	0	0	0	0	0	0	0	0	0	0	0	0	0	0	0	0	0	0	0	0	0	0	0	0	1e-09	1e-09	1e-09	1e-09	1e-09	1e-09	1e-09	1e-09	1e-09	1e-09	1e-09	1e-09	1e-09	1e-09
-9	-0.03	0.06	-0.07	0.01	0.08	0	0	-0.06	0.1	0	-0.02	-0.01	0.1	0.21	0.45	0.29	0.01	0.44	0.04	0.1																0.12	0.08	0.09	0.12	0.2	0.15	0.11	0.02	0.1	0.16	0.16	0.24	0.31	0.36
-8	0.04	0.06	-0.09	-0.01	0.07	-0.03	0.01	-0.02	0.17	0.05	0.05	0.03	0.15	0.11	0.42	0.43	0	0.45	-0.01	0.17																0.19	0.13	0.2	0.16	0.26	0.21	0.21	0.16	0.22	0.2	0.46	1.03	0.82	0.85
-7	1.13	0.71	0.93	0.93	0.72	0.77	0.32	0.32	0.49	0.27	0.28	0.26	0.23	0.28	0.81	0.85	0.17	0.58	0.09	0.26																0.43	0.52	0.5	0.58	0.94	0.67	0.59	0.47	0.53	0.59	0.94	2.58	1.65	1.53
-6	4.38	2.7	0.8	4.07	2.77	4	2.99	3.64	3.65	3.1	2.77	2.72	3.46	3.14	5.57	5.81	3.18	4.77	1.85	3.43																2.96	2.95	3.08	3.04	4.04	3.16	2.9	2.91	2.98	2.8	4.73	5.83	3.79	3.69
-5	9.99	8.31	9.63	8.44	8.56	8.14	7.71	7.89	8.9	7.76	6.99	6.68	7.51	7.33	11	11.74	7.03	10.48	4.49	8.13																7.27	6.1	6.46	7.58	10.21	7.82	7.34	6.76	7.2	6.19	11.33	12.06	8.4	8.23
-4	10.79	9.02	10.95	9.29	9.25	9.14	9.14	9.42	10.69	8.61	8.23	8.48	9.26	9.03	13.15	14.43	9	12.42	5.81	11.1																9.47	6.48	6.76	10.16	12.48	10.09	8.37	7.61	8.32	7.26	13.76	13.75	8.9	9.4
-3	9.15	9.67	11.27	7.72	11.44	11.22	9.1	9.38	10.55	8.54	8.15	8.42	9.22	8.37	12.98	14.2	9.25	11.32	5.88	11.95																9.34	6.48	6.75	10.18	12.12	10.05	8.38	7.66	8.16	7.12	13.69	13.74	8.8	8.97
[truncated: 231 more columns]

## Sheet: fig1.d
	DETQ [M]
DA [M]	0	0	0	0	0	0	0	0	0	0	0	0	0	0	0	0	0	0	0	0	0	0	1e-09	1e-09	1e-09	1e-09	1e-09	1e-09	1e-09	1e-09	1e-09	1e-09	1e-09	1e-09	1e-09	1e-09	1e-09	1e-09	1e-09	1e-09	1e-09	1e-09	1e-09	1e-09	5e-09	5e-09	5e-09	5e-09	5e-09
-9	0.06	0.07	-0.02	0.11	0.15	0.03	0	0.06	-0.02	0.05	0.15	0.06	0.04	0.07	0.1	0.12							-0.03	0.14	0.13	-0.01	0.05	0.03	0.01	0.06	0.1	-0.01	0.12	0.07	0	0.02	-0.03	0.2	0.04	0.14	0.12	-0.04			0.12	0.15	0.12	0.08	-0.11
-8	0.3	0.08	0.17	0.22	0.31	0.23	0.16	0.44	0.02	0.07	0.17	0.15	0.16	0.14	0.05	0.25							0.07	0.27	0.26	0.05	0.09	0.11	-0.03	0.11	0.15	0	0.22	0.25	0.11	0	0	0.23	0.14	0.15	0.12	0.03			0.18	0.22	0.08	0.16	0.13
-7	0.43	0.27	0.54	0.44	0.62	0.35	0.48	0.94	0.28	0.32	0.51	0.71	0.68	0.58	0.37	0.98							0.27	0.53	0.52	0.21	0.24	0.29	0.18	0.49	0.64	0.24	0.42	0.6	0.45	0.49	0.54	0.77	0.32	0.31	0.39	0.34			0.9	0.68	0.75	0.78	0.79
-6	4.06	2.9	4.25	3.58	3.82	3.4	3.26	3.22	1.74	2.37	2.6	2.79	2.72	3.7	3.94	5.59							2.73	4.27	3.66	2.73	3.06	3.93	2.39	2.82	3.51	1.96	2.43	3.46	3.12	2.07	2.69	3.38	2.03	1.78	1.99	1.71			1.83	1.98	1.87	1.78	1.88
-5	9.24	5.99	8.68	7.83	8.43	7.76	8.54	9.13	4.81	6.3	6.88	7.87	6.44	6.68	7.13	9.45							6.18	10.19	8.76	6.99	7.21	9.2	6.32	6.38	8.01	5.66	6.52	8.44	7.93	7.24	8.72	11	6.95	7.05	6.33	5.96			7.47	7.19	7.01	7.31	7.09
-4	11.81	7.49	10.98	9.85	11.51	9.14	10.87	11.11	5.77	8.37	8.79	11.04	7.96	7.6	7.95	10.8							6.53	11.22	9.72	8.27	7.78	10.05	6.87	6.9	9.68	6.74	7.84	10.35	9.7	8.34	10.34	11.85	8.28	8.61	7.2	8.05			9.39	9.13	8.87	8.81	9.54
-3	10.82	7.51	10.33	9.79	11.04	8.62	10.65	10.42	5.36	8.16	8.47	10.17	6.86	6.7	8	10.12							5.9	10.75	9.5	8.16	7.86	9.04	6.68	6.54	9.08	6.12	7.96	10.5	9.43	7.76	9.22	10.09	8.06	7.47	6.17	8.06			8.42	8.65	8.52	8.37	8.93
[truncated: 127 more columns]

## Sheet: fig1.e
	0	1	5	10	20	50	150	450
dLight1.3b	1941	1889	1233	841.4	733.8	288.7	273.6	244.4
AlloLite-ctr	1888	1838	1921	1855	1156	1316	1309	1238

## Sheet: fig1.f
	0	1	5	10	20	50	150	450
dLight1.3b	988.9	904.294	987.538	895.55	964.95	1034	940.176	964.812
AlloLite-ctr	893.875	821.75	830.5	901.714	867.667	896.5	829.857	896.5
