# Supplementary material for: A chemogenetic approach for dopamine imaging with tunable sensitivity
Source: Nat Commun. 2024 Jul 2;15:5551. doi: 10.1038/s41467-024-49442-3 (PMC11219860; doi:10.1038/s41467-024-49442-3)
Supplement: Supplementary file 6 — Source Data [file 41467_2024_49442_MOESM6_ESM.zip › SourceData_Fig2.xlsx]

## Sheet: fig.2d-baseline DFF
4-AP	4-AP+DETQ
0	0.02
0.001	0.01
-0.005	0
-0.002	0.01
0.001	0.01
-0.007	0
0.005	0.02
-0.001	0.01
-0.004	0
0	0.01

## Sheet: fig.2e-event count
SALINE	4-AP	DETQ		Stats:	Multiple comparisons with Bonferroni correction (a = 0.01667 after correction)
10	9	25		Saline vs 4-AP	0.2998	n.s.
5	10	19		Saline vs DETQ	0.007289	**
9	43	47		4-AP vs DETQ	0.001697	***
15	12	15
9	13	12
16	9	23
11	16	26
7	8	15
10	10	13
5	6	20
