# Supplementary material for: A chemogenetic approach for dopamine imaging with tunable sensitivity
Source: Nat Commun. 2024 Jul 2;15:5551. doi: 10.1038/s41467-024-49442-3 (PMC11219860; doi:10.1038/s41467-024-49442-3)
Supplement: Supplementary file 6 — Source Data [file 41467_2024_49442_MOESM6_ESM.zip › SourceData_Fig3.xlsx]

## Sheet: Fig.3c
Ionto - ejection current 20 nA, 5 ms
Area (>2σ baseline, µm2)
Control		DETQ
Slice #1	57.3944	Slice #1	46.4155
Slice #2	51.0606	Slice #2	36.0796
Slice #3	37.3595	Slice #3	66.3422
Slice #4	36.1457	Slice #4	70.6508
Slice #5	28.3577	Slice #5	105.835
		Slice #6	128.213
		Slice #7	90.4212
Mean	42.0636		77.7082
SEM	5.29614		12.3391

## Sheet: Fig.3d
Ionto - duration 5 ms
	dLight Peak ∆F/F0
	Control					DETQ
	20 nA	50 nA	100 nA	200 nA		20 nA	50 nA	100 nA	200 nA
Slice #1	0.1344	0.398812	1.15692	2.30242	Slice #1	0.610869	1.26619	1.88239	2.39156
Slice #2	0.23814	1.00916	2.24075	2.9716	Slice #2	0.50818	1.30359	1.95763	2.23344
Slice #3	0.141653	1.89091	2.4401	2.41176	Slice #3	0.753727	3.76088	4.35679	4.47927
Slice #4	0.0869106	0.185748	2.96221	3.64047	Slice #4	1.07898	1.67252	1.51599	1.75284
					Slice #5	1.25399	2.43326	2.66021	2.97656
					Slice #6	1.55809	4.91755	5.16162	4.52011
					Slice #7	2.14911	4.48352	4.76039	3.87898
					Slice #8	1.02916	2.86695	3.59663	4.18135
Mean	0.150276	0.871157	2.19999	2.83156		1.11776	2.83806	3.23646	3.30176
SEM	0.0317039	0.382082	0.379505	0.306889		0.191168	0.504125	0.503106	0.388506

## Sheet: Fig.3e
Ionto - ejection current 20 nA, 5 ms
Decay time (to 50%, s)
Control		DETQ
Slice #1	0.00119877	Slice #1	0.0392249
Slice #2	0.025608	Slice #2	0.105536
Slice #3	0.00756555	Slice #3	0.153693
Slice #4	0.0007516	Slice #4	0.178379
Slice #5	0.0780096	Slice #5	0.101098
		Slice #6	0.27906
		Slice #7	0.239343
		Slice #8	0.146979
Mean	0.0226267		0.155414
SEM	0.0145614		0.0273443

## Sheet: Fig.3h
DS: eStim - 10 µA, 0.5 ms
dLight Peak ∆F/F0
Control		DETQ
Slice #1	0.135107	Slice #1	0.366924
Slice #2	0.237835	Slice #2	1.46697
Slice #3	0.209779	Slice #3	0.638589
Slice #4	0.0927123	Slice #4	1.09406
Slice #5	0.0418251	Slice #5	2.39675
Slice #6	0.0306155	Slice #6	2.13105
Slice #7	0.215242	Slice #7	0.969002
		Slice #8	0.966488
		Slice #9	0.345993

## Sheet: Fig.3i
DS: eStim - 10 µA, 0.5 ms
Area (>2σ baseline, µm2)
Control		DETQ
Slice #1	79.2921	Slice #1	222.733
Slice #2	218.154	Slice #2	204.531
Slice #3	77.4833	Slice #3	559.167
Slice #4	66.5345	Slice #4	743.309
Slice #5	135.833	Slice #5	479.797
		Slice #6	478.847
		Slice #7	505.763
Mean	115.459		456.307
SEM	28.3771		71.4483

## Sheet: Fig.3l
PFC: eStim - 5x 20 µA, 0.5 ms, 25 Hz
dLight Peak ∆F/F0
Control		DETQ
Slice #1	0.196688	Slice #1	0.378945
Slice #2	0.0285136	Slice #2	0.76497
Slice #3	0.121843	Slice #3	0.248341
Slice #4	0.0344385	Slice #4	0.213323
Slice #5	0.0415032	Slice #5	0.152516
Slice #6	0.0632256	Slice #6	0.274691
Slice #7	0.0630289	Slice #7	0.352086
		Slice #8	0.233313
		Slice #9	0.1281
		Slice #10	0.188294
Mean	0.078463		0.293458
SEM	0.0229536		0.058096

## Sheet: Fig.3m
PFC: eStim - 5x 20 µA, 0.5 ms, 25 Hz
Area (>2σ baseline, µm2)
Control		DETQ
Slice #1	43.3808	Slice #1	62.1477
Slice #2	56.2046	Slice #2	70.3924
Slice #3	45.2737	Slice #3	52.4608
Slice #4	41.0312	Slice #4	41.1514
Slice #5	34.0064	Slice #5	64.269
Slice #6	30.0162
Mean	41.6521		58.0843
SEM	3.75107		5.12151
