# Supplementary material for: A chemogenetic approach for dopamine imaging with tunable sensitivity
Source: Nat Commun. 2024 Jul 2;15:5551. doi: 10.1038/s41467-024-49442-3 (PMC11219860; doi:10.1038/s41467-024-49442-3)
Supplement: Supplementary file 6 — Source Data [file 41467_2024_49442_MOESM6_ESM.zip › SourceData_Fig4.xlsx]

## Sheet: fig.4e
Fig. 4e	Time (s)	405	465
Raw fluorescence	2.5	78.263	94.8937
	2.51667	78.1554	94.9385
	2.53333	78.4713	94.894
	2.55	78.0103	94.7998
	2.56667	77.822	94.5269
	2.58333	77.2337	94.2135
	2.6	77.1375	94.0868
	2.61667	76.9456	93.8956
	2.63333	77.2721	94.1255
	2.65	77.3813	94.1588
	2.66667	77.3784	94.2754
	2.68333	77.8233	94.4446
	2.7	77.8707	94.285
	2.71667	77.6163	94.1534
	2.73333	77.456	94.2786
	2.75	77.3295	93.8836
	2.76667	77.0063	93.9565
	2.78333	77.4516	94.0527
	2.8	77.9161	94.1107
	2.81667	77.9116	94.1958
	2.83333	77.4835	94.1491
	2.85	77.4241	94.0226
	2.86667	77.214	94.0181
	2.88333	77.0394	94.0546
	2.9	77.0683	93.8202
	2.91667	77.1263	93.7954
	2.93333	77.2913	93.7419
	2.95	77.1142	93.4312
	2.96667	77.0007	93.6229
	2.98333	77.1171	93.5591
	3	77.0271	93.6118
	3.01667	76.9973	93.5876
	3.03333	76.9536	93.5444
	3.05	76.976	93.425
	3.06667	76.6438	93.1762
	3.08333	76.8512	93.1764
	3.1	77.0371	93.3271
	3.11667	76.7026	93.1278
	3.13333	76.9775	93.3036
	3.15	76.4807	92.917
	3.16667	76.3181	92.9031
	3.18333	77.0389	93.2059
	3.2	77.6097	93.6385
	3.21667	77.6254	93.8215
	3.23333	77.0204	93.212
	3.25	76.4973	92.9623
	3.26667	76.8894	93.3088
	3.28333	77.5047	93.396
	3.3	77.1661	93.3101
	3.31667	77.1032	93.2503
	3.33333	77.0607	93.2125
	3.35	77.3163	93.4316
	3.36667	77.0238	93.135
	3.38333	77.2136	93.2132
	3.4	77.2923	93.2662
	3.41667	76.9461	93.3994
	3.43333	76.7014	92.8935
	3.45	76.6256	92.8276
	3.46667	77.5993	93.6162
	3.48333	77.4846	93.5159
	3.5	78.1624	93.8744
	3.51667	77.4956	93.5794
	3.53333	77.6298	93.5761
	3.55	76.9632	93.0293
	3.56667	77.1487	93.1052
	3.58333	77.4648	93.4625
	3.6	77.0671	93.3215
	3.61667	77.154	93.609
	3.63333	76.7365	93.6294
	3.65	76.6414	93.5502
	3.66667	77.9456	94.2361
	3.68333	77.5394	94.2611
	3.7	77.3028	93.8288
	3.71667	76.9662	93.6451
	3.73333	76.8998	93.6148
	3.75	76.8319	93.3912
	3.76667	76.8615	93.2317
	3.78333	76.7168	93.1902
	3.8	76.7509	93.3864
	3.81667	76.4488	93.2087
	3.83333	76.5047	93.1008
	3.85	76.1681	93.1593
	3.86667	76.2112	93.1166
	3.88333	76.3682	92.9372
	3.9	76.3111	93.1246
	3.91667	76.1958	93.0726
	3.93333	76.4262	93.0279
	3.95	77.2983	93.3207
	3.96667	77.1269	93.3241
	3.98333	76.6307	92.9747
	4	76.4779	92.9485
	4.01667	76.6761	93.122
	4.03333	76.384	92.9435
	4.05	76.1098	92.4574
	4.06667	76.8827	93.1541
	4.08333	77.4162	93.3639
	4.1	76.8566	93.2721
	4.11667	76.5026	93.1123
	4.13333	76.3478	92.9368
	4.15	76.0519	92.6836
	4.16667	76.5479	93.0972
	4.18333	76.5161	92.9829
	4.2	76.3236	92.9942
	4.21667	76.4602	93.3123
	4.23333	76.2953	93.166
	4.25	76.2346	93.0458
	4.26667	76.2918	93.0395
	4.28333	76.1729	92.997
	4.3	75.922	92.7978
	4.31667	76.4374	92.7077
	4.33333	77.5966	93.5798
	4.35	76.9919	92.9506
	4.36667	76.1748	92.727
	4.38333	75.7724	92.573
	4.4	76.9836	93.592
	4.41667	77.2324	93.6292
	4.43333	76.6484	93.4427
	4.45	76.663	93.1
	4.46667	76.7277	93.3215
	4.48333	76.6613	93.1654
	4.5	76.7953	93.4646
	4.51667	76.739	93.2249
	4.53333	77.507	93.7259
	4.55	76.7786	93.0807
	4.56667	76.4653	92.9255
	4.58333	76.5391	93.0563
	4.6	77.1019	93.2541
	4.61667	76.7216	93.1366
	4.63333	77.3809	93.6262
	4.65	76.9688	93.2625
	4.66667	76.9126	93.1228
	4.68333	76.67	93.2069
	4.7	76.5586	93.0357
	4.71667	76.2573	92.9299
	4.73333	76.2885	92.9425
	4.75	76.1497	92.7931
	4.76667	75.8004	92.5655
	4.78333	75.9191	92.6577
	4.8	76.5958	92.8947
	4.81667	77.4298	93.3448
	4.83333	76.5215	92.8191
	4.85	76.728	92.8149
	4.86667	76.3835	92.62
	4.88333	76.0521	92.872
	4.9	76.1738	92.5647
	4.91667	76.4992	92.7885
	4.93333	76.3005	92.6675
	4.95	76.3762	92.8097
	4.96667	75.9459	92.298
	4.98333	75.6351	91.9715
	5	76.1894	92.1254
	5.01667	76.3854	92.178
	5.03333	76.5358	92.4051
	5.05	76.9098	92.6568
	5.06667	76.4701	92.534
	5.08333	76.3046	92.5048
	5.1	76.2861	92.3974
	5.11667	76.3592	92.4406
	5.13333	75.3436	91.8253
	5.15	76.6064	92.5724
	5.16667	77.4141	93.0073
	5.18333	76.8925	92.7189
	5.2	76.4177	92.4084
	5.21667	77.0748	92.7718
	5.23333	76.7374	92.6869
	5.25	76.4515	92.4373
	5.26667	76.8343	92.5968
	5.28333	76.4844	92.5609
	5.3	76.4456	92.5171
	5.31667	75.6829	92.0429
	5.33333	76.296	92.4191
	5.35	76.7154	92.4943
	5.36667	76.6278	92.5918
	5.38333	76.6363	92.4901
	5.4	76.4195	92.3489
	5.41667	76.1818	92.1693
	5.43333	76.1504	92.0595
	5.45	76.1701	92.017
	5.46667	75.8924	91.6881
	5.48333	76.0704	91.9444
	5.5	75.8336	91.892
	5.51667	75.9392	91.9697
	5.53333	75.8035	91.7816
	5.55	75.7883	91.8088
	5.56667	75.6506	91.6781
	5.58333	76.0336	91.958
	5.6	75.9075	91.8704
	5.61667	75.6966	91.7788
	5.63333	76.0142	91.9067
	5.65	75.5842	91.6781
	5.66667	75.8959	91.7965
	5.68333	75.5973	91.7844
	5.7	75.6452	91.9547
	5.71667	75.7374	91.7645
	5.73333	75.4843	91.6039
	5.75	75.7098	91.531
	5.76667	75.9972	91.7112
	5.78333	75.8028	91.7965
	5.8	76.3436	92.1944
	5.81667	76.4963	92.3087
	5.83333	75.9817	91.8382
	5.85	75.7688	91.722
	5.86667	75.9264	91.7941
	5.88333	75.7147	91.8519
	5.9	75.8953	92.0049
	5.91667	75.5212	91.8109
	5.93333	75.7406	91.9441
	5.95	75.9167	91.9498
	5.96667	75.7082	91.7487
	5.98333	75.7708	91.8652
	6	75.8747	92.1766
	6.01667	75.8072	91.8997
	6.03333	76.1411	91.9601
	6.05	75.7108	91.9915
	6.06667	75.7897	91.9174
	6.08333	75.8112	91.8802
	6.1	75.6084	91.7874
	6.11667	75.9815	91.9025
	6.13333	76.0425	91.7997
	6.15	75.9435	91.8866
	6.16667	75.8463	91.8692
	6.18333	75.5257	91.6555
	6.2	75.6976	91.7044
	6.21667	75.0696	91.4179
	6.23333	75.1411	91.3017
	6.25	75.8277	91.742
	6.26667	75.7559	91.6649
	6.28333	75.7698	91.7679
	6.3	76.0478	92.0311
	6.31667	76.548	92.5519
	6.33333	76.6386	92.5726
	6.35	76.6534	92.7447
	6.36667	76.4082	92.5776
	6.38333	76.5254	92.7641
	6.4	76.9238	92.7294
	6.41667	77.4335	93.1262
	6.43333	76.9149	93.1182
	6.45	76.9278	92.716
	6.46667	76.5767	92.6174
	6.48333	76.2278	92.5248
	6.5	76.2528	92.5383
	6.51667	76.3365	92.2865
	6.53333	75.9747	92.2367
	6.55	75.512	91.7918
	6.56667	75.8086	92.2198
	6.58333	76.4215	92.5292
	6.6	76.1799	92.7386
	6.61667	76.928	92.9883
	6.63333	76.7302	92.837
	6.65	76.4064	92.7454
	6.66667	76.1129	92.4595
	6.68333	76.1653	92.5575
	6.7	75.8372	92.2433
	6.71667	76.6448	92.5947
	6.73333	76.2334	92.3947
	6.75	75.8481	92.0747
	6.76667	76.0716	92.2909
	6.78333	75.7351	92.1644
	6.8	75.6558	92.0989
	6.81667	75.6357	92.0889
	6.83333	75.7148	91.9149
	6.85	75.5668	91.8834
	6.86667	75.4014	91.7175
	6.88333	75.3814	91.8447
	6.9	75.2916	91.7468
	6.91667	75.3912	91.7322
	6.93333	75.5039	91.664
	6.95	75.1235	91.5898
	6.96667	74.9774	91.4937
	6.98333	74.4927	91.3401
	7	74.9492	91.4224
	7.01667	75.1009	91.4183
	7.03333	75.1971	91.5297
	7.05	75.2793	91.6121
	7.06667	74.7359	91.461
	7.08333	74.781	91.2506
	7.1	74.7595	91.2839
	7.11667	74.68	91.2341
	7.13333	74.8391	91.2195
	7.15	74.8642	91.3406
	7.16667	74.5065	91.1577
	7.18333	74.6637	91.2732
	7.2	74.6025	91.4868
	7.21667	74.7171	91.3241
	7.23333	74.6749	91.3403
	7.25	74.4858	91.1246
	7.26667	74.4721	92.0801
	7.28333	74.0188	94.5118
	7.3	74.4046	96.25
	7.31667	74.5412	95.7773
	7.33333	74.5793	95.3903
	7.35	74.6439	94.7492
	7.36667	74.6885	94.4789
	7.38333	74.6873	94.2815
	7.4	74.5474	93.6007
	7.41667	74.5581	93.4155
	7.43333	74.5836	93.2892
	7.45	74.8851	93.22
	7.46667	74.8658	93.1463
	7.48333	74.7507	93.0482
	7.5	74.8628	92.6865
	7.51667	74.8336	92.4379
	7.53333	74.4457	92.2569
	7.55	74.6686	92.3015
	7.56667	76.0065	93.0773
	7.58333	75.7189	92.8294
	7.6	75.1945	92.5093
	7.61667	75.3491	92.4812
	7.63333	75.054	92.1942
	7.65	74.9713	92.2537
	7.66667	75.1843	92.2198
	7.68333	74.9364	92.1281
	7.7	74.9263	91.9788
	7.71667	74.7069	91.8956
	7.73333	74.5927	91.9342
	7.75	74.7527	91.9592
	7.76667	75.0162	91.7925
	7.78333	74.8185	91.8538
	7.8	74.8971	91.5843
	7.81667	74.7966	91.5498
	7.83333	75.0563	91.8761
	7.85	75.243	91.8736
	7.86667	75.8425	92.1963
	7.88333	75.8196	92.0773
	7.9	75.5206	92.1088
	7.91667	75.2595	92.2534
	7.93333	74.8294	91.9691
	7.95	74.7965	91.9474
	7.96667	74.8073	92.1528
	7.98333	74.6137	92.0919
	8	74.6829	92.0639
	8.01667	74.6236	92.1425
	8.03333	74.6788	92.1825
	8.05	74.6959	92.1275
	8.06667	74.4842	91.837
	8.08333	74.2175	91.5624
	8.1	74.3379	91.8581
	8.11667	74.1667	91.471
	8.13333	74.3378	91.7433
	8.15	74.1369	91.4205
	8.16667	74.3204	91.5093
	8.18333	73.8347	91.1341
	8.2	73.9503	91.4051
	8.21667	74.1301	91.5138
	8.23333	74.0102	91.2244
	8.25	74.2507	91.2438
	8.26667	74.141	91.2261
	8.28333	74.1423	91.0954
	8.3	73.7417	91.0481
	8.31667	73.9737	91.5482
	8.33333	73.7781	91.8363
	8.35	73.9912	91.9309
	8.36667	74.0226	91.9051
	8.38333	74.0188	91.5936
	8.4	73.8671	91.4814
	8.41667	74.2507	91.57
	8.43333	73.7744	91.3555
	8.45	73.6456	91.2428
	8.46667	73.539	91.2544
	8.48333	73.8062	91.3192
	8.5	73.6664	91.2169
	8.51667	73.6304	91.0699
	8.53333	73.7401	91.1358
	8.55	73.7352	91.1358
	8.56667	73.8178	91.178
	8.58333	73.7115	91.1005
	8.6	73.3661	90.9691
	8.61667	73.4812	91.1243
	8.63333	73.4659	91.0285
	8.65	73.51	90.9963
	8.66667	73.4712	90.9821
	8.68333	73.4849	90.8516
	8.7	73.3776	90.8447
	8.71667	73.4602	90.9
	8.73333	73.3399	90.8212
	8.75	73.3114	90.7461
	8.76667	73.394	90.7792
	8.78333	73.3013	90.7137
	8.8	73.651	90.8321
	8.81667	74.817	91.8694
	8.83333	74.6481	91.8177
	8.85	74.3697	91.6265
	8.86667	74.5911	91.6737
	8.88333	74.3983	91.3752
	8.9	74.6251	91.6022
	8.91667	74.9449	91.7961
	8.93333	74.6984	91.6567
	8.95	74.2437	91.3596
	8.96667	74.258	91.3584
	8.98333	74.3108	91.4479
	9	74.3374	91.4414
	9.01667	74.3868	91.4889
	9.03333	74.237	91.278
	9.05	73.9996	91.4488
	9.06667	73.8037	91.3099
	9.08333	73.8022	91.2467
	9.1	73.7649	91.2322
	9.11667	73.8827	91.43
	9.13333	74.0833	91.2224
	9.15	73.4899	90.9855
	9.16667	73.7769	91.15
	9.18333	74.133	91.5011
	9.2	74.1444	91.749
	9.21667	75.4097	92.3801
	9.23333	75.2345	92.1157
	9.25	74.7363	91.7712
	9.26667	74.4114	91.8015
	9.28333	74.4522	91.7391
	9.3	74.3356	91.7267
	9.31667	74.3401	91.4296
	9.33333	74.2204	91.4771
	9.35	74.2007	91.3945
	9.36667	73.9316	91.2938
	9.38333	73.8155	91.1837
	9.4	73.6014	91.1523
	9.41667	73.9775	91.2557
	9.43333	74.0228	91.2844
	9.45	73.5928	91.1028
	9.46667	73.6894	91.2687
	9.48333	73.7144	91.2431
	9.5	73.5405	91.129
	9.51667	73.9527	91.3855
	9.53333	73.845	91.1149
	9.55	73.7022	91.0461
	9.56667	73.3531	90.8852
	9.58333	73.6935	91.1088
	9.6	73.8337	91.0925
	9.61667	73.4587	90.8905
	9.63333	73.2347	90.7163
	9.65	73.6482	91.022
	9.66667	73.7549	91.0746
	9.68333	73.5035	90.9634
	9.7	74.2913	91.3435
	9.71667	74.3817	91.5748
	9.73333	74.4338	91.2757
	9.75	74.1712	91.3838
	9.76667	74.0103	91.249
	9.78333	74.7114	91.5574
	9.8	74.8269	91.7456
	9.81667	74.3435	91.5619
	9.83333	74.3055	91.0821
	9.85	74.6715	91.589
	9.86667	74.7928	91.6517
	9.88333	74.7268	91.6443
	9.9	74.6415	91.6819
	9.91667	74.3425	91.5933
	9.93333	74.1554	91.1574
	9.95	74.3632	91.3061
	9.96667	74.6623	91.6031
	9.98333	74.4622	91.3677
	10	74.0887	91.0636
	10.0167	73.7373	90.9616
	10.0333	73.8598	91.0182
	10.05	73.3239	90.7277
	10.0667	73.6899	90.812
	10.0833	73.9125	90.9604
	10.1	73.8222	91.0534
	10.1167	73.6597	90.9188
	10.1333	73.3151	90.5524
	10.15	73.4636	90.9042
	10.1667	73.4699	90.6991
	10.1833	73.1104	90.5309
	10.2	73.2398	90.676
	10.2167	73.0054	90.5236
	10.2333	73.1742	90.6955
	10.25	73.3534	90.478
	10.2667	73.8042	91.0486
	10.2833	73.3372	90.8117
	10.3	73.075	91.1363
	10.3167	74.7163	91.8704
	10.3333	75.4407	92.3785
	10.35	75.5124	92.3016
	10.3667	75.2632	92.6004
	10.3833	76.0652	92.755
	10.4	75.2787	92.031
	10.4167	74.4346	91.7974
	10.4333	74.3269	91.7587
	10.45	74.6	91.7556
	10.4667	74.4152	91.7693
	10.4833	74.2372	91.6265
	10.5	74.3141	91.6146
	10.5167	74.2302	91.3774
	10.5333	74.067	91.3098
	10.55	74.1725	91.351
	10.5667	74.23	91.3026
	10.5833	73.7774	91.0225
	10.6	73.6914	90.7512
	10.6167	73.9712	90.9769
	10.6333	73.9067	91.0215
	10.65	74.105	91.0476
	10.6667	74.2234	90.9993
	10.6833	74.2577	90.8834
	10.7	74.1067	90.8932
	10.7167	73.971	90.9832
	10.7333	73.8306	90.9179
	10.75	73.8587	90.8453
	10.7667	73.9683	90.9295
	10.7833	74.0714	90.8204
	10.8	74.3006	90.87
	10.8167	73.8468	90.6846
	10.8333	73.9681	90.6486
	10.85	75.0556	91.4233
	10.8667	74.7851	91.0319
	10.8833	74.7209	91.1567
	10.9	74.7322	90.9235
	10.9167	74.6106	90.9026
	10.9333	74.4725	91.0468
	10.95	74.4864	90.9804
	10.9667	74.3493	90.8111
	10.9833	74.3018	90.8545
	11	74.1762	90.9136
	11.0167	74.5468	90.8332
	11.0333	74.4461	90.9057
	11.05	74.0681	90.764
	11.0667	74.2869	90.9463
	11.0833	73.9073	90.6945
	11.1	74.1795	90.9202
	11.1167	74.3591	90.7597
	11.1333	73.6714	90.4453
	11.15	73.8111	90.4863
	11.1667	74.0936	90.9339
	11.1833	74.4111	90.7242
	11.2	74.2014	90.9213
	11.2167	73.9397	90.8557
	11.2333	73.9847	90.7436
	11.25	73.8266	90.8379
	11.2667	73.7116	90.7833
	11.2833	73.7987	90.5969
	11.3	73.679	90.6514
	11.3167	73.611	90.6062
	11.3333	73.6562	90.6313
	11.35	73.5999	90.7838
	11.3667	73.7167	90.7117
	11.3833	73.5072	90.579
	11.4	73.6893	90.599
	11.4167	73.7223	90.8821
	11.4333	73.3317	90.7611
	11.45	73.5553	90.794
	11.4667	73.8161	90.6942
	11.4833	73.3868	90.6186
	11.5	73.3251	90.5634
	11.5167	73.7684	90.6662
	11.5333	73.6605	90.7635
	11.55	73.4581	90.4565
	11.5667	73.4343	90.6861
	11.5833	73.7613	90.7008
	11.6	73.1146	90.4797
	11.6167	73.4255	90.5981
	11.6333	73.5208	90.6037
	11.65	73.0645	90.4365
	11.6667	73.7458	90.9725
	11.6833	73.7215	90.9847
	11.7	73.5731	90.5649
	11.7167	73.5411	90.7978
	11.7333	73.7853	90.7833
	11.75	73.2081	90.6363
	11.7667	73.6168	90.827
	11.7833	73.2456	90.603
	11.8	73.0194	90.2026
	11.8167	73.3821	90.7894
	11.8333	73.3297	90.7819
	11.85	73.5679	90.9192
	11.8667	73.2697	90.3704
	11.8833	73.4756	90.7065
	11.9	74.9535	91.4898
	11.9167	75.053	91.6336
	11.9333	74.9692	91.5779
	11.95	74.28	91.4407
	11.9667	74.0443	91.2974
	11.9833	74.4524	91.3152
	12	74.9811	91.5485
	12.0167	74.3091	91.2381
	12.0333	74.4663	91.3722
	12.05	74.7179	91.5434
	12.0667	74.7396	91.7011
	12.0833	74.2116	91.0852
	12.1	74.2071	91.3929
	12.1167	74.0379	90.9956
	12.1333	74.6348	91.2105
	12.15	74.9978	91.7069
	12.1667	74.5687	91.3771
	12.1833	74.839	91.7226
	12.2	74.2815	91.3597
	12.2167	74.3776	91.2711
	12.2333	74.5416	91.6792
	12.25	74.6215	91.5762
	12.2667	73.9186	92.14
	12.2833	73.993	95.0195
	12.3	74.0417	96.6642
	12.3167	73.9716	96.0624
	12.3333	73.671	95.4425
	12.35	74.0978	95.1382
	12.3667	74.8516	95.2141
	12.3833	74.965	94.6707
	12.4	74.6874	94.4123
	12.4167	74.5019	94.0635
	12.4333	73.8428	93.276
	12.45	73.3332	92.6904
	12.4667	73.2274	92.5416
	12.4833	73.2466	92.4202
	12.5	73.3697	92.3064
	12.5167	73.27	92.006
	12.5333	73.1348	91.6622
	12.55	73.1298	91.5345
	12.5667	72.9536	91.6386
	12.5833	72.7648	91.2645
	12.6	73.1206	91.2254
	12.6167	73.4564	91.5177
	12.6333	73.0803	91.3346
	12.65	73.0061	91.236
	12.6667	72.5838	90.9335
	12.6833	72.3061	90.7792
	12.7	72.4583	90.633
	12.7167	72.5019	90.7744
	12.7333	72.4628	90.4383
	12.75	72.4171	90.5165
	12.7667	72.1583	90.4831
	12.7833	71.9364	90.2586
	12.8	72.3075	90.5786
	12.8167	72.754	90.8129
	12.8333	72.6588	90.6651
	12.85	72.927	90.7512
	12.8667	72.9209	90.7617
	12.8833	72.381	90.6039
	12.9	72.793	90.4636
	12.9167	72.5132	90.2663
	12.9333	72.5164	90.4462
	12.95	72.5249	90.2587
	12.9667	72.4178	90.2438
	12.9833	72.5031	90.3076
	13	72.5874	90.3182
	13.0167	72.6239	90.3067
	13.0333	72.3371	90.0037
	13.05	72.3913	89.8552
	13.0667	72.3681	90.1399
	13.0833	72.312	89.7269
	13.1	72.5269	89.896
	13.1167	72.3954	89.9313
	13.1333	72.5405	90.0463
	13.15	72.6248	90.193
	13.1667	72.403	89.8574
	13.1833	72.2382	89.7894
	13.2	72.4651	90.1615
	13.2167	72.4164	89.9251
	13.2333	73.0546	90.2157
	13.25	72.6564	90.0634
	13.2667	72.684	90.0989
	13.2833	72.7929	90.0864
	13.3	72.6624	89.99
	13.3167	73.1502	89.9657
	13.3333	72.961	90.1137
	13.35	72.8385	90.1043
	13.3667	72.5491	89.9117
	13.3833	73.0784	90.1799
	13.4	72.9241	90.1888
	13.4167	73.1735	90.5136
	13.4333	73.1387	90.3458
	13.45	72.9539	90.2637
	13.4667	72.7069	90.0452
	13.4833	72.9141	90.0169
	13.5	72.639	89.7674
	13.5167	72.9715	90.0891
	13.5333	73.1708	90.0833
	13.55	72.5515	89.7327
	13.5667	72.6767	89.971
	13.5833	72.9786	90.0427
	13.6	73.5148	90.2463
	13.6167	73.2372	90.1436
	13.6333	72.8631	89.8517
	13.65	72.776	89.811
	13.6667	72.7491	89.9372
	13.6833	72.7301	89.822
	13.7	73.2128	90.2285
	13.7167	73.5614	90.355
	13.7333	73.4789	90.2083
	13.75	73.3598	90.3417
	13.7667	72.8635	89.8842
	13.7833	72.5376	89.8204
	13.8	72.1441	89.749
	13.8167	72.4203	89.9216
	13.8333	72.5076	89.7473
	13.85	72.6559	89.7216
	13.8667	72.4735	89.8982
	13.8833	72.4533	89.8041
	13.9	72.2627	89.7593
	13.9167	72.2691	89.7452
	13.9333	72.5003	89.798
	13.95	72.2127	89.714
	13.9667	71.8258	89.4232
	13.9833	71.9559	89.5197
	14	72.6581	90.0603
	14.0167	73.0808	90.1628
	14.0333	72.6186	89.9023
	14.05	72.4149	89.6462
	14.0667	71.9643	89.4614
	14.0833	72.0467	89.5663
	14.1	72.2701	89.7019
	14.1167	72.5457	89.9466
	14.1333	72.5279	89.6863
	14.15	72.5259	89.8505
	14.1667	72.1738	89.8076
	14.1833	71.7677	89.5101
	14.2	72.19	89.7524
	14.2167	72.0669	89.7196
	14.2333	72.223	89.7285
	14.25	72.0749	89.6104
	14.2667	72.026	89.5843
	14.2833	72.2294	89.6475
	14.3	73.1931	90.1382
	14.3167	72.7828	90.041
	14.3333	72.3402	89.7475
	14.35	72.4631	89.7672
	14.3667	72.389	89.7937
	14.3833	72.3851	89.7685
	14.4	72.5619	89.8111
	14.4167	72.3863	89.8644
	14.4333	72.1635	89.8186
	14.45	72.0929	89.8737
	14.4667	72.6935	89.8835
	14.4833	72.4341	89.9507
	14.5	72.944	90.1705
	14.5167	72.9471	90.0952
	14.5333	72.215	89.733
	14.55	71.9686	89.6823
	14.5667	72.3544	89.6927
	14.5833	72.4203	89.7541
	14.6	72.1736	89.626
	14.6167	72.2457	89.6284
	14.6333	72.1079	89.462
	14.65	71.768	89.5355
	14.6667	71.8684	89.4843
	14.6833	72.4285	89.844
	14.7	72.1783	89.3972
	14.7167	71.5944	89.2686
	14.7333	71.6928	89.5575
	14.75	72.6306	89.8796
	14.7667	72.5927	89.8806
	14.7833	72.3566	89.8215
	14.8	71.9512	89.3483
	14.8167	71.7762	89.0985
	14.8333	71.8062	89.3764
	14.85	71.7663	89.506
	14.8667	72.0607	89.8685
	14.8833	72.1606	89.6707
	14.9	72.0646	89.6636
	14.9167	72.0648	89.5442
	14.9333	72.0574	89.6954
	14.95	71.8777	89.7415
	14.9667	72.1971	89.7327
	14.9833	72.3105	89.7304
	15	72.2349	89.5639
	15.0167	72.4713	89.8027
	15.0333	71.9193	89.3519
	15.05	71.7805	89.1814
	15.0667	71.4963	89.1099
	15.0833	71.2687	89.1295
	15.1	71.6789	89.4203
	15.1167	72.2966	89.5721
	15.1333	72.0364	89.4583
	15.15	71.807	89.4867
	15.1667	71.6705	89.163
	15.1833	70.8181	88.8396
	15.2	71.7558	89.5316
	15.2167	71.9803	89.4877
	15.2333	72.0008	89.6601
	15.25	72.0659	89.5355
	15.2667	71.6225	89.4262
	15.2833	72.3397	89.7744
	15.3	72.8565	90.0458
	15.3167	74.1994	90.5789
	15.3333	74.2572	90.9284
	15.35	73.6306	90.5211
	15.3667	72.792	90.0945
	15.3833	72.6746	90.1432
	15.4	72.5241	90.0408
	15.4167	72.6994	89.9359
	15.4333	72.9814	90.1652
	15.45	72.7828	89.9996
	15.4667	72.4685	89.8628
	15.4833	73.0944	90.2868
	15.5	73.5351	90.9453
	15.5167	73.805	91.2161
	15.5333	74.877	91.6117
	15.55	75.4722	91.9306
	15.5667	74.9418	91.6133
	15.5833	74.4746	91.3202
	15.6	74.4507	91.2746
	15.6167	74.0787	91.0918
	15.6333	73.9648	91.1919
	15.65	73.3824	90.7299
	15.6667	74.5683	91.3548
	15.6833	74.3806	91.1193
	15.7	73.766	90.8886
	15.7167	72.9411	90.5702
	15.7333	72.4579	90.2054
	15.75	73.444	90.7254
	15.7667	73.5614	90.9347
	15.7833	73.252	90.8545
	15.8	72.6265	90.0749
	15.8167	72.9505	90.6404
	15.8333	72.3119	90.3132
	15.85	72.6739	90.4295
	15.8667	72.9239	90.5112
	15.8833	72.5991	90.4209
	15.9	72.0262	89.9819
	15.9167	72.016	89.883
	15.9333	71.8421	89.9285
	15.95	71.8828	90.015
	15.9667	71.8376	89.8122
	15.9833	71.7518	89.8578
	16	71.855	89.8222
	16.0167	71.8021	89.5718
	16.0333	71.6392	89.6852
	16.05	71.334	89.5932
	16.0667	71.3968	89.4351
	16.0833	72.5614	90.1289
	16.1	72.8783	90.4858
	16.1167	72.7212	90.3547
	16.1333	72.5303	90.2875
	16.15	71.9675	89.884
	16.1667	71.7237	89.6547
	16.1833	71.7186	89.7645
	16.2	71.776	90.0526
	16.2167	71.6428	89.8691
	16.2333	71.6148	89.6068
	16.25	71.491	89.6991
	16.2667	71.4143	89.4087
	16.2833	71.7056	89.6487
	16.3	71.537	89.6055
	16.3167	71.4784	89.5229
	16.3333	71.4896	89.4394
	16.35	71.4731	89.472
	16.3667	71.3855	89.3958
	16.3833	71.61	89.3968
	16.4	71.2303	89.1919
	16.4167	72.4072	89.8066
	16.4333	72.1386	89.8466
	16.45	71.857	89.731
	16.4667	71.987	89.6743
	16.4833	71.7557	89.4954
	16.5	71.6268	89.59
	16.5167	71.716	89.6154
	16.5333	71.6946	89.5375
	16.55	71.7886	89.4473
	16.5667	71.8449	89.4785
	16.5833	71.4014	89.1527
	16.6	70.9754	88.9041
	16.6167	71.6085	89.4237
	16.6333	71.3764	89.5792
	16.65	71.4022	89.5295
	16.6667	71.4478	89.3706
	16.6833	71.1094	89.1617
	16.7	71.2868	89.128
	16.7167	71.1665	89.2783
	16.7333	71.151	89.0565
	16.75	70.9204	89.0231
	16.7667	70.9046	89.0403
	16.7833	70.9052	88.9808
	16.8	71.1999	89.1851
	16.8167	71.0646	89.0376
	16.8333	70.9898	89.0604
	16.85	70.89	88.9926
	16.8667	70.5438	88.7947
	16.8833	70.6922	88.8925
	16.9	70.7002	88.9952
	16.9167	70.7535	88.9724
	16.9333	70.7493	88.9244
	16.95	70.7085	88.9506
	16.9667	70.7528	88.8039
	16.9833	70.8534	89.1361
	17	70.634	88.9496
	17.0167	70.5166	88.7654
	17.0333	70.0357	88.5366
	17.05	70.3837	88.8427
	17.0667	71.2042	89.1279
	17.0833	70.7531	88.7889
	17.1	70.882	88.8545
	17.1167	70.7936	89.084
	17.1333	70.8262	88.9243
	17.15	70.5517	88.9507
	17.1667	70.8646	88.9274
	17.1833	70.661	88.8279
	17.2	70.4159	88.5121
	17.2167	70.699	88.8387
	17.2333	70.9145	88.922
	17.25	70.651	89.0336
	17.2667	70.1413	89.7716
	17.2833	70.4261	92.928
	17.3	71.1374	94.7454
	17.3167	70.7705	93.9781
	17.3333	70.9781	93.5697
	17.35	70.869	92.7118
	17.3667	70.5204	92.3096
	17.3833	70.5289	92.1934
	17.4	70.4225	91.5361
	17.4167	71.2563	91.7193
	17.4333	71.4174	91.6952
	17.45	71.1868	91.1468
	17.4667	70.9911	90.9831
	17.4833	71.3777	90.647
	17.5	70.7302	90.2049
	17.5167	70.4859	90.0363
	17.5333	70.855	90.1345
	17.55	70.8274	90.0664
	17.5667	70.8917	90.0178
	17.5833	70.4057	89.479
	17.6	70.8965	89.5634
	17.6167	70.8784	89.4559
	17.6333	70.3988	89.0989
	17.65	70.2836	89.1669
	17.6667	70.1166	88.9837
	17.6833	70.5396	89.2426
	17.7	70.2016	88.7588
	17.7167	70.0359	89.0204
	17.7333	70.3309	89.2747
	17.75	70.1522	89.3392
	17.7667	70.7048	89.3176
	17.7833	70.5881	89.2399
	17.8	70.6187	89.18
	17.8167	70.7831	89.0316
	17.8333	70.6276	89.0956
	17.85	70.7218	89.188
	17.8667	70.6017	88.9151
	17.8833	70.3889	88.8744
	17.9	70.3233	88.8427
	17.9167	70.6307	88.9146
	17.9333	70.5662	88.8971
	17.95	70.4809	88.7876
	17.9667	70.1407	88.5452
	17.9833	70.3876	88.5048
	18	70.5153	88.7342
	18.0167	70.3396	88.5381
	18.0333	69.9667	88.1253
	18.05	70.1032	88.1939
	18.0667	69.9175	88.4139
	18.0833	70.4157	88.9939
	18.1	70.607	88.8874
	18.1167	70.4282	88.519
	18.1333	70.4577	88.7453
	18.15	70.3065	88.6322
	18.1667	70.1522	88.5172
	18.1833	70.8744	88.9029
	18.2	70.9839	89.0381
	18.2167	71.2555	88.9957
	18.2333	71.2325	89.0528
	18.25	71.2021	89.1418
	18.2667	71.4937	89.0925
	18.2833	71.6002	89.3644
	18.3	71.3067	89.2087
	18.3167	71.6049	89.2034
	18.3333	72.8276	89.9727
	18.35	72.2972	89.5921
	18.3667	71.7838	89.2526
	18.3833	71.8435	89.2419
	18.4	71.7384	89.2804
	18.4167	71.6711	89.3166
	18.4333	71.3653	89.2179
	18.45	71.6425	89.3262
	18.4667	71.8277	89.1794
	18.4833	71.6363	89.2423
	18.5	71.6233	89.2723
	18.5167	71.65	89.3431
	18.5333	71.5721	89.2911
	18.55	71.4977	89.2389
	18.5667	71.7299	89.2492
	18.5833	71.3843	89.037
	18.6	71.3958	89.1239
	18.6167	71.2279	89.062
	18.6333	71.3196	89.0213
	18.65	71.7396	89.2737
	18.6667	71.6055	89.4257
	18.6833	71.3265	89.4326
	18.7	71.1963	89.1144
	18.7167	71.2	89.1036
	18.7333	71.242	89.0664
	18.75	71.3068	89.0432
	18.7667	70.8666	88.6863
	18.7833	71.4889	89.0307
	18.8	70.9951	88.8364
	18.8167	71.1448	89.1683
	18.8333	72.6455	89.8099
	18.85	72.8299	90.0457
	18.8667	71.9789	89.3973
	18.8833	71.8229	89.3937
	18.9	71.3399	89.0707
	18.9167	71.5319	89.3236
	18.9333	71.7149	89.4115
	18.95	71.8487	89.508
	18.9667	71.6697	89.6464
	18.9833	71.1916	89.1979
	19	70.9385	89.0129
	19.0167	71.2902	89.2555
	19.0333	72.4711	90.1302
	19.05	72.3493	90.438
	19.0667	72.9562	90.6184
	19.0833	72.7891	90.514
	19.1	72.8723	90.6382
	19.1167	72.1569	90.1912
	19.1333	72.2142	90.2988
	19.15	72.3231	90.1766
	19.1667	71.8666	89.9405
	19.1833	72.1525	90.0838
	19.2	72.0953	89.9341
	19.2167	72.7802	90.4457
	19.2333	72.3533	90.1953
	19.25	71.7825	89.8709
	19.2667	71.5896	89.7758
	19.2833	71.3804	89.6478
	19.3	71.618	89.5124
	19.3167	71.9221	89.8338
	19.3333	71.7517	89.6856
	19.35	71.7032	89.5059
	19.3667	71.3279	89.5535
	19.3833	71.1426	89.6125
	19.4	70.9981	89.3862
	19.4167	71.1386	89.2109
	19.4333	71.8249	89.6808
	19.45	71.4598	89.6287
	19.4667	71.1654	89.3191
	19.4833	71.034	89.2146
	19.5	71.0647	89.1526
	19.5167	70.8662	89.0809
	19.5333	71.1697	89.3138
	19.55	70.8421	89.3617
	19.5667	70.6989	89.0921
	19.5833	70.6029	89.2083
	19.6	70.7334	89.2515
	19.6167	70.2498	88.8489
	19.6333	70.4748	88.8869
	19.65	70.997	89.4324
	19.6667	70.8155	89.3363
	19.6833	71.3946	89.5851
	19.7	71.102	89.4966
	19.7167	70.8827	89.4726
	19.7333	71.7739	89.7894
	19.75	71.4607	89.6227
	19.7667	71.0093	89.6072
	19.7833	70.853	89.247
	19.8	71.2885	89.3478
	19.8167	71.4471	89.7185
	19.8333	71.657	90.0332
	19.85	71.3456	89.5031
	19.8667	71.7876	90.1721
	19.8833	71.682	90.011
	19.9	72.015	90.3333
	19.9167	71.6638	89.9628
	19.9333	71.9058	90.1679
	19.95	71.5523	89.8173
	19.9667	71.3935	89.7044
	19.9833	71.8427	90.2237
	20	71.4171	89.9379
	20.0167	71.9039	90.4342
	20.0333	72.5002	90.7403
	20.05	72.8537	91.2447
	20.0667	73.599	91.5148
	20.0833	73.1184	91.2797
	20.1	72.698	91.1607
	20.1167	72.9008	91.2024
	20.1333	72.5476	91.0977
	20.15	72.1513	90.7668
	20.1667	71.375	90.2786
	20.1833	70.9285	89.7713
	20.2	71.2766	89.866
	20.2167	71.0558	89.7802
	20.2333	71.6029	90.2403
	20.25	71.353	90.0835
	20.2667	71.1427	89.955
	20.2833	70.9535	89.6332
	20.3	70.3297	89.0055
	20.3167	70.6331	89.3059
	20.3333	70.6748	89.3502
	20.35	71.2178	89.7167
	20.3667	70.678	89.5353
	20.3833	70.8014	89.4239
	20.4	70.7433	89.3873
	20.4167	70.6036	89.198
	20.4333	70.5812	89.5079
	20.45	71.1277	89.9583
	20.4667	71.2322	89.714
	20.4833	71.0694	89.7448
	20.5	70.9644	89.7709
	20.5167	71.0907	89.5754
	20.5333	71.3612	89.7821
	20.55	70.841	89.5019
	20.5667	70.6851	89.5752
	20.5833	70.5822	89.222
	20.6	70.5024	89.161
	20.6167	70.3801	89.2522
	20.6333	69.9801	88.8465
	20.65	69.8554	88.8717
	20.6667	70.1587	88.9313
	20.6833	70.2388	89.2375
	20.7	70.6768	89.4906
	20.7167	70.4126	89.3509
	20.7333	70.4745	89.3242
	20.75	70.0419	88.9236
	20.7667	69.9759	88.7507
	20.7833	70.0409	88.9461
	20.8	69.9135	88.7754
	20.8167	70.0335	88.7021
	20.8333	69.794	88.618
	20.85	69.8065	88.6441
	20.8667	69.5168	88.4092
	20.8833	70.1289	89.03
	20.9	70.5284	89.3898
	20.9167	71.0194	89.6174
	20.9333	70.9785	89.5653
	20.95	70.5297	89.1592
	20.9667	70.3152	89.0773
	20.9833	70.1444	88.8748
	21	70.0684	88.5859
	21.0167	69.8418	88.6308
	21.0333	69.85	88.646
	21.05	70.9115	89.2671
	21.0667	70.6672	89.1074
	21.0833	70.517	88.9673
	21.1	70.6197	88.7805
	21.1167	70.24	88.66
	21.1333	70.0166	88.6837
	21.15	70.4539	88.9061
	21.1667	70.2675	88.8768
	21.1833	70.2088	88.644
	21.2	70.1591	88.7741
	21.2167	69.6493	88.3765
	21.2333	69.5631	88.2745
	21.25	69.6822	88.4241
	21.2667	69.5077	87.9902
	21.2833	69.491	88.1251
	21.3	69.5161	88.0332
	21.3167	69.3209	88.0528
	21.3333	69.1616	87.7622
	21.35	69.6874	87.9058
	21.3667	70.2649	88.5488
	21.3833	70.7136	89.1413
	21.4	71.6696	89.6181
	21.4167	71.8286	89.8269
	21.4333	71.5216	89.5877
	21.45	70.7927	89.2208
	21.4667	70.7906	89.1773
	21.4833	70.9903	89.2644
	21.5	71.1837	88.9916
	21.5167	71.0407	89.1832
	21.5333	70.7583	88.932
	21.55	71.0186	89.0302
	21.5667	70.8348	88.6652
	21.5833	70.7484	88.6648
	21.6	70.6506	88.6715
	21.6167	70.6476	88.6505
	21.6333	70.7103	88.5084
	21.65	70.7662	88.673
	21.6667	70.4238	88.3643
	21.6833	70.0435	88.1722
	21.7	70.2816	88.1511
	21.7167	70.1019	88.1136
	21.7333	70.8879	88.6993
	21.75	70.5687	88.6851
	21.7667	70.7799	88.4273
	21.7833	70.5811	88.3464
	21.8	71.2356	88.9711
	21.8167	70.7781	88.7934
	21.8333	70.9321	88.6757
	21.85	70.7076	88.6555
	21.8667	70.7009	88.605
	21.8833	70.71	88.4768
	21.9	70.5303	88.3019
	21.9167	70.3205	88.329
	21.9333	70.4928	88.2791
	21.95	70.1712	88.2068
	21.9667	69.8713	88.0145
	21.9833	70.0442	88.0188
	22	70.2856	88.1928
	22.0167	70.1769	88.3306
	22.0333	70.1487	88.2981
	22.05	71.2375	88.8925
	22.0667	70.2605	88.4326
	22.0833	70.5414	88.4667
	22.1	70.5646	88.3954
	22.1167	70.5494	88.5525
	22.1333	70.4825	88.3245
	22.15	70.7168	88.4026
	22.1667	70.4643	88.2473
	22.1833	70.3232	88.2328
	22.2	70.2273	88.3163
	22.2167	70.0162	87.9526
	22.2333	70.8027	88.488
	22.25	70.5345	88.281
	22.2667	70.4241	89.2472
	22.2833	70.258	92.2104
	22.3	70.6258	93.9016
	22.3167	70.5128	93.3746
	22.3333	70.4958	92.9164
	22.35	70.485	92.2459
	22.3667	70.63	91.7229
	22.3833	70.8595	91.579
	22.4	70.5511	90.8967
	22.4167	70.5851	90.6536
	22.4333	70.4656	90.6812
	22.45	71.4173	90.8286
	22.4667	71.4367	90.589
	22.4833	71.0292	90.244
	22.5	71.1376	90.0004
	22.5167	71.0785	89.8768
	22.5333	71.2243	89.9111
	22.55	71.0908	89.7164
	22.5667	71.2119	89.5713
	22.5833	70.6768	89.3229
	22.6	70.5107	89.135
	22.6167	70.7935	89.0465
	22.6333	71.2783	89.4211
	22.65	71.0087	89.0966
	22.6667	71.1879	89.0773
	22.6833	71.194	89.1167
	22.7	70.8883	88.9098
	22.7167	70.7696	88.7579
	22.7333	70.2314	88.3037
	22.75	69.8534	88.3972
	22.7667	69.8239	88.1103
	22.7833	70.0756	88.3219
	22.8	70.2019	88.3787
	22.8167	69.8283	88.0584
	22.8333	69.704	88.1084
	22.85	69.6879	88.0282
	22.8667	69.9634	88.1864
	22.8833	70.4356	88.655
	22.9	70.3104	88.353
	22.9167	70.5477	88.4881
	22.9333	69.8803	88.2389
	22.95	69.6447	87.9455
	22.9667	69.7304	87.9555
	22.9833	69.7461	87.9733
	23	69.6858	87.8759
	23.0167	69.6813	88.0722
	23.0333	70.2842	88.5038
	23.05	70.1986	88.4125
	23.0667	70.1258	88.4438
	23.0833	70.2684	88.4383
	23.1	70.561	88.5499
	23.1167	70.3852	88.4732
	23.1333	69.6834	88.0819
	23.15	69.7179	87.9577
	23.1667	69.7724	87.8988
	23.1833	70.4412	88.3841
	23.2	69.913	88.1859
	23.2167	69.9277	88.0492
	23.2333	70.0642	88.1252
	23.25	69.9132	87.8485
	23.2667	69.8707	87.8629
	23.2833	69.8437	87.9036
	23.3	70.0732	87.9094
	23.3167	70.3124	88.1635
	23.3333	69.774	87.9568
	23.35	69.1544	87.5251
	23.3667	69.5406	87.7221
	23.3833	70.3393	87.8911
	23.4	70.7128	88.3499
	23.4167	70.8078	88.3036
	23.4333	70.4207	88.1543
	23.45	70.1767	88.1373
	23.4667	70.0788	88.1779
	23.4833	70.5652	88.1187
	23.5	71.1502	88.7138
	23.5167	70.6892	88.2768
	23.5333	70.3114	87.957
	23.55	70.075	88.0253
	23.5667	70.4038	88.2059
	23.5833	71.1626	88.5062
	23.6	70.8227	88.4367
	23.6167	70.7488	88.2623
	23.6333	71.0777	88.3848
	23.65	71.1544	88.4874
	23.6667	70.5343	88.0289
	23.6833	70.3698	88.0606
	23.7	70.6086	88.1196
	23.7167	70.6255	88.0983
	23.7333	70.2335	87.9736
	23.75	70.3161	87.9224
	23.7667	70.5466	88.2311
	23.7833	70.159	87.9287
	23.8	70.6073	88.0598
	23.8167	70.3362	87.9091
	23.8333	70.7906	87.879
	23.85	70.4977	87.9735
	23.8667	69.9127	87.6325
	23.8833	69.8579	87.4784
	23.9	69.8015	87.725
	23.9167	70.89	88.0846
	23.9333	71.1924	88.6037
	23.95	71.416	88.5513
	23.9667	71.2945	88.2784
	23.9833	70.5452	87.9465
	24	70.4321	88.0477
	24.0167	70.4718	88.2207
	24.0333	70.5809	87.8234
	24.05	70.5797	87.9036
	24.0667	70.1791	87.7795
	24.0833	69.9258	87.5775
	24.1	70.2158	87.8233
	24.1167	70.6445	87.9499
	24.1333	70.4075	87.7898
	24.15	70.1631	87.6544
	24.1667	69.5576	87.5284
	24.1833	69.6267	87.4544
	24.2	69.9515	87.8718
	24.2167	70.0266	87.7722
	24.2333	69.9877	87.6293
	24.25	69.9375	87.6166
	24.2667	70.0086	87.7797
	24.2833	69.765	87.4373
	24.3	69.8361	87.4487
	24.3167	69.7261	87.5212
	24.3333	69.9738	87.5494
	24.35	69.7584	87.4432
	24.3667	69.78	87.3293
	24.3833	70.8456	88.3509
	24.4	71.2964	88.6009
	24.4167	71.6559	88.7856
	24.4333	71.0471	88.6047
	24.45	71.2358	88.583
	24.4667	72.2843	89.01
	24.4833	71.6879	88.8856
	24.5	71.6986	88.9757
	24.5167	71.6599	88.8619
	24.5333	72.4549	89.491
	24.55	72.0116	88.9654
	24.5667	71.267	88.5144
	24.5833	71.5518	89.0565
	24.6	72.3164	89.3646
	24.6167	72.1771	89.1743
	24.6333	71.8227	89.0904
	24.65	71.9668	89.1635
	24.6667	72.3888	89.5367
	24.6833	72.0209	89.2686
	24.7	71.7411	89.1205
	24.7167	71.7136	89.1053
	24.7333	71.5705	89.1377
	24.75	71.7649	89.2076
	24.7667	71.9445	89.1456
	24.7833	71.8196	89.022
	24.8	71.4814	89.0204
	24.8167	71.0499	88.8659
	24.8333	70.7131	88.4489
	24.85	70.5861	88.5196
	24.8667	71.2346	88.9794
	24.8833	71.1851	88.8269
	24.9	71.6499	89.0998
	24.9167	71.1245	88.6571
	24.9333	70.4879	88.2754
	24.95	70.4779	88.2607
	24.9667	70.6332	88.2943
	24.9833	70.5432	88.4033
	25	70.2002	88.1069
	25.0167	70.4719	88.2604
	25.0333	70.5721	88.6466
	25.05	70.3786	88.8522
	25.0667	70.3564	89.2427
	25.0833	70.3097	89.3199
	25.1	70.36	89.0703
	25.1167	70.1605	88.9298
	25.1333	70.3293	89.1239
	25.15	70.7622	89.3177
	25.1667	70.4711	89.0244
	25.1833	70.3589	88.7729
	25.2	70.3894	88.5271
	25.2167	70.1803	88.4527
	25.2333	70.1974	88.399
	25.25	70.2969	88.2844
	25.2667	70.319	88.4845
	25.2833	70.0384	88.1919
	25.3	70.1633	88.1454
	25.3167	69.8942	88.1717
	25.3333	69.8456	87.8853
	25.35	69.9273	87.9828
	25.3667	69.6054	87.7689
	25.3833	69.566	87.5959
	25.4	69.5082	87.6327
	25.4167	69.4338	87.39
	25.4333	70.7742	88.2308
	25.45	70.1581	87.8177
	25.4667	69.5985	87.4991
	25.4833	69.4703	87.5647
	25.5	70.0198	87.9754
	25.5167	69.9109	88.0463
	25.5333	69.8488	87.975
	25.55	69.8204	87.6773
	25.5667	69.8578	87.6992
	25.5833	69.7456	87.7782
	25.6	69.6266	87.7543
	25.6167	69.4767	87.5721
	25.6333	69.5807	87.6993
	25.65	69.507	87.6344
	25.6667	69.5601	87.7013
	25.6833	69.5434	87.5029
	25.7	69.4265	87.5081
	25.7167	69.3374	87.4071
	25.7333	69.061	87.1425
	25.75	69.2355	87.1749
	25.7667	69.7284	87.6204
	25.7833	69.8503	87.8757
	25.8	69.4581	87.4928
	25.8167	69.4435	87.3638
	25.8333	69.2724	87.2159
	25.85	68.9516	87.2893
	25.8667	69.0989	87.373
	25.8833	69.0837	87.3668
	25.9	69.3629	87.4658
	25.9167	68.9915	86.9867
	25.9333	69.3123	87.4287
	25.95	69.3307	87.3317
	25.9667	69.2277	87.333
	25.9833	69.1054	87.2036
	26	69.3156	87.3027
	26.0167	69.0627	87.0837
	26.0333	69.0585	86.9781
	26.05	68.7977	86.8162
	26.0667	68.7311	87.0404
	26.0833	69.06	87.0702
	26.1	68.9108	86.9382
	26.1167	68.8974	86.9869
	26.1333	69.1582	87.0901
	26.15	68.7513	87.0377
	26.1667	68.5187	87.0171
	26.1833	68.8231	86.9033
	26.2	69.0551	87.1082
	26.2167	68.7795	86.8972
	26.2333	68.7669	86.9958
	26.25	68.7806	87.0014
	26.2667	68.3949	86.6409
	26.2833	68.6738	86.8121
	26.3	68.7394	86.9676
	26.3167	68.5545	86.7181
	26.3333	68.7114	86.8764
	26.35	68.7456	87.0486
	26.3667	68.8924	86.8445
	26.3833	68.4838	86.7398
	26.4	68.208	86.5798
	26.4167	69.2661	86.9998
	26.4333	69.8189	87.6041
	26.45	69.6052	87.7413
	26.4667	69.377	87.3971
	26.4833	69.3821	87.4757
	26.5	69.2451	87.1327
	26.5167	69.733	87.365
	26.5333	69.5665	87.4157
	26.55	69.6983	87.6302
	26.5667	69.4954	87.527
	26.5833	70.0509	87.6558
	26.6	69.6787	87.3952
	26.6167	69.6255	87.4369
	26.6333	69.4179	87.2472
	26.65	70.0061	87.6616
	26.6667	69.6581	87.4137
	26.6833	69.7832	87.848
	26.7	69.9797	87.7201
	26.7167	70.4606	88.0161
	26.7333	70.3783	88.0885
	26.75	70.1009	88.0029
	26.7667	70.4429	88.1269
	26.7833	70.4	88.3828
	26.8	70.32	88.582
	26.8167	70.2314	88.584
	26.8333	70.3745	88.4218
	26.85	70.383	88.3672
	26.8667	70.0432	88.0315
	26.8833	69.6939	87.8274
	26.9	69.301	87.5755
	26.9167	69.2701	87.3179
	26.9333	68.9727	87.2525
	26.95	68.671	86.9286
	26.9667	68.4835	86.9792
	26.9833	68.2819	86.7258
	27	68.033	86.6213
	27.0167	68.0527	86.4102
	27.0333	68.1401	86.4864
	27.05	67.7385	86.2539
	27.0667	67.6813	86.3737
	27.0833	67.654	86.4718
	27.1	67.652	86.3401
	27.1167	67.4503	86.0962
	27.1333	67.515	86.0013
	27.15	67.6522	86.1913
	27.1667	67.4445	85.9965
	27.1833	67.6711	86.3162
	27.2	68.82	87.0769
	27.2167	68.6025	87.1642
	27.2333	68.5658	87.0434
	27.25	68.8823	87.4749
	27.2667	68.8913	88.5235
	27.2833	68.9071	91.1952
	27.3	69.3993	93.1027
	27.3167	69.2692	92.6751
	27.3333	69.4672	92.1001
	27.35	69.221	91.5803
	27.3667	69.024	90.9906
	27.3833	68.9041	90.4623
	27.4	68.7869	89.7582
	27.4167	68.9595	89.6637
	27.4333	68.6621	89.2929
	27.45	68.5083	89.0092
	27.4667	68.7179	88.9132
	27.4833	68.4786	88.5309
	27.5	68.3417	88.2368
	27.5167	68.3924	88.1197
	27.5333	68.326	88.058
	27.55	68.4124	88.0023
	27.5667	68.3098	87.6906
	27.5833	68.3363	87.6182
	27.6	68.3161	87.4997
	27.6167	68.2291	87.3387
	27.6333	68.2729	87.3872
	27.65	68.2005	87.2532
	27.6667	68.2004	87.1603
	27.6833	67.9321	87.0452
	27.7	67.9326	87.0909
	27.7167	67.9017	86.7105
	27.7333	68.0694	86.8623
	27.75	67.8927	86.6371
	27.7667	67.8864	86.7167
	27.7833	68.0049	86.7383
	27.8	67.8603	86.9219
	27.8167	68.1147	87.0183
	27.8333	67.6816	86.6415
	27.85	67.8497	86.7139
	27.8667	67.8249	86.6314
	27.8833	68.1519	86.7105
	27.9	67.9369	86.6072
	27.9167	68.0325	86.5251
	27.9333	67.8379	86.5353
	27.95	68.0474	86.692
	27.9667	67.9371	86.6385
	27.9833	67.7659	86.4338
	28	67.9104	86.4056
	28.0167	67.819	86.4026
	28.0333	68.0112	86.4674
	28.05	68.1277	86.5761
	28.0667	68.0276	86.3158
	28.0833	68.0911	86.6306
	28.1	68.041	86.4087
	28.1167	68.1437	86.4224
	28.1333	67.9098	86.1961
	28.15	67.7363	86.3311
	28.1667	67.9026	86.2456
	28.1833	68.5821	86.6867
	28.2	68.7075	87.3696
	28.2167	68.7727	87.5889
	28.2333	69.4816	87.9459
	28.25	69.3702	87.9046
	28.2667	69.3089	87.821
	28.2833	69.0506	87.8314
	28.3	69.2372	87.8132
	28.3167	69.5302	88.1154
	28.3333	70.1129	88.1867
	28.35	69.4229	87.7239
	28.3667	69.339	87.7042
	28.3833	69.3846	87.7709
	28.4	69.2977	87.4092
	28.4167	69.2629	87.4465
	28.4333	69.4766	87.4512
	28.45	69.2257	87.4999
	28.4667	69.3296	87.5214
	28.4833	69.0241	87.1242
	28.5	69.1314	87.133
	28.5167	68.9123	86.9618
	28.5333	68.7923	87.1196
	28.55	68.6833	86.9082
	28.5667	68.4087	86.7889
	28.5833	68.3836	87.2903
	28.6	68.3847	87.1773
	28.6167	69.7587	88.1193
	28.6333	70.2824	88.4873
	28.65	69.7347	88.0595
	28.6667	69.3512	87.7468
	28.6833	69.7477	87.9474
	28.7	69.7066	87.8282
	28.7167	69.6136	87.8435
	28.7333	69.825	88.1422
	28.75	70.5778	88.5387
	28.7667	70.5699	88.2068
	28.7833	70.2548	88.1872
	28.8	70.1011	88.2187
	28.8167	70.1929	88.2797
	28.8333	70.9921	88.8412
	28.85	71.2004	88.7233
	28.8667	70.8552	88.7625
	28.8833	70.83	88.565
	28.9	70.7609	88.3854
	28.9167	70.6958	88.5295
	28.9333	71.0376	88.8208
	28.95	70.9232	88.5901
	28.9667	70.5844	88.3767
	28.9833	70.9024	88.4803
	29	70.4768	88.3011
	29.0167	70.0025	88.0913
	29.0333	69.9611	87.7525
	29.05	70.3861	88.3512
	29.0667	70.2137	88.195
	29.0833	70.4856	88.3024
	29.1	70.2233	88.2597
	29.1167	69.8821	87.8674
	29.1333	69.5308	87.6302
	29.15	69.3042	87.5356
	29.1667	69.2599	87.4362
	29.1833	69.1745	87.2334
	29.2	68.9296	87.1302
	29.2167	68.8882	87.1102
	29.2333	68.732	87.0501
	29.25	68.6946	86.9107
	29.2667	68.5735	86.9887
	29.2833	68.3663	86.7827
	29.3	68.3666	86.9108
	29.3167	68.2329	86.743
	29.3333	68.344	86.8088
	29.35	68.1965	86.6268
	29.3667	68.3965	86.7036
	29.3833	68.3355	86.6839
	29.4	68.23	86.4878
	29.4167	68.218	86.7547
	29.4333	68.1354	86.5381
	29.45	68.1505	86.5672
	29.4667	67.9348	86.5442
	29.4833	67.9698	86.6587
	31.5	69.0861	87.5136
	31.5167	69.6599	87.9821
	31.5333	69.5082	87.7017
	31.55	69.317	87.7004
	31.5667	69.2798	87.6522
	31.5833	69.4803	87.5361
	31.6	69.8587	87.8002
	31.6167	69.6749	87.5638
	31.6333	69.969	87.9107
	31.65	69.6689	87.8279
	31.6667	69.5681	87.5151
	31.6833	69.3688	87.4984
	31.7	69.2187	87.4313
	31.7167	69.0315	87.4302
	31.7333	69.3689	87.4795
	31.75	69.4895	87.6562
	31.7667	69.0659	87.5123
	31.7833	69.119	87.5555
	31.8	68.8532	87.3093
	31.8167	69.1741	87.7352
	31.8333	68.8869	87.31
	31.85	69.2682	87.5248
	31.8667	69.3342	87.5315
	31.8833	68.928	87.4624
	31.9	68.8176	87.4537
	31.9167	68.9117	87.4946
	31.9333	68.9265	87.4777
	31.95	68.8011	87.2735
	31.9667	68.9071	87.1276
	31.9833	69.7507	87.6682
	32	69.664	87.803
	32.0167	69.8832	88.0642
	32.0333	69.7225	88.0195
	32.05	69.1869	87.5665
	32.0667	68.901	87.7011
	32.0833	69.0557	87.5802
	32.1	69.245	87.6268
	32.1167	69.2969	87.4981
	32.1333	69.1406	87.7056
	32.15	69.4045	87.7148
	32.1667	69.1097	87.5485
	32.1833	69.7892	87.9896
	32.2	69.4227	87.7289
	32.2167	69.134	87.6828
	32.2333	68.7981	87.5809
	32.25	69.4751	87.7561
	32.2667	69.245	88.5447
	32.2833	68.8377	90.3928
	32.3	69.4343	92.0236
	32.3167	69.672	91.9079
	32.3333	69.3397	91.3677
	32.35	69.6409	91.2035
	32.3667	69.6004	91.0002
	32.3833	69.521	90.8795
	32.4	69.488	90.5072
	32.4167	69.471	90.1341
	32.4333	69.4382	90.0062
	32.45	69.0991	89.3745
	32.4667	68.9161	88.9974
	32.4833	69.138	89.0782
	32.5	69.0346	88.9623
	32.5167	69.8112	89.4273
	32.5333	69.6699	89.2283
	32.55	69.3028	89.1421
	32.5667	69.0929	88.8545
	32.5833	69.302	88.8182
	32.6	69.5331	88.7749
	32.6167	69.1439	88.8207
	32.6333	69.7345	89.0482
	32.65	69.8014	88.9262
	32.6667	69.4764	88.7868
	32.6833	70.185	89.256
	32.7	69.4661	89.0088
	32.7167	69.3718	88.6532
	32.7333	69.5155	88.9835
	32.75	69.5948	89.0929
	32.7667	69.8663	89.2002
	32.7833	69.6242	88.9122
	32.8	69.1658	88.6544
	32.8167	68.7648	88.6923
	32.8333	68.7505	88.9941
	32.85	69.0076	89.2639
	32.8667	68.9876	89.1706
	32.8833	69.0341	88.9167
	32.9	68.884	88.5768
	32.9167	68.5171	88.3132
	32.9333	68.5771	88.3313
	32.95	68.5987	88.2415
	32.9667	68.3868	88.1971
	32.9833	68.5309	88.1262
	33	68.3691	88.0465
	33.0167	67.9446	87.9073
	33.0333	68.1594	87.9027
	33.05	68.2141	88.091
	33.0667	68.2939	87.9375
	33.0833	68.4215	87.989
	33.1	69.0438	88.4574
	33.1167	69.2912	88.7007
	33.1333	68.6007	88.0963
	33.15	69.1863	88.5634
	33.1667	69.3268	88.5833
	33.1833	69.7045	88.8681
	33.2	69.6263	88.8142
	33.2167	69.5858	88.7404
	33.2333	69.3654	88.6764
	33.25	69.4901	88.6604
	33.2667	69.635	88.8098
	33.2833	69.7303	89.0174
	33.3	69.7784	89.2079
	33.3167	69.7856	89.022
	33.3333	69.275	88.5893
	33.35	68.9614	88.1632
	33.3667	69.2469	88.49
	33.3833	68.7655	88.1202
	33.4	68.9165	88.2476
	33.4167	68.4053	87.7679
	33.4333	68.5579	88.0191
	33.45	68.2901	87.7759
	33.4667	68.3084	87.9212
	33.4833	69.0911	88.466
	33.5	69.1822	88.407
	33.5167	69.1376	88.5657
	33.5333	68.9052	88.2568
	33.55	68.971	88.4502
	33.5667	68.9384	88.4108
	33.5833	69.0273	88.4883
	33.6	68.6431	88.0635
	33.6167	68.3065	87.9037
	33.6333	68.2214	87.7693
	33.65	68.274	87.7326
	33.6667	68.2437	87.6074
	33.6833	68.1359	87.4752
	33.7	68.0729	87.5141
	33.7167	68.1619	87.2129
	33.7333	67.8053	87.2994
	33.75	67.8126	87.2446
	33.7667	67.6467	87.2474
	33.7833	67.7339	87.2631
	33.8	67.559	87.0705
	33.8167	67.9382	87.0065
	33.8333	67.5723	87.0811
	33.85	67.35	86.8589
	33.8667	67.2794	86.7483
	33.8833	67.22	86.8487
	33.9	67.2403	86.6723
	33.9167	67.3178	86.7465
	33.9333	67.2589	86.8258
	33.95	67.3182	86.8098
	33.9667	67.1387	86.6588
	33.9833	67.2198	86.6438
	34	67.1074	86.5736
	34.0167	67.0034	86.6936
	34.0333	67.2171	86.5997
	34.05	67.1193	86.6648
	34.0667	67.1231	86.6874
	34.0833	67.2088	86.6498
	34.1	67.3185	86.5392
	34.1167	67.2209	86.4703
	34.1333	67.1682	86.7
	34.15	67.3387	86.6017
	34.1667	67.0554	86.5039
	34.1833	67.2598	86.4668
	34.2	67.1463	86.3884
	34.2167	67.1628	86.4482
	34.2333	67.1587	86.4808
	34.25	66.9279	86.4595
	34.2667	66.892	86.2064
	34.2833	66.7876	86.2499
	34.3	66.8691	86.4088
	34.3167	67.1785	86.512
	34.3333	67.1133	86.4937
	34.35	67.3008	86.5614
	34.3667	67.0662	86.4909
	34.3833	67.042	86.2305
	34.4	67.0944	86.2101
	34.4167	67.3007	86.3371
	34.4333	66.9032	86.2742
	34.45	67.283	86.4245
	34.4667	67.1742	86.506
	34.4833	67.1239	86.3565
	34.5	67.1986	86.4368
	34.5167	67.5408	86.5489
	34.5333	67.4681	86.6131
	34.55	67.1922	86.4805
	34.5667	67.6915	86.7431
	34.5833	69.194	87.8615
	34.6	69.3062	87.8306
	34.6167	69.3361	88.0286
	34.6333	69.0723	87.9377
	34.65	69.0089	87.8655
	34.6667	68.8894	87.8074
	34.6833	68.7513	87.706
	34.7	68.5102	87.6318
	34.7167	68.7029	87.5552
	34.7333	68.5711	87.4203
	34.75	68.5332	87.4619
	34.7667	68.1602	87.2213
	34.7833	68.2477	87.4567
	34.8	68.1391	87.3257
	34.8167	68.2652	87.335
	34.8333	68.3691	87.2754
	34.85	68.0496	87.1958
	34.8667	68.1538	87.0847
	34.8833	68.0038	87.3315
	34.9	68.0947	87.3315
	34.9167	68.0526	87.305
	34.9333	68.1876	87.3879
	34.95	67.9869	87.0524
	34.9667	67.8861	87.0194
	34.9833	67.7723	87.1742
	35	67.771	86.992
	35.0167	67.8648	87.1788
	35.0333	67.8057	87.1483
	35.05	67.7801	87.0141
	35.0667	67.7096	86.9542
	35.0833	67.7526	87.0835
	35.1	67.5011	86.961
	35.1167	67.8471	87.0953
	35.1333	67.506	86.9692
	35.15	67.6993	87.1558
	35.1667	67.6176	87.0865
	35.1833	68.2669	87.369
	35.2	68.469	87.696
	35.2167	68.7252	87.7644
	35.2333	68.9306	87.9777
	35.25	68.4762	87.6292
	35.2667	68.3355	87.5117
	35.2833	68.0332	87.39
	35.3	68.2289	87.4185
	35.3167	68.5389	87.6836
	35.3333	68.3416	87.5113
	35.35	68.2442	87.5213
	35.3667	68.0837	87.3264
	35.3833	68.1119	87.4618
	35.4	68.081	87.4784
	35.4167	67.968	87.3947
	35.4333	68.2482	87.6252
	35.45	68.8019	88.136
	35.4667	68.9199	88.203
	35.4833	69.0327	88.0307
	35.5	68.2362	87.7219
	35.5167	68.1701	87.7132
	35.5333	68.3208	87.8904
	35.55	68.9627	88.2974
	35.5667	68.5412	87.6836
	35.5833	68.1898	87.6976
	35.6	68.1884	87.8292
	35.6167	68.2361	87.6207
	35.6333	68.0468	87.6921
	35.65	67.8739	87.489
	35.6667	67.8467	87.5417
	35.6833	67.975	87.6657
	35.7	67.9844	87.6603
	35.7167	68.1781	87.6232
	35.7333	67.9126	87.2951
	35.75	67.6954	87.3722
	35.7667	67.5296	87.3599
	35.7833	67.9106	87.5347
	35.8	68.3838	88.0225
	35.8167	68.3731	87.9732
	35.8333	68.3647	87.8031
	35.85	68.622	88.1262
	35.8667	68.333	87.9718
	35.8833	68.0345	87.6739
	35.9	68.2497	87.7832
	35.9167	68.0345	87.4775
	35.9333	67.9282	87.5456
	35.95	67.7817	87.4566
	35.9667	67.8596	87.4732
	35.9833	67.8892	87.5876
	36	68.1204	87.8464
	36.0167	67.8455	87.5567
	36.0333	67.7583	87.6983
	36.05	67.94	87.7601
	36.0667	67.8873	87.4079
	36.0833	67.7118	87.0275
	36.1	67.1424	86.9645
	36.1167	67.0995	87.3867
	36.1333	67.2323	87.5107
	36.15	67.6655	87.4569
	36.1667	67.7053	87.7373
	36.1833	67.8146	87.6451
	36.2	68.1553	87.9718
	36.2167	68.1186	87.9467
	36.2333	67.6299	87.75
	36.25	67.865	87.9396
	36.2667	67.9348	87.934
	36.2833	68.0468	87.9216
	36.3	67.8128	87.5928
	36.3167	67.4085	87.4533
	36.3333	67.9259	87.6943
	36.35	67.7776	87.7425
	36.3667	67.6254	87.5223
	36.3833	67.7316	87.4925
	36.4	67.65	87.5068
	36.4167	67.375	87.4761
	36.4333	67.2408	87.3006
	36.45	67.4744	87.4426
	36.4667	67.5583	87.4135
	36.4833	67.2674	87.3472
	36.5	67.3841	87.4129
	36.5167	67.2513	87.4481
	36.5333	67.0923	86.9534
	36.55	67.2737	87.1924
	36.5667	66.9223	87.053
	36.5833	66.7977	86.9677
	36.6	67.0763	87.2732
	36.6167	67.1499	87.1835
	36.6333	66.9136	86.9507
	36.65	66.7258	86.8876
	36.6667	66.733	86.8527
	36.6833	66.8307	87.129
	36.7	66.7681	86.908
	36.7167	66.5685	86.616
	36.7333	66.54	86.8168
	36.75	66.8352	87.1255
	36.7667	66.8004	87.1201
	36.7833	67.0405	87.2321
	36.8	66.7055	87.0456
	36.8167	66.8799	86.8841
	36.8333	66.5724	86.6756
	36.85	66.144	86.7949
	36.8667	66.7533	87.0495
	36.8833	66.5959	87.0912
	36.9	66.7399	87.1907
	36.9167	66.5794	87.3299
	36.9333	66.4938	87.2452
	36.95	66.6286	87.2488
	36.9667	66.7865	87.1314
	36.9833	66.5936	87.1071
	37	66.6484	87.397
	37.0167	66.5374	87.3569
	37.0333	67.4964	87.9929
	37.05	68.4819	88.7978
	37.0667	67.9835	88.653
	37.0833	67.8268	88.4585
	37.1	68.3562	88.5153
	37.1167	68.0845	88.5009
	37.1333	68.2099	88.6051
	37.15	68.2853	88.5197
	37.1667	67.8699	88.3104
	37.1833	67.8303	88.2568
	37.2	67.6538	88.1346
	37.2167	67.4074	88.0281
	37.2333	67.3655	88.0387
	37.25	67.3172	87.8458
	37.2667	67.2194	89.4374
	37.2833	67.3493	93.3259
	37.3	67.6841	95.6768
	37.3167	67.7206	95.4979
	37.3333	67.6674	95.0655
	37.35	67.4126	94.7762
	37.3667	67.397	94.5371
	37.3833	67.369	94.1775
	37.4	67.1297	94.0211
	37.4167	67.5121	94.0244
	37.4333	67.547	93.709
	37.45	67.2969	93.2713
	37.4667	67.0101	92.9509
	37.4833	67.1593	92.8414
	37.5	67.026	92.5345
	37.5167	67.0683	92.4705
	37.5333	67.0932	92.4539
	37.55	67.067	92.4844
	37.5667	66.5955	91.8325
	37.5833	66.7229	91.9648
	37.6	67.0374	92.0685
	37.6167	67.4791	92.349
	37.6333	67.2687	92.1013
	37.65	67.1809	91.9735
	37.6667	66.9291	91.4052
	37.6833	66.9728	91.3815
	37.7	66.8092	91.1932
	37.7167	66.5712	90.8406
	37.7333	67.054	91.119
	37.75	67.3605	91.2915
	37.7667	66.8618	90.9302
	37.7833	66.9441	91.006
	37.8	67.1343	91.3765
[truncated: 3,732 more rows]

## Sheet: fig.4 f and g
Fig. 4f	Time (s)	Veh						Time (s)	DETQ
ΔF/F	5	-2.85507	-1.55983	-0.338584	-0.388623	-0.153586		0	-1.78217	1.94876	-1.0162	-2.36109	1.70768
	5.01667	-2.77098	-1.58211	-0.432489	-0.327888	0.230787		0.0166667	-1.54624	1.29925	-1.08188	-2.22673	1.20428
	5.03333	-2.68531	-1.49202	-0.525213	-0.475866	0.173932		0.0333333	-1.64692	1.20013	-0.6936	-2.46143	0.802483
	5.05	-2.62637	-1.28569	-0.272528	-0.190451	-0.139102		0.05	-1.7892	1.08639	-0.731449	-2.57634	0.816262
	5.06667	-2.65506	-1.44845	-0.293154	-0.297188	0.346583		0.0666667	-1.70651	0.868914	-1.09213	-2.34157	0.616866
	5.08333	-2.47652	-1.31174	-0.251216	-0.394082	0.451031		0.0833333	-1.60393	1.00285	-0.937693	-1.76073	0.121793
	5.1	-2.43657	-1.29125	-0.275563	-0.286885	0.494306		0.1	-1.53323	0.85509	-0.879456	-2.44478	0.0107264
	5.11667	-2.37306	-1.2906	-0.0455597	-0.45994	0.449989		0.116667	-1.3847	0.972742	-1.13345	-2.49883	-0.0430412
	5.13333	-2.73186	-1.31547	-0.427573	-0.532317	0.337141		0.133333	-1.61639	0.837026	-0.989876	-2.53181	-0.236796
	5.15	-2.72854	-1.38537	-0.190159	-0.527064	0.0865265		0.15	-1.7223	0.635104	-0.881294	-2.57087	-0.37882
	5.16667	-2.31803	-1.20381	-0.621945	-0.340053	0.296014		0.166667	-1.70356	0.741922	-0.777449	-2.43257	-0.313994
	5.18333	-2.75134	-1.36199	-0.377693	-0.429648	0.094846		0.183333	-1.58035	0.652793	-0.840549	-2.74682	-0.967682
	5.2	-2.5428	-1.32989	-0.806593	-0.576791	0.0736323		0.2	-1.65876	0.644514	-0.941972	-2.8542	-0.994836
	5.21667	-2.34899	-1.21682	-0.684906	-0.593246	-0.0397508		0.216667	-1.70876	0.551249	-0.950364	-2.75271	-1.17965
	5.23333	-2.3753	-1.29138	-0.0330269	-0.614243	-0.00012434		0.233333	-1.47845	0.408157	-0.692437	-2.62942	-1.16784
	5.25	-2.69268	-1.56051	0.149775	-0.799721	0.0659168		0.25	-1.53753	0.345596	-0.467045	-2.69985	-1.17674
	5.26667	-2.4438	-1.49066	-0.179373	-0.592015	0.174512		0.266667	-1.66159	0.710089	-0.730335	-2.62452	-0.953875
	5.28333	-2.50757	-1.37512	-0.0503546	-0.460352	0.235044		0.283333	-1.46596	0.956432	-0.745195	-2.88683	-1.06978
	5.3	-2.32835	-1.71707	-0.692531	-0.602759	0.549461		0.3	-1.55178	0.818128	-0.853789	-2.75339	-1.28081
	5.31667	-2.50339	-1.71846	0.0967319	-0.589446	0.0650227		0.316667	-1.89193	0.873103	-0.785907	-3.28585	-1.10366
	5.33333	-2.07972	-1.84498	-0.298442	-0.797575	0.0595786		0.333333	-1.87092	0.893242	-0.889416	-2.74879	-1.54356
	5.35	-2.49301	-1.68581	-0.205313	-0.893204	0.25147		0.35	-2.00433	0.439005	-0.668918	-2.59538	-1.82178
	5.36667	-2.43279	-1.56985	-0.15661	-0.628049	0.274825		0.366667	-1.79076	0.294924	-1.0226	-2.14454	-1.98442
	5.38333	-2.2738	-1.84396	0.0923165	-0.570681	0.458388		0.383333	-1.72888	0.319664	-0.709345	-2.14951	-1.99013
	5.4	-2.3366	-1.74631	-0.497211	-0.457408	0.32297		0.4	-1.94048	-0.0359697	-0.915676	-1.95455	-2.07698
	5.41667	-2.25069	-1.75773	-0.35018	-0.53849	-0.0568119		0.416667	-1.73552	-0.0643793	-0.343241	-2.42664	-1.90276
	5.43333	-2.33748	-1.68341	0.194002	-0.332707	-0.422057		0.433333	-1.69119	-0.00488726	-0.356514	-2.26111	-2.07741
	5.45	-2.63434	-1.83553	-0.181581	-0.557395	-0.08827		0.45	-1.5707	0.0637527	-0.648323	-2.40792	-2.1413
	5.46667	-2.49518	-2.07476	-0.264796	-0.48884	0.238168		0.466667	-1.77769	0.0314757	-0.413825	-1.93416	-2.39099
	5.48333	-2.49866	-1.72598	-0.466538	-0.540866	-0.142365		0.483333	-1.74498	0.615403	-0.53061	-2.01173	-2.61366
	5.5	-2.47322	-1.89083	-0.316682	-0.530293	-0.0440128		0.5	-1.40349	0.132749	-1.07811	-2.88862	-2.30296
	5.51667	-2.3137	-2.04323	-0.16787	-0.453177	-0.0942115		0.516667	-1.48047	-0.129081	-0.549652	-2.51494	-2.47181
	5.53333	-2.31297	-1.98882	-0.241123	-0.546385	-0.169465		0.533333	-1.5923	-0.229856	-0.408978	-2.55824	-2.60606
	5.55	-2.31891	-2.14775	0.040094	-0.15982	-0.0935547		0.55	-1.22084	-0.334622	-0.805187	-2.00415	-2.72481
	5.56667	-2.54893	-1.90072	0.118704	-0.424126	0.115982		0.566667	-1.63061	-0.520118	-0.906294	-1.75355	-2.61907
	5.58333	-2.4767	-1.97842	-0.145445	-0.309383	-0.424401		0.583333	-1.66461	-0.613309	-0.832899	-2.00603	-2.64423
	5.6	-2.50261	-2.10936	-0.748478	-0.31642	-0.157068		0.6	-1.68966	-0.579945	-0.514505	-2.05479	-2.63275
	5.61667	-2.33509	-1.90041	-0.247606	-0.105906	0.175241		0.616667	-1.36415	-0.491282	-0.494393	-2.2658	-2.67265
	5.63333	-2.38784	-2.14564	-0.349519	-0.184715	0.0667313		0.633333	-1.29583	-0.385651	-0.40415	-2.30647	-2.54981
	5.65	-2.50896	-2.13748	-0.333157	-0.375288	-0.113469		0.65	-1.42436	-0.992338	-0.483108	-2.28364	-2.66243
	5.66667	-2.60947	-2.18721	-0.24206	-0.3436	-0.298501		0.666667	-1.37438	-0.772544	-0.418916	-1.95561	-2.73091
	5.68333	-2.41382	-2.16117	-0.362763	-0.225641	-0.0652743		0.683333	-1.53827	-0.883071	-0.663631	-2.18681	-2.6361
	5.7	-2.35751	-2.35723	-0.250264	0.010997	-0.374735		0.7	-1.79963	-0.583573	-0.401421	-2.56684	-2.97956
	5.71667	-2.128	-2.28553	0.0744155	-0.319165	-0.10537		0.716667	-1.91469	-0.728616	-1.01147	-2.22733	-2.34073
	5.73333	-2.43595	-2.1783	-0.154301	-0.10263	0.000829317		0.733333	-1.70878	-0.655847	-0.796682	-1.80072	-2.58533
	5.75	-2.56356	-2.23041	-0.354912	-0.0673722	-0.283561		0.75	-1.57892	-0.632012	-0.486659	-1.90977	-2.44143
	5.76667	-2.52731	-2.52239	-0.0556697	-0.0629654	-0.25625		0.766667	-1.52234	-0.58379	-0.703232	-2.20104	-2.3505
	5.78333	-2.50682	-2.42013	-0.10725	0.0292435	-0.278787		0.783333	-1.46293	-0.651096	-0.768411	-1.9879	-2.58784
	5.8	-2.18979	-2.21227	-0.0489998	-0.0646083	0.064235		0.8	-1.13239	-0.565566	-0.794139	-2.07723	-2.3529
	5.81667	-2.48389	-2.41204	-0.383698	-0.141577	0.245356		0.816667	-1.43609	0.116388	-0.195851	-2.06183	-2.42973
	5.83333	-2.40796	-2.45004	-0.479452	-0.178427	-0.261683		0.833333	-1.50869	-0.414496	-0.740657	-2.34073	-2.77665
	5.85	-2.39522	-2.087	-0.447307	-0.181976	0.0298875		0.85	-1.71082	-0.428629	-0.62861	-1.86667	-3.05617
	5.86667	-2.56174	-2.29156	-0.796637	-0.267713	-0.0805975		0.866667	-1.36295	-0.340949	-0.82884	-2.2389	-2.7749
	5.88333	-2.42531	-2.3503	-0.156221	-0.283754	0.473099		0.883333	-1.51932	-0.601679	-0.687648	-2.05659	-2.8902
	5.9	-2.32337	-2.48517	-0.391677	-0.167949	-0.242962		0.9	-1.52657	-0.0145815	-0.686128	-1.80626	-3.11141
	5.91667	-2.34247	-2.38203	-0.273377	-0.407706	-0.395822		0.916667	-1.55987	-0.284708	-0.861043	-1.57628	-2.9027
	5.93333	-2.05191	-2.15893	-0.195247	-0.372807	-0.0390809		0.933333	-1.61865	-0.390455	-0.561095	-1.45157	-3.09646
	5.95	-2.35111	-2.23937	-0.481395	-0.300081	-0.189914		0.95	-1.27241	-0.441088	-0.586095	-1.43806	-3.22283
	5.96667	-2.26744	-2.14763	-0.0774428	-0.254235	-0.00639953		0.966667	-1.20987	-0.312482	-0.675292	-2.04048	-2.92858
	5.98333	-2.35162	-2.14306	-0.564481	-0.441386	-0.194613		0.983333	-1.56064	-0.396034	-0.808094	-1.48209	-2.76142
	6	-1.1781	-1.61743	0.395317	0.449222	0.582317		1	-0.135772	-0.135491	-0.136175	-0.953638	-2.55942
	6.01667	1.80965	-1.24458	0.369884	1.68218	1.58316		1.01667	2.24661	0.602758	0.42698	-0.124776	-1.65294
	6.03333	3.22896	-0.981648	0.228942	1.98964	1.69908		1.03333	3.30005	0.776477	0.60977	0.445102	-1.49451
	6.05	2.55627	-1.302	0.0514626	1.72181	1.43319		1.05	2.78771	0.646622	0.317432	0.287627	-1.84551
	6.06667	2.11715	-1.40613	-0.101567	1.45345	1.07043		1.06667	2.54481	0.677206	-0.407181	-0.466629	-1.59334
	6.08333	1.37009	-1.63906	0.0416041	1.23735	0.918215		1.08333	2.07935	1.02379	-0.0784697	-0.467402	-1.60127
	6.1	1.06166	-1.64244	-0.256689	1.07599	0.476042		1.1	1.95739	0.692221	-0.379356	-0.46623	-1.60383
	6.11667	0.833898	-1.53339	-0.387929	1.13521	0.213405		1.11667	1.82153	0.697102	0.0696904	-0.724304	-1.53529
	6.13333	0.226054	-1.51519	0.16719	0.947701	0.656566		1.13333	1.4199	0.324881	-0.744602	-0.476684	-1.58168
	6.15	0.0511944	-1.67457	-0.338588	0.97408	0.0754552		1.15	1.04136	0.340575	-0.480032	-0.698581	-1.84825
	6.16667	-0.122708	-1.59178	-0.214717	0.456611	-0.0871025		1.16667	0.973585	0.446751	-0.818177	-1.08145	-1.89235
	6.18333	-0.473351	-1.96856	0.384569	0.472303	0.00814913		1.18333	0.502035	0.552457	-0.245144	-0.784141	-1.97252
	6.2	-0.499186	-1.819	0.0128594	0.562432	0.347946		1.2	0.328744	0.652617	-0.0263164	-0.471647	-2.01982
	6.21667	-0.547956	-1.86653	-0.37165	0.319141	-0.18579		1.21667	0.224213	0.268012	-0.291992	-0.756481	-2.17145
	6.23333	-1.0109	-2.02973	0.00403833	0.335298	-0.0157435		1.23333	0.115782	0.236872	-0.246242	-1.0256	-2.39678
	6.25	-1.23718	-1.43703	0.114765	0.39059	-0.316631		1.25	-0.0207193	0.440419	-0.89576	-0.336933	-2.33136
	6.26667	-1.10136	-1.7378	-0.0526889	0.189639	-0.284239		1.26667	-0.118037	0.542192	-0.479031	-0.901269	-2.29434
	6.28333	-1.25696	-2.11107	-0.0537955	0.00669072	0.051089		1.28333	0.144262	0.341002	-0.670708	-0.803393	-2.05395
	6.3	-1.58479	-2.07918	-0.0494595	0.00940963	-0.140268		1.3	-0.0157344	0.170636	-0.426001	-0.969595	-1.94347
	6.31667	-1.5943	-2.03484	0.0849679	0.293895	-0.121618		1.31667	-0.266208	0.116708	-0.335786	-0.322691	-2.22935
	6.33333	-1.48224	-1.83136	-0.481958	0.136484	-0.0666854		1.33333	-0.48661	0.224521	-0.805551	-0.238642	-2.44136
	6.35	-1.64365	-1.84582	-0.366428	0.231365	0.0869056		1.35	-0.0428459	0.407635	-0.815922	-0.5167	-2.52858
	6.36667	-1.67651	-1.80574	0.109463	0.0457712	-0.346593		1.36667	-0.443554	0.128902	-0.588373	-0.68752	-2.55338
	6.38333	-1.58565	-1.73815	-0.421537	0.0550306	-0.0627699		1.38333	-0.558718	0.0613211	-0.677093	-0.721043	-2.61777
	6.4	-1.78632	-1.7558	-0.0481412	-0.00180462	-0.0326952		1.4	-0.458582	-0.11211	-0.397792	-0.832357	-2.54624
	6.41667	-1.66127	-1.866	0.0863817	-0.290994	-0.338056		1.41667	-0.513025	0.403671	-0.282865	-0.686745	-2.40074
	6.43333	-1.81316	-2.03468	-0.101748	-0.0745055	-0.386218		1.43333	-0.203258	0.12722	-0.626445	-0.796666	-2.51648
	6.45	-1.69895	-1.71095	-0.277578	0.0470835	-0.292419		1.45	-0.42488	-0.317299	-0.759502	-0.550481	-2.80563
	6.46667	-1.58153	-1.90392	0.100919	-0.15986	-0.338763		1.46667	-0.248111	-0.153017	-0.623526	-0.52511	-2.70158
	6.48333	-1.69116	-1.8318	-0.0307475	-0.088707	-0.104895		1.48333	-0.238468	-0.115619	-0.919101	-1.01594	-2.93751
	6.5	-2.11188	-1.89578	-0.201397	0.287694	-0.171795		1.5	-0.28185	-0.191763	-0.470528	-1.07371	-2.99018
	6.51667	-1.84148	-1.92314	0.329195	0.0596978	-0.237007		1.51667	-0.442586	-0.1024	-0.0049351	-1.04873	-2.8732
	6.53333	-2.23027	-1.87375	-0.139837	0.105472	-0.28058		1.53333	-0.263468	0.0370964	0.0203162	-1.06591	-2.6203
	6.55	-2.14593	-1.9069	-0.219154	0.0172204	-0.177542		1.55	0.204662	0.228017	-0.527698	-0.525965	-2.6157
	6.56667	-2.02687	-2.07239	-0.413226	0.115105	-0.258229		1.56667	0.532086	0.0536594	-0.619588	-0.60511	-2.57471
	6.58333	-2.22175	-1.88304	0.168912	0.0563841	-0.255712		1.58333	0.539135	-0.183902	-0.717666	-0.798069	-2.84894
	6.6	-2.37459	-1.91018	-0.0523105	0.125881	0.000166804		1.6	0.398516	-0.0593074	-0.393445	-0.644797	-2.79807
	6.61667	-2.47246	-1.60896	-0.630294	0.325627	-0.0626742		1.61667	0.0906872	-0.0699142	-0.683539	-0.880975	-2.8115
	6.63333	-2.16891	-1.59194	-0.268494	0.061995	-0.10301		1.63333	-0.153334	0.0932602	-0.335919	-0.645609	-2.879
	6.65	-1.80735	-1.76015	-0.153217	0.0845564	-0.266916		1.65	-0.0210805	0.251473	-0.810102	-0.900268	-2.75345
	6.66667	-1.73301	-1.83756	-0.182264	0.08179	0.0464677		1.66667	-0.163679	0.209123	-0.633184	-0.538266	-2.49897
	6.68333	-1.74747	-1.72954	-0.0448591	-0.110255	0.120912		1.68333	-0.169678	0.307577	-0.527221	-0.473333	-2.55176
	6.7	-1.50445	-1.42213	-0.0163591	-0.0514695	0.137261		1.7	-0.148311	-0.166531	-0.773023	-0.40935	-2.7093
	6.71667	-1.42546	-1.90853	-0.291354	-0.150261	-0.392289		1.71667	-0.271891	0.129399	-0.71799	-0.545238	-2.6785
	6.73333	-1.5091	-1.71047	0.413439	-0.0037908	-0.30595		1.73333	-0.228593	0.365097	-0.688826	-0.333058	-2.65371
	6.75	-1.37321	-1.79295	-0.136077	-0.0293959	-0.186994		1.75	0.0252205	0.31234	-0.630597	-0.492455	-2.61256
	6.76667	-1.3824	-1.75514	0.161365	-0.189848	0.0870122		1.76667	-0.178048	0.373946	-0.588555	-0.472032	-2.60113
	6.78333	-1.45896	-1.86553	-0.466589	-0.402075	0.101801		1.78333	-0.0333551	0.140175	-0.100643	-0.473741	-2.42673
	6.8	-1.5862	-1.84473	-0.168457	-0.415243	-0.22386		1.8	-0.322868	0.284672	-0.235867	-0.365563	-2.3177
	6.81667	-1.63548	-1.64265	-0.345451	-0.0530018	-0.274115		1.81667	-0.368711	0.234596	-0.591892	-0.684103	-2.59846
	6.83333	-1.43653	-1.6255	-0.194911	-0.0274717	0.122164		1.83333	-0.425	0.278394	-0.461319	-0.546833	-3.09038
	6.85	-1.71325	-1.78291	-0.193593	-0.510819	-0.195325		1.85	-0.302805	0.163543	-0.495126	-0.640991	-2.41069
	6.86667	-1.53761	-1.69591	-0.0792812	-0.115702	-0.200007		1.86667	-0.431975	0.221564	-0.441409	-0.381766	-2.5252
	6.88333	-1.73416	-1.54618	0.640916	-0.00392395	0.0625922		1.88333	-0.41446	0.222875	-0.216752	-0.420814	-2.49154
	6.9	-1.78323	-1.55076	-0.0903378	-0.0176594	-0.0628266		1.9	-0.519206	-0.12921	-0.577912	-0.775602	-2.74946
	6.91667	-1.76401	-1.46915	-0.0491583	-0.496158	-0.419791		1.91667	-0.561073	-0.0876272	-0.88951	-0.624831	-2.69907
	6.93333	-1.58292	-1.48616	0.551261	-0.392061	-0.00600949		1.93333	-0.53007	0.126709	-0.411672	-0.161306	-2.75438
	6.95	-1.62179	-1.49246	0.0255079	-0.0131829	-0.0225117		1.95	-0.566025	0.257618	-0.510821	-0.461658	-2.77824
	6.96667	-1.83413	-1.51231	-0.67363	-0.207062	-0.124362		1.96667	-0.507251	0.156418	-0.56004	-0.462413	-2.92156
	6.98333	-2.01794	-1.46871	-0.368772	-0.0771372	0.0688914		1.98333	-0.534181	0.239434	-0.350823	-0.383488	-2.72032
	7	-1.9387	-1.2951	0.206041	0.0310422	-0.212973		2	-0.550182	0.0446874	-0.547051	-0.651474	-2.75264
	7.01667	-2.06834	-1.68918	0.436277	-0.000913126	-0.562158		2.01667	-0.360986	0.0950311	-0.235111	-0.802631	-2.56843
	7.03333	-1.77402	-1.67154	0.415951	0.187602	-0.185651		2.03333	-0.284709	0.326657	-0.616749	-0.703811	-2.33187
	7.05	-1.41526	-1.8237	-0.228226	-0.130455	0.15338		2.05	-0.4254	-0.036124	-0.8103	-0.609478	-2.59673
	7.06667	-0.963179	-1.61334	-0.53008	-0.267886	-0.265234		2.06667	-0.471079	0.0981726	-0.334175	-0.696423	-2.67021
	7.08333	-1.05489	-1.44753	-0.154944	-0.322008	-0.449143		2.08333	-0.689796	0.11807	-0.82722	-0.275635	-2.53108
	7.1	-1.10579	-1.39319	-0.197586	-0.20583	-0.576925		2.1	-0.533642	0.275697	-0.719754	-0.563472	-2.60037
	7.11667	-1.4461	-1.38517	-0.0683185	0.0478871	-0.703842		2.11667	-0.517031	0.250568	-0.394301	-0.103638	-2.56684
	7.13333	-1.42705	-1.45582	-0.0792333	-0.0521552	-0.634562		2.13333	-0.495659	0.0652998	-0.571065	-0.251199	-2.79413
	7.15	-1.66992	-1.32819	0.417043	-0.0439296	-0.207272		2.15	-0.589744	0.107761	-0.622721	-0.499452	-2.76369
	7.16667	-1.46167	-1.25998	0.231516	0.0798033	-0.309474		2.16667	-0.460703	0.25409	-0.610059	-0.50619	-2.67731
	7.18333	-1.48615	-1.50048	-0.386382	0.0122022	-0.347609		2.18333	-0.41292	0.236084	-0.807804	-0.216804	-2.54331
	7.2	-1.39142	-1.45727	0.201081	0.0590695	-0.617632		2.2	-0.333301	0.203089	-0.748544	-0.194704	-2.46579
	7.21667	-1.55284	-1.7121	0.0698157	0.0405887	-0.242445		2.21667	-0.448764	0.448688	-0.640982	-0.20689	-2.75066
	7.23333	-1.50875	-1.40191	-0.320663	-0.0224768	-0.57281		2.23333	-0.59048	0.183017	-0.727407	-0.161357	-2.52273
	7.25	-1.67447	-1.53742	-0.0906824	-0.0647959	-0.330723		2.25	-0.294705	0.189407	-0.908431	-0.217161	-2.65221
	7.26667	-1.67835	-1.39817	-0.128674	-0.0380875	-0.193774		2.26667	-0.560894	0.433007	-0.284099	-0.432556	-3.07902
	7.28333	-1.68709	-1.71247	0.043586	-0.160383	-0.845791		2.28333	-0.331891	0.236406	-0.486605	0.0447798	-2.82031
	7.3	-1.71226	-1.41381	0.026822	-0.0620503	-0.374292		2.3	-0.288451	0.355259	-0.838835	-0.139037	-2.86952
	7.31667	-1.68468	-1.62764	0.276405	-0.0451844	-0.674042		2.31667	-0.40027	-0.0198039	-1.19273	-0.316751	-2.67322
	7.33333	-1.54049	-1.46536	-0.0353921	0.0275699	-0.634242		2.33333	-0.455201	0.266555	-0.790239	0.285228	-2.85377
	7.35	-1.45863	-1.32564	0.0632236	-0.0283074	-0.627256		2.35	-0.355042	0.206267	-0.594315	0.039363	-2.94287
	7.36667	-1.5604	-1.37563	0.00772351	0.00018624	-0.42137		2.36667	-0.390824	-0.0519266	-0.796382	0.0314888	-2.80427
	7.38333	-1.6416	-1.45487	-0.0647427	-0.208522	-0.363118		2.38333	-0.569746	0.256389	-0.495352	-0.0986845	-2.92529
	7.4	-1.62394	-1.08789	-0.0376035	-0.354159	-0.43328		2.4	-0.532943	0.14243	-0.716685	0.0242165	-2.8981
	7.41667	-1.75494	-1.28747	0.142103	-0.364901	-0.749779		2.41667	-0.703279	0.202785	-1.05641	-0.0292042	-2.94483
	7.43333	-1.6797	-1.48572	-0.763373	-0.452239	-0.988455		2.43333	-0.596245	0.298502	-0.53448	0.172636	-2.66657
	7.45	-1.70116	-1.22474	-0.341421	-0.413461	-0.694268		2.45	-0.963264	0.467664	-0.449816	-0.00844337	-2.73532
	7.46667	-1.67252	-1.39158	-0.604875	-0.180772	-0.559922		2.46667	-0.531722	0.58854	-0.319732	-0.0105095	-2.85524
	7.48333	-1.72283	-1.53427	-0.138086	-0.137348	-0.74434		2.48333	-0.628278	0.418666	-0.469048	0.157326	-3.01519
	7.5	-1.7669	-1.51261	0.251847	-0.0660047	-0.424577		2.5	-0.454775	0.343589	-0.604152	-0.22062	-2.56229
	7.51667	-1.74763	-1.08974	-0.3284	0.134135	-0.560711		2.51667	-0.550938	0.336235	-0.506354	0.0826001	-1.73223
	7.53333	-1.95418	-1.02187	-0.0975537	-0.224169	-0.666756		2.53333	-0.602559	0.504455	-0.68308	0.459564	-1.36519
	7.55	-1.82508	-1.10293	0.318943	0.105512	-0.412004		2.55	-1.04594	0.670305	-0.833229	0.28735	-1.72361
	7.56667	-1.74972	-1.42475	-0.00684571	-0.1489	-0.759478		2.56667	-0.507931	0.429223	-0.314998	0.147842	-1.88033
	7.58333	-1.69197	-1.1768	-0.585348	-0.281261	-0.638338		2.58333	-0.666857	0.277105	-0.439329	-0.0421412	-2.17434
	7.6	-1.87144	-1.38191	0.0611694	-0.31615	-0.269102		2.6	-0.641336	0.426923	-0.454254	0.634618	-1.89419
	7.61667	-1.99811	-1.51411	-0.198973	-0.362991	-0.495065		2.61667	-0.549836	0.568335	-0.660827	0.746592	-2.05079
	7.63333	-1.96846	-0.986388	0.000130258	0.0661209	-0.440981		2.63333	-0.756406	0.396043	-0.794813	0.76612	-2.06012
	7.65	-2.00543	-1.2082	0.320101	-0.125095	-0.704127		2.65	-0.705662	0.538596	-0.105153	0.687848	-1.9028
	7.66667	-1.97736	-1.19513	-0.224647	-0.110477	-0.41229		2.66667	-0.55717	0.63224	-0.709363	0.847052	-1.7808
	7.68333	-1.87151	-1.20144	0.371304	0.094945	-0.392562		2.68333	-0.692434	0.541096	-0.636998	0.684175	-1.9874
	7.7	-1.9059	-1.03012	0.308269	0.0397374	-0.406861		2.7	-0.663002	0.255384	-0.549497	0.352632	-2.07369
	7.71667	-1.83729	-1.09534	0.195194	-0.0220131	-0.400064		2.71667	-0.734614	0.32843	-0.527578	0.49315	-1.8598
	7.73333	-1.88767	-1.05431	-0.261847	0.246117	-0.723055		2.73333	-0.710532	0.437721	-0.833711	0.628953	-1.73422
	7.75	-1.8616	-0.954746	-0.0965126	-0.04446	-0.426277		2.75	-0.506319	0.502497	-0.300115	0.50752	-1.67239
	7.76667	-1.96835	-0.936434	-0.412285	-0.219835	-0.458576		2.76667	-0.799354	0.421418	-0.455879	0.719322	-1.71545
	7.78333	-1.54917	-1.04681	-0.721953	-0.264654	-0.260493		2.78333	-0.648837	0.434264	-0.573319	0.273852	-1.94314
	7.8	-1.55662	-1.07479	0.025921	-0.243709	-0.0554171		2.8	-0.566099	0.566859	-0.407848	0.508413	-2.19585
	7.81667	-1.62798	-0.994875	0.409364	-0.130797	-0.273344		2.81667	-0.835106	0.562847	-0.0936639	0.331036	-2.30353
	7.83333	-1.59172	-1.10076	-0.204249	-0.0758836	-0.293085		2.83333	-0.95353	0.644627	-0.408836	0.211777	-2.19057
	7.85	-1.50883	-0.914141	-0.736349	-0.123108	-0.362944		2.85	-0.949648	0.676384	-0.320787	0.416541	-2.14269
	7.86667	-1.87476	-0.964937	-0.0196853	-0.237821	-0.184853		2.86667	-0.629872	0.686539	-0.496232	0.245837	-2.32293
	7.88333	-1.64418	-0.935379	-0.199184	-0.233647	-0.128592		2.88333	-0.865867	0.830096	-0.24711	0.231826	-2.67846
	7.9	-1.69673	-0.707431	0.0111827	-0.183984	-0.274118		2.9	-0.827217	0.818937	-0.369219	0.355539	-2.52776
	7.91667	-1.61885	-0.844702	-0.168525	-0.358945	-0.783864		2.91667	-0.971711	0.875608	-0.572394	0.291833	-2.21731
	7.93333	-1.38674	-0.606983	-0.252417	-0.495721	-0.281745		2.93333	-0.997714	0.851734	-0.569222	0.0257634	-2.29077
	7.95	-1.81527	-0.914699	-0.0826388	-0.17092	-0.438064		2.95	-0.874308	0.667054	-0.193022	0.216461	-2.35617
	7.96667	-1.94575	-1.02329	0.0964945	-0.294082	-0.440045		2.96667	-0.849188	0.772724	-0.233728	0.163431	-2.48323
	7.98333	-1.85405	-0.688145	0.52772	-0.577678	-0.118089		2.98333	-0.742398	0.597953	-0.548472	0.269371	-2.48018
	8	-1.55708	-0.952876	0.163915	-0.219784	-0.172949		3	-0.938864	0.947122	-0.630577	0.432527	-2.49635
	8.01667	-1.6539	-0.714262	0.363221	-0.349024	-0.606184		3.01667	-0.748616	0.747751	-0.528677	0.374941	-2.3586
	8.03333	-1.57985	-0.693239	-0.18135	-0.490849	-0.111484		3.03333	-0.740782	0.835943	-0.340743	-0.0899513	-2.23246
	8.05	-1.89077	-1.02446	0.415888	-0.586072	-0.406527		3.05	-0.870152	0.866027	-0.446652	-0.00523212	-2.25932
	8.06667	-1.73162	-0.836776	0.0231167	-0.213071	-0.556443		3.06667	-0.848949	0.846715	-0.167678	0.133556	-2.38923
	8.08333	-1.81644	-0.739801	-0.534015	-0.464412	-0.500727		3.08333	-0.870821	0.714713	0.010033	0.321925	-2.18637
	8.1	-1.67977	-0.630092	0.0747071	-0.590642	-0.388604		3.1	-0.803729	0.405841	-0.563828	-0.11444	-2.4212
	8.11667	-1.68888	-0.484967	0.262744	-0.352866	-0.196232		3.11667	-1.10919	0.701026	-0.577709	-0.620576	-2.48253
	8.13333	-1.56188	-0.791831	0.496031	-0.499418	-0.335448		3.13333	-1.12987	0.822481	-0.448779	-0.345399	-2.37098
	8.15	-1.75315	-0.679214	-0.0873601	-0.268511	-0.463781		3.15	-1.12645	0.815488	-0.888238	-0.732721	-2.40541
	8.16667	-1.77969	-0.772533	-0.20406	-0.563363	-0.520066		3.16667	-0.939658	0.762068	-0.545215	-0.011709	-2.30415
	8.18333	-1.57832	-0.851432	-0.171616	-0.509111	-0.305763		3.18333	-0.979411	0.722893	-0.220816	0.325825	-2.38711
	8.2	-1.5043	-0.798002	-0.266317	-0.350838	-0.119309		3.2	-0.92635	0.878459	-0.31904	0.53966	-2.36097
	8.21667	-1.52428	-0.903969	-0.126308	-0.000257509	-0.584314		3.21667	-0.955305	0.950439	-0.550214	0.38075	-2.46567
	8.23333	-1.53206	-0.616827	-0.375895	-0.0102889	-0.429394		3.23333	-0.990092	0.89847	-0.363519	0.149305	-2.43032
	8.25	-1.60274	-0.681602	-0.0603225	-0.175196	-0.428697		3.25	-1.19311	0.850964	-0.0670362	0.133696	-2.42024
	8.26667	-1.80828	-0.76644	0.354134	-0.272056	-0.619458		3.26667	-0.992716	1.14104	-0.204879	0.192975	-2.49896
	8.28333	-1.73935	-1.13022	0.0458678	-0.260843	-0.46326		3.28333	-0.905813	0.905832	-0.210318	0.330196	-2.5458
	8.3	-1.6097	-0.768195	-0.236529	-0.141844	-0.274405		3.3	-1.08337	0.8787	-0.292238	0.362402	-2.62833
	8.31667	-1.6845	-0.543754	0.603771	-0.114714	-0.663155		3.31667	-1.25333	0.543571	-0.443869	0.821558	-2.54779
	8.33333	-1.81736	-0.706108	0.201113	-0.277902	-0.334405		3.33333	-1.33669	0.875681	-0.800958	0.333258	-2.42236
	8.35	-1.69185	-0.602002	0.0773337	-0.215617	-0.33335		3.35	-1.15324	0.723927	-0.357619	0.384605	-2.39887
	8.36667	-1.70919	-0.585001	0.000810007	-0.150055	-0.344365		3.36667	-0.98462	0.969588	-0.670708	0.346032	-2.06352
	8.38333	-1.71948	-0.678884	0.624396	0.0572175	-0.21358		3.38333	-1.02489	0.798304	-0.509805	0.564877	-2.07871
	8.4	-1.75152	-0.633377	-0.170649	0.19994	-0.284822		3.4	-0.970626	0.572545	-0.414867	0.442312	-1.76877
	8.41667	-1.66393	-0.645881	-0.00121312	-0.108944	-0.33454		3.41667	-0.956472	1.05043	-0.176025	0.0519304	-2.02522
	8.43333	-1.9615	-0.715927	0.0992501	-0.127235	-0.576739		3.43333	-0.899926	0.781905	-0.0528771	0.464788	-2.15551
	8.45	-1.76468	-0.701546	-0.0459512	0.0376961	-0.298329		3.45	-1.08156	0.647474	-0.963961	0.205691	-1.91075
	8.46667	-2.13961	-1.16389	0.183773	-0.0833695	-0.364012		3.46667	-1.11198	1.00274	-0.399699	0.587188	-1.99611
	8.48333	-1.78296	-0.68177	-0.0561259	0.185144	-0.271831		3.48333	-1.05446	1.27819	-0.415367	0.6507	-2.03657
	8.5	-1.80989	-0.769907	0.663293	-0.0705557	-0.527459		3.5	-0.925663	1.16542	-0.178655	0.805072	-1.74305
	8.51667	-2.08014	-0.88062	0.0199266	-0.291682	-0.521488		3.51667	-0.819748	1.18699	-0.0227521	0.653711	-1.97377
	8.53333	-1.97833	-0.93789	-0.299943	-0.10142	-0.556084		3.53333	-0.845975	0.818757	-0.201143	0.698174	-1.82623
	8.55	-1.74819	-0.868147	-0.140451	0.022903	-0.724363		3.55	-0.910765	0.743037	-0.19235	0.867542	-2.05436
	8.56667	-2.26104	-0.75983	0.252585	0.300211	-0.30815		3.56667	-1.13917	0.75833	-0.296969	0.727715	-2.11759
	8.58333	-1.99618	-0.792262	0.266879	0.0810975	-0.474406		3.58333	-0.915185	0.925773	-0.351124	0.763811	-2.08101
	8.6	-2.05531	-0.652004	0.0793066	0.164002	-0.302378		3.6	-1.08879	1.1065	-0.433561	1.06925	-2.14374
	8.61667	-1.97531	-0.822321	-0.22884	-0.0180425	-0.746305		3.61667	-0.678714	1.01431	-0.568282	0.792452	-2.07526
	8.63333	-1.89066	-0.926479	-0.240693	0.246784	-0.546196		3.63333	-0.827087	1.04898	-0.44009	1.37861	-2.37011
	8.65	-1.7239	-0.710392	0.30281	0.0990615	-0.345553		3.65	-0.72712	1.06999	-0.754222	0.96099	-2.21378
	8.66667	-2.03144	-0.924491	-0.323676	0.106884	-0.59779		3.66667	-0.895517	0.856419	-0.0184482	1.16803	-2.28657
	8.68333	-2.04576	-0.844247	-0.112149	-0.182074	-0.450124		3.68333	-0.943113	0.921541	-0.156498	1.2179	-2.3336
	8.7	-1.99699	-0.897225	-0.033009	0.115388	-0.452684		3.7	-0.959506	0.749054	-0.502085	1.58924	-1.94265
	8.71667	-2.04779	-0.961416	0.17316	-0.264483	-0.1409		3.71667	-0.659453	1.06041	-0.374349	0.874228	-1.79498
	8.73333	-2.07043	-0.85753	0.109017	-0.123797	-0.318483		3.73333	-0.849709	1.08573	-0.240292	1.06716	-1.65535
	8.75	-1.86837	-0.814127	-0.0800303	-0.30832	-0.505557		3.75	-0.786033	0.984513	-0.0529125	1.20482	-1.75958
	8.76667	-1.91232	-0.848012	-0.222537	-0.261235	-0.122802		3.76667	-0.720163	0.942798	-0.392715	1.01055	-1.71049
	8.78333	-1.75023	-0.997417	-0.643387	-0.239923	-0.388907		3.78333	-0.858571	0.969557	-0.509995	1.2003	-1.67686
	8.8	-2.00115	-0.720501	-0.541003	0.0318258	-0.66436		3.8	-0.861313	0.950904	-0.629747	1.35929	-1.98068
	8.81667	-2.02165	-0.846503	-0.408343	-0.031075	-0.349314		3.81667	-0.693514	1.1924	-0.458497	0.848374	-1.87587
	8.83333	-1.85394	-0.884514	-0.226503	-0.0270173	-0.563564		3.83333	-0.700472	1.20807	-0.69611	1.01546	-1.69736
	8.85	-1.84082	-0.657607	0.232487	-0.137447	-0.302447		3.85	-0.804242	1.10996	-0.0215828	0.709355	-1.86365
	8.86667	-1.92507	-0.843234	0.246898	-0.140643	-0.543932		3.86667	-0.638254	0.928812	-0.119018	0.961196	-1.61695
	8.88333	-1.70013	-0.801916	0.42636	-0.0247835	-0.360906		3.88333	-0.606078	0.979733	-0.291174	1.24497	-1.74758
	8.9	-1.92348	-0.872524	-0.028105	0.157082	-0.198842		3.9	-0.672354	1.12998	-0.36744	1.13912	-1.74879
	8.91667	-1.77883	-0.506622	-0.237156	0.26905	-0.365107		3.91667	-0.887109	1.26903	-0.082975	1.35814	-1.82279
	8.93333	-1.73974	-0.854275	0.229994	0.281094	-0.252074		3.93333	-0.718635	1.28013	-0.224943	1.26427	-2.02742
	8.95	-1.69736	-0.847797	0.0277599	0.170959	-0.0228332		3.95	-0.935795	1.18634	-0.114933	1.11166	-2.0613
	8.96667	-1.66058	-0.787599	-0.0813721	-0.0433559	-0.379381		3.96667	-0.772766	1.32291	0.0474182	1.15809	-1.92537
	8.98333	-2.07164	-0.949556	-0.150434	0.0832679	-0.25244		3.98333	-0.794701	1.63467	-0.261813	1.51795	-1.65659
	9	-1.81906	-0.976971	-0.81863	-0.0325812	-0.33064		4	-0.856475	1.64907	-0.248073	1.09332	-1.87985
	9.01667	-1.65581	-0.758849	-0.912651	0.113644	-0.441623		4.01667	-0.62097	1.73361	-0.487904	1.08532	-1.94829
	9.03333	-1.11607	-0.719353	-0.311937	0.130623	-0.531881		4.03333	-0.835909	1.66088	-1.04986	1.07159	-2.03828
	9.05	-1.75962	-0.633212	-0.167073	0.187953	-0.238945		4.05	-0.764346	1.52473	-0.358437	0.675137	-1.78757
	9.06667	-1.84465	-0.80211	-0.217166	-0.404244	-0.719254		4.06667	-0.814965	1.54214	-0.0636727	0.922829	-1.89494
	9.08333	-1.96818	-0.80805	0.0405206	-0.153627	-0.461318		4.08333	-0.746659	1.77196	-0.593607	1.22873	-1.66063
	9.1	-1.43731	-0.842433	-0.224097	-0.393783	-0.408881		4.1	-0.782187	1.83545	0.178696	0.809873	-1.7912
	9.11667	-1.99476	-0.871114	0.256283	-0.174509	-0.0499904		4.11667	-0.646514	1.64681	0.318965	1.30435	-1.95712
	9.13333	-2.05961	-0.621032	0.246963	-0.141417	-0.132983		4.13333	-0.537113	1.65512	-0.381924	0.882011	-1.85502
	9.15	-1.56469	-0.929177	0.189907	0.222122	-0.331212		4.15	-0.641376	1.62246	-0.552381	1.0237	-1.92204
	9.16667	-1.53277	-0.927894	0.0712866	0.057398	-0.745075		4.16667	-0.59561	1.36422	-0.211007	1.32258	-1.86897
	9.18333	-1.77303	-0.865491	-0.17337	-0.0761586	-0.453501		4.18333	-0.527315	1.4753	-0.291259	1.19803	-1.91677
	9.2	-1.59462	-0.856417	-0.319172	-0.574501	-0.269602		4.2	-0.581551	1.77119	0.180918	1.43154	-1.38403
	9.21667	-1.59006	-0.924553	0.100286	-0.485041	-0.0756478		4.21667	-0.85542	1.75607	-0.507391	1.18268	-1.00083
	9.23333	-1.66965	-1.06708	0.0954598	-0.0992359	-0.16408		4.23333	-0.439766	1.61739	-0.42592	1.46702	-1.10891
	9.25	-1.87667	-1.00418	0.451353	-0.135946	-0.471824		4.25	-0.447885	1.82392	-0.515452	1.55814	-1.18572
	9.26667	-1.75744	-1.07761	-0.184323	-0.239241	-0.453954		4.26667	-0.379846	1.97439	-0.236969	0.7814	-1.19022
	9.28333	-1.84608	-0.682773	0.23164	-0.00798724	-0.432419		4.28333	-0.51986	2.0248	0.0596265	1.49676	-1.20463
	9.3	-1.93387	-1.14978	-0.597372	0.210882	-0.537314		4.3	-0.790254	2.15851	-0.36668	1.37898	-1.21184
	9.31667	-1.84292	-1.11471	0.0108835	-0.187557	-0.74714		4.31667	-0.437347	2.31181	0.100009	1.76684	-1.12946
	9.33333	-2.06575	-0.905323	0.224355	0.0293411	-0.314394		4.33333	-0.312923	2.36485	0.240946	1.58348	-1.34118
	9.35	-2.03485	-1.09828	-0.137096	0.154252	-0.266618		4.35	-0.55511	2.38464	-0.0267562	1.29999	-1.21482
	9.36667	-1.96464	-1.10796	0.0669225	0.381788	-0.38655		4.36667	-0.353151	2.24562	-0.217475	1.50325	-1.14128
	9.38333	-2.09968	-1.04065	-0.331384	0.2589	-0.654062		4.38333	-0.420437	2.20459	0.205002	1.04095	-0.834285
	9.4	-2.27353	-1.12786	-0.280494	0.186279	-0.663309		4.4	-0.293738	2.14	0.157661	1.45631	-1.05196
	9.41667	-2.39576	-0.87445	-0.0575588	-0.104135	-0.867037		4.41667	-0.284564	2.17248	0.140235	1.22955	-0.958069
	9.43333	-2.2624	-0.887256	0.253421	0.201065	-0.216548		4.43333	-0.333056	1.96863	-0.48664	1.24544	-1.03474
	9.45	-2.043	-0.854206	0.0378504	-0.0997887	-0.335063		4.45	-0.59014	1.83546	-0.0685727	1.39882	-0.852474
	9.46667	-2.00477	-0.89933	0.150215	0.188783	-0.298398		4.46667	-0.622215	2.06332	0.0452094	1.34506	-0.830259
	9.48333	-2.10904	-0.944446	0.0553977	0.149673	-0.101362		4.48333	-0.305527	1.83429	-0.238114	1.31903	-1.16586
	9.5	-2.10321	-0.885019	0.0122316	0.258569	-0.209257		4.5	-0.280455	1.91653	-0.094418	1.37854	-1.2768
	9.51667	-2.31718	-1.09081	-0.110438	0.244537	-0.269392		4.51667	-0.338067	1.91995	0.0142555	1.40488	-1.41679
	9.53333	-2.46165	-1.00837	-0.589472	0.0681639	-0.0759758		4.53333	-0.271029	1.68455	-0.378035	1.06473	-1.405
	9.55	-2.26567	-0.903546	0.184148	0.0844495	-0.133771		4.55	-0.376387	1.86602	-0.30591	1.64312	-1.37162
	9.56667	-2.41118	-1.09856	-0.309407	0.10403	-0.211926		4.56667	-0.474548	1.75254	-0.579019	1.62565	-1.37509
	9.58333	-2.5199	-1.04418	-0.365406	-0.0237526	-0.271567		4.58333	-0.377676	1.98396	-0.117929	1.15149	-1.33092
	9.6	-2.70495	-0.999493	-0.141565	0.260398	-0.550631		4.6	-0.283044	1.9984	-0.0780613	1.29285	-1.29111
	9.61667	-2.52653	-0.84763	0.141962	-0.0876748	-0.366901		4.61667	-0.33564	1.93333	-0.298079	1.16792	-1.27694
	9.63333	-2.77142	-1.11695	-0.088026	0.101993	-0.274161		4.63333	-0.471843	1.74225	-0.589195	1.41753	-1.31683
	9.65	-2.68262	-1.1555	-0.258094	-0.047315	-0.264705		4.65	-0.5442	1.8159	-0.597291	1.51842	-1.0521
	9.66667	-2.41877	-1.26053	0.0692795	-0.479644	-0.490745		4.66667	-0.386108	1.81833	-0.435156	1.90985	-1.23873
	9.68333	-2.50393	-1.09586	-0.153731	-0.242035	-0.514587		4.68333	-0.347831	1.75853	-0.40656	1.21279	-1.44907
	9.7	-2.53983	-1.11507	-0.406835	-0.0897573	-0.523458		4.7	-0.377772	1.87156	-0.569447	1.40151	-1.25416
	9.71667	-2.50218	-1.2734	-0.111671	0.0633649	-0.258068		4.71667	-0.339763	1.97587	-0.32656	1.45535	-1.43027
	9.73333	-2.29632	-1.15954	-0.217817	-0.137957	-0.2095		4.73333	-0.197804	1.94497	-0.0927033	0.972583	-1.21929
	9.75	-2.71168	-1.19402	-0.271609	0.00777779	-0.345685		4.75	-0.257741	1.8727	0.15024	1.37059	-1.27163
	9.76667	-2.53284	-1.29827	-0.312923	-0.18332	-0.44232		4.76667	-0.0715535	1.70667	0.0642945	1.04575	-1.23135
	9.78333	-2.37973	-0.90173	0.085279	-0.279953	0.00478901		4.78333	-0.21406	1.74145	-0.0975452	1.19391	-1.71298
	9.8	-2.37113	-1.03251	0.0823711	-0.160322	0.00515917		4.8	-0.533621	1.49155	-0.423889	1.48044	-1.43821
	9.81667	-2.29548	-1.3912	0.240516	-0.119601	-0.515599		4.81667	-0.709385	1.83848	-0.540831	1.24245	-1.46886
	9.83333	-2.30976	-1.35665	-0.328106	-0.320507	-0.244194		4.83333	-0.299441	1.88386	0.140417	1.24607	-1.48889
	9.85	-2.61951	-1.40975	0.151277	-0.168053	-0.23642		4.85	0.271118	1.88408	0.230369	1.29141	-1.41406
	9.86667	-2.37957	-1.17395	-0.115631	-0.2366	-0.342503		4.86667	0.192144	1.72824	-0.0841005	1.1194	-1.58309
	9.88333	-2.43447	-1.23773	0.321143	-0.225658	-0.421872		4.88333	-0.279934	1.5836	-0.636468	1.65505	-1.70171
	9.9	-2.22153	-0.952744	0.285313	0.028205	-0.0896649		4.9	0.103379	1.63424	0.0514925	1.02651	-1.57196
	9.91667	-2.69878	-1.21326	-0.0591991	0.0339463	-0.19051		4.91667	-0.184078	1.65628	-0.230598	1.21903	-1.51355
	9.93333	-2.32064	-1.50079	0.31017	0.0316855	0.107852		4.93333	-0.1506	1.53326	-0.334833	1.19497	-1.34928
	9.95	-2.15727	-1.3593	-0.179851	0.026894	-0.395312		4.95	-0.089619	1.67324	-0.358816	0.937452	-1.52648
	9.96667	-2.32644	-1.23614	0.0583094	0.00239681	-0.23639		4.96667	0.137469	1.74863	-0.351852	1.23138	-1.83981
	9.98333	-2.06855	-1.14405	-0.0217785	-0.0290284	-0.254949		4.98333	0.168502	1.82115	-0.414141	1.05407	-1.96229
	10	-2.04789	-1.31451	-0.463849	-0.132597	-0.243681		5	-0.0635175	2.00785	-0.0818247	1.49883	-2.0641
	10.0167	-2.31539	-1.15468	0.00804552	0.039568	-0.358817		5.01667	-0.0146244	1.95627	-0.427802	1.62817	-1.92925
	10.0333	-2.14215	-1.32614	0.164863	0.0119438	-0.214208		5.03333	-0.224195	1.40754	-0.687965	1.59715	-1.91184
	10.05	-2.1547	-1.42652	-0.0774907	-0.00688533	-0.186398		5.05	-0.00920377	1.55979	-0.39972	1.50298	-1.7061
	10.0667	-2.15234	-1.15362	-0.199747	-0.0439962	-0.429107		5.06667	-0.248793	1.69431	-0.244661	1.63647	-1.49104
	10.0833	-1.93242	-0.983241	-0.053352	-0.043719	-0.598238		5.08333	0.000372425	1.73469	-0.338219	1.45387	-1.69197
	10.1	-2.12561	-0.918705	0.0223284	-0.239306	-0.260554		5.1	-0.156799	1.73244	-0.254623	1.30547	-1.68284
	10.1167	-2.0775	-1.18434	0.48102	-0.188838	-0.12364		5.11667	-0.250096	1.94786	-0.251073	1.34835	-1.72492
	10.1333	-2.22536	-1.1373	-0.0571399	-0.0778032	-0.270823		5.13333	-0.167795	1.99424	-0.480394	1.55017	-1.84468
	10.15	-1.92426	-0.91774	0.0186408	0.0726747	-0.362293		5.15	0.091251	1.98681	-0.228219	1.35482	-1.55755
	10.1667	-1.72954	-0.838738	0.167725	0.0353136	-0.137668		5.16667	-0.077466	2.18334	-0.246661	1.53776	-1.34317
	10.1833	-1.90617	-0.562562	-0.206925	-0.0465956	-0.0827107		5.18333	-0.0340385	1.92591	-0.248465	1.37871	-1.38349
	10.2	-2.20692	-0.775	-0.0398075	-0.259998	-0.0212121		5.2	-0.18675	1.87564	-0.322326	1.17908	-1.24755
	10.2167	-1.95329	-0.947598	0.15417	-0.0957603	-0.377205		5.21667	-0.0224155	1.90881	0.147569	1.42298	-1.08567
	10.2333	-1.93664	-0.903848	0.125061	-0.301224	-0.382562		5.23333	0.0651155	1.82224	-0.16692	1.7792	-1.224
	10.25	-2.2069	-1.14554	-0.0939409	-0.0116628	-0.559698		5.25	0.0610159	1.76085	-0.203322	1.62193	-1.43533
	10.2667	-2.01684	-0.888688	0.230978	0.0779689	-0.257484		5.26667	-0.310916	1.86637	-0.289187	1.48363	-1.26905
	10.2833	-2.16305	-0.970882	0.642861	-0.13368	-0.405766		5.28333	-0.127173	1.79215	0.297085	1.75831	-1.49355
	10.3	-1.91182	-1.25588	-0.207961	-0.0835449	-0.335843		5.3	-0.00694273	1.98834	-0.052084	1.31728	-1.48076
	10.3167	-2.17122	-1.09015	-0.319939	-0.18679	-0.176133		5.31667	0.0474818	1.74692	-0.26907	1.29158	-1.58236
	10.3333	-1.82839	-0.969983	0.113422	-0.0706693	-0.264943		5.33333	0.0617747	1.5815	0.0822179	1.12544	-1.31636
	10.35	-1.98796	-1.27416	0.187564	-0.189653	-0.635888		5.35	-0.0485482	1.79184	-0.246955	1.63706	-1.54719
	10.3667	-2.07481	-0.969329	-0.0309059	-0.131822	-0.638314		5.36667	-0.101222	1.99718	-0.0876842	1.23565	-1.8385
	10.3833	-1.83897	-0.810666	-0.313074	0.055757	-0.505694		5.38333	-0.0139932	1.88456	0.0803315	1.00881	-1.82472
	10.4	-1.85942	-1.08503	0.0515915	-0.14181	-0.0101038		5.4	-0.0321208	1.6628	-0.0576294	1.23826	-1.54088
	10.4167	-1.84889	-0.924355	0.080019	-0.0843022	-0.815309		5.41667	0.153037	2.06632	-0.324219	1.58977	-1.72519
	10.4333	-2.14237	-1.08259	0.293548	-0.0406386	-0.190037		5.43333	-0.039545	1.79184	-0.472828	1.61872	-1.71791
	10.45	-1.87787	-0.934691	-0.239112	-0.189576	-0.861451		5.45	-0.162929	1.97873	0.14903	1.50994	-1.77316
	10.4667	-2.09112	-1.05978	0.0790427	-0.118883	-0.516849		5.46667	0.123093	2.02487	-0.261672	1.40907	-1.70243
	10.4833	-1.76241	-1.13429	0.398461	0.160612	-0.412802		5.48333	0.184842	2.10881	-0.468168	1.51545	-2.08743
	10.5	-1.91065	-0.954972	0.211638	-0.169164	-0.126163		5.5	0.16679	1.92713	-0.734848	1.17464	-1.66089
	10.5167	-1.82947	-1.10506	0.53159	-0.0671962	-0.228653		5.51667	0.109564	1.86719	-0.171195	1.29014	-1.85093
	10.5333	-2.05512	-0.687363	0.18617	-0.118929	-0.276931		5.53333	0.147618	1.93215	-0.208602	1.35537	-1.56345
	10.55	-1.73299	-0.927373	-0.209019	-0.031314	-0.578815		5.55	-0.143432	1.88826	-0.438595	1.7243	-1.5655
	10.5667	-1.71425	-1.31929	0.270589	-0.0762468	-0.430115		5.56667	-0.0683009	1.91562	-0.525342	1.19242	-1.81867
	10.5833	-1.76507	-1.33703	0.338583	-0.0476604	-0.219493		5.58333	0.450809	2.10778	-0.750957	1.36857	-1.97583
	10.6	-2.1074	-1.11697	0.22064	-0.244663	-0.507329		5.6	0.158191	1.71297	-0.488176	1.58719	-1.44616
	10.6167	-1.92571	-1.09271	0.397445	-0.37463	-0.202322		5.61667	0.359254	1.98109	-0.170499	1.32657	-1.5512
	10.6333	-2.36062	-1.07815	0.524875	-0.169567	-0.185646		5.63333	0.347408	2.1705	-0.123776	0.900266	-1.69527
	10.65	-2.30116	-1.40383	0.664204	-0.187076	-0.585861		5.65	0.652988	2.09705	-0.560824	1.35211	-1.48846
	10.6667	-2.26406	-1.26323	0.0182914	0.0306939	-0.484091		5.66667	0.642245	1.88261	-0.16058	1.24168	-1.59736
	10.6833	-1.81606	-1.60978	0.502232	0.0112609	-0.527253		5.68333	0.470866	1.76748	0.0641694	0.950952	-1.63113
	10.7	-1.79092	-1.11919	0.170375	-0.0848299	-0.286843		5.7	0.167935	1.79211	-0.0400005	1.03941	-1.50829
	10.7167	-2.11976	-1.31907	0.387418	0.0788119	0.141482		5.71667	0.451642	1.98565	0.093718	1.17777	-1.32755
	10.7333	-2.30841	-1.50802	-0.202517	0.16467	-0.0538448		5.73333	0.68821	1.94371	-0.0132628	0.902877	-1.45145
	10.75	-2.06302	-1.45504	-0.172403	-0.0289987	-0.377377		5.75	0.64828	1.68321	-0.0336122	0.669933	-1.42867
	10.7667	-2.08764	-1.30646	0.166952	0.036902	-0.365757		5.76667	0.506388	1.99783	-0.276923	1.2815	-1.40494
	10.7833	-2.08087	-1.21807	-0.102617	0.0635377	-0.275773		5.78333	0.600203	1.64085	-0.306652	1.11757	-1.35294
	10.8	-1.95784	-1.38539	-0.196588	0.191008	-0.41701		5.8	0.820242	1.90182	-0.329812	1.02463	-1.674
	10.8167	-2.14261	-1.32437	0.155369	-0.0518228	-0.525634		5.81667	0.668064	1.62601	-0.247068	0.939831	-1.65477
	10.8333	-1.809	-1.24104	-0.267164	-0.231243	-0.483268		5.83333	0.350123	2.05492	0.0743286	0.777406	-1.48585
	10.85	-2.12543	-1.54439	0.624087	-0.361008	-0.264273		5.85	0.501352	1.85668	0.290149	0.695496	-1.3087
	10.8667	-2.35791	-1.56852	0.0154982	-0.406104	-0.283918		5.86667	0.584664	1.93692	0.0400335	0.656494	-1.37781
	10.8833	-2.18768	-1.25469	-0.0904703	-0.326673	-0.21876		5.88333	0.394849	2.04464	-0.0680231	1.10001	-1.70496
	10.9	-2.13256	-1.35852	0.372493	-0.102548	0.0730911		5.9	0.505101	1.93262	-0.561064	1.09222	-1.91259
	10.9167	-2.01453	-1.50259	-0.253587	-0.0581611	-0.584989		5.91667	0.548429	2.0186	-0.0724125	0.633568	-1.75076
	10.9333	-1.91613	-1.35621	0.287913	-0.0721493	-0.473937		5.93333	0.530626	2.20736	0.0907037	0.890247	-1.85664
	10.95	-2.08336	-1.41264	0.641527	0.0654356	-0.534223		5.95	0.647196	2.16123	0.102658	0.810945	-1.60568
	10.9667	-1.80404	-1.26762	-0.370891	0.134991	-0.11255		5.96667	0.725862	1.90467	0.167903	0.837814	-1.50177
	10.9833	-1.98889	-1.52409	-0.462154	-0.0516075	-0.275474		5.98333	0.568612	2.21073	-0.236321	0.817895	-1.51161
	11	-0.608981	-1.01808	0.334299	0.71605	0.461194		6	3.03382	2.73942	1.29753	1.82953	-0.598543
	11.0167	2.3576	-0.00361826	0.292575	1.97672	1.78203		6.01667	7.29881	4.07807	2.76171	4.08596	1.8237
	11.0333	4.01666	0.493558	0.978664	2.3956	2.06833		6.03333	9.12086	5.03913	3.33243	5.38231	2.53544
	11.05	3.37435	0.263682	0.486732	2.11936	1.82829		6.05	8.87825	4.99355	2.28322	4.79625	2.86057
	11.0667	3.0265	0.138395	0.285532	2.10436	1.36892		6.06667	8.33411	4.76395	1.78107	4.89023	2.34463
	11.0833	2.25807	-0.219263	-0.0209502	1.88621	0.880805		6.08333	8.35658	4.32388	1.37991	4.16114	2.06469
	11.1	1.69009	-0.435336	0.00786182	1.48032	0.691557		6.1	8.05655	4.54767	0.972387	4.1754	1.98205
	11.1167	0.999559	-0.394711	0.0368223	1.52779	1.04962		6.11667	7.75428	4.61332	1.05118	4.04842	1.55061
	11.1333	0.99358	-0.44727	0.32807	1.42285	0.585748		6.13333	7.67388	4.44531	0.697519	3.84288	1.43873
	11.15	0.78168	-0.459934	0.0676482	1.17328	0.498172		6.15	7.43377	4.2381	-0.0871877	4.15922	1.27496
	11.1667	0.535147	-0.558931	0.368993	1.30737	0.325485		6.16667	6.9215	4.2578	-0.0437925	3.87582	1.16771
	11.1833	0.333833	-0.83164	0.487181	0.893696	0.185941		6.18333	6.75181	4.1496	-0.0860117	3.75161	1.27386
	11.2	0.301506	-0.795355	-0.172011	0.943791	0.457377		6.2	6.66343	4.25483	0.279594	3.44944	1.05281
	11.2167	0.120537	-0.624041	-0.131877	0.83038	-0.0596494		6.21667	6.34377	4.28882	-0.127647	3.27396	0.866155
	11.2333	-0.0975402	-0.614549	-0.00636881	0.88965	0.00894601		6.23333	6.16508	3.85325	-0.192285	2.98084	0.862682
	11.25	-0.332785	-1.05251	-0.178597	0.328274	-0.385759		6.25	6.08441	3.74779	0.129891	2.75324	0.685081
	11.2667	-0.589827	-0.715709	-0.309105	0.251296	0.0952155		6.26667	6.02108	4.06597	-0.26778	2.91329	0.761392
	11.2833	-0.711321	-0.99561	0.342608	0.406127	0.0242063		6.28333	6.09415	4.10949	-0.115787	3.00039	0.614177
	11.3	-0.43734	-0.918927	-0.262532	0.381959	0.364546		6.3	5.82083	4.1445	-0.00685681	2.78405	0.249765
	11.3167	-0.68527	-1.05777	-0.284071	0.496179	0.182975		6.31667	5.79016	3.90644	0.26753	2.61147	0.217991
	11.3333	-1.05369	-1.12856	-0.16048	0.471538	0.196233		6.33333	5.62923	3.88175	0.0626078	2.81124	-0.125427
	11.35	-1.01036	-0.821022	-0.14268	0.454666	0.204271		6.35	5.55163	3.82189	-0.0341861	2.70049	-0.216121
	11.3667	-0.883128	-0.919486	-0.160161	0.308959	0.130852		6.36667	5.39932	4.02336	-0.00271309	2.75869	-0.111079
	11.3833	-0.933908	-1.05953	0.0327371	0.30389	0.174787		6.38333	5.32687	3.92643	-0.124979	2.57805	0.000171124
	11.4	-0.878209	-1.04514	-0.461433	0.249052	0.410206		6.4	4.99164	3.82499	0.212652	2.48671	-0.274515
	11.4167	-0.792455	-0.963138	-0.555326	-0.166776	0.19356		6.41667	4.88714	3.76303	-0.242342	2.16649	-0.501126
	11.4333	-1.10487	-1.21365	0.128389	0.247864	0.528967		6.43333	4.88466	3.54279	-0.212825	2.28869	-0.633878
	11.45	-0.988621	-0.940376	0.276786	0.231284	0.446702		6.45	4.66764	3.42736	-0.448763	2.12353	-0.745388
	11.4667	-1.31267	-1.12717	0.849839	0.285502	0.144467		6.46667	4.51772	3.62632	-0.150864	1.78016	-0.819147
	11.4833	-1.18621	-1.30987	0.230254	0.380889	0.170353		6.48333	4.45036	3.8951	-0.277432	2.27857	-0.831502
	11.5	-0.97922	-1.46724	0.00894278	0.140284	0.153697		6.5	4.48695	3.70119	-0.416635	2.10523	-0.711984
	11.5167	-1.03687	-1.2392	-0.602264	0.196545	0.649073		6.51667	4.56371	3.57206	-0.312845	2.12846	-0.764949
	11.5333	-1.02846	-1.33098	-0.250708	0.031135	-0.0951523		6.53333	4.69217	3.32909	0.0877452	2.12035	-0.722433
	11.55	-1.17064	-1.16164	0.102095	-0.201026	0.20444		6.55	4.13765	3.60845	0.391598	2.14877	-0.623828
	11.5667	-1.22956	-1.46017	0.244232	-0.468372	0.510512		6.56667	4.03931	3.41588	-0.0663109	2.11741	-0.953665
	11.5833	-1.39443	-1.54984	-0.354951	-0.0508694	0.466608		6.58333	3.88407	3.1871	-0.102863	1.80382	-0.75423
	11.6	-1.34331	-1.34739	-0.576658	-0.0584384	0.387883		6.6	3.58716	3.66969	-0.417913	1.65082	-0.504694
	11.6167	-1.06962	-0.958182	-0.383708	-0.0573687	0.274682		6.61667	3.46411	3.55889	0.0421318	2.15326	-0.672089
	11.6333	-1.58181	-1.39187	-0.0597956	0.105835	0.296393		6.63333	3.41129	3.49147	-0.0174359	2.04843	-0.903488
	11.65	-1.54746	-1.3466	0.108623	-0.260544	0.284679		6.65	3.38001	3.4756	-0.0802529	2.03439	-0.891971
	11.6667	-1.33837	-1.33761	0.338611	-0.416571	0.148527		6.66667	3.16466	3.6479	-0.0345597	1.866	-1.00671
	11.6833	-1.56342	-1.42686	-0.0599195	-0.540212	0.0476263		6.68333	3.29981	3.65445	-0.132074	1.33152	-1.27971
	11.7	-1.49845	-1.41202	-0.132953	-1.09088	0.144836		6.7	3.22354	3.71256	-0.483311	1.34101	-1.19829
	11.7167	-1.48141	-1.5075	0.0726127	-0.689634	0.549996		6.71667	3.209	3.18123	-0.0850667	1.37781	-1.07478
	11.7333	-1.54893	-1.74492	-0.256417	-0.828224	0.0530685		6.73333	2.75594	3.15692	-0.0997781	1.24007	-1.34019
	11.75	-1.60382	-1.34761	0.021692	-0.941942	0.19384		6.75	2.6671	3.45243	-0.0846114	1.26629	-1.35361
	11.7667	-1.68757	-1.36295	-0.131614	-0.676586	0.113055		6.76667	2.73432	3.53344	-0.365413	1.58115	-1.01117
	11.7833	-1.88218	-1.57293	0.457688	-0.881947	-0.0526335		6.78333	2.93145	3.48365	0.00902949	1.32673	-1.10856
	11.8	-1.54798	-1.37272	0.389482	-0.759806	0.0981511		6.8	2.55119	3.32269	0.171411	1.34338	-1.31316
	11.8167	-1.96475	-1.5898	0.0570144	-0.706228	0.237058		6.81667	2.59763	3.36811	0.214962	1.48748	-1.234
	11.8333	-1.95197	-1.41571	-0.535008	-0.897852	-0.12358		6.83333	2.17333	3.51994	0.146671	1.28157	-1.4222
	11.85	-1.80568	-1.56328	-0.0145732	-0.65854	-0.109507		6.85	2.40422	3.21372	0.279423	1.54213	-1.36254
	11.8667	-1.8001	-1.40783	0.0411151	-0.755008	0.0616829		6.86667	2.39323	3.40422	-0.323559	1.24879	-1.33753
	11.8833	-1.74118	-1.32026	-0.253908	-0.602482	0.405148		6.88333	2.61652	3.53009	-0.324696	0.815722	-1.29934
	11.9	-1.88403	-1.64455	-0.232533	-0.628671	0.192744		6.9	2.10962	3.11016	0.149196	1.20367	-1.41349
	11.9167	-1.81009	-1.57368	-0.154381	-0.537349	0.575591		6.91667	2.18684	3.48452	0.315177	1.27593	-1.49789
	11.9333	-1.62501	-1.34544	0.418693	-0.608446	0.346082		6.93333	2.053	3.30405	0.0059521	1.41575	-1.5282
	11.95	-1.84503	-1.51427	0.0992987	-0.636715	0.450229		6.95	1.949	3.63944	0.42417	0.959832	-1.76471
	11.9667	-2.07428	-1.47075	-0.391651	-0.413713	-0.0102016		6.96667	2.18557	3.50211	0.113039	1.34206	-1.42555
	11.9833	-1.87315	-1.64	-0.19376	-0.398381	0.105525		6.98333	1.9377	3.09173	0.835663	1.32343	-1.6605
	12	-1.90821	-1.64627	0.0857259	-0.674259	0.0385981		7	2.12792	2.96476	0.326197	1.42512	-1.59277
	12.0167	-1.95924	-1.77068	0.231313	-0.448857	0.217129		7.01667	2.26815	3.06958	-0.10482	0.969394	-1.78504
	12.0333	-2.00215	-1.46788	0.261178	-0.328962	-0.00433384		7.03333	2.02952	3.07908	0.125267	1.3224	-1.60555
	12.05	-2.42429	-1.57568	-0.354253	-0.297231	-0.0565058		7.05	1.98354	3.10403	-0.00440149	1.22588	-1.96591
	12.0667	-2.10613	-1.49745	-0.255423	-0.41012	0.0446951		7.06667	2.40855	2.92472	-0.171243	1.12222	-1.62356
	12.0833	-2.00014	-1.49973	-0.261696	-0.431912	0.195024		7.08333	1.99199	3.2787	0.304269	0.834265	-1.20878
	12.1	-1.95683	-1.5348	-0.529607	-0.152197	-0.118838		7.1	2.24748	3.14228	0.315034	0.862474	-1.31236
	12.1167	-2.1471	-1.36807	0.0482252	-0.294941	0.28175		7.11667	2.01723	3.10959	-0.0327685	1.56491	-1.10138
	12.1333	-1.98958	-1.46978	0.305736	-0.457374	-0.110787		7.13333	1.84677	3.19275	-0.122003	0.938128	-1.37998
	12.15	-1.85141	-1.54663	-0.286907	0.0319926	0.208069		7.15	1.79196	2.99952	-0.30602	1.21558	-1.43673
	12.1667	-2.00558	-1.7716	-0.0739707	-0.397375	0.0805224		7.16667	1.83174	3.0454	-0.0057187	1.16713	-1.52542
	12.1833	-1.9543	-1.42284	0.580539	-0.414949	0.681939		7.18333	2.08622	3.13588	0.116649	1.29303	-1.1843
	12.2	-1.95576	-1.45353	0.336954	-0.253902	-0.197021		7.2	2.01101	2.91798	-0.0900711	1.29706	-1.30578
	12.2167	-2.17656	-1.29446	0.11811	-0.176484	-0.0815872		7.21667	1.69565	3.29364	-0.258265	1.09123	-1.34221
	12.2333	-2.19744	-1.25968	0.452392	-0.299044	0.141626		7.23333	1.87795	3.02651	-0.182094	0.705653	-1.44321
	12.25	-2.14387	-1.24283	-0.293324	-0.09198	-0.233317		7.25	1.66625	2.67903	-0.634932	1.04281	-1.42553
	12.2667	-2.32767	-1.21247	0.22614	0.0532874	-0.0641837		7.26667	1.92878	2.89066	-0.344981	1.06052	-1.4591
	12.2833	-2.14077	-1.32603	0.487325	-0.206296	0.101225		7.28333	2.13419	2.4667	-0.157667	1.20293	-1.60862
	12.3	-2.02419	-1.43225	0.498165	-0.0046552	-0.406187		7.3	2.15033	2.76759	0.00652882	0.903294	-1.64081
	12.3167	-2.18826	-1.35188	0.221751	0.186551	-0.0882829		7.31667	2.1209	2.70922	-0.156767	0.766318	-1.55423
	12.3333	-2.46207	-1.55463	-0.137143	-0.0793032	-0.13785		7.33333	1.98641	2.72521	-0.0557464	0.863858	-1.68456
	12.35	-2.31292	-1.25717	0.230177	0.0419996	0.267873		7.35	2.20132	2.67026	-0.847353	0.881023	-1.82433
	12.3667	-2.29677	-1.40889	0.219654	-0.087985	0.200408		7.36667	2.15493	2.91462	-0.238623	0.75153	-1.69806
	12.3833	-2.28102	-1.61194	0.191532	-0.143578	-0.0818533		7.38333	2.15179	2.94883	-0.923927	0.465066	-1.48519
	12.4	-2.10378	-1.20389	0.237313	-0.452712	0.0415056		7.4	2.10166	2.81045	-0.546273	1.1655	-1.59748
	12.4167	-2.22185	-1.55855	0.195977	-0.490901	0.334259		7.41667	1.89247	2.84084	-0.447629	0.801477	-1.41202
	12.4333	-2.20597	-1.3846	0.570079	-0.371326	-0.206293		7.43333	2.23871	2.60019	0.060637	0.934292	-1.43825
	12.45	-2.37831	-1.24813	0.116391	-0.474885	-0.0514775		7.45	2.25161	2.81866	-0.331725	1.15048	-1.6039
	12.4667	-2.45189	-1.68544	-0.280127	-0.484738	-0.165269		7.46667	2.04718	2.52612	-0.0485973	0.983434	-1.58606
	12.4833	-2.20985	-1.2583	-0.0962985	-0.36209	0.0367784		7.48333	2.07916	2.63674	-0.267086	1.18071	-1.71337
	12.5	-2.26806	-1.52677	0.144746	-0.456119	0.402541		7.5	2.1321	2.73171	-0.259849	1.01659	-1.60255
	12.5167	-2.02928	-1.37365	0.0403352	-0.287828	-0.241504		7.51667	2.06126	2.92892	-0.355735	0.7572	-1.43674
	12.5333	-1.77795	-1.47089	0.0422984	0.0523538	-0.381894		7.53333	1.84474	2.96196	-0.399204	0.761239	-1.31855
	12.55	-1.8551	-1.43804	0.221335	-0.205363	-0.575362		7.55	1.98429	3.2447	-0.262566	1.44071	-1.56937
	12.5667	-2.11107	-1.36393	-0.0292725	-0.157572	-0.158612		7.56667	2.01706	2.71617	-0.329182	0.582591	-1.55003
	12.5833	-2.25691	-1.42119	-0.390638	-0.372356	0.0994417		7.58333	1.98342	2.9477	-0.077268	0.649028	-1.57307
	12.6	-1.90458	-1.38431	0.0915354	-0.457856	-0.471146		7.6	1.68218	2.90995	-0.417441	0.794458	-1.55467
	12.6167	-1.99337	-1.20162	0.219152	-0.376315	0.108039		7.61667	2.18326	2.70452	-0.337389	0.821661	-1.22512
	12.6333	-1.86558	-1.54647	-0.523037	-0.385232	0.189591		7.63333	2.0795	2.98114	-0.454373	0.833911	-1.22542
	12.65	-1.89957	-1.54179	-0.0784937	-0.496998	0.0201418		7.65	1.88051	2.92395	-0.491696	0.534955	-1.4125
	12.6667	-2.05473	-1.21113	0.814883	-0.0599573	-0.116868		7.66667	2.16122	3.0597	-0.320888	0.852117	-1.5429
	12.6833	-1.865	-1.38394	0.075214	-0.152851	-0.209988		7.68333	2.44391	2.95702	0.0392587	0.73035	-1.30478
	12.7	-1.86163	-1.47782	-0.0355735	-0.0747301	-0.19666		7.7	1.73576	2.97177	-0.422185	0.732831	-1.50075
	12.7167	-1.85026	-1.42587	-0.0336607	0.0482463	-0.0840382		7.71667	1.64414	2.74663	-0.0898037	0.803263	-1.3527
	12.7333	-1.93235	-1.22613	0.276752	-0.0808394	-0.043508		7.73333	1.87761	3.19159	0.105395	0.907315	-1.30258
	12.75	-2.1466	-1.23907	0.0374907	0.0263744	-0.231098		7.75	2.10209	2.99617	0.119171	0.290395	-1.29618
	12.7667	-2.03509	-1.22105	0.00810356	0.129177	-0.0995863		7.76667	1.93998	2.71496	-0.367762	0.818267	-1.29515
	12.7833	-2.13306	-1.24116	0.473989	0.119579	-0.0968308		7.78333	1.7815	2.80407	-0.282386	0.788256	-1.0609
	12.8	-1.927	-1.40195	0.149153	0.14282	-0.232622		7.8	1.8432	2.98371	-0.0693688	0.418151	-0.826423
	12.8167	-1.89868	-1.29431	0.0124256	0.190902	-0.18385		7.81667	2.00169	2.64561	0.111389	0.683289	-0.570019
	12.8333	-1.93153	-1.35745	-0.286889	0.0364359	-0.442662		7.83333	1.94958	2.84016	-0.658483	0.947736	-0.668858
	12.85	-1.92747	-1.45228	-0.278526	0.011382	-0.1809		7.85	1.84763	2.72797	-0.460285	0.513773	-1.20121
	12.8667	-2.19872	-1.23486	-0.379018	0.0864432	-0.00536711		7.86667	1.82277	2.56329	-0.248386	0.438967	-0.825161
	12.8833	-1.99882	-1.43538	0.200986	-0.18156	0.00354114		7.88333	1.90411	2.63702	-0.357508	0.960077	-1.04757
	12.9	-1.72581	-1.29035	-0.159912	-0.256847	-0.449484		7.9	1.8435	2.83642	-0.187699	0.746375	-1.06304
	12.9167	-1.71657	-1.02742	-0.187138	-0.11967	-0.382831		7.91667	1.89595	2.51711	-0.112157	0.789476	-0.965873
	12.9333	-1.81335	-1.37328	0.0235412	-0.0639939	-0.193177		7.93333	1.72374	2.70282	-0.438921	1.27999	-0.830813
	12.95	-1.74976	-1.20532	0.0405439	-0.000545523	-0.0750444		7.95	1.73284	2.99722	0.19122	0.867289	-0.641535
	12.9667	-1.88596	-1.37177	-0.379985	-0.0889558	-0.282851		7.96667	1.78143	2.61703	-0.114093	1.12211	-0.357048
	12.9833	-1.85473	-1.58931	0.12921	-0.0594983	0.0755504		7.98333	2.1417	2.7226	-0.0336833	1.1265	-0.426252
	13	-1.86441	-1.27033	0.175616	-0.117601	-0.0363138		8	1.8888	2.7961	0.226786	1.38195	-0.492514
	13.0167	-1.97591	-1.27091	0.118574	-0.0366502	0.221035		8.01667	1.99389	2.87699	0.223496	1.17486	-0.791981
	13.0333	-2.28964	-1.56697	0.15465	-0.0147313	-0.316641		8.03333	2.05826	2.82471	0.193887	1.2812	-0.725108
	13.05	-2.0066	-1.47089	0.2316	0.149374	0.131893		8.05	2.04301	2.78456	-0.479389	1.44463	-0.949397
	13.0667	-1.96289	-1.37433	-0.240141	0.0569692	0.1077		8.06667	1.9898	2.96055	-0.0761206	0.882556	-0.884069
	13.0833	-2.04915	-1.25643	-0.103607	-0.000460303	0.241429		8.08333	1.85812	2.56461	-0.00743578	0.694207	-0.787062
	13.1	-1.94991	-1.56015	-0.480723	0.261847	-0.020612		8.1	1.77697	2.54917	-0.49297	1.11269	-1.10556
	13.1167	-1.97096	-1.63415	0.0176976	0.0597351	0.139519		8.11667	2.44094	2.76814	-0.68652	1.04088	-1.26968
	13.1333	-2.07681	-1.4953	-0.0858201	0.176762	-0.108785		8.13333	2.33023	2.57926	-0.066051	1.01064	-1.06093
	13.15	-1.87737	-1.32281	0.000259974	0.363323	0.148547		8.15	1.76643	2.55656	-0.332223	0.988702	-1.25365
	13.1667	-1.70212	-1.43327	0.541825	0.224024	0.178879		8.16667	1.95941	2.96847	-0.0528778	1.10987	-1.334
	13.1833	-1.60839	-1.36236	0.260902	0.506192	-0.203161		8.18333	1.71716	2.51727	-0.0628899	0.929418	-1.09329
	13.2	-2.12793	-1.33658	-0.0886413	0.469305	-0.170584		8.2	1.80181	2.62016	0.0413493	1.13097	-0.98659
	13.2167	-1.82208	-1.50106	0.198076	0.375263	-0.426948		8.21667	1.96588	2.80573	-0.407528	0.97201	-0.976451
	13.2333	-2.032	-1.34081	0.318927	0.260925	-0.214826		8.23333	2.18895	2.62346	-0.229315	0.83652	-0.792418
	13.25	-2.1091	-1.27042	0.065592	0.420177	-0.111659		8.25	1.9967	2.84914	-0.383929	0.874059	-0.73308
	13.2667	-1.84972	-1.27342	0.374532	0.023242	0.110073		8.26667	2.21358	2.73421	-0.304906	0.860232	-0.816189
	13.2833	-1.69593	-1.4473	0.0539435	0.205093	0.061348		8.28333	1.96774	2.70861	-0.0905787	0.790551	-0.985442
	13.3	-2.05019	-1.25216	0.0622096	0.33849	-0.0348669		8.3	1.85962	3.06551	0.264653	1.23157	-0.867987
	13.3167	-2.01225	-1.18945	-0.00528996	0.407339	0.0777839		8.31667	2.28446	2.73309	-0.0715561	0.885634	-0.621818
	13.3333	-1.9491	-1.18063	0.258092	0.393503	0.0416392		8.33333	2.14349	2.8903	-0.465909	0.549689	-0.834183
	13.35	-1.99446	-1.15796	0.168195	0.389566	0.262366		8.35	1.91977	2.43815	-0.674205	0.704852	-0.88248
	13.3667	-2.05826	-1.25481	0.0149323	0.38521	0.0592917		8.36667	2.08235	2.68201	-0.413074	1.06692	-0.792659
	13.3833	-1.67615	-1.22577	-0.0590731	0.398049	0.0553638		8.38333	1.81408	2.51292	-0.150687	1.02068	-0.7705
	13.4	-1.82522	-1.55261	0.457563	0.0366802	-0.265425		8.4	1.94993	2.60458	-0.461664	1.32863	-0.978761
	13.4167	-1.94787	-1.36768	0.128471	0.390842	-0.15781		8.41667	2.01858	2.51928	-0.277475	1.52133	-1.04905
	13.4333	-2.18547	-1.54197	0.797445	0.290091	-0.184203		8.43333	2.07643	2.78984	-0.205327	0.902863	-1.13691
	13.45	-1.79707	-1.25642	0.362787	0.153835	0.0647388		8.45	1.8717	2.29651	-0.645486	1.58492	-0.978463
	13.4667	-1.60626	-1.54058	0.139595	0.150255	0.131816		8.46667	1.83454	2.52253	-0.0629065	1.61985	-0.81581
	13.4833	-2.08086	-1.4805	0.0654805	0.232034	-0.0303457		8.48333	2.00103	2.4259	-0.444998	1.40172	-0.824771
	13.5	-2.03098	-1.59234	0.19548	0.00909692	0.122295		8.5	2.00369	2.58092	-0.422605	1.61968	-0.714272
	13.5167	-1.89124	-1.62814	0.321714	0.0938011	-0.163038		8.51667	2.04846	2.64246	-0.0725928	1.70991	-0.644352
	13.5333	-2.04431	-1.20495	0.357534	-0.272638	-0.257471		8.53333	1.94716	2.47413	-0.112362	1.52279	-0.755467
	13.55	-2.18824	-1.19437	0.486476	-0.0285898	-0.422562		8.55	1.76782	2.36294	-0.0870706	1.29877	-0.512204
	13.5667	-1.86264	-1.34985	0.528782	0.146866	0.0478033		8.56667	1.8336	2.43631	0.0138008	1.47269	-0.409127
	13.5833	-1.69067	-1.44281	0.270471	0.104805	0.0172718		8.58333	1.8814	2.40491	-0.131092	0.678834	-0.646767
	13.6	-1.60075	-0.970491	0.297649	0.347498	-0.225202		8.6	1.84	2.37844	-0.305017	1.19818	-0.782368
	13.6167	-1.88031	-1.14689	-0.418366	0.294324	0.0106881		8.61667	1.83365	2.38274	0.29579	1.07771	-0.713723
	13.6333	-1.79547	-0.908676	0.022628	0.210507	-0.516166		8.63333	1.79113	2.43361	-0.304481	1.06047	-0.472366
	13.65	-1.94672	-1.01408	0.191299	0.269208	-0.159375		8.65	2.02434	2.34888	0.290935	1.13475	-0.092406
	13.6667	-1.73624	-1.02597	0.758674	0.147464	-0.00522753		8.66667	2.01601	2.30667	0.0113664	1.47826	-0.0657639
	13.6833	-1.55657	-0.906134	0.66975	0.143891	0.170038		8.68333	1.933	2.60015	-0.427622	1.33321	-0.0853543
	13.7	-1.86666	-1.13208	0.147246	0.250874	0.0862326		8.7	1.83226	2.43101	0.193059	1.31519	-0.318021
	13.7167	-1.96006	-1.06648	0.257822	0.396819	0.174857		8.71667	2.06195	2.45938	-0.0291503	1.17157	-0.314
	13.7333	-2.04281	-0.805895	0.277519	0.398483	0.0910851		8.73333	1.94888	2.62447	-0.0416365	1.08444	-0.700872
	13.75	-2.00798	-1.08751	0.500908	0.244901	-0.337409		8.75	1.90901	2.36092	0.181486	1.37899	-0.654826
	13.7667	-2.03051	-0.993151	0.0730947	0.564462	-0.178537		8.76667	2.07171	2.55326	-0.155802	1.07902	-0.390313
	13.7833	-2.07045	-1.02828	0.117064	0.329225	-0.24268		8.78333	2.14975	2.68884	0.0893491	1.39275	-0.374895
	13.8	-1.90775	-0.999261	0.367415	0.281212	-0.0266936		8.8	2.0688	2.8324	-0.072797	1.27415	-0.300564
	13.8167	-1.66428	-1.01708	0.917157	0.273619	-0.0299052		8.81667	1.85338	2.43613	-0.457151	1.40873	-0.14428
	13.8333	-1.74647	-1.11034	0.680826	0.191305	0.161338		8.83333	1.89966	2.57657	-0.504491	1.10368	-0.156352
	13.85	-2.10661	-1.18138	0.404526	0.243431	0.0128317		8.85	2.33926	2.65312	0.23428	1.17743	-0.0588944
	13.8667	-2.00654	-0.725875	0.658661	0.227594	-0.264428		8.86667	1.94714	2.62097	-0.0514031	1.11358	-0.0238416
	13.8833	-1.76523	-1.01962	0.466551	0.1022	0.144463		8.88333	1.85428	2.72523	-0.476671	1.13268	-0.265693
	13.9	-1.99569	-0.720803	0.322692	0.193659	-0.56173		8.9	1.78575	2.60676	0.27964	1.1023	-0.205793
	13.9167	-1.57716	-0.784507	0.222906	0.211497	-0.427828		8.91667	1.82636	2.7974	0.156786	1.46622	-0.380161
	13.9333	-1.69215	-0.863154	0.33896	0.101181	-0.28629		8.93333	1.89412	2.40256	-0.675239	0.919717	-0.517021
	13.95	-1.913	-0.566775	0.0255451	0.253268	-0.271113		8.95	1.94184	2.74198	0.158417	1.54196	-0.266049
	13.9667	-1.74712	-1.30752	0.255594	0.124398	0.0398663		8.96667	1.96382	2.76911	0.170516	1.45176	-0.541403
	13.9833	-1.94654	-1.18382	0.764783	-0.0913774	0.148227		8.98333	2.01652	2.77731	-0.381546	1.03487	-0.456307
	14	-1.67253	-0.922297	0.364042	-0.0267516	-0.119955		9	2.00986	2.40805	-0.211502	1.35639	-0.477284
	14.0167	-1.9258	-0.624875	0.20793	0.0722837	-0.0638334		9.01667	2.12497	2.51429	-0.52327	1.52993	-0.564517
	14.0333	-2.11862	-0.986096	-0.209858	0.0339266	0.0365796		9.03333	2.25783	2.54845	-0.117425	1.4218	-0.629267
	14.05	-2.67342	-0.907189	0.41834	-0.0345216	-0.302178		9.05	2.15235	2.28594	-0.0774745	1.63475	-0.693687
	14.0667	-2.36663	-0.823762	0.538079	-0.30794	-0.241575		9.06667	1.86257	2.62532	-0.159989	1.65262	-0.659235
	14.0833	-2.23098	-0.938774	0.36463	-0.296398	-0.01713		9.08333	2.01133	2.41323	-0.313121	1.55955	-0.908507
	14.1	-1.97607	-0.996885	0.397596	-0.00758383	0.135516		9.1	2.15989	2.25587	0.100538	1.60447	-0.944272
	14.1167	-1.82245	-1.05988	0.490612	-0.0782203	0.0442659		9.11667	1.78466	2.47164	-0.351327	1.58698	-1.00533
	14.1333	-1.79686	-1.39144	0.953095	0.0191561	-0.205019		9.13333	2.17006	2.48062	0.163453	1.65081	-0.991662
	14.15	-2.06913	-0.766174	0.164181	0.0636965	0.0138468		9.15	2.54378	2.46195	0.178531	1.90714	-1.02688
	14.1667	-2.07379	-0.615945	0.214427	0.090931	-0.187435		9.16667	2.22813	2.41681	-0.0728127	1.53163	-1.0886
	14.1833	-2.0665	-1.21343	0.272067	-0.0413613	-0.268424		9.18333	1.79825	2.74902	-0.00961175	1.3803	-0.905156
	14.2	-1.95993	-1.02554	0.0159999	-0.228364	-0.188956		9.2	1.78883	2.61509	0.0414787	1.82103	-1.22628
	14.2167	-2.01226	-1.03261	-0.198027	0.0786997	-0.196636		9.21667	2.12412	2.45306	-0.226935	1.32016	-1.52945
	14.2333	-1.71045	-0.81695	0.512804	0.222241	-0.255608		9.23333	2.07152	2.52136	-0.251739	1.77574	-1.53657
	14.25	-1.65873	-1.03933	0.0791237	-0.148912	-0.159452		9.25	2.00253	2.30124	0.204327	1.81782	-1.30429
	14.2667	-2.18872	-1.063	0.224067	0.214866	0.0175054		9.26667	1.83869	2.37372	0.192082	1.60488	-1.27544
	14.2833	-2.33765	-0.963235	-0.00883999	0.28737	-0.132302		9.28333	1.82127	2.16894	-0.658287	1.47724	-1.28396
	14.3	-2.21343	-0.870845	0.0850067	0.136243	-0.335668		9.3	1.9462	2.44756	-0.147737	1.9919	-1.61101
	14.3167	-2.11811	-1.1122	0.297273	0.0275041	-0.917106		9.31667	1.67896	2.42429	-0.117742	1.59792	-1.44675
	14.3333	-2.16344	-0.850788	0.141718	0.0542519	-0.243961		9.33333	2.04868	2.2627	-0.230369	1.6034	-1.62386
	14.35	-2.0171	-1.02866	0.364718	-0.0784121	-0.281779		9.35	2.03235	2.14429	0.440253	1.21804	-1.50404
	14.3667	-1.81058	-0.985751	0.180397	-0.0335862	-0.262839		9.36667	2.08267	2.25348	-0.153154	1.30642	-1.69425
	14.3833	-1.82983	-1.11915	-0.125341	-0.0472011	-0.25058		9.38333	2.04969	2.29176	-0.0709464	1.00856	-1.46289
	14.4	-2.17765	-0.84913	0.225487	-0.0325016	-0.0784207		9.4	2.12972	2.52102	-0.0375774	1.19818	-1.55174
	14.4167	-2.2637	-1.1399	0.120065	-0.296149	-0.337024		9.41667	1.8319	2.25446	-0.012549	1.14009	-1.6468
	14.4333	-1.95184	-1.0749	-0.283268	0.0688444	-0.421835		9.43333	1.82967	2.29711	0.0234958	1.38608	-1.66935
	14.45	-1.57001	-0.842973	0.116062	0.0769386	-0.467522		9.45	2.00376	2.4212	-0.192814	1.3774	-1.70681
	14.4667	-1.57408	-1.29817	0.0367865	-0.0375631	-0.335262		9.46667	1.75995	2.22958	-0.28302	1.46145	-1.65717
	14.4833	-1.8773	-1.16352	0.647907	-0.00958263	-0.130903		9.48333	1.87676	1.96661	0.134276	0.795575	-1.76296
	14.5	-1.73478	-0.73028	0.0791222	-0.0355047	-0.167355		9.5	1.73278	1.89747	-0.303205	1.08364	-1.56213
	14.5167	-1.55707	-0.719048	0.675613	0.225306	-0.386479		9.51667	1.43842	2.02592	-0.232339	1.21259	-1.41349
	14.5333	-1.84668	-0.764225	-0.212152	0.0637677	0.00503096		9.53333	1.92236	2.40075	-0.053126	1.37384	-1.6383
	14.55	-1.51385	-0.775471	0.519905	0.0855756	-0.448755		9.55	2.36717	2.44183	0.23218	1.63098	-1.73717
	14.5667	-1.31169	-0.72719	-0.0992096	0.0922834	-0.293338		9.56667	1.94196	2.23573	0.0811616	1.53385	-1.62202
	14.5833	-1.52952	-0.725711	-0.0744436	0.0460154	-0.137265		9.58333	2.32929	2.26196	0.364115	2.03772	-1.80516
	14.6	-1.62551	-0.809542	0.472756	0.0554644	-0.303504		9.6	2.08322	2.33676	-0.200103	1.86448	-1.71661
	14.6167	-1.46192	-0.433857	-0.114554	-0.101798	-0.326832		9.61667	2.30743	2.31406	0.163643	1.78108	-1.72754
	14.6333	-1.41983	-0.536708	0.152601	0.0165585	-0.393804		9.63333	2.30565	2.41532	0.287213	2.18215	-1.81412
	14.65	-1.50823	-0.667235	-0.662282	0.267222	-0.0937792		9.65	2.30988	1.92016	-0.00422898	2.01188	-1.6133
	14.6667	-1.31696	-0.896088	0.00580608	0.308231	-0.431487		9.66667	2.26834	2.03925	0.0181294	1.73783	-1.77913
	14.6833	-1.2593	-0.785889	-0.167267	0.221128	0.19484		9.68333	2.32421	2.21565	-0.00299398	1.81519	-1.54917
	14.7	-1.43171	-0.556855	-0.0961693	0.03392	-0.0623551		9.7	2.26573	1.95218	-0.0419331	1.43992	-1.44765
	14.7167	-1.31386	-0.776486	-0.120755	0.183486	-0.0858398		9.71667	2.08377	1.79544	-0.205498	1.51808	-1.38456
	14.7333	-1.46099	-0.83257	0.0951222	0.133567	-0.198788		9.73333	2.30449	2.33194	0.318798	1.57501	-1.32197
	14.75	-1.64664	-0.762084	0.252452	0.277492	-0.0408958		9.75	2.0231	1.93297	0.051121	1.73077	-1.32669
	14.7667	-1.40355	-0.708741	0.428315	0.135249	-0.629361		9.76667	2.21348	2.20839	-0.193715	1.08309	-1.11494
	14.7833	-1.21901	-0.665699	0.145217	0.12605	-0.0759076		9.78333	1.99356	2.33335	-0.270847	1.55824	-1.12716
	14.8	-1.47654	-0.709052	0.174748	-0.0702257	-0.237331		9.8	1.86234	2.10317	0.0170101	1.61051	-1.19855
	14.8167	-1.74709	-1.02383	0.0666611	0.0860849	-0.366872		9.81667	1.69793	1.90038	-0.272925	1.47661	-1.22273
	14.8333	-1.62152	-0.89659	0.719245	0.0464972	-0.683327		9.83333	1.78403	1.93492	-0.0194387	1.85846	-1.1386
	14.85	-1.62696	-0.720624	0.637741	-0.141774	-0.351122		9.85	1.60201	1.82799	0.0734292	1.77399	-1.28746
	14.8667	-1.53908	-0.56599	0.085867	-0.154493	-0.0641299		9.86667	1.93282	1.84254	-0.179453	1.55797	-1.40556
	14.8833	-1.4667	-0.816795	0.187595	-0.123171	-0.403209		9.88333	2.18873	1.73118	-0.288431	1.26281	-0.985103
	14.9	-1.50659	-0.821654	-0.123847	0.20127	-0.138637		9.9	1.83431	1.91315	0.0607189	1.6534	-0.852517
	14.9167	-1.3967	-0.664845	0.300547	-0.0579756	-0.270615		9.91667	1.86611	1.8361	-0.105306	1.75857	-0.683747
	14.9333	-1.08176	-0.851978	0.574791	0.167565	-0.177472		9.93333	1.9186	1.78274	0.103604	2.26316	-0.589094
	14.95	-1.21624	-0.662054	0.514444	-0.160631	-0.404634		9.95	2.0564	1.70401	0.467947	1.29795	-0.865205
	14.9667	-1.47172	-0.817213	0.357097	-0.0916393	-0.252627		9.96667	1.7857	1.8833	-0.162079	1.48741	-0.752197
	14.9833	-1.24412	-0.622051	0.909771	0.0248564	-0.264182		9.98333	1.65853	1.81122	-0.120815	2.09869	-0.657123
	15	-1.51769	-0.638962	0.897511	-0.154161	-0.39985		10	1.801	1.65665	-0.313241	1.5898	-0.782016
	15.0167	-1.49297	-0.929465	0.275572	-0.0219183	-0.311295		10.0167	1.85531	1.72707	0.055512	1.84093	-0.915656
	15.0333	-1.39238	-0.635588	0.336271	-0.0127409	-0.681714		10.0333	1.70588	1.61162	0.00282724	1.8381	-0.84413
	15.05	-1.44195	-0.745686	0.176671	-0.0271476	-0.109191		10.05	1.70882	1.74282	0.244854	1.8634	-0.91061
	15.0667	-1.53623	-0.760403	0.133901	-0.20956	-0.279032		10.0667	1.65608	1.64769	0.217429	1.61315	-0.993191
	15.0833	-1.47739	-0.868854	0.561443	0.00249128	-0.403037		10.0833	1.78359	1.71871	0.2118	1.36284	-0.924736
	15.1	-1.50196	-0.845141	0.143307	0.060899	-0.387117		10.1	1.66881	1.74708	-0.0397355	1.59831	-0.900925
	15.1167	-1.68385	-0.644444	0.699481	-0.093458	-0.564031		10.1167	1.57703	1.98118	-0.113342	1.8818	-0.928581
	15.1333	-1.58867	-0.572498	0.282848	0.159206	0.00329075		10.1333	1.61478	1.79792	-0.117237	1.67428	-1.06829
	15.15	-1.96403	-0.483687	-0.0519181	0.118563	-0.174193		10.15	1.50905	1.69567	0.410756	1.63492	-0.911995
	15.1667	-1.62721	-0.771807	0.220105	-0.175996	-0.3305		10.1667	1.6577	1.93835	0.00655819	1.55705	-0.87114
	15.1833	-1.5717	-0.533354	0.0391207	-0.0403156	-0.348475		10.1833	2.0667	1.86073	0.195943	1.57967	-0.992578
	15.2	-1.72111	-0.77678	-0.477383	0.00431522	-0.131065		10.2	1.97069	1.87334	0.226408	1.60888	-0.953756
	15.2167	-1.70774	-0.922639	-0.219084	-0.0522143	-0.313368		10.2167	1.9572	1.83456	0.128597	1.39847	-0.854113
	15.2333	-1.48776	-0.419404	0.17868	-0.0366119	-0.233807		10.2333	1.93435	1.83547	0.134553	1.0364	-0.99545
	15.25	-1.54766	-0.75214	0.241947	-0.0321108	-0.728406		10.25	1.8411	1.86121	-0.0243528	0.747372	-0.712675
	15.2667	-1.61485	-0.913519	0.351704	0.0368127	-0.411799		10.2667	1.84788	1.88074	0.306078	1.24433	-0.913691
	15.2833	-1.80217	-0.879421	0.298194	-0.025751	-0.249959		10.2833	1.88794	1.78566	0.0125212	0.849016	-0.786943
	15.3	-1.81564	-0.927362	-0.229348	-0.102644	-0.327853		10.3	1.64375	1.94163	-0.172971	0.916545	-0.771195
	15.3167	-1.75597	-0.774325	-0.0412537	-0.134417	-0.708619		10.3167	2.07478	1.93161	-0.122093	1.20282	-0.76511
	15.3333	-1.66357	-0.614398	0.381159	-0.13218	-0.553229		10.3333	1.59737	2.04842	-0.0851983	1.56141	-0.693859
	15.35	-1.6536	-0.526359	0.184398	0.07226	-0.0883718		10.35	1.73577	2.09057	0.372623	1.33386	-0.963973
	15.3667	-1.279	-0.667193	0.631264	0.0927497	-0.471186		10.3667	1.81177	2.08615	0.762651	0.928115	-0.741489
	15.3833	-1.36514	-0.824533	-0.454417	-0.11498	-0.294058		10.3833	1.71698	2.21738	0.280884	0.628296	-0.889318
	15.4	-1.57511	-0.862969	-0.143425	0.069327	-0.483019		10.4	1.74198	2.43599	0.107412	0.887142	-0.904452
	15.4167	-1.50548	-0.611906	0.142186	0.110084	-0.479238		10.4167	1.70474	2.22278	0.0411036	1.12088	-0.718363
	15.4333	-1.69023	-0.687893	0.12651	0.0130097	-0.365805		10.4333	1.99133	2.45891	0.277361	1.51641	-0.612707
	15.45	-1.42117	-0.615031	0.340615	-0.133879	-0.0507874		10.45	1.66698	2.66381	0.0142305	0.857738	-1.0017
	15.4667	-1.64596	-0.685765	-0.241123	-0.0322857	-0.458447		10.4667	1.85078	2.54295	0.418094	0.572503	-1.0289
	15.4833	-1.48673	-0.23709	0.207933	0.124065	-0.110172		10.4833	1.99519	2.43893	0.124435	0.707607	-0.913312
	15.5	-1.44814	-0.685809	0.687357	0.1627	-0.400022		10.5	2.44408	2.13733	0.351222	0.982582	-0.829486
	15.5167	-1.5228	-0.830809	0.736086	0.282433	-0.496243		10.5167	2.22824	2.33047	0.328374	0.851817	-0.926023
	15.5333	-1.55699	-0.870285	0.613086	0.156153	-0.240402		10.5333	2.09783	2.30641	-0.386217	1.12808	-0.93574
	15.55	-1.60077	-0.771583	0.330067	0.286793	-0.173122		10.55	2.24622	2.24948	0.111679	0.597958	-0.966958
	15.5667	-1.50086	-0.75581	0.0720464	0.310792	-0.678277		10.5667	1.92444	2.26191	-0.155073	0.531922	-0.927158
	15.5833	-1.47864	-0.847533	0.103152	0.180021	-0.353973		10.5833	2.32734	2.14277	0.515925	0.721779	-0.746717
	15.6	-1.4148	-0.791841	0.417502	0.164129	-0.293732		10.6	2.15316	2.10538	-0.217308	0.898357	-0.962183
	15.6167	-1.40406	-0.695524	0.363389	0.346409	-0.471745		10.6167	2.04184	2.17259	0.503906	0.461253	-1.10899
	15.6333	-1.31029	-0.712903	0.609013	0.0469802	-0.237036		10.6333	2.15421	2.37128	0.362337	0.394968	-0.971313
	15.65	-1.40032	-1.02404	0.43331	-0.114182	-0.52327		10.65	2.20467	2.24952	-0.12819	0.398695	-1.12577
	15.6667	-1.43973	-0.824332	0.00859045	0.0620469	-0.442672		10.6667	2.26199	2.25642	-0.0988865	0.382658	-1.21669
	15.6833	-1.37175	-0.969327	0.626234	0.0153493	-0.517901		10.6833	2.42562	2.27462	-0.220446	0.623449	-1.0795
	15.7	-1.56961	-0.785052	0.52543	0.025591	-0.453485		10.7	2.29378	2.3188	0.331792	0.519458	-0.850291
	15.7167	-1.3041	-0.98592	-0.0722042	0.0416823	-0.751707		10.7167	1.9874	2.32844	0.0731985	0.0592001	-1.22943
	15.7333	-1.29128	-0.916666	0.459617	0.0384149	-0.686295		10.7333	2.34055	2.37215	0.686376	0.382652	-0.823067
	15.75	-1.40796	-0.691847	0.124459	-0.00649278	-0.35457		10.75	2.21558	2.36042	-0.284048	0.31705	-0.884795
	15.7667	-1.21928	-0.843276	0.997498	0.156361	-0.23921		10.7667	2.37186	2.43474	0.199461	0.00844403	-1.28689
	15.7833	-1.20568	-1.21604	0.111014	-0.188159	-0.51931		10.7833	2.41031	2.33008	0.0710467	0.221021	-1.02906
	15.8	-1.62911	-1.06101	0.746422	-0.240879	-0.441374		10.8	2.45131	2.2127	0.636319	0.136767	-1.11159
	15.8167	-1.59313	-0.998556	0.953399	-0.367216	-0.498276		10.8167	2.49326	2.42431	0.453295	0.508302	-1.10035
	15.8333	-1.6221	-0.854972	0.598684	-0.298024	-0.802389		10.8333	2.28156	2.42456	0.300782	0.250232	-1.18011
	15.85	-1.30983	-0.974418	-0.0677288	-0.0673751	-0.655417		10.85	2.36162	2.18098	0.694257	0.332744	-1.1746
	15.8667	-1.49665	-1.05231	-0.0268711	-0.37247	-0.430395		10.8667	2.66244	2.48433	-0.0982909	0.513863	-1.124
	15.8833	-1.22782	-1.18107	0.198011	-0.186425	-0.194101		10.8833	2.47604	2.16366	0.135676	0.3372	-1.066
	15.9	-1.55995	-0.833659	0.621609	-0.0621792	-0.0079489		10.9	2.45368	2.22831	0.0494374	0.218544	-1.29287
	15.9167	-1.44922	-0.735049	0.0605722	0.271214	-0.641093		10.9167	2.29638	2.11941	-0.0403771	0.182807	-1.22162
	15.9333	-1.60086	-0.784362	0.141278	-0.0260884	-0.585679		10.9333	2.56013	2.27113	-0.0397484	0.596393	-1.16648
	15.95	-1.50159	-0.884268	0.403122	0.0854303	-0.69567		10.95	2.3851	2.45495	0.573541	0.153479	-1.08661
	15.9667	-1.566	-0.807504	0.0461268	0.136116	-0.459292		10.9667	2.69565	2.58449	0.230643	0.074013	-1.21866
	15.9833	-1.22108	-0.795489	0.24623	0.337878	-0.869744		10.9833	2.54637	2.56419	0.323551	0.0569449	-1.27417
	16	0.186292	-0.280028	0.561434	0.886826	0.168511		11	4.9488	2.97588	1.61485	1.49296	-0.409959
	16.0167	3.40367	0.3705	0.910868	2.21972	1.45114		11.0167	9.93579	4.4037	3.38485	3.93595	2.62403
	16.0333	4.65296	0.631754	1.21012	2.65	1.72474		11.0333	12.7012	4.9906	3.72807	5.30101	3.95618
	16.05	4.11629	0.438092	1.04949	2.36784	1.24659		11.05	12.5295	5.2292	3.03432	5.25967	3.69063
	16.0667	3.45509	0.451225	0.287142	2.00841	0.870429		11.0667	12.2143	5.30334	2.7016	5.11866	3.53472
	16.0833	2.63323	0.3111	0.405	1.64215	0.36869		11.0833	11.8384	4.99021	2.11508	5.10065	3.44421
	16.1	2.52478	0.489401	0.222518	1.65219	0.334064		11.1	11.8495	4.98441	1.68538	4.75216	2.99409
	16.1167	2.38461	0.0531577	0.428557	1.57115	0.250932		11.1167	11.4669	4.96988	1.26757	4.54915	2.44276
	16.1333	1.72267	-0.0250799	0.266157	1.51108	0.237545		11.1333	11.1898	4.76335	0.671797	3.98857	2.80083
	16.15	1.18758	0.124361	0.366372	1.3695	0.36871		11.15	10.9755	4.65563	0.371797	3.66955	2.8875
	16.1667	0.995279	-0.0291714	0.402042	1.29147	0.0189575		11.1667	10.7353	4.56211	0.960896	3.47034	2.46983
	16.1833	0.604776	-0.174728	0.511872	0.999904	0.46336		11.1833	10.5061	4.67177	0.583167	3.35271	2.18697
	16.2	0.609593	0.00121021	0.085743	1.05749	-0.0478439		11.2	10.0189	4.52907	0.196187	3.4378	1.95342
	16.2167	-0.115303	-0.306707	0.358067	0.902099	-0.0723594		11.2167	10.0732	4.51398	0.411489	3.05572	2.41017
	16.2333	-0.0074575	-0.400859	-0.00248612	0.753771	0.184652		11.2333	9.61349	4.53423	0.135318	2.84133	2.15976
	16.25	0.0387825	-0.286375	0.37227	0.764617	0.0274042		11.25	9.45818	4.35008	0.452182	2.6942	1.66072
	16.2667	-0.206168	-0.17532	0.404131	0.550444	-0.292328		11.2667	9.60236	4.17126	-0.0542736	2.55167	1.46349
	16.2833	-0.237003	-0.427313	0.00241993	0.53492	0.174691		11.2833	9.0025	4.10659	0.428691	2.46434	1.52496
	16.3	-0.368374	-0.68681	0.180783	0.723853	-0.101389		11.3	8.75956	4.03358	0.678731	2.13899	1.4237
	16.3167	-0.506894	-0.521766	0.0943439	0.256215	-0.223117		11.3167	8.74639	4.44022	0.0360805	1.9744	1.34045
	16.3333	-0.893385	-0.495847	-0.637791	0.470175	-0.256136		11.3333	8.79993	4.16915	0.480687	1.90678	1.4246
	16.35	-0.958657	-0.520996	0.0689898	0.476996	-0.417841		11.35	8.3913	4.05181	0.1544	1.81101	1.26813
	16.3667	-0.922325	-0.511047	0.462909	0.40228	0.112786		11.3667	8.28419	4.1213	0.11565	1.35879	1.27104
	16.3833	-0.730049	-0.730641	0.0555457	0.291792	0.342963		11.3833	8.22509	4.00227	0.0907023	1.56412	1.44047
	16.4	-0.809318	-0.725099	-0.106692	0.366267	-0.0902304		11.4	7.98341	4.16882	0.093914	2.34824	1.6689
	16.4167	-0.911967	-0.579277	0.215152	0.204472	0.155975		11.4167	7.59512	3.92761	0.0484702	1.61722	2.86901
	16.4333	-1.11654	-0.69345	0.10491	0.211833	-0.0526229		11.4333	7.80515	4.06362	0.1578	1.06049	3.05001
	16.45	-0.666184	-0.376585	0.0484126	0.408898	-0.0522417		11.45	7.5846	4.09278	-0.225586	1.56981	2.77743
	16.4667	-0.659842	-0.548737	0.374818	0.457655	0.0868855		11.4667	7.2898	3.97407	0.133746	1.12994	2.72231
	16.4833	-0.434462	-0.604539	-0.221111	0.398788	-0.258842		11.4833	7.29951	3.8137	0.543326	1.13719	2.40151
	16.5	-0.982681	-0.59033	-0.474738	0.353245	-0.072573		11.5	7.2076	3.94811	0.0384925	1.28431	2.15274
	16.5167	-0.93503	-0.346934	0.00444592	0.369988	-0.0577128		11.5167	7.27141	4.14607	0.102203	1.31112	1.9616
	16.5333	-1.05983	-0.602044	0.795124	0.156595	-0.0888759		11.5333	6.94303	3.94216	0.725343	1.00216	1.78472
	16.55	-1.33899	-0.346756	0.166226	0.0321734	-0.207914		11.55	6.97736	3.71744	0.17263	0.760097	1.68205
	16.5667	-1.14291	-0.451992	-0.569392	0.113133	-0.474077		11.5667	7.06972	3.77016	0.267775	0.77829	1.69367
	16.5833	-1.11508	-0.642841	-0.0855754	0.124024	-0.172857		11.5833	6.85647	3.70174	0.40277	1.16638	1.4494
	16.6	-1.3194	-0.693577	-0.0198545	0.12391	-0.177284		11.6	6.3708	3.62299	0.376618	0.957966	1.19417
	16.6167	-1.16171	-0.722999	-0.0464689	0.235928	-0.418952		11.6167	6.64396	3.46356	0.466766	0.917897	1.4686
	16.6333	-1.14833	-0.72806	-0.0607529	0.328681	-0.189765		11.6333	6.83603	3.57651	0.50501	1.10722	1.47932
	16.65	-1.34362	-0.62772	-0.0616494	0.116769	-0.250338		11.65	6.42573	3.59861	-0.0167212	0.969315	1.35746
	16.6667	-1.30389	-0.799551	-0.0542869	-0.0719893	0.620785		11.6667	6.34077	3.74355	0.408096	0.565698	1.23863
	16.6833	-1.34103	-0.927844	0.551199	-0.152502	-0.266724		11.6833	6.50536	3.43764	0.28566	0.542621	1.06547
	16.7	-1.319	-0.665016	-0.443439	0.160773	-0.531456		11.7	6.46447	3.80549	0.414718	1.15614	0.956729
	16.7167	-1.57232	-0.781377	0.0319988	0.22924	-0.312897		11.7167	5.93422	3.49341	0.27854	1.48204	0.801581
	16.7333	-1.4397	-0.876392	0.449439	0.562311	-0.0227257		11.7333	6.28567	3.72247	0.164267	0.750727	1.04214
	16.75	-1.50098	-0.891795	-0.232935	0.506759	-0.0626213		11.75	5.93837	3.54418	0.616733	1.19282	0.887254
	16.7667	-1.61242	-1.05461	-0.1117	0.132661	-0.0559028		11.7667	6.13529	3.37306	0.187998	0.757723	0.924067
	16.7833	-1.66098	-0.942415	0.275169	-0.30632	0.217094		11.7833	5.98304	3.45006	0.470867	0.902758	1.03119
	16.8	-1.22724	-0.76689	0.0999907	-0.317523	-0.0197851		11.8	5.97441	3.44957	0.505916	0.691439	0.797408
	16.8167	-1.06996	-0.96101	0.148354	-0.469589	-0.398947		11.8167	6.00917	3.37311	0.631408	0.952465	0.808033
	16.8333	-1.36462	-0.779776	0.0010457	-0.306177	-0.208177		11.8333	5.88237	3.5916	0.166955	0.62414	0.337313
	16.85	-1.59521	-0.659506	0.275424	-0.0467301	-0.0139127		11.85	5.828	3.1884	-0.202498	0.589809	0.14926
	16.8667	-1.36581	-0.591306	-0.187934	-0.235344	-0.0664208		11.8667	5.5198	3.6207	0.373052	0.865339	0.336318
	16.8833	-1.36366	-0.924297	0.153437	-0.0504371	-0.109783		11.8833	5.32783	3.41349	-0.06005	0.660506	0.395088
	16.9	-1.35563	-1.03414	-0.203064	-0.0236504	-0.165708		11.9	5.67303	3.3743	-0.366158	0.879648	0.543699
	16.9167	-1.58116	-1.05199	0.212718	-0.119726	-0.389044		11.9167	5.63788	3.77302	-0.318953	0.951209	0.376394
	16.9333	-1.52878	-0.97068	-0.376624	0.205879	-0.335949		11.9333	5.05913	3.22812	-0.4341	0.68641	-0.280202
	16.95	-1.82093	-0.881857	-0.19562	-0.0163246	-0.417509		11.95	5.43024	3.19492	-0.128448	0.355201	-0.334314
	16.9667	-1.72389	-0.984209	-0.186166	0.191602	-0.0859175		11.9667	5.58434	3.50547	-0.337581	0.476273	-0.313722
	16.9833	-1.60678	-0.846364	-0.213693	-0.0352009	-0.219533		11.9833	5.15163	3.27234	-0.191209	0.741702	-0.509116
	17	-1.92656	-0.999836	-0.151421	0.0740788	-0.291395		12	5.65253	3.50205	-0.235906	0.38849	-0.436779
	17.0167	-1.71303	-0.797394	0.0881487	0.176449	-0.275027		12.0167	5.46995	3.33713	0.110019	0.956867	-0.583535
	17.0333	-1.62661	-0.893345	0.285926	0.343543	-0.258419		12.0333	5.50478	3.35296	0.21792	0.64508	-0.624049
	17.05	-1.91193	-0.724947	0.111627	0.44528	0.0136321		12.05	5.2634	3.3606	0.129223	0.78757	-0.6358
	17.0667	-2.13724	-0.748996	-0.196864	0.589871	0.048691		12.0667	5.13435	3.50985	-0.0916463	0.749653	-0.942319
	17.0833	-2.09494	-1.00176	0.225401	0.61993	0.145704		12.0833	5.40615	3.44457	0.34474	0.748069	-1.0892
	17.1	-1.99835	-0.978286	-0.0890847	0.459095	0.145914		12.1	5.33406	3.43127	-0.0979831	0.569313	-1.23541
	17.1167	-2.07546	-0.75925	-0.109927	0.38034	-0.325221		12.1167	5.13293	3.37297	0.36615	0.95231	-1.20542
	17.1333	-1.92801	-1.02655	-0.288358	0.237148	-0.38461		12.1333	5.2192	3.16991	0.174052	0.920911	-1.14242
	17.15	-1.81925	-0.881552	-0.106089	0.188843	-0.1685		12.15	5.29069	3.08481	0.292551	1.06655	-1.18314
	17.1667	-1.68717	-0.803259	0.242009	0.165804	-0.272339		12.1667	5.45142	3.39828	0.121724	1.04199	-1.07685
	17.1833	-1.79489	-1.07601	0.421969	0.527347	-0.270823		12.1833	4.95509	3.17817	0.298326	1.05125	-1.11775
	17.2	-2.1199	-1.0344	-0.00588286	0.338825	-0.326181		12.2	5.49139	3.50808	-0.0666636	0.749056	-1.08834
	17.2167	-1.88549	-1.06052	0.045085	0.245918	-0.133056		12.2167	5.22525	3.3873	-0.0425044	0.778025	-1.34287
	17.2333	-1.8334	-1.19246	0.0637844	0.311283	-0.766842		12.2333	4.95895	3.38976	0.152272	0.786031	-1.17721
	17.25	-1.78333	-1.07376	0.0888997	0.137104	-0.334503		12.25	5.20092	3.39169	0.274747	1.06601	-1.04399
	17.2667	-1.78367	-0.848392	-0.366138	0.271163	-0.217678		12.2667	5.02791	3.32183	0.0761581	0.742626	-1.09957
	17.2833	-1.76208	-1.03945	0.198256	0.163211	-0.389934		12.2833	4.89792	3.36617	0.204551	1.07655	-1.17809
	17.3	-1.96001	-1.06749	-0.157991	0.210925	-0.401002		12.3	4.83472	3.07992	-0.0406634	0.584531	-0.882451
	17.3167	-1.8893	-1.15458	0.322065	0.283716	-0.260574		12.3167	4.72998	3.37187	-0.14982	0.355034	-0.777235
	17.3333	-1.78628	-1.04828	0.0131111	0.356508	-0.313848		12.3333	5.08565	3.37326	0.329602	0.303038	-0.857681
	17.35	-1.7231	-1.00531	-0.296277	0.171192	-0.173218		12.35	4.40502	3.32051	0.548063	0.389592	-0.544866
	17.3667	-1.84375	-1.04522	0.0327775	0.447668	-0.0901259		12.3667	4.80886	3.10827	-0.0790981	0.723894	-0.557661
	17.3833	-1.9361	-1.27767	0.627072	0.63156	-0.372008		12.3833	4.5446	3.10344	0.15951	0.731284	-0.479288
	17.4	-1.65528	-1.2332	0.189456	0.670243	-0.270688		12.4	4.76312	2.90065	-0.307273	0.686336	-0.35688
	17.4167	-1.39056	-1.40044	0.0743179	0.410312	0.00798889		12.4167	4.20416	2.97538	-0.069188	0.913512	-0.420257
	17.4333	-1.63932	-1.16352	-0.192805	0.419193	-0.588133		12.4333	4.42691	3.00191	0.304528	0.787032	-0.540388
	17.45	-1.6446	-1.11665	-0.5885	0.434695	-0.527342		12.45	4.74312	2.86373	0.0862699	0.619592	-0.769627
	17.4667	-1.74482	-1.09333	0.49567	0.246685	-0.262284		12.4667	4.4327	2.86025	0.411207	0.685462	-0.465268
	17.4833	-1.79624	-0.917715	0.267138	0.233826	-0.00251423		12.4833	4.35738	3.08023	0.557456	0.790673	-0.527863
	17.5	-1.82255	-1.01629	0.266889	0.187134	-0.236051		12.5	4.36455	3.14752	0.218055	1.07614	-0.710253
	17.5167	-1.97235	-0.983145	-0.00859202	0.339642	-0.0698001		12.5167	4.59143	2.85944	0.0838514	0.833433	-0.843186
	17.5333	-1.74332	-1.12865	-0.276136	0.175998	0.0698661		12.5333	4.53654	2.93893	0.00327986	0.693603	-0.845626
	17.55	-1.53644	-1.19602	-0.379814	0.168995	-0.030557		12.55	4.38671	2.81064	-0.104308	0.997536	-0.628116
	17.5667	-2.16952	-1.03857	0.028976	-0.114183	0.0363966		12.5667	4.42595	2.67778	0.148187	0.785721	-0.698411
	17.5833	-2.06689	-1.17917	-0.320425	0.148518	0.304685		12.5833	4.34451	2.63126	0.391181	0.370877	-1.0908
	17.6	-2.00385	-1.34688	0.273321	0.0794991	-0.00437172		12.6	4.24883	2.68351	-0.157014	0.718854	-0.819209
	17.6167	-1.87463	-1.20273	0.326466	0.00727559	0.0882129		12.6167	4.55908	2.97527	-0.182178	0.654533	-0.807134
	17.6333	-1.80344	-1.11759	0.394898	-0.0750509	-0.579626		12.6333	4.41765	2.57782	0.33059	0.0360347	-0.946499
	17.65	-1.7184	-1.19103	0.369181	-0.00333697	0.0885848		12.65	4.06055	2.69705	0.12977	-0.064686	-0.724053
	17.6667	-1.75615	-1.2799	-0.177785	-0.0714141	0.195066		12.6667	4.34879	2.66033	0.232324	0.0871139	-0.333696
	17.6833	-1.77938	-1.24564	-0.250332	0.217727	-0.00376149		12.6833	4.12094	2.74977	0.606545	0.14136	-0.529654
	17.7	-1.45273	-1.25206	-0.413909	0.32054	-0.318636		12.7	4.44559	2.66144	-0.0622099	0.195982	-0.519663
	17.7167	-1.55437	-1.28462	0.484432	0.420117	-0.0557368		12.7167	3.90966	2.86797	-0.404757	0.592034	-0.560458
	17.7333	-1.50789	-0.984493	-0.0332671	0.124902	0.109771		12.7333	4.30521	2.63954	0.044321	0.250715	-0.585066
	17.75	-1.5554	-1.08728	-0.221108	0.174671	-0.138659		12.75	4.48817	2.63697	0.779221	0.193556	-0.394668
	17.7667	-1.65575	-1.05621	-0.587787	0.296011	-0.122859		12.7667	4.04536	2.71387	-0.158748	-0.253665	-0.373854
	17.7833	-1.19465	-1.17784	-0.272782	0.302251	-0.389724		12.7833	3.78277	2.77644	0.250994	0.400058	-0.903103
	17.8	-1.56995	-1.13619	-0.0104817	0.15961	-0.366122		12.8	4.04799	2.51185	0.0743192	-0.0193683	-0.829971
	17.8167	-1.52452	-1.1058	-0.0402932	0.30793	-0.207133		12.8167	4.41729	2.45778	-0.045299	0.130937	-0.899918
	17.8333	-1.44482	-1.16565	0.323929	0.312873	0.000169253		12.8333	4.56575	2.39789	-0.230528	0.471339	-0.189905
	17.85	-1.30535	-1.17326	-0.154244	0.418453	-0.155939		12.85	4.3374	2.48967	-0.0791168	0.436152	-0.293439
	17.8667	-1.25181	-1.02139	0.523753	0.587102	0.128772		12.8667	4.61981	2.43589	0.0261796	0.472534	-0.290052
	17.8833	-1.4561	-0.982244	0.225951	0.40489	-0.357151		12.8833	4.34113	2.71416	-0.0131988	0.0849446	-0.615862
	17.9	-1.34472	-0.994095	-0.0280962	0.198919	-0.125073		12.9	4.39821	2.94644	0.11579	-0.177071	-0.649903
	17.9167	-1.41458	-1.11215	0.152887	0.119136	-0.244428		12.9167	4.1711	2.65942	0.229812	0.447459	-0.956493
	17.9333	-1.53471	-1.03257	-0.178423	0.320062	-0.0630694		12.9333	4.1908	2.87713	-0.105909	0.172067	-0.892144
	17.95	-1.59715	-1.03973	0.141175	0.261731	-0.464911		12.95	4.15469	2.95951	-0.0207319	-0.074309	-0.840816
	17.9667	-1.45994	-0.926446	-0.183246	-0.0224997	-0.246717		12.9667	3.96674	2.50741	0.317745	0.167697	-0.748014
	17.9833	-1.32513	-0.760128	0.146902	0.233933	-0.189405		12.9833	3.96304	2.65164	-0.0884418	0.259659	-0.517556
	18	-1.24773	-0.837451	0.144811	0.467619	-0.336831		13	3.99328	2.89671	0.219644	0.617578	-0.69021
	18.0167	-1.22446	-1.06149	-0.0663519	0.523422	-0.129337		13.0167	4.17834	2.68503	0.499519	-0.0721567	-0.668041
	18.0333	-1.57198	-1.1427	-0.224515	0.738296	-0.00843328		13.0333	4.3131	2.68786	0.434941	-0.00063428	-0.548469
	18.05	-1.47916	-0.886331	0.111408	0.628275	-0.256342		13.05	3.97913	2.42365	0.245814	0.329591	-0.76683
	18.0667	-1.51322	-1.04586	-0.393317	0.734208	0.0486092		13.0667	4.03853	2.89006	-0.0260855	0.352703	-0.476895
	18.0833	-1.64413	-0.865092	-0.0545639	0.496838	-0.463717		13.0833	3.96387	2.84995	0.0164276	0.102292	-0.690136
	18.1	-1.24607	-0.980574	0.0665453	0.598813	-0.420964		13.1	3.81964	2.75579	0.304796	0.760322	-0.609396
	18.1167	-1.03569	-1.14689	0.116114	0.561138	0.0456175		13.1167	3.80057	2.74865	0.250023	0.328918	-0.488727
	18.1333	-1.16165	-1.09561	-0.44096	0.411859	-0.341776		13.1333	3.7972	3.06625	0.0829097	0.390985	-0.182513
	18.15	-1.48669	-1.28255	0.0278898	0.520175	0.0173616		13.15	3.72036	3.64466	-0.0132338	0.574881	-0.44723
	18.1667	-1.5615	-1.07454	-0.50649	0.580563	-0.0997943		13.1667	3.96978	2.88843	0.161892	0.332154	-0.389151
	18.1833	-1.29942	-1.19665	0.159945	0.573396	-0.566287		13.1833	3.77838	2.95677	0.189546	0.518079	-0.551879
	18.2	-1.37907	-1.4556	0.0761728	0.716307	-0.164683		13.2	3.58075	3.01875	-0.143563	0.015966	-0.182114
	18.2167	-1.3756	-1.57525	0.261898	0.724893	0.10852		13.2167	3.73499	2.8674	0.0378027	0.323507	-0.329196
	18.2333	-1.47341	-1.30044	0.120937	0.377329	0.422061		13.2333	4.12243	3.17036	-0.0644479	0.517189	-0.320767
	18.25	-1.36536	-1.24026	-0.138257	0.760866	0.0722761		13.25	4.11197	2.97536	-0.212105	0.522614	0.0381016
	18.2667	-1.36659	-1.45825	-0.0345029	0.329153	0.292875		13.2667	3.8826	3.07412	0.25761	0.308472	0.0772371
	18.2833	-1.03883	-1.45747	0.106025	0.492705	0.106358		13.2833	3.78597	3.29177	-0.331465	0.212264	-0.0897808
	18.3	-1.21101	-1.44562	-0.214444	0.407477	0.109006		13.3	3.99906	3.47962	0.0595466	0.693324	-0.0109141
	18.3167	-0.986041	-1.36081	-0.00228789	0.633007	0.282518		13.3167	3.92579	3.33809	0.0612761	0.296445	-0.547479
	18.3333	-1.06401	-1.76106	0.172604	0.461609	0.292867		13.3333	3.91067	3.27224	0.365301	0.435396	-0.264797
	18.35	-1.06882	-1.48404	-0.159907	0.66395	0.0324516		13.35	4.29359	2.98091	-0.0854518	0.977418	-0.264789
	18.3667	-1.24547	-1.48943	-0.458439	0.579459	-0.337467		13.3667	4.13873	2.9453	0.229018	0.450672	0.0890444
	18.3833	-1.07524	-1.84671	-0.202166	0.549385	-0.156257		13.3833	3.70805	3.14911	0.0505445	0.794727	0.251894
	18.4	-1.05828	-1.92458	0.480154	0.692775	-0.0710585		13.4	3.88268	3.24015	0.637362	0.618604	0.0228603
	18.4167	-1.28131	-1.88864	-0.0469426	0.454586	-0.0159035		13.4167	3.8452	3.25046	0.496037	0.149157	-0.228949
	18.4333	-1.12092	-1.53595	-0.359888	0.440482	0.0328489		13.4333	3.92225	3.08181	0.207725	0.621381	-0.120422
	18.45	-0.95419	-1.6081	-0.362252	0.364878	-0.060415		13.45	4.10222	3.24039	0.538707	0.528783	-0.100861
	18.4667	-1.43038	-1.73674	-0.332283	0.380618	-0.285636		13.4667	4.48707	3.16392	0.639614	0.823	-0.127767
	18.4833	-1.28414	-1.25899	-0.130565	0.396904	-0.0518918		13.4833	5.14584	3.07351	-0.105558	0.822214	-0.347157
	18.5	-0.916628	-1.49285	-0.499149	0.516088	0.207291		13.5	5.0853	2.82835	0.129444	0.850659	-0.340748
	18.5167	-1.19185	-1.64987	0.0119662	0.277513	0.0674083		13.5167	4.94102	3.32866	0.341343	0.647497	0.0520064
	18.5333	-1.4515	-1.55267	0.12829	0.434621	-0.197422		13.5333	4.81942	3.27047	0.0216865	1.30812	0.000988988
	18.55	-1.18746	-1.72346	0.319068	0.527063	-0.173404		13.55	5.06893	3.13616	0.0670351	0.953349	-0.0615588
	18.5667	-1.04635	-1.39265	0.188479	0.576997	-0.312732		13.5667	5.20332	3.34598	0.620727	0.845655	-0.0177621
	18.5833	-1.32475	-1.49245	0.572155	0.498341	-0.0714803		13.5833	4.88585	3.14451	0.0740853	0.959677	-0.167699
	18.6	-0.994615	-1.32447	0.068194	0.23408	-0.119231		13.6	4.56076	3.19621	0.33263	0.864858	-0.094679
	18.6167	-1.07685	-1.30592	0.422856	0.444972	-0.0330068		13.6167	4.48344	3.18049	0.463905	0.60588	-0.191896
	18.6333	-1.02526	-1.68737	0.444797	0.367709	0.147209		13.6333	4.83019	2.98483	0.377306	0.153306	-0.124227
	18.65	-1.13056	-1.53596	0.232943	0.478149	-0.331172		13.65	4.60124	3.23494	0.321855	0.378972	-0.195329
	18.6667	-1.10437	-1.4719	0.257587	0.354911	0.094126		13.6667	4.74778	3.57671	0.0678533	0.276399	-0.456361
	18.6833	-1.18391	-1.47364	0.0656097	0.286187	-0.163888		13.6833	4.5666	3.65866	-0.209525	0.107066	-0.43213
	18.7	-1.14591	-1.43935	-0.253713	0.26009	0.183681		13.7	4.73595	3.73438	-0.223764	0.263045	-0.672208
	18.7167	-0.992587	-1.64245	-0.220706	0.113333	-0.458698		13.7167	4.79427	3.80291	0.24838	0.354127	-0.769506
	18.7333	-0.905508	-1.5967	-0.28643	0.230855	-0.199686		13.7333	4.40468	4.40966	0.0675614	0.39385	-0.284823
	18.75	-0.83559	-1.31165	0.0652812	0.184001	-0.301771		13.75	4.72135	4.60466	-0.107508	0.0971731	-0.502876
	18.7667	-0.992265	-1.47525	0.443895	0.0493175	-0.245711		13.7667	4.52321	5.07835	-0.203073	0.320487	-0.675821
	18.7833	-0.798179	-1.0653	-0.558645	0.011255	-0.168701		13.7833	4.52488	5.61885	-0.348412	0.80034	-0.609158
	18.8	-1.1629	-0.942379	0.0712835	-0.0264901	-0.160221		13.8	4.54561	5.35593	0.241004	0.349636	-0.518344
	18.8167	-0.95718	-1.40973	0.319061	-0.0734013	-0.294253		13.8167	4.50589	5.29178	0.191603	0.523731	-0.721656
	18.8333	-0.738968	-1.46711	-0.144872	-0.0572334	-0.4059		13.8333	4.4334	5.5544	-0.158567	0.558499	-0.771853
	18.85	-0.861769	-1.4827	0.0739739	0.00384742	-0.258098		13.85	4.39264	4.98828	-0.262991	0.599165	-0.725122
	18.8667	-0.668831	-1.54039	-0.322234	-0.241337	-0.0184912		13.8667	4.52677	5.34738	0.476728	1.02222	-0.711609
	18.8833	-0.6575	-1.24535	0.164762	-0.1618	-0.204001		13.8833	4.52412	5.11843	0.199718	0.631143	-0.570428
	18.9	-0.515649	-1.2194	0.258739	-0.173557	-0.476116		13.9	4.61967	4.8802	0.409365	0.67185	-0.719581
	18.9167	-0.675551	-1.3629	-0.338919	0.134217	-0.400931		13.9167	4.42937	4.97863	0.156881	0.947473	-0.327366
	18.9333	-0.871209	-1.5343	-0.262564	0.219651	0.0956073		13.9333	4.77909	4.93868	-0.0445596	0.967637	-0.0861362
	18.95	-0.764079	-1.38079	-0.172066	0.109368	0.00169204		13.95	4.62653	4.86924	0.532185	0.0850491	-0.0393688
	18.9667	-0.749586	-1.51766	-0.34037	0.054084	-0.17068		13.9667	4.62885	5.00636	0.109355	0.501815	0.106761
	18.9833	-0.698875	-1.38325	-0.296948	0.130788	-0.148951		13.9833	4.60899	4.73268	0.124004	0.706402	-0.0566989
	19	-0.65947	-1.40905	-0.0731763	0.295731	-0.0533866		14	4.43065	4.74512	0.0170022	0.47416	0.0353279
	19.0167	-0.855011	-1.49349	-0.132897	0.0776283	-0.274275		14.0167	4.50275	4.58692	0.304084	0.797625	-0.258379
	19.0333	-0.957419	-1.45448	-0.677304	0.0712947	-0.308912		14.0333	4.53121	4.83596	-0.193648	0.835793	-0.412161
	19.05	-0.915698	-1.25488	-0.389448	0.116439	-0.236789		14.05	4.72318	4.73079	0.280258	0.701487	-0.553308
	19.0667	-0.896837	-1.14031	-0.344251	0.0602556	-0.387112		14.0667	4.72529	4.54257	0.45858	0.762318	-0.287781
	19.0833	-0.979838	-1.25478	-0.256778	0.0937804	-0.111152		14.0833	4.58489	4.54902	-0.417122	0.898181	-0.338558
	19.1	-0.700002	-1.55611	-0.0583258	0.186822	-0.172777		14.1	4.33838	4.39911	0.222419	0.822566	-0.558327
	19.1167	-0.934695	-1.34953	0.397062	0.0492933	0.192369		14.1167	4.53878	4.23073	0.120844	0.421809	-0.636887
	19.1333	-0.925486	-1.31334	-0.286699	0.12147	-0.328273		14.1333	4.29137	4.45692	0.0162793	0.541015	-0.451084
	19.15	-0.982955	-1.10945	-0.0968278	0.0297943	-0.0414841		14.15	4.54317	4.73733	0.11345	1.13753	-0.578726
	19.1667	-0.634004	-1.0092	0.267532	0.0073163	-0.40729		14.1667	4.77281	4.62423	-0.182807	0.750816	-0.564646
	19.1833	-0.647156	-1.16256	0.0335573	0.0684426	-0.416265		14.1833	4.62316	4.54257	0.359184	0.939555	-0.614407
	19.2	-1.01237	-1.2608	0.0752926	0.0255803	-0.310719		14.2	4.48522	4.6674	-0.238507	1.35372	-0.660907
	19.2167	-0.797694	-1.20431	-0.31846	-0.114772	-0.363475		14.2167	4.87583	4.36542	0.203722	0.942887	-0.959537
	19.2333	-0.703923	-1.14903	-0.248726	0.313803	0.13752		14.2333	4.40358	4.56292	0.329119	0.788179	-0.945621
	19.25	-1.05652	-1.61817	-0.244188	0.134315	-0.260681		14.25	4.69475	4.24151	0.264531	1.02057	-1.07441
	19.2667	-1.03025	-1.53132	0.0971666	0.0820751	-0.107152		14.2667	4.66765	4.37816	-0.230349	0.77947	-0.551889
	19.2833	-0.86603	-1.3377	0.222122	0.0317659	-0.137122		14.2833	4.63271	4.4115	0.337902	0.851847	-0.372988
	19.3	-0.655865	-1.31649	0.0176532	0.0763636	-0.233473		14.3	4.47527	4.39511	0.113943	0.535576	-0.251901
	19.3167	-0.972201	-1.49479	-0.170781	0.0412184	-0.192896		14.3167	4.67237	4.25639	-0.00711746	0.729265	-0.218224
	19.3333	-0.953695	-1.19296	-0.15341	0.0861603	-0.122174		14.3333	4.32971	4.00372	0.0544846	0.981428	-0.483015
	19.35	-0.72919	-1.06216	-0.443316	-0.219928	-0.267		14.35	4.58918	4.08638	-0.0424594	0.903186	-0.643636
	19.3667	-0.818513	-1.14123	-0.80604	-0.266923	-0.361318		14.3667	4.44796	4.2133	-0.0368097	0.378777	-0.904016
	19.3833	-0.687094	-1.26168	-0.304192	-0.155541	-0.229393		14.3833	4.547	3.7833	0.117069	0.355715	-0.753591
	19.4	-0.89329	-1.12744	-0.0167045	-0.279507	-0.35113		14.4	4.4776	3.95993	0.233692	0.707909	-0.423618
	19.4167	-0.625681	-0.764789	-0.00430719	-0.182693	-0.0842193		14.4167	4.53823	3.97208	0.000880403	0.667856	-0.336823
	19.4333	-0.747405	-0.879915	-0.39232	-0.0421444	-0.10552		14.4333	4.6117	3.95816	0.0745385	1.06172	-0.350366
	19.45	-0.6537	-0.876847	0.109415	-0.0613757	-0.261368		14.45	4.5144	3.75906	0.295898	1.00198	-0.571179
	19.4667	-0.742954	-0.708599	-0.511166	-0.0711203	-0.601923		14.4667	4.6542	3.66552	0.169518	0.960495	-0.212683
	19.4833	-0.810563	-0.751338	-0.129136	0.0113377	-0.323321		14.4833	4.21458	3.76228	-0.12597	0.554703	-0.361597
	19.5	-0.919948	-1.0611	0.0805256	-0.215164	-0.550655		14.5	4.50256	3.71717	0.234995	0.885688	-0.23894
	19.5167	-0.764711	-1.06713	-0.503229	0.0515792	-0.471736		14.5167	4.6702	3.67079	-0.197808	0.823024	-0.181412
	19.5333	-0.856936	-1.00332	-0.104185	0.14574	-0.314368		14.5333	4.69378	3.86554	-0.310916	0.866406	-0.112863
	19.55	-1.02314	-0.966269	-0.349079	0.0990574	-0.453553		14.55	4.46767	3.68911	-0.103011	0.951678	-0.440951
	19.5667	-0.921026	-1.22984	0.452726	0.0579894	-0.560138		14.5667	4.39735	3.5847	0.412525	1.40004	-0.490538
	19.5833	-0.881615	-0.94416	0.0344584	-0.0358847	-0.291558		14.5833	4.19231	3.68785	0.223545	1.40144	-0.507703
	19.6	-0.897484	-1.11752	0.343802	0.00305923	-0.230577		14.6	4.39627	3.86299	0.0221122	1.53173	-0.667984
	19.6167	-0.738927	-1.16832	-0.0907957	0.119358	-0.115634		14.6167	4.54895	3.49858	0.283708	1.2812	-0.339576
	19.6333	-0.733599	-1.1789	0.0312261	-0.236839	0.144088		14.6333	4.58315	3.64075	0.0243668	1.19097	-0.374171
	19.65	-0.930707	-1.04217	-0.5899	-0.119117	-0.460367		14.65	4.34781	3.52197	0.336358	0.742146	-0.850543
	19.6667	-0.931865	-0.917718	0.437081	0.209215	-0.27304		14.6667	4.61278	3.42338	0.338388	0.629253	-0.737979
	19.6833	-0.95611	-0.879309	0.245792	-0.0433645	-0.0167423		14.6833	4.73326	3.46232	-0.143865	1.17571	-0.70087
	19.7	-0.88655	-0.929634	0.0686899	0.293305	0.0210098		14.7	4.5424	3.69888	0.298179	1.1593	-0.678134
	19.7167	-0.956005	-0.673883	0.306183	0.124638	0.264816		14.7167	4.44489	3.74908	0.137688	0.776241	-0.637496
	19.7333	-1.1847	-0.657268	0.449108	0.163413	-0.165492		14.7333	4.38245	3.73493	-0.00801158	1.04384	-0.691773
	19.75	-0.932784	-0.594103	0.0596872	-0.260268	-0.0507003		14.75	4.19252	3.70558	0.440699	0.687599	-0.493407
	19.7667	-0.932989	-0.819238	-0.350082	-0.124272	0.0125951		14.7667	4.07226	3.57107	0.397008	0.575481	-0.750212
	19.7833	-1.22133	-0.74351	0.123285	0.123868	-0.24004		14.7833	4.32896	3.61482	0.436215	0.84819	-0.630921
	19.8	-1.15107	-0.540451	-0.149423	0.147654	-0.0537284		14.8	4.30258	3.41343	0.120629	0.729554	-0.730639
	19.8167	-1.19153	-0.584016	0.027293	0.0746275	-0.212629		14.8167	4.24556	3.21303	0.143795	0.783301	-0.565118
	19.8333	-1.47294	-0.826063	0.147796	0.133002	-0.451543		14.8333	4.3571	3.32412	0.495031	0.950587	-0.695848
	19.85	-1.26608	-0.984259	-0.0122992	-0.104023	0.00930386		14.85	4.11569	3.35449	0.337979	1.27316	-0.538287
	19.8667	-1.03512	-0.916825	-0.371608	0.123095	-0.0104002		14.8667	4.22013	3.37938	0.0740172	0.869103	-0.581839
	19.8833	-1.1922	-0.828486	0.458631	-0.161471	-0.0432805		14.8833	4.14244	3.42221	0.561588	1.08186	-0.456513
	19.9	-1.05249	-0.615426	0.211878	-0.0322171	0.0686817		14.9	4.39525	3.23947	0.306062	0.457297	-0.572496
	19.9167	-1.26239	-0.713084	-0.470627	-0.0627473	0.138858		14.9167	4.47153	2.84327	0.187275	1.4069	-0.224575
	19.9333	-1.07117	-0.945948	-0.235914	0.144172	0.0754328		14.9333	3.95579	3.06064	-0.0665422	1.15523	-0.551773
	19.95	-1.05321	-0.634401	-0.25189	-0.108623	0.0732931		14.95	4.0865	3.36031	0.0486831	0.969611	-0.474503
	19.9667	-1.07481	-0.773015	-0.0977334	0.0302433	-0.353738		14.9667	4.29064	3.04548	0.372357	1.29835	-0.157221
	19.9833	-1.03171	-0.724104	-0.194497	0.0858871	0.18153		14.9833	4.1884	3.15111	0.335636	1.13904	0.285053
	20	-1.34348	-0.880818	-0.191596	0.247616	-0.031436		15	4.0725	3.26494	0.401251	0.954337	0.307569
	20.0167	-1.19107	-0.724258	-0.191416	0.217429	-0.249617		15.0167	4.12038	3.11582	0.582496	1.06488	0.048728
	20.0333	-1.30386	-0.65004	-0.150841	-0.0379704	-0.339863		15.0333	4.14351	3.16386	-0.243381	1.09302	0.103343
	20.05	-1.10804	-0.803642	-0.0283033	0.0378197	-0.158591		15.05	3.94326	3.15246	0.291618	0.764214	0.161768
	20.0667	-1.2965	-0.844398	-0.136193	-0.137966	-0.175365		15.0667	4.0139	3.26594	0.447625	0.705261	-0.104682
	20.0833	-1.61964	-1.03871	0.112773	0.0518657	0.00462134		15.0833	4.15035	3.0624	-0.0174739	0.806139	0.0114411
	20.1	-1.39213	-0.807743	0.403508	-0.165874	-0.343313		15.1	4.15437	2.99363	-0.589315	0.490378	-0.186131
	20.1167	-1.1791	-0.916262	0.0493114	0.0685019	-0.360421		15.1167	4.24752	2.99258	0.336683	0.737078	0.0444059
	20.1333	-1.49915	-1.1349	-0.30109	-0.0787409	-0.0750797		15.1333	4.26231	3.23532	0.207271	0.853032	-0.0215531
	20.15	-1.41372	-1.14313	0.0854865	0.054024	-0.264739		15.15	4.2448	3.21489	-0.152639	0.554516	0.186516
	20.1667	-1.38827	-0.704612	0.320807	-0.0367265	-0.162131		15.1667	4.14373	2.99294	0.441678	0.55204	0.135268
	20.1833	-1.14981	-0.746123	0.350297	-0.0165438	-0.146345		15.1833	4.21989	3.33357	-0.169867	0.868909	0.0655399
	20.2	-1.20695	-0.985556	0.311404	0.103052	-0.226254		15.2	4.22791	3.28957	0.0476915	0.294064	0.151472
	20.2167	-1.27707	-1.12675	0.491894	0.0661153	-0.0609454		15.2167	3.9006	3.03214	0.193876	0.55069	-0.0344082
	20.2333	-1.76321	-0.943162	-0.0986423	0.0245356	-0.364726		15.2333	4.10318	3.22594	-0.133473	0.983721	0.219083
	20.25	-1.41844	-0.934451	-0.0858105	-0.163766	-0.156134		15.25	3.89563	2.94385	0.232993	1.03037	0.107889
	20.2667	-1.41471	-0.95147	-0.149397	0.129976	0.129642		15.2667	3.87793	3.20125	0.489466	0.91783	-0.0444363
	20.2833	-1.57899	-0.741891	-0.258498	-0.0621527	-0.128896		15.2833	4.15439	3.31985	0.201239	1.0912	-0.230952
	20.3	-1.82313	-1.03272	-0.556321	0.0709593	-0.195565		15.3	4.32029	3.28471	0.288413	1.02191	-0.0795255
	20.3167	-1.71452	-1.20389	-0.621363	0.0217435	-0.25216		15.3167	4.31454	3.1074	0.24891	0.440979	-0.216013
	20.3333	-1.61953	-1.16782	-0.128026	-0.120558	-0.445303		15.3333	3.95031	3.02902	0.268724	0.236194	-0.072901
	20.35	-1.66954	-1.05401	-0.171909	-0.131767	-0.238676		15.35	3.78457	3.0764	0.153516	0.681021	0.0797418
	20.3667	-1.8465	-1.21409	-0.250175	-0.0809152	-0.0703301		15.3667	3.61486	3.05782	-0.423192	0.67736	0.0658033
	20.3833	-1.75814	-0.883455	-0.0155334	-0.134498	-0.198903		15.3833	3.62749	3.09542	0.0698518	0.224131	-0.244145
	20.4	-1.73127	-0.721618	-0.0630486	-0.053655	-0.0415277		15.4	3.4624	3.25815	0.212265	0.282782	-0.277693
	20.4167	-1.64576	-1.01592	0.00150546	-0.0014261	-0.180069		15.4167	3.33307	3.20611	0.16933	0.729328	-0.0464413
	20.4333	-1.88012	-1.41137	-0.0207154	-0.200279	-0.29381		15.4333	3.63346	2.9186	0.44694	0.200609	-0.312377
	20.45	-1.75586	-1.17552	-0.781573	-0.183833	-0.0268932		15.45	3.24063	2.8509	-0.158548	0.44877	-0.531024
	20.4667	-1.79299	-1.24402	0.0123273	-0.323449	-0.012938		15.4667	3.63446	2.92968	0.417593	0.659411	-0.406283
	20.4833	-1.55603	-1.17225	-0.184563	-0.0360948	-0.288199		15.4833	3.65494	2.75613	0.429675	0.328396	-0.467855
	20.5	-2.02613	-1.04868	-0.390081	0.0487406	0.22458		15.5	3.53589	3.27632	0.493232	0.482776	-0.639714
	20.5167	-1.92619	-1.01414	-0.96239	-0.157312	0.210177		15.5167	3.53562	3.06505	0.48998	0.906768	-0.383009
	20.5333	-1.80466	-0.957414	0.0394574	-0.122873	-0.216122		15.5333	3.69965	3.02753	0.595213	0.584842	-0.174078
	20.55	-1.62228	-0.953841	0.279548	-0.046477	-0.263183		15.55	3.58552	2.98842	0.39968	0.619723	-0.212852
	20.5667	-1.87281	-0.864873	-0.491071	0.0283915	-0.115509		15.5667	3.48347	2.76043	0.305633	0.802489	-0.426156
	20.5833	-1.69384	-1.19989	-0.160954	-0.0668897	0.12504		15.5833	3.55747	3.22362	0.338499	0.458694	-0.473614
	20.6	-1.75982	-0.986573	0.322148	-0.150758	-0.0757125		15.6	3.63474	2.89138	0.0439429	0.470345	-0.595699
	20.6167	-1.8952	-1.08212	-0.337292	-0.0842753	0.0462768		15.6167	3.54858	2.93591	0.65185	0.471562	-0.606561
	20.6333	-1.9367	-0.895832	-0.357795	-0.204302	-0.0544978		15.6333	3.56631	2.95875	0.598584	0.598215	-0.525606
	20.65	-1.70409	-0.725286	0.0463251	-0.13984	-0.313308		15.65	3.40993	2.93495	0.453698	0.433847	-0.643187
	20.6667	-1.91989	-1.07252	-0.0245178	0.0322699	0.225806		15.6667	3.44378	2.79054	0.395251	0.316084	-0.80698
	20.6833	-1.70361	-0.888279	-0.690021	-0.211753	0.104279		15.6833	3.27783	2.96604	0.137919	0.918411	-0.493152
	20.7	-1.66488	-1.11931	-0.0175414	-0.172052	-0.013016		15.7	3.6291	2.97161	0.119969	0.520567	-0.681902
	20.7167	-1.81259	-1.33498	0.150943	-0.114347	0.121277		15.7167	3.45715	2.89366	0.174227	0.107323	-0.810924
	20.7333	-1.81799	-0.867169	-0.716994	-0.174544	-0.108478		15.7333	3.33617	2.58115	0.0668884	0.338777	-0.768077
	20.75	-1.58259	-0.834923	0.221767	0.125511	-0.0258435		15.75	3.32084	2.49434	0.136348	0.388004	-0.710054
	20.7667	-1.58896	-1.05079	0.067475	-0.0596928	0.183129		15.7667	3.5586	2.73139	0.404448	0.527987	-0.836237
	20.7833	-1.92361	-0.974792	-0.00893417	-0.0288405	0.0825675		15.7833	3.35437	2.69503	0.04587	0.938073	-0.72697
	20.8	-1.52623	-1.11698	-0.0362557	-0.052006	-0.0392687		15.8	3.22349	2.76633	-0.345627	0.712762	-0.824282
	20.8167	-1.76415	-1.18506	-0.0485116	0.090061	-0.0592795		15.8167	2.78771	2.60248	0.0625625	0.593531	-0.793459
	20.8333	-1.86667	-1.16898	-0.041865	-0.0186627	-0.0378751		15.8333	2.74598	2.43079	0.40424	0.531067	-0.74491
	20.85	-1.65181	-1.32154	-0.18885	-0.188984	-0.146151		15.85	2.95833	2.60918	0.0474025	0.602095	-0.726235
	20.8667	-1.88285	-1.22028	-0.377513	-0.537416	-0.219555		15.8667	2.76532	2.64103	0.111265	0.467296	-0.76924
	20.8833	-1.98253	-0.986673	0.0274057	0.0595568	-0.0320322		15.8833	2.92844	2.3699	0.0641087	0.38093	-0.470084
	20.9	-1.93525	-0.815144	-0.213321	0.0420535	-0.327008		15.9	3.1644	2.59414	-0.0542952	0.747442	-0.701845
	20.9167	-1.81513	-1.20625	0.243199	0.210946	-0.338713		15.9167	3.36407	2.55462	-0.105762	0.936393	-0.857601
	20.9333	-1.63947	-1.17261	-0.624512	0.0521227	-0.257256		15.9333	3.10852	2.3929	0.152999	0.773294	-0.753168
	20.95	-1.863	-0.864488	-0.393717	0.0992413	-0.266371		15.95	3.15176	2.60064	-0.250957	0.502853	-0.929622
	20.9667	-1.98067	-1.02073	-0.0413913	0.270944	-0.119364		15.9667	3.09564	2.13182	0.128902	0.877476	-0.699699
	20.9833	-1.94996	-1.18894	-0.378781	0.216963	0.0253083		15.9833	3.17373	2.40397	-0.157014	1.05466	-0.621821
	21	-0.665014	-0.543694	-0.0245584	0.829097	0.398247		16	5.95085	3.18957	0.891376	1.83632	0.705952
	21.0167	2.79277	0.0041944	0.637692	1.94527	1.6871		16.0167	10.6094	4.47651	2.77887	4.48715	3.01681
	21.0333	4.18302	0.341249	0.53486	2.4475	1.4693		16.0333	12.8893	5.23727	3.57436	4.84089	4.51306
	21.05	3.70556	0.248814	-0.163524	2.22842	1.07333		16.05	12.7433	5.36619	2.74866	4.86515	4.28272
	21.0667	3.1982	-0.099459	0.461749	2.09047	0.932839		16.0667	12.4689	5.14826	2.31104	5.16325	3.73739
	21.0833	2.46135	0.0753133	-0.0849229	1.64467	0.54593		16.0833	12.0419	4.98669	1.88863	4.75253	3.79593
	21.1	1.76294	-0.312858	-0.313138	1.58996	0.739037		16.1	11.6682	4.97967	1.44429	4.35172	3.75862
	21.1167	1.36792	-0.0237886	0.256417	1.37131	0.700757		16.1167	11.7208	4.63307	1.40974	3.91924	3.50058
	21.1333	0.919214	-0.577861	-0.451571	1.62406	0.320279		16.1333	11.4162	4.85558	1.08646	3.74954	3.20815
	21.15	0.630494	-0.66223	-0.598749	1.30228	0.642967		16.15	11.1427	4.84323	0.857194	3.43224	3.35123
	21.1667	0.743776	-0.50066	-0.280302	1.06999	0.660786		16.1667	11.153	4.65038	0.707692	3.07568	3.16243
	21.1833	0.0430085	-0.888308	-0.201756	1.21395	0.278272		16.1833	10.915	4.56238	0.856695	3.30185	2.70336
	21.2	-0.21741	-1.00574	-0.432775	0.974266	0.640306		16.2	10.9741	4.56826	0.861203	2.69447	2.51029
	21.2167	-0.249739	-1.0164	-0.707074	1.18026	0.318559		16.2167	10.4132	4.55373	0.689415	2.8138	2.79177
	21.2333	-0.600589	-0.843528	-0.0804299	0.808073	0.503933		16.2333	10.3926	4.63752	0.657919	2.69081	2.6366
	21.25	-0.69901	-0.853871	-0.139872	0.999675	0.123248		16.25	9.98941	4.58187	0.799781	2.71208	2.52139
	21.2667	-0.765454	-1.21681	-0.151672	0.90354	0.132962		16.2667	9.8154	4.62735	0.629315	2.37737	2.46977
	21.2833	-0.870404	-0.912891	0.359047	0.965065	0.0189767		16.2833	9.74689	4.88828	0.489389	1.95517	2.37203
	21.3	-1.17072	-0.958008	0.149578	0.860132	0.268477		16.3	9.48379	4.51695	0.846356	2.18253	2.44781
	21.3167	-0.90435	-1.11654	-0.311913	0.710913	0.0530234		16.3167	9.2756	4.61222	0.601054	1.84954	2.27444
	21.3333	-1.00365	-1.20452	0.5349	0.818031	0.227003		16.3333	8.88708	4.52353	-0.00362494	1.63662	2.30712
	21.35	-1.34947	-1.24656	0.119302	0.463985	-0.138004		16.35	8.95454	4.5698	0.414405	1.41203	1.91449
	21.3667	-1.37081	-1.23211	-0.135752	0.511822	-0.216262		16.3667	8.68586	4.34488	0.130708	1.92189	1.82101
	21.3833	-1.48621	-0.892322	0.478113	0.726627	-0.0782784		16.3833	8.47653	4.3972	0.403162	1.85236	1.92383
	21.4	-1.66758	-1.25027	0.242584	0.487473	-0.0213018		16.4	8.49093	4.47872	0.367793	2.11129	1.89934
	21.4167	-1.61471	-1.0021	0.133297	0.287316	-0.217633		16.4167	8.55672	4.53361	0.411545	1.70217	1.88058
	21.4333	-1.58022	-0.985884	0.0886099	0.268786	0.0601112		16.4333	8.20311	4.33094	0.240411	1.36159	1.72673
	21.45	-1.65292	-1.09274	0.145153	0.254979	0.339961		16.45	8.02088	4.09711	0.497902	1.35831	1.59732
	21.4667	-1.64056	-1.32319	-0.0287686	0.219137	-0.00385611		16.4667	8.18968	4.36548	0.0893705	1.64905	1.72265
	21.4833	-1.21657	-1.21606	0.233401	0.128985	-0.07239		16.4833	7.62421	4.28337	0.13505	1.17928	1.45222
	21.5	-1.50364	-1.20737	-0.103521	0.161154	0.420029		16.5	7.64412	4.0878	0.263533	1.28764	1.20545
	21.5167	-1.50448	-0.947461	0.301905	0.43863	0.494525		16.5167	7.67915	4.14177	0.231294	0.876038	1.27193
	21.5333	-1.54845	-0.942144	0.240718	0.859535	-0.503011		16.5333	7.63027	3.85954	0.135119	1.2319	1.18033
	21.55	-1.57101	-0.962316	0.0860371	0.413525	-0.832164		16.55	6.92364	3.72217	0.458733	1.08685	1.3961
	21.5667	-1.39058	-1.21287	-0.37813	0.267144	-0.600608		16.5667	7.3378	4.10548	0.782797	1.12835	1.36571
	21.5833	-1.46139	-0.904858	0.407279	0.249282	-0.187208		16.5833	7.42856	3.91846	0.0969893	1.36323	1.51791
	21.6	-1.56262	-1.13898	-0.357669	0.131564	0.51294		16.6	7.18602	3.86609	0.574643	1.02441	1.26949
	21.6167	-1.45429	-1.11609	-0.0441639	0.298615	0.0293692		16.6167	7.32755	3.52136	0.0516034	1.29795	1.23348
	21.6333	-1.67603	-1.02441	0.09431	0.109217	0.0637143		16.6333	7.16284	3.48385	0.616465	1.44505	1.03673
	21.65	-1.73265	-1.20175	-0.175281	0.0658662	0.32656		16.65	7.17027	3.30378	0.498466	1.42136	0.909425
	21.6667	-1.42104	-1.01888	-0.502813	0.206193	0.0334298		16.6667	7.09715	3.27677	0.268571	0.999172	0.949953
	21.6833	-1.50779	-0.935817	0.259312	0.141755	0.0073445		16.6833	7.02949	3.38724	0.435596	1.09481	1.10052
	21.7	-1.61143	-0.791679	-0.331587	0.310021	-0.0219576		16.7	7.02276	3.28462	0.459481	1.05739	0.959841
	21.7167	-1.58627	-0.778472	0.123225	0.0340018	0.00549703		16.7167	6.66023	3.1335	0.711929	1.62035	0.993605
	21.7333	-1.62225	-1.02249	-0.0961881	0.00610596	-0.39907		16.7333	6.43341	3.0724	0.560561	1.30907	1.11858
	21.75	-1.4236	-1.13311	-0.612192	0.0910537	0.0840906		16.75	6.53094	2.99322	0.325595	1.28375	0.893666
	21.7667	-1.48753	-1.02431	-0.185302	0.270463	-0.189602		16.7667	6.79194	3.19332	0.583999	1.03853	0.81162
	21.7833	-1.48964	-1.07953	-0.0963961	0.210033	-0.476116		16.7833	6.67584	2.85754	0.744761	1.01806	0.902192
	21.8	-1.4214	-0.804666	0.430198	0.0156556	-0.923996		16.8	6.01336	2.83192	0.662914	1.09567	0.899667
	21.8167	-1.54711	-0.817859	0.35597	0.268219	-0.372473		16.8167	6.42238	2.70851	0.368436	1.01324	0.659648
	21.8333	-1.67808	-0.953015	0.117487	-0.0158953	-0.289118		16.8333	6.23726	2.66155	0.578784	0.923513	0.7239
	21.85	-1.60808	-1.01888	-0.156194	-0.0795281	-0.367457		16.85	6.10601	2.64024	0.516821	0.776859	0.590657
	21.8667	-1.40311	-1.13658	-0.189923	0.0988775	0.0746076		16.8667	6.35796	2.79259	0.121263	0.87302	0.645896
	21.8833	-1.59386	-0.941939	0.0420226	0.035462	-0.0689823		16.8833	6.2418	2.71217	0.563387	0.748607	0.576023
	21.9	-1.68185	-1.03238	0.722952	-0.0105724	-0.0709964		16.9	5.98636	2.84818	0.518777	0.645679	0.781937
	21.9167	-1.76836	-1.26628	0.0528528	0.15723	-0.0530978		16.9167	6.15743	2.58306	0.878264	0.569212	0.41772
	21.9333	-1.49481	-0.997369	0.360491	-0.0745829	-0.165405		16.9333	5.88662	2.28322	0.922162	0.752892	0.505265
	21.95	-1.66507	-0.990805	-0.123516	0.112495	-0.261963		16.95	5.62039	2.52848	0.773704	0.475638	0.405089
	21.9667	-1.72575	-1.00054	0.243229	-0.0645266	0.145307		16.9667	5.60603	2.46661	0.355372	0.0392368	0.446201
	21.9833	-1.87234	-1.1588	-0.239701	0.133024	-0.187152		16.9833	5.52505	2.41462	0.14089	0.229828	0.526305
	22	-1.82353	-0.988893	0.053017	0.0395135	-0.245425		17	5.2424	2.60622	0.832795	-0.0158129	0.489896
	22.0167	-1.76161	-1.01569	-0.0330708	0.019957	0.310982		17.0167	5.36609	2.48049	0.389925	0.086594	0.504882
	22.0333	-1.9501	-0.922249	-0.167611	0.00413549	0.121068		17.0333	5.31311	2.65593	0.918265	0.541884	0.439284
	22.05	-1.88835	-0.574679	0.17431	0.0575955	0.147458		17.05	5.45759	2.59208	0.415582	0.0098063	0.473256
	22.0667	-1.60932	-0.849515	-0.0267733	-0.017021	0.0490608		17.0667	5.34109	2.39575	0.472961	-0.00709688	0.502537
	22.0833	-1.56341	-1.01449	0.0650981	0.062144	-0.231338		17.0833	4.94075	2.39318	0.557001	-0.000944663	0.66377
	22.1	-1.69342	-1.18177	-0.239542	-0.124766	-0.0114802		17.1	5.01133	2.45876	-0.0608569	-0.363149	0.509125
	22.1167	-2.21726	-1.25863	-0.178087	0.0145683	-0.198721		17.1167	5.14183	2.46519	0.159868	-0.29348	0.56164
	22.1333	-2.04935	-0.982276	-0.279269	-0.0043604	-0.176968		17.1333	5.01972	2.40503	0.581822	-0.245607	0.426823
	22.15	-2.16383	-0.982245	0.230406	0.0577338	-0.0200246		17.15	4.84972	2.34764	0.402484	-0.933599	0.417952
	22.1667	-1.99532	-1.15051	-0.548151	0.196717	0.305278		17.1667	4.84259	2.34141	0.392198	-0.853796	0.135834
	22.1833	-1.79492	-1.13062	-0.0434477	0.182014	0.00509661		17.1833	5.03762	2.31642	0.247784	-0.904809	0.530315
	22.2	-1.6625	-1.01823	-0.163691	0.0297627	-0.122246		17.2	5.12874	2.37019	0.627338	-0.659334	0.491714
	22.2167	-2.17529	-1.11982	-0.0372272	0.216963	-0.0379869		17.2167	5.26143	2.35255	0.373293	-0.648831	0.540436
	22.2333	-2.02802	-1.12253	-0.48488	0.130081	0.0670355		17.2333	4.57941	2.37037	0.103537	-0.439208	0.374295
	22.25	-2.09728	-1.18738	0.268442	-0.180256	-0.186832		17.25	4.65586	2.514	0.2575	-0.401121	0.364938
	22.2667	-2.12179	-1.02537	-0.181235	0.0618533	-0.375389		17.2667	4.73672	2.64278	0.13875	-0.835734	0.405856
	22.2833	-1.8258	-0.883237	0.261563	-0.0324656	-0.539078		17.2833	5.01088	2.20647	0.0666961	-0.816854	0.096559
	22.3	-1.9256	-0.829311	-0.14879	0.201044	-0.430442		17.3	4.56588	2.35647	0.441935	-0.68144	0.290724
	22.3167	-2.27676	-0.83013	-0.352669	0.173703	-0.41785		17.3167	4.85483	2.2364	0.546684	0.0194667	0.2407
	22.3333	-2.04018	-1.05345	0.0913867	0.17731	-0.408856		17.3333	4.71199	2.12594	0.312335	0.405724	0.255763
	22.35	-2.17529	-0.869912	0.132725	0.158554	-0.105593		17.35	4.32776	2.09103	0.248693	-0.0450237	0.287577
	22.3667	-2.33335	-0.679711	-0.178927	0.357576	-0.109015		17.3667	4.50616	2.12668	0.33864	-0.39368	0.0110899
	22.3833	-2.28083	-0.912837	-0.0600989	0.492963	-0.0726568		17.3833	4.65427	1.99977	0.392511	-0.870807	0.0832685
	22.4	-2.23126	-0.783418	-0.291357	0.0466416	-0.114443		17.4	4.97244	1.99401	0.382828	-0.600289	0.175264
	22.4167	-2.06211	-0.99347	-0.090449	0.00106854	-0.295911		17.4167	4.65445	2.11909	0.387085	-0.52206	0.219999
	22.4333	-2.19432	-1.0332	0.1752	0.239639	-0.163543		17.4333	4.54406	2.09817	0.319412	-0.283456	0.171695
	22.45	-2.25572	-1.03717	0.86794	0.253878	-0.286632		17.45	4.47623	1.913	0.422492	-0.584394	0.171116
	22.4667	-2.0227	-1.02987	-0.193196	0.0393438	0.155869		17.4667	4.31407	1.73596	0.479155	-0.424935	0.033062
	22.4833	-2.16036	-1.06966	0.212266	0.133634	-0.317401		17.4833	4.25719	2.20067	0.801469	-0.0989362	0.18063
	22.5	-2.00391	-0.935501	-0.26233	-0.115588	-0.245655		17.5	4.3713	1.74331	0.332252	-0.445487	-0.022521
	22.5167	-2.04072	-1.14444	-0.166647	0.00328286	-0.177579		17.5167	4.3551	1.6807	0.496458	-1.1892	0.416934
	22.5333	-2.25608	-1.12756	0.00749718	-0.0917314	-0.0883013		17.5333	4.22073	1.95425	0.0470577	-0.916708	0.175485
	22.55	-2.21007	-1.08786	0.0819876	-0.0187689	-0.516144		17.55	4.23584	1.63237	0.394058	-0.893504	0.269495
	22.5667	-2.63208	-1.00906	-0.0618761	0.078116	-0.441587		17.5667	4.03892	2.21471	0.24604	-1.04709	0.349546
	22.5833	-2.25096	-1.15102	0.191988	0.238661	-0.0328096		17.5833	3.71421	2.09444	0.16774	-0.906665	0.389055
	22.6	-2.11362	-0.981442	-0.0393136	0.256817	-0.0733457		17.6	4.05141	1.80375	0.243718	-0.665934	0.647339
	22.6167	-2.23351	-0.851363	-0.286047	-0.0800399	-0.275384		17.6167	4.07864	2.08603	0.586652	-0.617526	0.411957
	22.6333	-1.93109	-1.00567	0.502603	-0.116825	-0.0601449		17.6333	3.70083	2.09537	0.408445	-0.0544508	0.535952
	22.65	-2.49915	-1.13231	-0.186252	0.0188444	-0.193482		17.65	3.75419	1.76776	0.535334	-0.579343	0.413718
	22.6667	-2.19672	-1.00361	-0.0153458	0.151565	-0.200203		17.6667	3.69517	1.97772	0.426847	-0.680232	0.349437
	22.6833	-2.45573	-0.922352	-0.111515	0.0452792	-0.218855		17.6833	3.97596	1.98709	-0.0244844	-0.601555	0.124149
	22.7	-2.63897	-0.728131	-0.491364	0.037861	-0.480966		17.7	3.95853	1.69038	0.568014	-0.830242	0.190295
	22.7167	-2.32126	-0.897528	0.0522422	-0.0760226	-0.277003		17.7167	3.60823	1.59623	0.402102	-0.743858	0.478216
	22.7333	-2.12683	-0.771485	-0.0290089	0.0886607	-0.291834		17.7333	3.66787	1.64863	0.271861	-0.500893	0.26977
	22.75	-1.96923	-0.726847	-0.168178	0.0613944	-0.0253675		17.75	3.63245	1.75412	0.0852182	-0.882338	0.538124
	22.7667	-2.53603	-0.886767	-0.325027	-0.285942	-0.148181		17.7667	4.06353	1.91997	0.0374691	-1.13652	0.669191
	22.7833	-2.4034	-0.897917	-0.168438	-0.0603656	-0.0974086		17.7833	3.63724	1.85394	0.683441	-0.920073	0.45906
	22.8	-2.186	-0.785535	0.492866	-0.0995081	-0.205837		17.8	3.54219	1.73941	0.275715	-0.717594	0.184894
	22.8167	-2.18593	-0.831301	-0.191495	0.0550407	-0.250132		17.8167	3.76576	1.69793	0.0604658	-0.923282	0.0552343
	22.8333	-2.19989	-0.737666	0.23287	0.0153882	-0.516113		17.8333	3.18685	2.01765	-0.265364	-1.03863	0.256408
	22.85	-2.41571	-0.942388	0.135457	-0.0602466	-0.0594229		17.85	3.46418	1.69147	0.224318	-0.690283	0.632822
	22.8667	-2.3845	-0.811735	-0.051488	-0.12308	-0.262003		17.8667	3.15642	1.72773	0.513604	-1.16197	0.848511
	22.8833	-2.32255	-0.949312	0.66608	-0.00786167	-0.13254		17.8833	3.37752	1.95334	0.350298	-0.850974	0.604155
	22.9	-1.89811	-0.822325	0.51025	0.0821987	-0.222187		17.9	3.29275	1.64599	0.468859	-1.08613	0.482902
	22.9167	-2.0635	-0.889183	0.1678	-0.11817	-0.209072		17.9167	3.22388	1.71791	0.335144	-1.17049	0.480699
	22.9333	-1.88424	-0.89739	-0.407281	0.111597	-0.383506		17.9333	3.11444	1.94617	0.286412	-1.17572	0.439044
	22.95	-2.06953	-0.889509	0.179705	-0.183675	-0.426513		17.95	3.18163	2.01483	0.59143	-0.746162	0.443873
	22.9667	-2.19571	-0.831748	-0.163247	-0.104475	-0.480179		17.9667	3.08595	1.94938	0.249441	-0.857832	0.27674
	22.9833	-2.15834	-0.982952	0.0511664	-0.0790252	-0.409314		17.9833	3.1546	1.83133	0.32605	-0.787269	0.224322
	23	-2.03007	-0.84826	-0.122645	-0.0917379	-0.489857		18	2.92976	1.74579	0.506968	-0.87526	0.152
	23.0167	-2.22175	-0.981489	0.359818	-0.17528	-0.656406		18.0167	3.22396	1.99187	0.274596	-0.895716	0.262253
	23.0333	-2.25928	-1.05953	0.0656076	0.0409397	-0.213595		18.0333	3.05952	1.66183	0.710189	-1.13853	0.282624
	23.05	-2.0655	-1.27951	-0.16748	-0.0856261	-0.674506		18.05	2.91964	1.81007	0.581511	-0.469531	0.0344514
	23.0667	-2.28074	-0.959516	0.479452	-0.0823719	-0.267819		18.0667	2.6179	1.76243	0.335707	-0.837753	0.0438019
	23.0833	-2.18391	-0.753482	0.125087	-0.209101	-0.290003		18.0833	2.52392	1.80791	0.15286	-0.344599	0.0400436
	23.1	-2.33876	-0.904844	0.180334	-0.127023	-0.568479		18.1	2.49509	1.79127	0.619204	-0.381764	0.255953
	23.1167	-2.16422	-0.982629	0.066373	-0.138211	-0.589589		18.1167	2.52372	1.98068	0.2428	-0.407477	0.0638759
	23.1333	-2.30013	-0.720335	0.251913	0.092	-0.481722		18.1333	2.78754	1.8036	-0.123237	-0.409557	0.524575
	23.15	-2.38774	-0.871573	0.576967	-0.0125528	-0.403677		18.15	2.92745	1.78983	0.260885	-0.169252	0.361324
	23.1667	-2.05237	-0.704156	0.0948337	0.0110519	0.0106779		18.1667	3.20263	1.85946	0.158721	-0.314819	0.325708
	23.1833	-2.27607	-0.962669	0.388727	-0.0659901	-0.193722		18.1833	3.69727	1.92645	0.388284	-0.496182	0.333895
	23.2	-2.71545	-1.1467	-0.424505	-0.208555	0.00124207		18.2	3.44485	1.74059	0.570224	-0.303952	0.230221
	23.2167	-2.29193	-0.737615	-0.649214	-0.0665111	-0.232798		18.2167	2.77687	1.82162	0.860061	-0.254139	0.3549
	23.2333	-2.25567	-0.904047	-0.716057	0.127973	-0.407235		18.2333	3.20993	1.71913	0.568213	-0.104409	-0.0234867
	23.25	-2.30574	-0.813676	0.0327936	0.103466	-0.273385		18.25	3.36499	1.90802	0.820939	-0.385391	0.262654
	23.2667	-2.35541	-0.773424	0.178281	0.0794219	-0.243263		18.2667	3.41806	1.64012	0.155398	-0.0375411	0.0940877
	23.2833	-2.51261	-1.33789	-0.190892	0.0174251	-0.0247301		18.2833	3.14469	2.01763	0.37171	-0.0110408	0.238998
	23.3	-2.33758	-1.1165	-0.359537	0.0632386	-0.0638957		18.3	2.8885	2.03321	0.314939	-0.305284	0.24216
	23.3167	-2.0261	-0.992568	-0.583236	0.22116	-0.136787		18.3167	3.07971	1.99442	0.314882	-0.341487	0.239863
	23.3333	-2.35998	-0.927117	0.0910642	0.286091	0.353607		18.3333	3.13483	1.72409	0.686099	-0.207319	0.241396
	23.35	-2.42601	-1.22785	-0.183927	0.0828954	-0.0162334		18.35	2.98071	1.66667	0.691971	-0.197556	0.187178
	23.3667	-2.21865	-1.25303	0.41893	0.120386	0.126766		18.3667	2.91399	1.81228	0.644067	-0.220398	0.481285
	23.3833	-2.26821	-1.08338	-0.0639763	-0.0209136	-0.195006		18.3833	2.99124	1.75909	0.675434	-0.369843	0.42481
	23.4	-2.23297	-1.2588	-0.212209	-0.00415172	-0.351329		18.4	2.75523	1.55438	0.320665	-0.088035	0.653465
	23.4167	-2.1732	-0.993285	0.287419	0.237105	-0.293044		18.4167	2.89492	1.92242	-0.266192	-0.164809	0.612488
	23.4333	-2.11971	-0.996684	-0.0123012	0.207222	0.0083497		18.4333	2.99358	1.71718	0.144319	-0.503211	0.477627
	23.45	-2.10396	-0.70989	-0.314094	0.245872	0.0957588		18.45	3.28015	1.51983	0.437647	-0.193021	0.524769
	23.4667	-1.93258	-0.85458	0.0159069	0.200634	-0.371411		18.4667	3.15878	1.85758	0.592256	-0.112556	0.512151
	23.4833	-2.05408	-0.786421	0.211558	0.208374	-0.239152		18.4833	3.21575	2.0304	0.466721	-0.129496	0.4512
	23.5	-2.2738	-0.730443	-0.394774	0.24301	-0.252712		18.5	3.18324	1.83748	0.777313	-0.246149	0.367719
	23.5167	-2.26498	-0.513097	-0.232933	0.0117771	-0.0987824		18.5167	3.06659	1.89452	0.607747	-0.58009	0.411238
	23.5333	-1.98518	-0.564283	-0.127539	0.0983332	-0.11286		18.5333	2.8604	1.83393	0.31387	-0.249261	0.422539
	23.55	-1.77835	-0.756004	-0.457624	0.229888	-0.319233		18.55	3.35853	1.95919	0.564201	-0.273807	0.323706
	23.5667	-1.92169	-0.510679	-0.608889	0.164446	0.0750258		18.5667	3.64624	1.98675	1.06546	-0.135488	0.443174
	23.5833	-1.742	-0.800476	0.285514	0.199619	-0.0996631		18.5833	3.31693	1.70596	0.555254	-0.228401	0.583662
	23.6	-1.81109	-0.772713	-0.103535	0.208927	-0.361404		18.6	2.78392	2.0389	0.452299	-0.0566544	0.576576
	23.6167	-1.95256	-0.898839	-0.167377	-0.224131	-0.151642		18.6167	3.26358	1.79661	0.4265	-0.301618	0.847432
	23.6333	-2.04663	-0.577278	-0.0582863	-0.229096	0.0904048		18.6333	3.239	1.84615	0.775714	-0.467251	1.00867
	23.65	-2.08473	-0.838632	-0.438909	-0.329622	-0.0749739		18.65	3.26814	1.84125	0.466215	-0.461928	0.689972
	23.6667	-1.91674	-0.922834	-0.234739	-0.188475	-0.295784		18.6667	3.34719	1.72357	0.453102	-0.839582	0.430621
	23.6833	-1.9299	-0.851959	0.245096	-0.0242699	-0.255163		18.6833	3.10717	2.02135	0.375863	-0.345418	0.623776
	23.7	-2.02541	-0.584974	-0.575923	0.142136	0.0562679		18.7	3.191	1.99913	0.191652	-0.656931	0.433941
	23.7167	-1.83623	-1.07387	-0.0092646	0.102927	-0.323025		18.7167	3.31336	1.71029	0.169104	-0.523706	0.400921
	23.7333	-1.83974	-0.557798	-0.357437	-0.119631	-0.336485		18.7333	3.27735	1.81016	0.748055	-0.421757	0.362382
	23.75	-1.91944	-0.84052	0.424643	0.0601156	-0.0603047		18.75	3.07803	1.99754	0.756265	-0.884727	0.105504
	23.7667	-1.56579	-0.635463	-0.172005	0.013086	-0.0346669		18.7667	3.1469	1.8093	0.638397	-0.953964	0.311127
	23.7833	-1.17939	-0.938689	-0.331041	0.271025	-0.143787		18.7833	3.21336	1.95337	0.314034	-0.495163	0.206104
	23.8	-0.702878	-0.886746	-0.578235	0.268258	-0.174658		18.8	3.35741	2.06368	0.415073	-0.812515	-0.00880545
	23.8167	-0.599716	-1.27659	-2.04817e-05	0.229777	-0.0164796		18.8167	2.98771	2.00738	-0.0741925	-0.632844	0.00301096
	23.8333	-0.937068	-1.10269	0.367796	0.371655	0.030857		18.8333	2.88815	1.94662	0.204217	-0.933273	0.0982231
	23.85	-0.890084	-0.977977	0.0697043	0.374099	-0.205805		18.85	2.84887	1.80138	0.246851	-0.918668	0.113032
	23.8667	-0.838747	-0.843694	0.482809	0.243485	-0.265334		18.8667	3.39561	1.782	0.453959	-0.173005	-0.0683064
	23.8833	-1.02714	-0.813551	0.160818	0.375418	0.0374997		18.8833	3.22472	1.66133	1.05526	-0.570525	-0.0644878
	23.9	-1.0682	-0.692595	-0.131703	0.227122	-0.096551		18.9	2.97925	1.88143	0.760637	-0.279562	-0.0248088
	23.9167	-1.27324	-0.440379	0.374702	0.336413	0.0331915		18.9167	3.29089	2.09925	-0.187732	-0.603633	-0.203547
	23.9333	-1.55273	-0.929958	0.211993	0.308729	-0.225237		18.9333	2.75014	1.91002	0.0934943	-0.838882	-0.372129
	23.95	-1.4322	-1.01462	-0.329984	0.380319	-0.552566		18.95	2.75825	2.12714	0.273244	-0.488036	-0.211347
	23.9667	-1.54338	-0.729123	0.563216	0.405986	-0.215097		18.9667	3.30204	2.05637	0.625193	-0.592667	-0.387196
	23.9833	-1.73893	-0.818604	0.0387412	0.410588	0.410997		18.9833	3.10791	1.60985	0.452989	-0.669006	-0.158062
	24	-1.52613	-0.869018	-0.220194	0.59464	-0.431032		19	3.00043	1.83696	0.471194	-1.05436	-0.165838
	24.0167	-1.61675	-0.695465	0.104255	0.293032	-0.0754935		19.0167	3.11131	1.75161	0.433855	-0.682077	-0.434826
	24.0333	-1.77811	-0.456205	-0.156261	0.519459	-0.185354		19.0333	3.00282	2.12036	0.381656	-0.560165	-0.385182
	24.05	-1.49545	-0.807226	-0.230876	0.562411	-0.278107		19.05	2.75947	2.12846	0.712614	-0.867719	-0.254758
	24.0667	-1.78401	-0.88713	0.362899	0.413595	-0.248651		19.0667	2.40535	1.79001	0.412409	-0.898546	-0.248628
	24.0833	-1.74851	-0.912473	0.108356	0.47699	-0.115682		19.0833	2.76242	2.02667	0.106952	-0.416899	-0.528515
	24.1	-1.67034	-0.860147	0.0994113	0.588063	-0.169229		19.1	3.28095	2.04006	0.592967	-0.880865	-0.386888
	24.1167	-1.85181	-0.747341	-0.0101613	0.771934	0.413394		19.1167	3.21293	2.12812	0.157632	-1.05437	-0.412962
	24.1333	-1.75797	-0.378489	0.0806589	0.385195	0.14616		19.1333	3.21294	2.13922	0.487643	-1.12108	-0.329022
	24.15	-1.96575	-1.08219	0.341961	0.384047	-0.277914		19.15	3.19874	1.96885	0.377154	-0.903941	-0.221478
	24.1667	-2.2305	-0.670353	-0.110882	0.290552	-0.415847		19.1667	3.18854	2.00335	0.0682618	-0.939246	-0.368217
	24.1833	-2.12411	-0.985829	0.309309	0.600847	0.109582		19.1833	3.466	1.91528	0.433169	-1.11734	-0.541003
	24.2	-1.98891	-1.28495	-0.0438079	0.464821	-0.130014		19.2	3.1596	1.89035	0.451752	-1.13903	-0.56728
	24.2167	-1.78078	-1.02143	-0.211727	0.636935	-0.27991		19.2167	3.03674	1.73384	0.516868	-0.744751	-0.432853
	24.2333	-1.82575	-0.961412	0.158907	0.601134	-0.0971748		19.2333	3.11915	1.84481	0.00453331	-0.930443	-0.463898
	24.25	-1.65613	-0.823311	0.181032	0.485254	0.0166346		19.25	3.21163	1.74134	0.22767	-0.587422	-0.524074
	24.2667	-1.68025	-0.770172	0.156718	0.593735	-0.0956751		19.2667	3.4119	2.01863	0.353348	-0.720786	-0.358835
	24.2833	-2.01376	-0.678468	-0.276225	0.588758	-0.0600501		19.2833	3.2986	1.74639	0.409881	-1.2649	-0.320585
	24.3	-1.97698	-0.886856	-0.316941	0.33631	-0.146851		19.3	3.39401	2.23477	0.396205	-0.771368	-0.522845
	24.3167	-1.79308	-0.763241	-0.0420489	0.216967	-0.132911		19.3167	3.13605	1.96245	0.172833	-0.440463	-0.581734
	24.3333	-1.73005	-0.718844	-0.491567	0.509953	-0.159124		19.3333	3.36533	1.92282	0.255384	-0.661972	-0.548758
	24.35	-1.79642	-0.87235	0.193671	0.47127	-0.375306		19.35	3.55083	2.09228	0.00140882	-0.576248	-0.772552
	24.3667	-1.73169	-0.811306	-0.236765	0.301691	0.0758009		19.3667	3.48941	2.42141	-0.229303	-0.254726	-0.641734
	24.3833	-1.76153	-0.892003	-0.512602	0.448046	0.111991		19.3833	3.35638	2.00525	0.174075	-0.968716	-0.857726
	24.4	-1.70908	-1.10856	-0.11657	0.723503	0.0472195		19.4	3.5523	2.17595	0.158679	-0.579973	-0.71347
	24.4167	-1.93211	-0.980284	0.259718	0.286281	-0.417948		19.4167	3.10787	2.0029	0.289206	-0.75984	-0.8067
	24.4333	-1.82197	-0.85496	-0.0510886	0.444009	0.0904915		19.4333	3.25562	2.20243	0.674129	-1.07242	-0.685018
	24.45	-1.83612	-0.86083	-0.130254	0.10382	0.113224		19.45	3.59388	2.10268	0.30561	-0.871044	-0.587183
	24.4667	-1.90763	-0.893407	0.45421	0.457458	0.0413479		19.4667	3.49183	2.32791	0.417572	-0.861082	-0.779704
	24.4833	-2.02497	-0.835334	-0.109234	0.4228	0.432334		19.4833	3.24182	2.00392	0.240489	-0.852776	-0.923538
	24.5	-1.95631	-0.947543	0.00426541	0.389617	-0.00188482		19.5	3.54846	1.92703	0.186366	-0.873487	-0.757496
	24.5167	-1.78058	-0.873964	0.50157	0.370226	-0.127998		19.5167	3.30554	2.14638	0.403744	-0.812588	-0.526483
	24.5333	-1.88	-1.00183	-0.0343833	0.248601	-0.405438		19.5333	3.43553	2.35855	0.269255	-0.968808	-0.607326
	24.55	-1.98613	-0.664773	0.10694	0.253403	-0.732102		19.55	3.40003	2.27198	0.0819188	-0.775073	-0.670482
	24.5667	-2.00649	-0.828977	-0.173687	0.327966	-0.240175		19.5667	3.30905	2.12485	0.577231	-0.950155	-0.408922
	24.5833	-1.60731	-1.03152	0.0720301	0.251529	-0.0621064		19.5833	3.11494	2.31099	0.0834444	-0.921127	-0.301677
	24.6	-1.68375	-0.939311	0.0621966	0.142957	0.277652		19.6	3.32617	2.74733	-0.305969	-0.914482	-0.142476
	24.6167	-1.64734	-0.953766	-0.0666945	0.230418	-0.247895		19.6167	3.46039	2.74189	0.492357	-0.744451	-0.304591
	24.6333	-1.82481	-0.844347	-0.241257	0.0948026	0.0312833		19.6333	2.91503	2.40559	0.272924	-1.03931	-0.346131
	24.65	-2.0076	-0.752428	0.109883	0.0703067	0.00103204		19.65	3.13847	2.64585	0.333544	-0.843111	-0.40247
	24.6667	-1.7921	-0.871433	-0.125881	0.14141	-0.357106		19.6667	3.19397	2.48231	0.469887	-1.10754	-0.557565
	24.6833	-1.94423	-1.29799	-0.415999	0.0879726	-0.193953		19.6833	3.32898	2.30776	0.237925	-0.74018	-0.409386
	24.7	-1.80702	-0.927157	0.151833	-0.0692522	-0.391096		19.7	3.55726	2.15294	0.188962	-0.910108	-0.232144
	24.7167	-1.87125	-1.01491	-0.340791	-0.165151	-0.516423		19.7167	3.3283	2.23772	0.246925	-1.21849	-0.270029
	24.7333	-1.95646	-1.0457	-0.0493072	0.0467358	-0.335352		19.7333	3.34586	2.21295	0.452339	-1.28721	-0.35114
	24.75	-1.96093	-0.779341	-0.561267	-0.0448802	-0.0612464		19.75	3.48199	2.5836	0.494743	-1.32691	-0.493721
	24.7667	-2.08122	-0.833335	-0.359614	0.0880868	-0.444955		19.7667	3.21631	2.36829	0.158793	-1.45694	-0.436863
	24.7833	-2.0047	-0.97209	0.715637	0.0714444	-0.0131196		19.7833	3.42274	2.34966	0.328903	-1.11156	-0.341574
	24.8	-1.71423	-1.09442	0.23805	-0.0234718	-0.203915		19.8	3.65443	2.16265	0.745338	-1.32176	-0.330017
	24.8167	-1.96981	-0.91639	-0.135198	-0.279638	-0.229803		19.8167	3.45965	2.12557	0.469187	-1.2418	-0.431771
	24.8333	-1.99621	-0.815995	-0.16401	-0.152487	-0.395078		19.8333	3.34054	2.33014	0.655888	-0.89103	-0.392054
	24.85	-1.91424	-0.645709	-0.58864	-0.351074	-0.481718		19.85	3.27708	2.05287	0.537153	-1.45955	-0.400609
	24.8667	-2.04253	-0.563438	-0.145253	-0.00694632	-0.588972		19.8667	3.17927	2.02993	0.389243	-0.953315	-0.482769
	24.8833	-1.71412	-0.644106	0.141055	-0.199712	-0.424816		19.8833	3.41253	2.26023	0.518625	-1.20123	-0.472091
	24.9	-1.54592	-0.519209	-0.221261	-0.156768	-0.402768		19.9	3.8693	2.28131	0.588425	-0.887507	-0.44561
	24.9167	-1.95254	-0.92076	-0.203998	-0.495102	-0.667058		19.9167	3.74493	2.41242	0.199564	-0.979061	-0.695679
	24.9333	-1.91173	-0.974894	0.00989578	-0.487731	-0.202816		19.9333	3.55455	2.1766	0.604606	-0.958732	-0.651728
	24.95	-1.91729	-0.644171	-0.195312	-0.562619	-0.174883		19.95	3.4405	2.22812	0.411598	-1.09066	-0.25678
	24.9667	-1.7875	-0.873709	0.0129751	-0.518898	-0.115949		19.9667	3.53229	2.14844	0.540628	-1.25721	-0.26274
	24.9833	-1.79703	-0.761113	-0.111074	-0.357003	-0.417344		19.9833	3.56779	2.36589	0.57646	-0.834828	-0.299497
	25	-1.84272	-0.70219	-0.16532	-0.468762	-0.169535		20	3.43028	2.24916	0.672392	-0.908834	-0.288504
	25.0167	-1.94133	-0.618699	-0.303232	-0.377169	-0.401787		20.0167	3.28396	2.25011	0.406576	-1.02121	-0.317034
	25.0333	-1.77165	-0.48303	0.24188	-0.510585	-0.484966		20.0333	3.6534	2.14215	0.350446	-1.10407	-0.226006
	25.05	-1.92456	-0.844356	-0.0267356	-0.799714	0.114959		20.05	3.49787	2.17696	0.301214	-1.20601	-0.462342
	25.0667	-1.85651	-0.934319	-0.105157	-0.674157	0.183773		20.0667	3.31553	2.32125	0.572764	-1.1056	-0.510888
	25.0833	-1.72982	-1.00602	0.0913883	-0.766984	0.282709		20.0833	2.96419	2.24686	0.367768	-0.787766	-0.553431
	25.1	-2.06127	-0.791061	0.242303	-0.632194	0.145788		20.1	3.55966	2.36848	-0.0214498	-0.999118	-0.343665
	25.1167	-1.82188	-0.856983	-0.331365	-0.916367	0.131725		20.1167	3.26625	2.32434	0.119365	-1.26352	-0.302481
	25.1333	-1.74835	-0.811176	-0.509883	-0.728507	0.0392329		20.1333	3.39391	2.12194	0.701045	-1.31185	-0.0934559
	25.15	-2.25382	-0.909963	-0.367713	-0.732767	0.0148753		20.15	3.20306	2.15934	0.625741	-0.682971	-0.0853943
	25.1667	-2.05345	-0.809844	-0.121678	-0.757097	0.206273		20.1667	2.9102	2.43662	0.961722	-0.850016	-0.0469691
	25.1833	-1.71414	-0.828025	-0.225561	-0.771514	0.141041		20.1833	3.19442	2.05369	0.671077	-1.15257	-0.162864
	25.2	-1.90426	-0.792795	-0.415552	-0.665	0.274617		20.2	3.0016	2.23429	0.298261	-0.812458	-0.233347
	25.2167	-1.80477	-0.786173	0.308895	-0.747458	0.203528		20.2167	3.17447	2.45108	0.45618	-0.698067	-0.125293
	25.2333	-2.0928	-1.03681	0.193853	-0.68246	-0.114903		20.2333	3.07864	2.39482	0.73521	-1.02111	-0.30094
	25.25	-2.23583	-0.820899	-0.833189	-0.498808	0.358137		20.25	2.91823	2.30503	0.545938	-0.909297	-0.433892
	25.2667	-2.05709	-1.02835	-0.659192	-0.623717	0.203298		20.2667	3.12959	2.39487	0.384346	-0.930917	-0.378175
	25.2833	-1.9205	-0.99134	-0.595064	-0.746713	-0.546434		20.2833	3.11296	2.2772	0.635097	-1.0878	-0.588084
	25.3	-1.86568	-0.942076	-0.350771	-0.503425	0.0374823		20.3	3.06079	2.23466	0.418647	-0.760813	-0.258939
	25.3167	-2.23005	-0.717677	-0.558257	-0.568854	0.483194		20.3167	3.11945	2.36317	0.7174	-0.963394	-0.379831
	25.3333	-2.16773	-0.982364	0.0549566	-0.469309	0.35067		20.3333	2.75301	2.3218	0.453763	-0.795353	-0.220597
	25.35	-2.07402	-0.957605	0.00775387	-0.335804	-0.0274745		20.35	2.80317	2.198	0.878082	-1.20875	-0.303936
	25.3667	-2.10634	-1.09251	0.242812	-0.610752	0.344722		20.3667	2.90111	2.21151	0.252227	-0.904544	-0.243119
	25.3833	-2.17124	-1.09871	-0.271933	-0.460664	0.0763919		20.3833	3.01513	2.22483	-0.0164773	-0.787977	-0.392241
	25.4	-2.11092	-0.92669	0.0552702	-0.654754	0.111488		20.4	2.80808	2.34769	-0.089562	-0.674176	-0.239721
	25.4167	-1.76878	-1.19	-0.263482	-0.480678	-0.186203		20.4167	3.1807	2.01281	0.123224	-1.18192	-0.411236
	25.4333	-2.09489	-0.691886	-0.465819	-0.61232	-0.14156		20.4333	3.23097	2.02016	0.027924	-1.35592	-0.106586
	25.45	-2.1761	-0.793421	-0.322653	-0.555292	-0.0339557		20.45	3.19376	2.12573	-0.0943723	-1.56307	-0.150779
	25.4667	-2.03404	-0.824114	-0.0755033	-0.589871	-0.112843		20.4667	3.16909	2.27002	0.515851	-1.25295	-0.354927
	25.4833	-1.87141	-0.774873	-0.383355	-0.457559	-0.0617273		20.4833	3.12928	2.22363	0.687673	-0.874033	-0.521023
	25.5	-2.05046	-0.784739	0.0611265	-0.326697	0.309416		20.5	3.29888	2.09814	0.152348	-0.992142	-0.495897
	25.5167	-1.70198	-0.851448	0.065702	-0.271091	-0.233186		20.5167	3.10129	2.52239	0.211625	-1.15211	-0.623577
	25.5333	-1.42998	-0.877363	-0.105752	-0.46233	0.143701		20.5333	3.20909	1.9102	0.871512	-1.24862	-0.680274
	25.55	-1.34975	-0.972554	-0.0727199	-0.4099	-0.417533		20.55	3.25436	2.23586	0.426486	-0.645991	-0.422855
	25.5667	-1.66713	-0.888042	-0.117008	-0.183822	-0.143042		20.5667	3.18087	2.17874	0.26439	-0.410271	-0.516449
	25.5833	-1.73173	-0.688144	-0.244753	-0.497821	-0.0653744		20.5833	3.0828	2.18866	0.468398	-0.696823	-0.39632
	25.6	-1.78339	-0.993819	0.305557	-0.434729	-0.23867		20.6	2.9653	2.02687	0.752349	-0.923826	-0.351746
	25.6167	-1.70347	-0.924103	-0.0725161	-0.490817	0.129658		20.6167	3.13011	2.30836	0.331261	-0.540406	-0.0650569
	25.6333	-1.62465	-1.22397	-0.0288446	-0.2291	0.0271605		20.6333	2.7462	1.89872	0.305263	-1.09313	-0.14783
	25.65	-1.89905	-0.882532	-0.138998	-0.422453	0.0066635		20.65	3.28868	2.14523	0.123471	-0.832366	-0.381648
	25.6667	-1.67279	-0.73604	0.214921	-0.565398	-0.244854		20.6667	2.90081	2.20028	0.341499	-0.772881	-0.213185
	25.6833	-1.78705	-0.975476	0.449522	-0.441481	0.156875		20.6833	2.8791	2.10319	0.480459	-1.2032	-0.457705
	25.7	-1.53563	-1.27134	0.272492	-0.597459	0.130391		20.7	3.2578	1.91022	0.522573	-0.568555	-0.113548
	25.7167	-1.6575	-0.960938	-0.0489509	-0.423301	-0.223167		20.7167	3.14897	1.89043	-0.077949	-0.793506	-0.424656
	25.7333	-1.53008	-0.847668	0.190778	-0.432343	0.0562481		20.7333	3.18226	1.84137	0.395769	-1.07239	-0.441226
	25.75	-1.8036	-1.08119	0.208395	-0.469376	-0.0915217		20.75	2.97596	1.86411	0.561132	-0.906841	-0.210926
	25.7667	-1.79316	-0.981749	-0.128951	-0.386245	-0.244655		20.7667	3.03886	2.02431	0.528973	-0.804165	-0.37733
	25.7833	-1.66215	-0.916212	0.0263988	-0.487304	0.311298		20.7833	3.29893	2.38938	0.514548	-1.1082	-0.237857
	25.8	-1.49745	-1.32785	-0.017304	-0.415198	0.0893302		20.8	3.08915	2.28314	0.454939	-0.855046	-0.277109
	25.8167	-1.35296	-0.939404	-0.0302629	-0.647309	0.084353		20.8167	3.10585	2.06185	0.468265	-1.11406	-0.22384
	25.8333	-1.50914	-1.0551	-0.428846	-0.427757	0.0394598		20.8333	2.9277	2.26287	0.261957	-1.26673	-0.369319
	25.85	-1.60107	-1.0392	-0.614867	-0.741543	-0.190773		20.85	2.88378	2.08977	0.566639	-1.16554	-0.200207
	25.8667	-1.761	-0.631718	-0.554907	-0.813793	-0.130877		20.8667	2.85408	2.10836	0.874621	-1.41408	-0.0356969
	25.8833	-1.68257	-1.01912	-0.408927	-0.700323	-0.180688		20.8833	2.78286	2.12657	0.107436	-1.03356	-0.174192
	25.9	-1.70106	-0.889332	0.31214	-0.588303	0.0575393		20.9	2.51667	2.07659	0.183159	-0.923969	-0.506754
	25.9167	-1.54134	-1.1761	-0.17474	-0.944639	0.199236		20.9167	2.58059	1.93541	0.120621	-0.896365	-0.510043
	25.9333	-1.73945	-1.57029	0.215102	-0.436565	0.228729		20.9333	2.25847	1.87726	0.234559	-1.16567	-0.485508
	25.95	-1.44561	-1.53296	0.0320832	-0.547153	-0.150409		20.95	2.23081	1.94456	0.730157	-1.2788	-0.39624
	25.9667	-1.54844	-1.22388	-0.109664	-0.709503	-0.267113		20.9667	2.45309	1.89568	0.156812	-0.968957	-0.237919
	25.9833	-1.35624	-1.35919	-0.200775	-0.474548	-0.0663101		20.9833	2.50934	1.96808	0.267039	-0.9863	-0.371928
	26	-0.0680745	-0.812729	0.656399	-0.156038	0.411279		21	4.89287	2.7745	1.25011	0.265985	1.11629
	26.0167	2.9135	0.0876423	0.491356	1.18622	1.72736		21.0167	10.0434	4.20806	3.13444	2.48836	3.59653
	26.0333	4.49817	0.284915	1.11535	1.79284	2.09764		21.0333	12.1497	4.97104	3.50372	4.05916	4.68801
	26.05	4.11121	0.085823	0.382165	1.16947	1.33156		21.05	11.6615	4.54173	3.37409	3.23275	4.61481
	26.0667	3.27658	-0.122347	0.389882	1.14147	1.42043		21.0667	11.5208	4.59742	2.60532	2.94993	4.57904
	26.0833	2.92707	-0.241429	0.434787	1.05874	1.0564		21.0833	10.7059	4.72104	1.99268	2.49484	4.09472
	26.1	2.45471	-0.442799	0.0035139	0.768539	0.980598		21.1	10.5894	4.64516	1.57576	2.92833	3.60989
	26.1167	1.96087	-0.0765137	0.0625861	0.808447	0.740723		21.1167	10.8657	4.55602	1.36689	2.3934	3.60698
	26.1333	1.29684	-0.209936	0.10335	0.769927	0.72866		21.1333	10.4117	4.38179	0.717744	2.02777	3.7674
	26.15	1.01983	-0.385002	-0.517981	0.645104	0.159646		21.15	10.5808	4.4109	1.04095	2.3724	3.64296
	26.1667	0.913641	-0.315286	0.288501	0.388506	0.572022		21.1667	10.2758	4.63015	1.15432	2.04684	3.30253
	26.1833	0.703326	-0.60538	0.425568	0.484143	0.293755		21.1833	9.89962	4.02926	0.589875	2.2374	3.0024
	26.2	0.421465	-0.712454	0.0300783	0.235124	0.131586		21.2	9.72759	4.60794	1.42997	2.12669	3.16575
	26.2167	0.207803	-0.714489	-0.819496	0.229544	0.531972		21.2167	9.64709	4.28083	1.09492	1.61851	2.85296
	26.2333	-0.0087465	-1.04703	0.283163	0.165845	0.543067		21.2333	9.54881	3.96688	0.690179	1.51206	2.7396
	26.25	-0.177229	-1.16849	0.338625	0.329467	0.163213		21.25	9.41086	4.1841	0.762549	1.71043	2.86694
	26.2667	-0.176809	-1.0563	0.543954	0.145244	0.367015		21.2667	8.96959	4.25249	0.778265	1.94867	2.74122
	26.2833	-0.34042	-1.14161	-0.00226107	0.167632	0.147123		21.2833	8.73159	4.15453	0.748844	1.2181	2.58937
	26.3	-0.587071	-1.34871	0.163048	0.0919303	-0.0801081		21.3	8.5342	4.06724	1.16826	1.36502	2.56609
	26.3167	-0.684315	-1.24333	-0.169143	0.146849	0.25454		21.3167	8.41983	4.00979	0.548117	0.936061	2.55976
	26.3333	-0.824163	-1.17379	0.607772	0.153291	0.0534228		21.3333	8.26237	3.87474	0.764346	0.977869	2.58374
	26.35	-0.895056	-1.29784	0.347605	-0.0271961	-0.0322541		21.35	7.91218	3.75958	0.452295	0.994637	2.62231
	26.3667	-0.891398	-1.38305	0.544155	-0.0961061	0.0567458		21.3667	7.67161	3.71317	0.97522	0.409154	2.50326
	26.3833	-0.985763	-1.4157	-0.0097199	0.106767	-0.191483		21.3833	7.73422	3.62727	0.953488	0.718993	2.82728
	26.4	-1.06515	-1.37828	-0.847743	-0.0766255	-0.0132609		21.4	7.36671	3.41065	0.245785	0.697147	2.83364
	26.4167	-0.9669	-1.40908	-0.349492	-0.293483	-0.142116		21.4167	7.47036	3.57093	-0.0214939	0.634242	2.51134
	26.4333	-0.918273	-1.38742	0.148868	-0.157927	0.404386		21.4333	6.86392	3.54246	0.332966	1.08503	2.4894
	26.45	-1.30858	-1.47978	-0.321999	-0.0959989	-0.0615818		21.45	7.08202	3.44291	-0.0784841	0.506513	2.60442
	26.4667	-1.31046	-1.52704	-0.457601	-0.0823318	-0.173436		21.4667	6.95044	3.32484	0.437887	0.110291	2.66988
	26.4833	-1.39004	-1.68097	-0.485308	-0.208264	-0.101643		21.4833	6.61378	3.4152	0.47306	0.384646	2.41214
	26.5	-1.30105	-1.55018	-0.323377	-0.380804	0.0825072		21.5	6.66437	3.41614	0.342487	0.7925	2.30922
	26.5167	-1.369	-1.57903	0.231027	-0.546854	0.0720775		21.5167	6.75043	3.34444	0.253854	0.17456	2.14302
	26.5333	-1.03351	-1.58984	0.0552736	-0.385457	-0.134654		21.5333	6.49684	3.23261	0.460589	0.505209	2.43262
	26.55	-1.14396	-1.81684	-0.0689562	-0.229685	-0.0731886		21.55	6.12927	3.24447	0.0769637	0.435362	2.30732
	26.5667	-1.19973	-1.75548	-0.268461	-0.104035	-0.0612803		21.5667	6.30244	3.40053	0.111923	0.243028	2.34581
	26.5833	-1.27276	-1.87809	0.0502233	0.277628	0.216535		21.5833	6.30074	3.05658	0.0785938	0.191016	1.98657
	26.6	-1.33623	-1.74678	0.286467	-0.0308095	0.0986503		21.6	5.90576	3.12905	0.26541	0.462709	1.87369
	26.6167	-1.54256	-1.60191	-0.359469	-0.0844586	0.0527232		21.6167	6.32131	3.2956	0.104561	0.348345	1.63259
	26.6333	-1.47249	-1.9031	-0.330169	-0.0170016	0.152671		21.6333	5.90342	3.00433	0.162293	0.460778	1.86978
	26.65	-1.6411	-1.91742	-0.025469	-0.306069	0.0816789		21.65	6.20994	2.91887	0.302425	0.325779	2.07302
	26.6667	-1.45305	-1.82688	-0.313821	-0.0585777	0.12552		21.6667	6.09626	2.937	-0.079017	-0.125049	1.92328
	26.6833	-1.46486	-1.48925	0.0978559	-0.0823227	0.130034		21.6833	5.83023	2.79948	0.235195	-0.0113625	2.21123
	26.7	-1.42951	-1.57614	-0.0869058	-0.0652292	0.152973		21.7	6.37589	3.07259	0.0601348	-0.067515	2.51217
	26.7167	-1.51323	-1.75031	0.0188086	-0.0374124	0.51443		21.7167	6.15078	3.01947	-0.245343	-0.0291864	2.92768
	26.7333	-1.67894	-1.74188	0.0372292	-0.0269477	0.0213487		21.7333	5.85906	3.0038	-0.413652	-0.184584	2.971
	26.75	-1.58859	-1.99268	0.353153	-0.205355	0.0325287		21.75	5.9373	3.6466	0.540002	0.0955589	2.67751
	26.7667	-1.6843	-1.98253	0.427764	-0.0216379	0.420878		21.7667	5.80898	3.17768	0.159205	-0.192118	2.78251
	26.7833	-1.67232	-1.65728	0.117546	-0.0694089	-0.251792		21.7833	5.76163	3.2155	0.253067	-0.0511673	2.87211
	26.8	-1.8845	-1.85682	-0.115166	-0.134828	-0.0409249		21.8	5.71039	3.01206	-0.156956	-0.19433	2.66824
	26.8167	-1.5763	-1.83053	0.00858864	-0.279268	0.068867		21.8167	5.64133	3.04941	0.0284497	-0.124478	2.62459
	26.8333	-1.81684	-2.0156	0.130456	-0.316884	-0.0345506		21.8333	5.84981	3.0485	0.321923	-0.231033	2.45197
	26.85	-1.8479	-1.62644	0.249383	-0.0161486	-0.0537637		21.85	5.85357	2.86864	0.483028	-0.422783	2.33693
	26.8667	-1.90552	-1.82759	0.204854	-0.657786	-0.11245		21.8667	5.50025	2.98198	-0.0859413	-0.133251	2.38055
	26.8833	-1.59419	-1.83222	0.268704	-0.346726	-0.0882425		21.8833	5.58931	3.21419	0.00752775	-0.119883	2.38891
	26.9	-1.8508	-1.81742	0.0438191	-0.429209	-0.170148		21.9	5.39645	3.16425	-0.355769	-0.0491385	2.52806
	26.9167	-1.95675	-1.96563	0.135421	-0.238841	-0.112799		21.9167	5.4404	3.58435	0.355915	-0.24939	2.28803
	26.9333	-1.29937	-1.88244	-0.322808	0.0702811	-0.0879756		21.9333	5.32232	3.28421	0.248737	0.213934	2.12685
	26.95	-1.12715	-2.02039	-0.242174	-0.0477629	-0.176441		21.95	5.08994	3.31341	0.567535	-0.237102	2.38609
	26.9667	-1.36973	-1.82134	-0.0763051	-0.0962082	-0.209758		21.9667	5.291	2.98023	-0.0623648	-0.645096	2.40588
	26.9833	-1.32957	-1.78135	0.18671	-0.0235873	-0.0973756		21.9833	5.1534	3.41594	-0.270038	-0.420017	2.30896
	27	-1.35535	-1.93068	0.285022	-0.241499	-0.327347		22	4.99911	3.3444	0.264353	-0.382779	2.35957
	27.0167	-1.08834	-1.90226	-0.00525811	-0.153304	-0.181888		22.0167	4.73846	3.47326	0.392831	-0.309068	2.41678
	27.0333	-1.31834	-2.16961	-0.948634	-0.337207	-0.172304		22.0333	4.92305	3.38555	0.473193	-0.375751	1.99034
	27.05	-1.23069	-2.11752	0.0197628	-0.102103	-0.0183234		22.05	4.99039	3.31807	0.474351	-0.907389	1.8538
	27.0667	-1.69296	-1.82691	0.0558585	0.149615	-0.347417		22.0667	4.88896	3.49057	0.721473	-0.234117	2.03566
	27.0833	-1.56257	-2.12315	-0.279059	-0.173445	0.112506		22.0833	4.72666	3.40779	-0.18641	-0.637802	1.98058
	27.1	-1.52124	-2.00247	-0.0942553	-0.202493	-0.0523315		22.1	4.9534	3.30521	0.349665	-0.64634	1.91188
	27.1167	-1.48725	-2.19353	-0.353274	0.010751	-0.198808		22.1167	4.86048	3.42191	-0.50665	-0.680988	1.71384
	27.1333	-1.8214	-2.11566	-0.0421388	-0.371051	0.319751		22.1333	4.64598	3.39919	-0.122914	-0.259477	1.59557
	27.15	-1.72838	-2.10871	-0.467702	-0.117176	-0.154592		22.15	4.43462	3.18446	-0.235886	-0.757244	1.33307
	27.1667	-1.92455	-1.97359	-0.188674	0.016945	-0.0103339		22.1667	4.76158	3.12118	0.1743	-0.87745	1.34352
	27.1833	-1.63685	-1.88008	-0.178548	0.0197682	-0.139331		22.1833	4.6385	3.33552	0.442064	-0.567983	1.49652
	27.2	-1.72169	-2.16899	-0.108823	0.0419519	-0.0532615		22.2	4.49345	3.28586	0.213898	-0.285986	1.37888
	27.2167	-1.88491	-1.91501	-0.104199	-0.216327	-0.0824738		22.2167	4.32852	3.18846	0.133304	-0.557159	1.65802
	27.2333	-1.97198	-2.02525	-0.685597	-0.122257	-0.406556		22.2333	4.72618	2.82662	-0.0999701	-0.674856	1.54702
	27.25	-1.95229	-1.99295	-0.285628	-0.0785455	0.198973		22.25	4.56238	3.02442	-0.532105	-0.677335	1.41725
	27.2667	-1.6713	-1.98887	-0.347209	-0.0643546	-0.414171		22.2667	4.6319	3.0924	0.239071	-0.162406	1.3246
	27.2833	-1.81501	-2.12138	-0.17863	0.0365966	-0.34432		22.2833	4.49284	3.04294	0.257683	-0.701577	1.56283
	27.3	-1.68779	-2.00865	-0.414526	-0.0539331	-0.0802829		22.3	4.23904	3.22344	0.234781	-0.312118	1.91852
	27.3167	-1.07598	-1.84349	-0.20981	-0.332795	-0.311207		22.3167	4.43136	3.21213	0.0472151	-0.661066	1.93223
	27.3333	-1.24715	-2.35579	-0.356648	0.173998	-0.463917		22.3333	4.39265	3.07217	0.32391	-0.779063	1.84266
	27.35	-1.4386	-1.87015	0.309295	0.14203	-0.473875		22.35	4.07942	3.06425	0.14843	-0.612178	1.69546
	27.3667	-1.50169	-2.03649	0.266676	-0.342056	-0.327784		22.3667	4.3235	2.96027	-0.0684197	-0.910381	1.65827
	27.3833	-1.46467	-1.89154	0.132078	-0.625905	-0.366446		22.3833	4.10973	2.96236	0.227903	-0.641459	1.71222
	27.4	-1.50804	-2.0581	-0.109728	-0.66061	-0.265729		22.4	3.85722	3.0695	0.213339	-0.534232	1.69965
	27.4167	-1.60163	-2.05361	-0.24558	-0.488397	-0.332308		22.4167	3.75558	3.12732	0.263818	-0.744964	1.74792
	27.4333	-1.72321	-2.13602	-0.500832	-0.137697	-0.493129		22.4333	3.70243	3.12336	-0.221072	-0.641242	1.87117
	27.45	-1.60722	-1.97082	-0.535193	-0.0648474	-0.213001		22.45	3.76875	2.99263	-0.539568	-0.395829	1.88185
	27.4667	-1.47302	-1.9899	-0.622699	0.102119	-0.370309		22.4667	4.42249	2.90459	-0.343512	-1.01681	1.75504
	27.4833	-1.72914	-1.49934	-0.503554	0.280074	-0.434058		22.4833	4.17907	3.05573	0.464113	-0.56734	1.8421
	27.5	-2.06906	-1.704	-0.18885	-0.145975	0.00393575		22.5	4.02338	1.34539	0.191519	-0.595871	1.76252
	27.5167	-1.80001	-1.64057	-0.0219348	0.0316659	-0.181617		22.5167	4.29319	1.34404	0.260146	-1.0854	1.90822
	27.5333	-1.63264	-1.50371	-0.158328	-0.0323638	-0.207345		22.5333	3.75154	1.27559	0.359594	-0.798835	1.79008
	27.55	-1.64781	-1.6401	-0.436535	-0.26828	-0.185428		22.55	4.28078	1.52158	0.434078	-0.383519	1.75498
	27.5667	-1.7655	-1.84556	-0.400391	-0.671455	-0.0686517		22.5667	4.08549	1.36491	0.477845	-0.931155	1.82744
	27.5833	-2.06506	-1.82656	-0.247966	-0.471464	-0.153383		22.5833	4.20423	1.32166	0.227575	-0.867367	1.72219
	27.6	-1.70523	-1.66996	-0.674648	-0.427521	-0.154567		22.6	4.40834	1.24302	-0.011144	-0.981729	1.55663
	27.6167	-1.92185	-1.64918	-0.681215	-0.56507	-0.138679		22.6167	4.13848	1.32179	0.347602	-0.54585	1.34694
	27.6333	-2.04664	-1.94318	-0.240878	-0.458298	0.128055		22.6333	4.10978	1.35054	0.366883	-0.34808	1.27359
	27.65	-1.82136	-1.79286	-0.695406	-0.273741	-0.138487		22.65	4.29924	1.34645	0.0347964	-0.439864	1.49163
	27.6667	-1.81438	-1.79103	-0.116741	-0.308714	0.0977442		22.6667	4.07269	1.27774	0.59434	-1.05163	1.49554
	27.6833	-1.96401	-1.90924	0.0571907	-0.460739	-0.00248708		22.6833	3.7299	1.05	0.243249	-1.14603	1.37288
	27.7	-1.89405	-2.0652	-0.153655	-0.435428	-0.164884		22.7	3.60619	1.30802	0.470749	-0.452003	1.60714
	27.7167	-2.08072	-1.95027	-0.403722	-0.234497	0.100843		22.7167	4.12971	1.4147	0.627045	-0.609483	1.51154
	27.7333	-1.86306	-1.76897	-0.517588	-0.260598	0.17145		22.7333	3.80907	1.33936	0.494436	-0.511277	1.56523
	27.75	-1.66304	-1.70176	-0.5041	-0.344252	-0.0741453		22.75	3.43211	1.28929	0.587891	-0.300953	1.4381
								22.7667	3.12491	1.22659	0.187951	0.108785	1.48472
								22.7833	3.49754	1.24808	0.0340716	-0.243527	1.70424
								22.8	3.22808	1.01266	-0.410315	-0.408045	1.6409
								22.8167	3.13085	1.15435	0.21026	-0.352957	1.62923
								22.8333	3.34049	1.03561	-0.134062	-0.673157	1.60917
								22.85	3.29345	1.02976	-0.146156	-0.916973	1.88872
								22.8667	2.91422	1.13348	0.0628784	-0.275087	1.83192
								22.8833	3.49978	1.39143	0.58624	-0.405965	1.88568
								22.9	3.16613	1.22761	0.668653	-0.555487	1.63116
								22.9167	3.08449	1.28626	0.584429	-0.103617	1.57974
								22.9333	2.97731	1.14141	0.325302	-0.199446	1.46245
								22.95	3.15891	1.25753	0.396028	-0.0531782	1.52836
								22.9667	4.0053	1.32655	0.350377	-0.393498	1.34402
								22.9833	3.8437	1.29716	0.430003	-0.360813	1.27576
								23	3.78873	1.40799	0.267206	0.204124	1.3719
								23.0167	3.65241	1.36184	0.364043	0.043129	1.38777
								23.0333	3.62899	1.35817	0.0721134	0.187126	1.54444
								23.05	3.79511	1.2527	0.156729	-0.236461	1.29541
								23.0667	3.65691	1.23754	-0.0381842	0.116561	1.21488
								23.0833	3.69783	1.26281	-0.0388166	0.10053	1.2917
								23.1	3.4572	1.2269	-0.181251	0.249375	1.38228
								23.1167	3.8179	1.31813	-0.0105531	0.116085	1.3491
								23.1333	4.00081	1.37769	0.54147	0.057583	0.910892
								23.15	4.46186	1.69697	0.755635	0.464647	1.10574
								23.1667	4.45024	1.55548	0.246866	0.647935	0.876887
								23.1833	4.46826	1.62464	0.249179	0.833887	0.947229
								23.2	4.5824	1.77824	0.561525	1.1197	0.849359
								23.2167	4.44795	1.93361	0.886868	1.53112	0.868504
								23.2333	4.95026	1.76612	0.572434	0.83554	0.70625
								23.25	4.83319	1.79292	0.586646	0.544453	1.2074
								23.2667	4.60556	1.52231	0.657301	-0.282734	1.10912
								23.2833	4.96579	1.65469	0.462414	-0.0204061	1.21098
								23.3	4.90207	1.68441	0.381902	0.191497	1.26217
								23.3167	4.9596	1.62248	0.362301	0.142621	1.02539
								23.3333	4.87779	1.50772	0.286768	-0.111591	0.97791
								23.35	5.21638	1.65469	0.294715	0.128145	0.979508
								23.3667	5.57425	1.77124	0.553995	-0.197808	1.15452
								23.3833	5.14125	1.57033	0.275858	-0.182661	1.04687
								23.4	5.09575	1.59743	0.496771	-0.0269329	0.824145
								23.4167	4.99823	1.41949	0.00989203	-0.124507	0.794343
								23.4333	4.87915	1.55503	0.680053	0.0034863	0.657415
								23.45	5.08215	1.57108	0.353761	0.104276	0.744134
								23.4667	4.8157	1.5861	0.892109	0.0912837	0.545313
								23.4833	4.66871	1.37292	0.44135	-0.358112	0.739722
								23.5	4.78813	1.47128	0.635857	-0.406043	0.867191
								23.5167	4.50545	1.24178	0.272564	-0.458761	0.647871
								23.5333	4.81877	1.57201	0.23484	0.134479	1.09997
								23.55	4.87043	1.93535	0.372102	0.504109	1.99477
								23.5667	4.31482	1.83682	0.554543	0.49847	1.97945
								23.5833	4.73116	1.72235	0.260994	0.305236	1.592
								23.6	4.59244	1.68824	0.204067	0.33257	1.62389
								23.6167	4.48635	1.59133	0.134089	0.39255	1.35232
								23.6333	4.67272	1.53441	-0.296747	0.0550575	1.70662
								23.65	4.87108	1.64165	0.127738	-0.0837021	1.65149
								23.6667	4.60598	1.67962	-0.0248269	0.390145	1.74719
								23.6833	4.27731	1.54415	0.417196	-0.0675631	1.54967
								23.7	4.40769	1.50627	0.051301	0.0639178	1.50216
								23.7167	4.70936	1.8837	0.514927	0.626625	1.6839
								23.7333	4.49024	1.628	0.0287768	0.418471	1.57452
								23.75	4.61206	1.58385	0.235465	0.163121	1.32477
								23.7667	4.49752	1.77602	0.780076	0.427928	1.39856
								23.7833	4.52128	2.05563	0.748983	1.06	1.89227
								23.8	4.67682	1.86724	0.566478	0.402072	1.82358
								23.8167	4.46404	1.82476	0.589657	0.509663	1.73567
								23.8333	4.5429	1.81044	0.70884	0.450765	1.53925
								23.85	4.38164	1.80852	0.536091	0.772593	1.54378
								23.8667	4.33846	1.71055	0.245639	0.558588	1.69951
								23.8833	4.41981	1.7696	0.541044	0.0291188	2.08844
								23.9	4.49644	1.77497	0.162385	0.466887	1.97415
								23.9167	4.28974	1.61619	-0.140999	0.509123	1.8069
								23.9333	4.53787	1.68215	0.362903	0.429868	1.39795
								23.95	4.24387	1.65868	0.467325	0.433832	1.48971
								23.9667	4.31839	1.62591	0.179777	0.453839	1.55164
								23.9833	4.27027	1.79005	0.510476	0.60551	1.77394
								24	4.47645	1.87252	0.578694	0.922968	1.51196
								24.0167	4.45748	1.60484	-0.0177455	0.64868	1.33094
								24.0333	4.41174	1.63675	0.0967576	0.40179	1.63671
								24.05	4.53175	1.78067	0.641223	0.420475	1.52924
								24.0667	4.41714	1.82903	0.390424	0.690152	1.81841
								24.0833	4.24142	1.49344	0.242372	-0.0454761	1.53544
								24.1	4.33411	1.55006	0.232886	0.312188	1.32105
								24.1167	4.34058	1.67997	0.495714	0.316782	1.56683
								24.1333	4.15157	1.67565	0.516483	0.447034	1.58754
								24.15	4.13478	1.74815	0.818967	0.469178	1.56966
								24.1667	4.35155	1.64329	-0.275758	0.844069	1.6533
								24.1833	3.97184	1.66028	0.729814	0.251819	1.68766
								24.2	4.30502	1.61518	-0.0224758	0.58749	1.59068
								24.2167	4.48789	1.80236	0.103359	0.701327	1.91687
								24.2333	4.16892	1.73916	0.494679	0.423233	1.86982
								24.25	4.24848	1.62523	0.253722	-0.00455934	2.00328
								24.2667	4.45209	1.86396	0.17343	0.788314	2.04201
								24.2833	4.36942	2.00323	0.743017	0.961613	1.93888
								24.3	4.50847	1.88094	0.203388	0.8019	2.01001
								24.3167	4.73199	1.85229	0.353089	0.215443	2.10863
								24.3333	4.85726	2.20405	0.89556	0.954054	2.10933
								24.35	4.49652	2.02146	0.760863	0.733274	2.0952
								24.3667	4.69702	2.0131	0.482554	0.608837	2.26398
								24.3833	4.74293	1.93882	0.519904	0.575013	1.91742
								24.4	4.71315	1.93898	0.505449	0.624079	1.91326
								24.4167	4.59693	1.89985	0.335973	0.878877	1.78763
								24.4333	4.59911	1.8389	0.0326909	1.01627	1.70753
								24.45	4.38738	1.90344	0.620951	0.88163	1.72381
								24.4667	4.6229	1.88365	0.00862641	1.22067	1.68242
								24.4833	4.37258	1.83298	0.439078	0.940695	1.57959
								24.5	4.32888	2.00237	0.632786	1.21438	1.83343
								24.5167	4.42509	1.85534	0.331229	1.07007	1.59495
								24.5333	4.54649	2.01838	0.844894	0.824092	1.85805
								24.55	4.56949	1.99992	0.788596	1.14063	1.50096
								24.5667	4.30747	1.86251	0.646921	1.28908	1.20658
								24.5833	4.58989	1.93167	0.598174	1.13055	1.40808
								24.6	4.80831	1.98785	0.545055	1.25991	1.33812
								24.6167	4.42871	1.91549	0.706993	1.13617	1.39009
								24.6333	4.60853	2.01199	0.886799	0.922629	1.63
								24.65	4.65497	1.87801	0.599923	0.724508	1.53265
								24.6667	4.62612	2.10652	0.832612	1.20735	1.76
								24.6833	4.76626	2.24482	1.22333	1.51023	1.47948
								24.7	4.79533	1.94227	0.825154	1.02246	1.12616
								24.7167	4.69608	1.6865	0.343909	0.767717	0.938287
								24.7333	4.86036	1.76255	0.280253	1.07148	0.838098
								24.75	4.72617	1.64488	0.18546	0.847106	0.820799
								24.7667	4.81616	2.0015	1.00813	1.3179	0.863789
								24.7833	4.52143	1.7526	0.658105	0.81804	1.01284
								24.8	4.17817	1.65744	0.611728	1.03266	0.807196
								24.8167	4.06525	1.51866	0.49534	0.995155	0.518909
								24.8333	4.38397	1.65805	0.777224	0.839043	0.631958
								24.85	4.05867	1.47277	0.309966	0.630563	0.891882
								24.8667	4.055	1.55112	0.655765	0.541149	0.952569
								24.8833	4.33085	1.70075	0.68822	0.758689	1.02525
								24.9	4.31687	1.65832	0.423615	0.817905	1.0749
								24.9167	4.21343	1.64259	0.385597	1.02633	0.94501
								24.9333	4.17606	1.50507	0.570133	0.598576	0.675502
								24.95	4.55199	1.65749	0.264254	0.861525	0.952176
								24.9667	4.29094	1.55212	0.282801	0.76818	0.866548
								24.9833	3.97428	2.65068	0.668178	0.540538	0.889816
								25	4.18656	2.64777	0.456327	0.875442	0.807878
								25.0167	4.37001	2.28448	0.658819	0.637681	0.96574
								25.0333	4.22032	2.29888	1.01437	1.14976	1.03598
								25.05	3.92351	2.48393	0.608091	1.09157	0.887804
								25.0667	4.15103	2.41403	0.212533	0.833706	1.05874
								25.0833	4.08799	2.3364	0.404799	1.14298	0.978316
								25.1	3.82022	2.08179	0.898323	1.1364	1.09121
								25.1167	3.759	2.38701	0.496474	0.933348	1.06973
								25.1333	3.65898	2.29128	0.785419	0.720435	0.948354
								25.15	3.68493	2.51687	0.0191017	1.35053	1.08245
								25.1667	3.61941	2.29939	0.552143	1.61048	1.48705
								25.1833	3.36269	2.33829	0.374807	1.02174	1.2878
								25.2	3.51734	2.19025	0.314969	0.745105	1.13158
								25.2167	3.63276	2.0578	0.773368	1.17968	1.23457
								25.2333	3.48995	2.38895	0.656615	1.00088	1.29846
								25.25	3.38209	1.90883	0.607773	0.690981	1.34899
								25.2667	3.22746	2.07673	0.695586	1.01926	1.29563
								25.2833	3.36521	2.242	0.635874	1.19279	1.04046
								25.3	3.2651	2.24317	0.834948	0.82672	1.29797
								25.3167	3.39395	2.47412	0.548742	0.745486	1.3579
								25.3333	3.47316	2.32585	0.412886	1.1019	1.28203
								25.35	3.16275	2.07345	0.847584	1.02706	1.08875
								25.3667	3.40525	2.10096	0.418562	0.845871	1.17659
								25.3833	3.50247	1.90686	1.02263	0.828139	1.31117
								25.4	3.18781	2.14915	0.758316	0.477001	1.2122
								25.4167	3.57885	2.21001	0.715212	0.6281	1.30507
								25.4333	3.34715	2.0415	0.549918	0.807914	1.18835
								25.45	3.39197	2.028	0.58351	0.492427	1.04717
								25.4667	3.37937	1.95768	0.3293	0.67641	1.09081
								25.4833	3.1849	1.81226	0.813792	0.761598	1.04337
								25.5	3.2385	1.74877	0.448792	0.422519	0.995234
								25.5167	3.02326	2.13571	0.675198	0.80579	1.07707
								25.5333	3.21004	1.98474	0.292545	0.738911	1.29221
								25.55	3.75355	2.13858	0.425895	0.547844	1.03434
								25.5667	3.36908	2.20632	0.427988	0.588887	1.02443
								25.5833	3.37019	1.83257	0.609932	0.884954	1.19354
								25.6	3.86918	1.94997	0.819137	0.176977	1.4778
								25.6167	3.46407	2.13676	0.122856	0.921461	1.5071
								25.6333	3.84233	1.88092	0.648697	0.266143	1.39687
								25.65	3.5538	1.79385	0.642437	0.757593	1.38864
								25.6667	3.79353	2.04067	0.979447	0.808974	1.21346
								25.6833	3.73696	1.78958	0.535501	0.769341	1.38967
								25.7	3.66495	1.91473	0.157705	1.07136	1.46083
								25.7167	3.58863	1.80837	0.374795	0.477424	1.26095
								25.7333	3.48461	1.9435	0.717766	0.066031	1.08594
								25.75	3.60003	1.9659	0.709501	0.228446	1.28324
								25.7667	3.81136	1.65183	0.227824	0.549436	1.24881
								25.7833	4.03576	1.82033	0.599403	-0.428689	1.62998
								25.8	4.10951	1.66937	0.361624	0.373243	1.17385
								25.8167	3.95061	1.77225	0.465215	0.131752	1.35762
								25.8333	3.90074	1.83929	0.871708	0.0561324	1.33665
								25.85	3.80499	1.74279	0.433946	0.144997	1.49731
								25.8667	3.96005	1.57128	0.513634	0.461316	1.30286
								25.8833	3.96804	1.69602	0.874843	-0.0824627	1.34005
								25.9	3.90295	1.61978	0.810403	0.317929	1.63904
								25.9167	3.61824	1.70387	0.286231	-0.0530617	1.08346
								25.9333	3.81591	1.77415	0.315995	-0.0665416	0.997746
								25.95	3.50609	1.60505	0.238914	0.241995	1.28656
								25.9667	3.69351	1.52721	0.000828761	0.263099	0.933801
								25.9833	3.63342	1.76934	0.636576	0.698368	1.15919
								26	5.87744	2.32333	1.56374	1.51571	2.02294
								26.0167	10.2647	3.7701	3.70381	3.00015	5.08799
								26.0333	12.5536	4.27482	3.86567	4.6836	6.06251
								26.05	12.2763	4.6564	3.0404	4.32646	6.0047
								26.0667	11.9966	4.54872	2.35253	3.73173	5.84604
								26.0833	11.5497	4.4604	1.76601	3.79287	5.63985
								26.1	11.1186	4.21746	1.48455	3.32186	5.18018
								26.1167	10.9041	4.30632	1.2912	3.03394	5.20914
								26.1333	10.6674	4.29752	1.35098	2.72514	5.21369
								26.15	10.4516	4.06617	1.4864	2.96907	5.17128
								26.1667	9.92779	4.1717	1.07767	2.73519	4.93139
								26.1833	9.81046	3.79937	0.464627	2.38988	4.5666
								26.2	9.7437	3.73927	0.665711	2.15825	4.56062
								26.2167	9.37842	4.14424	1.13643	1.82915	4.3651
								26.2333	9.04977	3.76539	0.917555	1.83887	4.42251
								26.25	8.86704	3.59499	0.762868	2.26516	4.13389
								26.2667	8.61711	4.01893	0.708959	2.22386	4.00494
								26.2833	8.80906	3.94649	1.00835	2.35029	3.71272
								26.3	8.41504	3.68198	0.583804	1.79747	3.86534
								26.3167	8.33582	3.62163	0.57544	1.9029	3.65941
								26.3333	7.96496	3.63321	1.25153	1.71213	3.65008
								26.35	7.92533	3.91735	0.656196	1.76126	3.56115
								26.3667	7.6608	3.7374	0.582919	1.712	3.45371
								26.3833	7.69987	3.75043	0.350853	1.60342	3.24548
								26.4	7.37696	3.62169	0.762442	1.89377	3.3837
								26.4167	6.99602	3.60083	0.360437	1.84383	3.32983
								26.4333	7.02507	3.41887	0.881448	1.79755	3.78771
								26.45	6.74641	3.34058	0.814798	1.52182	3.46565
								26.4667	6.72697	3.35465	0.520423	1.37144	3.27562
								26.4833	6.48763	3.25038	0.357439	1.57088	3.20239
								26.5	6.54638	3.38182	0.458265	1.12411	2.89238
								26.5167	6.31367	3.50339	0.495224	1.01447	2.85315
								26.5333	5.93932	3.17989	1.03941	1.06123	2.96697
								26.55	6.03542	3.2471	0.936162	1.40215	2.89782
								26.5667	5.93215	3.04962	0.283713	1.14426	2.66242
								26.5833	5.82381	2.75222	0.747481	1.22376	2.66732
								26.6	5.76578	3.05605	0.440174	1.08942	2.36977
								26.6167	5.64563	2.98079	0.273146	1.37761	2.40232
								26.6333	5.31984	2.93504	0.790562	1.13247	2.40633
								26.65	5.34429	2.92816	-0.031384	1.11875	2.38284
								26.6667	5.31851	2.96699	0.0716588	1.03866	2.41098
								26.6833	5.33184	3.2296	0.543671	1.18313	2.15111
								26.7	5.01859	3.11413	0.598939	0.734327	2.08716
								26.7167	4.83509	3.17608	0.61733	0.835459	2.19157
								26.7333	4.96829	2.91034	0.575297	1.16626	1.9821
								26.75	4.75589	2.87526	0.204231	0.627219	2.07855
								26.7667	5.04886	2.81331	0.354785	0.704591	1.87554
								26.7833	4.82364	2.86127	0.166634	1.05457	1.96835
								26.8	4.74049	2.81529	0.263804	1.15108	1.71113
								26.8167	4.91878	2.82306	0.43285	0.827532	1.72138
								26.8333	4.75618	2.66284	0.459571	2.41182	1.76871
								26.85	4.24294	2.81803	0.242671	2.18787	1.44785
								26.8667	4.37967	2.67582	-0.0452772	2.12611	1.49424
								26.8833	4.54982	2.57829	0.399242	2.23468	1.41135
								26.9	4.36492	2.77615	0.233402	2.19988	1.42507
								26.9167	4.18101	2.95569	0.460415	2.21123	1.2478
								26.9333	4.14393	2.40549	0.71135	2.03609	0.883598
								26.95	3.80693	2.87328	0.333148	2.04982	1.1859
								26.9667	4.06236	2.92255	0.305653	2.09311	1.08187
								26.9833	3.83214	2.78306	-0.106213	1.80066	0.693657
								27	3.4785	2.57418	-0.13704	1.70991	0.923988
								27.0167	3.85655	2.59635	0.162316	1.84177	0.751858
								27.0333	3.74298	2.78612	0.537786	1.93843	0.686846
								27.05	3.53627	2.6493	1.12362	2.01561	0.753249
								27.0667	3.69348	2.60371	0.580138	1.84947	0.520571
								27.0833	3.73748	2.33076	0.323057	1.77786	0.720145
								27.1	3.03795	2.41863	0.228442	1.59922	0.711838
								27.1167	3.23221	2.53937	0.415563	1.6915	0.578862
								27.1333	3.26543	2.61297	0.600333	1.76779	0.592419
								27.15	3.07564	2.50852	0.526657	1.62127	0.374264
								27.1667	3.28352	2.55982	0.345422	1.67628	0.516335
								27.1833	3.20357	2.34326	0.256861	1.55138	0.40183
								27.2	2.95096	2.24042	0.350791	1.49485	0.437217
								27.2167	3.09087	2.43475	0.560604	1.55403	0.12989
								27.2333	2.9644	2.35303	0.569976	1.51512	0.173087
								27.25	2.91286	2.16429	0.55084	1.42211	0.0604518
								27.2667	3.10111	2.11856	0.271075	1.43504	0.249404
								27.2833	3.07427	2.05915	0.508935	1.42116	0.0423043
								27.3	2.68833	2.38715	0.396174	1.3459	-0.0880448
								27.3167	2.74566	2.50018	0.635008	1.43102	-0.156792
								27.3333	2.70233	2.339	0.44377	1.34401	-0.109058
								27.35	2.43083	2.44657	0.701153	1.32323	-0.28561
								27.3667	2.70558	2.31375	0.477152	1.33418	-0.159771
								27.3833	2.4109	2.40915	0.216775	1.15132	-0.43155
								27.4	2.42092	2.41103	0.38069	1.21259	-0.362301
								27.4167	2.3369	2.31863	0.397542	1.21736	-0.183623
								27.4333	2.64535	2.19064	0.505198	1.3429	0.0304204
								27.45	2.75995	2.50424	0.317931	1.33904	-0.225969
								27.4667	2.59437	2.42486	0.189337	1.24213	-0.240062
								27.4833	2.31144	2.32208	0.219608	1.13215	-0.324538
								27.5	2.27239	2.11006	0.183579	1.02694	-0.45827
								27.5167	1.95389	2.21594	0.719031	1.16765	-0.218257
								27.5333	2.23751	2.1446	0.211498	1.05257	-0.383334
								27.55	2.53219	2.17353	0.128624	1.13597	-0.290465
								27.5667	2.29569	1.99732	0.809293	1.14772	-0.51141
								27.5833	2.48846	2.16155	0.430126	1.1261	-0.575729
								27.6	2.46802	1.90231	0.367612	1.1039	-0.322349
								27.6167	2.26253	1.95643	0.391682	1.08619	-0.265891
								27.6333	2.2331	2.08529	0.543781	1.14841	-0.268528
								27.65	2.16492	1.89709	0.314171	1.08042	-0.0544827
								27.6667	2.05374	1.92057	0.420752	1.02793	-0.283362
								27.6833	2.07735	2.07044	0.441958	1.0795	-0.271739
								27.7	2.22712	1.97683	0.669251	1.08961	-0.514772
								27.7167	1.88887	2.04185	0.3039	0.989058	-0.278383
								27.7333	2.25413	2.06951	-0.106781	1.04295	-0.045067
								27.75	1.99871	1.8794	-0.00849556	0.912886	-0.218074
								27.7667	2.38409	2.06481	0.45043	1.11917	-0.422638
								27.7833	2.13332	2.01308	0.307957	1.01477	-0.395271
								27.8	2.2074	1.72764	0.676077	1.06998	-0.331206
								27.8167	2.29414	1.94851	0.167069	1.02487	-0.310234
								27.8333	2.04897	1.99042	0.820024	1.20369	-0.0446453
								27.85	1.82595	2.03879	0.0606946	0.834465	-0.587578
								27.8667	1.75114	1.82521	0.276206	0.838453	-0.498749
								27.8833	1.70533	1.90907	-0.0578749	0.796636	-0.369982
								27.9	1.81368	2.00329	0.307318	0.973861	-0.228846
								27.9167	2.04371	2.27807	0.702202	1.29039	0.137566
								27.9333	1.73694	2.321	0.343481	1.06971	-0.122584
								27.95	1.8585	1.74834	0.407019	0.970643	-0.131282
								27.9667	1.903	1.85314	0.654369	1.08465	-0.0719218
								27.9833	1.69916	2.04695	0.395311	0.922122	-0.452936
								28	1.65916	1.97293	0.22149	0.875876	-0.350081
								28.0167	1.47064	1.73363	0.520596	0.79813	-0.532345
								28.0333	1.49938	1.79114	0.631878	0.881711	-0.39556
								28.05	1.5607	1.7121	0.322209	0.866144	-0.130434
								28.0667	1.41347	1.53238	-0.0937669	0.562383	-0.602552
								28.0833	1.61064	1.40014	0.256434	0.627167	-0.758551
								28.1	1.43894	1.50471	0.122852	0.654376	-0.448996
								28.1167	1.48849	1.65177	0.57016	0.915243	-0.0494442
								28.1333	1.56476	1.62303	0.615642	0.983425	0.130264
								28.15	1.0681	1.75228	0.291042	0.807342	0.117945
								28.1667	1.43877	1.57104	0.351727	0.944076	0.414768
								28.1833	1.71615	1.54561	0.205719	0.90684	0.159872
								28.2	1.54561	1.42136	0.269255	0.839517	0.121851
								28.2167	1.4542	1.95857	0.0867782	0.958127	0.332958
								28.2333	1.6253	1.54508	0.595193	1.02364	0.328975
								28.25	1.70157	1.66514	0.0528377	0.879316	0.0977094
								28.2667	1.70463	1.88182	0.701423	1.08648	0.0580573
								28.2833	1.49619	1.86182	0.653373	1.06437	0.246084
								28.3	1.38337	1.84028	0.655101	0.964949	-0.018947
								28.3167	1.38804	2.18555	0.65519	1.05611	-0.00434385
								28.3333	1.35591	1.98034	0.313027	0.988604	0.305136
								28.35	1.57797	1.9469	0.473523	1.12098	0.485539
								28.3667	1.4078	1.84145	0.376957	1.03781	0.525024
								28.3833	1.52054	2.0241	0.153697	0.959488	0.139617
								28.4	1.6008	1.63082	0.779449	1.04848	0.182839
								28.4167	1.49153	1.92188	0.27841	1.00632	0.333452
								28.4333	1.74993	1.69395	0.816123	1.16389	0.395541
								28.45	1.47044	1.79525	0.549723	0.987521	0.13467
								28.4667	1.487	1.70722	0.973661	1.08254	0.162292
								28.4833	1.39818	1.48903	1.17078	1.04598	0.125945
								28.5	1.67535	1.53953	1.11551	1.1587	0.304416
								28.5167	1.75388	1.92011	0.760826	1.12129	0.0503655
								28.5333	1.71613	1.75581	0.837221	1.11015	0.131443
								28.55	1.84089	1.74025	0.455904	1.0611	0.207364
								28.5667	1.67732	1.62924	0.552781	0.998736	0.1356
								28.5833	1.77262	1.6128	0.930833	1.01753	-0.246136
								28.6	1.93043	1.67682	0.502781	1.01975	-0.0310487
								28.6167	1.59997	1.85414	0.653941	1.01104	-0.0638787
								28.6333	2.11585	1.65209	0.808049	1.15445	0.0418283
								28.65	2.01129	1.57465	0.499101	1.01894	-0.00927284
								28.6667	1.65284	1.64366	0.344644	0.929945	0.0786395
								28.6833	1.56227	1.88312	0.290269	0.98681	0.211574
								28.7	1.42656	1.56244	0.720825	0.948279	0.0832869
								28.7167	1.60714	1.88935	0.179474	0.959825	0.163344
								28.7333	1.88797	1.64207	0.603589	1.05605	0.0905487
								28.75	1.77012	1.87434	1.07956	1.21999	0.155935
								28.7667	1.44909	1.55062	0.516695	0.911315	0.128863
								28.7833	1.64368	1.42796	0.618177	0.957296	0.139367
								28.8	1.66192	1.4911	0.169101	0.899571	0.276168
								28.8167	1.8241	1.60395	0.528498	1.04177	0.210516
								28.8333	1.5738	1.47091	0.444109	0.895497	0.0931754
								28.85	1.41499	1.47766	0.928396	0.967337	0.0482914
								28.8667	1.69365	1.7382	0.56873	1.02155	0.0856042
								28.8833	1.73554	1.55047	0.580781	1.0052	0.154021
								28.9	1.61519	1.64155	0.9224	1.04834	0.0142001
								28.9167	1.76284	1.46515	0.468497	0.880404	-0.174875
								28.9333	1.55655	1.60888	0.788616	0.962458	-0.10422
								28.95	1.60167	1.53477	0.725253	0.881766	-0.334637
								28.9667	1.89021	1.54106	0.134087	0.770166	-0.484691
								28.9833	1.84356	1.29691	0.398855	0.803103	-0.326914
								29	1.73992	1.64793	0.304433	0.834004	-0.356274
								29.0167	1.69375	1.61324	0.404995	0.864765	-0.252923
								29.0333	1.67189	1.56861	0.395124	0.822784	-0.344488
								29.05	1.90044	1.69956	0.668342	0.945627	-0.485837
								29.0667	1.93435	1.33683	0.528218	0.881191	-0.274643
								29.0833	2.09542	1.60734	0.754172	1.01046	-0.415107
								29.1	2.20036	1.3565	0.420428	0.925332	-0.275957
								29.1167	1.89129	1.45978	0.585501	0.919618	-0.258097
								29.1333	1.90946	1.61172	0.23322	0.814639	-0.495848
								29.15	2.30808	1.74019	0.702031	1.0873	-0.401098
								29.1667	2.06204	1.67702	0.970861	1.05541	-0.488268
								29.1833	1.90588	1.7619	0.442086	0.920482	-0.427934
								29.2	1.84055	2.05602	0.591065	0.995574	-0.505339
								29.2167	2.20884	2.00898	0.539342	1.07629	-0.452003
								29.2333	1.84285	1.80432	0.607765	0.916166	-0.590277
								29.25	1.64905	1.7344	0.633287	0.935378	-0.275225
								29.2667	1.75984	1.62634	0.683048	0.963202	-0.21642
								29.2833	1.93996	1.69018	0.64515	0.969645	-0.396712
								29.3	1.59774	1.59761	0.704433	0.891249	-0.334792
								29.3167	1.83367	1.43895	0.634122	0.955515	-0.0846828
								29.3333	2.007	1.67715	0.393561	1.00668	-0.0509959
								29.35	1.99764	1.50595	-0.0510271	0.828857	-0.137132
								29.3667	1.77263	1.32558	0.728171	0.925374	-0.12488
								29.3833	1.89941	1.52847	0.398801	0.95536	-0.00523741
								29.4	1.9164	1.60688	0.62122	0.951062	-0.340246
								29.4167	1.74196	1.73929	0.368381	0.858438	-0.415878
								29.4333	1.76415	1.43856	0.464951	0.887831	-0.116341
								29.45	1.91119	1.4947	0.571956	0.988318	-0.0245756
								29.4667	1.80906	1.64425	0.551986	0.969884	-0.125757
								29.4833	1.92539	1.41204	0.0463807	0.815614	-0.121351
								29.5	1.72046	1.37166	0.332778	0.914826	0.234409
								29.5167	1.85766	1.32172	0.772773	1.18661	0.794292
								29.5333	1.85883	1.15698	0.501885	0.948469	0.276184
								29.55	1.50565	1.48676	0.899255	1.07084	0.391702
								29.5667	1.87138	1.17159	0.719068	1.03893	0.393691
								29.5833	1.8624	1.24245	0.483283	1.0247	0.510654
								29.6	1.63896	1.30044	0.76879	1.04568	0.47452
								29.6167	1.5072	1.46842	0.775446	1.10012	0.649417
								29.6333	1.5027	1.30012	0.568006	0.957649	0.459774
								29.65	1.65474	1.24962	0.595886	1.00254	0.509897
								29.6667	1.84586	1.47142	0.779072	1.10314	0.316195
								29.6833	2.1304	1.2222	0.540792	1.05335	0.320008
								29.7	2.12303	1.20362	0.20262	0.990257	0.431761
								29.7167	1.9092	0.924094	0.496507	0.963554	0.524415
								29.7333	2.04126	1.4273	0.451283	1.11374	0.535124
								29.75	1.80158	1.51357	0.452277	1.0595	0.470558
								29.7667	1.55659	1.04578	0.606046	0.953915	0.607248
								29.7833	1.69874	1.35208	0.879445	1.15206	0.677969
								29.8	2.00672	1.51709	0.419051	1.11107	0.501412
								29.8167	1.78113	1.36993	0.263568	0.951945	0.393153
								29.8333	2.03281	1.1674	0.394927	1.04081	0.568115
								29.85	1.77421	1.12429	0.413688	0.966214	0.552677
								29.8667	1.85443	1.31725	0.402493	1.0548	0.645007
								29.8833	1.78369	1.1492	0.599028	1.05183	0.67541
								29.9	1.65566	1.00828	0.476004	0.963016	0.712122
								29.9167	1.74256	1.19457	0.377689	1.00472	0.704074
								29.9333	2.10618	1.32549	0.448717	1.14503	0.699747
								29.95	2.1948	0.858418	0.406973	1.02813	0.652345
								29.9667	2.11517	0.643649	0.12623	0.850736	0.517898
								29.9833	2.06296	1.00578	0.445628	1.05395	0.701441
								30	2.13887	1.02375	0.0989188	1.02806	0.850692
								30.0167	2.05985	0.868697	0.645919	1.06922	0.70239
								30.0333	2.05584	0.936024	0.648638	1.06791	0.631132
								30.05	2.02905	0.811134	0.433864	0.980187	0.646699
								30.0667	2.32021	0.928046	0.155238	1.0408	0.759686
								30.0833	1.93979	0.861518	0.569817	0.997158	0.617507
								30.1	2.03741	0.837608	0.389546	0.980551	0.657643
								30.1167	1.98983	0.817783	0.0236679	0.859485	0.606666
								30.1333	1.70605	0.858366	0.203476	0.899075	0.82841
								30.15	1.92417	0.919262	0.50996	1.09038	1.00812
								30.1667	2.43229	0.906861	-0.19811	1.04448	1.03689
								30.1833	2.05515	0.786567	0.152738	0.89322	0.578421
								30.2	2.14253	0.890077	0.393159	1.03245	0.704033
								30.2167	1.98899	0.803932	-0.0710387	0.898508	0.872146
								30.2333	2.03662	0.89491	0.294385	0.958295	0.607269
								30.25	1.94799	0.753439	0.345228	0.948546	0.747524
								30.2667	2.12041	1.20562	0.253337	1.07031	0.701879
								30.2833	1.9377	1.03846	0.652492	1.03903	0.527485
								30.3	2.15541	0.96682	0.0561618	0.942082	0.589935
								30.3167	2.05635	1.01843	0.218807	0.978571	0.620697
								30.3333	2.0708	0.874403	0.577929	1.01752	0.546936
								30.35	2.23026	0.713491	0.470254	1.01642	0.651671
								30.3667	2.26072	0.637447	0.430559	0.981707	0.598103
								30.3833	2.14143	0.442347	0.181884	0.844085	0.610681
								30.4	2.5217	0.713122	0.707732	1.15857	0.691738
								30.4167	2.27616	0.598668	0.0458505	0.832293	0.4085
								30.4333	1.93089	0.598553	0.231654	0.80792	0.470583
								30.45	2.32111	0.636993	-0.0915893	0.833467	0.467359
								30.4667	2.08971	0.503406	0.153335	0.774072	0.34983
								30.4833	2.09028	0.30829	0.548688	0.82803	0.364857
								30.5	2.1691	0.723194	0.177826	0.767149	-0.0015269
								30.5167	2.11272	0.418578	-0.196327	0.601492	0.0709985
								30.5333	2.06618	0.640512	-0.248774	0.650267	0.143155
								30.55	1.9778	0.274754	-0.225429	0.496273	-0.04203
								30.5667	1.74292	0.588715	0.399362	0.695027	0.0491132
								30.5833	1.8069	0.842678	0.429155	0.780892	0.0448377
								30.6	1.74133	0.746314	0.240145	0.677625	-0.0172907
								30.6167	1.90822	0.992697	0.228435	0.758157	-0.0967273
								30.6333	1.97857	0.758256	0.215203	0.690594	-0.189658
								30.65	1.58542	0.81541	-0.164999	0.576525	0.0702699
								30.6667	1.89488	0.548039	-0.588626	0.453657	-0.0396632
								30.6833	1.71027	0.60786	-0.0037922	0.579873	0.0051524
								30.7	2.00907	0.602814	0.187072	0.662707	-0.148126
								30.7167	2.01913	0.682519	-0.0566504	0.60062	-0.242515
								30.7333	1.67242	0.843511	0.147548	0.585325	-0.322174
								30.75	1.43304	0.505707	0.451905	0.542465	-0.220795
								30.7667	1.82736	0.845418	-0.137919	0.567404	-0.265238
								30.7833	1.84413	0.936613	-0.0992205	0.583136	-0.348981
								30.8	1.86512	0.811003	-0.0040343	0.533688	-0.537336
								30.8167	1.7297	0.703099	0.116031	0.484169	-0.612151
								30.8333	1.77806	0.759442	0.205682	0.467903	-0.87157
								30.85	1.74805	0.835484	-0.136119	0.427039	-0.739263
								30.8667	1.85774	0.968254	0.648101	0.647002	-0.886085
								30.8833	1.99247	0.838926	0.011975	0.485031	-0.903253
								30.9	2.02021	1.11887	0.251046	0.567447	-1.12033
								30.9167	1.75432	1.04558	0.777445	0.636336	-1.032
								30.9333	1.80547	0.797602	0.149151	0.455156	-0.931601
								30.95	1.68867	1.12554	0.149599	0.517403	-0.894197
								30.9667	2.10756	1.202	0.29499	0.627701	-1.09375
								30.9833	1.72367	0.675034	-0.302151	0.250175	-1.09585
								31	3.77608	1.5374	1.11527	1.63656	0.117488
								31.0167	8.89381	3.17767	2.31721	4.25017	2.61199
								31.0333	10.9596	3.89062	3.19503	5.38184	3.4821
								31.05	10.7036	3.85592	2.1722	5.0155	3.33026
								31.0667	10.2286	3.74365	1.54742	4.63682	3.02765
								31.0833	10.0119	3.83217	1.22997	4.46312	2.77841
								31.1	9.70132	3.68574	1.0835	4.2851	2.66984
								31.1167	9.92104	3.31544	1.1734	4.2082	2.42292
								31.1333	9.30926	3.40807	1.2376	4.08912	2.40155
								31.15	9.243	3.33454	0.255183	3.74427	2.14435
								31.1667	8.68455	3.19069	0.525901	3.61829	2.07201
								31.1833	8.39045	3.0108	0.519244	3.44613	1.86404
								31.2	8.37844	2.96826	0.369132	3.362	1.73218
								31.2167	8.33951	3.04966	0.328494	3.36866	1.75696
								31.2333	8.14696	2.99975	0.131479	3.17253	1.41193
								31.25	7.84986	3.1148	0.321901	3.15747	1.34331
								31.2667	7.60141	2.84433	0.545775	3.09831	1.40174
								31.2833	7.61102	2.93188	0.727104	3.04722	0.918892
								31.3	7.38796	2.75001	0.00430236	2.80985	1.09713
								31.3167	7.21739	2.85524	0.925579	2.98652	0.947875
								31.3333	6.98689	2.68825	0.571328	2.75703	0.781635
								31.35	7.0152	2.73718	0.472828	2.69716	0.563434
								31.3667	6.72917	2.50332	0.70816	2.57565	0.361922
								31.3833	6.7051	2.63841	0.489331	2.60682	0.594438
								31.4	6.65836	2.5535	0.282788	2.49081	0.468572
								31.4167	6.40375	2.58756	0.266957	2.42763	0.45226
								31.4333	6.53927	2.42247	0.326607	2.37049	0.193633
								31.45	6.02617	2.21836	-0.269002	2.0588	0.259686
								31.4667	6.26391	2.34718	0.141817	2.21108	0.0914199
								31.4833	6.06201	2.42846	-0.00780601	2.1517	0.12414
								31.5	6.11926	2.33918	0.214963	2.1954	0.108219
								31.5167	6.17227	2.36759	-0.0319454	2.11669	-0.0411576
								31.5333	5.88768	2.49053	0.091835	2.09235	-0.100638
								31.55	6.05332	2.04275	0.269961	2.09785	0.025377
								31.5667	6.01747	2.3301	0.386279	2.1359	-0.19025
								31.5833	5.711	2.13785	0.306322	1.97373	-0.260243
								31.6	5.71684	2.13631	0.179956	1.9578	-0.201931
								31.6167	5.92264	2.2792	0.18378	2.03307	-0.253361
								31.6333	5.73622	2.0904	-0.37373	1.77073	-0.369978
								31.65	5.38723	2.22807	0.727775	2.02715	-0.234482
								31.6667	5.11415	2.21913	0.187171	1.86493	-0.0607228
								31.6833	5.2349	2.09562	0.270925	1.78786	-0.449981
								31.7	5.04219	2.41005	0.181885	1.70213	-0.825594
								31.7167	5.51693	2.05392	-0.0495977	1.6994	-0.723661
								31.7333	5.26931	2.11201	0.40877	1.77853	-0.675988
								31.75	4.73971	2.03978	0.615896	1.62781	-0.884149
								31.7667	5.11014	1.84233	0.656688	1.68146	-0.883316
								31.7833	5.21956	2.01205	0.0703998	1.62736	-0.792591
								31.8	4.63125	1.95623	-0.0425692	1.48645	-0.599098
								31.8167	4.53694	1.97823	0.0700916	1.47308	-0.692925
								31.8333	4.50967	1.46361	-0.193827	1.23999	-0.819492
								31.85	4.28952	1.54495	-0.158569	1.26537	-0.614412
								31.8667	4.42421	1.54636	-0.149059	1.33014	-0.500945
								31.8833	4.3333	1.61739	0.234316	1.35609	-0.760634
								31.9	4.15503	1.62783	0.15006	1.2321	-1.00452
								31.9167	4.22896	1.60547	0.143928	1.28405	-0.842158
								31.9333	4.26072	1.73253	0.365801	1.32713	-1.05051
								31.95	4.48015	1.81724	0.812627	1.47147	-1.22414
								31.9667	4.03415	1.67041	0.750286	1.32243	-1.16512
								31.9833	3.98372	1.56425	0.577588	1.36015	-0.684956
								32	4.12344	2.12499	0.264079	1.50939	-0.474957
								32.0167	3.91564	1.84185	0.125833	1.32324	-0.59037
								32.0333	4.14136	1.57614	-0.346611	1.14775	-0.779879
								32.05	3.9879	1.93727	0.182994	1.27546	-1.00633
								32.0667	3.9679	1.62768	0.24502	1.15111	-1.23614
								32.0833	3.64945	1.62046	-0.00622881	0.931628	-1.53717
								32.1	4.05954	1.86501	0.223221	1.30103	-0.943645
								32.1167	4.04932	1.53155	0.128521	1.13267	-1.17873
								32.1333	3.69278	1.64133	0.246926	1.11894	-1.10527
								32.15	3.51927	1.77746	0.0385136	1.07446	-1.0374
								32.1667	3.70105	1.53038	0.688416	1.20639	-1.0943
								32.1833	3.65646	1.81485	0.692266	1.35396	-0.747722
								32.2	3.53526	1.67317	0.613263	1.26377	-0.766626
								32.2167	3.36786	1.50805	0.241164	1.07802	-0.805002
								32.2333	3.37702	1.43312	-0.0768111	0.939904	-0.973715
								32.25	3.33674	1.66477	0.0349243	1.01963	-0.957925
								32.2667	3.44663	1.44739	0.505142	1.03934	-1.2418
								32.2833	3.60008	1.3401	-0.00697132	0.990615	-0.970746
								32.3	3.28899	1.32298	0.146061	0.976304	-0.852809
								32.3167	3.59031	1.45343	0.271857	1.05746	-1.08574
								32.3333	3.27909	1.67797	0.477173	1.12609	-0.929875
								32.35	3.35608	1.40964	0.469757	1.058	-1.00346
								32.3667	2.83444	1.57844	0.237545	0.940229	-0.889504
								32.3833	3.45799	1.50924	0.402638	1.17504	-0.669723
								32.4	3.33465	1.27371	0.104173	1.00681	-0.685288
								32.4167	3.03499	1.8253	0.25875	1.06533	-0.85774
								32.4333	3.05717	1.51077	0.263624	1.07647	-0.525697
								32.45	3.221	1.30553	0.186509	1.12451	-0.215003
								32.4667	3.10812	0.995916	0.215503	0.952604	-0.50912
								32.4833	2.95681	1.38367	0.0300875	-1.31327	-0.510067
								32.5	2.78488	1.49765	-0.0897121	-1.0696	-0.640966
								32.5167	2.97279	1.35076	-0.0572262	-1.22148	-0.616786
								32.5333	2.84592	1.1857	0.0552113	-0.882722	-0.434248
								32.55	3.03375	1.31615	-0.142643	-1.27808	-0.279396
								32.5667	2.49586	1.36856	0.301393	-1.12958	-0.260204
								32.5833	2.80057	1.56844	-0.0427431	-1.03771	-0.482869
								32.6	2.97756	1.7015	0.141585	-1.14222	-0.543843
								32.6167	3.08765	1.36116	0.194978	-0.924853	-0.546881
								32.6333	3.10915	1.56774	0.108969	-0.924113	-0.413989
								32.65	3.5396	1.51402	0.234683	-0.538547	-0.545232
								32.6667	3.28826	1.54828	-0.0445218	-0.538965	-0.163364
								32.6833	3.69951	1.31742	0.0478804	-1.38982	-0.303906
								32.7	3.39448	1.45771	0.170275	-0.727463	-0.285107
								32.7167	3.3629	1.33456	0.028691	-0.774283	-0.36687
								32.7333	3.61918	1.15177	0.025103	-1.34223	-0.504739
								32.75	3.33549	1.42085	0.309109	-1.13715	-0.474595
								32.7667	3.48684	1.34808	-0.0365735	-1.05319	-0.672847
								32.7833	3.3004	1.3213	-0.0633014	-1.10196	-0.482505
								32.8	3.0739	1.65032	0.313179	-0.93449	-0.566759
								32.8167	3.05458	1.58443	-0.0928589	-1.29509	-0.451242
								32.8333	2.7726	1.79445	0.221165	-1.43534	-0.575933
								32.85	2.81381	1.83921	0.171312	-1.2126	-0.535805
								32.8667	2.9217	1.69018	0.244371	-1.57162	-0.60953
								32.8833	3.10147	1.41168	0.247693	-0.984473	-0.635122
								32.9	2.86738	1.55728	0.320241	-1.42214	-0.388062
								32.9167	2.72445	1.45575	0.123349	-1.06627	-0.504331
								32.9333	2.62804	1.50922	0.59952	-1.25229	-0.47489
								32.95	2.92208	1.42553	0.317862	-1.3141	-0.583926
								32.9667	2.53212	1.66582	0.080423	-1.38172	-0.579861
								32.9833	2.76414	1.62129	0.537355	-1.11968	-0.858012
								33	2.7695	1.61931	0.446395	-1.14598	-0.503085
								33.0167	2.45762	1.79581	0.187879	-0.828038	-0.611099
								33.0333	2.65008	2.12671	0.14675	-0.806113	-0.413458
								33.05	2.28352	1.93976	0.332617	-1.35664	-0.525651
								33.0667	2.4773	1.73009	0.273212	-1.32386	-0.479087
								33.0833	2.36574	1.72004	0.342536	-1.08897	-0.43561
								33.1	2.66676	1.75401	0.202785	-1.02599	-0.508862
								33.1167	2.29721	1.95653	0.759712	-1.13544	-0.682617
								33.1333	2.44657	1.83342	0.397269	-1.05252	-0.629028
								33.15	2.66644	1.78058	0.185364	-1.14322	-0.574996
								33.1667	2.73106	1.73571	0.236806	-0.964703	-0.419743
								33.1833	2.60361	1.7898	0.654069	-1.20207	-0.451327
								33.2	2.71354	1.61716	0.129611	-0.7652	-0.598254
								33.2167	2.6402	1.73106	-0.415445	-0.690501	-0.283138
								33.2333	2.73917	1.8319	0.364831	-0.422852	-0.256267
								33.25	2.32247	1.82438	0.338637	-0.350865	-0.277367
								33.2667	2.21486	1.74886	0.260168	-0.246656	-0.302074
								33.2833	2.51785	1.78469	0.841117	-0.452446	-0.208455
								33.3	2.12649	1.48897	-0.278258	-0.88919	-0.28603
[truncated: 2,081 more rows]

## Sheet: fig.4h
Fig. 4h	VEH	5 min			10 min			15 min			20 min			25 min				DETQ	0 min			5 min			10 min			15 min			20 min			25 min			30 min			35 min			40 min			45 min			50 min
Normalized ΔF/F	Time (s)	Mean	SEM	N	Mean	SEM	N	Mean	SEM	N	Mean	SEM	N	Mean	SEM	N		Time (s)	Mean	SEM	N	Mean	SEM	N	Mean	SEM	N	Mean	SEM	N	Mean	SEM	N	Mean	SEM	N	Mean	SEM	N	Mean	SEM	N	Mean	SEM	N	Mean	SEM	N	Mean
	-60.0048	8.14285	8.8698	5	-2.43369	8.39701	5	19.7346	16.7784	5	9.64682	2.57135	5	7.84496	5.14103	5		-60.0048	52.7879	35.9859	5	-4.20876	4.94091	5	9.20132	6.72114	5	27.4629	5.2177	5	20.5966	10.9835	5	15.0552	11.5841	5	-1.19854	4.69289	5	-0.45832	11.756	5	-8.12673	8.92503	5	-4.3868	13.4821	5	2.03803
	-59.9949	7.93643	8.83815	5	-2.45448	8.34569	5	19.4027	16.7039	5	9.59743	2.52889	5	7.72555	5.10891	5		-59.9949	52.3066	35.9928	5	-3.98709	5.01341	5	8.70444	6.79622	5	27.4767	5.21997	5	20.7485	11.001	5	15.0808	11.6178	5	-1.31195	4.91557	5	-0.46393	11.849	5	-8.38928	8.85264	5	-4.28169	13.4318	5	1.94272
	-59.9851	7.73116	8.80183	5	-2.47361	8.29043	5	19.0732	16.6217	5	9.56724	2.47501	5	7.62412	5.08499	5		-59.9851	51.8252	36.0038	5	-3.76865	5.08141	5	8.18407	6.8824	5	27.4956	5.221	5	20.8819	11.0073	5	15.1074	11.6541	5	-1.41346	5.12608	5	-0.47281	11.9382	5	-8.64954	8.77853	5	-4.17383	13.3713	5	1.84074
	-59.9753	7.52737	8.76095	5	-2.49102	8.23148	5	18.7479	16.532	5	9.55696	2.41	5	7.54158	5.06923	5		-59.9753	51.345	36.0188	5	-3.55187	5.14493	5	7.64222	6.97869	5	27.5191	5.22113	5	20.9945	11.0011	5	15.1352	11.6928	5	-1.50239	5.32365	5	-0.48384	12.0236	5	-8.90554	8.70293	5	-4.06277	13.3008	5	1.73161
	-59.9654	7.32548	8.71569	5	-2.50702	8.16917	5	18.429	16.4351	5	9.56703	2.33475	5	7.47859	5.06151	5		-59.9654	50.867	36.0372	5	-3.33495	5.20423	5	7.08117	7.08387	5	27.5464	5.22071	5	21.0837	10.9809	5	15.1641	11.7335	5	-1.5781	5.50758	5	-0.49575	12.1052	5	-9.15545	8.62613	5	-3.94824	13.2209	5	1.61508
	-59.9556	7.12611	8.66626	5	-2.52216	8.10396	5	18.1181	16.3312	5	9.59771	2.25078	5	7.43554	5.06164	5		-59.9556	50.3923	36.0587	5	-3.11597	5.2597	5	6.50347	7.19659	5	27.5771	5.22009	5	21.1473	10.9452	5	15.1941	11.7759	5	-1.63999	5.6772	5	-0.50715	12.1829	5	-9.39758	8.54849	5	-3.83014	13.1321	5	1.49117
	-59.9458	6.93006	8.61293	5	-2.53724	8.03643	5	17.8171	16.2206	5	9.64901	2.16036	5	7.41256	5.06936	5		-59.9458	49.9221	36.083	5	-2.89296	5.31185	5	5.91186	7.3154	5	27.6107	5.21962	5	21.1827	10.8923	5	15.2245	11.82	5	-1.68755	5.83192	5	-0.51667	12.2568	5	-9.63038	8.47042	5	-3.70847	13.035	5	1.3602
	-59.9359	6.73829	8.55607	5	-2.55324	7.96719	5	17.5274	16.1034	5	9.7208	2.06661	5	7.40954	5.0844	5		-59.9359	49.4577	36.1097	5	-2.66404	5.3613	5	5.30914	7.43889	5	27.6466	5.21962	5	21.1879	10.8209	5	15.2546	11.8655	5	-1.72034	5.97122	5	-0.52293	12.3273	5	-9.85247	8.39238	5	-3.58336	12.9301	5	1.22274
	-59.9261	6.55194	8.49614	5	-2.5712	7.89692	5	17.2504	15.9798	5	9.81276	1.97357	5	7.4262	5.10643	5		-59.9261	49.0004	36.1384	5	-2.42747	5.40868	5	4.69815	7.56569	5	27.6844	5.22039	5	21.1614	10.7295	5	15.2834	11.9125	5	-1.73806	6.09469	5	-0.52466	12.3944	5	-10.0626	8.31489	5	-3.45502	12.8183	5	1.07968
	-59.9163	6.37226	8.43368	5	-2.59219	7.82628	5	16.9872	15.8502	5	9.92443	1.88631	5	7.46215	5.13511	5		-59.9163	48.5513	36.1688	5	-2.18179	5.45468	5	4.08167	7.69459	5	27.7235	5.22222	5	21.1019	10.6174	5	15.3096	11.9612	5	-1.74057	6.20205	5	-0.52068	12.4586	5	-10.2599	8.23849	5	-3.3237	12.7002	5	0.932182
	-59.9065	6.20053	8.36931	5	-2.61727	7.75591	5	16.7389	15.7147	5	10.0552	1.81084	5	7.51698	5.17011	5		-59.9065	48.1114	36.2007	5	-1.9259	5.49996	5	3.46233	7.82457	5	27.7635	5.22537	5	21.009	10.4839	5	15.3317	12.0116	5	-1.72787	6.29313	5	-0.50992	12.5204	5	-10.4433	8.16372	5	-3.18969	12.5767	5	0.781718
	-59.8966	6.038	8.30372	5	-2.6474	7.68644	5	16.5061	15.5737	5	10.2041	1.75386	5	7.59023	5.2111	5		-59.8966	47.6819	36.2337	5	-1.65911	5.54517	5	2.84257	7.95482	5	27.8038	5.23013	5	20.883	10.3288	5	15.3481	12.064	5	-1.70013	6.36796	5	-0.49146	12.58	5	-10.6123	8.09108	5	-3.05333	12.4483	5	0.630002
	-59.8868	5.88574	8.23761	5	-2.68346	7.61845	5	16.2894	15.4274	5	10.3702	1.72207	5	7.6815	5.25778	5		-59.8868	47.2636	36.2677	5	-1.3812	5.59089	5	2.22456	8.08478	5	27.8438	5.2368	5	20.7247	10.1526	5	15.3572	12.1189	5	-1.65768	6.42669	5	-0.4645	12.6383	5	-10.7662	8.02103	5	-2.91498	12.3161	5	0.47896
	-59.877	5.74458	8.17166	5	-2.72622	7.55251	5	16.0889	15.2763	5	10.5519	1.72116	5	7.79037	5.30989	5		-59.877	46.8572	36.3024	5	-1.09241	5.63764	5	1.61022	8.21408	5	27.8827	5.24571	5	20.5357	9.95587	5	15.3576	12.1764	5	-1.60102	6.46964	5	-0.42841	12.6956	5	-10.9047	7.95398	5	-2.77505	12.1805	5	0.330665
	-59.8671	5.61504	8.10649	5	-2.77638	7.48917	5	15.9046	15.1206	5	10.7475	1.75457	5	7.91648	5.36722	5		-59.8671	46.4633	36.3377	5	-0.79343	5.68589	5	1.00113	8.3426	5	27.9199	5.25724	5	20.3181	9.74	5	15.3478	12.237	5	-1.53073	6.49721	5	-0.38267	12.7525	5	-11.0273	7.89023	5	-2.63398	12.0424	5	0.187253
	-59.8573	5.49723	8.04259	5	-2.83453	7.429	5	15.7364	14.9607	5	10.9547	1.82273	5	8.0594	5.42962	5		-59.8573	46.0823	36.3736	5	-0.48536	5.73598	5	0.398614	8.47035	5	27.9543	5.27179	5	20.0747	9.50654	5	15.327	12.301	5	-1.44749	6.50992	5	-0.32688	12.8097	5	-11.1339	7.82997	5	-2.49229	11.9024	5	0.050841
	-59.8475	5.3909	7.98029	5	-2.90121	7.37256	5	15.5836	14.797	5	11.1711	1.92304	5	8.21867	5.497	5		-59.8475	45.7146	36.4098	5	-0.16967	5.78818	5	-0.19631	8.59748	5	27.9852	5.28979	5	19.8083	9.25739	5	15.2945	12.3687	5	-1.35199	6.50829	5	-0.26078	12.8676	5	-11.2241	7.77334	5	-2.35053	11.7609	5	-0.07656
	-59.8376	5.2954	7.91976	5	-2.9769	7.32045	5	15.4458	14.6296	5	11.3936	2.05065	5	8.39374	5.56932	5		-59.8376	45.3603	36.4465	5	0.151894	5.84267	5	-0.78285	8.72419	5	28.0115	5.31168	5	19.5218	8.99457	5	15.25	12.4403	5	-1.24489	6.49283	5	-0.18414	12.9267	5	-11.2977	7.72038	5	-2.20931	11.6185	5	-0.19313
	-59.8278	5.20978	7.86094	5	-3.062	7.27326	5	15.3221	14.4591	5	11.619	2.19957	5	8.58391	5.6466	5		-59.8278	45.0196	36.4836	5	0.477353	5.89956	5	-1.36044	8.85071	5	28.0323	5.33788	5	19.2183	8.72017	5	15.1938	12.5159	5	-1.12676	6.46396	5	-0.09682	12.9873	5	-11.3545	7.67109	5	-2.06927	11.4755	5	-0.29729
	-59.818	5.13286	7.80361	5	-3.15685	7.2316	5	15.2115	14.2855	5	11.844	2.36357	5	8.78835	5.72891	5		-59.818	44.6925	36.5211	5	0.8046	5.95886	5	-1.92864	8.97721	5	28.0465	5.36876	5	18.9006	8.43617	5	15.1263	12.5955	5	-0.99803	6.42205	5	0.001309	13.0497	5	-11.3941	7.62544	5	-1.93107	11.3323	5	-0.38774
	-59.8082	5.06332	7.7474	5	-3.26173	7.19608	5	15.1132	14.1094	5	12.0651	2.53676	5	9.00607	5.81632	5		-59.8082	44.3791	36.5591	5	1.13145	6.02054	5	-2.48709	9.10379	5	28.0533	5.4046	5	18.5713	8.14441	5	15.0485	12.6788	5	-0.85902	6.36733	5	0.110352	13.1143	5	-11.416	7.5834	5	-1.79535	11.189	5	-0.46352
	-59.7983	4.99986	7.69182	5	-3.3768	7.16727	5	15.0261	13.9312	5	12.2791	2.71391	5	9.23587	5.90895	5		-59.7983	44.0795	36.5974	5	1.45575	6.08449	5	-3.03542	9.23042	5	28.052	5.4456	5	18.2327	7.84645	5	14.9615	12.7654	5	-0.70989	6.29996	5	0.23042	13.1812	5	-11.4198	7.54501	5	-1.66275	11.0459	5	-0.52398
	-59.7885	4.94128	7.63635	5	-3.50212	7.1457	5	14.9496	13.7513	5	12.4829	2.8906	5	9.47638	6.00689	5		-59.7885	43.7936	36.6361	5	1.7754	6.1506	5	-3.57322	9.35689	5	28.042	5.49176	5	17.8865	7.54359	5	14.8665	12.8549	5	-0.55067	6.22006	5	0.361602	13.2506	5	-11.4049	7.51036	5	-1.53382	10.9033	5	-0.56877
	-59.7787	4.88657	7.58049	5	-3.63765	7.13185	5	14.8828	13.5704	5	12.674	3.06317	5	9.72603	6.11022	5		-59.7787	43.5215	36.6751	5	2.08846	6.21869	5	-4.09996	9.48284	5	28.0231	5.54293	5	17.5344	7.23681	5	14.7648	12.9464	5	-0.38134	6.12773	5	0.503947	13.3225	5	-11.3704	7.47964	5	-1.40901	10.7615	5	-0.59787
	-59.7688	4.83497	7.52377	5	-3.78319	7.12612	5	14.8253	13.3894	5	12.8501	3.2287	5	9.98302	6.21897	5		-59.7688	43.2633	36.7142	5	2.39319	6.28858	5	-4.61493	9.60769	5	27.9952	5.59876	5	17.1777	6.92685	5	14.6576	13.0391	5	-0.20183	6.02314	5	0.657421	13.3972	5	-11.3157	7.45312	5	-1.28864	10.6207	5	-0.61152
	-59.759	4.78599	7.46586	5	-3.93845	7.12884	5	14.7768	13.209	5	13.0095	3.38499	5	10.2454	6.3331	5		-59.759	43.0192	36.7533	5	2.68809	6.36007	5	-5.11723	9.73069	5	27.9587	5.65868	5	16.8177	6.61423	5	14.5461	13.132	5	-0.0121	5.90657	5	0.821853	13.4747	5	-11.24	7.4312	5	-1.17287	10.4814	5	-0.61028
	-59.7492	4.73934	7.40649	5	-4.10298	7.14023	5	14.737	13.0305	5	13.1512	3.53042	5	10.511	6.45248	5		-59.7492	42.7891	36.7921	5	2.97193	6.43296	5	-5.6057	9.85085	5	27.9143	5.7219	5	16.4553	6.29933	5	14.4312	13.2242	5	0.187879	5.77841	5	0.996888	13.5549	5	-11.1424	7.4143	5	-1.06166	10.3439	5	-0.59493
	-59.7393	4.69492	7.34549	5	-4.27625	7.16046	5	14.7061	12.8549	5	13.2747	3.66393	5	10.7776	6.57685	5		-59.7393	42.5732	36.8302	5	3.24376	6.50707	5	-6.07896	9.96704	5	27.8631	5.78743	5	16.0915	5.98253	5	14.3134	13.3146	5	0.398068	5.63922	5	1.18195	13.6378	5	-11.0224	7.40293	5	-0.95475	10.2087	5	-0.56651
	-59.7295	4.65268	7.28272	5	-4.45761	7.18954	5	14.6844	12.6833	5	13.3797	3.78489	5	11.0427	6.70581	5		-59.7295	42.3714	36.8672	5	3.50287	6.5822	5	-6.53535	10.0779	5	27.8063	5.85408	5	15.7273	5.66425	5	14.1936	13.4023	5	0.618385	5.4897	5	1.3762	13.7233	5	-10.8793	7.39757	5	-0.85167	10.0761	5	-0.52626
	-59.7197	4.61255	7.21806	5	-4.64635	7.22742	5	14.6721	12.517	5	13.4666	3.89304	5	11.3039	6.83881	5		-59.7197	42.1839	36.9028	5	3.74883	6.65817	5	-6.97298	10.182	5	27.7456	5.92048	5	15.3638	5.34506	5	14.0719	13.4863	5	0.848705	5.33065	5	1.57858	13.811	5	-10.7128	7.3987	5	-0.75175	9.94644	5	-0.47557
	-59.7098	4.57432	7.15134	5	-4.84169	7.27395	5	14.6697	12.3568	5	13.536	3.98837	5	11.5588	6.97509	5		-59.7098	42.0108	36.9364	5	3.98137	6.73482	5	-7.38974	10.2776	5	27.6831	5.98512	5	15.0022	5.02571	5	13.949	13.5658	5	1.08888	5.16299	5	1.78778	13.9006	5	-10.5228	7.40668	5	-0.65408	9.82005	5	-0.41593
	-59.7	4.53763	7.08234	5	-5.04282	7.32883	5	14.6776	12.2038	5	13.5888	4.07109	5	11.805	7.11378	5		-59.7	41.8523	36.9673	5	4.20038	6.81196	5	-7.78341	10.3631	5	27.6209	6.04639	5	14.6436	4.70725	5	13.8252	13.6401	5	1.33872	4.98768	5	2.00232	13.9915	5	-10.3098	7.42179	5	-0.55762	9.69714	5	-0.34884
	-59.6902	4.50184	7.01071	5	-5.24891	7.3917	5	14.6962	12.0586	5	13.6261	4.1415	5	12.0402	7.25384	5		-59.6902	41.7088	36.995	5	4.40587	6.8894	5	-8.15169	10.4368	5	27.5615	6.10261	5	14.2892	4.39096	5	13.7011	13.7085	5	1.59802	4.80573	5	2.22056	14.0831	5	-10.0744	7.44414	5	-0.46117	9.57782	5	-0.27574
	-59.6804	4.46613	6.93602	5	-5.45913	7.46209	5	14.7259	11.9217	5	13.6488	4.19998	5	12.2624	7.39415	5		-59.6804	41.5809	37.0187	5	4.59786	6.9669	5	-8.49233	10.4969	5	27.5071	6.15206	5	13.9403	4.0784	5	13.5778	13.7704	5	1.86651	4.61819	5	2.44081	14.1746	5	-9.81788	7.4737	5	-0.36343	9.46211	5	-0.19795
	-59.6705	4.42941	6.85775	5	-5.67262	7.53941	5	14.7668	11.7932	5	13.6582	4.24694	5	12.4699	7.5335	5		-59.6705	41.4692	37.0378	5	4.77644	7.04419	5	-8.80322	10.5419	5	27.4603	6.19307	5	13.5981	3.77135	5	13.4562	13.8254	5	2.14378	4.42614	5	2.66138	14.2651	5	-9.54168	7.51025	5	-0.26311	9.34997	5	-0.11656
	-59.6607	4.39044	6.77531	5	-5.88854	7.623	5	14.8189	11.673	5	13.6554	4.28276	5	12.6613	7.67068	5		-59.6607	41.3748	37.0515	5	4.94167	7.12096	5	-9.0825	10.5704	5	27.4235	6.22402	5	13.2639	3.47178	5	13.3378	13.8727	5	2.42931	4.2307	5	2.8806	14.3536	5	-9.24772	7.55343	5	-0.15897	9.24127	5	-0.03243
	-59.6509	4.34789	6.68811	5	-6.106	7.71213	5	14.8823	11.561	5	13.6416	4.30778	5	12.8353	7.80451	5		-59.6509	41.2988	37.059	5	5.09357	7.19683	5	-9.32864	10.5811	5	27.3987	6.24341	5	12.9386	3.18178	5	13.2245	13.912	5	2.72233	4.0331	5	3.09698	14.4393	5	-8.93817	7.60276	5	-0.04991	9.13585	5	0.053911
	-59.641	4.30037	6.59556	5	-6.32407	7.806	5	14.9565	11.4565	5	13.6178	4.32227	5	12.9911	7.93382	5		-59.641	41.2423	37.0594	5	5.23217	7.27135	5	-9.54049	10.5729	5	27.3878	6.24996	5	12.6234	2.90348	5	13.1182	13.9424	5	3.02183	3.83468	5	3.30915	14.5211	5	-8.61537	7.65766	5	0.064962	9.03352	5	0.142165
	-59.6312	4.24653	6.49711	5	-6.54177	7.90379	5	15.0413	11.3587	5	13.5852	4.3264	5	13.1282	8.05754	5		-59.6312	41.2066	37.0522	5	5.35742	7.34405	5	-9.71736	10.5452	5	27.3923	6.24261	5	12.3192	2.639	5	13.0212	13.9634	5	3.32653	3.63699	5	3.51596	14.5981	5	-8.28173	7.71751	5	0.186284	8.93414	5	0.232284
	-59.6214	4.18512	6.39235	5	-6.75809	8.00468	5	15.1358	11.2669	5	13.5445	4.32022	5	13.2464	8.17466	5		-59.6214	41.1928	37.0365	5	5.46927	7.41437	5	-9.85898	10.4974	5	27.4132	6.22062	5	12.027	2.39038	5	12.9359	13.9743	5	3.63487	3.44178	5	3.71649	14.6694	5	-7.9396	7.78169	5	0.314395	8.83759	5	0.324376
	-59.6115	4.11507	6.28093	5	-6.9719	8.10784	5	15.2393	11.18	5	13.4965	4.30362	5	13.3454	8.28424	5		-59.6115	41.2019	37.0118	5	5.56762	7.48175	5	-9.96553	10.4293	5	27.451	6.18358	5	11.7475	2.15955	5	12.8644	13.9743	5	3.94501	3.25108	5	3.91003	14.7342	5	-7.5912	7.84961	5	0.449338	8.74384	5	0.418622
	-59.6017	4.03548	6.16265	5	-7.18208	8.21253	5	15.3507	11.097	5	13.442	4.2764	5	13.4254	8.38541	5		-59.6017	41.2344	36.9777	5	5.65237	7.54555	5	-10.0376	10.3409	5	27.5058	6.13152	5	11.4816	1.94826	5	12.8092	13.9629	5	4.25488	3.06724	5	4.09607	14.7918	5	-7.23853	7.92079	5	0.590872	8.65293	5	0.5152
	-59.5919	3.94565	6.03745	5	-7.38745	8.31805	5	15.4688	11.0169	5	13.3813	4.23823	5	13.4865	8.47733	5		-59.5919	41.2905	36.9339	5	5.72337	7.60514	5	-10.0761	10.2325	5	27.5772	6.06485	5	11.2302	1.75808	5	12.7721	13.9396	5	4.56223	2.89291	5	4.27429	14.8416	5	-6.88329	7.99483	5	0.738513	8.56499	5	0.614221
	-59.5821	3.84507	5.90534	5	-7.58688	8.42381	5	15.5922	10.9388	5	13.315	4.18871	5	13.5289	8.55919	5		-59.5821	41.3701	36.8802	5	5.78049	7.65984	5	-10.0822	10.1045	5	27.6644	5.98443	5	10.9941	1.5903	5	12.7548	13.9037	5	4.86466	2.73103	5	4.4445	14.8831	5	-6.52687	8.07149	5	0.891588	8.48019	5	0.715688
	-59.5722	3.73343	5.76644	5	-7.77927	8.52936	5	15.7195	10.8618	5	13.2434	4.12744	5	13.553	8.63022	5		-59.5722	41.4725	36.8165	5	5.82358	7.70898	5	-10.0573	9.95748	5	27.7659	5.89158	5	10.7744	1.44594	5	12.7584	13.8552	5	5.15972	2.5847	5	4.60658	14.9158	5	-6.17034	8.15062	5	1.04931	8.39876	5	0.819492
	-59.5624	3.61059	5.62093	5	-7.96371	8.63435	5	15.8489	10.7854	5	13.1669	4.05415	5	13.5589	8.68964	5		-59.5624	41.5967	36.7431	5	5.85249	7.75189	5	-10.0028	9.79229	5	27.8804	5.78805	5	10.572	1.32559	5	12.7836	13.7939	5	5.44498	2.45702	5	4.76042	14.9394	5	-5.81451	8.23222	5	1.21083	8.32088	5	0.925436
	-59.5526	3.47656	5.46906	5	-8.13943	8.7386	5	15.9787	10.7091	5	13.0859	3.96873	5	13.5467	8.73669	5		-59.5526	41.7413	36.6603	5	5.86708	7.78791	5	-9.92037	9.60986	5	28.006	5.67601	5	10.3879	1.2293	5	12.8307	13.7202	5	5.71811	2.35074	5	4.90589	14.9535	5	-5.45998	8.31636	5	1.37534	8.24675	5	1.03328
	-59.5427	3.33151	5.3111	5	-8.30591	8.84205	5	16.1074	10.6327	5	13.001	3.8714	5	13.5167	8.77063	5		-59.5427	41.9048	36.5683	5	5.86724	7.81646	5	-9.8114	9.41132	5	28.141	5.55805	5	10.223	1.15643	5	12.8992	13.6344	5	5.97691	2.26797	5	5.04277	14.9578	5	-5.10721	8.40313	5	1.5421	8.17647	5	1.14282
	-59.5329	3.17574	5.1474	5	-8.46289	8.94476	5	16.2332	10.5561	5	12.913	3.76282	5	13.4688	8.79075	5		-59.5329	42.0855	36.4677	5	5.85288	7.837	5	-9.67732	9.19791	5	28.2834	5.43714	5	10.0782	1.10562	5	12.9885	13.5374	5	6.21944	2.20975	5	5.17074	14.952	5	-4.75664	8.49265	5	1.7105	8.11009	5	1.25389
	-59.5231	3.00974	4.97835	5	-8.6104	9.04692	5	16.3546	10.4795	5	12.8228	3.64417	5	13.403	8.79634	5		-59.5231	42.2814	36.3589	5	5.82391	7.84911	5	-9.51941	8.97105	5	28.4316	5.31663	5	9.95432	1.07484	5	13.0974	13.43	5	6.44407	2.1758	5	5.28939	14.9358	5	-4.40871	8.58498	5	1.88009	8.0476	5	1.36645
	-59.5132	2.83419	4.80448	5	-8.74874	9.14881	5	16.4705	10.4032	5	12.7316	3.51727	5	13.3193	8.78673	5		-59.5132	42.4907	36.2426	5	5.78024	7.85246	5	-9.33881	8.73232	5	28.5841	5.20022	5	9.85188	1.06159	5	13.2244	13.3134	5	6.64948	2.16449	5	5.39823	14.9089	5	-4.06399	8.68005	5	2.05055	7.98893	5	1.48058
	-59.5034	2.64999	4.62644	5	-8.87843	9.25081	5	16.5797	10.3275	5	12.6407	3.38465	5	13.2175	8.76129	5		-59.5034	42.7118	36.1191	5	5.72174	7.84688	5	-9.13652	8.48343	5	28.7394	5.09188	5	9.77117	1.06324	5	13.3681	13.1889	5	6.83476	2.17302	5	5.49674	14.8711	5	-3.72315	8.77773	5	2.22171	7.934	5	1.59646
	-59.4936	2.45829	4.44511	5	-9.00027	9.35335	5	16.6814	10.2531	5	12.5517	3.2496	5	13.0973	8.71944	5		-59.4936	42.9429	35.9891	5	5.64824	7.8323	5	-8.91342	8.22626	5	28.8964	4.9958	5	9.71215	1.07729	5	13.5266	13.0579	5	6.99939	2.1978	5	5.58441	14.8224	5	-3.38701	8.87769	5	2.39347	7.88271	5	1.71432
	-59.4837	2.26046	4.26161	5	-9.11522	9.45698	5	16.7752	10.1804	5	12.466	3.11616	5	12.9585	8.66062	5		-59.4837	43.1826	35.8532	5	5.55949	7.80881	5	-8.67031	7.96277	5	29.0542	4.91626	5	9.67439	1.10162	5	13.6985	12.9218	5	7.14324	2.23491	5	5.66082	14.7628	5	-3.0565	8.97948	5	2.56577	7.83505	5	1.8344
	-59.4739	2.05814	4.07732	5	-9.22441	9.56226	5	16.8609	10.1101	5	12.3853	2.98914	5	12.8009	8.58434	5		-59.4739	43.4295	35.712	5	5.45514	7.7766	5	-8.40791	7.69507	5	29.2121	4.85746	5	9.65708	1.13458	5	13.8823	12.7821	5	7.26655	2.28055	5	5.72568	14.6925	5	-2.73261	9.08253	5	2.73852	7.79106	5	1.95687
	-59.4641	1.85309	3.89394	5	-9.32909	9.66984	5	16.9386	10.0425	5	12.3112	2.87393	5	12.624	8.49019	5		-59.4641	43.6823	35.566	5	5.33477	7.73599	5	-8.12698	7.42536	5	29.3696	4.82328	5	9.65902	1.17493	5	14.0763	12.6402	5	7.3699	2.33128	5	5.77893	14.6118	5	-2.41634	9.18615	5	2.91151	7.7509	5	2.08174
	-59.4543	1.64723	3.71348	5	-9.43057	9.78037	5	17.0085	9.97816	5	12.2452	2.7763	5	12.4279	8.37784	5		-59.4543	43.9398	35.4158	5	5.19789	7.68738	5	-7.82828	7.1559	5	29.526	4.81707	5	9.67864	1.2218	5	14.2795	12.4975	5	7.45414	2.38424	5	5.82075	14.5213	5	-2.10864	9.28962	5	3.0844	7.71483	5	2.20883
	-59.4444	1.44249	3.53825	5	-9.53018	9.89451	5	17.0712	9.91738	5	12.1885	2.70194	5	12.2124	8.24705	5		-59.4444	44.2007	35.2623	5	5.04398	7.63123	5	-7.51273	6.88905	5	29.6811	4.84136	5	9.71411	1.27461	5	14.4906	12.3554	5	7.52033	2.43716	5	5.85162	14.4217	5	-1.81033	9.39218	5	3.25671	7.68323	5	2.3377
	-59.4346	1.24077	3.37085	5	-9.62925	10.0129	5	17.1273	9.86044	5	12.1424	2.65597	5	11.9777	8.09773	5		-59.4346	44.4637	35.1061	5	4.87251	7.56807	5	-7.18139	6.62722	5	29.8344	4.89766	5	9.76343	1.33294	5	14.7084	12.2152	5	7.56971	2.48837	5	5.87229	14.3142	5	-1.52206	9.49315	5	3.42775	7.65657	5	2.46763
	-59.4248	1.0438	3.21416	5	-9.72903	10.1361	5	17.1774	9.80752	5	12.1076	2.64223	5	11.7241	7.92998	5		-59.4248	44.7275	34.9479	5	4.683	7.49849	5	-6.83556	6.37286	5	29.9855	4.98636	5	9.82451	1.3965	5	14.9318	12.0782	5	7.60358	2.53674	5	5.88384	14.1997	5	-1.2443	9.59186	5	3.59673	7.63538	5	2.59765
	-59.4149	0.853165	3.07121	5	-9.83068	10.2646	5	17.2222	9.75878	5	12.0847	2.66277	5	11.4523	7.74406	5		-59.4149	44.9907	34.7886	5	4.47507	7.42311	5	-6.4768	6.12846	5	30.1338	5.10669	5	9.89533	1.46506	5	15.1594	11.9452	5	7.62331	2.58162	5	5.88758	14.0796	5	-0.97727	9.68782	5	3.76276	7.62021	5	2.72656
	-59.4051	0.670201	2.94517	5	-9.93524	10.3989	5	17.2626	9.71434	5	12.0741	2.71758	5	11.1634	7.54054	5		-59.4051	45.2519	34.6289	5	4.24848	7.34264	5	-6.10697	5.89646	5	30.2788	5.25682	5	9.97398	1.53845	5	15.39	11.8175	5	7.63026	2.62273	5	5.88504	13.9553	5	-0.72101	9.78061	5	3.92496	7.61162	5	2.85301
	-59.3953	0.496027	2.83916	5	-10.0436	10.5393	5	17.2992	9.67435	5	12.0756	2.80474	5	10.8589	7.32022	5		-59.3953	45.5094	34.4698	5	4.00318	7.25784	5	-5.72821	5.67924	5	30.4198	5.43404	5	10.0588	1.61655	5	15.6218	11.6958	5	7.62575	2.66014	5	5.87789	13.8282	5	-0.47537	9.86998	5	4.08248	7.61009	5	2.97553
	-59.3854	0.331556	2.75603	5	-10.1564	10.686	5	17.3329	9.63896	5	12.0889	2.92089	5	10.5407	7.08426	5		-59.3854	45.7618	34.3119	5	3.73931	7.16959	5	-5.34295	5.47898	5	30.5559	5.63495	5	10.1483	1.69924	5	15.8531	11.5808	5	7.61108	2.6942	5	5.86786	13.6999	5	-0.2401	9.95579	5	4.23463	7.61603	5	3.09264
	-59.3756	0.177538	2.69812	5	-10.2743	10.8392	5	17.3643	9.6084	5	12.1133	3.06187	5	10.2112	6.83414	5		-59.3756	46.0075	34.1562	5	3.45725	7.07891	5	-4.95387	5.2976	5	30.6864	5.85568	5	10.2415	1.78647	5	16.0819	11.4729	5	7.58748	2.72548	5	5.85662	13.5717	5	-0.01487	10.038	5	4.38092	7.62973	5	3.20292
	-59.3658	0.0346021	2.66691	5	-10.3975	10.999	5	17.3941	9.58292	5	12.1478	3.22328	5	9.87328	6.57172	5		-59.3658	46.245	34.0032	5	3.15762	6.98698	5	-4.5638	5.13659	5	30.8103	6.09212	5	10.3374	1.87818	5	16.3061	11.3726	5	7.55616	2.7548	5	5.84576	13.4451	5	0.200633	10.1168	5	4.52111	7.65133	5	3.3051
	-59.356	-0.096703	2.6628	5	-10.5263	11.1651	5	17.4228	9.56278	5	12.1911	3.40092	5	9.53026	6.29919	5		-59.356	46.4731	33.8536	5	2.84131	6.89518	5	-4.17564	4.99695	5	30.9266	6.34008	5	10.4354	1.97434	5	16.5234	11.2798	5	7.51831	2.78313	5	5.83668	13.3212	5	0.406694	10.1921	5	4.65519	7.68086	5	3.3981
	-59.3461	-0.215879	2.68499	5	-10.6606	11.3374	5	17.4508	9.54817	5	12.2414	3.59104	5	9.1858	6.01912	5		-59.3461	46.6905	33.708	5	2.50945	6.80511	5	-3.7923	4.87905	5	31.0345	6.59548	5	10.5351	2.0749	5	16.7313	11.1942	5	7.47513	2.81161	5	5.83051	13.2014	5	0.603512	10.2641	5	4.78344	7.71822	5	3.48109
	-59.3363	-0.322469	2.73152	5	-10.8002	11.5154	5	17.4785	9.5392	5	12.2972	3.79044	5	8.8438	5.73436	5		-59.3363	46.8963	33.5668	5	2.16345	6.71861	5	-3.41654	4.78262	5	31.1331	6.85445	5	10.6362	2.17981	5	16.9275	11.1155	5	7.42782	2.84151	5	5.8281	13.0865	5	0.791203	10.3329	5	4.9063	7.76315	5	3.5535
	-59.3265	-0.416062	2.7995	5	-10.9447	11.6984	5	17.5057	9.53582	5	12.3563	3.99644	5	8.50832	5.44803	5		-59.3265	47.0896	33.4303	5	1.80495	6.63773	5	-3.05093	4.70669	5	31.222	7.11342	5	10.7383	2.289	5	17.1094	11.0429	5	7.3776	2.8742	5	5.82998	12.9775	5	0.969807	10.3986	5	5.02436	7.81534	5	3.61504
	-59.3166	-0.496317	2.88545	5	-11.0935	11.8854	5	17.5322	9.53773	5	12.4168	4.20684	5	8.18341	5.16342	5		-59.3166	47.2698	33.2988	5	1.43585	6.56473	5	-2.69775	4.6497	5	31.3007	7.36924	5	10.8411	2.40238	5	17.2747	10.9753	5	7.32572	2.91108	5	5.83634	12.875	5	1.13932	10.4611	5	5.13823	7.87438	5	3.66567
	-59.3068	-0.563	2.98565	5	-11.2458	12.0752	5	17.5572	9.54436	5	12.4765	4.41985	5	7.87295	4.88386	5		-59.3068	47.4362	33.1724	5	1.05827	6.50197	5	-2.35896	4.60963	5	31.369	7.61916	5	10.9441	2.51982	5	17.4211	10.9116	5	7.27343	2.95354	5	5.84702	12.7796	5	1.2997	10.5206	5	5.24847	7.93979	5	3.70558
	-59.297	-0.616021	3.09644	5	-11.4006	12.2663	5	17.5797	9.55486	5	12.5334	4.63399	5	7.58053	4.61266	5		-59.297	47.5885	33.051	5	0.674554	6.45186	5	-2.03616	4.58411	5	31.4269	7.86093	5	11.0467	2.64118	5	17.5463	10.8505	5	7.22197	3.0029	5	5.86158	12.6918	5	1.45097	10.5768	5	5.35548	8.01103	5	3.73511
	-59.2871	-0.655464	3.21447	5	-11.5564	12.457	5	17.5983	9.56809	5	12.5856	4.84806	5	7.30929	4.35288	5		-59.2871	47.7263	32.9345	5	0.287216	6.41672	5	-1.73064	4.5706	5	31.4747	8.09273	5	11.1482	2.7663	5	17.6485	10.7903	5	7.17255	3.06035	5	5.87927	12.612	5	1.59317	10.6296	5	5.45948	8.08755	5	3.75473
	-59.2773	-0.681615	3.33681	5	-11.7118	12.6452	5	17.611	9.58264	5	12.6312	5.06098	5	7.06181	4.10727	5		-59.2773	47.8492	32.8227	5	-0.10109	6.39864	5	-1.44337	4.56656	5	31.5127	8.31317	5	11.2477	2.895	5	17.7259	10.7296	5	7.1263	3.12689	5	5.89914	12.5404	5	1.72645	10.679	5	5.56046	8.16871	5	3.76495
	-59.2675	-0.694958	3.461	5	-11.865	12.829	5	17.6159	9.59692	5	12.6688	5.27182	5	6.83997	3.8781	5		-59.2675	47.9569	32.7152	5	-0.4876	6.39935	5	-1.17503	4.56958	5	31.5414	8.52128	5	11.3443	3.0271	5	17.7771	10.6669	5	7.08425	3.20331	5	5.92005	12.4773	5	1.85103	10.7248	5	5.65818	8.25388	5	3.76622
	-59.2577	-0.696162	3.58509	5	-12.0139	13.0063	5	17.6106	9.6092	5	12.6971	5.47971	5	6.64499	3.66705	5		-59.2577	48.049	32.6115	5	-0.86952	6.42009	5	-0.92609	4.57747	5	31.561	8.7164	5	11.4368	3.16235	5	17.8014	10.6008	5	7.04733	3.29012	5	5.94075	12.4227	5	1.96725	10.767	5	5.75221	8.34238	5	3.7589
	-59.2478	-0.686049	3.70756	5	-12.1566	13.1751	5	17.5926	9.6177	5	12.7152	5.68379	5	6.47731	3.47521	5		-59.2478	48.1252	32.5112	5	-1.24403	6.46153	5	-0.6968	4.58832	5	31.5722	8.89817	5	11.5241	3.30051	5	17.798	10.5302	5	7.01627	3.3876	5	5.95995	12.3769	5	2.07545	10.8054	5	5.84204	8.43352	5	3.74322
	-59.238	-0.665551	3.82729	5	-12.2908	13.3337	5	17.5596	9.62067	5	12.7224	5.88321	5	6.33665	3.30296	5		-59.238	48.1852	32.4136	5	-1.60837	6.5237	5	-0.4872	4.60055	5	31.5751	9.06643	5	11.6052	3.44122	5	17.7672	10.4539	5	6.99163	3.49577	5	5.97632	12.3399	5	2.17601	10.8401	5	5.92707	8.52656	5	3.71924
	-59.2282	-0.635656	3.94347	5	-12.4145	13.4804	5	17.5092	9.61646	5	12.7187	6.07704	5	6.22201	3.15009	5		-59.2282	48.2288	32.3179	5	-1.95986	6.60598	5	-0.29718	4.61289	5	31.5701	9.2212	5	11.679	3.58406	5	17.7094	10.3713	5	6.97379	3.61445	5	5.98861	12.3116	5	2.26924	10.8709	5	6.00675	8.6208	5	3.68686
	-59.2183	-0.597358	4.05555	5	-12.5258	13.6141	5	17.4393	9.60357	5	12.704	6.26433	5	6.13177	3.01582	5		-59.2183	48.2558	32.2236	5	-2.29597	6.70722	5	-0.12638	4.62441	5	31.5572	9.36259	5	11.7446	3.72846	5	17.6259	10.2821	5	6.9629	3.74326	5	5.99561	12.2921	5	2.35535	10.8979	5	6.08062	8.7155	5	3.64584
	-59.2085	-0.551595	4.16316	5	-12.623	13.7341	5	17.3481	9.5807	5	12.6788	6.44402	5	6.06373	2.89892	5		-59.2085	48.2662	32.1299	5	-2.61434	6.82578	5	0.025801	4.63442	5	31.5365	9.49078	5	11.8012	3.87375	5	17.5183	10.1861	5	6.95891	3.88166	5	5.99625	12.2812	5	2.43434	10.9211	5	6.14837	8.80993	5	3.59591
	-59.1987	-0.499206	4.26605	5	-12.7047	13.84	5	17.2343	9.5468	5	12.6437	6.61505	5	6.01521	2.79782	5		-59.1987	48.2604	32.0362	5	-2.91279	6.95964	5	0.160239	4.64251	5	31.508	9.60598	5	11.8483	4.0191	5	17.3888	10.0834	5	6.9616	4.02901	5	5.98956	12.279	5	2.50603	10.9404	5	6.20983	8.90337	5	3.53678
	-59.1888	-0.440886	4.36404	5	-12.7697	13.9317	5	17.0969	9.50104	5	12.5995	6.77627	5	5.98316	2.71077	5		-59.1888	48.2387	31.9419	5	-3.18943	7.10657	5	0.27816	4.64846	5	31.4716	9.70846	5	11.8854	4.16358	5	17.2398	9.97462	5	6.97056	4.18454	5	5.97471	12.2853	5	2.56997	10.9557	5	6.26503	8.99512	5	3.46827
	-59.179	-0.37716	4.45694	5	-12.8173	14.0097	5	16.9353	9.44284	5	12.5472	6.92659	5	5.96427	2.63587	5		-59.179	48.2019	31.8466	5	-3.4426	7.26424	5	0.381147	4.65217	5	31.4274	9.79847	5	11.9122	4.30614	5	17.0739	9.86028	5	6.98527	4.34742	5	5.95102	12.3	5	2.62545	10.967	5	6.31414	9.0845	5	3.39037
	-59.1692	-0.308363	4.54455	5	-12.8472	14.0744	5	16.7497	9.37185	5	12.4876	7.06493	5	5.95507	2.57124	5		-59.1692	48.1509	31.7496	5	-3.671	7.43027	5	0.471149	4.65365	5	31.3752	9.87632	5	11.9286	4.44573	5	16.894	9.74121	5	7.00506	4.51676	5	5.91797	12.3229	5	2.67157	10.9741	5	6.35749	9.17085	5	3.30334
	-59.1593	-0.234652	4.62659	5	-12.8591	14.1267	5	16.5405	9.28793	5	12.4215	7.19035	5	5.95201	2.51503	5		-59.1593	48.0867	31.6509	5	-3.87364	7.60239	5	0.550451	4.65291	5	31.3151	9.94232	5	11.9347	4.58127	5	16.7026	9.6183	5	7.0292	4.69163	5	5.87518	12.3538	5	2.70724	10.977	5	6.39545	9.25355	5	3.20768
	-59.1495	-0.156021	4.7027	5	-12.8533	14.1674	5	16.3085	9.19109	5	12.3493	7.30207	5	5.95159	2.46552	5		-59.1495	48.0106	31.5501	5	-4.04992	7.77845	5	0.621625	4.64992	5	31.2472	9.99679	5	11.9307	4.71179	5	16.5023	9.49248	5	7.05686	4.87107	5	5.82242	12.3925	5	2.73131	10.9755	5	6.42848	9.332	5	3.10424
	-59.1397	-0.0723538	4.77244	5	-12.83	14.1972	5	16.055	9.08153	5	12.2714	7.39951	5	5.95043	2.42111	5		-59.1397	47.9238	31.4472	5	-4.1996	7.95648	5	0.687446	4.64457	5	31.1716	10.0401	5	11.9168	4.83644	5	16.2954	9.36467	5	7.0872	5.05408	5	5.7596	12.4388	5	2.74262	10.9696	5	6.45706	9.40567	5	2.99415
	-59.1299	0.0165217	4.83529	5	-12.7897	14.2168	5	15.7816	8.95954	5	12.1877	7.48239	5	5.94531	2.38043	5		-59.1299	47.8278	31.3421	5	-4.32282	8.13472	5	0.750787	4.63667	5	31.0885	10.0727	5	11.8935	4.95457	5	16.0836	9.23575	5	7.11933	5.23967	5	5.6868	12.4924	5	2.74018	10.9594	5	6.48172	9.47403	5	2.87879
	-59.12	0.110754	4.89067	5	-12.7329	14.2266	5	15.4898	8.82553	5	12.0977	7.55069	5	5.93329	2.34236	5		-59.12	47.7236	31.2351	5	-4.42004	8.31158	5	0.814497	4.6259	5	30.9981	10.0949	5	11.8614	5.06581	5	15.8688	9.10653	5	7.15237	5.42687	5	5.60421	12.553	5	2.72319	10.945	5	6.50299	9.53663	5	2.75975
	-59.1102	0.210392	4.93801	5	-12.6599	14.2268	5	15.1817	8.67999	5	12.0006	7.6047	5	5.91172	2.30609	5		-59.1102	47.6124	31.1261	5	-4.49204	8.48568	5	0.881269	4.61185	5	30.9007	10.1074	5	11.8212	5.17004	5	15.6524	8.97775	5	7.18548	5.61471	5	5.51215	12.6205	5	2.6912	10.9266	5	6.5215	9.59307	5	2.6387
	-59.1004	0.31531	4.97674	5	-12.5713	14.2174	5	14.8591	8.52351	5	11.8952	7.64501	5	5.87834	2.27114	5		-59.1004	47.495	31.0155	5	-4.53981	8.65581	5	0.953512	4.59407	5	30.7964	10.1106	5	11.7738	5.26748	5	15.4356	8.85011	5	7.21786	5.80227	5	5.41105	12.6945	5	2.6441	10.9046	5	6.53794	9.643	5	2.51741
	-59.0905	0.42515	5.00638	5	-12.4672	14.1979	5	14.5241	8.35682	5	11.7803	7.67246	5	5.8313	2.23748	5		-59.0905	47.3724	30.9035	5	-4.56455	8.82093	5	1.03324	4.57207	5	30.6855	10.1052	5	11.72	5.35861	5	15.2195	8.72424	5	7.24884	5.98871	5	5.30141	12.7747	5	2.5822	10.8793	5	6.55313	9.68612	5	2.39762
	-59.0807	0.539291	5.02654	5	-12.3478	14.1676	5	14.1788	8.18074	5	11.6541	7.68812	5	5.76921	2.20545	5		-59.0807	47.245	30.7905	5	-4.56761	8.9801	5	1.12197	4.5454	5	30.5684	10.0918	5	11.6609	5.44417	5	15.0054	8.60076	5	7.27786	6.17324	5	5.18378	12.8608	5	2.50623	10.8514	5	6.56799	9.72219	5	2.281
	-59.0709	0.656834	5.03697	5	-12.2132	14.1257	5	13.8252	7.9963	5	11.5154	7.69322	5	5.69114	2.17585	5		-59.0709	47.1131	30.6768	5	-4.55036	9.13249	5	1.22068	4.51369	5	30.4454	10.071	5	11.5975	5.52509	5	14.7945	8.48029	5	7.30447	6.35517	5	5.05871	12.9523	5	2.41727	10.8213	5	6.58357	9.75102	5	2.16916
	-59.061	0.776631	5.03756	5	-12.0634	14.071	5	13.4656	7.80466	5	11.3626	7.68909	5	5.59665	2.14985	5		-59.061	46.977	30.5627	5	-4.51423	9.27737	5	1.32978	4.47668	5	30.317	10.0435	5	11.5309	5.60239	5	14.588	8.36346	5	7.32838	6.53388	5	4.92675	13.049	5	2.31671	10.7897	5	6.60097	9.77248	5	2.06364
	-59.0512	0.897337	5.02839	5	-11.8983	14.0025	5	13.1023	7.60723	5	11.1945	7.6771	5	5.48577	2.12893	5		-59.0512	46.8367	30.4487	5	-4.4606	9.41404	5	1.44913	4.43426	5	30.1837	10.0099	5	11.462	5.67712	5	14.3874	8.25092	5	7.3494	6.70884	5	4.78846	13.1501	5	2.2062	10.7571	5	6.62135	9.7865	5	1.96589
	-59.0414	1.01748	5.00965	5	-11.7178	13.919	5	12.7377	7.40563	5	11.0102	7.65857	5	5.35893	2.11475	5		-59.0414	46.692	30.3349	5	-4.39079	9.54185	5	1.57807	4.38646	5	30.046	9.97071	5	11.3917	5.75023	5	14.1941	8.14334	5	7.36745	6.8796	5	4.64436	13.2554	5	2.08753	10.7241	5	6.6458	9.79308	5	1.87729
	-59.0316	1.13558	4.9817	5	-11.522	13.8193	5	12.3743	7.20172	5	10.8095	7.6347	5	5.21697	2.10903	5		-59.0316	46.5427	30.2219	5	-4.30602	9.66015	5	1.71553	4.33347	5	29.9043	9.92639	5	11.3207	5.82253	5	14.0099	8.04141	5	7.38248	7.04577	5	4.495	13.364	5	1.96253	10.6913	5	6.67532	9.79228	5	1.79919
	-59.0217	1.25023	4.94504	5	-11.3108	13.7026	5	12.0147	6.99758	5	10.5922	7.60652	5	5.06104	2.11338	5		-59.0217	46.3885	30.1099	5	-4.20735	9.7683	5	1.86015	4.27564	5	29.7591	9.87736	5	11.2496	5.89457	5	13.8363	7.94575	5	7.3945	7.20701	5	4.34097	13.4755	5	1.83301	10.659	5	6.7107	9.78429	5	1.73285
	-59.0119	1.36019	4.90023	5	-11.0844	13.5681	5	11.6616	6.79556	5	10.3591	7.5748	5	4.89254	2.12916	5		-59.0119	46.2293	29.9994	5	-4.09569	9.86563	5	2.01035	4.21343	5	29.6109	9.82392	5	11.1788	5.96665	5	13.675	7.85694	5	7.4035	7.36304	5	4.18297	13.5892	5	1.70067	10.6276	5	6.75253	9.7694	5	1.67951
	-59.0021	1.4645	4.84792	5	-10.8431	13.4153	5	11.3179	6.59815	5	10.1114	7.54002	5	4.71309	2.15733	5		-59.0021	46.0648	29.8906	5	-3.97176	9.95147	5	2.16449	4.14742	5	29.4601	9.76628	5	11.1083	6.03876	5	13.5272	7.77545	5	7.40944	7.51359	5	4.02186	13.7043	5	1.56702	10.5973	5	6.80113	9.74801	5	1.64026
	-58.9922	1.56253	4.7888	5	-10.5872	13.2441	5	10.9864	6.40802	5	9.85078	7.50231	5	4.5244	2.19841	5		-58.9922	45.895	29.784	5	-3.83607	10.0251	5	2.32097	4.07824	5	29.307	9.70458	5	11.0383	6.11061	5	13.3943	7.70157	5	7.41226	7.65841	5	3.85875	13.8203	5	1.43334	10.5682	5	6.85654	9.72061	5	1.6161
	-58.9824	1.65401	4.72355	5	-10.3173	13.0543	5	10.6699	6.22783	5	9.57961	7.46147	5	4.32821	2.25241	5		-58.9824	45.7201	29.6798	5	-3.68889	10.0858	5	2.47832	4.00656	5	29.1518	9.63888	5	10.9687	6.18165	5	13.277	7.6354	5	7.41183	7.79727	5	3.69497	13.9365	5	1.30064	10.5403	5	6.91859	9.6878	5	1.60786
	-58.9726	1.73903	4.65286	5	-10.0338	12.8463	5	10.371	6.06023	5	9.30071	7.41695	5	4.12624	2.31888	5		-58.9726	45.5402	29.5783	5	-3.5303	10.1329	5	2.63525	3.93302	5	28.9948	9.56918	5	10.8993	6.25115	5	13.1761	7.57685	5	7.40795	7.92995	5	3.53217	14.0522	5	1.16965	10.5136	5	6.98689	9.65025	5	1.61617
	-58.9627	1.818	4.57737	5	-9.73742	12.6205	5	10.0921	5.90762	5	9.01732	7.36789	5	3.92012	2.397	5		-58.9627	45.3558	29.4798	5	-3.36017	10.1658	5	2.79071	3.85824	5	28.8363	9.49542	5	10.8298	6.31822	5	13.0916	7.52558	5	7.40038	8.05621	5	3.37227	14.1669	5	1.04079	10.4878	5	7.0609	9.60866	5	1.64142
	-58.9529	1.89165	4.49767	5	-9.42883	12.3777	5	9.8355	5.77209	5	8.73306	7.31316	5	3.71136	2.48568	5		-58.9529	45.1675	29.3846	5	-3.17819	10.1838	5	2.94387	3.78276	5	28.6766	9.41746	5	10.76	6.38189	5	13.0235	7.48104	5	7.38884	8.17581	5	3.21745	14.2799	5	0.914223	10.4627	5	7.13997	9.56376	5	1.68374
	-58.9431	1.96084	4.41433	5	-9.10873	12.1187	5	9.6028	5.65522	5	8.45181	7.25141	5	3.50126	2.58363	5		-58.9431	44.9759	29.2928	5	-2.98391	10.1864	5	3.09412	3.70704	5	28.5161	9.33516	5	10.6897	6.44116	5	12.9712	7.44251	5	7.37305	8.28848	5	3.07012	14.3908	5	0.789873	10.438	5	7.22343	9.51625	5	1.74299
	-58.9332	2.02655	4.32784	5	-8.77791	11.8444	5	9.3953	5.55798	5	8.17762	7.18117	5	3.29097	2.68949	5		-58.9332	44.7814	29.2045	5	-2.77683	10.1735	5	3.24099	3.63141	5	28.3552	9.2483	5	10.6186	6.49507	5	12.934	7.40916	5	7.35273	8.39396	5	2.93287	14.4989	5	0.667445	10.4132	5	7.31054	9.46684	5	1.81873
	-58.9234	2.08975	4.23868	5	-8.43716	11.556	5	9.21376	5.48064	5	7.91461	7.10085	5	3.08146	2.80189	5		-58.9234	44.5849	29.12	5	-2.55644	10.1448	5	3.38409	3.55612	5	28.1946	9.15664	5	10.5466	6.54267	5	12.9109	7.38011	5	7.32763	8.49197	5	2.80836	14.6037	5	0.5465	10.388	5	7.40059	9.41616	5	1.91024
	-58.9136	2.15126	4.14733	5	-8.08735	11.2547	5	9.0584	5.42272	5	7.66691	7.00891	5	2.87353	2.91949	5		-58.9136	44.3866	29.0394	5	-2.32233	10.1007	5	3.52305	3.48134	5	28.035	9.05993	5	10.4737	6.58304	5	12.9008	7.35449	5	7.2976	8.58223	5	2.6993	14.7049	5	0.426505	10.362	5	7.49282	9.36482	5	2.01655
	-58.9038	2.21175	4.05425	5	-7.72935	10.9418	5	8.92889	5.38301	5	7.43854	6.90385	5	2.66784	3.04107	5		-58.9038	44.187	28.9627	5	-2.07427	10.0415	5	3.65739	3.40714	5	27.8772	8.9579	5	10.4	6.61534	5	12.9026	7.33153	5	7.26254	8.66447	5	2.60834	14.8018	5	0.3069	10.3347	5	7.58646	9.31334	5	2.13641
	-58.8939	2.27165	3.95991	5	-7.36406	10.6187	5	8.8244	5.35967	5	7.23328	6.78434	5	2.46492	3.16552	5		-58.8939	43.9863	28.8901	5	-1.81227	9.9681	5	3.78648	3.3336	5	27.7222	8.85032	5	10.3254	6.63869	5	12.9153	7.3106	5	7.22247	8.73844	5	2.53799	14.894	5	0.187161	10.3058	5	7.68066	9.26217	5	2.26838
	-58.8841	2.33113	3.86484	5	-6.99236	10.2868	5	8.74365	5.35029	5	7.05464	6.64925	5	2.2652	3.29187	5		-58.8841	43.7848	28.8214	5	-1.53668	9.88154	5	3.90947	3.26074	5	27.5711	8.73701	5	10.2501	6.65225	5	12.938	7.29129	5	7.17751	8.8039	5	2.49055	14.9811	5	0.066862	10.275	5	7.77448	9.21167	5	2.41089
	-58.8743	2.39017	3.76954	5	-6.61508	9.94749	5	8.68493	5.3521	5	6.90572	6.49774	5	2.06904	3.41931	5		-58.8743	43.5823	28.7569	5	-1.2482	9.78322	5	4.02525	3.18866	5	27.4251	8.61782	5	10.1742	6.65509	5	12.9699	7.2734	5	7.1279	8.86067	5	2.46799	15.0628	5	-0.05428	10.2422	5	7.8668	9.16211	5	2.56226
	-58.8644	2.44853	3.67455	5	-6.23298	9.6023	5	8.64625	5.36211	5	6.78912	6.32928	5	1.87676	3.54719	5		-58.8644	43.3789	28.6964	5	-0.94788	9.67475	5	4.13248	3.11745	5	27.2855	8.49274	5	10.0977	6.64625	5	13.0104	7.25695	5	7.07397	8.90857	5	2.47188	15.1388	5	-0.17634	10.2074	5	7.95631	9.11357	5	2.72079
	-58.8546	2.50583	3.58042	5	-5.84677	9.25267	5	8.6254	5.37724	5	6.70689	6.14372	5	1.68866	3.67501	5		-58.8546	43.1745	28.6399	5	-0.63715	9.55795	5	4.22961	3.04729	5	27.1536	8.36185	5	10.0206	6.62467	5	13.0593	7.24221	5	7.01612	8.94749	5	2.50334	15.2087	5	-0.2992	10.1707	5	8.04145	9.06601	5	2.88485
	-58.8448	2.56161	3.48767	5	-5.45704	8.90003	5	8.62007	5.39447	5	6.66047	5.9413	5	1.50506	3.80239	5		-58.8448	42.9688	28.5875	5	-0.31772	9.43473	5	4.31498	2.97843	5	27.0308	8.22538	5	9.94268	6.58927	5	13.1161	7.22965	5	6.95481	8.97734	5	2.56295	15.2724	5	-0.42252	10.1323	5	8.12043	9.01919	5	3.0529
	-58.8349	2.61538	3.39683	5	-5.06431	8.54578	5	8.62793	5.411	5	6.65063	5.72273	5	1.32633	3.92904	5		-58.8349	42.7619	28.5391	5	0.008436	9.30703	5	4.38692	2.91119	5	26.9185	8.08371	5	9.86389	6.53892	5	13.1809	7.21991	5	6.8905	8.99809	5	2.65071	15.3297	5	-0.54573	10.0927	5	8.1912	8.97265	5	3.22358
	-58.8251	2.66667	3.30839	5	-4.66907	8.19133	5	8.64674	5.42427	5	6.6775	5.48916	5	1.153	4.05474	5		-58.8251	42.5535	28.4946	5	0.339147	9.17675	5	4.44384	2.84596	5	26.8178	7.93739	5	9.78397	6.4725	5	13.2534	7.21374	5	6.82368	9.00971	5	2.76603	15.3806	5	-0.66813	10.0524	5	8.25152	8.92572	5	3.39577
	-58.8153	2.71506	3.22281	5	-4.27175	7.83808	5	8.67443	5.43209	5	6.74055	5.24227	5	0.985748	4.17927	5		-58.8153	42.3436	28.4542	5	0.672131	9.04571	5	4.48439	2.7832	5	26.7299	7.78713	5	9.7027	6.38898	5	13.3336	7.21195	5	6.75487	9.01226	5	2.90776	15.425	5	-0.78892	10.0122	5	8.29896	8.87755	5	3.56854
	-58.8055	2.76024	3.14054	5	-3.87285	7.48746	5	8.70917	5.43267	5	6.83868	4.98426	5	0.825508	4.30238	5		-58.8055	42.1319	28.4177	5	1.00503	8.91554	5	4.50755	2.72343	5	26.6558	7.63382	5	9.61987	6.28749	5	13.421	7.21533	5	6.68458	9.00581	5	3.07416	15.4628	5	-0.90726	9.97266	5	8.33102	8.82704	5	3.74124
	-58.7956	2.80197	3.06201	5	-3.47289	7.14096	5	8.74942	5.42463	5	6.97024	4.71791	5	0.67349	4.42377	5		-58.7956	41.9184	28.3852	5	1.33547	8.7877	5	4.51272	2.66727	5	26.5964	7.47852	5	9.53531	6.16737	5	13.5152	7.22463	5	6.61333	8.9905	5	3.26307	15.4942	5	-1.02235	9.93459	5	8.34515	8.77297	5	3.91342
	-58.7858	2.84014	2.98763	5	-3.07253	6.80016	5	8.79391	5.40702	5	7.13316	4.44664	5	0.531207	4.54308	5		-58.7858	41.7027	28.357	5	1.66104	8.66342	5	4.4998	2.61536	5	26.5523	7.32245	5	9.44891	6.02826	5	13.6156	7.24046	5	6.54167	8.9665	5	3.47191	15.5192	5	-1.13349	9.89865	5	8.33882	8.71397	5	4.08479
	-58.776	2.8747	2.91781	5	-2.67257	6.46671	5	8.84167	5.37932	5	7.32503	4.17456	5	0.400469	4.65987	5		-58.776	41.4845	28.3331	5	1.97937	8.54371	5	4.46922	2.56846	5	26.524	7.16696	5	9.36066	5.87011	5	13.7211	7.26329	5	6.47021	8.93408	5	3.69786	15.5379	5	-1.24014	9.86548	5	8.30964	8.6486	5	4.25519
	-58.7661	2.90568	2.85295	5	-2.27395	6.14239	5	8.89203	5.34136	5	7.54319	3.90657	5	0.283353	4.77367	5		-58.7661	41.2635	28.3136	5	2.28807	8.42934	5	4.42192	2.52738	5	26.5118	7.01352	5	9.27061	5.69329	5	13.8309	7.29341	5	6.39958	8.89355	5	3.93795	15.5503	5	-1.34195	9.83563	5	8.25538	8.57545	5	4.42448
	-58.7563	2.93312	2.79347	5	-1.87782	5.82908	5	8.94454	5.29331	5	7.78488	3.6484	5	0.182121	4.88405	5		-58.7563	41.0392	28.2991	5	2.58475	8.32086	5	4.35933	2.493	5	26.5158	6.86367	5	9.17888	5.49856	5	13.9436	7.33093	5	6.33047	8.84531	5	4.1892	15.5566	5	-1.43871	9.80955	5	8.17402	8.49315	5	4.59247
	-58.7465	2.95706	2.73974	5	-1.48546	5.52873	5	8.99892	5.23563	5	8.04726	3.40671	5	0.0991148	4.99059	5		-58.7465	40.8111	28.2896	5	2.86707	8.2186	5	4.2833	2.46622	5	26.5359	6.71895	5	9.08566	5.28716	5	14.0579	7.37576	5	6.26359	8.78984	5	4.44875	15.5569	5	-1.53041	9.7876	5	8.06389	8.40051	5	4.75879
	-58.7366	2.97746	2.69207	5	-1.0983	5.24338	5	9.05505	5.16896	5	8.32752	3.18895	5	0.0366225	5.09304	5		-58.7366	40.5789	28.2855	5	3.13268	8.12267	5	4.19596	2.44797	5	26.5719	6.58084	5	8.99117	5.0608	5	14.1727	7.42763	5	6.19968	8.72771	5	4.71394	15.5512	5	-1.61712	9.77007	5	7.92364	8.29656	5	4.92289
	-58.7268	2.99418	2.6507	5	-0.717871	4.97506	5	9.11284	5.09411	5	8.62295	3.00315	5	-0.0032726	5.1913	5		-58.7268	40.342	28.2872	5	3.37933	8.03299	5	4.09965	2.43909	5	26.6233	6.45075	5	8.89564	4.82174	5	14.2867	7.48613	5	6.13939	8.65953	5	4.9824	15.5397	5	-1.69893	9.75721	5	7.7523	8.18068	5	5.0839
	-58.717	3.00698	2.6157	5	-0.345753	4.7258	5	9.17217	5.01199	5	8.93091	2.85724	5	-0.0188367	5.28548	5		-58.717	40.1003	28.2949	5	3.60486	7.94932	5	3.9968	2.44032	5	26.6895	6.32987	5	8.79931	4.57282	5	14.3988	7.55071	5	6.08331	8.58601	5	5.25209	15.5226	5	-1.77593	9.74919	5	7.54937	8.05261	5	5.24063
	-58.7071	3.01555	2.58695	5	0.0164493	4.49749	5	9.23284	4.92358	5	9.24894	2.75796	5	-0.00881657	5.37593	5		-58.7071	39.8535	28.3088	5	3.80729	7.87123	5	3.8898	2.45221	5	26.7698	6.21918	5	8.70239	4.31755	5	14.5083	7.62074	5	6.03187	8.50785	5	5.52133	15.5002	5	-1.84809	9.74619	5	7.31478	7.91255	5	5.39157
	-58.6973	3.01948	2.56412	5	0.367141	4.29184	5	9.29447	4.82987	5	9.57466	2.70958	5	0.0274563	5.46322	5		-58.6973	39.6018	28.3293	5	3.98486	7.79818	5	3.7809	2.47505	5	26.8632	6.11941	5	8.60508	4.06024	5	14.6144	7.69549	5	5.98534	8.4258	5	5.7888	15.4727	5	-1.91521	9.74835	5	7.04891	7.7612	5	5.53487
	-58.6875	3.01838	2.54668	5	0.704751	4.11023	5	9.35652	4.73193	5	9.90586	2.71278	5	0.090001	5.54811	5		-58.6875	39.3453	28.3562	5	4.1361	7.72948	5	3.67216	2.50885	5	26.9686	6.03097	5	8.50755	3.80606	5	14.7165	7.77422	5	5.94385	8.3406	5	6.05345	15.4406	5	-1.97688	9.75576	5	6.75261	7.59976	5	5.66845
	-58.6777	3.01195	2.53389	5	1.02772	3.95357	5	9.41818	4.63084	5	10.2404	2.76438	5	0.17817	5.63149	5		-58.6777	39.0845	28.3897	5	4.25987	7.66437	5	3.5654	2.55329	5	27.0848	5.954	5	8.40993	3.56118	5	14.8144	7.85612	5	5.90734	8.25301	5	6.31455	15.4044	5	-2.03242	9.76845	5	6.42713	7.42999	5	5.79001
	-58.6678	2.99999	2.52491	5	1.33452	3.82212	5	9.47843	4.52775	5	10.5763	2.85806	5	0.290686	5.71431	5		-58.6678	38.8199	28.4296	5	4.35542	7.60197	5	3.46215	2.60777	5	27.2107	5.88835	5	8.31238	3.3328	5	14.9076	7.94039	5	5.87566	8.16377	5	6.57155	15.3647	5	-2.08095	9.78635	5	6.07408	7.25415	5	5.89716
	-58.658	2.98255	2.51886	5	1.62358	3.71535	5	9.53605	4.4239	5	10.9117	2.98578	5	0.42573	5.79751	5		-58.658	38.5524	28.4756	5	4.4224	7.54138	5	3.36366	2.67143	5	27.3447	5.8336	5	8.21509	3.129	5	14.9959	8.02621	5	5.84863	8.07366	5	6.82408	15.3222	5	-2.12136	9.80926	5	5.6954	7.07499	5	5.9875
	-58.6482	2.95993	2.51489	5	1.89337	3.63181	5	9.58963	4.32065	5	11.2447	3.13914	5	0.581066	5.88196	5		-58.6482	38.2828	28.5273	5	4.46084	7.48166	5	3.27093	2.74321	5	27.4856	5.78912	5	8.11828	2.95836	5	15.0787	8.11277	5	5.82611	7.98349	5	7.0719	15.2775	5	-2.15241	9.83684	5	5.29321	6.89571	5	6.05874
	-58.6383	2.93271	2.51226	5	2.1423	3.56914	5	9.63764	4.21947	5	11.5737	3.3104	5	0.754198	5.9684	5		-58.6383	38.0117	28.5842	5	4.47115	7.42187	5	3.18467	2.82196	5	27.632	5.75407	5	8.02226	2.82898	5	15.1555	8.19924	5	5.80805	7.89411	5	7.31485	15.2314	5	-2.17279	9.8686	5	4.86982	6.71986	5	6.10877
	-58.6285	2.90172	2.51042	5	2.36881	3.52411	5	9.67849	4.12197	5	11.8968	3.49292	5	0.942534	6.05743	5		-58.6285	37.7402	28.6458	5	4.45407	7.3611	5	3.10534	2.90646	5	27.7823	5.7275	5	7.92745	2.74723	5	15.2257	8.28477	5	5.79457	7.80642	5	7.55281	15.1848	5	-2.18121	9.9039	5	4.42759	6.55131	5	6.13582
	-58.6187	2.86802	2.50902	5	2.57136	3.49284	5	9.71061	4.02986	5	12.2127	3.68128	5	1.14355	6.14947	5		-58.6187	37.4688	28.7113	5	4.41059	7.29851	5	3.03315	2.99554	5	27.9352	5.70833	5	7.83434	2.71617	5	15.2884	8.36852	5	5.78601	7.72139	5	7.78566	15.1383	5	-2.17643	9.94197	5	3.96891	6.39416	5	6.13849
	-58.6088	2.8328	2.50793	5	2.74851	3.47103	5	9.73251	3.94494	5	12.5196	3.87119	5	1.3549	6.24481	5		-58.6088	37.1982	28.78	5	4.34192	7.23332	5	2.96801	3.08812	5	28.0892	5.69544	5	7.74353	2.73463	5	15.3427	8.44961	5	5.78285	7.64002	5	8.0133	15.0927	5	-2.15741	9.98198	5	3.49613	6.25262	5	6.11581
	-58.599	2.79729	2.50727	5	2.89895	3.45434	5	9.74283	3.86899	5	12.8163	4.05927	5	1.57459	6.34355	5		-58.599	36.9287	28.8512	5	4.24935	7.16488	5	2.90962	3.18327	5	28.2429	5.68771	5	7.65564	2.79734	5	15.3873	8.52716	5	5.78576	7.56335	5	8.2356	15.0486	5	-2.12324	10.023	5	3.01153	6.13091	5	6.06728
	-58.5892	2.76268	2.50734	5	3.02157	3.43863	5	9.74046	3.80371	5	13.1012	4.24288	5	1.80093	6.44573	5		-58.5892	36.6604	28.9241	5	4.13425	7.09263	5	2.85738	3.28024	5	28.3947	5.68407	5	7.57132	2.89605	5	15.4211	8.60028	5	5.79545	7.49238	5	8.45241	15.0065	5	-2.07326	10.0642	5	2.51735	6.03313	5	5.99281
	-58.5794	2.72999	2.50858	5	3.11557	3.42026	5	9.72453	3.75061	5	13.3732	4.4199	5	2.03263	6.55126	5		-58.5794	36.3933	28.9981	5	3.99796	7.0162	5	2.81046	3.37846	5	28.5435	5.68353	5	7.4912	3.02123	5	15.4431	8.66809	5	5.81267	7.42808	5	8.66353	14.9668	5	-2.007	10.1046	5	2.01571	5.96305	5	5.89276
	-58.5695	2.70003	2.51157	5	3.1805	3.39632	5	9.69449	3.71092	5	13.631	4.58862	5	2.26872	6.65997	5		-58.5695	36.1271	29.0724	5	3.84173	6.93534	5	2.7678	3.47758	5	28.6879	5.68522	5	7.41581	3.16346	5	15.4521	8.72974	5	5.83806	7.37133	5	8.86876	14.93	5	-1.92419	10.1435	5	1.50866	5.92397	5	5.76778
	-58.5597	2.67334	2.51693	5	3.21632	3.36478	5	9.6501	3.68547	5	13.8734	4.74755	5	2.5085	6.77166	5		-58.5597	35.8614	29.1466	5	3.66673	6.84998	5	2.72813	3.57743	5	28.827	5.68846	5	7.34554	3.3144	5	15.4472	8.78442	5	5.87211	7.32288	5	9.06782	14.8964	5	-1.82473	10.1799	5	0.998191	5.91845	5	5.61879
	-58.5499	2.65017	2.52527	5	3.22338	3.32453	5	9.59144	3.67464	5	14.0993	4.89541	5	2.7514	6.88604	5		-58.5499	35.5956	29.22	5	3.47399	6.7602	5	2.69004	3.678	5	28.9599	5.69277	5	7.28062	3.46713	5	15.4278	8.83141	5	5.91509	7.2833	5	9.26038	14.8661	5	-1.70862	10.2133	5	0.48624	5.94819	5	5.44682
	-58.54	2.63052	2.53715	5	3.20251	3.27544	5	9.51886	3.67833	5	14.3077	5.03104	5	2.99696	7.0028	5		-58.54	35.3292	29.2923	5	3.26445	6.66626	5	2.652	3.77943	5	29.086	5.69783	5	7.22101	3.61621	5	15.3934	8.8701	5	5.96701	7.253	5	9.44601	14.8394	5	-1.57592	10.2429	5	-0.0253	6.01389	5	5.25299
	-58.5302	2.61417	2.55305	5	3.15486	3.21827	5	9.433	3.69596	5	14.4975	5.15337	5	3.24466	7.12161	5		-58.5302	35.0617	29.363	5	3.03896	6.56853	5	2.61245	3.88196	5	29.205	5.70357	5	7.16648	3.7576	5	15.3438	8.90003	5	6.02759	7.23219	5	9.62417	14.8164	5	-1.42667	10.2679	5	-0.53457	6.11519	5	5.03835
	-58.5204	2.6008	2.57337	5	3.08195	3.1546	5	9.33463	3.7265	5	14.6679	5.26148	5	3.49393	7.24209	5		-58.5204	34.7924	29.432	5	2.7983	6.46751	5	2.56983	3.98588	5	29.3167	5.71007	5	7.11654	3.88838	5	15.2791	8.92093	5	6.0963	7.22088	5	9.7942	14.7972	5	-1.26087	10.2879	5	-1.03978	6.25079	5	4.80389
	-58.5105	2.59003	2.59836	5	2.9855	3.08668	5	9.22466	3.76854	5	14.8181	5.35458	5	3.7441	7.36386	5		-58.5105	34.5209	29.4989	5	2.54324	6.36383	5	2.52272	4.09151	5	29.4213	5.71753	5	7.07049	4.00661	5	15.1999	8.93269	5	6.17239	7.21889	5	9.95527	14.7817	5	-1.07844	10.3022	5	-1.53918	6.4185	5	4.55039
	-58.5007	2.58153	2.62826	5	2.86736	3.01733	5	9.10401	3.82039	5	14.9475	5.43209	5	3.99444	7.48658	5		-58.5007	34.2469	29.5636	5	2.27457	6.25817	5	2.46983	4.19911	5	29.5191	5.72625	5	7.02747	4.11104	5	15.1069	8.93546	5	6.25494	7.22583	5	10.1064	14.7699	5	-0.87925	10.3101	5	-2.03114	6.6155	5	4.27852
	-58.4909	2.57508	2.66325	5	2.72941	2.94971	5	8.9736	3.88013	5	15.0557	5.49369	5	4.24417	7.60994	5		-58.4909	33.9703	29.626	5	1.99308	6.15129	5	2.41011	4.30889	5	29.6106	5.73651	5	6.98652	4.20096	5	15.0011	8.92957	5	6.34289	7.24116	5	10.2467	14.7616	5	-0.6631	10.3112	5	-2.51411	6.83852	5	3.98879
	-58.481	2.57064	2.70354	5	2.57345	2.88721	5	8.83422	3.94573	5	15.1425	5.53938	5	4.49258	7.73367	5		-58.481	33.6911	29.6859	5	1.69962	6.04396	5	2.34276	4.42098	5	29.6961	5.74853	5	6.94668	4.27602	5	14.8837	8.91563	5	6.43517	7.26414	5	10.3749	14.7564	5	-0.42979	10.3049	5	-2.98667	7.08405	5	3.68159
	-58.4712	2.56834	2.74943	5	2.4011	2.8332	5	8.6866	4.01514	5	15.208	5.5695	5	4.73905	7.85764	5		-58.4712	33.4094	29.7434	5	1.39508	5.93699	5	2.26729	4.53539	5	29.7762	5.76237	5	6.90704	4.33608	5	14.7565	8.89444	5	6.53073	7.29392	5	10.49	14.7541	5	-0.17916	10.2909	5	-3.44751	7.34855	5	3.3573
	-58.4614	2.56853	2.80128	5	2.2138	2.79094	5	8.53137	4.08637	5	15.2528	5.58479	5	4.98315	7.9818	5		-58.4614	33.1255	29.7984	5	1.08035	5.83118	5	2.18349	4.65207	5	29.851	5.77792	5	6.86686	4.38111	5	14.6211	8.86703	5	6.62862	7.32951	5	10.5911	14.7542	5	0.088848	10.2688	5	-3.89551	7.62858	5	3.0163
	-58.4516	2.57174	2.85959	5	2.0127	2.76335	5	8.36912	4.15753	5	15.2776	5.58639	5	5.22468	8.10622	5		-58.4516	32.8402	29.8507	5	0.756325	5.7273	5	2.09145	4.77086	5	29.9209	5.79486	5	6.82559	4.41111	5	14.4795	8.8346	5	6.72806	7.36983	5	10.6776	14.7563	5	0.37413	10.2386	5	-4.32967	7.92093	5	2.65909
	-58.4417	2.57865	2.92493	5	1.79873	2.75287	5	8.20045	4.22695	5	15.2836	5.57581	5	5.46365	8.23109	5		-58.4417	32.554	29.9004	5	0.423809	5.62613	5	1.99148	4.89155	5	29.986	5.81264	5	6.78293	4.42605	5	14.3339	8.79852	5	6.82847	7.41372	5	10.749	14.76	5	0.676356	10.2002	5	-4.74924	8.22265	5	2.28635
	-58.4319	2.59007	2.99794	5	1.57259	2.76135	5	8.02602	4.29318	5	15.2722	5.55487	5	5.70032	8.35673	5		-58.4319	32.268	29.9473	5	0.083522	5.5284	5	1.88412	5.01394	5	30.0463	5.83052	5	6.73886	4.42587	5	14.1866	8.76024	5	6.92949	7.46002	5	10.8052	14.765	5	0.994931	10.1538	5	-5.15366	8.53119	5	1.89895
	-58.4221	2.60688	3.07923	5	1.33483	2.78998	5	7.84661	4.35505	5	15.2451	5.52564	5	5.93512	8.48352	5		-58.4221	31.9832	29.9912	5	-0.26395	5.43487	5	1.77005	5.13784	5	30.1017	5.84761	5	6.69361	4.41051	5	14.0401	8.72127	5	7.03098	7.50755	5	10.8466	14.7708	5	1.32896	10.0996	5	-5.54264	8.84433	5	1.49806
	-58.4122	2.63002	3.16935	5	1.08591	2.83929	5	7.66311	4.41166	5	15.2042	5.49032	5	6.16861	8.61187	5		-58.4122	31.7009	30.0318	5	-0.61818	5.34628	5	1.65003	5.26313	5	30.152	5.86292	5	6.64764	4.37993	5	13.8967	8.68308	5	7.13303	7.55518	5	10.8738	14.7775	5	1.67725	10.0381	5	-5.91613	9.16024	5	1.08509
	-58.4024	2.66045	3.26872	5	0.826267	2.9091	5	7.47655	4.46236	5	15.1512	5.45117	5	6.40145	8.74222	5		-58.4024	31.4224	30.0689	5	-0.97886	5.26342	5	1.52486	5.38977	5	30.1972	5.87538	5	6.60158	4.33418	5	13.759	8.6471	5	7.23591	7.60185	5	10.888	14.7848	5	2.0383	9.96974	5	-6.27435	9.4774	5	0.661736
	-58.3926	2.69911	3.37757	5	0.556425	2.99871	5	7.28803	4.50677	5	15.0878	5.41037	5	6.63432	8.87493	5		-58.3926	31.1492	30.1021	5	-1.34585	5.18711	5	1.39534	5.51784	5	30.237	5.88393	5	6.55616	4.27345	5	13.6292	8.61462	5	7.34007	7.64661	5	10.8903	14.7928	5	2.41038	9.89517	5	-6.61779	9.79463	5	0.229942
	-58.3827	2.74689	3.49595	5	0.277032	3.10691	5	7.09868	4.54467	5	15.0155	5.36991	5	6.86788	9.01032	5		-58.3827	30.8827	30.1309	5	-1.71904	5.11819	5	1.26222	5.64753	5	30.2712	5.88752	5	6.51214	4.19814	5	13.5096	8.58672	5	7.44603	7.68864	5	10.8826	14.8015	5	2.79151	9.81505	5	-6.94716	10.1109	5	-0.20816
	-58.3729	2.80466	3.62368	5	-0.011076	3.23213	5	6.90956	4.57599	5	14.9355	5.33156	5	7.10274	9.14856	5		-58.3729	30.6243	30.1548	5	-2.0984	5.0576	5	1.12617	5.77912	5	30.2998	5.88523	5	6.47023	4.10887	5	13.4022	8.56431	5	7.55442	7.7273	5	10.8663	14.8111	5	3.1796	9.73008	5	-7.26336	10.4255	5	-0.65029
	-58.3631	2.87314	3.76035	5	-0.306856	3.37253	5	6.72163	4.60074	5	14.8484	5.29676	5	7.33944	9.28969	5		-58.3631	30.3754	30.1734	5	-2.48385	5.00631	5	0.987794	5.91298	5	30.3224	5.87622	5	6.43099	4.00653	5	13.3083	8.54801	5	7.6659	7.76213	5	10.8433	14.8217	5	3.57241	9.64096	5	-7.56743	10.7376	5	-1.09407
	-58.3533	2.95297	3.90532	5	-0.609052	3.52611	5	6.53564	4.61899	5	14.7545	5.26663	5	7.57845	9.4336	5		-58.3533	30.1373	30.1861	5	-2.87523	4.96533	5	0.847613	6.04951	5	30.3391	5.85982	5	6.39483	3.89228	5	13.2291	8.5382	5	7.78115	7.79288	5	10.8149	14.8333	5	3.96765	9.54844	5	-7.86048	11.0465	5	-1.53713
	-58.3434	3.04459	4.05777	5	-0.916216	3.69078	5	6.35213	4.63078	5	14.6537	5.24196	5	7.82011	9.58003	5		-58.3434	29.9109	30.1925	5	-3.27227	4.93568	5	0.706072	6.18912	5	30.3498	5.83552	5	6.36194	3.76751	5	13.1654	8.53499	5	7.90083	7.81947	5	10.7827	14.8459	5	4.36296	9.45325	5	-8.14365	11.3516	5	-1.97709
	-58.3336	3.14828	4.21665	5	-1.22673	3.86445	5	6.17142	4.63611	5	14.5455	5.22323	5	8.06469	9.72858	5		-58.3336	29.6973	30.1921	5	-3.67452	4.9184	5	0.563575	6.33221	5	30.3544	5.80296	5	6.33228	3.6338	5	13.1171	8.53825	5	8.02556	7.84201	5	10.7475	14.8594	5	4.75595	9.35613	5	-8.41806	11.6519	5	-2.41168
	-58.3238	3.26408	4.38076	5	-1.53883	4.04509	5	5.99364	4.63494	5	14.4292	5.21069	5	8.31236	9.87874	5		-58.3238	29.4971	30.1847	5	-4.08135	4.91444	5	0.420502	6.47908	5	30.3529	5.76198	5	6.30563	3.49286	5	13.0839	8.54763	5	8.15588	7.86073	5	10.7102	14.8736	5	5.14423	9.25781	5	-8.68475	11.9466	5	-2.83874
	-58.3139	3.39182	4.54873	5	-1.85067	4.23073	5	5.81875	4.62719	5	14.3039	5.20439	5	8.56316	10.0299	5		-58.3139	29.3106	30.17	5	-4.49194	4.92471	5	0.277249	6.62992	5	30.3455	5.71257	5	6.28158	3.34647	5	13.0648	8.56258	5	8.29222	7.87597	5	10.6708	14.888	5	5.52536	9.15902	5	-8.94468	12.2347	5	-3.2563
	-58.3041	3.53106	4.71904	5	-2.16027	4.41957	5	5.64664	4.61271	5	14.1689	5.20423	5	8.81706	10.1813	5		-58.3041	29.1381	30.1479	5	-4.90528	4.94994	5	0.134265	6.78481	5	30.3325	5.65485	5	6.25961	3.19643	5	13.0584	8.58245	5	8.43486	7.88806	5	10.6295	14.9022	5	5.89692	9.06049	5	-9.19871	12.5152	5	-3.66255
	-58.2943	3.68112	4.89008	5	-2.46561	4.60993	5	5.47723	4.59137	5	14.0237	5.21005	5	9.0739	10.3321	5		-58.2943	28.9795	30.1183	5	-5.32017	4.99074	5	-0.00791	6.94362	5	30.3141	5.58908	5	6.23911	3.04449	5	13.063	8.60646	5	8.58386	7.89735	5	10.5856	14.9156	5	6.25652	8.96295	5	-9.44761	12.787	5	-4.05592
	-58.2844	3.841	5.06014	5	-2.76459	4.80027	5	5.31048	4.56301	5	13.8678	5.22164	5	9.33344	10.4817	5		-58.2844	28.8346	30.0813	5	-5.73525	5.04749	5	-0.14862	7.10608	5	30.2908	5.51566	5	6.21951	2.89231	5	13.0765	8.63379	5	8.73913	7.90407	5	10.5385	14.9275	5	6.60182	8.86712	5	-9.69204	13.0492	5	-4.43511
	-58.2746	4.00942	5.22745	5	-3.05507	4.9892	5	5.14652	4.52753	5	13.7017	5.23874	5	9.59538	10.6291	5		-58.2746	28.7032	30.0372	5	-6.14897	5.12035	5	-0.28708	7.27171	5	30.2631	5.43506	5	6.20028	2.74148	5	13.0967	8.66363	5	8.9003	7.90838	5	10.4873	14.9374	5	6.93063	8.7737	5	-9.93262	13.301	5	-4.79908
	-58.2648	4.1848	5.39022	5	-3.33484	5.17544	5	4.98566	4.4849	5	13.5258	5.26108	5	9.85938	10.7736	5		-58.2648	28.5846	29.9862	5	-6.55964	5.20924	5	-0.42237	7.43983	5	30.2315	5.34785	5	6.18102	2.59347	5	13.1212	8.69519	5	9.06684	7.91031	5	10.4309	14.9444	5	7.2409	8.68338	5	-10.1699	13.5414	5	-5.1471
	-58.2549	4.36529	5.54666	5	-3.60169	5.35782	5	4.8284	4.43519	5	13.3413	5.28832	5	10.1251	10.9145	5		-58.2549	28.4786	29.9287	5	-6.96539	5.31383	5	-0.5535	7.60961	5	30.1966	5.25467	5	6.1615	2.44972	5	13.1479	8.72773	5	9.23798	7.90977	5	10.3683	14.9482	5	7.53081	8.59681	5	-10.4045	13.7702	5	-5.47878
	-58.2451	4.54876	5.69503	5	-3.85342	5.53523	5	4.67548	4.37861	5	13.15	5.32008	5	10.3921	11.0512	5		-58.2451	28.3846	29.8651	5	-7.36418	5.43353	5	-0.6794	7.7801	5	30.1591	5.1562	5	6.1417	2.31161	5	13.1747	8.7606	5	9.41279	7.9066	5	10.2984	14.948	5	7.7988	8.51462	5	-10.6369	13.9868	5	-5.79403
	-58.2353	4.73288	5.83369	5	-4.08784	5.70662	5	4.52783	4.3155	5	12.9539	5.35589	5	10.6602	11.1832	5		-58.2353	28.3021	29.7957	5	-7.75383	5.5675	5	-0.79902	7.95021	5	30.1194	5.05317	5	6.12185	2.1805	5	13.1999	8.79326	5	9.59019	7.90057	5	10.2205	14.9436	5	8.0436	8.43739	5	-10.8675	14.1912	5	-6.09314
	-58.2255	4.9151	5.96112	5	-4.30286	5.87097	5	4.38656	4.24641	5	12.7554	5.3952	5	10.9289	11.31	5		-58.2255	28.2307	29.721	5	-8.13199	5.71468	5	-0.91136	8.11882	5	30.0781	4.9463	5	6.10241	2.05777	5	13.2218	8.82524	5	9.76903	7.89148	5	10.1337	14.9347	5	8.26426	8.36562	5	-11.0968	14.3832	5	-6.37668
	-58.2156	5.09277	6.07593	5	-4.49645	6.02726	5	4.25295	4.17201	5	12.5572	5.43737	5	11.198	11.4315	5		-58.2156	28.1701	29.6414	5	-8.49621	5.87381	5	-1.01553	8.28479	5	30.0355	4.83629	5	6.08411	1.94474	5	13.2393	8.85616	5	9.94807	7.87914	5	10.0377	14.9212	5	8.46014	8.29979	5	-11.3251	14.5629	5	-6.64556
	-58.2058	5.26314	6.17694	5	-4.66667	6.17448	5	4.12837	4.09317	5	12.3618	5.48171	5	11.4669	11.5474	5		-58.2058	28.1199	29.5572	5	-8.84398	6.04346	5	-1.11082	8.44699	5	29.9918	4.72379	5	6.06789	1.84264	5	13.2516	8.88573	5	10.1261	7.86346	5	9.93203	14.903	5	8.63093	8.2403	5	-11.5523	14.7304	5	-6.90095
	-58.196	5.42347	6.2632	5	-4.81168	6.3116	5	4.01425	4.01089	5	12.1719	5.52749	5	11.7354	11.6576	5		-58.196	28.0798	29.4688	5	-9.17285	6.22206	5	-1.19671	8.60437	5	29.947	4.60938	5	6.0549	1.75253	5	13.2581	8.91369	5	10.3019	7.84449	5	9.81649	14.8802	5	8.77656	8.18748	5	-11.7784	14.8857	5	-7.14423
	-58.1861	5.57109	6.33396	5	-4.92974	6.43756	5	3.912	3.92629	5	11.9897	5.57401	5	12.0025	11.7621	5		-58.1861	28.0494	29.3764	5	-9.48049	6.40793	5	-1.27289	8.75595	5	29.9009	4.49355	5	6.04648	1.67513	5	13.2584	8.93981	5	10.4745	7.82241	5	9.69093	14.853	5	8.89723	8.14162	5	-12.0031	15.0288	5	-7.37693
	-58.1763	5.70344	6.38876	5	-5.01917	6.55135	5	3.82302	3.84061	5	11.8173	5.62066	5	12.2675	11.8606	5		-58.1763	28.0283	29.2805	5	-9.76485	6.59938	5	-1.33928	8.90082	5	29.8531	4.37671	5	6.04407	1.61072	5	13.2527	8.96384	5	10.6428	7.79758	5	9.55524	14.8215	5	8.99327	8.1029	5	-12.2256	15.1594	5	-7.60066
	-58.1665	5.81823	6.42741	5	-5.07845	6.65196	5	3.74855	3.75512	5	11.6561	5.66694	5	12.529	11.953	5		-58.1665	28.0159	29.1813	5	-10.0243	6.7947	5	-1.39602	9.0382	5	29.803	4.25918	5	6.04917	1.55906	5	13.2409	8.98554	5	10.8061	7.77051	5	9.40925	14.7861	5	9.06517	8.07146	5	-12.4452	15.2774	5	-7.81704
	-58.1566	5.9134	6.44996	5	-5.10617	6.73849	5	3.68972	3.67115	5	11.5072	5.71247	5	12.7856	12.039	5		-58.1566	28.0115	29.0789	5	-10.2577	6.99224	5	-1.44342	9.16737	5	29.7498	4.14125	5	6.0633	1.51938	5	13.2233	9.00457	5	10.9639	7.74187	5	9.25274	14.7468	5	9.11344	8.04732	5	-12.6605	15.3824	5	-8.02758
	-58.1468	5.98724	6.45675	5	-5.10111	6.81016	5	3.64741	3.58998	5	11.371	5.75708	5	13.0354	12.1179	5		-58.1468	28.0141	28.9738	5	-10.4645	7.19044	5	-1.48198	9.28772	5	29.6926	4.02315	5	6.08792	1.49047	5	13.2	9.02059	5	11.1157	7.71241	5	9.08538	14.7039	5	9.13862	8.03039	5	-12.8704	15.4739	5	-8.23363
	-58.137	6.03836	6.44834	5	-5.06233	6.86635	5	3.62226	3.5129	5	11.2477	5.8007	5	13.2763	12.1891	5		-58.137	28.0227	28.8661	5	-10.645	7.38787	5	-1.51235	9.3987	5	29.6303	3.90517	5	6.12438	1.47087	5	13.1713	9.03318	5	11.2615	7.68297	5	8.90677	14.6578	5	9.14118	8.02043	5	-13.0734	15.5517	5	-8.43629
	-58.1272	6.06573	6.42551	5	-4.98919	6.90668	5	3.61461	3.4411	5	11.137	5.84344	5	13.5057	12.2517	5		-58.1272	28.0361	28.756	5	-10.8001	7.58328	5	-1.53526	9.49988	5	29.562	3.78763	5	6.17383	1.45911	5	13.1372	9.04191	5	11.4014	7.65437	5	8.71648	14.6087	5	9.12155	8.01711	5	-13.268	15.6155	5	-8.63634
	-58.1173	6.06865	6.38923	5	-4.88148	6.93105	5	3.62447	3.37567	5	11.0383	5.88552	5	13.7211	12.305	5		-58.1173	28.0529	28.644	5	-10.9313	7.77555	5	-1.55148	9.5909	5	29.4868	3.67095	5	6.23721	1.45393	5	13.0981	9.04636	5	11.5353	7.62741	5	8.51407	14.5569	5	9.08002	8.01994	5	-13.4528	15.665	5	-8.83416
	-58.1075	6.04672	6.34064	5	-4.73946	6.9396	5	3.65149	3.31759	5	10.9507	5.92722	5	13.9201	12.3479	5		-58.1075	28.0717	28.5303	5	-11.0408	7.96379	5	-1.56182	9.67151	5	29.4038	3.5557	5	6.31517	1.45451	5	13.0541	9.04615	5	11.6637	7.60277	5	8.29918	14.5029	5	9.01682	8.0283	5	-13.6266	15.7002	5	-9.02969
	-58.0977	5.99978	6.28103	5	-4.56392	6.93277	5	3.69499	3.2677	5	10.8733	5.96886	5	14.1002	12.3795	5		-58.0977	28.0908	28.4152	5	-11.1314	8.14724	5	-1.567	9.74155	5	29.3122	3.44261	5	6.40808	1.46057	5	13.0054	9.04096	5	11.7867	7.58096	5	8.07162	14.4472	5	8.93206	8.04149	5	-13.7882	15.7213	5	-9.22238
	-58.0878	5.92787	6.21184	5	-4.35616	6.91127	5	3.75394	3.22667	5	10.8052	6.01077	5	14.2594	12.3993	5		-58.0878	28.1089	28.2991	5	-11.2062	8.32532	5	-1.56769	9.80096	5	29.2115	3.33263	5	6.51596	1.47245	5	12.9524	9.03062	5	11.9044	7.56233	5	7.83141	14.3902	5	8.82579	8.05873	5	-13.9367	15.7286	5	-9.41122
	-58.078	5.83119	6.13464	5	-4.11798	6.87604	5	3.82704	3.19502	5	10.7454	6.05325	5	14.396	12.4065	5		-58.078	28.1246	28.1824	5	-11.2683	8.49757	5	-1.56445	9.84981	5	29.1014	3.22691	5	6.63853	1.49107	5	12.8956	9.01505	5	12.0169	7.54702	5	7.57886	14.3328	5	8.69803	8.07922	5	-14.0715	15.7225	5	-9.59473
	-58.0682	5.71002	6.05115	5	-3.85167	6.82821	5	3.91275	3.17312	5	10.6929	6.09656	5	14.5088	12.401	5		-58.0682	28.1365	28.0656	5	-11.321	8.66362	5	-1.55772	9.88827	5	28.9818	3.12681	5	6.77521	1.51781	5	12.8357	8.99432	5	12.1241	7.53498	5	7.31461	14.2754	5	8.54876	8.10217	5	-14.1919	15.7036	5	-9.771
	-58.0583	5.56475	5.96324	5	-3.55986	6.76906	5	4.00939	3.16118	5	10.6468	6.14087	5	14.5974	12.3828	5		-58.0583	28.1435	27.949	5	-11.3674	8.82321	5	-1.54784	9.91662	5	28.8528	3.0339	5	6.92512	1.55435	5	12.7734	8.9686	5	12.2258	7.52596	5	7.03968	14.2188	5	8.378	8.12683	5	-14.2977	15.6725	5	-9.93785
	-58.0485	5.39584	5.87291	5	-3.24551	6.69999	5	4.11518	3.15929	5	10.6062	6.1863	5	14.6618	12.3524	5		-58.0485	28.1448	27.8331	5	-11.4101	8.9761	5	-1.53509	9.93526	5	28.7147	2.94987	5	7.08713	1.60236	5	12.7097	8.93813	5	12.3215	7.51962	5	6.75545	14.1637	5	8.18579	8.15255	5	-14.3888	15.6299	5	-10.0929
	-58.0387	5.20383	5.78224	5	-2.91177	6.62249	5	4.22839	3.16744	5	10.5701	6.23287	5	14.7026	12.3104	5		-58.0387	28.1397	27.7182	5	-11.4515	9.1221	5	-1.51971	9.94465	5	28.5682	2.87652	5	7.25987	1.66328	5	12.6456	8.9032	5	12.4109	7.51549	5	6.46368	14.1106	5	7.97227	8.1788	5	-14.4651	15.5764	5	-10.2337
	-58.0289	4.98938	5.6934	5	-2.5619	6.53805	5	4.3474	3.18551	5	10.5377	6.28051	5	14.721	12.258	5		-58.0289	28.1277	27.6048	5	-11.4932	9.26103	5	-1.50197	9.94534	5	28.4138	2.81563	5	7.44179	1.73812	5	12.5818	8.86406	5	12.4934	7.51306	5	6.16646	14.0601	5	7.73769	8.20518	5	-14.527	15.5129	5	-10.358
	-58.019	4.75326	5.6085	5	-2.19922	6.44823	5	4.47079	3.21337	5	10.5081	6.32905	5	14.7187	12.1965	5		-58.019	28.1087	27.4932	5	-11.5367	9.39271	5	-1.48218	9.93793	5	28.2524	2.76886	5	7.63114	1.82721	5	12.5193	8.82094	5	12.5688	7.51176	5	5.86617	14.0127	5	7.48246	8.23143	5	-14.5745	15.44	5	-10.4638
	-58.0092	4.49638	5.52954	5	-1.82695	6.35456	5	4.59739	3.25085	5	10.4803	6.37825	5	14.6976	12.1275	5		-58.0092	28.0827	27.3837	5	-11.5826	9.51697	5	-1.46076	9.92303	5	28.0848	2.73766	5	7.82604	1.93022	5	12.4587	8.77397	5	12.6367	7.51104	5	5.56542	13.9685	5	7.20714	8.2574	5	-14.6081	15.3585	5	-10.5496
	-57.9994	4.21983	5.4583	5	-1.44823	6.25858	5	4.72637	3.2978	5	10.4534	6.42777	5	14.6601	12.0529	5		-57.9994	28.0497	27.2765	5	-11.6311	9.63365	5	-1.43824	9.90128	5	27.9117	2.72311	5	8.0245	2.04611	5	12.4002	8.72319	5	12.6968	7.5103	5	5.26697	13.9278	5	6.91251	8.28308	5	-14.628	15.2691	5	-10.6144
	-57.9895	3.92487	5.39623	5	-1.06602	6.16179	5	4.8572	3.35405	5	10.4266	6.47719	5	14.6086	11.9747	5		-57.9895	28.0099	27.1718	5	-11.6823	9.74258	5	-1.41531	9.87329	5	27.7339	2.7259	5	8.22444	2.17329	5	12.3442	8.66856	5	12.7493	7.50898	5	4.97368	13.8905	5	6.59956	8.30851	5	-14.6345	15.1727	5	-10.6578
	-57.9797	3.61294	5.34439	5	-0.683042	6.06566	5	4.9897	3.41945	5	10.3992	6.52604	5	14.5456	11.8949	5		-57.9797	27.9636	27.0698	5	-11.7359	9.84363	5	-1.39273	9.83966	5	27.5519	2.74623	5	8.42375	2.30968	5	12.2904	8.60999	5	12.7942	7.50647	5	4.68841	13.8566	5	6.2695	8.33383	5	-14.6282	15.0701	5	-10.6801
	-57.9699	3.28566	5.30338	5	-0.301803	5.97159	5	5.12395	3.49387	5	10.3705	6.57381	5	14.4737	11.8157	5		-57.9699	27.9112	26.9705	5	-11.7913	9.93667	5	-1.37141	9.80092	5	27.3662	2.78384	5	8.62034	2.45286	5	12.2384	8.54738	5	12.8318	7.50215	5	4.41395	13.8257	5	5.92378	8.35922	5	-14.6093	14.9626	5	-10.682
	-57.96	2.94479	5.27338	5	0.0754743	5.88089	5	5.2603	3.57715	5	10.3402	6.61997	5	14.3956	11.739	5		-57.96	27.8528	26.8741	5	-11.8481	10.0216	5	-1.35225	9.75759	5	27.177	2.83807	5	8.81217	2.60017	5	12.1877	8.48061	5	12.8626	7.49536	5	4.15293	13.7975	5	5.564	8.38488	5	-14.5784	14.8512	5	-10.665
	-57.9502	2.59226	5.25419	5	0.44684	5.7948	5	5.39924	3.66912	5	10.3079	6.664	5	14.3137	11.6671	5		-57.9502	27.7888	26.7803	5	-11.9059	10.0985	5	-1.33618	9.71009	5	26.9846	2.90796	5	8.99727	2.74887	5	12.1375	8.40964	5	12.8869	7.48546	5	3.90779	13.7716	5	5.19198	8.41105	5	-14.5361	14.7371	5	-10.6306
	-57.9404	2.23014	5.24526	5	0.810627	5.71441	5	5.54135	3.76957	5	10.2736	6.7054	5	14.2306	11.6016	5		-57.9404	27.7195	26.6893	5	-11.9642	10.1673	5	-1.32404	9.65876	5	26.7888	2.99233	5	9.17384	2.89614	5	12.0871	8.33452	5	12.9055	7.47178	5	3.68071	13.7474	5	4.80966	8.43796	5	-14.4829	14.6218	5	-10.5808
	-57.9305	1.86061	5.24584	5	1.16544	5.64066	5	5.68723	3.87824	5	10.2375	6.74373	5	14.1487	11.5446	5		-57.9305	27.6451	26.6009	5	-12.0229	10.2281	5	-1.31657	9.60387	5	26.5896	3.08994	5	9.34021	3.03926	5	12.0358	8.25543	5	12.9186	7.45371	5	3.47361	13.7244	5	4.41908	8.46583	5	-14.4196	14.5066	5	-10.5177
	-57.9207	1.48598	5.25504	5	1.51018	5.57431	5	5.8374	3.99481	5	10.2001	6.77857	5	14.0703	11.4975	5		-57.9207	27.5662	26.515	5	-12.082	10.2809	5	-1.3143	9.54559	5	26.387	3.1995	5	9.49491	3.1756	5	11.9828	8.17264	5	12.927	7.43069	5	3.28812	13.702	5	4.02238	8.4949	5	-14.347	14.3932	5	-10.4431
	-57.9109	1.10863	5.27189	5	1.84402	5.5159	5	5.99228	4.11889	5	10.1618	6.80959	5	13.9979	11.4618	5		-57.9109	27.4831	26.4315	5	-12.1415	10.3261	5	-1.31755	9.48397	5	26.1809	3.31977	5	9.63663	3.3027	5	11.9278	8.08662	5	12.931	7.40227	5	3.1256	13.6797	5	3.62175	8.52537	5	-14.2661	14.2828	5	-10.3589
	-57.9011	0.731061	5.29542	5	2.1664	5.46573	5	6.15213	4.24998	5	10.1235	6.83649	5	13.9336	11.4388	5		-57.9011	27.3965	26.3503	5	-12.2016	10.3636	5	-1.3264	9.41895	5	25.9715	3.44951	5	9.76429	3.41835	5	11.8704	7.99791	5	12.9309	7.36817	5	2.98708	13.6568	5	3.21941	8.55743	5	-14.178	14.1771	5	-10.2666
	-57.8912	0.355828	5.32462	5	2.47707	5.42381	5	6.31703	4.38752	5	10.086	6.85901	5	13.8796	11.4296	5		-57.8912	27.307	26.2713	5	-12.2626	10.3937	5	-1.34065	9.35035	5	25.7587	3.58754	5	9.87697	3.5206	5	11.8108	7.90721	5	12.9272	7.32826	5	2.87337	13.6327	5	2.81759	8.59126	5	-14.0838	14.0773	5	-10.1673
	-57.8814	-0.0144609	5.35851	5	2.77608	5.38989	5	6.48691	4.53084	5	10.0502	6.87695	5	13.8378	11.4349	5		-57.8814	27.2157	26.1943	5	-12.3248	10.4165	5	-1.35985	9.27787	5	25.5432	3.7326	5	9.97395	3.60785	5	11.749	7.81524	5	12.92	7.28264	5	2.78502	13.6069	5	2.41853	8.627	5	-13.9846	13.9845	5	-10.062
	-57.8716	-0.37717	5.39603	5	3.06377	5.36345	5	6.66155	4.67917	5	10.017	6.89013	5	13.8102	11.4554	5		-57.8716	27.1238	26.1193	5	-12.3881	10.4323	5	-1.38334	9.20111	5	25.3254	3.88341	5	10.0547	3.67883	5	11.6857	7.72279	5	12.9096	7.23161	5	2.72235	13.579	5	2.02444	8.66476	5	-13.8817	13.8996	5	-9.95101
	-57.8617	-0.729678	5.43607	5	3.34074	5.34369	5	6.84064	4.83166	5	9.98725	6.89839	5	13.7985	11.4917	5		-57.8617	27.0324	26.0461	5	-12.4528	10.4412	5	-1.41024	9.11959	5	25.106	4.03858	5	10.119	3.73269	5	11.6215	7.63067	5	12.8963	7.17567	5	2.68553	13.5484	5	1.63748	8.70464	5	-13.7759	13.8232	5	-9.83447
	-57.8519	-1.06943	5.47743	5	3.60786	5.32959	5	7.02381	4.98741	5	9.96175	6.90161	5	13.8042	11.5439	5		-57.8519	26.9433	25.9747	5	-12.5187	10.4433	5	-1.43958	9.0328	5	24.8861	4.19661	5	10.1666	3.76896	5	11.5573	7.53964	5	12.8801	7.11549	5	2.67453	13.5147	5	1.25976	8.74667	5	-13.6683	13.7554	5	-9.71228
	-57.8421	-1.39401	5.51881	5	3.86622	5.31998	5	7.21066	5.14545	5	9.94121	6.89967	5	13.8286	11.612	5		-57.8421	26.858	25.905	5	-12.5858	10.4388	5	-1.47027	8.9402	5	24.6667	4.35591	5	10.1975	3.78759	5	11.4942	7.45043	5	12.8614	7.05185	5	2.68919	13.4776	5	0.893335	8.79086	5	-13.5592	13.6961	5	-9.58415
	-57.8322	-1.7012	5.55884	5	4.11705	5.31356	5	7.40082	5.30479	5	9.92621	6.89251	5	13.8729	11.696	5		-57.8322	26.7786	25.8371	5	-12.6537	10.4279	5	-1.50123	8.84136	5	24.4489	4.51484	5	10.2121	3.78892	5	11.4332	7.36372	5	12.8403	6.98558	5	2.72924	13.4369	5	0.540137	8.83718	5	-13.4492	13.6447	5	-9.44972
	-57.8224	-1.98905	5.59609	5	4.36166	5.30899	5	7.59393	5.46441	5	9.91725	6.88011	5	13.9379	11.7953	5		-57.8224	26.7068	25.7707	5	-12.7224	10.4108	5	-1.53138	8.73589	5	24.2342	4.67172	5	10.2106	3.77363	5	11.3756	7.28013	5	12.8169	6.91753	5	2.79428	13.3926	5	0.201976	8.88555	5	-13.338	13.6001	5	-9.30863
	-57.8126	-2.25596	5.62917	5	4.60136	5.30501	5	7.78968	5.62334	5	9.91463	6.86249	5	14.0243	11.9094	5		-57.8126	26.6449	25.7061	5	-12.7915	10.3877	5	-1.55969	8.62357	5	24.0236	4.82494	5	10.1935	3.74271	5	11.3227	7.2002	5	12.7913	6.84846	5	2.88381	13.3445	5	-0.1195	8.93585	5	-13.2254	13.561	5	-9.16057
	-57.8028	-2.5007	5.65677	5	4.83734	5.30048	5	7.98774	5.78062	5	9.91853	6.83972	5	14.1323	12.0374	5		-57.8028	26.5947	25.643	5	-12.8609	10.359	5	-1.58519	8.50434	5	23.8184	4.97297	5	10.1615	3.69744	5	11.2758	7.12444	5	12.7634	6.77901	5	2.99723	13.2929	5	-0.42281	8.98792	5	-13.1105	13.5257	5	-9.00533
	-57.7929	-2.72251	5.67772	5	5.07062	5.29451	5	8.18779	5.93535	5	9.92892	6.81195	5	14.2619	12.1782	5		-57.7929	26.5582	25.5817	5	-12.9308	10.3252	5	-1.60703	8.37833	5	23.6196	5.11447	5	10.1152	3.63926	5	11.236	7.0533	5	12.7328	6.70969	5	3.13384	13.2379	5	-0.70668	9.04156	5	-12.9924	13.4922	5	-8.8428
	-57.7831	-2.92105	5.69107	5	5.30188	5.28648	5	8.38949	6.08672	5	9.94554	6.77938	5	14.4127	12.3308	5		-57.7831	26.5373	25.5221	5	-13.0012	10.2864	5	-1.62447	8.24587	5	23.4279	5.2483	5	10.0557	3.56983	5	11.2045	6.98717	5	12.6992	6.64087	5	3.29284	13.1799	5	-0.97002	9.09655	5	-12.8697	13.4586	5	-8.67296
	-57.7733	-3.09642	5.69607	5	5.53149	5.27612	5	8.5924	6.23399	5	9.96789	6.74222	5	14.584	12.4935	5		-57.7733	26.5338	25.4642	5	-13.0724	10.2434	5	-1.63688	8.10745	5	23.2439	5.37362	5	9.98398	3.49087	5	11.1823	6.92643	5	12.6619	6.57276	5	3.47331	13.1193	5	-1.21196	9.15261	5	-12.7409	13.4227	5	-8.49591
	-57.7634	-3.24915	5.69222	5	5.7594	5.26348	5	8.79601	6.37653	5	9.99519	6.70076	5	14.7748	12.665	5		-57.7634	26.549	25.4081	5	-13.1449	10.1965	5	-1.6438	7.96376	5	23.0677	5.48982	5	9.90109	3.40422	5	11.1703	6.87136	5	12.6201	6.50551	5	3.67422	13.0564	5	-1.43181	9.20946	5	-12.6045	13.3825	5	-8.3118
	-57.7536	-3.38013	5.67926	5	5.98523	5.2489	5	8.99969	6.51379	5	10.0264	6.65529	5	14.9837	12.8436	5		-57.7536	26.5841	25.354	5	-13.2191	10.1463	5	-1.64494	7.81562	5	22.8992	5.59662	5	9.80832	3.31176	5	11.1692	6.82224	5	12.5731	6.43916	5	3.89439	12.9919	5	-1.62907	9.26676	5	-12.4588	13.3361	5	-8.12083
	-57.7438	-3.49052	5.65709	5	6.20827	5.23299	5	9.20269	6.64531	5	10.0601	6.60608	5	15.209	13.0276	5		-57.7438	26.6403	25.302	5	-13.2955	10.0933	5	-1.64018	7.66396	5	22.7378	5.69401	5	9.70703	3.21542	5	11.1796	6.77926	5	12.5201	6.37376	5	4.13253	12.9263	5	-1.80345	9.32417	5	-12.3023	13.282	5	-7.9232
	-57.7339	-3.58171	5.6258	5	6.42755	5.21648	5	9.40413	6.77072	5	10.095	6.55341	5	15.449	13.2153	5		-57.7339	26.718	25.252	5	-13.3742	10.0381	5	-1.62956	7.50976	5	22.5827	5.7822	5	9.59859	3.11716	5	11.2017	6.74258	5	12.4603	6.3094	5	4.38718	12.8602	5	-1.95484	9.3813	5	-12.1339	13.2188	5	-7.71912
	-57.7241	-3.6552	5.58557	5	6.64196	5.20019	5	9.60299	6.88967	5	10.1291	6.49753	5	15.7016	13.4049	5		-57.7241	26.8178	25.2044	5	-13.4557	9.98123	5	-1.61332	7.35405	5	22.4325	5.86164	5	9.48441	3.01899	5	11.2356	6.71231	5	12.3933	6.24619	5	4.65676	12.7941	5	-2.08334	9.43774	5	-11.9526	13.146	5	-7.50873
	-57.7143	-3.71254	5.53666	5	6.85031	5.18487	5	9.79816	7.00186	5	10.1609	6.4387	5	15.9649	13.5949	5		-57.7143	26.9396	25.1592	5	-13.5398	9.92319	5	-1.59184	7.19782	5	22.2859	5.93292	5	9.36586	2.92295	5	11.2815	6.68854	5	12.319	6.18439	5	4.93957	12.7286	5	-2.18922	9.49308	5	-11.758	13.063	5	-7.29211
	-57.7044	-3.75524	5.4794	5	7.05142	5.17119	5	9.98843	7.10702	5	10.1887	6.37716	5	16.237	13.7834	5		-57.7044	27.0834	25.1164	5	-13.6264	9.86448	5	-1.56561	7.04206	5	22.1412	5.99672	5	9.24424	2.83111	5	11.3395	6.67136	5	12.2374	6.12436	5	5.23384	12.6644	5	-2.27297	9.54691	5	-11.5499	12.9703	5	-7.06923
	-57.6946	-3.78467	5.41409	5	7.24419	5.15966	5	10.1725	7.20488	5	10.211	6.3132	5	16.5159	13.969	5		-57.6946	27.2487	25.0763	5	-13.7152	9.80565	5	-1.53519	6.88766	5	21.9964	6.0538	5	9.12077	2.74554	5	11.4095	6.66086	5	12.1492	6.06663	5	5.53774	12.6019	5	-2.33526	9.59881	5	-11.3288	12.8685	5	-6.83993
	-57.6848	-3.80206	5.34107	5	7.42758	5.1506	5	10.3491	7.29517	5	10.2267	6.24717	5	16.8	14.1502	5		-57.6848	27.4347	25.0389	5	-13.8056	9.74725	5	-1.50115	6.73546	5	21.8498	6.10492	5	8.99654	2.66826	5	11.4916	6.65717	5	12.0553	6.01185	5	5.84948	12.5416	5	-2.37692	9.64839	5	-11.0957	12.7587	5	-6.60392
	-57.675	-3.80839	5.2607	5	7.6007	5.14413	5	10.5169	7.37764	5	10.2351	6.17948	5	17.0876	14.3256	5		-57.675	27.6407	25.0043	5	-13.8969	9.68986	5	-1.46402	6.58624	5	21.6994	6.15081	5	8.87256	2.60119	5	11.5863	6.6605	5	11.9572	5.96083	5	6.16731	12.4841	5	-2.39898	9.6953	5	-10.8517	12.6424	5	-6.36083
	-57.6651	-3.80443	5.17329	5	7.76272	5.14018	5	10.6746	7.45207	5	10.2361	6.11064	5	17.3771	14.4939	5		-57.6651	27.8654	24.9724	5	-13.9884	9.63412	5	-1.42423	6.4407	5	21.5436	6.19219	5	8.74975	2.546	5	11.6938	6.67108	5	11.8564	5.91449	5	6.48959	12.4299	5	-2.40259	9.73924	5	-10.5985	12.5213	5	-6.11018
	-57.6553	-3.79067	5.0792	5	7.91285	5.13851	5	10.8209	7.51826	5	10.23	6.04123	5	17.6672	14.6538	5		-57.6553	28.1078	24.9433	5	-14.0795	9.5807	5	-1.38213	6.2995	5	21.3809	6.2297	5	8.62897	2.50403	5	11.815	6.68927	5	11.7549	5.87381	5	6.8148	12.3791	5	-2.38905	9.77994	5	-10.3377	12.3973	5	-5.85142
	-57.6455	-3.76737	4.97877	5	8.0503	5.13871	5	10.9547	7.57613	5	10.2178	5.97187	5	17.9562	14.804	5		-57.6455	28.3662	24.9169	5	-14.1693	9.53035	5	-1.33792	6.1633	5	21.2099	6.26395	5	8.51107	2.47611	5	11.9506	6.71547	5	11.6545	5.83981	5	7.14159	12.3324	5	-2.35977	9.81725	5	-10.0711	12.2719	5	-5.58404
	-57.6356	-3.73458	4.87235	5	8.17424	5.14024	5	11.075	7.6257	5	10.2008	5.90321	5	18.2426	14.9437	5		-57.6356	28.6392	24.8931	5	-14.2574	9.48382	5	-1.29169	6.03273	5	21.0299	6.29547	5	8.39694	2.46249	5	12.1017	6.75021	5	11.5571	5.81346	5	7.46875	12.2899	5	-2.31623	9.85105	5	-9.80031	12.1469	5	-5.30756
	-57.6258	-3.69216	4.76032	5	8.28373	5.14241	5	11.181	7.66711	5	10.1807	5.83588	5	18.5249	15.0716	5		-57.6258	28.9249	24.8718	5	-14.3432	9.44194	5	-1.24339	5.9084	5	20.8402	6.3248	5	8.28746	2.46281	5	12.2694	6.79407	5	11.4642	5.79565	5	7.79521	12.2521	5	-2.26	9.88133	5	-9.52665	12.0235	5	-5.02162
	-57.616	-3.63985	4.64304	5	8.37768	5.14446	5	11.2722	7.70072	5	10.1593	5.77046	5	18.8011	15.1869	5		-57.616	29.2215	24.8527	5	-14.4263	9.40552	5	-1.19292	5.79097	5	20.6409	6.35238	5	8.18357	2.4761	5	12.4549	6.84773	5	11.3771	5.78712	5	8.12001	12.2193	5	-2.19268	9.90814	5	-9.25112	11.9028	5	-4.72607
	-57.6061	-3.5773	4.52094	5	8.45482	5.14549	5	11.3484	7.72703	5	10.1384	5.70744	5	19.0692	15.2887	5		-57.6061	29.5271	24.8357	5	-14.5065	9.37536	5	-1.14012	5.68104	5	20.4322	6.37867	5	8.08619	2.50095	5	12.6594	6.91189	5	11.2966	5.78845	5	8.44223	12.1917	5	-2.11589	9.93164	5	-8.97433	11.7854	5	-4.42099
	-57.5963	-3.50413	4.39444	5	8.51369	5.14454	5	11.4097	7.74673	5	10.1195	5.64723	5	19.3271	15.376	5		-57.5963	29.8395	24.8204	5	-14.5834	9.3522	5	-1.08483	5.57926	5	20.2147	6.40405	5	7.99625	2.53562	5	12.8841	6.98733	5	11.2234	5.80007	5	8.76096	12.1697	5	-2.03127	9.95206	5	-8.69647	11.6717	5	-4.10677
	-57.5865	-3.42	4.26401	5	8.55261	5.14059	5	11.4567	7.76067	5	10.1038	5.5902	5	19.5722	15.4482	5		-57.5865	30.1566	24.8065	5	-14.6569	9.33671	5	-1.02692	5.48621	5	19.9896	6.42886	5	7.91463	2.57826	5	13.1297	7.07477	5	11.1574	5.82221	5	9.07524	12.1536	5	-1.94047	9.9697	5	-8.41733	11.5618	5	-3.78415
	-57.5767	-3.32463	4.13018	5	8.5697	5.13257	5	11.4901	7.7698	5	10.0919	5.53664	5	19.8021	15.5045	5		-57.5767	30.4763	24.7936	5	-14.7268	9.3294	5	-0.96633	5.40248	5	19.7582	6.45338	5	7.84213	2.62702	5	13.397	7.17491	5	11.0983	5.85492	5	9.384	12.1433	5	-1.84512	9.98495	5	-8.13639	11.4556	5	-3.45426
	-57.5668	-3.21784	3.99347	5	8.56292	5.11938	5	11.511	7.77513	5	10.084	5.48686	5	20.014	15.5439	5		-57.5668	30.7965	24.7813	5	-14.7929	9.33063	5	-0.90308	5.32858	5	19.5222	6.4778	5	7.77937	2.68022	5	13.6864	7.28839	5	11.0457	5.89809	5	9.68607	12.139	5	-1.74686	9.99825	5	-7.85282	11.3526	5	-3.11865
	-57.557	-3.09959	3.85445	5	8.53014	5.09992	5	11.5207	7.77767	5	10.0794	5.44116	5	20.2051	15.5659	5		-57.557	31.1152	24.7692	5	-14.8547	9.34057	5	-0.83729	5.26498	5	19.2834	6.50223	5	7.72686	2.73641	5	13.9978	7.41568	5	10.9987	5.95147	5	9.98015	12.1405	5	-1.6473	10.0101	5	-7.56563	11.2527	5	-2.77928
	-57.5472	-2.97	3.71372	5	8.46922	5.07316	5	11.5207	7.77838	5	10.0775	5.39985	5	20.3725	15.5695	5		-57.5472	31.4304	24.757	5	-14.912	9.35916	5	-0.7692	5.21205	5	19.0438	6.52661	5	7.68483	2.79436	5	14.3311	7.55715	5	10.9567	6.01465	5	10.2649	12.1476	5	-1.548	10.0211	5	-7.27376	11.1553	5	-2.43848
	-57.5373	-2.82934	3.57186	5	8.37807	5.03814	5	11.5124	7.77811	5	10.0769	5.36328	5	20.5137	15.5543	5		-57.5373	31.7403	24.7442	5	-14.9644	9.38614	5	-0.69905	5.17009	5	18.8056	6.55077	5	7.65327	2.8531	5	14.6858	7.71298	5	10.9186	6.08707	5	10.5387	12.1598	5	-1.45048	10.0317	5	-6.97609	11.0604	5	-2.09897
	-57.5275	-2.67803	3.42948	5	8.25482	4.99406	5	11.4973	7.77756	5	10.0763	5.33179	5	20.6263	15.5196	5		-57.5275	32.0434	24.7304	5	-15.0116	9.42104	5	-0.62713	5.13931	5	18.5707	6.57438	5	7.63186	2.91182	5	15.0611	7.8832	5	10.8837	6.16803	5	10.8004	12.1766	5	-1.35614	10.0426	5	-6.67164	10.9676	5	-1.76374
	-57.5177	-2.51666	3.2872	5	8.0979	4.9403	5	11.4767	7.77725	5	10.0744	5.30568	5	20.7082	15.465	5		-57.5177	32.3384	24.7152	5	-15.0531	9.46323	5	-0.55367	5.11984	5	18.3413	6.59694	5	7.61995	2.96988	5	15.4561	8.06769	5	10.8513	6.25665	5	11.0483	12.1971	5	-1.26623	10.0544	5	-6.35955	10.8771	5	-1.43599
	-57.5078	-2.34591	3.14568	5	7.90618	4.87652	5	11.4519	7.77751	5	10.07	5.28524	5	20.7581	15.3905	5		-57.5078	32.6242	24.6985	5	-15.0886	9.51193	5	-0.47881	5.1117	5	18.1192	6.61785	5	7.61656	3.0267	5	15.87	8.26619	5	10.8208	6.35191	5	11.2812	12.2207	5	-1.18182	10.0676	5	-6.03918	10.7891	5	-1.11903
	-57.498	-2.16661	3.00563	5	7.67904	4.80268	5	11.4239	7.77853	5	10.0622	5.2707	5	20.775	15.296	5		-57.498	32.8997	24.68	5	-15.1181	9.56628	5	-0.40253	5.11489	5	17.9062	6.63638	5	7.62038	3.08175	5	16.3016	8.47832	5	10.7915	6.45263	5	11.4981	12.2463	5	-1.10371	10.0828	5	-5.71016	10.7039	5	-0.81613
	-57.4882	-1.97964	2.86785	5	7.41645	4.71911	5	11.3937	7.78032	5	10.0506	5.26219	5	20.7587	15.1821	5		-57.4882	33.1644	24.6595	5	-15.1415	9.62538	5	-0.32467	5.12934	5	17.7036	6.65175	5	7.62981	3.13448	5	16.7501	8.70364	5	10.763	6.55749	5	11.6978	12.2729	5	-1.03243	10.1002	5	-5.37244	10.6221	5	-0.5304
	-57.4783	-1.78591	2.73326	5	7.11902	4.62652	5	11.362	7.78284	5	10.0351	5.2598	5	20.7096	15.0493	5		-57.4783	33.4175	24.6369	5	-15.159	9.68833	5	-0.24487	5.155	5	17.5125	6.66319	5	7.64299	3.18434	5	17.2145	8.94162	5	10.7347	6.66505	5	11.8796	12.2998	5	-0.96821	10.1203	5	-5.02627	10.5442	5	-0.2646
	-57.4685	-1.58633	2.60292	5	6.78796	4.52606	5	11.3296	7.78597	5	10.0159	5.26353	5	20.6287	14.8986	5		-57.4685	33.6584	24.6124	5	-15.1708	9.75428	5	-0.16264	5.19176	5	17.3335	6.66995	5	7.65786	3.23077	5	17.6939	9.19172	5	10.7061	6.77381	5	12.043	12.326	5	-0.91093	10.1433	5	-4.67224	10.4708	5	-0.02103
	-57.4587	-1.38172	2.47806	5	6.42506	4.41929	5	11.2972	7.78962	5	9.99344	5.27332	5	20.5177	14.7311	5		-57.4587	33.8865	24.586	5	-15.1777	9.82248	5	-0.07736	5.23957	5	17.1668	6.67139	5	7.67224	3.2732	5	18.1876	9.45331	5	10.6766	6.88223	5	12.1875	12.3508	5	-0.86022	10.169	5	-4.31123	10.4023	5	0.198625
	-57.4489	-1.17281	2.36007	5	6.03261	4.30823	5	11.2654	7.79375	5	9.96847	5.289	5	20.3785	14.5483	5		-57.4489	34.1012	24.5579	5	-15.1801	9.89226	5	0.011657	5.29831	5	17.012	6.66695	5	7.68392	3.31103	5	18.6947	9.72572	5	10.6457	6.98879	5	12.3131	12.3734	5	-0.81547	10.1974	5	-3.94436	10.3392	5	0.393375
	-57.439	-0.960146	2.2505	5	5.61335	4.19524	5	11.2352	7.79839	5	9.94163	5.31036	5	20.2135	14.3516	5		-57.439	34.3017	24.5285	5	-15.1792	9.96307	5	0.105083	5.36785	5	16.8685	6.65623	5	7.69072	3.34376	5	19.2144	10.0082	5	10.6127	7.09203	5	12.4196	12.3934	5	-0.77586	10.2281	5	-3.57294	10.2815	5	0.562983
	-57.4292	-0.744081	2.15102	5	5.17035	4.08306	5	11.2073	7.80372	5	9.91352	5.33709	5	20.0255	14.1426	5		-57.4292	34.487	24.498	5	-15.1757	10.0345	5	0.203555	5.44794	5	16.7351	6.63891	5	7.69056	3.37094	5	19.7457	10.2998	5	10.577	7.19062	5	12.5072	12.4105	5	-0.74053	10.2606	5	-3.19839	10.2294	5	0.707976
	-57.4194	-0.52472	2.06336	5	4.70695	3.97467	5	11.1827	7.81002	5	9.88454	5.36877	5	19.8171	13.9231	5		-57.4194	34.6563	24.467	5	-15.1709	10.1061	5	0.307609	5.5382	5	16.6103	6.6148	5	7.68159	3.39227	5	20.2873	10.5996	5	10.5381	7.28334	5	12.5764	12.4243	5	-0.7086	10.2945	5	-2.82218	10.1825	5	0.829597
	-57.4095	-0.301912	1.98922	5	4.22669	3.87319	5	11.1622	7.81768	5	9.85488	5.40493	5	19.591	13.6948	5		-57.4095	34.8086	24.4357	5	-15.1658	10.1777	5	0.417657	5.63809	5	16.4925	6.58374	5	7.6622	3.40764	5	20.8377	10.9063	5	10.4953	7.36917	5	12.6274	12.4347	5	-0.67934	10.329	5	-2.44576	10.1404	5	0.929727
	-57.3997	-0.0752467	1.93018	5	3.73327	3.7817	5	11.1466	7.82716	5	9.82443	5.44497	5	19.3498	13.4595	5		-57.3997	34.9432	24.4046	5	-15.1617	10.249	5	0.53397	5.74687	5	16.3798	6.54562	5	7.63114	3.4172	5	21.3949	11.2183	5	10.4482	7.44729	5	12.6609	12.4417	5	-0.65217	10.3636	5	-2.07052	10.1025	5	1.01076
	-57.3899	0.155929	1.88755	5	3.23046	3.70306	5	11.1367	7.839	5	9.79285	5.48824	5	19.0959	13.2188	5		-57.3899	35.0593	24.3739	5	-15.1597	10.3199	5	0.656694	5.86363	5	16.2705	6.50035	5	7.58754	3.42139	5	21.9566	11.5339	5	10.3966	7.51707	5	12.6776	12.4453	5	-0.62678	10.3978	5	-1.69775	10.0681	5	1.07544
	-57.38	0.392471	1.86224	5	2.72214	3.63965	5	11.1328	7.8537	5	9.75956	5.53397	5	18.8315	12.9744	5		-57.38	35.1566	24.3439	5	-15.1607	10.3902	5	0.785867	5.98728	5	16.163	6.44784	5	7.53094	3.421	5	22.5201	11.8511	5	10.3402	7.5781	5	12.6781	12.4458	5	-0.60313	10.4312	5	-1.32866	10.0365	5	1.12671
	-57.3702	0.63538	1.85464	5	2.21217	3.59316	5	11.1351	7.8717	5	9.7238	5.58136	5	18.5585	12.728	5		-57.3702	35.2351	24.3149	5	-15.1657	10.4596	5	0.921451	6.11662	5	16.0557	6.388	5	7.46136	3.41713	5	23.082	12.1676	5	10.2793	7.63021	5	12.6634	12.4432	5	-0.58143	10.4634	5	-0.96434	10.0068	5	1.16752
	-57.3604	0.885732	1.86458	5	1.70443	3.56438	5	11.1435	7.89336	5	9.68466	5.62952	5	18.2785	12.4809	5		-57.3604	35.295	24.2868	5	-15.1753	10.528	5	1.06336	6.25042	5	15.9475	6.32078	5	7.37922	3.41119	5	23.6389	12.4808	5	10.2141	7.67341	5	12.6342	12.4377	5	-0.56212	10.4943	5	-0.6058	9.97817	5	1.20066
	-57.3506	1.1446	1.89131	5	1.2027	3.5531	5	11.1574	7.91886	5	9.64115	5.67754	5	17.9929	12.2344	5		-57.3506	35.3371	24.2596	5	-15.1899	10.5949	5	1.21147	6.38743	5	15.8373	6.24612	5	7.28534	3.40482	5	24.1872	12.7879	5	10.1451	7.70793	5	12.5914	12.4296	5	-0.54582	10.5239	5	-0.25395	9.94999	5	1.22861
	-57.3407	1.41295	1.9336	5	0.710649	3.55813	5	11.1762	7.94828	5	9.59219	5.72445	5	17.7031	11.9897	5		-57.3407	35.3626	24.2334	5	-15.2098	10.6601	5	1.36563	6.52648	5	15.7246	6.16406	5	7.18089	3.39975	5	24.7228	13.0862	5	10.0733	7.73417	5	12.5358	12.4189	5	-0.53325	10.5524	5	0.090329	9.92157	5	1.2534
	-57.3309	1.69163	1.9898	5	0.231703	3.57745	5	11.1987	7.98154	5	9.53673	5.76929	5	17.4104	11.7477	5		-57.3309	35.3728	24.208	5	-15.2346	10.7231	5	1.52562	6.6665	5	15.609	6.07473	5	7.06728	3.39769	5	25.2421	13.373	5	9.99952	7.75267	5	12.4683	12.4059	5	-0.52515	10.5799	5	0.426204	9.89236	5	1.27653
	-57.3211	1.98122	2.05806	5	-0.231	3.6084	5	11.2239	8.01849	5	9.4737	5.81109	5	17.1161	11.5089	5		-57.3211	35.3694	24.1832	5	-15.264	10.7835	5	1.69112	6.80657	5	15.4904	5.97839	5	6.94607	3.40016	5	25.7414	13.6454	5	9.92487	7.7641	5	12.3896	12.3906	5	-0.52227	10.6068	5	0.752883	9.86186	5	1.29897
	-57.3112	2.28207	2.13638	5	-0.674712	3.648	5	11.2509	8.05892	5	9.40213	5.84891	5	16.8215	11.274	5		-57.3112	35.3545	24.1591	5	-15.2972	10.8406	5	1.86163	6.94583	5	15.3689	5.87546	5	6.8189	3.40837	5	26.2174	13.9009	5	9.85051	7.7692	5	12.3004	12.3731	5	-0.52524	10.6332	5	1.06961	9.82964	5	1.3211
	-57.3014	2.59421	2.22277	5	-1.09716	3.69321	5	11.2786	8.10267	5	9.32117	5.88184	5	16.5281	11.0429	5		-57.3014	35.3301	24.1354	5	-15.3332	10.894	5	2.03647	7.08357	5	15.2447	5.76657	5	6.68736	3.42307	5	26.667	14.1374	5	9.77754	7.76873	5	12.2013	12.3534	5	-0.53463	10.6594	5	1.37566	9.79531	5	1.34279
	-57.2916	2.91734	2.31528	5	-1.49662	3.7412	5	11.3067	8.14969	5	9.23012	5.90905	5	16.2374	10.8157	5		-57.2916	35.2982	24.1121	5	-15.3708	10.9431	5	2.21468	7.2191	5	15.1184	5.65256	5	6.55294	3.44455	5	27.0879	14.353	5	9.707	7.76348	5	12.0929	12.3316	5	-0.55084	10.6857	5	1.67038	9.7585	5	1.36352
	-57.2817	3.25085	2.41206	5	-1.87194	3.78949	5	11.3348	8.2001	5	9.12852	5.9298	5	15.9509	10.5922	5		-57.2817	35.2607	24.0892	5	-15.4086	10.9872	5	2.39503	7.35175	5	14.9904	5.53446	5	6.41693	3.47257	5	27.4778	14.5462	5	9.63977	7.75422	5	11.9756	12.3077	5	-0.57419	10.7122	5	1.95315	9.71882	5	1.38241
	-57.2719	3.59381	2.51139	5	-2.22257	3.83611	5	11.3632	8.25426	5	9.01618	5.94344	5	15.6701	10.3717	5		-57.2719	35.2196	24.0667	5	-15.4454	11.0259	5	2.57606	7.48084	5	14.8612	5.41353	5	6.28046	3.50642	5	27.8352	14.7159	5	9.57655	7.74168	5	11.8499	12.2814	5	-0.60485	10.7388	5	2.22342	9.67592	5	1.39843
	-57.2621	3.94502	2.61168	5	-2.54853	3.87955	5	11.3925	8.31274	5	8.89315	5.94945	5	15.3961	10.1539	5		-57.2621	35.1762	24.0447	5	-15.4797	11.0587	5	2.7561	7.60564	5	14.7314	5.29116	5	6.14439	3.545	5	28.1589	14.8617	5	9.51787	7.72655	5	11.7164	12.2529	5	-0.64292	10.7655	5	2.48074	9.62942	5	1.41043
	-57.2522	4.30303	2.71146	5	-2.85032	3.91879	5	11.424	8.37639	5	8.75982	5.94745	5	15.1298	9.93801	5		-57.2522	35.1319	24.0234	5	-15.5103	11.085	5	2.93337	7.72535	5	14.6015	5.16888	5	6.00941	3.58693	5	28.4482	14.9832	5	9.46406	7.7095	5	11.5754	12.222	5	-0.68847	10.792	5	2.7247	9.57896	5	1.41735
	-57.2424	4.66621	2.80939	5	-3.12886	3.95324	5	11.4589	8.44621	5	8.61683	5.93714	5	14.8718	9.72329	5		-57.2424	35.0876	24.0029	5	-15.536	11.1046	5	3.10606	7.83916	5	14.4719	5.04826	5	5.87604	3.6306	5	28.7026	15.0806	5	9.4153	7.69117	5	11.4277	12.189	5	-0.74155	10.8178	5	2.95498	9.52419	5	1.41821
	-57.2326	5.03279	2.90427	5	-3.3853	3.98256	5	11.4989	8.52333	5	8.46504	5.91838	5	14.6224	9.50904	5		-57.2326	35.044	23.9836	5	-15.5558	11.1173	5	3.27243	7.94623	5	14.3431	4.93081	5	5.74464	3.67431	5	28.9222	15.1544	5	9.37167	7.67221	5	11.274	12.154	5	-0.80225	10.8426	5	3.17134	9.46481	5	1.41228
	-57.2228	5.40093	2.99503	5	-3.62095	4.00665	5	11.5457	8.60888	5	8.30554	5.89111	5	14.3812	9.29459	5		-57.2228	35.0012	23.9655	5	-15.5686	11.1228	5	3.43091	8.04574	5	14.2155	4.81799	5	5.61549	3.71635	5	29.1071	15.2052	5	9.33323	7.65325	5	11.1153	12.1173	5	-0.87074	10.8657	5	3.3736	9.40055	5	1.39903
	-57.2129	5.76877	3.08069	5	-3.83708	4.0255	5	11.6009	8.70392	5	8.13951	5.8554	5	14.1479	9.07935	5		-57.2129	34.9592	23.9489	5	-15.5738	11.1211	5	3.58018	8.13694	5	14.0895	4.71105	5	5.48875	3.75506	5	29.2577	15.2339	5	9.29999	7.63496	5	10.9529	12.0794	5	-0.94729	10.8864	5	3.56163	9.33123	5	1.37819
	-57.2031	6.13443	3.1604	5	-4.03481	4.03909	5	11.6659	8.80926	5	7.96821	5.81138	5	13.9215	8.86285	5		-57.2031	34.9176	23.9342	5	-15.5705	11.112	5	3.71925	8.21918	5	13.9655	4.61101	5	5.36453	3.78892	5	29.3748	15.2416	5	9.27206	7.61804	5	10.7883	12.041	5	-1.03226	10.9038	5	3.7353	9.25671	5	1.34979
	-57.1933	6.49608	3.2334	5	-4.21506	4.0474	5	11.7417	8.92547	5	7.79289	5.75931	5	13.7012	8.6448	5		-57.1933	34.8756	23.9215	5	-15.5581	11.0955	5	3.84747	8.29199	5	13.8441	4.51863	5	5.24284	3.81659	5	29.4593	15.2293	5	9.24957	7.60317	5	10.6232	12.0028	5	-1.12611	10.9172	5	3.89447	9.17694	5	1.31404
	-57.1834	6.85189	3.29901	5	-4.37845	4.05034	5	11.829	9.0527	5	7.61474	5.69954	5	13.4861	8.42506	5		-57.1834	34.8325	23.9111	5	-15.5361	11.0717	5	3.96456	8.35507	5	13.7259	4.43442	5	5.12361	3.83697	5	29.5121	15.1982	5	9.2327	7.59103	5	10.4595	11.9656	5	-1.2294	10.9256	5	4.03889	9.09191	5	1.27142
	-57.1736	7.20008	3.35664	5	-4.52536	4.04782	5	11.9281	9.19073	5	7.43489	5.63254	5	13.2752	8.20372	5		-57.1736	34.7871	23.9031	5	-15.5038	11.0405	5	4.0706	8.40835	5	13.6116	4.35864	5	5.00664	3.84921	5	29.5346	15.1497	5	9.2217	7.58222	5	10.2992	11.9302	5	-1.34272	10.9282	5	4.16821	9.00165	5	1.22257
	-57.1638	7.53893	3.40578	5	-4.65592	4.03971	5	12.0391	9.33891	5	7.25432	5.55891	5	13.068	7.98103	5		-57.1638	34.7383	23.8978	5	-15.4608	11.0019	5	4.16599	8.452	5	13.5021	4.29132	5	4.89165	3.85277	5	29.5279	15.0851	5	9.21682	7.57731	5	10.1445	11.8974	5	-1.46672	10.9239	5	4.28192	8.90623	5	1.16828
	-57.1539	7.86674	3.44597	5	-4.77015	4.026	5	12.1615	9.49624	5	7.0739	5.47939	5	12.864	7.75746	5		-57.1539	34.6849	23.8953	5	-15.4066	10.9561	5	4.2514	8.48644	5	13.3982	4.23234	5	4.77818	3.84739	5	29.4937	15.0057	5	9.21828	7.57673	5	9.99728	11.8678	5	-1.60204	10.912	5	4.37935	8.80575	5	1.10944
	-57.1441	8.18188	3.47684	5	-4.86805	4.00677	5	12.2948	9.66137	5	6.89442	5.3949	5	12.6629	7.53365	5		-57.1441	34.6258	23.8957	5	-15.3406	10.9032	5	4.32775	8.51228	5	13.301	4.18147	5	4.66572	3.83306	5	29.4333	14.9131	5	9.22623	7.58077	5	9.85968	11.8418	5	-1.74928	10.8915	5	4.45971	8.70033	5	1.04703
	-57.1343	8.48278	3.49811	5	-4.94972	3.98229	5	12.4382	9.83272	5	6.7166	5.30657	5	12.465	7.31043	5		-57.1343	34.56	23.8991	5	-15.2627	10.8434	5	4.39607	8.53035	5	13.2114	4.13841	5	4.55365	3.81005	5	29.3483	14.8086	5	9.24074	7.58958	5	9.73347	11.8197	5	-1.909	10.8619	5	4.5221	8.59013	5	0.982077
	-57.1245	8.768	3.5096	5	-5.01545	3.95308	5	12.5911	10.0085	5	6.54116	5.21574	5	12.2705	7.08876	5		-57.1245	34.4868	23.9056	5	-15.1724	10.7772	5	4.45749	8.54159	5	13.1304	4.10279	5	4.44137	3.77879	5	29.2402	14.694	5	9.2617	7.60314	5	9.62023	11.8015	5	-2.08168	10.8223	5	4.56564	8.47534	5	0.915635
	-57.1146	9.03622	3.51124	5	-5.06581	3.91985	5	12.7526	10.187	5	6.36889	5.12397	5	12.0799	6.86976	5		-57.1146	34.4057	23.915	5	-15.0696	10.7049	5	4.51317	8.54706	5	13.0589	4.07423	5	4.32836	3.73984	5	29.1104	14.5709	5	9.28885	7.62128	5	9.52124	11.7868	5	-2.26772	10.7724	5	4.58948	8.35625	5	0.848815
	-57.1048	9.28632	3.50313	5	-5.10173	3.88353	5	12.9221	10.3662	5	6.20072	5.03304	5	11.8938	6.65463	5		-57.1048	34.3163	23.9273	5	-14.9544	10.6273	5	4.56418	8.54784	5	12.9977	4.05234	5	4.21422	3.69388	5	28.9605	14.4407	5	9.32172	7.64365	5	9.43751	11.7752	5	-2.4674	10.7118	5	4.59293	8.23323	5	0.782788
	-57.095	9.51739	3.48554	5	-5.12445	3.84522	5	13.0985	10.5442	5	6.03782	4.94487	5	11.713	6.44468	5		-57.095	34.2187	23.9423	5	-14.8268	10.545	5	4.61154	8.54494	5	12.9475	4.03673	5	4.09877	3.64162	5	28.7917	14.3052	5	9.35961	7.66978	5	9.36972	11.7661	5	-2.68088	10.6402	5	4.57548	8.10677	5	0.71881
	-57.0851	9.72875	3.45895	5	-5.13555	3.80607	5	13.2811	10.7193	5	5.88156	4.8615	5	11.5381	6.24128	5		-57.0851	34.1133	23.9599	5	-14.6872	10.4588	5	4.65611	8.53933	5	12.9088	4.02698	5	3.9821	3.58381	5	28.6055	14.1659	5	9.4016	7.69905	5	9.31831	11.7587	5	-2.90819	10.5576	5	4.53689	7.97749	5	0.658244
	-57.0753	9.91998	3.42404	5	-5.13687	3.76722	5	13.4689	10.8897	5	5.73363	4.78492	5	11.3698	6.04586	5		-57.0753	34.0005	23.9797	5	-14.5359	10.3696	5	4.6986	8.53181	5	12.882	4.02267	5	3.86464	3.5212	5	28.4031	14.0242	5	9.44652	7.73077	5	9.2835	11.7523	5	-3.14924	10.4639	5	4.47723	7.84609	5	0.602556
	-57.0655	10.091	3.38175	5	-5.13043	3.72971	5	13.6605	11.0537	5	5.59592	4.7169	5	11.2086	5.85989	5		-57.0655	33.881	24.0015	5	-14.3736	10.2782	5	4.73954	8.523	5	12.8674	4.02337	5	3.7471	3.45454	5	28.1858	13.8812	5	9.49303	7.76415	5	9.26535	11.7459	5	-3.40379	10.3593	5	4.39685	7.71341	5	0.553308
	-57.0556	10.2419	3.33322	5	-5.11835	3.6944	5	13.8545	11.2095	5	5.47053	4.65893	5	11.0548	5.68485	5		-57.0556	33.7554	24.0249	5	-14.2007	10.1854	5	4.77923	8.51334	5	12.8651	4.02864	5	3.63049	3.38459	5	27.9547	13.7381	5	9.53957	7.79841	5	9.26388	11.7391	5	-3.6715	10.244	5	4.29644	7.58035	5	0.512118
	-57.0458	10.3731	3.27982	5	-5.10274	3.6619	5	14.0491	11.3556	5	5.35963	4.61194	5	10.9087	5.52226	5		-57.0458	33.6246	24.0497	5	-14.0178	10.0919	5	4.81781	8.50304	5	12.8749	4.03801	5	3.51607	3.31212	5	27.7111	13.5956	5	9.58449	7.83273	5	9.27912	11.731	5	-3.95189	10.1184	5	4.17703	7.44784	5	0.480605
	-57.036	10.4853	3.22307	5	-5.08561	3.63255	5	14.2422	11.4903	5	5.26539	4.57633	5	10.7703	5.37364	5		-57.036	33.4891	24.0755	5	-13.8256	9.99829	5	4.85519	8.49213	5	12.8966	4.05101	5	3.40526	3.23794	5	27.456	13.4544	5	9.62606	7.86637	5	9.31114	11.7215	5	-4.24433	9.98287	5	4.03992	7.31684	5	0.460325
	-57.0261	10.5794	3.16468	5	-5.0688	3.60643	5	14.4316	11.6122	5	5.18986	4.55182	5	10.6394	5.2405	5		-57.0261	33.3495	24.1021	5	-13.6246	9.90513	5	4.89112	8.4804	5	12.9301	4.06716	5	3.29955	3.16283	5	27.1906	13.3148	5	9.66258	7.89867	5	9.36015	11.7101	5	-4.5481	9.83792	5	3.88672	7.18825	5	0.4527
	-57.0163	10.6566	3.10638	5	-5.05386	3.58336	5	14.6148	11.7197	5	5.13485	4.53751	5	10.5158	5.12433	5		-57.0163	33.2063	24.1291	5	-13.4154	9.81277	5	4.92519	8.46751	5	12.9752	4.08592	5	3.20045	3.08763	5	26.9161	13.1772	5	9.69243	7.92913	5	9.4265	11.6969	5	-4.86232	9.68417	5	3.71923	7.06294	5	0.458954
	-57.0065	10.7181	3.04997	5	-5.04205	3.56301	5	14.7894	11.8116	5	5.10183	4.53199	5	10.3989	5.02658	5		-57.0065	33.0599	24.1564	5	-13.1983	9.72146	5	4.9569	8.45294	5	13.0315	4.10676	5	3.10937	3.01313	5	26.6335	13.0416	5	9.71414	7.9574	5	9.51064	11.682	5	-5.18603	9.52231	5	3.53947	6.94165	5	0.480052
	-56.9967	10.7652	2.99722	5	-5.03429	3.54492	5	14.9529	11.8864	5	5.09193	4.53339	5	10.2883	4.94863	5		-56.9967	32.9105	24.1837	5	-12.9741	9.63141	5	4.98568	8.43607	5	13.0989	4.12912	5	3.02766	2.94011	5	26.3441	12.908	5	9.72642	7.98334	5	9.6131	11.6658	5	-5.51815	9.35315	5	3.34951	6.82502	5	0.516654
	-56.9868	10.7992	2.9498	5	-5.0311	3.52861	5	15.1029	11.9432	5	5.1059	4.53957	5	10.1833	4.89175	5		-56.9868	32.7582	24.2107	5	-12.7434	9.54279	5	5.01095	8.41618	5	13.1776	4.1524	5	2.95652	2.86927	5	26.0491	12.7764	5	9.72821	8.00699	5	9.73442	11.6486	5	-5.85757	9.17763	5	3.15148	6.71353	5	0.569085
	-56.977	10.8215	2.90929	5	-5.03269	3.51364	5	15.2375	11.9809	5	5.14411	4.54823	5	10.0831	4.85702	5		-56.977	32.6032	24.2374	5	-12.5069	9.45572	5	5.03219	8.39249	5	13.2675	4.17602	5	2.89707	2.80121	5	25.7498	12.6469	5	9.71866	8.02858	5	9.87502	11.6311	5	-6.20311	8.9968	5	2.94742	6.60753	5	0.637315
	-56.9672	10.8333	2.87709	5	-5.03889	3.49967	5	15.355	11.9987	5	5.20661	4.55704	5	9.98705	4.84532	5		-56.9672	32.4455	24.2634	5	-12.2656	9.37037	5	5.04892	8.36422	5	13.3688	4.19936	5	2.85035	2.73641	5	25.4476	12.5194	5	9.69712	8.04852	5	10.0351	11.614	5	-6.55358	8.81184	5	2.73924	6.50719	5	0.720954
	-56.9573	10.8357	2.85445	5	-5.04927	3.4865	5	15.4539	11.9959	5	5.2932	4.56373	5	9.89435	4.85724	5		-56.9573	32.2852	24.2886	5	-12.0207	9.28693	5	5.06079	8.33057	5	13.4817	4.22183	5	2.81738	2.67518	5	25.1438	12.3941	5	9.6631	8.06733	5	10.2147	11.598	5	-6.90779	8.62405	5	2.52863	6.41251	5	0.819263
	-56.9475	10.8296	2.84243	5	-5.06316	3.47408	5	15.5334	11.972	5	5.40346	4.56618	5	9.80416	4.89296	5		-56.9475	32.122	24.3128	5	-11.7736	9.20563	5	5.06757	8.29081	5	13.6065	4.24291	5	2.79916	2.61772	5	24.8399	12.2713	5	9.61626	8.08562	5	10.4133	11.5837	5	-7.26455	8.43482	5	2.31701	6.32333	5	0.931179
	-56.9377	10.8158	2.84185	5	-5.07976	3.46255	5	15.5927	11.9265	5	5.53687	4.56243	5	9.71565	4.95229	5		-56.9377	31.9562	24.3359	5	-11.5258	9.12675	5	5.06919	8.24427	5	13.743	4.2621	5	2.79672	2.56407	5	24.5373	12.1514	5	9.5564	8.10404	5	10.6301	11.5719	5	-7.62271	8.24559	5	2.1055	6.23938	5	1.05535
	-56.9278	10.7949	2.85335	5	-5.09819	3.45214	5	15.6317	11.8592	5	5.6928	4.5508	5	9.62797	5.0345	5		-56.9278	31.7874	24.3576	5	-11.2788	9.05059	5	5.06568	8.19039	5	13.8913	4.27901	5	2.81108	2.51417	5	24.2376	12.0346	5	9.48339	8.12325	5	10.8637	11.5633	5	-7.9811	8.05787	5	1.89488	6.16023	5	1.19018
	-56.918	10.7672	2.87729	5	-5.11762	3.44322	5	15.6505	11.77	5	5.87059	4.52987	5	9.54021	5.13836	5		-56.918	31.6157	24.3779	5	-11.0343	8.97745	5	5.05724	8.12874	5	14.0507	4.29334	5	2.84324	2.46793	5	23.9419	11.9217	5	9.39721	8.14386	5	11.1125	11.5584	5	-8.33857	7.87311	5	1.68565	6.0854	5	1.33389
	-56.9082	10.7332	2.91379	5	-5.13728	3.43621	5	15.6497	11.6591	5	6.06953	4.49857	5	9.45147	5.26209	5		-56.9082	31.4408	24.3967	5	-10.7939	8.90763	5	5.04415	8.05901	5	14.2206	4.3049	5	2.89408	2.42527	5	23.6516	11.8133	5	9.29793	8.16643	5	11.3745	11.5578	5	-8.69395	7.69271	5	1.47804	6.0144	5	1.4846
	-56.8984	10.6928	2.96271	5	-5.15655	3.43152	5	15.6301	11.5266	5	6.28882	4.45617	5	9.36076	5.40337	5		-56.8984	31.2623	24.4138	5	-10.5592	8.8414	5	5.02679	7.98104	5	14.4	4.3136	5	2.96434	2.38619	5	23.3678	11.71	5	9.18568	8.1914	5	11.6474	11.5619	5	-9.04607	7.51797	5	1.27213	5.94671	5	1.64035
	-56.8885	10.6461	3.02363	5	-5.17502	3.42955	5	15.5927	11.3728	5	6.52754	4.40234	5	9.26708	5.55942	5		-56.8885	31.0798	24.4294	5	-10.3315	8.77894	5	5.00563	7.89482	5	14.5872	4.31943	5	3.05449	2.35083	5	23.0913	11.6124	5	9.06066	8.21913	5	11.9288	11.5711	5	-9.39374	7.35001	5	1.06791	5.88193	5	1.7992
	-56.8787	10.5932	3.09589	5	-5.19248	3.43061	5	15.5389	11.1984	5	6.78457	4.33716	5	9.16936	5.72706	5		-56.8787	30.8927	24.4434	5	-10.1118	8.72036	5	4.98119	7.80045	5	14.7808	4.32246	5	3.16465	2.31946	5	22.823	11.5214	5	8.92309	8.24984	5	12.2164	11.5859	5	-9.73578	7.18981	5	0.865426	5.81976	5	1.95929
	-56.8689	10.534	3.1786	5	-5.20889	3.43491	5	15.4701	11.004	5	7.05853	4.26115	5	9.06653	5.90281	5		-56.8689	30.7001	24.456	5	-9.90126	8.66568	5	4.9541	7.69818	5	14.9786	4.32282	5	3.29457	2.29251	5	22.5633	11.4375	5	8.77322	8.28361	5	12.5077	11.6065	5	-10.071	7.03814	5	0.66485	5.76008	5	2.11886
	-56.859	10.4688	3.27074	5	-5.22441	3.44255	5	15.3878	10.7904	5	7.34771	4.17526	5	8.95752	6.08302	5		-56.859	30.5012	24.4675	5	-9.70043	8.61482	5	4.92502	7.58833	5	15.1787	4.32066	5	3.44352	2.27048	5	22.3122	11.3612	5	8.61132	8.3204	5	12.8007	11.6331	5	-10.3985	6.8956	5	0.466614	5.70297	5	2.27634
	-56.8492	10.3978	3.37116	5	-5.23933	3.45351	5	15.2939	10.5586	5	7.65005	4.08082	5	8.84127	6.264	5		-56.8492	30.295	24.4782	5	-9.50979	8.56761	5	4.89468	7.47127	5	15.379	4.31617	5	3.61033	2.2539	5	22.0698	11.2929	5	8.43762	8.36002	5	13.0932	11.6661	5	-10.7171	6.76261	5	0.271479	5.6487	5	2.43036
	-56.8394	10.3214	3.47871	5	-5.25398	3.4677	5	15.1898	10.3097	5	7.96312	3.97955	5	8.71681	6.44218	5		-56.8394	30.0804	24.4883	5	-9.32962	8.52385	5	4.86388	7.34746	5	15.5773	4.30954	5	3.79338	2.24321	5	21.8357	11.2328	5	8.25239	8.40218	5	13.3835	11.7055	5	-11.0262	6.63947	5	0.080594	5.59781	5	2.57983
	-56.8295	10.2402	3.59224	5	-5.26877	3.48496	5	15.0773	10.0447	5	8.28416	3.87343	5	8.5833	6.61419	5		-56.8295	29.8565	24.4983	5	-9.16005	8.48325	5	4.83347	7.21736	5	15.7718	4.30096	5	3.99072	2.23864	5	21.6092	11.1811	5	8.05591	8.44653	5	13.6698	11.7515	5	-11.325	6.52635	5	-0.10448	5.55101	5	2.72393
	-56.8197	10.1549	3.71069	5	-5.28405	3.50507	5	14.9579	9.76495	5	8.61016	3.76469	5	8.44009	6.777	5		-56.8197	29.6223	24.5085	5	-9.00108	8.44554	5	4.80436	7.08145	5	15.9606	4.29068	5	4.20011	2.24017	5	21.3897	11.1375	5	7.84853	8.49262	5	13.9508	11.8041	5	-11.6132	6.4233	5	-0.28176	5.50924	5	2.8622
	-56.8099	10.0665	3.83307	5	-5.30012	3.52788	5	14.8332	9.47184	5	8.9379	3.65565	5	8.28679	6.92803	5		-56.8099	29.3772	24.5195	5	-8.8527	8.41045	5	4.77744	6.94021	5	16.1422	4.27892	5	4.41921	2.24751	5	21.1763	11.1018	5	7.63074	8.54	5	14.225	11.8634	5	-11.8904	6.33034	5	-0.44892	5.47355	5	2.99449
	-56.8001	9.97614	3.95849	5	-5.31719	3.55322	5	14.7045	9.1668	5	9.2641	3.54871	5	8.12332	7.06519	5		-56.8001	29.1208	24.5316	5	-8.71487	8.37775	5	4.75361	6.79412	5	16.3154	4.26596	5	4.64573	2.26006	5	20.9681	11.0736	5	7.40318	8.58821	5	14.4912	11.9292	5	-12.1566	6.2474	5	-0.60329	5.44515	5	3.12097
	-56.7902	9.8848	4.08616	5	-5.33534	3.58103	5	14.5731	8.85132	5	9.58555	3.44616	5	7.94995	7.18691	5		-56.7902	28.8528	24.5451	5	-8.58765	8.34728	5	4.73373	6.64367	5	16.4791	4.25214	5	4.87754	2.27707	5	20.7641	11.0523	5	7.16668	8.6368	5	14.7483	12.0012	5	-12.4115	6.17434	5	-0.74203	5.42525	5	3.2421
	-56.7804	9.79368	4.21533	5	-5.35448	3.61127	5	14.44	8.52697	5	9.89917	3.35017	5	7.76734	7.29214	5		-56.7804	28.5736	24.5604	5	-8.47117	8.31894	5	4.71855	6.48935	5	16.6325	4.23782	5	5.11285	2.29769	5	20.5634	11.0372	5	6.92227	8.68534	5	14.9953	12.0791	5	-12.6553	6.11098	5	-0.86218	5.41511	5	3.35862
	-56.7706	9.7039	4.34528	5	-5.37434	3.64402	5	14.3061	8.19534	5	10.2021	3.26266	5	7.57646	7.38031	5		-56.7706	28.2834	24.5778	5	-8.36572	8.29273	5	4.7087	6.33171	5	16.7751	4.22341	5	5.35026	2.32107	5	20.3653	11.0276	5	6.67119	8.73344	5	15.2313	12.1624	5	-12.8879	6.05706	5	-0.96083	5.41587	5	3.47141
	-56.7607	9.6165	4.47528	5	-5.39447	3.67941	5	14.1719	7.85807	5	10.4919	3.18526	5	7.37864	7.45125	5		-56.7607	27.9832	24.5975	5	-8.27176	8.26871	5	4.70468	6.17135	5	16.9067	4.20938	5	5.58882	2.34647	5	20.1689	11.0227	5	6.41484	8.78069	5	15.4553	12.2505	5	-13.1092	6.01229	5	-1.03521	5.42858	5	3.58152
	-56.7509	9.53239	4.60456	5	-5.41425	3.71762	5	14.038	7.51679	5	10.7664	3.11927	5	7.1754	7.5051	5		-56.7509	27.6739	24.6197	5	-8.18991	8.24701	5	4.7068	6.00893	5	17.0274	4.19621	5	5.82804	2.37327	5	19.9738	11.0217	5	6.15477	8.82673	5	15.6667	12.3429	5	-13.3192	5.97626	5	-1.08285	5.45409	5	3.69008
	-56.7411	9.45232	4.73232	5	-5.4329	3.7589	5	13.9045	7.17317	5	11.0238	3.06559	5	6.96845	7.54222	5		-56.7411	27.3566	24.6446	5	-8.12095	8.22781	5	4.71522	5.84521	5	17.1377	4.18441	5	6.06778	2.40101	5	19.7794	11.0237	5	5.89262	8.87117	5	15.8647	12.4386	5	-13.5177	5.94853	5	-1.1017	5.49301	5	3.79822
	-56.7312	9.37684	4.85769	5	-5.44953	3.80351	5	13.7714	6.82884	5	11.2628	3.02478	5	6.75956	7.56313	5		-56.7312	27.0326	24.6724	5	-8.06575	8.21128	5	4.72994	5.68103	5	17.2382	4.17447	5	6.30822	2.42939	5	19.5854	11.0281	5	5.63009	8.9136	5	16.0487	12.5371	5	-13.7046	5.92859	5	-1.09016	5.54565	5	3.90705
	-56.7214	9.30631	4.97976	5	-5.46322	3.85176	5	13.6388	6.48551	5	11.4824	2.99702	5	6.55054	7.56842	5		-56.7214	26.7033	24.7031	5	-8.02523	8.19762	5	4.75085	5.51731	5	17.3301	4.16688	5	6.54964	2.4582	5	19.3915	11.0341	5	5.36886	8.95358	5	16.2183	12.6374	5	-13.8795	5.91587	5	-1.04718	5.61203	5	4.01763
	-56.7116	9.24087	5.09758	5	-5.47305	3.90396	5	13.5066	6.14487	5	11.682	2.9822	5	6.34314	7.55873	5		-56.7116	26.37	24.737	5	-8.00023	8.18696	5	4.77772	5.35504	5	17.4147	4.16203	5	6.79234	2.48732	5	19.1977	11.0411	5	5.11064	8.99066	5	16.3731	12.7391	5	-14.0423	5.90975	5	-0.97229	5.69187	5	4.13089
	-56.7017	9.18044	5.21019	5	-5.47818	3.96045	5	13.3746	5.80873	5	11.8612	2.97999	5	6.13909	7.53476	5		-56.7017	26.034	24.7743	5	-7.99147	8.1794	5	4.81029	5.19525	5	17.4939	4.16027	5	7.03639	2.51667	5	19.0039	11.0486	5	4.85707	9.02436	5	16.5127	12.8414	5	-14.1927	5.90955	5	-0.86558	5.78458	5	4.24763
	-56.6919	9.12476	5.31663	5	-5.47792	4.02154	5	13.2429	5.47898	5	12.0201	2.98991	5	5.94004	7.49726	5		-56.6919	25.6965	24.8149	5	-7.99942	8.17494	5	4.84827	5.03898	5	17.5696	4.16183	5	7.28158	2.5462	5	18.8102	11.0562	5	4.60973	9.05422	5	16.637	12.9437	5	-14.3306	5.91462	5	-0.72766	5.88931	5	4.3685
	-56.6821	9.07336	5.41596	5	-5.47178	4.08757	5	13.1118	5.15768	5	12.159	3.01144	5	5.7476	7.44705	5		-56.6821	25.3587	24.8592	5	-8.02421	8.17354	5	4.89135	4.88727	5	17.644	4.1668	5	7.52721	2.57583	5	18.6167	11.0633	5	4.37009	9.07976	5	16.7458	13.0458	5	-14.4561	5.92428	5	-0.55962	6.00504	5	4.49397
	-56.6723	9.02562	5.50729	5	-5.45949	4.15888	5	12.9818	4.8471	5	12.2785	3.04408	5	5.56338	7.38508	5		-56.6723	25.0218	24.9072	5	-8.06556	8.17505	5	4.93922	4.74113	5	17.7195	4.17517	5	7.7721	2.60548	5	18.4235	11.0697	5	4.13951	9.10057	5	16.8392	13.1473	5	-14.5693	5.93786	5	-0.36286	6.13065	5	4.62435
	-56.6624	8.98072	5.58976	5	-5.44104	4.23577	5	12.8533	4.54978	5	12.3794	3.08744	5	5.38895	7.31246	5		-56.6624	24.6868	24.9589	5	-8.1227	8.17924	5	4.99158	4.60149	5	17.7985	4.18679	5	8.01454	2.63501	5	18.2308	11.0749	5	3.91914	9.11623	5	16.9172	13.248	5	-14.6707	5.95474	5	-0.13908	6.26494	5	4.75975
	-56.6526	8.93771	5.66262	5	-5.41668	4.31855	5	12.7276	4.26853	5	12.4631	3.1413	5	5.22593	7.23045	5		-56.6526	24.3548	25.0145	5	-8.19436	8.18582	5	5.04805	4.46921	5	17.8835	4.20136	5	8.25231	2.66429	5	18.0385	11.0785	5	3.70993	9.12637	5	16.9799	13.3478	5	-14.7608	5.97438	5	0.109918	6.40678	5	4.90007
	-56.6428	8.89548	5.72515	5	-5.38686	4.4075	5	12.6056	4.00643	5	12.5308	3.2056	5	5.07596	7.14048	5		-56.6428	24.0269	25.0738	5	-8.27872	8.19445	5	5.10819	4.34506	5	17.9767	4.21855	5	8.48278	2.69312	5	17.8466	11.0801	5	3.51251	9.13064	5	17.0276	13.4468	5	-14.8406	5.99627	5	0.38222	6.55513	5	5.04498
	-56.6329	8.8528	5.77677	5	-5.35228	4.50286	5	12.4888	3.76675	5	12.5844	3.28046	5	4.94072	7.04416	5		-56.6329	23.7041	25.1368	5	-8.37347	8.20472	5	5.17145	4.22969	5	18.0801	4.23794	5	8.70303	2.7213	5	17.6547	11.0791	5	3.32717	9.12868	5	17.0605	13.5449	5	-14.9113	6.02004	5	0.675922	6.70904	5	5.19393
	-56.6231	8.80837	5.817	5	-5.31376	4.60481	5	12.3788	3.55282	5	12.6255	3.36613	5	4.82187	6.94326	5		-56.6231	23.3876	25.2033	5	-8.47585	8.21625	5	5.23714	4.12362	5	18.1954	4.2591	5	8.90994	2.74864	5	17.4626	11.075	5	3.15379	9.1201	5	17.0792	13.6425	5	-14.974	6.04533	5	0.989133	6.86772	5	5.34611
	-56.6133	8.76081	5.84549	5	-5.27226	4.71344	5	12.2768	3.36777	5	12.6563	3.463	5	4.72106	6.8396	5		-56.6133	23.0785	25.273	5	-8.58274	8.22862	5	5.30442	4.02722	5	18.324	4.28164	5	9.10043	2.77496	5	17.2696	11.0671	5	2.99186	9.10444	5	17.0841	13.7396	5	-15.0302	6.07191	5	1.31998	7.03046	5	5.50051
	-56.6034	8.70876	5.86206	5	-5.22881	4.82876	5	12.1844	3.21419	5	12.6786	3.57146	5	4.63984	6.73508	5		-56.6034	22.7779	25.3456	5	-8.69082	8.24152	5	5.37232	3.94071	5	18.4668	4.30524	5	9.27154	2.80015	5	17.0753	11.0548	5	2.84044	9.0812	5	17.0759	13.8367	5	-15.0813	6.09954	5	1.6666	7.19668	5	5.65584
	-56.5936	8.65089	5.86664	5	-5.18444	4.95061	5	12.1025	3.09377	5	12.6944	3.69188	5	4.57963	6.63152	5		-56.5936	22.487	25.4205	5	-8.79667	8.25467	5	5.43975	3.86414	5	18.6245	4.32964	5	9.42063	2.82412	5	16.8788	11.0376	5	2.69826	9.04978	5	17.0557	13.934	5	-15.1283	6.128	5	2.02707	7.36583	5	5.81062
	-56.5838	8.58597	5.85936	5	-5.14015	5.07866	5	12.0321	3.00694	5	12.7055	3.8245	5	4.54162	6.53065	5		-56.5838	22.2069	25.4974	5	-8.89699	8.26791	5	5.50553	3.79741	5	18.7975	4.3547	5	9.54544	2.8469	5	16.6795	11.0148	5	2.56373	9.00953	5	17.0244	14.0319	5	-15.1724	6.15706	5	2.39942	7.53736	5	5.96316
	-56.574	8.51286	5.84045	5	-5.09687	5.2124	5	11.9734	2.95268	5	12.7136	3.96939	5	4.52676	6.43396	5		-56.574	21.9387	25.5756	5	-8.98869	8.2812	5	5.56845	3.74025	5	18.9857	4.38036	5	9.64418	2.86855	5	16.4769	10.9861	5	2.43512	8.95974	5	16.9833	14.131	5	-15.2139	6.18642	5	2.7816	7.71072	5	6.1116
	-56.5641	8.43055	5.81026	5	-5.05544	5.35113	5	11.9265	2.92858	5	12.7199	4.12635	5	4.53569	6.34269	5		-56.5641	21.6835	25.6545	5	-9.06902	8.2946	5	5.62734	3.69229	5	19.1891	4.40667	5	9.71556	2.88919	5	16.2705	10.9512	5	2.31059	8.89967	5	16.9339	14.2316	5	-15.253	6.2157	5	3.17145	7.8853	5	6.25393
	-56.5543	8.33814	5.76925	5	-5.01657	5.49396	5	11.8907	2.93111	5	12.7257	4.29487	5	4.56871	6.25773	5		-56.5543	21.442	25.7336	5	-9.13571	8.3083	5	5.6811	3.65303	5	19.4074	4.43374	5	9.75881	2.90897	5	16.0603	10.91	5	2.18832	8.82861	5	16.8774	14.3343	5	-15.2892	6.24446	5	3.56674	8.06043	5	6.38805
	-56.5445	8.23488	5.71791	5	-4.98086	5.63989	5	11.8651	2.95604	5	12.7317	4.47414	5	4.62577	6.17961	5		-56.5445	21.2153	25.812	5	-9.18696	8.32255	5	5.72881	3.62195	5	19.6404	4.46173	5	9.77364	2.92801	5	15.8463	10.8627	5	2.06665	8.74589	5	16.8152	14.4392	5	-15.3217	6.27219	5	3.96518	8.23542	5	6.51178
	-56.5346	8.12013	5.65682	5	-4.94881	5.78777	5	11.8486	2.99893	5	12.7385	4.663	5	4.70649	6.10847	5		-56.5346	21.0041	25.8894	5	-9.22147	8.33762	5	5.76972	3.59849	5	19.8877	4.49087	5	9.76017	2.94643	5	15.6289	10.8097	5	1.9441	8.65091	5	16.7485	14.5468	5	-15.3491	6.29831	5	4.36447	8.40951	5	6.62291
	-56.5248	7.99338	5.58656	5	-4.92084	5.93647	5	11.8396	3.05553	5	12.7463	4.86001	5	4.81017	6.04411	5		-56.5248	20.8089	25.9651	5	-9.2384	8.35383	5	5.80335	3.58209	5	20.1492	4.52137	5	9.71893	2.96427	5	15.409	10.7515	5	1.81944	8.5432	5	16.6781	14.657	5	-15.3697	6.32226	5	4.76229	8.58197	5	6.71927
	-56.515	7.85428	5.50778	5	-4.89735	6.08481	5	11.8365	3.12205	5	12.7551	5.06343	5	4.9359	5.98604	5		-56.515	20.6302	26.0386	5	-9.23731	8.37142	5	5.82944	3.57227	5	20.4247	4.55349	5	9.65075	2.9815	5	15.1876	10.6889	5	1.69174	8.42239	5	16.6043	14.7698	5	-15.3816	6.34347	5	5.15639	8.75209	5	6.79876
	-56.5051	7.70261	5.42117	5	-4.87872	6.2317	5	11.8379	3.1953	5	12.7649	5.27134	5	5.08257	5.93354	5		-56.5051	20.4682	26.1094	5	-9.21807	8.39057	5	5.84807	3.56857	5	20.7141	4.58751	5	9.55666	2.99805	5	14.9659	10.6228	5	1.56037	8.28827	5	16.5272	14.885	5	-15.383	6.36143	5	5.54461	8.91921	5	6.85943
	-56.4953	7.53837	5.3275	5	-4.86538	6.37614	5	11.8422	3.2727	5	12.7752	5.48168	5	5.24895	5.88577	5		-56.4953	20.3232	26.1774	5	-9.18076	8.4114	5	5.85953	3.57061	5	21.0175	4.62372	5	9.43791	3.01378	5	14.7452	10.5543	5	1.42495	8.14076	5	16.4463	15.0021	5	-15.3718	6.37574	5	5.92488	9.08276	5	6.8995
	-56.4855	7.36177	5.22766	5	-4.85784	6.51723	5	11.848	3.35228	5	12.7858	5.69231	5	5.43373	5.84186	5		-56.4855	20.195	26.242	5	-9.12564	8.43395	5	5.86437	3.57806	5	21.335	4.66246	5	9.29579	3.02853	5	14.5268	10.4844	5	1.28538	7.9799	5	16.3603	15.1206	5	-15.3464	6.3861	5	6.29525	9.24229	5	6.91741
	-56.4756	7.17323	5.12261	5	-4.8567	6.6542	5	11.8542	3.4326	5	12.7961	5.90108	5	5.6356	5.80101	5		-56.4756	20.0836	26.3033	5	-9.05302	8.45815	5	5.86332	3.59064	5	21.6666	4.70411	5	9.13168	3.04216	5	14.3121	10.414	5	1.14175	7.80589	5	16.2678	15.2398	5	-15.3054	6.39235	5	6.65394	9.39742	5	6.91182
	-56.4658	6.97344	5.01348	5	-4.86268	6.78636	5	11.8598	3.51265	5	12.8058	6.10591	5	5.85324	5.76252	5		-56.4658	19.9888	26.3611	5	-8.96327	8.48394	5	5.85725	3.60811	5	22.0122	4.74912	5	8.94697	3.05455	5	14.1021	10.3442	5	0.994267	7.61902	5	16.1669	15.3589	5	-15.2479	6.39452	5	6.9993	9.54788	5	6.88164
	-56.456	6.76329	4.90147	5	-4.8766	6.91317	5	11.864	3.59177	5	12.8145	6.30478	5	6.08538	5.72586	5		-56.456	19.9102	26.4154	5	-8.85675	8.51117	5	5.84705	3.63027	5	22.3716	4.79802	5	8.74302	3.06566	5	13.8976	10.2756	5	0.843284	7.41971	5	16.0554	15.4771	5	-15.1732	6.39275	5	7.32982	9.69346	5	6.82598
	-56.4462	6.5439	4.78786	5	-4.89936	7.03415	5	11.8659	3.66961	5	12.8218	6.49584	5	6.3308	5.69072	5		-56.4462	19.8475	26.4661	5	-8.73378	8.53973	5	5.83365	3.65698	5	22.7444	4.85138	5	8.52119	3.0755	5	13.6989	10.2088	5	0.689199	7.20852	5	15.9311	15.5935	5	-15.0814	6.38736	5	7.64412	9.83399	5	6.74414
	-56.4363	6.31654	4.67398	5	-4.93194	7.1489	5	11.865	3.74604	5	12.8275	6.67741	5	6.58831	5.65696	5		-56.4363	19.8002	26.5135	5	-8.59465	8.5695	5	5.81787	3.68815	5	23.1297	4.90984	5	8.28282	3.08418	5	13.5061	10.1443	5	0.532458	6.98611	5	15.7918	15.7075	5	-14.9728	6.37881	5	7.94095	9.96933	5	6.63556
	-56.4265	6.08259	4.56116	5	-4.9753	7.2571	5	11.8604	3.82106	5	12.8313	6.848	5	6.85681	5.62462	5		-56.4265	19.768	26.5577	5	-8.43956	8.6004	5	5.80044	3.72374	5	23.5263	4.97403	5	8.02929	3.09191	5	13.319	10.0823	5	0.373555	6.75327	5	15.6356	15.8184	5	-14.8484	6.36768	5	8.21913	10.0993	5	6.49982
	-56.4167	5.84351	4.45065	5	-5.03042	7.35849	5	11.8513	3.8948	5	12.8333	7.00632	5	7.13523	5.5939	5		-56.4167	19.7502	26.5988	5	-8.26861	8.63234	5	5.78195	3.76383	5	23.9328	5.04454	5	7.76202	3.09894	5	13.1369	10.0227	5	0.213034	6.51095	5	15.4609	15.9256	5	-14.7092	6.35465	5	8.47759	10.2237	5	6.33659
	-56.4068	5.60076	4.34356	5	-5.09818	7.45288	5	11.8368	3.96745	5	12.8334	7.15131	5	7.42255	5.5651	5		-56.4068	19.7463	26.6371	5	-8.08183	8.66525	5	5.76284	3.8086	5	24.347	5.12185	5	7.48248	3.10562	5	12.9588	9.96539	5	0.051523	6.26022	5	15.2666	16.0286	5	-14.5568	6.34051	5	8.7153	10.3423	5	6.14565
	-56.397	5.35581	4.24086	5	-5.17931	7.54017	5	11.8155	4.0392	5	12.8316	7.28216	5	7.71782	5.53859	5		-56.397	19.7559	26.673	5	-7.87914	8.69906	5	5.74342	3.85832	5	24.7666	5.20627	5	7.19224	3.11233	5	12.7838	9.91008	5	-0.11025	6.00232	5	15.0522	16.1273	5	-14.3929	6.32606	5	8.93126	10.4549	5	5.92696
	-56.3872	5.1101	4.14331	5	-5.27442	7.62036	5	11.7861	4.11024	5	12.8282	7.39827	5	8.02011	5.51476	5		-56.3872	19.7782	26.7066	5	-7.6604	8.73367	5	5.72389	3.91334	5	25.1889	5.29786	5	6.89293	3.11946	5	12.6108	9.85642	5	-0.27142	5.73862	5	14.8176	16.2213	5	-14.2191	6.31216	5	9.12452	10.5609	5	5.68064
	-56.3773	4.86504	4.05143	5	-5.38392	7.69361	5	11.7471	4.1807	5	12.8232	7.49927	5	8.32854	5.494	5		-56.3773	19.8126	26.7384	5	-7.4254	8.76892	5	5.70436	3.9741	5	25.6107	5.39642	5	6.58621	3.12739	5	12.4386	9.80399	5	-0.43099	5.47063	5	14.5634	16.3106	5	-14.0373	6.29965	5	9.29412	10.6601	5	5.40715
	-56.3675	4.62204	3.96548	5	-5.50804	7.76024	5	11.6967	4.25066	5	12.8169	7.585	5	8.6422	5.47664	5		-56.3675	19.8587	26.7686	5	-7.17393	8.80459	5	5.68488	4.04105	5	26.0287	5.5014	5	6.27379	3.13646	5	12.2661	9.75241	5	-0.58782	5.19996	5	14.2906	16.3952	5	-13.8492	6.28935	5	9.43911	10.7521	5	5.10726
	-56.3577	4.38254	3.88549	5	-5.64686	7.82076	5	11.6332	4.32012	5	12.8095	7.65551	5	8.96016	5.46295	5		-56.3577	19.9159	26.7975	5	-6.9058	8.84038	5	5.66549	4.11465	5	26.4396	5.61194	5	5.95735	3.14695	5	12.0927	9.70135	5	-0.74066	4.92831	5	14.0005	16.4753	5	-13.6564	6.28205	5	9.55858	10.8364	5	4.78218
	-56.3479	4.14798	3.81124	5	-5.80036	7.87592	5	11.5547	4.38899	5	12.8011	7.711	5	9.28141	5.45311	5		-56.3479	19.9835	26.8254	5	-6.62093	8.87594	5	5.64623	4.19526	5	26.8398	5.72686	5	5.63852	3.15906	5	11.9176	9.65055	5	-0.88822	4.65744	5	13.6947	16.5508	5	-13.4603	6.27845	5	9.65164	10.9127	5	4.43356
	-56.338	3.91982	3.74228	5	-5.96839	7.92666	5	11.4597	4.45716	5	12.7919	7.75182	5	9.60482	5.4472	5		-56.338	20.0611	26.8527	5	-6.3194	8.91079	5	5.62721	4.28315	5	27.2261	5.8447	5	5.31884	3.17289	5	11.7406	9.59986	5	-1.02924	4.38909	5	13.3751	16.622	5	-13.2624	6.2792	5	9.71745	10.9807	5	4.06353
	-56.3282	3.69952	3.67794	5	-6.1508	7.97417	5	11.3467	4.52447	5	12.7822	7.77843	5	9.92913	5.44523	5		-56.3282	20.1481	26.8795	5	-6.00151	8.94443	5	5.60857	4.37844	5	27.595	5.9638	5	4.99976	3.18846	5	11.5615	9.54924	5	-1.16259	4.12502	5	13.0436	16.6891	5	-13.0638	6.28486	5	9.75528	11.0401	5	3.6746
	-56.3184	3.48851	3.61741	5	-6.34739	8.01978	5	11.2144	4.59074	5	12.7721	7.79139	5	10.2529	5.44713	5		-56.3184	20.2438	26.9061	5	-5.66788	8.97627	5	5.59059	4.48106	5	27.9436	6.08231	5	4.6826	3.20572	5	11.3805	9.49877	5	-1.2873	3.86695	5	12.7021	16.7522	5	-12.8653	6.29589	5	9.76452	11.0908	5	3.26967
	-56.3085	3.28817	3.55974	5	-6.55794	8.06496	5	11.0618	4.65583	5	12.7619	7.79131	5	10.5744	5.45277	5		-56.3085	20.3479	26.9328	5	-5.31943	9.00574	5	5.57367	4.59076	5	28.2691	6.19833	5	4.36863	3.22454	5	11.1982	9.44864	5	-1.40269	3.61662	5	12.3525	16.8115	5	-12.6679	6.31268	5	9.74474	11.1329	5	2.85189
	-56.2987	3.09974	3.50392	5	-6.78221	8.11126	5	10.888	4.71965	5	12.7519	7.77885	5	10.8918	5.46199	5		-56.2987	20.4596	26.9597	5	-4.95744	9.03223	5	5.5584	4.70708	5	28.569	6.30992	5	4.05897	3.24478	5	11.0153	9.39917	5	-1.50838	3.37577	5	11.9965	16.8675	5	-12.472	6.33554	5	9.69571	11.1664	5	2.42452
	-56.2889	2.92432	3.44895	5	-7.0199	8.16021	5	10.6927	4.78217	5	12.7422	7.75473	5	11.203	5.4746	5		-56.2889	20.5783	26.987	5	-4.58353	9.05517	5	5.54552	4.8294	5	28.8412	6.41516	5	3.75475	3.26625	5	10.8326	9.35079	5	-1.60432	3.1463	5	11.6356	16.9202	5	-12.2782	6.36466	5	9.61742	11.1916	5	1.99084
	-56.279	2.7628	3.39387	5	-7.27064	8.21327	5	10.4754	4.84343	5	12.7334	7.7197	5	11.5058	5.49044	5		-56.279	20.7032	27.0149	5	-4.19961	9.07405	5	5.53594	4.95694	5	29.084	6.51228	5	3.45702	3.28875	5	10.6513	9.30399	5	-1.69075	2.93031	5	11.2715	16.9701	5	-12.0865	6.40016	5	9.51008	11.2088	5	1.55403
	-56.2692	2.61585	3.33788	5	-7.53394	8.27176	5	10.2362	4.90355	5	12.726	7.67455	5	11.7976	5.50932	5		-56.2692	20.8335	27.0435	5	-3.80785	9.08843	5	5.53069	5.0888	5	29.2959	6.59963	5	3.16685	3.3121	5	10.4726	9.25939	5	-1.76817	2.73026	5	10.9055	17.0175	5	-11.897	6.44204	5	9.37412	11.2185	5	1.11702
	-56.2594	2.48388	3.28034	5	-7.80912	8.33679	5	9.97495	4.96271	5	12.7206	7.62011	5	12.0758	5.53109	5		-56.2594	20.9683	27.0729	5	-3.41058	9.09796	5	5.53087	5.22399	5	29.476	6.6758	5	2.8853	3.33609	5	10.2979	9.21764	5	-1.8373	2.54904	5	10.5388	17.0628	5	-11.7097	6.49017	5	9.21012	11.2212	5	0.682487
	-56.2495	2.36701	3.22084	5	-8.09534	8.40922	5	9.69199	5.02113	5	12.7177	7.55723	5	12.3378	5.55557	5		-56.2495	21.1066	27.103	5	-3.01021	9.10237	5	5.53758	5.36149	5	29.6237	6.7396	5	2.61342	3.36049	5	10.1284	9.17947	5	-1.89893	2.39002	5	10.1729	17.1063	5	-11.5242	6.54428	5	9.01878	11.2173	5	0.252745
	-56.2397	2.26512	3.15916	5	-8.39154	8.48964	5	9.38762	5.0791	5	12.7182	7.48679	5	12.5807	5.58263	5		-56.2397	21.2473	27.134	5	-2.60915	9.10148	5	5.5518	5.50028	5	29.7387	6.79012	5	2.35226	3.38506	5	9.96566	9.1456	5	-1.95387	2.25692	5	9.80881	17.1486	5	-11.34	6.60395	5	8.80084	11.2073	5	-0.17026
	-56.2299	2.17789	3.09535	5	-8.69645	8.57835	5	9.06235	5.1369	5	12.7226	7.40968	5	12.8019	5.6121	5		-56.2299	21.3893	27.1658	5	-2.20971	9.09517	5	5.57435	5.63937	5	29.8214	6.82676	5	2.10278	3.40952	5	9.81096	9.11676	5	-2.00281	2.15353	5	9.44779	17.1899	5	-11.1563	6.66856	5	8.557	11.1918	5	-0.58499
	-56.2201	2.10483	3.02964	5	-9.00864	8.67537	5	8.71681	5.19486	5	12.7316	7.32678	5	12.9991	5.64387	5		-56.2201	21.5311	27.1982	5	-1.81408	9.08338	5	5.60576	5.77784	5	29.8724	6.84919	5	1.8659	3.43352	5	9.66566	9.09363	5	-2.04625	2.08305	5	9.09092	17.2304	5	-10.9723	6.7373	5	8.28787	11.1709	5	-0.9903
	-56.2102	2.04538	2.96244	5	-9.32655	8.78048	5	8.35184	5.2533	5	12.7458	7.23899	5	13.17	5.67782	5		-56.2102	21.6715	27.2311	5	-1.42422	9.06606	5	5.64625	5.91488	5	29.8926	6.85734	5	1.64237	3.45664	5	9.53099	9.07681	5	-2.08439	2.0474	5	8.73924	17.2703	5	-10.7868	6.80915	5	7.99391	11.1451	5	-1.38547
	-56.2004	1.99901	2.89431	5	-9.64849	8.89322	5	7.96849	5.31257	5	12.7656	7.14717	5	13.3129	5.71389	5		-56.2004	21.8091	27.2643	5	-1.0419	9.0432	5	5.6957	6.04975	5	29.8834	6.85142	5	1.43277	3.47842	5	9.40811	9.06681	5	-2.11707	2.04647	5	8.3937	17.3094	5	-10.5986	6.88292	5	7.67547	11.1143	5	-1.77018
	-56.1906	1.96525	2.82592	5	-9.97273	9.01296	5	7.56801	5.37302	5	12.7911	7.05216	5	13.4267	5.75201	5		-56.1906	21.9425	27.2975	5	-0.6686	9.01474	5	5.75363	6.18183	5	29.8464	6.83185	5	1.23747	3.49831	5	9.29802	9.064	5	-2.14373	2.07787	5	8.05516	17.3477	5	-10.4064	6.95728	5	7.33275	11.0785	5	-2.14451
	-56.1807	1.94383	2.75802	5	-10.2975	9.13898	5	7.15191	5.43501	5	12.8226	6.95473	5	13.5106	5.79214	5		-56.1807	22.0705	27.3305	5	-0.30561	8.98066	5	5.81926	6.3106	5	29.7833	6.7992	5	1.05658	3.5157	5	9.20165	9.0686	5	-2.16339	2.13715	5	7.72441	17.3847	5	-10.2088	7.03076	5	6.96586	11.0378	5	-2.50885
	-56.1709	1.93468	2.69144	5	-10.6211	9.27045	5	6.72194	5.49891	5	12.8596	6.85557	5	13.5645	5.83419	5		-56.1709	22.1917	27.3628	5	0.046052	8.94087	5	5.89156	6.43558	5	29.6962	6.7542	5	0.889997	3.52996	5	9.11975	9.08068	5	-2.17467	2.21846	5	7.40216	17.42	5	-10.0043	7.1019	5	6.57493	10.9918	5	-2.86395
	-56.1611	1.938	2.62709	5	-10.9418	9.40656	5	6.28005	5.56503	5	12.902	6.7553	5	13.589	5.87805	5		-56.1611	22.305	27.3942	5	0.385531	8.8953	5	5.96932	6.55638	5	29.5873	6.69766	5	0.737417	3.54042	5	9.05295	9.10017	5	-2.17588	2.31532	5	7.0891	17.4529	5	-9.79185	7.16928	5	6.16013	10.9405	5	-3.21073
	-56.1512	1.95425	2.56593	5	-11.2578	9.54648	5	5.82839	5.63365	5	12.9492	6.65444	5	13.5849	5.92344	5		-56.1512	22.4094	27.4242	5	0.712137	8.84388	5	6.05127	6.67261	5	29.4584	6.63041	5	0.598385	3.54648	5	9.00174	9.12682	5	-2.16509	2.42133	5	6.78588	17.4829	5	-9.57027	7.23159	5	5.72184	10.8834	5	-3.55027
	-56.1414	1.98411	2.50901	5	-11.5677	9.68944	5	5.36928	5.70495	5	13.0005	6.55344	5	13.5536	5.96998	5		-56.1414	22.5041	27.4524	5	1.02529	8.78652	5	6.13613	6.78394	5	29.3117	6.55331	5	0.47238	3.54757	5	8.96642	9.16028	5	-2.14023	2.53053	5	6.49321	17.5092	5	-9.33878	7.28775	5	5.2607	10.8206	5	-3.88367
	-56.1316	2.02844	2.45746	5	-11.8696	9.83468	5	4.90517	5.77895	5	13.0552	6.45266	5	13.4968	6.01707	5		-56.1316	22.5882	27.4785	5	1.32447	8.72315	5	6.2227	6.89006	5	29.1491	6.46716	5	0.358892	3.54325	5	8.94718	9.20009	5	-2.09925	2.63768	5	6.21188	17.5315	5	-9.09685	7.33693	5	4.77768	10.7519	5	-4.21196
	-56.1218	2.08822	2.41246	5	-12.1621	9.98148	5	4.43858	5.8555	5	13.1124	6.35238	5	13.4163	6.06394	5		-56.1218	22.6614	27.5021	5	1.60923	8.65371	5	6.30988	6.99068	5	28.9722	6.37275	5	0.25751	3.53322	5	8.94403	9.24569	5	-2.04024	2.73835	5	5.9428	17.5492	5	-8.84427	7.37863	5	4.27415	10.6772	5	-4.53597
	-56.1119	2.16442	2.37528	5	-12.4434	10.1291	5	3.97207	5.93424	5	13.1712	6.25283	5	13.3139	6.10962	5		-56.1119	22.7231	27.5229	5	1.87914	8.57817	5	6.3967	7.08556	5	28.7824	6.27078	5	0.167987	3.5174	5	8.95683	9.29649	5	-1.96155	2.8289	5	5.68699	17.5622	5	-8.58111	7.41268	5	3.75185	10.5966	5	-4.85626
	-56.1021	2.25795	2.34719	5	-12.7119	10.2768	5	3.50824	6.01458	5	13.2309	6.15418	5	13.1913	6.15302	5		-56.1021	22.7731	27.5405	5	2.13379	8.49649	5	6.48228	7.17451	5	28.5809	6.16188	5	0.09029	3.49588	5	8.98532	9.35186	5	-1.8619	2.90648	5	5.44565	17.5704	5	-8.30772	7.43925	5	3.21294	10.5102	5	-5.17304
	-56.0923	2.36954	2.32946	5	-12.966	10.4237	5	3.04965	6.0957	5	13.2905	6.05662	5	13.05	6.19292	5		-56.0923	22.8113	27.5548	5	2.37283	8.40871	5	6.56584	7.25743	5	28.3686	6.04663	5	0.024607	3.46901	5	9.02907	9.41116	5	-1.74048	2.969	5	5.2201	17.5739	5	-8.02468	7.45882	5	2.65989	10.4184	5	-5.48611
	-56.0824	2.49973	2.32328	5	-13.2037	10.5688	5	2.59881	6.17656	5	13.3495	5.96031	5	12.8914	6.22809	5		-56.0824	22.8377	27.5654	5	2.59595	8.31487	5	6.64658	7.33427	5	28.1461	5.92557	5	-0.02866	3.43736	5	9.08756	9.4738	5	-1.59699	3.01508	5	5.01177	17.5732	5	-7.73276	7.47214	5	2.09542	10.3212	5	-5.79483
	-56.0726	2.64877	2.32972	5	-13.4232	10.711	5	2.15817	6.25594	5	13.4072	5.86546	5	12.7166	6.25732	5		-56.0726	22.8527	27.5724	5	2.80294	8.21507	5	6.72369	7.40509	5	27.9138	5.79919	5	-0.06897	3.40168	5	9.16011	9.53919	5	-1.43166	3.04397	5	4.82208	17.5687	5	-7.43279	7.48018	5	1.52245	10.219	5	-6.09818
	-56.0628	2.8166	2.34967	5	-13.6226	10.849	5	1.73008	6.3325	5	13.4629	5.77232	5	12.5264	6.2795	5		-56.0628	22.8564	27.5754	5	2.99366	8.1095	5	6.79626	7.47002	5	27.6719	5.66796	5	-0.09566	3.36292	5	9.24592	9.6068	5	-1.24525	3.05548	5	4.65243	17.5609	5	-7.1257	7.48406	5	0.943967	10.112	5	-6.39472
	-56.0529	3.00287	2.38379	5	-13.7998	10.9812	5	1.31675	6.40482	5	13.5161	5.68116	5	12.3216	6.29364	5		-56.0529	22.8495	27.5745	5	3.16811	7.99841	5	6.86331	7.52928	5	27.4204	5.53235	5	-0.10808	3.32215	5	9.34408	9.67618	5	-1.03895	3.04996	5	4.50404	17.5506	5	-6.81236	7.48498	5	0.363006	10.0006	5	-6.68271
	-56.0431	3.2069	2.43245	5	-13.9527	11.1062	5	0.920251	6.47147	5	13.5664	5.59226	5	12.1029	6.29895	5		-56.0431	22.8324	27.5696	5	3.32642	7.88222	5	6.92375	7.58315	5	27.1594	5.39282	5	-0.10561	3.28054	5	9.45353	9.74689	5	-0.81437	3.02815	5	4.37792	17.5384	5	-6.49361	7.4842	5	-0.21745	9.88465	5	-6.96013
	-56.0333	3.42771	2.4957	5	-14.0791	11.222	5	0.54249	6.53107	5	13.6134	5.50593	5	11.8712	6.29482	5		-56.0333	22.8059	27.5607	5	3.4689	7.76147	5	6.97642	7.63194	5	26.8886	5.24983	5	-0.08778	3.23928	5	9.5731	9.81858	5	-0.57334	2.99117	5	4.27473	17.5249	5	-6.17019	7.48293	5	-0.7945	9.7643	5	-7.22482
	-56.0234	3.66406	2.57328	5	-14.177	11.3271	5	0.185183	6.58234	5	13.6564	5.4224	5	11.6272	6.28084	5		-56.0234	22.7709	27.5477	5	3.59601	7.63687	5	7.02021	7.67601	5	26.6081	5.10388	5	-0.05422	3.19957	5	9.7015	9.89095	5	-0.31789	2.94045	5	4.19477	17.5106	5	-5.84273	7.48238	5	-1.36531	9.63941	5	-7.47454
	-56.0136	3.91445	2.66456	5	-14.2442	11.4196	5	-0.150156	6.62415	5	13.695	5.3418	5	11.3722	6.25678	5		-56.0136	22.7281	27.5307	5	3.70837	7.50933	5	7.05403	7.7157	5	26.3178	4.95547	5	-0.00474	3.16254	5	9.83743	9.96371	5	-0.05008	2.8777	5	4.13798	17.4958	5	-5.51174	7.48368	5	-1.92717	9.50974	5	-7.707
	-56.0038	4.1772	2.76863	5	-14.279	11.4981	5	-0.462217	6.65552	5	13.7286	5.26412	5	11.1075	6.2226	5		-56.0038	22.6784	27.5096	5	3.80676	7.37992	5	7.07696	7.75131	5	26.0176	4.80518	5	0.060759	3.12924	5	9.97952	10.0367	5	0.228071	2.8049	5	4.10389	17.4808	5	-5.17766	7.48787	5	-2.47739	9.37495	5	-7.92002
	-55.994	4.45045	2.88425	5	-14.2797	11.5612	5	-0.74989	6.67566	5	13.7565	5.18916	5	10.8347	6.17839	5		-55.994	22.6225	27.4847	5	3.89204	7.24991	5	7.08831	7.7831	5	25.7078	4.65362	5	0.142283	3.10059	5	10.1265	10.1096	5	0.514677	2.72437	5	4.09173	17.4656	5	-4.84085	7.49594	5	-3.01336	9.23463	5	-8.11148
	-55.9841	4.73226	3.00991	5	-14.2452	11.608	5	-1.01224	6.6839	5	13.7779	5.11654	5	10.5555	6.12438	5		-55.9841	22.5613	27.4559	5	3.96518	7.12065	5	7.08768	7.81127	5	25.3886	4.50152	5	0.239829	3.0774	5	10.2771	10.1822	5	0.80804	2.63876	5	4.1005	17.4503	5	-4.50168	7.50872	5	-3.53251	9.08832	5	-8.27944
	-55.9743	5.02062	3.14389	5	-14.1749	11.6379	5	-1.2485	6.67973	5	13.792	5.04566	5	10.2719	6.0609	5		-55.9743	22.4952	27.4236	5	4.02714	6.99364	5	7.07501	7.83591	5	25.0608	4.34974	5	0.35342	3.06034	5	10.4304	10.2545	5	1.10669	2.55121	5	4.12902	17.4346	5	-4.16052	7.52698	5	-4.03225	8.93555	5	-8.42214
	-55.9645	5.31346	3.28427	5	-14.0687	11.6508	5	-1.45802	6.66275	5	13.7979	4.97576	5	9.98573	5.98832	5		-55.9645	22.425	27.388	5	4.07884	6.87038	5	7.05054	7.85706	5	24.7251	4.19932	5	0.483141	3.04999	5	10.5856	10.3261	5	1.4094	2.46535	5	4.17604	17.4184	5	-3.81783	7.55133	5	-4.51005	8.77594	5	-8.53803
	-55.9546	5.60873	3.429	5	-13.9271	11.6471	5	-1.6403	6.63263	5	13.7949	4.90598	5	9.699	5.90707	5		-55.9546	22.351	27.3496	5	4.12115	6.75238	5	7.01487	7.87468	5	24.3827	4.05155	5	0.629156	3.04685	5	10.742	10.3969	5	1.71518	2.38535	5	4.24036	17.4013	5	-3.47419	7.58226	5	-4.96334	8.60917	5	-8.62579
	-55.9448	5.90435	3.57593	5	-13.7514	11.6277	5	-1.79492	6.58911	5	13.7822	4.83542	5	9.41343	5.81761	5		-55.9448	22.2735	27.3089	5	4.15482	6.64107	5	6.96887	7.88865	5	24.035	3.90796	5	0.791698	3.05134	5	10.8993	10.4666	5	2.02323	2.3159	5	4.32085	17.3832	5	-3.13026	7.62011	5	-5.38961	8.4351	5	-8.68434
	-55.935	6.19822	3.72288	5	-13.5434	11.5938	5	-1.9216	6.53198	5	13.7592	4.76323	5	9.13056	5.72039	5		-55.935	22.1927	27.2666	5	4.18047	6.53775	5	6.91363	7.89882	5	23.6838	3.77037	5	0.971021	3.06391	5	11.0572	10.535	5	2.33296	2.26196	5	4.41653	17.3636	5	-2.78682	7.66505	5	-5.78634	8.25375	5	-8.71283
	-55.9251	6.48822	3.86762	5	-13.3056	11.547	5	-2.0202	6.4611	5	13.7254	4.6887	5	8.85165	5.6159	5		-55.9251	22.1086	27.2234	5	4.19856	6.44357	5	6.85041	7.90504	5	23.3312	3.64087	5	1.16734	3.08501	5	11.2158	10.6017	5	2.64386	2.2284	5	4.52663	17.3424	5	-2.44473	7.71712	5	-6.15108	8.06536	5	-8.71061
	-55.9153	6.77218	4.00798	5	-13.041	11.4891	5	-2.09072	6.37642	5	13.6806	4.61133	5	8.57774	5.5046	5		-55.9153	22.0212	27.1801	5	4.20941	6.35951	5	6.78057	7.90715	5	22.9796	3.52177	5	1.38075	3.11512	5	11.375	10.6666	5	2.95555	2.21948	5	4.65056	17.3193	5	-2.10491	7.77618	5	-6.48139	7.87039	5	-8.67723
	-55.9055	7.04791	4.14184	5	-12.7529	11.422	5	-2.13333	6.278	5	13.6248	4.53087	5	8.30957	5.38701	5		-55.9055	21.9304	27.1378	5	4.21315	6.28635	5	6.70549	7.90501	5	22.6316	3.41548	5	1.61115	3.1548	5	11.5348	10.7292	5	3.26767	2.23824	5	4.78798	17.2941	5	-1.76829	7.84197	5	-6.77492	7.66949	5	-8.61237
	-55.8957	7.31315	4.26718	5	-12.445	11.3476	5	-2.14833	6.16607	5	13.5582	4.4474	5	8.04769	5.26367	5		-55.8957	21.8361	27.0972	5	4.2098	6.2247	5	6.62653	7.89855	5	22.2901	3.32436	5	1.85813	3.20459	5	11.6952	10.7892	5	3.57988	2.28603	5	4.93871	17.2667	5	-1.43579	7.91411	5	-7.02942	7.46351	5	-8.51591
	-55.8858	7.56562	4.38211	5	-12.1209	11.2679	5	-2.13618	6.04104	5	13.4812	4.3613	5	7.7925	5.13517	5		-55.8858	21.7379	27.0594	5	4.19918	6.17501	5	6.54502	7.88774	5	21.958	3.2505	5	2.12097	3.26504	5	11.856	10.8465	5	3.89184	2.36234	5	5.10274	17.2368	5	-1.10834	7.99215	5	-7.24277	7.25349	5	-8.38783
	-55.876	7.80305	4.4849	5	-11.7843	11.1846	5	-2.0974	5.90357	5	13.3942	4.27322	5	7.54432	5.0022	5		-55.876	21.6357	27.0252	5	4.18098	6.13758	5	6.46219	7.87265	5	21.6382	3.19547	5	2.39858	3.33661	5	12.0169	10.9004	5	4.20316	2.46506	5	5.28017	17.2045	5	-0.78685	8.07558	5	-7.41302	7.04066	5	-8.22833
	-55.8662	8.02319	4.57404	5	-11.4389	11.0992	5	-2.03259	5.75457	5	13.2976	4.1841	5	7.30346	4.8655	5		-55.8662	21.5294	26.9955	5	4.15475	6.11264	5	6.37919	7.85338	5	21.3339	3.16012	5	2.68952	3.41958	5	12.1773	10.9508	5	4.51342	2.59094	5	5.47117	17.1696	5	-0.47225	8.1639	5	-7.53847	6.82639	5	-8.0378
	-55.8563	8.22388	4.64823	5	-11.0881	11.0131	5	-1.94231	5.59521	5	13.1919	4.09504	5	7.07027	4.72591	5		-55.8563	21.4188	26.9708	5	4.11987	6.10032	5	6.29709	7.83016	5	21.048	3.14444	5	2.99207	3.51404	5	12.3365	10.9972	5	4.82214	2.73611	5	5.67592	17.1321	5	-0.16545	8.2566	5	-7.61768	6.61227	5	-7.8169
	-55.8465	8.40309	4.70647	5	-10.7349	10.9274	5	-1.82708	5.42693	5	13.0774	4.0073	5	6.8452	4.58434	5		-55.8465	21.3041	26.9519	5	4.07556	6.10074	5	6.21689	7.80324	5	20.7834	3.14746	5	3.30426	3.61978	5	12.4935	11.0393	5	5.12871	2.89657	5	5.89454	17.0918	5	0.132551	8.35322	5	-7.64955	6.40005	5	-7.5666
	-55.8367	8.55898	4.74802	5	-10.3822	10.843	5	-1.68734	5.25142	5	12.9541	3.92215	5	6.62884	4.44176	5		-55.8367	21.1852	26.9389	5	4.02095	6.11393	5	6.13951	7.77297	5	20.543	3.16737	5	3.62404	3.73631	5	12.6474	11.0767	5	5.43243	3.06852	5	6.12708	17.0488	5	0.420776	8.45334	5	-7.63333	6.19175	5	-7.28826
	-55.8268	8.68994	4.77249	5	-10.0325	10.7605	5	-1.52341	5.07063	5	12.8221	3.84093	5	6.4219	4.29918	5		-55.8268	21.0624	26.9323	5	3.95505	6.1399	5	6.06581	7.73978	5	20.3291	3.20166	5	3.94934	3.86288	5	12.7967	11.1089	5	5.73237	3.24843	5	6.37345	17.0028	5	0.698219	8.55657	5	-7.56867	5.98958	5	-6.98362
	-55.817	8.79467	4.77983	5	-9.68783	10.6805	5	-1.33553	4.88671	5	12.6811	3.76489	5	6.22523	4.15764	5		-55.817	20.936	26.932	5	3.8768	6.1786	5	5.99661	7.70413	5	20.1442	3.24741	5	4.2782	3.99852	5	12.9402	11.1356	5	6.02745	3.43317	5	6.63341	16.9539	5	0.963913	8.66253	5	-7.45562	5.79606	5	-6.65484
	-55.8072	8.87219	4.77034	5	-9.35	10.6033	5	-1.12386	4.70205	5	12.5307	3.69526	5	6.03976	4.01814	5		-55.8072	20.8063	26.938	5	3.78516	6.22988	5	5.93267	7.66656	5	19.9901	3.3015	5	4.60883	4.1421	5	13.0765	11.1565	5	6.3163	3.61989	5	6.90658	16.902	5	1.21698	8.77083	5	-7.29461	5.61396	5	-6.30446
	-55.7973	8.92188	4.7447	5	-9.02045	10.5291	5	-0.888576	4.51924	5	12.3707	3.63316	5	5.86647	3.88165	5		-55.7973	20.6738	26.95	5	3.67911	6.29349	5	5.87468	7.62763	5	19.8681	3.36095	5	4.93967	4.29244	5	13.2043	11.1711	5	6.59736	3.80602	5	7.19241	16.847	5	1.45668	8.88105	5	-7.08646	5.44628	5	-5.9353
	-55.7875	8.94349	4.70396	5	-8.70036	10.458	5	-0.62987	4.34112	5	12.2005	3.57965	5	5.70628	3.74908	5		-55.7875	20.5387	26.9677	5	3.55775	6.36903	5	5.82327	7.58793	5	19.7793	3.42303	5	5.26944	4.44836	5	13.3225	11.1791	5	6.86882	3.9892	5	7.4902	16.7887	5	1.68249	8.99268	5	-6.83234	5.2962	5	-5.55041
	-55.7777	8.9371	4.6495	5	-8.39065	10.3899	5	-0.34807	4.17077	5	12.02	3.53567	5	5.56006	3.62125	5		-55.7777	20.4015	26.9907	5	3.42025	6.45594	5	5.77893	7.54805	5	19.724	3.48552	5	5.5971	4.60872	5	13.4297	11.1804	5	7.12873	4.16723	5	7.79916	16.7272	5	1.89414	9.10512	5	-6.53373	5.16699	5	-5.1529
	-55.7679	8.90313	4.58308	5	-8.09205	10.3249	5	-0.0436904	4.0115	5	11.8289	3.50204	5	5.42846	3.49891	5		-55.7679	20.2623	27.0185	5	3.26599	6.55349	5	5.74202	7.50855	5	19.7019	3.54673	5	5.92186	4.77253	5	13.5253	11.1747	5	7.37499	4.33804	5	8.11835	16.6623	5	2.09165	9.21769	5	-6.19236	5.06179	5	-4.74584
	-55.758	8.84226	4.50676	5	-7.80511	10.2629	5	0.282511	3.8669	5	11.6273	3.47944	5	5.31188	3.38274	5		-55.758	20.1213	27.0506	5	3.09448	6.66083	5	5.71268	7.46992	5	19.712	3.60561	5	6.24314	4.93888	5	13.6083	11.1619	5	7.6055	4.49974	5	8.44677	16.5941	5	2.27531	9.32961	5	-5.81014	4.98351	5	-4.33215
	-55.7482	8.75539	4.42289	5	-7.53027	10.2037	5	0.629485	3.74068	5	11.4154	3.46833	5	5.21041	3.27335	5		-55.7482	19.9788	27.0865	5	2.90544	6.77697	5	5.69085	7.4326	5	19.7528	3.66174	5	6.56052	5.10701	5	13.6784	11.1419	5	7.81818	4.65057	5	8.78331	16.5225	5	2.44563	9.44003	5	-5.38914	4.93453	5	-3.9145
	-55.7384	8.64365	4.33409	5	-7.26789	10.1472	5	0.995863	3.63658	5	11.1937	3.46897	5	5.12375	3.17129	5		-55.7384	19.8346	27.1258	5	2.69876	6.90087	5	5.6762	7.3969	5	19.822	3.71528	5	6.87369	5.27629	5	13.7352	11.1148	5	8.01108	4.78897	5	9.1268	16.4477	5	2.60334	9.54806	5	-4.93149	4.91656	5	-3.49524
	-55.7285	8.5083	4.2432	5	-7.01824	10.0932	5	1.37996	3.5581	5	10.9627	3.48132	5	5.05122	3.07705	5		-55.7285	19.6889	27.168	5	2.47455	7.03145	5	5.66814	7.36305	5	19.917	3.76695	5	7.1824	5.44616	5	13.7785	11.0804	5	8.18243	4.9136	5	9.47596	16.3695	5	2.74922	9.65282	5	-4.43934	4.93046	5	-3.07638
	-55.7187	8.3508	4.1532	5	-6.7816	10.0417	5	1.7798	3.50819	5	10.7235	3.50504	5	4.99172	2.99102	5		-55.7187	19.5416	27.2127	5	2.23311	7.1677	5	5.66585	7.33112	5	20.0345	3.81786	5	7.48647	5.61618	5	13.8085	11.0389	5	8.33067	5.02332	5	9.82939	16.2882	5	2.88408	9.75343	5	-3.91488	4.9762	5	-2.65961
	-55.7089	8.17274	4.06717	5	-6.5582	9.99251	5	2.19315	3.48889	5	10.4768	3.53947	5	4.94377	2.9135	5		-55.7089	19.3929	27.2597	5	1.97495	7.30865	5	5.66827	7.3011	5	20.1712	3.86944	5	7.78569	5.78595	5	13.8254	10.9903	5	8.4545	5.11723	5	10.1856	16.2038	5	3.00863	9.84911	5	-3.36028	5.05285	5	-2.24632
	-55.699	7.97589	3.98813	5	-6.34827	9.94554	5	2.61758	3.50106	5	10.224	3.58363	5	4.90556	2.84465	5		-55.699	19.2428	27.3085	5	1.70077	7.45345	5	5.67412	7.27282	5	20.3232	3.92325	5	8.07986	5.95515	5	13.8294	10.9347	5	8.55282	5.19464	5	10.5428	16.1164	5	3.12341	9.93913	5	-2.77775	5.15872	5	-1.83769
	-55.6892	7.76221	3.91895	5	-6.15201	9.90068	5	3.0506	3.5442	5	9.96606	3.63628	5	4.87503	2.78445	5		-55.6892	19.0915	27.3589	5	1.41147	7.60139	5	5.68198	7.24607	5	20.4868	3.98086	5	8.36869	6.12347	5	13.821	10.8721	5	8.6248	5.25506	5	10.8994	16.0259	5	3.22876	10.0229	5	-2.16954	5.29151	5	-1.43475
	-55.6794	7.53385	3.86218	5	-5.96961	9.85781	5	3.48968	3.61651	5	9.70423	3.69592	5	4.84995	2.73267	5		-55.6794	18.9394	27.4106	5	1.10808	7.75187	5	5.6903	7.2205	5	20.6581	4.04364	5	8.65187	6.29067	5	13.8005	10.8026	5	8.66975	5.29821	5	11.2532	15.9322	5	3.32479	10.0997	5	-1.53805	5.44851	5	-1.03852
	-55.6696	7.29317	3.81985	5	-5.80123	9.81677	5	3.93241	3.71512	5	9.4396	3.76095	5	4.828	2.68885	5		-55.6696	18.7869	27.4631	5	0.791787	7.9044	5	5.69745	7.19572	5	20.8334	4.11265	5	8.92896	6.45651	5	13.7684	10.726	5	8.68716	5.32394	5	11.6024	15.8354	5	3.41143	10.1692	5	-0.88584	5.62679	5	-0.65006
	-55.6597	7.04273	3.79339	5	-5.64696	9.77733	5	4.37654	3.83644	5	9.17317	3.82966	5	4.80688	2.65229	5		-55.6597	18.6345	27.5161	5	0.463868	8.05858	5	5.70172	7.17126	5	21.0092	4.18853	5	9.19942	6.62078	5	13.7249	10.6423	5	8.67665	5.33228	5	11.9449	15.7354	5	3.48844	10.231	5	-0.2157	5.82332	5	-0.27059
	-55.6499	6.78531	3.78348	5	-5.50681	9.73924	5	4.82012	3.97655	5	8.90578	3.90038	5	4.78442	2.6221	5		-55.6499	18.4828	27.5693	5	0.125692	8.21408	5	5.70138	7.14659	5	21.1818	4.2714	5	9.46258	6.78326	5	13.6706	10.5514	5	8.63791	5.32342	5	12.2787	15.6319	5	3.55551	10.2845	5	0.469361	6.03511	5	0.098511
	-55.6401	6.52385	3.79	5	-5.38069	9.7022	5	5.2615	4.13149	5	8.63815	3.97149	5	4.75867	2.59727	5		-55.6401	18.3326	27.622	5	-0.22132	8.37056	5	5.69468	7.1211	5	21.3482	4.36086	5	9.71763	6.9437	5	13.6057	10.4531	5	8.57076	5.2977	5	12.6021	15.5251	5	3.61231	10.3296	5	1.16608	6.25926	5	0.455633
	-55.6302	6.26148	3.81211	5	-5.26842	9.66586	5	5.69939	4.29761	5	8.37082	4.04154	5	4.728	2.57674	5		-55.6302	18.1844	27.6738	5	-0.5757	8.52769	5	5.67985	7.09412	5	21.5053	4.45598	5	9.96364	7.1018	5	13.5304	10.3474	5	8.47511	5.2557	5	12.9138	15.4151	5	3.65863	10.3659	5	1.87101	6.49306	5	0.79896
	-55.6204	6.0014	3.84836	5	-5.16967	9.62986	5	6.13287	4.47164	5	8.10421	4.10924	5	4.69121	2.55953	5		-55.6204	18.0389	27.7244	5	-0.93595	8.68505	5	5.65515	7.06487	5	21.6502	4.55541	5	10.1996	7.2572	5	13.4451	10.234	5	8.35103	5.19824	5	13.2125	15.3021	5	3.69438	10.393	5	2.58056	6.73397	5	1.12649
	-55.6106	5.74691	3.89679	5	-5.08402	9.59384	5	6.56132	4.65083	5	7.83861	4.1735	5	4.64756	2.54478	5		-55.6106	17.8966	27.7731	5	-1.30053	8.84217	5	5.61888	7.0325	5	21.7805	4.65741	5	10.4245	7.40946	5	13.3502	10.1129	5	8.19877	5.12648	5	13.4978	15.1864	5	3.71967	10.4108	5	3.29109	6.97968	5	1.43608
	-55.6007	5.50132	3.9552	5	-5.01092	9.55744	5	6.98444	4.83289	5	7.57424	4.23346	5	4.59683	2.53189	5		-55.6007	17.7578	27.8198	5	-1.66786	8.99847	5	5.56941	6.99609	5	21.8939	4.76009	5	10.6372	7.55804	5	13.2459	9.98404	5	8.01883	5.04197	5	13.7694	15.0687	5	3.73483	10.4192	5	3.99904	7.22814	5	1.72554
	-55.5909	5.26784	4.02127	5	-4.94971	9.5203	5	7.40207	5.016	5	7.31127	4.28846	5	4.53933	2.52049	5		-55.5909	17.6227	27.8639	5	-2.03627	9.15326	5	5.50524	6.95467	5	21.9882	4.86143	5	10.8367	7.70233	5	13.1327	9.84736	5	7.81202	4.94674	5	14.0277	14.9497	5	3.74034	10.4181	5	4.701	7.47755	5	1.99272
	-55.5811	5.04958	4.09274	5	-4.89965	9.48207	5	7.8142	5.19867	5	7.04981	4.33804	5	4.47594	2.51053	5		-55.5811	17.4913	27.9055	5	-2.40405	9.30573	5	5.42503	6.90725	5	22.062	4.95953	5	11.0222	7.84161	5	13.0111	9.70297	5	7.57951	4.84335	5	14.2732	14.8303	5	3.73683	10.4074	5	5.39383	7.72638	5	2.23557
	-55.5713	4.8494	4.16752	5	-4.85993	9.44236	5	8.22077	5.37969	5	6.78997	4.38197	5	4.40803	2.50221	5		-55.5713	17.3631	27.9442	5	-2.76933	9.45499	5	5.32764	6.85287	5	22.114	5.05266	5	11.193	7.9751	5	12.8818	9.55109	5	7.32284	4.73488	5	14.5069	14.7115	5	3.72499	10.3873	5	6.07473	7.97339	5	2.45225
	-55.5614	4.66992	4.24376	5	-4.82964	9.40076	5	8.62161	5.55798	5	6.53186	4.42017	5	4.33747	2.49599	5		-55.5614	17.2378	27.9801	5	-3.13017	9.60005	5	5.21222	6.79062	5	22.1434	5.13939	5	11.3486	8.10196	5	12.7454	9.39203	5	7.04394	4.62491	5	14.7299	14.594	5	3.70548	10.358	5	6.74127	8.2176	5	2.6412
	-55.5516	4.51338	4.31989	5	-4.8078	9.3568	5	9.01633	5.73253	5	6.27559	4.45273	5	4.26653	2.49253	5		-55.5516	17.1146	28.0133	5	-3.48451	9.73988	5	5.07818	6.7197	5	22.1501	5.21867	5	11.4885	8.22128	5	12.6029	9.22622	5	6.74507	4.51745	5	14.9432	14.4789	5	3.67891	10.3198	5	7.39142	8.45832	5	2.80116
	-55.5418	4.38168	4.39467	5	-4.79334	9.30996	5	9.40426	5.90234	5	6.02136	4.47991	5	4.19779	2.49264	5		-55.5418	16.9926	28.0438	5	-3.83017	9.8734	5	4.92528	6.63946	5	22.1344	5.28982	5	11.6128	8.33217	5	12.455	9.05425	5	6.42878	4.41679	5	15.1479	14.3669	5	3.64572	10.273	5	8.02348	8.69506	5	2.9312
	-55.5319	4.27628	4.46712	5	-4.78511	9.25964	5	9.78434	6.06633	5	5.76942	4.50207	5	4.13403	2.49719	5		-55.5319	16.8709	28.0718	5	-4.16496	9.99957	5	4.75358	6.54944	5	22.0972	5.35255	5	11.7215	8.43367	5	12.3027	8.87684	5	6.09778	4.32732	5	15.3451	14.2586	5	3.60623	10.218	5	8.63608	8.92758	5	3.0307
	-55.5221	4.19824	4.53654	5	-4.78184	9.2052	5	10.1552	6.22337	5	5.52019	4.51969	5	4.07812	2.50707	5		-55.5221	16.7482	28.0974	5	-4.48662	10.1173	5	4.56346	6.44937	5	22.04	5.40691	5	11.8148	8.52489	5	12.1473	8.69485	5	5.75485	4.25323	5	15.5353	14.1543	5	3.56057	10.1554	5	9.22802	9.15575	5	3.09933
	-55.5123	4.14821	4.60246	5	-4.7822	9.14593	5	10.5151	6.37224	5	5.27422	4.53333	5	4.03282	2.52314	5		-55.5123	16.6235	28.1211	5	-4.79301	10.2257	5	4.35557	6.3392	5	21.9644	5.45316	5	11.893	8.60497	5	11.9897	8.50929	5	5.40274	4.1983	5	15.7194	14.0543	5	3.50878	10.0857	5	9.79826	9.37955	5	3.13699
	-55.5024	4.12642	4.66461	5	-4.78476	9.08112	5	10.862	6.51169	5	5.03228	4.5436	5	4.00074	2.54612	5		-55.5024	16.4955	28.1429	5	-5.08206	10.3239	5	4.13077	6.21915	5	21.8728	5.49174	5	11.9565	8.67316	5	11.8312	8.32125	5	5.04403	4.16554	5	15.8975	13.9587	5	3.4508	10.0095	5	10.3457	9.599	5	3.14377
	-55.4926	4.13272	4.7229	5	-4.78802	9.01004	5	11.1937	6.64046	5	4.79537	4.55112	5	3.98416	2.57664	5		-55.4926	16.3632	28.1631	5	-5.35196	10.4111	5	3.8901	6.08964	5	21.7676	5.52315	5	12.0057	8.72881	5	11.6732	8.13192	5	4.68105	4.15705	5	16.0702	13.8673	5	3.38659	9.92734	5	10.8694	9.81407	5	3.1199
	-55.4828	4.16661	4.77734	5	-4.79043	8.93198	5	11.5079	6.75735	5	4.56469	4.55656	5	3.98504	2.61515	5		-55.4828	16.2255	28.182	5	-5.60115	10.4868	5	3.63464	5.95134	5	21.6513	5.54783	5	12.0409	8.77141	5	11.5169	7.94253	5	4.31587	4.1738	5	16.2375	13.78	5	3.31617	9.84004	5	11.3679	10.0247	5	3.0657
	-55.4729	4.22728	4.82806	5	-4.79044	8.84628	5	11.8021	6.86126	5	4.34163	4.56052	5	4.00493	2.66194	5		-55.4729	16.0817	28.1998	5	-5.82847	10.5503	5	3.36549	5.80515	5	21.5264	5.56614	5	12.0626	8.80062	5	11.3637	7.75431	5	3.9502	4.21564	5	16.3997	13.6966	5	3.23971	9.74829	5	11.84	10.2305	5	2.98157
	-55.4631	4.31363	4.87526	5	-4.78647	8.7523	5	12.0742	6.95122	5	4.12776	4.5636	5	4.04504	2.71718	5		-55.4631	15.9311	28.2167	5	-6.03312	10.6015	5	3.08367	5.6522	5	21.3952	5.57825	5	12.0711	8.81622	5	11.215	7.56845	5	3.58546	4.28138	5	16.557	13.6166	5	3.15759	9.65292	5	12.284	10.4312	5	2.86796
	-55.4533	4.4243	4.91917	5	-4.77699	8.6495	5	12.3221	7.02648	5	3.92471	4.56638	5	4.1063	2.78093	5		-55.4533	15.7735	28.2327	5	-6.21478	10.64	5	2.79015	5.49389	5	21.2598	5.58423	5	12.0667	8.81815	5	11.0721	7.38603	5	3.22279	4.36893	5	16.7095	13.5398	5	3.07039	9.5548	5	12.6982	10.626	5	2.72537
	-55.4435	4.55774	4.96008	5	-4.76052	8.53743	5	12.5439	7.08651	5	3.73414	4.56938	5	4.18941	2.85318	5		-55.4435	15.6089	28.2481	5	-6.37358	10.6659	5	2.48579	5.33187	5	21.1217	5.58396	5	12.0494	8.80644	5	10.9363	7.20804	5	2.86311	4.47557	5	16.8575	13.466	5	2.97894	9.45486	5	13.0809	10.8143	5	2.55435
	-55.4336	4.71225	4.99827	5	-4.73566	8.41572	5	12.7383	7.131	5	3.55763	4.57313	5	4.29495	2.93392	5		-55.4336	15.4378	28.2627	5	-6.51012	10.679	5	2.17134	5.16808	5	20.9825	5.57724	5	12.0193	8.78123	5	10.8088	7.03528	5	2.50725	4.59813	5	17.0011	13.395	5	2.88432	9.35414	5	13.4302	10.995	5	2.35552
	-55.4238	4.88602	5.03404	5	-4.70113	8.28415	5	12.904	7.1599	5	3.39664	4.57815	5	4.42346	3.02319	5		-55.4238	15.2609	28.2766	5	-6.6254	10.6795	5	1.84754	5.00475	5	20.8427	5.56384	5	11.9763	8.74276	5	10.6906	6.86841	5	2.15594	4.7332	5	17.1407	13.3265	5	2.78778	9.25371	5	13.7442	11.167	5	2.12964
	-55.414	5.07722	5.06769	5	-4.65577	8.14265	5	13.0405	7.17341	5	3.2524	4.58496	5	4.57555	3.12116	5		-55.414	15.0795	28.2895	5	-6.7208	10.6677	5	1.51512	4.84441	5	20.703	5.5435	5	11.9203	8.69131	5	10.5825	6.70792	5	1.80996	4.87731	5	17.2763	13.2606	5	2.69073	9.15472	5	14.0214	11.3291	5	1.87759
	-55.4041	5.28406	5.0995	5	-4.5986	7.99131	5	13.1474	7.1719	5	3.12593	4.59408	5	4.75188	3.22814	5		-55.4041	14.8952	28.3013	5	-6.79796	10.6438	5	1.17488	4.68983	5	20.5634	5.51608	5	11.851	8.62728	5	10.4855	6.55414	5	1.47018	5.02702	5	17.4082	13.1973	5	2.59466	9.05835	5	14.2603	11.4802	5	1.60047
	-55.3943	5.50483	5.12977	5	-4.5288	7.83041	5	13.2248	7.15597	5	3.01792	4.60606	5	4.95323	3.34463	5		-55.3943	14.7097	28.3116	5	-6.85872	10.6083	5	0.827735	4.54399	5	20.4238	5.48149	5	11.7682	8.55113	5	10.4001	6.40729	5	1.13759	5.17901	5	17.5364	13.1366	5	2.50106	8.96581	5	14.4598	11.6191	5	1.29955
	-55.3845	5.73794	5.15877	5	-4.44577	7.66044	5	13.2733	7.12633	5	2.92879	4.62139	5	5.18042	3.47134	5		-55.3845	14.5251	28.32	5	-6.905	10.5617	5	0.474806	4.40991	5	20.2839	5.43983	5	11.6717	8.46344	5	10.3268	6.26748	5	0.81334	5.33012	5	17.6609	13.0788	5	2.41134	8.87833	5	14.619	11.7447	5	0.976379
	-55.3746	5.98193	5.1868	5	-4.3491	7.48214	5	13.2935	7.08384	5	2.85863	4.64058	5	5.43433	3.60915	5		-55.3746	14.3436	28.3261	5	-6.93868	10.5046	5	0.117414	4.29056	5	20.1433	5.39131	5	11.5616	8.36493	5	10.2658	6.13477	5	0.498771	5.47733	5	17.782	13.0243	5	2.32675	8.79707	5	14.7375	11.8562	5	0.632734
	-55.3648	6.23542	5.21411	5	-4.23864	7.2965	5	13.2866	7.02947	5	2.80727	4.66402	5	5.71575	3.75906	5		-55.3648	14.1673	28.3294	5	-6.96158	10.4378	5	-0.24288	4.18858	5	20.0017	5.3363	5	11.438	8.25647	5	10.2175	6.00919	5	0.195403	5.61783	5	17.8995	12.9734	5	2.24832	8.72315	5	14.8155	11.9528	5	0.270643
	-55.355	6.4971	5.24094	5	-4.11444	7.10479	5	13.2538	6.96428	5	2.77427	4.69204	5	6.0254	3.92212	5		-55.355	13.9985	28.3293	5	-6.97531	10.3619	5	-0.60427	4.10611	5	19.859	5.27527	5	11.3011	8.13908	5	10.1818	5.89077	5	-0.09509	5.74894	5	18.0135	12.9267	5	2.17677	8.65756	5	14.8535	12.0342	5	-0.10764
	-55.3452	6.76565	5.26747	5	-3.97677	6.90859	5	13.1966	6.88944	5	2.75898	4.72483	5	6.36374	4.09938	5		-55.3452	13.8393	28.3253	5	-6.9813	10.2778	5	-0.96473	4.0446	5	19.7151	5.20883	5	11.1518	8.01394	5	10.1587	5.77959	5	-0.3709	5.86816	5	18.1241	12.8845	5	2.11254	8.60118	5	14.8524	12.1	5	-0.4997
	-55.3353	7.03969	5.29383	5	-3.82614	6.70975	5	13.1167	6.80619	5	2.76058	4.76245	5	6.73102	4.29171	5		-55.3353	13.6914	28.3168	5	-6.98072	10.1864	5	-1.32207	4.00459	5	19.5702	5.13763	5	10.9909	7.88236	5	10.1481	5.67575	5	-0.63018	5.97318	5	18.2315	12.8475	5	2.05571	8.5547	5	14.8139	12.1506	5	-0.90297
	-55.3255	7.31772	5.32004	5	-3.66327	6.51046	5	13.0159	6.71584	5	2.77808	4.80482	5	7.12717	4.49985	5		-55.3255	13.5566	28.3034	5	-6.97455	10.0885	5	-1.67393	3.98571	5	19.4246	5.0624	5	10.8196	7.74573	5	10.1497	5.57939	5	-0.87108	6.06189	5	18.3359	12.816	5	2.00607	8.51861	5	14.7398	12.1862	5	-1.31486
	-55.3157	7.59812	5.34603	5	-3.48906	6.31317	5	12.8964	6.61981	5	2.8104	4.8517	5	7.55179	4.7242	5		-55.3157	13.4361	28.2845	5	-6.96352	9.98494	5	-2.01787	3.98666	5	19.2788	4.98392	5	10.6394	7.60546	5	10.1632	5.49067	5	-1.09186	6.1324	5	18.4376	12.7906	5	1.96313	8.49321	5	14.6325	12.2075	5	-1.73278
	-55.3058	7.87914	5.37162	5	-3.30463	6.12057	5	12.7602	6.51955	5	2.85635	4.90276	5	8.00417	4.96492	5		-55.3058	13.331	28.2597	5	-6.94821	9.87656	5	-2.35141	4.0054	5	19.1332	4.90297	5	10.4518	7.46294	5	10.1882	5.40981	5	-1.29099	6.1831	5	18.537	12.7715	5	1.9262	8.47858	5	14.4947	12.2154	5	-2.15422
	-55.296	8.15894	5.39651	5	-3.11126	5.93552	5	12.6098	6.41658	5	2.91468	4.95753	5	8.48323	5.22178	5		-55.296	13.2421	28.2287	5	-6.92906	9.76416	5	-2.67205	4.03929	5	18.9883	4.82034	5	10.2586	7.31945	5	10.2244	5.33701	5	-1.46719	6.21267	5	18.6347	12.759	5	1.89448	8.47461	5	14.3292	12.211	5	-2.57681
	-55.2862	8.43561	5.42033	5	-2.91042	5.76093	5	12.4474	6.31244	5	2.98409	5.01547	5	8.98759	5.49426	5		-55.2862	13.1698	28.1913	5	-6.90635	9.64853	5	-2.97734	4.08536	5	18.8447	4.73685	5	10.0615	7.17611	5	10.2714	5.27245	5	-1.61957	6.22014	5	18.7311	12.7532	5	1.86712	8.481	5	14.1391	12.1953	5	-2.99839
	-55.2763	8.70727	5.44263	5	-2.70371	5.59967	5	12.2758	6.20867	5	3.06321	5.07601	5	9.51551	5.7815	5		-55.2763	13.1143	28.1472	5	-6.8803	9.53038	5	-3.26489	4.14053	5	18.7026	4.6533	5	9.86206	7.03384	5	10.3288	5.21632	5	-1.74761	6.20487	5	18.8268	12.7541	5	1.84328	8.49731	5	13.9274	12.1699	5	-3.41701
	-55.2665	8.97209	5.46292	5	-2.4929	5.45435	5	12.0976	6.10681	5	3.15071	5.13854	5	10.065	6.08236	5		-55.2665	13.0755	28.0964	5	-6.85103	9.41041	5	-3.53243	4.20178	5	18.5626	4.57048	5	9.66193	6.89336	5	10.3961	5.16871	5	-1.85119	6.16659	5	18.9221	12.7616	5	1.82224	8.52297	5	13.697	12.1359	5	-3.83097
	-55.2567	9.22838	5.48071	5	-2.27984	5.32718	5	11.9154	6.00836	5	3.24527	5.2025	5	10.6336	6.39542	5		-55.2567	13.0535	28.0388	5	-6.81859	9.2893	5	-3.77781	4.2663	5	18.4248	4.48916	5	9.46247	6.75517	5	10.473	5.12967	5	-1.93058	6.10534	5	19.0174	12.7753	5	1.80344	8.5573	5	13.4506	12.0948	5	-4.23883
	-55.2468	9.47464	5.49555	5	-2.06641	5.2198	5	11.7322	5.91473	5	3.34566	5.26738	5	11.2187	6.71902	5		-55.2468	13.0478	27.9743	5	-6.78298	9.1677	5	-3.99905	4.33151	5	18.2898	4.41007	5	9.26496	6.61957	5	10.5589	5.09918	5	-1.9864	6.02147	5	19.1131	12.7949	5	1.78644	8.59953	5	13.191	12.048	5	-4.63943
	-55.237	9.70953	5.50701	5	-1.85449	5.13314	5	11.5507	5.82727	5	3.45079	5.33276	5	11.8174	7.05128	5		-55.237	13.0583	27.903	5	-6.74413	9.04629	5	-4.19434	4.39517	5	18.1577	4.33389	5	9.07052	6.48674	5	10.6534	5.0771	5	-2.01952	5.91561	5	19.2094	12.82	5	1.77103	8.64882	5	12.9204	11.9967	5	-5.03178
	-55.2272	9.93192	5.51474	5	-1.64585	5.06741	5	11.3735	5.74721	5	3.55969	5.39829	5	12.4263	7.39014	5		-55.2272	13.0848	27.8248	5	-6.70192	8.92573	5	-4.36207	4.45528	5	18.0292	4.26125	5	8.8802	6.35673	5	10.7559	5.06327	5	-2.03103	5.78862	5	19.3064	12.8502	5	1.75709	8.70421	5	12.6411	11.9421	5	-5.41507
	-55.2174	10.1409	5.51849	5	-1.44213	5.02203	5	11.2032	5.67568	5	3.67162	5.46375	5	13.042	7.73339	5		-55.2174	13.1271	27.7396	5	-6.65621	8.80672	5	-4.50083	4.51008	5	17.9047	4.19269	5	8.69497	6.22957	5	10.8655	5.05742	5	-2.0221	5.64154	5	19.404	12.8848	5	1.74466	8.76469	5	12.3549	11.8854	5	-5.78858
	-55.2075	10.3355	5.51805	5	-1.24469	4.99577	5	11.0424	5.61368	5	3.78602	5.52903	5	13.6608	8.07872	5		-55.2075	13.1854	27.6474	5	-6.60682	8.68995	5	-4.60938	4.558	5	17.785	4.12871	5	8.51582	6.10526	5	10.9814	5.05925	5	-1.99397	5.47562	5	19.5023	12.9236	5	1.73385	8.82912	5	12.0636	11.8277	5	-6.15157
	-55.1977	10.5152	5.51333	5	-1.05465	4.98687	5	10.8931	5.56209	5	3.90257	5.59405	5	14.2787	8.42374	5		-55.1977	13.2597	27.548	5	-6.55354	8.57613	5	-4.6866	4.59758	5	17.671	4.06968	5	8.34375	5.9838	5	11.1024	5.06839	5	-1.94785	5.2923	5	19.6012	12.966	5	1.72481	8.89632	5	11.769	11.7697	5	-6.50321
	-55.1879	10.6793	5.50428	5	-0.872844	4.99325	5	10.7576	5.52167	5	4.02107	5.65885	5	14.8919	8.76612	5		-55.1879	13.3504	27.4412	5	-6.49615	8.46594	5	-4.73155	4.62747	5	17.5638	4.01595	5	8.17982	5.86526	5	11.2273	5.08446	5	-1.88489	5.09326	5	19.7004	13.0116	5	1.71773	8.96504	5	11.4724	11.7121	5	-6.84246
	-55.178	10.827	5.49092	5	-0.69979	5.01261	5	10.6375	5.49307	5	4.14146	5.72344	5	15.4967	9.10356	5		-55.178	13.4577	27.327	5	-6.43443	8.36004	5	-4.74335	4.64635	5	17.4644	3.96784	5	8.02511	5.74971	5	11.3546	5.10701	5	-1.80618	4.88047	5	19.8	13.0602	5	1.7128	9.034	5	11.1753	11.6555	5	-7.16804
	-55.1682	10.9578	5.47332	5	-0.53575	5.04265	5	10.5345	5.4768	5	4.2637	5.78782	5	16.0893	9.43392	5		-55.1682	13.582	27.2052	5	-6.36818	8.25901	5	-4.72119	4.65296	5	17.3741	3.92563	5	7.88078	5.63729	5	11.4826	5.13557	5	-1.71273	4.65627	5	19.8997	13.1114	5	1.71021	9.10197	5	10.879	11.6001	5	-7.47836
	-55.1584	11.071	5.45156	5	-0.380762	5.08117	5	10.4496	5.47327	5	4.3877	5.85195	5	16.6665	9.75521	5		-55.1584	13.7235	27.0759	5	-6.29718	8.16339	5	-4.66432	4.64609	5	17.2941	3.88964	5	7.74795	5.52814	5	11.6096	5.16964	5	-1.60551	4.42349	5	19.9994	13.1652	5	1.71018	9.16775	5	10.5849	11.546	5	-7.77155
	-55.1485	11.1659	5.42578	5	-0.234691	5.12613	5	10.384	5.48276	5	4.51324	5.91566	5	17.225	10.0657	5		-55.1485	13.8823	26.939	5	-6.22125	8.07357	5	-4.57204	4.62461	5	17.2256	3.86026	5	7.62772	5.42241	5	11.7338	5.20868	5	-1.48547	4.18563	5	20.099	13.2212	5	1.71298	9.23029	5	10.2941	11.493	5	-8.04555
	-55.1387	11.2421	5.39615	5	-0.0972925	5.17577	5	10.3382	5.50545	5	4.63994	5.97868	5	17.7622	10.3637	5		-55.1387	14.0581	26.7949	5	-6.14021	7.98989	5	-4.44366	4.58754	5	17.1694	3.83795	5	7.52108	5.32025	5	11.8536	5.25211	5	-1.35357	3.94697	5	20.1984	13.2794	5	1.7189	9.28866	5	10.0076	11.4407	5	-8.29819
	-55.1289	11.2992	5.36288	5	0.0317254	5.22859	5	10.3127	5.54139	5	4.76717	6.04056	5	18.2756	10.648	5		-55.1289	14.2503	26.6437	5	-6.05394	7.91251	5	-4.27861	4.5341	5	17.1263	3.82328	5	7.42888	5.22183	5	11.9674	5.29934	5	-1.21083	3.71278	5	20.2974	13.3395	5	1.72834	9.34211	5	9.72614	11.3887	5	-8.52731
	-55.1191	11.3373	5.32625	5	0.152657	5.2834	5	10.3076	5.59053	5	4.89404	6.10072	5	18.7631	10.9173	5		-55.1191	14.4579	26.486	5	-5.9623	7.84151	5	-4.07641	4.4638	5	17.0967	3.81692	5	7.35182	5.12729	5	12.0738	5.34976	5	-1.05832	3.4895	5	20.3957	13.4015	5	1.74176	9.39011	5	9.45035	11.3364	5	-8.73097
	-55.1092	11.3566	5.28658	5	0.265757	5.33931	5	10.3226	5.6527	5	5.01945	6.15839	5	19.2228	11.1708	5		-55.1092	14.6795	26.3224	5	-5.86516	7.77681	5	-3.83676	4.37652	5	17.0809	3.81961	5	7.29039	5.03673	5	12.1717	5.40276	5	-0.89722	3.28472	5	20.493	13.4651	5	1.75974	9.43228	5	9.18042	11.2832	5	-8.90752
	-55.0994	11.358	5.24425	5	0.371218	5.39573	5	10.3572	5.72769	5	5.14211	6.21269	5	19.6532	11.4077	5		-55.0994	14.9132	26.1536	5	-5.76235	7.71823	5	-3.55961	4.27255	5	17.0788	3.83213	5	7.24484	4.95026	5	12.2604	5.45778	5	-0.7288	3.10712	5	20.5888	13.5302	5	1.78294	9.46845	5	8.91624	11.2284	5	-9.05576
	-55.0896	11.3426	5.19967	5	0.469146	5.45233	5	10.4107	5.81521	5	5.26055	6.26262	5	20.0529	11.6272	5		-55.0896	15.1567	25.9804	5	-5.65367	7.66549	5	-3.24523	4.15277	5	17.0901	3.85525	5	7.21523	4.86794	5	12.3393	5.51429	5	-0.55437	2.96582	5	20.6825	13.5964	5	1.81208	9.49863	5	8.65733	11.1715	5	-9.17499
	-55.0797	11.3121	5.15325	5	0.559554	5.50903	5	10.4821	5.91495	5	5.37323	6.30708	5	20.4205	11.8289	5		-55.0797	15.4077	25.8036	5	-5.53881	7.61824	5	-2.89426	4.01865	5	17.1145	3.88966	5	7.20138	4.7898	5	12.4084	5.57182	5	-0.37531	2.86941	5	20.7734	13.6636	5	1.84798	9.52296	5	8.40287	11.1119	5	-9.26501
	-55.0699	11.2684	5.10536	5	0.642348	5.56593	5	10.5699	6.0266	5	5.47856	6.34496	5	20.755	12.0124	5		-55.0699	15.6635	25.6241	5	-5.41739	7.57607	5	-2.50778	3.87236	5	17.1515	3.93586	5	7.20291	4.71579	5	12.4675	5.63	5	-0.19303	2.82435	5	20.8606	13.7314	5	1.89144	9.54175	5	8.15173	11.0495	5	-9.32611
	-55.0601	11.214	5.0563	5	0.717327	5.62326	5	10.6729	6.14989	5	5.57501	6.37512	5	21.0554	12.1773	5		-55.0601	15.9215	25.4427	5	-5.28892	7.53858	5	-2.08732	3.7169	5	17.2007	3.99415	5	7.21923	4.64581	5	12.5171	5.68851	5	-0.00891	2.83347	5	20.9432	13.7996	5	1.94331	9.55546	5	7.90248	10.9842	5	-9.35897
	-55.0502	11.1512	5.00628	5	0.784185	5.68137	5	10.7895	6.28457	5	5.6611	6.39647	5	21.3209	12.3233	5		-55.0502	16.1793	25.2601	5	-5.15283	7.50537	5	-1.63491	3.5562	5	17.2616	4.06453	5	7.24959	4.57972	5	12.5573	5.74714	5	0.175714	2.89518	5	21.0202	13.8678	5	2.00443	9.56465	5	7.65349	10.9161	5	-9.36454
	-55.0404	11.0825	4.95536	5	0.84253	5.74063	5	10.918	6.43042	5	5.73555	6.408	5	21.5509	12.4502	5		-55.0404	16.4348	25.077	5	-5.00848	7.47608	5	-1.15305	3.39523	5	17.3341	4.14668	5	7.29307	4.51731	5	12.5885	5.80574	5	0.359595	3.00385	5	21.0906	13.9358	5	2.0756	9.57002	5	7.40301	10.8455	5	-9.34397
	-55.0306	11.0104	4.90348	5	0.891917	5.80142	5	11.0569	6.58727	5	5.79726	6.4088	5	21.7451	12.5581	5		-55.0306	16.6861	24.8941	5	-4.85521	7.45044	5	-0.64465	3.24011	5	17.4181	4.23994	5	7.34865	4.45836	5	12.611	5.86421	5	0.541585	3.1512	5	21.1534	14.0031	5	2.15761	9.57238	5	7.14921	10.773	5	-9.29843
	-55.0207	10.937	4.85045	5	0.93188	5.86403	5	11.2047	6.75493	5	5.84544	6.39813	5	21.9034	12.647	5		-55.0207	16.9317	24.7118	5	-4.69242	7.42823	5	-0.11305	3.09813	5	17.5137	4.34335	5	7.41518	4.40262	5	12.625	5.92255	5	0.72066	3.32788	5	21.2079	14.0695	5	2.25115	9.57261	5	6.89033	10.6994	5	-9.22906
	-55.0109	10.8646	4.79596	5	0.961982	5.9287	5	11.3599	6.9332	5	5.87962	6.37538	5	22.0261	12.717	5		-55.0109	17.1706	24.5306	5	-4.51956	7.40937	5	0.438144	2.97759	5	17.621	4.45568	5	7.49142	4.34989	5	12.6306	5.98074	5	0.895927	3.52484	5	21.2532	14.1347	5	2.35691	9.57167	5	6.6247	10.6256	5	-9.13689
	-55.0011	10.7949	4.73963	5	0.981856	5.99554	5	11.5212	7.12182	5	5.89966	6.34017	5	22.1141	12.7686	5		-55.0011	17.4018	24.3509	5	-4.3363	7.39386	5	1.00508	2.88733	5	17.7404	4.57546	5	7.57606	4.29999	5	12.6278	6.03883	5	1.06664	3.73399	5	21.2888	14.1981	5	2.47542	9.57057	5	6.35085	10.5526	5	-9.02283
	-54.9913	10.7297	4.68106	5	0.991242	6.06451	5	11.6873	7.32045	5	5.90581	6.29228	5	22.1683	12.8021	5		-54.9913	17.6248	24.1732	5	-4.1425	7.38179	5	1.58378	2.83579	5	17.872	4.70108	5	7.66766	4.25282	5	12.6166	6.09686	5	1.23219	3.94851	5	21.3144	14.2597	5	2.60711	9.57029	5	6.06758	10.4816	5	-8.88772
	-54.9814	10.6703	4.61986	5	0.990016	6.13546	5	11.8572	7.52861	5	5.89863	6.2317	5	22.1901	12.8183	5		-54.9814	17.8391	23.9979	5	-3.93828	7.37336	5	2.17024	2.8298	5	18.0158	4.83083	5	7.76474	4.20833	5	12.5968	6.15486	5	1.39216	4.16291	5	21.3299	14.3191	5	2.75227	9.57176	5	5.77398	10.4135	5	-8.73238
	-54.9716	10.6182	4.55576	5	0.97821	6.20806	5	12.0297	7.7457	5	5.87897	6.15855	5	22.1812	12.8178	5		-54.9716	18.0445	23.8255	5	-3.72409	7.36883	5	2.76049	2.87323	5	18.1716	4.96294	5	7.86573	4.16652	5	12.5683	6.21283	5	1.54629	4.37282	5	21.3354	14.3762	5	2.91094	9.57585	5	5.46949	10.3493	5	-8.55772
	-54.9618	10.5747	4.48861	5	0.956003	6.28188	5	12.2039	7.97094	5	5.84787	6.07309	5	22.1433	12.8015	5		-54.9618	18.2405	23.6566	5	-3.50067	7.36848	5	3.35068	2.9663	5	18.339	5.09567	5	7.96896	4.12747	5	12.531	6.27075	5	1.69451	4.57491	5	21.3314	14.4309	5	3.08295	9.58329	5	5.15386	10.29	5	-8.3648
	-54.9519	10.5409	4.41842	5	0.923711	6.35638	5	12.3786	8.20345	5	5.80654	5.97567	5	22.0784	12.7704	5		-54.9519	18.4268	23.4918	5	-3.26905	7.3726	5	3.93712	3.10567	5	18.517	5.22724	5	8.07275	4.09123	5	12.4846	6.32859	5	1.83695	4.76666	5	21.3187	14.4832	5	3.26783	9.59467	5	4.82717	10.236	5	-8.155
	-54.9421	10.5182	4.34546	5	0.881753	6.43094	5	12.553	8.44217	5	5.75622	5.86666	5	21.9885	12.7252	5		-54.9421	18.6029	23.3316	5	-3.03054	7.38145	5	4.51635	3.28546	5	18.7045	5.35596	5	8.17536	4.05789	5	12.4291	6.38626	5	1.97391	4.94631	5	21.2981	14.5334	5	3.46484	9.61041	5	4.48979	10.1878	5	-7.93001
	-54.9323	10.5076	4.2702	5	0.830616	6.50492	5	12.7259	8.68596	5	5.69817	5.74646	5	21.8755	12.6669	5		-54.9323	18.7686	23.1767	5	-2.78667	7.39521	5	5.08512	3.4984	5	18.8999	5.48015	5	8.2751	4.02746	5	12.3647	6.44365	5	2.10583	5.11264	5	21.2708	14.5817	5	3.67296	9.63077	5	4.14235	10.1456	5	-7.69191
	-54.9224	10.5105	4.19337	5	0.770823	6.57769	5	12.8961	8.93359	5	5.63356	5.61545	5	21.7414	12.5963	5		-54.9224	18.9235	23.0278	5	-2.5391	7.41392	5	5.6404	3.73698	5	19.1013	5.59821	5	8.3703	3.99996	5	12.2913	6.50064	5	2.2333	5.26495	5	21.2383	14.6285	5	3.89091	9.65585	5	3.78567	10.1091	5	-7.44315
	-54.9126	10.5277	4.11593	5	0.702897	6.64869	5	13.0627	9.18378	5	5.56352	5.47401	5	21.5878	12.5143	5		-54.9126	19.0676	22.8853	5	-2.2896	7.43751	5	6.17935	3.99407	5	19.3065	5.70858	5	8.45938	3.97534	5	12.2093	6.55711	5	2.35693	5.40288	5	21.2018	14.6743	5	4.1172	9.68562	5	3.42079	10.0779	5	-7.18652
	-54.9028	10.5603	4.03903	5	0.627349	6.71744	5	13.2244	9.43524	5	5.48905	5.32249	5	21.4165	12.4214	5		-54.9028	19.2009	22.7497	5	-2.03994	7.46572	5	6.69931	4.26327	5	19.5134	5.80982	5	8.54086	3.9535	5	12.1189	6.6129	5	2.4774	5.52639	5	21.1628	14.7195	5	4.35024	9.71989	5	3.0489	10.0514	5	-6.92505
	-54.893	10.6089	3.96401	5	0.544661	6.78361	5	13.3803	9.68669	5	5.41114	5.16129	5	21.229	12.3183	5		-54.893	19.324	22.6216	5	-1.79185	7.49817	5	7.19775	4.539	5	19.7195	5.90063	5	8.6134	3.93434	5	12.0207	6.66788	5	2.59529	5.63565	5	21.1227	14.7646	5	4.58835	9.75843	5	2.67135	10.0287	5	-6.66188
	-54.8831	10.674	3.89229	5	0.455311	6.84701	5	13.5291	9.9369	5	5.33068	4.99088	5	21.0268	12.2054	5		-54.8831	19.4377	22.5011	5	-1.54693	7.53427	5	7.67231	4.81646	5	19.9227	5.97986	5	8.67579	3.91772	5	11.9154	6.72188	5	2.71111	5.73097	5	21.0828	14.8102	5	4.82988	9.8009	5	2.28963	10.009	5	-6.40015
	-54.8733	10.7556	3.82537	5	0.359786	6.90759	5	13.6703	10.1847	5	5.24861	4.81183	5	20.8114	12.0831	5		-54.8733	19.5431	22.3884	5	-1.30661	7.57337	5	8.12072	5.0915	5	20.1208	6.04659	5	8.727	3.90353	5	11.8037	6.77472	5	2.82519	5.8127	5	21.0443	14.8566	5	5.07329	9.84695	5	1.90538	9.9913	5	-6.14281
	-54.8635	10.8537	3.76471	5	0.258621	6.96544	5	13.8029	10.429	5	5.16585	4.62485	5	20.584	11.9515	5		-54.8635	19.6418	22.2837	5	-1.07212	7.61469	5	8.5409	5.36056	5	20.312	6.10018	5	8.76611	3.89165	5	11.6865	6.82618	5	2.93765	5.88124	5	21.0081	14.9042	5	5.31718	9.89621	5	1.52037	9.97455	5	-5.89249
	-54.8536	10.9675	3.71165	5	0.152424	7.02074	5	13.9264	10.6687	5	5.08335	4.43084	5	20.346	11.8109	5		-54.8536	19.7355	22.1868	5	-0.84442	7.65739	5	8.93096	5.62057	5	20.4948	6.14025	5	8.79233	3.88197	5	11.5648	6.87604	5	3.04841	5.93696	5	20.975	14.9531	5	5.56034	9.94834	5	1.13649	9.95788	5	-5.6514
	-54.8438	11.0965	3.66737	5	0.041903	7.07376	5	14.0406	10.9028	5	5.00211	4.23093	5	20.0985	11.6614	5		-54.8438	19.826	22.0978	5	-0.62417	7.70063	5	9.28921	5.86889	5	20.6678	6.16674	5	8.805	3.87438	5	11.4397	6.92401	5	3.15718	5.98021	5	20.9457	15.0033	5	5.80175	10.003	5	0.755748	9.94052	5	-5.42119
	-54.834	11.2393	3.63276	5	-0.07213	7.12477	5	14.1453	11.1305	5	4.92313	4.0265	5	19.8426	11.5028	5		-54.834	19.9153	22.0164	5	-0.41181	7.74357	5	9.6143	6.10325	5	20.8301	6.17991	5	8.80352	3.86878	5	11.3123	6.9698	5	3.2635	6.01126	5	20.9202	15.0549	5	6.04057	10.0601	5	0.380231	9.92183	5	-5.20295
	-54.8241	11.395	3.60842	5	-0.188758	7.17405	5	14.2404	11.3507	5	4.84745	3.8192	5	19.5793	11.3353	5		-54.8241	20.0051	21.9425	5	-0.20753	7.78546	5	9.90516	6.32177	5	20.981	6.18025	5	8.78737	3.86506	5	11.1838	7.01306	5	3.36678	6.03041	5	20.8987	15.1073	5	6.2761	10.1191	5	0.012072	9.90136	5	-4.99715
	-54.8143	11.5621	3.59464	5	-0.30698	7.2218	5	14.3262	11.5628	5	4.77609	3.61098	5	19.3095	11.1586	5		-54.8143	20.097	21.8759	5	-0.01134	7.82559	5	10.1611	6.52287	5	21.1201	6.16848	5	8.75607	3.86308	5	11.0556	7.05348	5	3.46635	6.03792	5	20.8809	15.1603	5	6.50774	10.18	5	-0.34658	9.87881	5	-4.80376
	-54.8045	11.7393	3.59142	5	-0.425738	7.26818	5	14.403	11.7658	5	4.71007	3.40413	5	19.0338	10.9727	5		-54.8045	20.1925	21.8164	5	0.176832	7.86341	5	10.3819	6.70531	5	21.247	6.14548	5	8.70916	3.86268	5	10.9289	7.09075	5	3.56154	6.03409	5	20.8662	15.2132	5	6.73488	10.2426	5	-0.69362	9.85405	5	-4.62224
	-54.7946	11.9252	3.59849	5	-0.543959	7.31324	5	14.4712	11.959	5	4.65043	3.20131	5	18.7527	10.7775	5		-54.7946	20.2926	21.7639	5	0.357067	7.89846	5	10.5676	6.8682	5	21.3617	6.11219	5	8.64618	3.86364	5	10.8052	7.12459	5	3.65175	6.01929	5	20.854	15.2652	5	6.95695	10.3066	5	-1.027	9.82708	5	-4.45169
	-54.7848	12.1188	3.61542	5	-0.660598	7.35696	5	14.5314	12.1416	5	4.5982	3.00557	5	18.4663	10.5729	5		-54.7848	20.3979	21.7181	5	0.529364	7.93042	5	10.7186	7.01089	5	21.464	6.06957	5	8.56667	3.86569	5	10.6858	7.1548	5	3.73647	5.99399	5	20.8431	15.3155	5	7.17333	10.3718	5	-1.34481	9.79802	5	-4.29096
	-54.775	12.3188	3.64167	5	-0.774679	7.39923	5	14.5843	12.3129	5	4.55443	2.82038	5	18.1746	10.3588	5		-54.775	20.5087	21.6788	5	0.693545	7.9591	5	10.8357	7.13307	5	21.5539	6.01852	5	8.47015	3.86852	5	10.5722	7.18123	5	3.81541	5.95878	5	20.8325	15.3632	5	7.38339	10.4377	5	-1.6453	9.76705	5	-4.1388
	-54.7652	12.5243	3.67666	5	-0.885336	7.43986	5	14.6305	12.4722	5	4.52018	2.64958	5	17.8774	10.1352	5		-54.7652	20.6252	21.646	5	0.84918	7.98445	5	10.9201	7.23467	5	21.6312	5.95982	5	8.35618	3.87177	5	10.4659	7.20382	5	3.88841	5.9144	5	20.821	15.4073	5	7.58655	10.5043	5	-1.92692	9.73442	5	-3.994
	-54.7553	12.7342	3.71982	5	-0.991834	7.47863	5	14.6708	12.619	5	4.49656	2.49732	5	17.5741	9.90204	5		-54.7553	20.7471	21.6194	5	0.99553	8.00648	5	10.973	7.31587	5	21.6957	5.89414	5	8.22436	3.87506	5	10.3686	7.22259	5	3.95557	5.86178	5	20.8071	15.4472	5	7.78229	10.571	5	-2.18838	9.70038	5	-3.8555
	-54.7455	12.9475	3.77064	5	-1.09359	7.51527	5	14.706	12.7528	5	4.48471	2.36776	5	17.2642	9.65952	5		-54.7455	20.8739	21.5989	5	1.13153	8.02535	5	10.9959	7.37709	5	21.7476	5.82202	5	8.07436	3.87799	5	10.2819	7.23763	5	4.01719	5.80201	5	20.7896	15.4818	5	7.97027	10.6375	5	-2.42865	9.6652	5	-3.7225
	-54.7357	13.1633	3.8286	5	-1.19017	7.54951	5	14.7368	12.8731	5	4.48583	2.2647	5	16.9468	9.40793	5		-54.7357	21.0051	21.5844	5	1.25582	8.04126	5	10.9906	7.41893	5	21.7865	5.74389	5	7.90599	3.88018	5	10.2073	7.24908	5	4.07376	5.73637	5	20.7674	15.5107	5	8.15036	10.7034	5	-2.64701	9.62912	5	-3.59451
	-54.7258	13.3806	3.89326	5	-1.28131	7.58108	5	14.764	12.9795	5	4.50115	2.19102	5	16.6214	9.14778	5		-54.7258	21.14	21.5756	5	1.36679	8.05448	5	10.9586	7.44222	5	21.8126	5.66009	5	7.71919	3.88126	5	10.1468	7.25718	5	4.12594	5.66629	5	20.7393	15.5334	5	8.32266	10.7686	5	-2.84304	9.59238	5	-3.47141
	-54.716	13.5982	3.96415	5	-1.36689	7.60976	5	14.7884	13.0718	5	4.53195	2.14813	5	16.2875	8.87989	5		-54.716	21.278	21.5724	5	1.46267	8.06532	5	10.9018	7.44792	5	21.8259	5.57092	5	7.51412	3.88092	5	10.1019	7.2622	5	4.17451	5.59331	5	20.7045	15.5495	5	8.4876	10.8326	5	-3.01664	9.55521	5	-3.35337
	-54.7062	13.8149	4.0408	5	-1.44695	7.6354	5	14.8107	13.1499	5	4.57958	2.13552	5	15.9451	8.60538	5		-54.7062	21.4185	21.5746	5	1.54167	8.07414	5	10.822	7.4372	5	21.8263	5.4767	5	7.29117	3.87887	5	10.0744	7.26446	5	4.2203	5.51905	5	20.6623	15.5589	5	8.64586	10.8954	5	-3.16796	9.51781	5	-3.24089
	-54.6963	14.0292	4.1227	5	-1.52164	7.65793	5	14.8315	13.2135	5	4.64538	2.15076	5	15.5943	8.32574	5		-54.6963	21.5611	21.5819	5	1.60214	8.08134	5	10.7211	7.41133	5	21.8141	5.37777	5	7.05092	3.87491	5	10.066	7.26438	5	4.26418	5.44514	5	20.6122	15.5617	5	8.79833	10.9567	5	-3.29742	9.48038	5	-3.1347
	-54.6865	14.2399	4.20932	5	-1.59122	7.67739	5	14.8512	13.2628	5	4.7307	2.1899	5	15.2357	8.04282	5		-54.6865	21.7053	21.5941	5	1.64264	8.08736	5	10.601	7.37176	5	21.7892	5.27459	5	6.79424	3.86887	5	10.0782	7.2624	5	4.30696	5.37314	5	20.5539	15.5579	5	8.94609	11.0164	5	-3.40559	9.44315	5	-3.0357
	-54.6767	14.4453	4.30008	5	-1.65603	7.69391	5	14.8703	13.2977	5	4.83683	2.24812	5	14.8704	7.75884	5		-54.6767	21.8509	21.6109	5	1.6621	8.09264	5	10.4634	7.32002	5	21.752	5.16774	5	6.52221	3.86067	5	10.1125	7.25905	5	4.34934	5.3045	5	20.4873	15.548	5	9.09023	11.0746	5	-3.49317	9.40632	5	-2.94492
	-54.6669	14.6439	4.39438	5	-1.71646	7.70774	5	14.8889	13.3182	5	4.96494	2.32043	5	14.4995	7.4763	5		-54.6669	21.9977	21.6321	5	1.65985	8.09771	5	10.3102	7.25772	5	21.7023	5.05798	5	6.23611	3.85024	5	10.1701	7.2549	5	4.39191	5.2405	5	20.4123	15.5322	5	9.2318	11.1311	5	-3.56087	9.37012	5	-2.86342
	-54.657	14.8341	4.4916	5	-1.77293	7.71922	5	14.907	13.3244	5	5.11599	2.40221	5	14.1248	7.19791	5		-54.657	22.1458	21.6573	5	1.6357	8.10309	5	10.143	7.18652	5	21.6401	4.94626	5	5.9374	3.83758	5	10.2522	7.25062	5	4.43511	5.1822	5	20.3292	15.5111	5	9.37169	11.1859	5	-3.60937	9.33476	5	-2.79229
	-54.6472	15.0143	4.5911	5	-1.82583	7.72878	5	14.9243	13.3164	5	5.2907	2.4896	5	13.7478	6.92655	5		-54.6472	22.2949	21.6862	5	1.58988	8.10935	5	9.96345	7.10803	5	21.5654	4.83379	5	5.62771	3.82271	5	10.3597	7.24691	5	4.47921	5.13044	5	20.2379	15.4851	5	9.51048	11.239	5	-3.63924	9.30049	5	-2.73258
	-54.6374	15.183	4.69225	5	-1.87554	7.73689	5	14.9404	13.2941	5	5.4894	2.57964	5	13.3704	6.6651	5		-54.6374	22.4453	21.7185	5	1.523	8.11708	5	9.77305	7.02383	5	21.478	4.7221	5	5.30877	3.80568	5	10.493	7.24453	5	4.52429	5.0858	5	20.1386	15.4547	5	9.6484	11.2901	5	-3.65086	9.2675	5	-2.68526
	-54.6275	15.3384	4.79441	5	-1.92239	7.74406	5	14.9548	13.2576	5	5.71201	2.67031	5	12.9942	6.41636	5		-54.6275	22.5969	21.7538	5	1.43596	8.12688	5	9.57306	6.9354	5	21.3775	4.61301	5	4.98245	3.78654	5	10.6526	7.24426	5	4.57032	5.04864	5	20.0314	15.4202	5	9.78526	11.3392	5	-3.64445	9.23601	5	-2.65121
	-54.6177	15.479	4.89693	5	-1.96669	7.7508	5	14.9667	13.2072	5	5.95792	2.76043	5	12.621	6.18296	5		-54.6177	22.7497	21.7917	5	1.32985	8.13935	5	9.36456	6.84408	5	21.2637	4.50876	5	4.65069	3.76537	5	10.8384	7.24692	5	4.61711	5.01913	5	19.9164	15.3823	5	9.92043	11.3861	5	-3.62001	9.20617	5	-2.63114
	-54.6079	15.6033	4.99916	5	-2.00871	7.75759	5	14.9754	13.1428	5	6.22603	2.84959	5	12.2519	5.96722	5		-54.6079	22.9036	21.8318	5	1.20586	8.15506	5	9.14841	6.75109	5	21.1364	4.41199	5	4.31555	3.74224	5	11.0501	7.25327	5	4.66436	4.99729	5	19.7938	15.3412	5	10.0529	11.4305	5	-3.57732	9.17813	5	-2.62557
	-54.598	15.7096	5.10043	5	-2.04872	7.76489	5	14.9802	13.065	5	6.51465	2.93794	5	11.8882	5.77112	5		-54.598	23.0585	21.8738	5	1.06518	8.17454	5	8.92524	6.65749	5	20.9952	4.32572	5	3.97918	3.71725	5	11.2871	7.26405	5	4.71168	4.98301	5	19.6639	15.2976	5	10.1813	11.472	5	-3.51602	9.15198	5	-2.63482
[truncated: 11,659 more rows]
[truncated: 11 more columns]

## Sheet: fig.4i 
Fig. 4i	Time (min)	Veh					DETQ
Peak Normalized ΔF/F	0						84.3333	93.0154	115.519	78.1031	121.666
[truncated: 27 more rows]

## Sheet: fig.4j
Fig. 4j	Time (s)	Veh						DETQ
[truncated: 12,210 more rows]

## Sheet: fig.4k
Fig. 4k
[truncated: 18 more rows]
