# Supplementary material for: A chemogenetic approach for dopamine imaging with tunable sensitivity
Source: Nat Commun. 2024 Jul 2;15:5551. doi: 10.1038/s41467-024-49442-3 (PMC11219860; doi:10.1038/s41467-024-49442-3)
Supplement: Supplementary file 6 — Source Data [file 41467_2024_49442_MOESM6_ESM.zip › SourceData_Fig5.xlsx]

## Sheet: fig5. d
Fig. 5d	Time (s)	Veh/Sal						Time (s)	Veh/Coc						Time (s)	DETQ/Sal						Time (s)	DETQ/Coc
ΔF/F	0.0560971	0.172185	1.18518	-0.367503	-1.36428	-0.89106		20.503	5.64014	13.9328	4.52139	-0.0114029	1.60663		0.0560971	0.0930105	-1.49482	-0.294083	0.332069	0.118729		20.503	6.21529	11.5563	2.40161	5.15708	4.71719
	0.0727638	0.442814	1.46403	-0.139097	-1.1535	0.268066		20.5197	5.27146	14.3213	4.6868	0.12392	4.0973		0.0727638	0.0464709	-1.41181	-0.590147	-0.000890574	0.477208		20.5197	5.94256	11.5978	2.45615	6.22846	2.91185
	0.0894305	0.372935	0.763515	0.0449441	-0.818232	0.517666		20.5363	5.35418	14.6884	4.56728	0.0625688	4.07651		0.0894305	-0.117598	-1.28891	-0.588408	0.463114	-0.597042		20.5363	5.5063	12.4053	2.31922	5.57632	3.80383
	0.106097	0.104958	1.25981	-0.23963	-1.47655	-1.37463		20.553	5.16505	14.5209	4.45939	0.715303	1.32998		0.106097	0.0517821	-1.32053	-1.01701	0.154145	0.255865		20.553	5.68964	11.4902	2.1526	5.42251	7.02149
	0.122764	0.570722	0.532056	0.0432203	-2.25587	-1.36504		20.5697	5.36991	14.2904	4.27447	1.05252	1.7464		0.122764	0.335802	-0.712651	-0.977347	-0.148187	-1.33864		20.5697	5.46188	12.5397	2.55992	5.93911	8.37421
	0.13943	1.71929	1.77524	0.633915	-1.6315	-0.081939		20.5863	5.7624	14.7333	3.6983	0.941661	1.9679		0.13943	0.713741	-1.14558	-1.08792	0.111571	0.110374		20.5863	5.77931	12.1401	2.61416	4.7595	8.78964
	0.156097	1.23628	1.72487	0.0570938	-1.29533	1.06866		20.603	5.49059	14.6817	4.13078	0.708584	4.10384		0.156097	-0.000395005	-1.68828	-0.587243	0.776423	6.60134		20.603	6.02188	12.4846	2.04838	5.00555	7.3716
	0.172764	1.0175	2.09497	0.152963	-0.635195	-0.415317		20.6197	5.83152	14.4393	4.03843	0.0383321	2.84345		0.172764	-0.176152	-1.19483	-0.814595	0.597617	1.0115		20.6197	5.96017	12.5361	2.25751	6.12356	6.60065
	0.18943	0.690882	0.762512	-0.0849932	-0.797358	-0.693464		20.6363	5.15928	14.2985	4.22791	0.0161505	4.2313		0.18943	0.06205	-1.08403	-0.424572	0.127327	0.547674		20.6363	5.70761	12.1311	2.23333	6.13678	6.07535
	0.206097	0.688605	0.53239	-0.149441	-0.143604	-1.88692		20.653	5.52903	14.0034	4.83998	0.115912	3.38895		0.206097	0.0596396	-1.53615	-0.50539	0.522083	0.715553		20.653	5.43879	12.1402	2.01706	5.25677	4.11117
	0.222764	-0.568628	0.382967	0.552977	-0.202022	-0.643593		20.6697	5.62863	14.2217	3.72484	0.673544	2.527		0.222764	0.107555	-1.47332	-0.823526	0.334905	1.19787		20.6697	6.0076	12.234	2.23747	5.58721	2.61448
	0.23943	0.339446	-0.312789	0.253743	-0.880654	1.00149		20.6863	5.48001	14.7816	4.41355	0.359877	2.97306		0.23943	0.10261	-1.16456	-0.305353	0.766827	0.156628		20.6863	6.08473	12.5773	2.03579	4.58983	3.1116
	0.256097	-0.0128011	-0.171412	-0.076808	-1.20305	0.374629		20.703	5.69383	15.2925	4.45632	0.397105	4.006		0.256097	0.250926	-0.797709	-0.420719	0.551788	-1.07075		20.703	5.89589	12.5175	2.14117	5.08782	6.01922
	0.272764	0.423334	-0.318809	-0.522896	-1.49331	-0.369495		20.7197	5.51888	14.9421	4.43015	0.574926	2.10231		0.272764	0.392659	-1.12041	-0.214168	0.541206	2.45769		20.7197	6.38042	12.6798	1.8563	5.88912	8.47442
	0.28943	0.0215568	2.67485	-0.468813	-1.76936	1.01038		20.7363	5.46218	14.304	3.96059	0.876868	1.90884		0.28943	1.23243	-0.603583	-0.155272	0.388609	0.636219		20.7363	6.15885	12.1967	2.5041	6.47178	9.27242
	0.306097	-0.0681184	3.39906	-0.928266	-1.35727	-0.606509		20.753	5.54016	14.6786	4.30656	0.377059	1.75841		0.306097	0.442135	-0.628061	-0.0158254	0.8486	-0.711513		20.753	5.48364	12.4617	2.26825	5.41499	3.52989
	0.322764	0.0771414	2.68791	-0.642401	-0.880977	-1.14027		20.7697	5.52997	14.354	4.69069	0.883112	2.42442		0.322764	0.173161	-1.54409	-0.415106	0.43553	-0.721299		20.7697	5.72966	12.8164	1.57669	5.40608	2.89162
	0.33943	-0.305982	2.40754	-0.775169	-1.12121	-0.159418		20.7863	5.74376	14.5756	4.85771	0.843208	3.02892		0.33943	0.79432	-1.76559	-0.542803	0.40073	-0.204144		20.7863	6.19841	12.4331	2.11254	5.62504	3.09425
	0.356097	0.0460951	1.88495	-0.951556	-1.3681	-0.588347		20.803	5.91975	14.6851	4.24766	0.705729	2.6929		0.356097	-0.552263	-0.74363	-0.0795613	0.72165	0.0497902		20.803	5.97277	11.3954	1.35272	5.69897	4.81536
	0.372764	0.106292	1.99957	-1.08756	-1.39772	0.13498		20.8197	5.71069	15.3655	4.20193	0.670604	3.13858		0.372764	-0.183384	0.00170992	0.942881	1.55039	0.151079		20.8197	5.6884	12.0705	2.52712	5.748	4.35568
	0.38943	0.26292	2.44225	-0.270355	-1.32198	0.53149		20.8363	5.67036	14.9296	4.90076	0.553134	2.25691		0.38943	-0.141373	-0.109005	1.77649	2.03971	-1.74513		20.8363	5.89713	12.5884	2.28294	5.39878	4.17772
	0.406097	-0.40861	1.85435	-0.191149	-1.07995	-1.29372		20.853	6.07019	14.5621	4.7717	0.444119	2.94877		0.406097	-0.187759	-1.16896	1.97585	0.886864	-0.333059		20.853	6.14555	13.2661	2.09491	5.35198	5.16409
	0.422764	-0.400247	2.05034	-0.579239	-1.41409	-0.869299		20.8697	5.84131	15.0917	4.52616	0.928335	5.75119		0.422764	0.495469	-2.21844	2.07045	0.740556	0.284787		20.8697	6.05884	12.942	2.38662	6.40851	4.51313
	0.43943	-0.739562	2.51792	-0.357735	-1.19495	-0.46152		20.8863	6.30521	15.0535	4.35217	1.07444	5.74758		0.43943	0.158585	-1.93549	1.27761	1.19196	0.804272		20.8863	6.51588	12.7893	2.3876	6.36253	5.71777
	0.456097	0.187761	1.86599	-0.261118	-1.85998	1.30693		20.903	5.94629	15.091	4.64178	1.55299	5.11512		0.456097	0.148037	-1.43664	1.09765	0.558523	0.0498511		20.903	6.12147	13.378	2.72035	6.19629	6.94158
	0.472764	-0.146802	1.66668	-0.970197	-1.82084	-0.508251		20.9197	6.56623	14.3875	4.49796	2.45425	7.44838		0.472764	0.404583	-1.3795	0.711343	0.666626	0.320958		20.9197	5.68726	13.3155	2.28829	5.50743	9.36423
	0.48943	-0.0105059	1.3487	-1.14135	-2.60581	1.21423		20.9363	6.20217	14.9186	3.84276	2.09059	7.68955		0.48943	-0.250122	-1.44777	0.3148	0.363613	0.86466		20.9363	6.20205	12.686	2.25098	5.86847	9.31377
	0.506097	-0.771843	2.30785	-0.871561	-1.5556	-0.217584		20.953	6.44014	15.0523	4.251	2.28497	3.40206		0.506097	-0.230946	-1.7774	0.165447	0.397397	0.852423		20.953	5.40027	13.2731	2.20615	5.77223	10.5902
	0.522764	-0.745813	1.62415	-0.50169	-1.40807	-0.246527		20.9697	6.1528	14.903	4.09227	1.66214	2.55579		0.522764	-0.841095	-1.40113	0.209922	0.399584	0.919334		20.9697	5.85595	12.5312	2.23297	5.73115	9.6153
	0.53943	-1.5741	2.39513	-0.729305	-1.22323	-0.858335		20.9863	5.9108	15.1105	4.23628	1.53478	3.17973		0.53943	0.307688	-1.29811	0.6341	-0.500373	-0.275044		20.9863	5.85887	12.6954	2.03971	6.11357	7.28579
	0.556097	-1.73721	1.57999	-0.665548	-1.6871	-1.62861		21.003	5.73632	15.3289	4.46848	1.67316	6.20871		0.556097	-0.31059	-1.3956	0.61837	-0.362305	1.19207		21.003	5.87239	13.1066	2.07943	6.02852	6.64792
	0.572764	-1.51727	0.0637111	-0.770267	-1.43278	-1.90638		21.0197	5.53036	14.4808	4.67612	1.71731	2.45024		0.572764	0.0827805	-1.35165	0.252548	0.0209454	-1.47684		21.0197	6.08406	12.5367	1.82493	6.12053	5.88368
	0.58943	-1.58026	-0.0461496	-1.22468	-1.51069	-1.2416		21.0363	6.33871	14.6296	4.85732	2.20969	1.79218		0.58943	0.244311	-1.51568	0.167722	-0.939615	1.54006		21.0363	5.81981	13.0699	2.37732	5.40574	4.55675
	0.606097	-1.0657	-0.915858	-0.869098	-1.9479	-0.62104		21.053	5.09303	15.0232	4.68159	2.90236	2.50352		0.606097	0.162499	-1.60411	0.390422	0.0100245	1.77158		21.053	5.87233	13.1729	2.57162	5.30308	2.1932
	0.622764	-0.808882	-1.79546	-0.959252	-1.72902	-2.2867		21.0697	5.78819	14.95	4.90958	2.10088	2.67364		0.622764	-0.361134	-1.12872	0.120202	-0.255466	-0.651125		21.0697	5.33322	12.9332	2.26417	5.43683	6.68761
	0.63943	-1.02387	-1.28758	-1.0049	-1.68696	-1.2563		21.0863	5.96005	15.0176	4.82895	1.68951	2.84819		0.63943	-0.472114	-1.5393	0.138643	-0.634717	0.597097		21.0863	5.62399	13.0707	2.47496	5.75534	8.06673
	0.656097	-1.33639	-2.24794	-0.932459	-1.18627	-1.04086		21.103	5.6517	15.024	4.70057	3.00782	1.73069		0.656097	-0.457507	-0.70914	-0.267314	0.0556624	-0.755195		21.103	5.86529	12.386	2.22638	5.51416	10.413
	0.672764	-0.858502	-1.78687	0.0204405	0.315583	-1.58907		21.1197	6.23033	15.3504	4.25292	3.14093	1.55031		0.672764	0.0454045	0.573449	-0.0272024	0.30933	0.675572		21.1197	5.78687	12.7624	2.67518	5.54347	11.1555
	0.68943	-1.66345	-1.3366	-0.59085	0.666026	-0.167296		21.1363	5.60643	15.4413	4.66013	2.98365	4.21567		0.68943	-0.451326	-0.378326	0.257164	0.94333	4.18596		21.1363	6.53241	12.7999	3.40407	5.29097	7.62502
	0.706097	-1.44061	-1.89031	-1.39413	0.552024	-1.76404		21.153	5.8019	14.8583	4.4554	3.46086	4.43483		0.706097	-0.0516219	-0.395966	-0.0839688	0.489602	-0.371694		21.153	6.19067	12.4947	3.2371	5.06938	4.22
	0.722764	-1.41162	-2.16782	-0.752276	0.433385	-0.684959		21.1697	5.57297	14.9778	4.88077	2.64084	3.42485		0.722764	-0.0153774	-0.647918	-0.273774	0.779553	-1.1466		21.1697	6.17108	12.6407	3.32329	5.00374	2.62683
	0.73943	-1.63819	-2.27481	-0.307481	0.00806684	-0.606111		21.1863	5.5438	15.2366	4.63146	3.28761	3.69359		0.73943	-0.186645	-1.47364	0.205027	1.14464	-0.0626601		21.1863	5.98605	12.1678	3.06307	4.86324	4.97772
	0.756097	-1.56935	-1.97395	-0.155939	0.483513	-0.958287		21.203	5.98803	14.798	4.57302	2.95089	3.53976		0.756097	0.282	-1.23571	0.171855	0.676436	0.933654		21.203	6.08033	12.6422	2.65959	5.67658	5.41151
	0.772764	-1.01141	-1.91804	-0.379477	-0.313678	-0.645062		21.2197	5.65294	15.0282	4.37978	2.59406	2.73529		0.772764	0.373271	-0.958076	0.199994	0.0687457	0.162162		21.2197	6.14279	13.8267	3.26234	6.13123	10.1777
	0.78943	-1.56218	-1.77368	0.25436	-0.320172	-0.427829		21.2363	5.70989	15.3445	4.36101	2.32861	2.43756		0.78943	0.207827	-1.48314	0.292582	0.0799507	0.0588723		21.2363	5.92148	13.5081	3.41425	5.30935	11.5573
	0.806097	-1.59515	-1.98205	-0.123789	0.0354176	-1.66119		21.253	5.48577	15.2383	5.18503	2.4408	1.1433		0.806097	-0.506729	-1.86651	0.40261	-0.334486	-0.104887		21.253	6.03526	13.1338	3.36049	5.43373	9.51275
	0.822764	-1.37063	-2.39057	0.187658	-0.0620137	-1.57339		21.2697	5.68153	15.0921	5.11572	1.79964	1.93076		0.822764	0.301303	-1.74786	-0.153704	0.479272	1.20894		21.2697	6.35408	12.6787	2.90515	5.67731	6.81703
	0.83943	-1.58009	-2.23183	-0.362662	0.167841	-1.135		21.2863	5.16583	15.3322	5.16766	0.621605	0.673672		0.83943	-0.329597	-1.76954	-0.495106	1.00126	-1.71895		21.2863	5.9702	13.0644	3.30606	5.14847	5.39543
	0.856097	-1.80391	-2.44626	-0.474107	0.388597	-1.48246		21.303	5.49009	15.2817	4.6439	1.25263	0.46541		0.856097	-0.302886	-2.40556	-0.373312	1.10075	-1.24192		21.303	5.79439	13.0497	3.40309	5.39265	4.21974
	0.872764	-1.69311	-2.5054	-0.448101	0.106365	-0.0551058		21.3197	5.30892	15.7228	4.95185	1.00813	-0.127662		0.872764	0.121988	-2.08093	-0.530365	0.538831	1.86389		21.3197	6.01667	13.3276	3.06866	5.39702	2.17644
	0.88943	-1.983	-2.41304	0.0501647	-0.088664	-0.967836		21.3363	5.28306	15.7813	4.49443	1.22474	1.54176		0.88943	0.728255	-2.28253	-0.188605	0.487985	0.288569		21.3363	6.03617	13.1847	2.9855	5.67427	4.00201
	0.906097	-1.92281	-2.36526	0.205303	-0.0440376	-0.0149724		21.353	5.31089	15.541	4.57065	1.37701	5.18229		0.906097	0.230722	-1.67791	-0.260885	0.525466	1.41269		21.353	6.04	13.2738	3.34058	5.93731	4.96013
	0.922764	-1.71213	-2.52172	0.481827	-0.0400026	-0.944929		21.3697	5.95741	15.3469	4.73414	1.10724	5.77609		0.922764	0.31469	-2.26065	0.0430433	-0.267255	0.847012		21.3697	5.93972	13.2925	3.11026	5.52374	8.4369
	0.93943	-1.85893	-2.07218	-0.233201	0.29653	-1.38653		21.3863	5.74248	15.925	5.07874	0.840036	6.99688		0.93943	-0.0890627	-1.90174	0.493379	-0.431331	0.474578		21.3863	5.70776	13.492	2.93745	6.09228	11.0166
	0.956097	-1.86137	-1.80636	-0.157125	0.361692	-1.2374		21.403	5.49987	15.288	5.15524	0.760987	4.18873		0.956097	0.117955	-2.19358	0.0935585	-0.200913	2.53569		21.403	5.91798	13.336	2.99296	6.03201	10.8666
	0.972764	-1.76654	-1.7196	-0.086692	-0.55086	-1.62033		21.4197	5.4079	15.2466	5.37088	0.918776	4.17635		0.972764	0.0263205	-1.65168	-0.044511	0.0576673	0.320329		21.4197	5.83825	13.3308	2.84035	6.17077	5.63985
	0.98943	-2.12722	-2.38717	-0.596581	0.621421	-1.31831		21.4363	5.7823	15.7857	5.10184	0.888645	2.44612		0.98943	0.268455	-1.21721	-0.113925	0.551703	-0.483621		21.4363	6.15462	13.3305	2.77433	5.99132	5.04792
	1.0061	-1.76774	-1.72532	0.023135	3.41346	0.633867		21.453	5.85041	15.5404	4.98651	0.635699	1.02914		1.0061	0.653377	-1.52983	-0.218871	0.408449	-0.365442		21.453	5.96059	13.4768	3.07882	5.36806	4.00466
	1.02276	-1.46042	-1.95679	-0.522139	2.92086	0.525342		21.4697	5.97273	15.4408	4.99472	0.868897	1.06026		1.02276	0.723545	-2.00877	-0.00571184	0.856125	-0.847009		21.4697	5.53367	12.806	3.02174	5.79877	4.32951
	1.03943	-1.81414	-2.56329	-0.413308	1.72884	-1.53754		21.4863	5.70633	16.0705	4.73206	0.936606	0.706182		1.03943	0.726197	-1.78342	-0.210275	0.323178	-0.305076		21.4863	5.68514	13.4038	3.27553	5.89823	6.17489
	1.0561	0.481202	3.89715	1.41512	4.14278	12.22		21.503	7.43939	19.5236	6.6213	3.71566	27.0624		1.0561	1.88599	4.62093	1.9046	4.06209	16.0092		21.503	7.48895	17.7752	5.26083	8.3225	34.4122
	1.07276	4.83804	16.4269	5.02703	11.4755	19.223		21.5197	11.5589	29.8652	10.6471	11.4749	48.0953		1.07276	6.25456	18.7883	6.82757	11.5943	25.2338		21.5197	10.7721	29.5423	9.5305	13.5877	61.9136
	1.08943	6.38226	20.1939	5.78349	15.4704	6.74395		21.5363	12.9544	34.0129	12.1905	13.8042	40.2626		1.08943	7.24249	23.4604	6.68532	13.1925	10.0484		21.5363	12.4312	35	11.6989	17.1019	51.6572
	1.1061	4.74148	16.3158	3.62186	13.1758	-1.28081		21.553	13.1085	32.9103	11.5231	13.4912	20.7939		1.1061	5.8491	18.7384	4.45667	12.1003	0.239372		21.553	12.2302	33.6631	11.0767	16.0515	25.6144
	1.12276	3.15214	13.3144	3.06599	10.5991	-1.82628		21.5697	12.7614	32.0051	10.9217	11.5186	11.0927		1.12276	3.67067	14.7118	3.05318	9.39293	-1.50933		21.5697	11.3093	33.0009	10.805	16.3312	15.0838
	1.13943	2.64099	10.6605	1.9412	9.73208	-0.997732		21.5863	12.3151	32.2247	11.0866	10.4323	5.80646		1.13943	3.58369	11.5412	2.62801	7.98391	-0.397978		21.5863	11.6955	31.8019	10.0244	15.4291	12.5945
	1.1561	1.86871	9.41972	1.42244	8.53071	-2.28352		21.603	11.7282	30.8578	10.4642	8.96055	5.67572		1.1561	2.53112	9.95412	2.40716	6.69553	-1.93231		21.603	10.9763	30.4359	8.89024	14.5482	7.06141
	1.17276	1.92085	8.01157	0.762205	6.50693	-1.50394		21.6197	11.4108	30.7598	10.5445	8.23926	5.74286		1.17276	2.52639	8.05521	1.56928	5.42761	-0.177574		21.6197	10.8244	30.5568	8.89734	14.0163	7.27765
	1.18943	0.817995	6.95411	1.01321	6.30427	-0.927862		21.6363	11.3506	29.9722	9.91253	7.81139	4.42482		1.18943	1.94284	7.38711	1.51679	4.13874	1.376		21.6363	10.5013	29.3508	7.95324	14.0903	7.39075
	1.2061	0.599218	5.79562	0.690537	5.39797	-1.31727		21.653	11.4528	29.2825	9.82309	6.56674	2.8719		1.2061	1.81349	5.93345	1.36344	4.3608	-0.0262161		21.653	11.0298	29.6093	7.51362	14.4117	8.80337
	1.22276	0.896234	5.50442	0.53885	4.04022	-1.58945		21.6697	11.311	28.7773	9.43962	6.65057	2.1882		1.22276	2.1279	5.31553	0.593906	2.93589	-0.164498		21.6697	10.5443	29.1545	7.49228	13.9453	8.40349
	1.23943	0.140582	4.69664	0.513406	3.7164	-0.0742925		21.6863	11.6131	28.4224	9.31983	6.11291	2.25011		1.23943	1.71245	4.14727	0.819728	2.29775	0.34139		21.6863	10.446	28.6482	7.5646	13.418	6.19322
	1.2561	0.108698	4.29849	0.519598	3.37115	-1.80079		21.703	10.9566	28.1649	9.28636	4.86216	1.17773		1.2561	1.16207	2.99562	0.764585	2.28337	0.361744		21.703	10.1172	27.7066	6.83472	13.9651	8.57598
	1.27276	-0.345998	3.63857	0.371341	2.91496	-1.71751		21.7197	11.0589	27.3648	9.19022	5.06006	2.38643		1.27276	1.15626	2.21102	0.758295	1.73396	-0.479455		21.7197	9.58529	27.2308	7.06462	12.7712	9.07563
	1.28943	-0.498075	3.70678	0.297627	2.24726	-0.552937		21.7363	10.6134	26.8777	8.57832	4.86798	2.54377		1.28943	1.23834	1.80522	0.841013	1.95524	-0.838773		21.7363	9.70017	26.5521	7.13356	12.2435	5.61071
	1.3061	-0.271016	3.47912	0.0917417	1.68844	-0.503653		21.753	10.8307	26.7326	8.22683	4.94657	3.03432		1.3061	1.04424	1.98592	0.411767	1.77752	-1.37646		21.753	9.30973	26.3961	6.55139	12.7901	7.63482
	1.32276	-1.0005	4.19222	0.169891	0.956766	-1.58736		21.7697	9.37781	27.14	8.29197	4.59638	2.71212		1.32276	1.17169	1.83197	0.701083	1.06422	-0.769292		21.7697	9.35352	25.7366	6.27461	12.4294	5.94874
	1.33943	-0.975167	3.51356	-0.285608	1.40965	0.186144		21.7863	10.2557	26.6494	8.46026	4.95481	3.15509		1.33943	0.842437	0.970228	0.0898431	0.408114	0.0994973		21.7863	8.96926	25.5556	6.77714	12.2145	5.17692
	1.3561	-1.01474	3.26651	-0.760698	1.29861	-1.02606		21.803	10.169	26.09	8.68182	3.92838	3.97693		1.3561	1.48742	0.899586	0.620366	0.932406	1.33923		21.803	8.55669	24.7873	6.01078	11.2661	5.23984
	1.37276	-0.925386	2.33947	-0.318978	1.01242	-0.592502		21.8197	9.77707	25.7242	8.35643	3.62353	3.57639		1.37276	1.55206	0.704672	0.217915	0.508249	-0.026724		21.8197	9.41195	24.6678	6.14515	12.6289	10.6907
	1.38943	-1.11104	1.9171	-0.315228	0.886716	-0.718009		21.8363	9.31677	25.3024	8.11068	3.75861	1.16505		1.38943	1.16374	0.404955	-0.0340225	0.747399	-0.567525		21.8363	8.58995	24.606	5.58687	11.8664	8.97345
	1.4061	-1.403	1.21385	-0.265309	0.296327	-0.6963		21.853	9.32535	25.0888	7.76	3.16707	1.12753		1.4061	1.53396	0.13879	0.62739	0.567737	-0.493438		21.853	8.61424	24.0227	5.01833	12.034	6.49492
	1.42276	-1.32263	0.575001	-0.974369	0.556799	1.52509		21.8697	9.5258	24.6144	7.56993	2.81632	2.28202		1.42276	0.846558	-0.364731	-0.0556076	0.475645	-0.622272		21.8697	8.76765	23.8655	5.24343	11.5633	5.4751
	1.43943	-1.21322	0.0101352	-0.714647	0.985557	3.10567		21.8863	8.89757	24.7025	8.04483	2.80587	0.816938		1.43943	1.24566	-0.446994	0.178144	-0.13366	-0.657705		21.8863	8.85643	23.2003	5.03971	11.2304	7.59365
	1.4561	-1.12952	-0.28428	-0.129388	0.593043	0.0361798		21.903	9.32695	24.2321	7.25069	3.21655	2.22562		1.4561	0.572275	-0.543203	-0.0556281	-0.372519	-0.549912		21.903	8.36669	23.0764	4.68166	11.667	5.58667
	1.47276	-1.08213	-0.675832	-0.190125	0.680966	3.22284		21.9197	9.14915	24.2736	7.35827	3.5381	0.680214		1.47276	0.668531	0.226052	-0.27067	0.350541	-0.852847		21.9197	8.58238	22.1875	5.23538	11.1741	4.33023
	1.48943	-1.49761	0.490662	0.151806	-0.391194	0.808483		21.9363	9.13729	23.9301	7.39793	2.93058	3.36015		1.48943	0.264256	0.0690804	0.161598	0.0998283	0.752687		21.9363	8.25375	22.0782	5.35265	11.8077	3.74106
	1.5061	-1.28571	1.84723	-0.272896	-0.690406	4.23528		21.953	9.71442	23.9144	7.01952	2.69138	5.49403		1.5061	1.02723	0.465545	-0.162444	0.50145	0.586309		21.953	7.94069	21.6697	4.70892	11.1173	3.71815
	1.52276	-2.27179	0.970218	-0.613552	-0.314851	2.82974		21.9697	8.45227	23.7363	7.54819	3.64994	5.07148		1.52276	1.29162	2.26166	-0.0481429	1.19933	1.65144		21.9697	8.0785	21.3358	4.5427	10.7822	4.42308
	1.53943	-1.37268	0.603642	-0.33404	-0.546879	0.578759		21.9863	9.31646	23.8534	7.52958	2.78738	2.62678		1.53943	0.78944	1.74204	0.222975	0.536675	-0.434206		21.9863	8.38983	20.9341	4.65708	11.1216	6.46593
	1.5561	-1.3535	0.555131	0.955616	-0.585246	0.708566		22.003	8.96236	22.8943	7.2316	3.31803	1.35129		1.5561	0.0783212	1.21526	0.290962	0.127532	-0.705209		22.003	8.09521	21.3887	4.57259	10.9266	4.92863
	1.57276	-1.77981	0.121827	1.59458	-0.833062	0.247432		22.0197	8.43785	22.6311	7.11671	3.87241	0.917183		1.57276	0.213738	1.06174	0.298814	-0.000246943	2.45559		22.0197	8.59261	22.4486	4.35965	11.0811	3.97251
	1.58943	-1.86887	0.408261	1.97857	-0.403933	1.1475		22.0363	8.29329	22.4718	6.9502	3.51709	2.1697		1.58943	0.848915	-0.195778	-0.126622	0.60354	0.681436		22.0363	8.37433	21.3793	4.57969	10.8888	4.67616
	1.6061	-1.58628	0.201114	2.09966	0.473823	0.570181		22.053	8.46229	21.9556	7.30754	3.91161	1.89415		1.6061	0.419587	0.0925438	-0.277494	-0.322588	-0.453236		22.053	7.91001	21.5033	4.87738	10.6526	4.57763
	1.62276	-0.965971	0.0329713	1.0452	0.328488	0.784048		22.0697	8.16779	22.2747	7.38905	3.37761	0.682055		1.62276	1.04544	-0.319058	-0.158038	-0.109715	1.69421		22.0697	8.32015	20.3063	4.48045	10.5941	6.89177
	1.63943	-1.44957	-0.268085	0.543631	0.371278	1.38785		22.0863	8.46545	22.0859	7.51402	2.92412	3.33661		1.63943	0.202249	-1.31535	0.141495	0.186089	0.679159		22.0863	7.4324	20.6981	4.08793	9.95235	9.19263
	1.6561	-1.61331	-0.167075	0.479882	-0.429509	2.31069		22.103	8.4841	22.2983	7.10598	2.67688	1.78243		1.6561	-0.0776367	-0.536671	-0.408317	-0.993499	-0.381467		22.103	7.74549	20.3386	3.80229	10.1243	7.99549
	1.67276	-1.32065	-0.835371	-0.240607	-0.493185	0.430863		22.1197	8.33865	22.2629	6.62399	2.99066	4.37622		1.67276	0.195835	-1.30648	-0.159703	-0.993371	-0.727293		22.1197	7.9793	20.3342	4.67308	10.9437	6.06652
	1.68943	-1.40457	-1.05846	-0.240513	-1.41966	2.29398		22.1363	8.40579	22.0235	6.83546	3.20981	3.58728		1.68943	0.23068	-1.33989	-0.223992	-1.00817	-1.09123		22.1363	7.54336	20.3958	4.07833	10.4764	5.37022
	1.7061	-1.04028	-0.860269	-0.649017	-0.515016	1.98345		22.153	8.77114	21.605	7.00821	2.76757	3.70029		1.7061	-0.0302245	-1.9082	-0.343043	1.49419	-2.40232		22.153	8.43921	20.2583	4.22001	9.93643	4.68428
	1.72276	-1.65849	-1.5288	0.309459	-0.990428	1.10934		22.1697	7.89628	21.5134	6.83724	3.12543	2.47286		1.72276	0.183085	-2.17491	-0.346237	1.06215	-1.16807		22.1697	7.94089	19.9578	3.9609	10.3481	3.75427
	1.73943	-1.30098	-0.903808	-0.378826	-0.904357	0.209462		22.1863	8.18772	21.2791	6.51616	2.78702	2.54222		1.73943	0.328413	-1.03815	-0.319439	-0.0377497	0.961965		22.1863	8.02929	19.4242	4.4724	9.93003	4.76944
	1.7561	-1.45528	-1.65461	-0.467124	-1.19685	1.59563		22.203	8.00174	21.0657	6.47006	2.78479	3.22879		1.7561	0.728877	-0.8932	-0.183607	0.328465	-0.527592		22.203	8.27576	19.6991	4.62505	10.354	7.76338
	1.77276	-2.02759	-1.0527	-0.401593	-0.227644	0.393058		22.2197	7.99181	21.0269	6.36214	2.93297	3.31862		1.77276	0.0302552	-0.970482	0.447163	-0.261936	0.575279		22.2197	7.1305	19.6332	5.32544	9.89794	6.0103
	1.78943	-1.81883	-0.81446	-0.881788	-0.65689	0.361086		22.2363	7.86927	20.6311	6.59796	4.73933	2.91609		1.78943	0.611095	-1.30419	0.759759	-0.495972	0.107401		22.2363	7.7392	19.3343	4.58315	9.6138	5.12803
	1.8061	-1.37693	-0.652592	-0.804026	-1.23952	1.06812		22.253	8.48313	20.6207	6.42739	4.71283	3.18417		1.8061	-0.0111959	-1.65518	0.494695	-0.920167	1.25008		22.253	7.67496	19.415	4.1573	10.0311	9.16867
	1.82276	-1.45915	-1.39023	-0.526627	-0.949291	1.58256		22.2697	7.90535	21.0947	6.49926	4.24203	4.10779		1.82276	-0.12521	-2.15736	-0.299032	-0.813409	0.920418		22.2697	7.35468	18.8146	3.6261	9.5682	6.88555
	1.83943	-1.55483	-1.3432	-0.0335607	-1.67423	0.359427		22.2863	7.93078	20.429	6.47702	4.06019	4.80601		1.83943	-0.169057	-2.07993	-0.340372	-0.729595	-0.561169		22.2863	7.35787	18.5905	3.49766	9.80105	6.11723
	1.8561	-1.45346	-1.55302	0.305496	-1.46852	0.514724		22.303	7.52345	20.05	6.56038	3.8526	4.42272		1.8561	0.39529	-2.01462	-0.248157	-1.0991	-0.809078		22.303	7.93914	18.2532	3.87048	9.96957	5.09112
	1.87276	-1.54521	-1.66872	0.277794	-1.66011	1.75244		22.3197	7.6968	20.172	6.71231	3.42782	4.78426		1.87276	0.243923	-2.31828	-0.0188225	-1.4676	-1.59499		22.3197	7.63097	17.8825	3.84313	9.59132	4.73327
	1.88943	-0.773731	-2.2397	0.437664	-2.33262	1.17205		22.3363	7.5972	20.1547	6.21005	3.5767	4.62015		1.88943	-0.148639	-2.21884	0.0160095	-1.53295	0.745546		22.3363	7.39246	18.0846	3.56918	9.91523	4.16051
	1.9061	-1.26303	-0.802204	-0.682846	-1.33952	-0.0866955		22.353	7.94295	20.0826	6.35434	2.92842	2.71785		1.9061	-0.188841	-1.41914	0.111752	-1.41032	0.264428		22.353	7.38799	18.3845	3.57878	9.55961	5.49929
	1.92276	-1.58721	-0.471488	-0.353826	-0.581512	0.052192		22.3697	7.92087	19.6398	6.39124	2.58	1.91695		1.92276	-0.0696728	-2.20068	-0.449252	-1.24034	1.08358		22.3697	7.80517	18.1429	3.67996	9.42957	6.93581
	1.93943	-1.30655	-0.956118	0.0262249	-0.90993	1.405		22.3863	7.93775	19.8482	6.52942	3.44668	2.75402		1.93943	0.172207	-2.41564	-0.274724	-0.70835	0.987646		22.3863	6.8147	17.9271	3.97077	9.02567	4.52127
	1.9561	-1.40393	-1.78425	0.19192	-1.23911	1.20368		22.403	7.80596	19.6679	6.28571	2.64954	3.57545		1.9561	-0.0732148	-2.5166	-0.449365	-0.834276	1.78735		22.403	7.04151	17.7909	3.50589	9.41816	4.89042
	1.97276	-1.23308	-1.70301	-0.368261	-1.67657	1.08235		22.4197	8.3174	19.7753	6.06315	2.2501	2.20207		1.97276	-0.208355	-2.62815	-0.184825	-1.37907	0.26336		22.4197	6.94953	18.4026	3.70016	10.03	5.45732
	1.98943	-1.22149	-1.92567	-0.181724	-1.30101	0.124311		22.4363	8.10176	19.7978	6.44162	2.07386	2.49959		1.98943	-0.462382	-3.07609	0.294538	-2.12219	-0.135471		22.4363	7.20068	18.4732	3.52703	8.88986	6.41298
	2.0061	-1.31799	-1.43442	-0.219518	-0.932801	1.98903		22.453	7.72301	19.2216	6.3142	1.99398	2.1794		2.0061	-0.443387	-2.68388	-0.10784	-2.09517	-1.33427		22.453	6.95528	18.0953	3.71326	9.7141	6.27834
	2.02276	-1.21978	-1.88315	0.423966	-1.23508	-0.20311		22.4697	7.40064	19.7903	6.31527	1.9481	1.71272		2.02276	-0.365902	-0.947697	-0.830959	-2.47477	-0.593805		22.4697	6.77039	18.0962	4.14163	9.21045	8.3549
	2.03943	-1.51011	-0.948767	0.109478	-0.909991	0.418036		22.4863	7.46192	19.6492	6.5439	1.99751	2.32408		2.03943	-0.899061	2.28059	-0.403113	-2.10541	-0.0844656		22.4863	6.56889	18.2625	3.63312	9.76859	10.0432
	2.0561	-1.13597	-1.27306	-0.275514	-0.671377	0.201956		22.503	7.6958	19.552	6.60318	1.69801	2.97246		2.0561	-1.17658	5.92609	-0.348984	-2.29074	-1.56578		22.503	6.53871	18.0395	3.53847	9.85908	9.59181
	2.07276	-0.910775	-2.06339	-0.169062	-2.159	1.05062		22.5197	7.26269	19.7841	6.14503	1.87094	2.33566		2.07276	-0.654656	6.14514	-0.0278965	-1.87111	-0.387105		22.5197	7.05594	17.8234	3.74368	9.47042	6.78042
	2.08943	-1.05666	-1.3489	0.178246	-1.82874	1.49326		22.5363	7.69447	19.4789	6.06141	1.37559	2.02179		2.08943	-0.897317	4.89523	0.283015	-2.05781	-0.934592		22.5363	7.04383	17.49	3.81418	9.12433	5.6069
	2.1061	-0.550821	-1.51567	0.0259911	-1.23416	1.51409		22.553	7.46177	19.1642	6.09829	1.29499	4.42688		2.1061	-0.46751	3.26951	-0.108489	-2.64195	-0.757085		22.553	7.01951	17.4969	3.95646	9.22819	4.8148
	2.12276	-0.738682	-1.54661	-0.265996	-1.74906	-0.26112		22.5697	7.13206	19.0547	6.33977	1.9261	2.58987		2.12276	-0.797526	2.40027	0.325091	-1.6581	-0.836874		22.5697	6.80015	17.1839	3.87936	9.55357	3.21547
	2.13943	-0.683004	-1.69851	-0.198257	-1.42799	0.133565		22.5863	7.46601	18.8801	5.77407	1.94992	2.05026		2.13943	-1.37587	2.64307	0.0780254	-1.82078	-0.208145		22.5863	6.85589	16.7733	3.78666	8.73023	8.98925
	2.1561	-0.984834	-1.57202	0.0139665	-2.07298	0.941278		22.603	7.79459	19.3282	6.05666	1.53219	7.02412		2.1561	-1.44328	3.61356	0.301007	-0.869253	-1.15658		22.603	7.03204	16.8086	3.5048	9.49326	7.56307
	2.17276	-0.700692	-1.92154	0.131465	-1.29355	1.23038		22.6197	6.89674	19.1929	6.2667	1.7753	6.97418		2.17276	-0.498907	2.05142	0.205857	-1.22395	2.04015		22.6197	7.12493	17.2231	4.05211	9.49253	4.06738
	2.18943	-1.00459	-1.24062	0.191293	-1.4084	-0.538728		22.6363	7.46181	18.5268	6.56661	1.5178	8.04361		2.18943	-0.217029	1.45861	-0.337395	-0.78504	1.19367		22.6363	6.45609	16.6113	3.73917	9.04686	4.91515
	2.2061	-1.02795	-0.945782	-0.116112	-1.35468	0.180008		22.653	7.54771	19.1555	6.14279	1.51324	5.88145		2.2061	-0.108884	0.577512	0.0187269	-1.24841	-1.59014		22.653	6.80683	17.1565	3.70015	8.71402	7.4257
	2.22276	-1.43246	-1.07486	0.876388	-1.04924	-0.828848		22.6697	7.6163	19.0454	5.95597	1.79799	2.69894		2.22276	-0.76017	-0.496959	0.130884	-1.9276	-1.24496		22.6697	6.82961	17.4657	4.35296	9.08017	6.33951
	2.23943	-1.37841	-1.55528	0.729491	-1.08843	0.184078		22.6863	6.93743	19.2441	5.78653	1.5842	1.40869		2.23943	-0.413518	0.303112	0.385958	-2.34087	-0.641091		22.6863	6.90624	17.7889	4.46784	9.37327	4.32925
	2.2561	-1.02035	-1.69754	1.30852	-0.768489	0.495832		22.703	7.30423	18.5368	6.15839	1.47834	1.98726		2.2561	-0.0517533	0.609717	-0.384352	-1.20424	-1.51242		22.703	6.63373	17.4993	4.31922	9.29192	2.85261
	2.27276	-1.27448	-1.78045	1.48566	-1.65605	0.637029		22.7197	7.2669	18.4784	6.24068	2.19748	1.7964		2.27276	-0.936432	0.15459	0.210483	-1.61461	-0.907737		22.7197	6.76166	18.083	4.38623	9.86119	2.93294
	2.28943	-1.40805	-1.73932	1.61854	-2.31007	0.331435		22.7363	6.98121	18.5625	5.98703	2.52628	2.50136		2.28943	-0.592202	-0.168197	-0.459158	-1.69183	-0.357734		22.7363	6.94514	17.8798	3.96008	9.37863	4.79444
	2.3061	-1.05401	-1.94409	1.14568	-1.4663	1.4797		22.753	7.54527	18.5206	6.2836	2.60078	1.66444		2.3061	-0.979606	0.481237	0.0976564	-1.26749	-1.06329		22.753	6.83242	17.5601	3.6904	9.41834	5.2409
	2.32276	-1.10455	-2.41022	0.59568	-1.04239	0.218524		22.7697	7.34938	18.3588	6.31003	3.45894	1.08068		2.32276	-0.857351	1.0756	0.0838406	-1.77119	0.0782905		22.7697	6.66585	17.7542	3.72634	8.73482	5.44859
	2.33943	-0.833664	-2.43367	0.211131	-0.774366	-0.355933		22.7863	7.56876	18.0549	6.29951	2.57501	3.039		2.33943	-1.09907	0.785534	0.130279	-1.44042	-0.030246		22.7863	6.6337	17.5688	3.61607	9.61189	5.62435
	2.3561	-1.42784	-1.73027	-0.18554	-0.83267	0.289386		22.803	7.50385	17.9906	6.43268	2.63995	3.02385		2.3561	-0.981576	1.43229	0.869146	-0.575795	1.53895		22.803	6.93682	17.5859	4.1839	8.67251	10.4316
	2.37276	-0.648273	-2.16464	-0.331075	-1.61138	0.980028		22.8197	7.30059	17.5268	5.91491	2.94184	2.93447		2.37276	-0.979476	0.298801	0.541902	-0.849092	-1.64285		22.8197	6.80618	16.8224	5.0417	8.89709	8.65096
	2.38943	-0.575193	-2.41257	-0.111233	-1.71608	2.14986		22.8363	7.69674	18.547	5.73292	3.15678	7.57786		2.38943	-0.999833	-0.177989	0.442038	-1.15637	-0.181634		22.8363	6.91545	17.8268	5.03114	8.71691	7.10444
	2.4061	-0.770931	-2.85158	-0.649773	-1.22709	0.799693		22.853	7.48539	18.2349	6.07642	2.89939	10.2775		2.4061	-0.372361	0.0168032	0.17245	-1.00506	4.83357		22.853	6.30444	17.1807	4.95916	8.97491	7.25984
	2.42276	-0.6307	-2.20431	-0.739161	-1.51996	-0.520364		22.8697	7.63964	18.1324	6.00361	2.58512	6.72646		2.42276	-0.190371	-0.0768978	0.405997	-0.593291	-1.34497		22.8697	6.33193	16.8879	4.52104	9.32081	4.51275
	2.43943	-0.941011	-1.69272	-0.550739	-0.458273	2.21934		22.8863	7.50371	18.2621	6.12635	2.76584	3.31949		2.43943	-0.488136	0.372253	0.0852714	-1.26455	-1.31697		22.8863	7.15547	17.1481	4.47256	9.15744	5.43765
	2.4561	-0.75116	-1.86496	-0.477423	-1.71871	0.166077		22.903	7.571	18.48	5.69364	2.41119	3.03075		2.4561	-0.783292	0.843934	0.303413	-0.365591	-1.22653		22.903	7.29229	17.3017	4.65304	8.30656	7.31672
	2.47276	-1.05157	-2.18887	-0.689089	-2.39417	0.252339		22.9197	7.54478	18.7099	5.79149	2.76371	2.45864		2.47276	-0.453566	0.355831	0.0643237	-0.582252	0.0868468		22.9197	6.94355	16.5878	4.35228	9.24051	5.62332
	2.48943	-1.53923	-2.09946	-0.803134	-1.67514	1.51279		22.9363	7.48606	18.3754	5.85638	3.21319	4.03401		2.48943	-0.61248	0.768364	0.737606	-0.480256	-0.465202		22.9363	6.55423	16.6794	5.02665	8.5481	4.34294
	2.5061	-1.10934	-2.18332	-0.35253	-1.40284	0.418652		22.953	7.04529	18.5983	6.6029	3.11088	5.83679		2.5061	-0.37731	0.470288	0.949767	-0.624493	-0.661799		22.953	7.12714	16.9771	4.80072	9.22863	3.48105
	2.52276	-0.614709	-2.37681	0.272732	-1.28226	1.16798		22.9697	7.36218	18.1289	5.80321	3.82373	3.96983		2.52276	-0.321387	1.19106	-0.0343514	-1.21458	-0.748694		22.9697	6.76881	16.3421	4.65782	9.15909	3.43266
	2.53943	-0.811275	-1.97728	-0.581024	-1.03231	0.118737		22.9863	7.81502	18.1888	6.28449	4.04945	2.87768		2.53943	-0.866332	0.308134	1.05386	-0.0236408	-0.748889		22.9863	6.61954	16.4894	4.48523	9.21445	5.31337
	2.5561	-1.18768	-2.44279	-0.293446	-1.46109	-0.37454		23.003	7.23727	18.4974	6.10787	3.62904	2.50832		2.5561	-0.32631	0.323044	0.164591	-0.302915	-0.835949		23.003	6.81843	15.9894	4.40507	8.8693	5.43138
	2.57276	-1.0565	-2.07186	-0.64934	-1.19113	-0.108709		23.0197	7.27786	18.7752	6.15682	3.25859	2.61218		2.57276	-0.68074	-0.214988	0.159587	0.327224	-0.493317		23.0197	6.92516	16.0004	3.85756	8.83581	6.42171
	2.58943	-0.937587	-2.99736	-0.863598	-1.81735	0.777279		23.0363	7.34955	18.3184	6.2217	3.3665	3.73006		2.58943	-0.0884053	-0.337841	0.357198	1.19933	2.66357		23.0363	6.74602	15.839	4.15569	8.84923	5.47778
	2.6061	-1.2823	-3.57159	-0.546509	-1.31892	-0.380643		23.053	7.74687	18.5241	6.61915	3.63929	7.73228		2.6061	-0.12562	0.108938	0.619131	2.22793	5.14113		23.053	6.27574	16.1293	3.77925	8.99101	5.87477
	2.62276	-1.32259	-3.49688	0.500055	-1.16461	0.799517		23.0697	7.15432	18.4079	6.59874	3.87924	5.41612		2.62276	0.359356	1.9285	0.62167	1.2766	0.350085		23.0697	6.70855	16.3513	4.07944	8.57549	8.43217
	2.63943	-1.00289	-3.21063	0.646503	-2.20497	0.563532		23.0863	7.48387	18.242	6.06372	3.94866	3.95031		2.63943	-0.168126	0.393851	-0.294131	0.317939	0.112792		23.0863	6.54421	16.6158	4.02425	8.84123	6.9467
	2.6561	-1.02062	-3.87386	-0.0389478	-1.14141	1.1777		23.103	7.45471	18.0956	6.34845	3.13235	2.31765		2.6561	0.460632	0.274058	-0.446043	0.249068	-0.610884		23.103	6.49967	16.4683	4.16288	8.66349	11.1904
	2.67276	-0.94525	-3.8916	-0.24696	-0.290801	-0.225472		23.1197	7.28897	18.6717	6.68702	3.79146	3.20911		2.67276	-0.0316392	0.736285	-0.435482	-0.0932927	-0.836232		23.1197	6.55988	17.096	4.39831	8.67179	9.48737
	2.68943	-0.943937	-3.79059	-0.532576	0.298562	-0.0964186		23.1363	7.12227	18.319	6.50407	2.9992	4.2786		2.68943	0.0550704	1.35264	-0.377147	1.04424	0.204371		23.1363	6.84968	17.079	4.40538	8.48788	7.72689
	2.7061	-1.25928	-3.8306	-0.917365	0.188673	2.4799		23.153	7.87885	17.9502	6.28244	3.15831	5.43703		2.7061	0.0429058	0.939	0.049013	-0.158724	1.88761		23.153	6.80108	17.3818	4.77797	8.57587	7.54094
	2.72276	-0.864998	-4.45937	-0.706498	0.0827867	-0.502553		23.1697	8.16908	17.754	6.28589	3.64777	4.27933		2.72276	-0.315004	0.804351	0.158018	-0.318293	-0.954376		23.1697	6.49149	17.3239	4.57057	8.9173	6.04493
	2.73943	-0.770255	-4.21731	-0.0183945	0.0915297	-1.31092		23.1863	8.15582	17.6062	5.70247	3.35307	3.41501		2.73943	-0.262297	0.429121	0.421797	-0.730973	-0.798703		23.1863	6.14453	17.381	4.07774	9.04771	4.27821
	2.7561	-1.56286	-4.08007	0.150804	-0.0796641	1.35505		23.203	7.97717	17.0484	6.22179	3.10997	4.00565		2.7561	-0.533897	-0.203608	0.160195	-1.0239	-0.326913		23.203	6.21838	16.8595	4.76128	8.76978	3.25568
	2.77276	-0.887099	-5.06914	0.348726	-0.230398	1.32063		23.2197	8.2729	18.362	6.17179	3.29094	4.17875		2.77276	-0.865575	-1.15318	0.0583291	-0.59483	-0.497048		23.2197	6.55098	16.7127	4.02959	9.00253	3.65723
	2.78943	-0.870615	-4.66307	-0.111894	-0.372836	-0.157133		23.2363	7.93383	17.5213	6.23755	3.1729	5.82642		2.78943	0.347025	-0.914033	-0.0532245	-1.27645	2.68305		23.2363	6.49176	16.9795	4.08773	8.77931	4.9054
	2.8061	-0.955617	-4.42948	-0.144528	-1.62638	-0.235381		23.253	7.95462	18.1869	6.2312	3.70595	3.65804		2.8061	0.170823	-0.271064	-0.17462	-0.0694717	-0.110172		23.253	6.57175	16.3784	4.14943	9.35777	4.95565
	2.82276	-0.922151	-4.52998	0.0924264	-0.784735	1.73412		23.2697	8.12598	18.8436	6.06744	3.46662	4.37791		2.82276	0.557879	-0.0180436	-0.186628	-0.549654	0.259685		23.2697	7.20396	16.61	3.84487	8.43554	5.39389
	2.83943	-0.742557	-4.78502	0.428224	-0.329786	0.606348		23.2863	7.81018	18.4113	6.01618	3.72588	3.12625		2.83943	-0.210704	-0.360419	1.96833	-0.266864	-0.0335609		23.2863	6.52779	16.132	3.65152	8.96447	5.6319
	2.8561	-1.09548	-4.66507	1.46649	-1.47356	0.0205152		23.303	7.95176	18.2406	6.03482	3.24107	3.33613		2.8561	-0.318438	0.156001	1.85787	-0.784835	0.833851		23.303	6.90113	16.1867	3.73987	8.87282	4.75117
	2.87276	-1.61093	-4.50354	0.991403	-1.88417	0.647941		23.3197	8.34842	18.5014	6.02858	3.11166	3.64922		2.87276	0.141955	0.046098	0.951486	-1.2793	-0.793575		23.3197	6.52455	16.2831	3.98073	8.44993	9.97526
	2.88943	-1.25959	-3.65302	0.170823	-0.996221	-0.662041		23.3363	8.05017	17.6508	6.03005	3.20602	2.55285		2.88943	-0.223806	0.614592	0.763566	-0.735182	-0.902096		23.3363	6.86339	16.009	4.51018	8.3352	9.35627
	2.9061	-1.28213	-4.45245	0.561493	-0.576091	0.402268		23.353	8.04576	18.1654	6.25449	3.57709	2.901		2.9061	0.0305444	0.127671	0.613271	-0.366509	0.905003		23.353	6.72143	15.7488	3.84761	8.06355	6.43387
	2.92276	-1.32413	-4.4285	0.419379	-0.584386	0.280225		23.3697	8.11277	18.3646	5.90037	3.21432	2.57008		2.92276	0.00725623	-0.370308	0.136268	-0.762052	-1.24936		23.3697	6.54731	15.7248	4.34921	8.6212	6.75628
	2.93943	-0.972834	-4.03747	0.145062	-1.425	3.64175		23.3863	8.09844	18.3501	6.62479	3.217	3.42008		2.93943	-0.162167	-0.779288	-0.203094	-0.885084	-1.01005		23.3863	6.598	15.7721	3.69983	8.83288	3.48139
	2.9561	-1.29484	-4.19446	0.562758	-0.496283	1.1346		23.403	8.95165	18.3264	6.26244	2.5409	2.50261		2.9561	-0.283758	-0.421108	-0.287605	-0.412862	-1.8924		23.403	6.77089	15.5508	3.58261	9.01472	3.90169
	2.97276	-1.28259	-3.85388	0.878987	-0.736713	0.860447		23.4197	8.61658	17.9826	6.40723	2.68508	0.899075		2.97276	-0.263473	0.968199	-0.478544	-0.666682	0.187964		23.4197	7.71863	15.6731	3.94029	8.10192	4.3604
	2.98943	-1.48044	-4.17494	0.336318	-0.514859	1.04668		23.4363	8.18845	18.6952	6.52424	3.20905	1.30722		2.98943	-0.0123725	0.514691	-0.454907	0.599147	-0.81757		23.4363	7.13413	17.0311	3.70109	8.29482	4.41762
	3.0061	-0.941193	-4.13318	-0.325656	-1.45484	-0.861617		23.453	8.20738	18.7885	6.09924	3.03597	2.17076		3.0061	-0.476917	0.410251	-0.583861	1.16244	-1.27707		23.453	6.7926	15.6158	3.71509	8.88773	2.71333
	3.02276	-1.56763	-3.86386	-0.183569	-1.23485	0.414306		23.4697	7.75783	18.9055	6.14746	3.68847	5.53566		3.02276	-0.352628	-0.0136171	0.0224365	0.448499	-1.3612		23.4697	6.33726	16.8277	3.78051	8.61406	2.78273
	3.03943	-1.55848	-1.65667	-0.928725	-1.40223	-0.410538		23.4863	8.47047	18.7377	6.0355	3.41359	8.13272		3.03943	-0.860895	-0.299014	0.932632	0.86517	-0.690907		23.4863	7.11204	17.0347	3.95399	7.84318	4.90421
	3.0561	-1.13613	-0.846896	-0.900212	-1.6259	-0.254755		23.503	7.77199	18.5959	6.32905	3.75249	4.58814		3.0561	0.160707	-0.133544	1.11799	0.651492	-1.53651		23.503	6.99616	17.5596	3.5418	8.10732	4.57893
	3.07276	-1.11989	-1.41299	-0.351129	-1.20092	1.79478		23.5197	7.49403	18.1916	6.12368	3.38961	5.13732		3.07276	0.589752	-0.253692	0.494512	0.128784	0.41878		23.5197	6.73376	17.0292	3.56714	7.61756	5.07619
	3.08943	-1.33041	-2.14442	-0.456766	-1.46194	1.37891		23.5363	8.20298	17.9622	6.07683	4.80194	4.60341		3.08943	0.295657	-0.88444	0.314009	-0.312899	-1.3599		23.5363	6.56891	16.5905	4.21177	7.56443	5.7197
	3.1061	-1.12128	-2.16838	-0.50025	-1.26611	-0.079136		23.553	8.4263	17.9507	5.86583	4.08626	2.84407		3.1061	-0.370095	-0.372063	0.0997947	-0.597594	-0.867943		23.553	6.77748	16.8014	3.72746	8.26244	4.88966
	3.12276	-1.41496	-1.92307	-0.847881	-1.14792	0.258902		23.5697	7.09919	18.2748	6.15769	4.20872	3.4032		3.12276	-0.0553999	-0.780956	-0.0693463	0.116969	-1.52732		23.5697	6.21297	16.5791	3.91748	8.59259	4.90981
	3.13943	-1.55458	-2.94343	-0.084718	-0.514029	1.80419		23.5863	7.80678	18.5093	6.41071	3.96787	3.13416		3.13943	-0.224367	-0.655474	0.0479163	-0.517896	0.222388		23.5863	6.75764	16.6936	4.20467	8.68916	5.75209
	3.1561	-1.20175	-2.6657	0.755755	-0.0769794	1.40895		23.603	7.68095	18.0961	5.99558	3.73512	3.99517		3.1561	-0.123394	0.596739	0.562638	-0.448859	-1.02956		23.603	6.33714	16.5448	4.06188	9.06042	10.3138
	3.17276	-1.70068	-2.80476	0.269222	-1.09597	1.36946		23.6197	7.69287	17.991	6.19626	3.81282	4.80477		3.17276	-0.240343	2.81678	0.573929	-0.491366	-1.40566		23.6197	6.29475	16.4983	3.72823	8.22085	7.94459
	3.18943	-1.50722	-2.59759	0.113404	-0.528351	0.988356		23.6363	8.16885	18.3614	6.01859	3.65901	3.59464		3.18943	-0.017749	3.90452	0.173154	-0.984003	-1.13222		23.6363	6.51044	16.0907	3.9916	7.36681	6.1301
	3.2061	-1.49751	-2.3976	-0.339178	-0.857197	1.99476		23.653	7.91696	17.4808	6.41812	3.11958	3.13591		3.2061	-0.292962	4.24415	0.593745	-0.778753	-0.642122		23.653	6.48309	16.0839	3.71411	8.18346	4.92906
	3.22276	-1.15822	-2.01498	-0.0236372	-1.10779	-0.161159		23.6697	8.07621	17.9277	6.14559	3.6462	3.93701		3.22276	-0.987801	2.97425	-0.10189	-1.08939	-1.249		23.6697	6.81535	16.2417	3.86203	8.61004	5.69882
	3.23943	-1.31255	-2.54244	0.899667	-0.0121363	-0.0229246		23.6863	8.00423	17.1292	6.18978	4.10364	3.05671		3.23943	-0.255536	2.34187	-0.152311	-0.717039	-0.199694		23.6863	6.93043	16.0526	4.3302	8.33064	5.53969
	3.2561	-0.827083	-2.08693	0.665769	-0.294502	-0.255923		23.703	8.80758	17.712	5.89401	3.33975	4.54107		3.2561	-0.0928682	2.00285	-0.325125	-0.597372	-0.763567		23.703	6.9409	16.0078	4.61735	8.06453	3.94507
	3.27276	-1.49211	-1.2569	0.514712	-0.223693	1.32205		23.7197	7.99539	17.5121	6.27863	3.99131	6.0706		3.27276	-0.371633	1.54176	-0.373933	-1.42552	-1.55135		23.7197	6.73598	15.6698	5.00267	8.11964	10.0946
	3.28943	-1.41789	-1.96197	-0.182697	-0.338429	-0.0964687		23.7363	7.87621	17.1993	6.48599	3.743	4.86059		3.28943	-0.369815	1.20706	-0.263277	-1.37852	0.254301		23.7363	6.93891	15.6421	5.02956	7.88424	7.40757
	3.3061	-2.00868	-1.85646	-0.851324	-1.05001	-0.299251		23.753	8.46689	17.8915	6.04948	3.0643	2.28425		3.3061	-0.839675	0.833479	-0.214385	-0.744239	-0.875272		23.753	6.4571	15.7655	4.92175	7.91641	5.71442
	3.32276	-1.22789	-2.44019	-0.892534	-0.595639	-1.20432		23.7697	8.12729	17.7599	6.42674	4.16006	4.49732		3.32276	-0.153472	0.544304	-0.13017	-0.46049	0.450179		23.7697	6.69831	16.4929	4.51914	7.72596	5.0675
	3.33943	-1.35994	-3.11446	0.0980637	-0.476353	-0.696117		23.7863	8.4474	16.9142	6.33778	3.27046	2.29176		3.33943	-0.513794	0.876599	-0.144306	-0.690834	-0.664093		23.7863	6.65568	16.531	4.71327	7.23449	8.22193
	3.3561	-1.15499	-2.84423	0.776399	-0.84557	0.936058		23.803	8.49385	17.1021	6.40229	3.62341	2.6995		3.3561	-0.0378576	0.736622	0.393721	-1.38674	1.35617		23.803	6.18724	16.1581	4.41369	7.27754	7.01421
	3.37276	-1.45525	-3.17624	0.871078	-1.06853	0.307315		23.8197	9.14809	17.5016	6.16556	3.71527	1.96366		3.37276	-0.462108	1.91484	0.372051	-0.227302	3.08595		23.8197	6.50552	15.9748	4.62968	7.24747	4.60554
	3.38943	-1.20311	-3.3134	0.138617	-0.924463	0.415605		23.8363	8.14162	16.9949	6.30466	4.00134	1.42079		3.38943	-0.240672	1.22746	0.563428	-0.170529	0.60575		23.8363	6.10022	15.7351	4.65153	7.44811	3.64617
	3.4061	-0.950171	-2.59607	0.176117	-0.913723	0.465811		23.853	7.88083	16.9026	6.2136	3.71197	2.742		3.4061	-0.57707	1.51611	0.340268	-0.244598	-0.480418		23.853	6.45958	15.8357	4.68411	8.06196	4.58204
	3.42276	-0.839058	-2.44874	0.331087	-0.874054	-0.0729544		23.8697	8.09993	16.8547	6.14062	2.80162	2.92205		3.42276	-0.263574	0.361183	0.494839	-0.797928	-1.38526		23.8697	6.7754	15.3113	5.01445	7.80045	4.5093
	3.43943	-0.648576	-2.56024	0.833258	-0.509888	1.36388		23.8863	8.68373	17.0631	5.87963	3.86112	2.55435		3.43943	-0.541835	0.907349	-0.122565	-0.791927	-1.22962		23.8863	6.336	15.9038	4.69914	6.7462	4.06914
	3.4561	-0.956425	-3.34617	0.831433	-0.606847	1.29592		23.903	7.87465	16.8399	6.26823	3.92132	3.38405		3.4561	-0.596161	1.55201	-0.54442	-0.628454	-0.0451998		23.903	7.0991	15.8546	4.74962	7.81095	4.43572
	3.47276	-1.27217	-2.85625	1.75324	-0.69362	0.462077		23.9197	8.09474	16.8737	5.94689	3.89872	3.13038		3.47276	-0.839976	2.14431	-0.270202	-1.27622	-1.57539		23.9197	6.85273	15.3359	4.44622	7.60747	5.61054
	3.48943	-0.83759	-2.8261	0.67058	-0.618574	0.509288		23.9363	8.07557	16.7754	6.22911	3.79244	2.45471		3.48943	0.332609	3.01762	0.542654	-0.618252	-0.977663		23.9363	6.55184	15.7847	4.83891	7.6779	4.70283
	3.5061	-1.30018	-2.09534	0.211655	-1.53801	-0.749114		23.953	8.64064	16.742	6.41025	3.87293	2.0878		3.5061	-0.208403	2.31934	-0.598596	-0.247932	2.88193		23.953	6.05059	15.7131	4.41757	6.86696	5.21327
	3.52276	-1.42515	-1.83159	-0.476273	-1.02025	-0.257614		23.9697	8.74194	17.0418	6.38449	3.83926	2.62873		3.52276	-0.143797	2.49461	-0.487206	-0.740095	1.35686		23.9697	6.73227	15.0404	4.65037	7.43387	4.93857
	3.53943	-1.45083	-2.04153	-0.390949	-1.56029	-0.0530437		23.9863	8.50344	16.7293	6.14706	3.51425	2.63857		3.53943	-0.381382	2.41944	-0.627267	-1.30471	-1.08493		23.9863	6.47353	15.0751	4.9343	7.43124	4.04195
	3.5561	-0.977869	-1.50218	-0.474353	-1.36073	1.12305		24.003	8.31489	16.348	6.23873	3.16941	2.50756		3.5561	-0.344035	1.32149	-0.33351	-1.23688	-0.0399401		24.003	7.40699	15.2402	5.00411	7.65703	5.45822
	3.57276	-1.1449	-1.52117	-0.801194	-0.707941	0.555316		24.0197	8.29675	16.5344	6.41473	3.32132	2.55968		3.57276	0.39194	1.47236	-0.395229	-1.1206	-1.51236		24.0197	6.77433	15.357	4.83512	7.31126	3.99469
	3.58943	-1.21832	-1.86692	-0.65583	-0.425641	0.0295143		24.0363	8.0123	16.4342	6.0886	3.76482	4.73751		3.58943	-0.520359	1.88721	-0.29829	-0.136157	-0.533835		24.0363	6.58289	15.7375	4.83813	7.62701	4.1846
	3.6061	-1.3471	-1.38901	-0.546507	-1.19377	-0.167303		24.053	8.31115	16.8698	5.80364	3.50437	3.23801		3.6061	0.210343	1.64618	-0.158966	-0.271868	-1.1033		24.053	6.6949	14.89	4.92107	7.71917	4.1338
	3.62276	-1.78702	-0.882925	-1.03387	-0.197546	0.30227		24.0697	7.56043	17.0461	6.24114	3.50661	2.46618		3.62276	0.579354	-0.0343911	-0.338491	0.451825	0.304555		24.0697	6.96233	15.8847	4.74787	7.52728	4.60311
	3.63943	-1.06968	-1.20227	-0.6837	-0.142462	0.209531		24.0863	8.51926	16.5242	5.7935	3.69306	1.3271		3.63943	-0.267619	0.523391	0.345589	-0.245594	0.437107		24.0863	6.82743	15.7778	4.65566	7.32899	3.42089
	3.6561	-1.78326	-1.08309	-1.27134	-0.196628	-0.394797		24.103	8.46298	17.056	5.98438	3.51604	2.17218		3.6561	-0.330803	0.556141	0.318852	-0.865707	-1.38415		24.103	6.08285	16.109	4.68615	6.78962	4.13741
	3.67276	-0.836371	-0.620615	-0.876557	-0.532518	0.0237778		24.1197	8.19042	17.1834	5.85639	3.35026	2.24709		3.67276	-0.512449	0.228762	-0.0893973	-0.122223	-0.845841		24.1197	6.4803	15.9061	4.58649	7.59194	5.80651
	3.68943	-0.935714	-0.976756	-0.403388	-0.809521	-0.494764		24.1363	7.77831	16.8937	6.48113	3.15944	2.83442		3.68943	0.12555	0.719869	-0.190947	0.257472	-1.58077		24.1363	6.50902	15.9255	4.71493	6.99006	7.07318
	3.7061	-1.46701	-0.882508	-0.51656	-0.911509	-0.150917		24.153	8.27265	16.6124	6.36731	3.94853	4.46323		3.7061	-0.429473	0.297273	0.101328	0.296132	0.742803		24.153	6.92838	15.9405	5.10137	6.96489	3.77296
	3.72276	-1.22148	-0.568307	-0.828198	-1.42781	-0.892057		24.1697	8.49942	16.3112	5.91808	3.3033	3.0383		3.72276	-0.355918	0.594833	0.23784	-0.245237	1.57096		24.1697	6.67455	15.8102	5.0892	7.31541	2.92337
	3.73943	-1.12863	-0.0665679	0.0744108	-1.48417	-0.988132		24.1863	7.75151	16.5875	5.92024	4.50651	3.0103		3.73943	0.119964	-0.28104	0.342232	0.141179	-1.67662		24.1863	6.75916	15.86	4.53821	7.10029	3.03009
	3.7561	-0.9144	-0.260784	0.164786	-1.27822	0.520719		24.203	7.61055	16.5229	6.23202	4.58739	1.49723		3.7561	0.397782	-0.29928	-0.143708	-0.188124	-1.76667		24.203	6.509	16.1873	4.58257	8.1027	3.07825
	3.77276	-0.167084	-0.653723	-0.344995	-0.782738	-0.106224		24.2197	7.68905	16.5399	6.53745	4.65485	2.11395		3.77276	0.172529	-0.648623	0.509043	0.386866	-1.06987		24.2197	6.62519	15.656	4.75118	8.24627	4.72061
	3.78943	-1.38729	0.129629	-0.246935	-0.31214	-1.30154		24.2363	7.71222	15.9679	6.19681	4.06419	1.80627		3.78943	0.00385032	0.558685	1.50398	0.824182	-1.21801		24.2363	6.65283	15.8108	5.41407	7.28914	5.5097
	3.8061	-0.924182	0.292086	-0.461399	-1.33499	0.663879		24.253	7.97213	16.5645	6.33734	4.39724	4.28778		3.8061	0.238939	0.602652	1.12661	0.911367	-1.49133		24.253	6.64801	16.282	5.06744	7.67473	5.10708
	3.82276	-1.08594	-0.0464764	-0.286301	-0.530191	1.29016		24.2697	7.65063	16.1746	5.76862	4.06834	5.60674		3.82276	0.0194128	-0.265742	1.13332	0.902285	1.34191		24.2697	6.23997	15.9478	5.02636	7.74031	3.97063
	3.83943	-0.846266	-0.51406	-0.20666	-0.642281	-0.450572		24.2863	7.50829	16.1472	5.79164	4.09124	2.60669		3.83943	0.479403	-0.0576642	0.760704	0.648352	-0.894062		24.2863	6.00903	16.0533	4.91949	6.32529	6.40452
	3.8561	-0.465282	-0.579216	-0.63613	-0.283549	1.47961		24.303	7.98828	15.7947	6.29494	3.94179	2.15842		3.8561	0.510306	-0.586874	0.340246	0.458727	-0.301747		24.303	6.45297	15.7285	4.52362	7.23916	4.68688
	3.87276	-1.00471	-0.445588	-0.325796	-0.11962	1.39343		24.3197	7.52399	15.8117	5.67663	3.67125	2.51582		3.87276	-0.153647	-0.652752	-0.063588	-0.352476	-0.548938		24.3197	6.20107	15.5177	4.54046	7.36079	4.22262
	3.88943	-0.9101	-0.260297	-0.565861	-0.00355524	0.281089		24.3363	7.53322	16.2413	5.85113	4.28157	3.72784		3.88943	0.474674	-0.886693	0.106841	0.421594	-0.143355		24.3363	6.61712	15.393	5.47114	7.60206	6.74588
	3.9061	-1.35304	0.234932	-0.625875	-0.573754	0.54586		24.353	7.8139	16.1605	5.80606	3.926	4.54129		3.9061	-0.110787	2.93702	-0.257848	0.709805	-1.21779		24.353	6.6402	15.4125	5.31617	7.19378	15.8078
	3.92276	-0.920335	-0.296379	-0.330084	-0.552764	-0.911638		24.3697	7.99806	15.9584	5.97157	4.46941	3.22943		3.92276	-0.268869	7.10958	0.18024	0.17494	-1.48377		24.3697	6.3018	14.9267	4.82329	8.03858	13.146
	3.93943	-0.556566	-0.234626	-0.308984	-0.566031	-1.26222		24.3863	7.58031	16.8906	5.98694	4.08503	2.67664		3.93943	0.0311374	7.03877	-0.37335	0.380384	-0.914847		24.3863	6.54968	15.0449	4.64782	7.18408	14.135
	3.9561	-0.617692	0.488242	-0.854058	-0.746783	0.0604811		24.403	7.46533	16.8376	5.76771	4.39323	3.24632		3.9561	0.5021	7.09915	-0.14566	0.309149	2.88169		24.403	6.24623	14.7743	4.99872	7.55141	13.1358
	3.97276	-1.01966	0.904365	-0.118742	-0.262159	0.222894		24.4197	6.86898	16.7724	6.46872	4.3168	2.79152		3.97276	0.387391	6.32722	-0.454573	0.832357	0.616952		24.4197	5.72135	15.0175	5.00865	6.69943	8.93549
	3.98943	-1.64972	0.780225	-0.190144	-0.868334	-0.726101		24.4363	7.45254	16.6879	6.42958	3.79042	4.87646		3.98943	0.103097	4.51234	-0.24187	0.00470199	-0.0113995		24.4363	6.82697	15.1616	4.96465	7.38747	6.21842
	4.0061	-1.49475	0.722425	-0.722194	-0.423661	1.08247		24.453	7.26596	16.9028	6.45408	4.14506	4.29565		4.0061	0.165974	2.39734	0.217262	0.552037	0.000112486		24.453	6.52259	15.5462	4.997	7.51214	4.20526
	4.02276	-1.00764	2.59499	-0.549304	-0.968656	0.781399		24.4697	7.92224	16.8916	6.3748	4.49145	2.60386		4.02276	0.551813	1.57414	-0.149994	-0.109263	-0.900394		24.4697	6.24445	15.4359	4.79401	6.53974	3.10924
	4.03943	-0.858509	1.74472	-0.782514	0.270599	-0.276808		24.4863	7.6331	17.2732	6.47915	3.86122	2.97315		4.03943	0.0789433	0.335999	0.274608	-0.17106	-1.13488		24.4863	6.0484	15.9528	5.02666	7.15401	4.66544
	4.0561	-1.34192	0.258052	-0.820185	-0.661785	1.39873		24.503	7.49289	17.5856	6.51321	3.82147	3.75983		4.0561	0.205843	-0.218407	-0.0945393	-0.251984	-1.84532		24.503	6.42678	15.5599	4.61116	7.8006	6.95903
	4.07276	-1.27881	0.0327473	-0.667373	-0.532319	-0.220489		24.5197	7.28343	17.6983	6.40103	3.77765	4.49664		4.07276	0.295665	0.183796	-0.0393755	-0.803087	-1.25906		24.5197	6.63709	15.4507	5.17855	7.23124	6.59056
	4.08943	-1.18216	1.01373	-0.120573	0.171992	-0.458629		24.5363	7.56703	17.4219	6.15401	4.19338	2.78068		4.08943	0.488271	-0.129285	-0.322279	-0.319045	-1.82373		24.5363	6.30547	16.2754	5.0107	6.70611	6.63339
	4.1061	-1.55446	0.487461	0.335447	-0.280107	-1.29504		24.553	7.28744	17.1267	6.30963	3.699	2.84938		4.1061	-0.0403903	-0.352951	-0.183145	-0.659112	-2.00879		24.553	6.91157	16.2836	5.15982	7.38998	5.26057
	4.12276	-1.58296	1.6158	-0.138947	0.110763	-1.00531		24.5697	7.64287	16.7451	6.09816	4.00777	5.91308		4.12276	-0.213933	-0.907526	-0.323816	-1.45543	-1.07653		24.5697	6.41555	16.0724	5.76223	7.67549	6.8695
	4.13943	-1.27716	1.24231	-0.320766	0.25522	1.73244		24.5863	7.58615	16.9858	6.36898	3.81651	3.50838		4.13943	0.357053	-0.608029	0.121632	-0.83198	2.05298		24.5863	6.63224	15.6907	5.52043	7.44182	10.7678
	4.1561	-0.535861	0.861952	-0.738109	-0.354224	1.33086		24.603	7.54936	17.0298	6.27623	3.85128	2.69422		4.1561	-0.1307	-0.992286	0.151205	0.0230156	1.12939		24.603	6.28649	15.5263	5.63178	7.53125	7.62479
	4.17276	0.188799	0.710946	-0.380618	0.0567746	0.4871		24.6197	7.7136	16.6843	6.79654	3.42466	1.39792		4.17276	-0.118878	-1.39073	-0.0818138	-0.649388	5.61798		24.6197	6.30775	15.3788	5.09267	7.00781	7.3243
	4.18943	-0.367159	1.06566	-0.696647	-0.259537	0.146504		24.6363	7.60771	17.1092	6.20758	3.29843	2.06287		4.18943	-0.309179	-0.78656	-0.110443	-1.13483	1.65484		24.6363	7.08276	15.1065	4.65466	6.93046	5.67359
	4.2061	-0.321077	0.774765	-0.545801	-0.464768	-0.762301		24.653	7.36062	16.6817	6.39801	4.65735	1.94552		4.2061	0.688923	-1.54065	-0.07131	-0.582397	0.0221877		24.653	6.58424	15.4461	5.08003	7.45823	4.88308
	4.22276	-0.181924	0.396753	-0.509575	-0.0203136	-0.533182		24.6697	7.05217	16.3572	6.70574	3.64627	3.10354		4.22276	-0.187839	-1.19821	0.230424	-0.669374	-0.438474		24.6697	7.15181	15.4594	5.6312	6.85139	5.65585
	4.23943	-0.47844	0.737972	-0.00507804	-0.472903	-0.670044		24.6863	7.7226	16.4175	6.52001	4.20358	3.2767		4.23943	-0.15856	-0.0351029	0.170836	-1.13947	0.106189		24.6863	6.47245	15.1352	5.52273	7.05147	4.53357
	4.2561	-0.672506	1.33663	-0.348229	-0.532374	2.02408		24.703	8.12731	16.6008	6.57526	4.19008	3.68994		4.2561	0.776352	-0.0550064	0.0493218	-0.931333	0.57333		24.703	6.29989	15.7708	5.05285	7.01277	5.78213
	4.27276	-0.62179	1.3262	-0.163322	-0.564471	-0.140276		24.7197	7.96047	16.5615	6.63936	3.92906	3.42309		4.27276	0.559309	-0.448471	-0.451963	-0.962479	0.694864		24.7197	5.71226	15.4275	5.08166	7.34709	6.00212
	4.28943	-0.572676	1.4561	-0.363184	-0.255947	-0.605109		24.7363	7.80714	16.1582	6.44398	3.17181	4.2494		4.28943	0.6343	-1.2387	-0.385131	-1.84528	0.646866		24.7363	6.59567	15.5956	5.31559	7.01671	4.89408
	4.3061	-1.12344	0.988517	-0.232137	0.360006	0.0266905		24.753	7.50278	16.3511	6.73863	3.53683	1.98802		4.3061	0.488281	-1.68344	0.00104945	-1.30635	-0.332272		24.753	6.92011	15.6949	5.59463	6.89463	6.65878
	4.32276	-0.87203	1.41084	-0.214974	-0.0536774	-0.151619		24.7697	7.47952	15.8366	6.3825	4.57095	2.33904		4.32276	0.411104	-2.07703	0.0366408	-1.59007	-0.545409		24.7697	6.50062	15.7007	5.81279	6.95827	9.85192
	4.33943	-0.380162	0.407645	-0.727279	0.103157	-0.852668		24.7863	7.79392	16.1447	6.53032	4.41472	1.8819		4.33943	0.853019	-0.945529	-0.238372	0.121012	-0.89482		24.7863	6.65086	15.5399	5.35581	7.13542	6.86031
	4.3561	-0.627748	0.966549	-1.24849	0.265228	-1.39353		24.803	7.57085	16.0591	6.21968	4.1488	1.67023		4.3561	0.537808	-1.50467	-0.459595	-0.910352	2.07606		24.803	6.5667	15.6288	4.895	6.83688	4.4891
	4.37276	-0.445155	2.00727	-1.32268	-0.0582604	-1.71987		24.8197	7.66897	16.1327	6.13486	4.51614	2.53067		4.37276	0.59313	-2.49368	-0.396314	-0.782944	0.374233		24.8197	6.7846	15.5104	5.90502	6.81313	6.04954
	4.38943	-0.393741	2.19221	-1.37352	-0.607761	-1.50521		24.8363	7.80337	16.2527	6.02381	4.78077	2.08864		4.38943	0.347571	-2.55305	-0.62429	-1.00551	1.40456		24.8363	6.90429	15.5863	5.80614	6.21097	7.95626
	4.4061	-0.314468	1.23995	-0.916509	-1.31617	-1.54926		24.853	7.80877	16.2244	5.76032	5.2024	3.75551		4.4061	0.11286	-2.79221	-0.659715	-0.703084	2.8724		24.853	6.50716	15.4785	5.38273	6.58601	6.03471
	4.42276	-0.837115	0.695504	-1.20266	-0.606446	-1.0399		24.8697	7.06469	15.4306	6.37381	4.63417	3.68595		4.42276	0.474277	-2.77826	-0.868777	-0.878576	-0.057081		24.8697	5.99918	15.1034	5.68155	6.40328	5.23664
	4.43943	-0.880697	1.12819	-1.23181	-0.194145	-0.246479		24.8863	6.94531	16.0286	6.61931	4.81855	3.17177		4.43943	-0.46763	-2.29416	-0.60174	-0.488539	-0.430144		24.8863	6.61094	15.2112	5.61716	6.68291	4.8495
	4.4561	-0.448799	1.02054	-1.21896	-0.959412	-1.72475		24.903	7.15371	16.3147	6.48482	3.57588	4.32232		4.4561	0.557614	-2.45594	-0.210739	-0.614881	-0.26646		24.903	6.5677	15.6012	6.09955	6.59457	4.11861
	4.47276	-0.890726	0.0679592	-0.951067	-0.953135	0.561047		24.9197	8.12142	15.8616	6.19789	3.84116	8.20697		4.47276	0.540825	-2.31576	-0.418972	0.140823	-0.528984		24.9197	5.95538	14.8663	5.24516	6.6426	6.30872
	4.48943	-0.896193	0.0853852	-1.55613	-2.02588	0.559598		24.9363	7.83285	15.4807	6.07175	4.49336	5.87302		4.48943	0.500193	-2.94819	-0.837588	-0.417408	0.924326		24.9363	6.43431	14.8145	5.47099	8.02785	7.15038
	4.5061	-0.304075	0.240327	-1.86947	-1.48975	-0.784526		24.953	8.23597	15.8752	6.37042	3.39716	3.55159		4.5061	-0.125814	-2.68283	-0.390346	0.199892	-1.01337		24.953	6.42167	14.427	5.5113	6.68836	4.59625
	4.52276	0.175996	0.606811	-1.54432	-1.99463	-1.79136		24.9697	8.11981	16.1406	6.76582	3.43494	2.79822		4.52276	0.49471	-2.96381	0.021177	-0.172831	-0.827044		24.9697	6.22868	16.0011	5.61364	6.54618	4.83561
	4.53943	-0.670897	1.25718	-1.62383	-1.68012	-1.89125		24.9863	8.14113	15.9692	5.94492	3.60936	3.26276		4.53943	0.0740271	-3.22431	-0.612639	-0.361741	-0.519768		24.9863	6.77328	16.0997	6.02678	7.44894	7.08093
	4.5561	-0.86317	1.51241	-1.98016	-0.88429	-0.822678		25.003	7.74397	15.9875	6.20699	4.07109	1.96752		4.5561	0.232255	-3.48348	-0.663834	-0.619889	0.654702		25.003	6.36938	15.54	6.25472	6.7153	5.79691
	4.57276	-0.422249	1.39252	-1.50328	0.247979	-1.64306		25.0197	7.78246	15.6001	6.23813	3.41323	2.87224		4.57276	0.609601	-3.97973	-1.23088	-0.367914	-0.847288		25.0197	6.56126	16.2435	6.27179	7.13921	4.4182
	4.58943	-0.996918	2.32686	-1.68766	0.23033	-1.69216		25.0363	7.40168	16.3255	6.04888	3.73363	8.27526		4.58943	1.16759	-3.62109	0.147105	-0.965201	-0.94603		25.0363	6.61704	17.1459	6.16559	7.13811	4.14297
	4.6061	-0.843814	1.65177	-1.10684	-0.646811	-0.636527		25.053	7.92867	16.8231	6.49419	3.79519	13.7301		4.6061	1.14072	-3.9036	0.339643	-0.479675	-1.18749		25.053	6.43292	16.5979	5.62223	6.44062	6.22504
	4.62276	-0.115691	2.21505	-1.50189	-0.651807	-0.140648		25.0697	8.25698	16.1394	6.52656	3.78246	8.23638		4.62276	0.985278	-3.8261	-0.454298	-0.749963	-2.35686		25.0697	6.31542	17.3046	5.7435	6.47605	6.02255
	4.63943	-0.751686	2.904	-1.46472	-1.46772	-1.59823		25.0863	8.01019	16.7921	6.62686	4.20397	4.53456		4.63943	0.58421	-3.84196	-0.852927	-1.16773	0.632351		25.0863	6.52609	17.0892	6.22334	7.19829	5.76494
	4.6561	-0.746184	1.79549	-0.57586	-1.48301	-1.12062		25.103	7.87254	16.9751	6.45337	3.93879	2.87803		4.6561	0.770377	-3.84001	-0.433004	-1.63639	-0.192192		25.103	6.79817	17.0651	6.47246	7.16324	8.01217
	4.67276	-0.407722	1.8495	-0.556587	-1.64691	-1.85298		25.1197	8.03179	17.441	6.42346	3.96777	1.61218		4.67276	-0.0197555	-4.39593	-0.970628	0.227793	1.17514		25.1197	6.27014	17.1819	6.30527	6.54063	5.79692
	4.68943	-0.440559	1.99068	0.0307861	-1.09565	-0.938139		25.1363	7.67942	16.9189	6.40522	3.59066	2.34812		4.68943	0.0913808	-4.20812	-0.334339	0.00421028	-0.0123736		25.1363	6.69056	17.0822	6.49726	6.79634	5.10868
	4.7061	-0.564945	1.46786	-0.264344	-1.18411	-1.28588		25.153	7.62713	16.6531	6.61391	3.99088	3.0532		4.7061	0.539521	-3.69574	-0.896045	0.280943	-1.03511		25.153	6.2905	16.5843	6.61885	6.98976	4.9327
	4.72276	-0.310391	0.429667	-0.822261	-1.61868	-1.1283		25.1697	7.38287	16.3943	6.26701	3.8844	2.1477		4.72276	3.63549	-2.66783	-0.703761	0.467836	-0.0132419		25.1697	6.53119	16.6849	6.28865	6.80387	4.39648
	4.73943	-0.182299	0.363902	-1.35653	-0.791425	-0.25817		25.1863	7.98596	16.659	6.41289	3.90975	2.03034		4.73943	4.99022	-2.72178	-0.650147	-0.330438	-0.385473		25.1863	6.68674	16.4838	6.34143	6.29897	4.08911
	4.7561	-0.541924	1.02168	-1.4799	-1.0623	-1.39436		25.203	7.92725	16.4311	6.28073	4.12092	3.8581		4.7561	5.23479	-2.69461	-0.456288	-1.01555	-0.547319		25.203	6.2629	16.6923	6.06231	6.74776	2.25042
	4.77276	-0.964352	0.986163	-1.05106	-0.687491	-1.19284		25.2197	7.89001	15.9449	6.41235	3.75895	3.24637		4.77276	4.45394	-3.24601	-0.522547	-1.02859	0.26029		25.2197	5.78331	16.8982	5.95093	6.89788	5.57454
	4.78943	-1.02104	1.23284	-1.72405	-0.764591	-1.94065		25.2363	7.47983	16.3373	6.77927	3.11438	3.2483		4.78943	3.28758	-3.33679	-0.437518	-1.13429	-1.54915		25.2363	6.2863	16.6913	6.70878	6.89032	5.19195
	4.8061	-0.941935	1.09392	-1.99492	-0.674812	-1.6499		25.253	7.66299	17.0139	6.3909	3.60041	2.71312		4.8061	3.28119	-3.01921	-0.389071	-1.41031	0.0404907		25.253	6.42134	16.7672	6.90939	6.62025	5.24509
	4.82276	-0.818914	1.13833	-1.27846	-1.01396	-0.0283162		25.2697	7.85781	16.344	6.27126	3.1291	2.06936		4.82276	2.4255	-2.83401	-0.557729	-1.20809	-0.0464346		25.2697	6.71343	16.5219	6.18186	6.92335	2.63847
	4.83943	-0.397322	0.543565	-0.773771	-0.44033	-1.96593		25.2863	7.63397	16.5238	6.61331	3.80199	2.99614		4.83943	2.28868	-2.73238	-0.804441	0.94817	-1.2083		25.2863	6.5205	17.2508	6.1849	6.94559	1.43802
	4.8561	-0.57501	0.278913	-0.808548	-0.480778	-1.71975		25.303	7.42383	16.3544	6.04313	3.1915	4.26984		4.8561	2.44587	-2.55834	-0.927285	1.30386	-1.4942		25.303	7.18132	17.5702	6.23221	6.40981	2.56365
	4.87276	-0.438618	0.829896	0.434982	0.507967	-0.502277		25.3197	7.62004	16.4823	6.09357	2.80969	3.60692		4.87276	2.47513	-2.34785	-0.37983	-0.265866	-1.62625		25.3197	6.74947	17.5028	6.80659	6.39276	7.66325
	4.88943	-0.587393	0.833137	0.563852	-0.046997	0.283768		25.3363	7.82951	17.061	6.03785	2.7043	2.96575		4.88943	1.17592	-2.56356	-0.839874	0.260757	-0.849864		25.3363	6.11774	16.8669	6.47334	6.35365	8.51481
	4.9061	-0.125319	0.557457	-0.242618	0.501993	-0.540571		25.353	8.1125	16.8263	6.30073	3.25858	4.33796		4.9061	1.32952	-2.52512	-0.432154	0.547289	-0.837213		25.353	6.97928	16.8067	5.89127	6.88371	6.87249
	4.92276	-0.864724	-0.285219	-0.725263	2.07899	-0.209359		25.3697	7.56055	16.8366	6.56789	3.57603	4.94623		4.92276	1.23142	-2.34612	-0.150081	-0.213418	-1.99044		25.3697	7.34044	16.6402	5.91574	7.18359	4.24459
	4.93943	-0.494032	1.3455	-0.302091	3.10414	-1.55374		25.3863	7.7101	16.5186	6.17434	3.14922	3.94776		4.93943	0.861573	-2.09751	-0.791798	-0.458428	-0.156561		25.3863	6.56947	16.5612	6.23811	6.469	7.48301
	4.9561	-0.60272	2.30678	-0.724096	3.31057	-1.57122		25.403	7.32417	16.6195	5.82814	3.1575	2.90016		4.9561	1.27888	-2.04767	-1.04604	-0.672859	1.50022		25.403	6.90667	16.5062	6.69444	6.99349	4.99743
	4.97276	-0.644011	1.50842	-1.11392	1.99155	-1.36752		25.4197	7.37111	16.6638	6.34319	3.44659	1.65061		4.97276	1.15464	-2.63915	-1.4628	-0.254012	-0.919017		25.4197	6.91143	15.9972	6.5099	7.09477	7.53261
	4.98943	-0.543421	1.5226	-0.835337	1.25092	-1.51921		25.4363	8.11094	16.6248	5.93922	2.74776	3.46153		4.98943	0.595213	-3.20642	-0.66147	-0.337008	-1.47319		25.4363	6.81741	16.7823	6.75651	6.76161	5.85487
	5.0061	-0.662994	2.19028	-0.675188	0.561279	-0.823381		25.453	7.40952	16.6376	6.29519	3.06694	11.2021		5.0061	0.895635	-3.42497	-0.480941	-0.396138	-0.847541		25.453	7.12736	16.4724	5.93382	6.97152	4.66072
	5.02276	-0.105952	1.6933	-0.562595	1.78542	-0.479333		25.4697	7.86138	16.4951	6.09267	3.79142	8.57922		5.02276	0.539531	-3.59441	-0.619541	-1.47433	-0.487953		25.4697	6.75352	16.3746	6.08106	6.67716	7.75008
	5.03943	-0.120952	1.55251	-0.76122	1.48311	-0.0587069		25.4863	6.85803	16.5233	6.0988	3.08221	5.09748		5.03943	0.704325	-3.29889	-0.217274	-1.2684	-0.509467		25.4863	6.70742	16.2785	6.16218	6.89643	4.98679
	5.0561	-0.972952	1.37538	-0.994069	1.46645	-0.696074		25.503	7.36596	15.9578	5.65123	3.90155	3.426		5.0561	0.531295	-1.9959	-0.412122	-0.739968	-1.6415		25.503	7.058	16.4095	6.16723	6.17559	5.9093
	5.07276	-0.395874	1.24306	1.72248	1.14957	-0.650413		25.5197	7.76125	16.6159	6.00868	3.11591	4.6728		5.07276	0.744465	-1.29252	-0.183933	-0.573008	-0.458938		25.5197	6.93199	16.3044	6.39975	6.38571	5.26675
	5.08943	-0.3893	0.932714	1.76085	0.963618	-1.12265		25.5363	7.77311	16.8131	6.46185	3.11369	5.89756		5.08943	0.519495	-0.335061	-0.944006	-0.376005	-1.38263		25.5363	6.47451	16.1888	6.34252	6.90221	4.46748
	5.1061	0.0749854	0.455147	0.899819	1.18061	0.818284		25.553	7.64703	16.4159	6.1219	2.49429	4.3956		5.1061	0.323422	-1.14243	-0.67231	-1.39869	-0.791741		25.553	6.64728	16.038	6.48676	6.94502	4.80013
	5.12276	0.256018	0.238656	0.370747	1.13111	-0.338257		25.5697	7.19391	16.4045	6.07648	2.17616	3.59836		5.12276	0.221828	-1.43205	-0.853168	-1.36702	-0.496522		25.5697	6.52891	16.1446	6.15987	6.46488	3.96231
	5.13943	-0.580092	0.0471077	1.05953	0.161563	-0.633707		25.5863	8.05821	16.2958	5.83091	2.77138	3.11184		5.13943	-0.0189903	-0.996807	-0.575655	-1.2553	0.0115407		25.5863	6.30155	16.3023	6.33091	6.18004	2.27905
	5.1561	-0.213552	1.09663	0.454711	2.34922	-0.283556		25.603	7.58332	16.8711	6.09062	2.96994	1.71998		5.1561	-0.528724	-0.947996	0.0332056	-1.28768	-1.66252		25.603	6.43678	16.2854	6.21915	6.50742	5.63786
	5.17276	-0.396556	0.303353	0.810595	2.53305	-1.36797		25.6197	7.81889	16.7875	6.11893	2.26053	2.765		5.17276	-0.0799034	-1.18935	-0.505629	-0.810554	-0.400663		25.6197	7.24464	16.4129	6.11271	7.18698	5.13811
	5.18943	-0.391505	0.570644	0.0604706	2.81843	-1.65038		25.6363	7.99459	16.2799	6.04843	2.44907	8.13747		5.18943	0.329463	-1.45603	-0.157767	-1.13695	-1.26403		25.6363	6.35408	16.0823	5.73683	6.80168	5.14404
	5.2061	-0.400602	0.541237	-0.229615	1.65941	-2.10163		25.653	7.64869	16.3202	6.12307	2.19894	5.75559		5.2061	0.760949	-1.27736	-0.824618	-0.813628	-0.548702		25.653	6.55735	16.199	6.48426	6.24013	5.56469
	5.22276	-0.423957	-0.0321619	-0.374795	2.15552	-0.160082		25.6697	7.71611	16.0112	5.87572	2.41376	3.37632		5.22276	0.772479	-0.916916	-0.714952	-0.544522	-0.493608		25.6697	6.37406	15.5931	5.93341	6.75233	4.50726
	5.23943	-0.772672	0.421529	-0.434864	0.79521	-1.07345		25.6863	7.4084	16.5179	5.9577	2.36744	3.22962		5.23943	-0.230798	-0.460688	-0.206816	-0.0929609	-1.49766		25.6863	6.60218	15.5573	6.00669	7.20229	5.70228
	5.2561	-0.367156	0.298694	-1.15735	1.55435	-0.540531		25.703	7.57014	16.8277	6.27652	2.16886	3.11598		5.2561	-0.49858	-1.44078	-0.26327	-0.696447	-1.85501		25.703	6.34466	15.363	5.8903	6.5707	4.36723
	5.27276	-0.440262	0.145902	-0.560446	1.00365	-0.305131		25.7197	7.66992	16.0916	6.44812	2.45746	2.54649		5.27276	-0.620753	-1.03286	0.0778942	-0.795843	-1.33483		25.7197	6.43059	15.5096	6.15429	6.34025	3.43061
	5.28943	-0.276079	-0.0525684	-1.15375	1.14105	-0.655005		25.7363	7.57902	15.9445	6.45215	2.84547	1.94551		5.28943	0.0987675	2.25505	-0.475447	-1.01604	-0.242107		25.7363	6.66264	16.2961	6.14875	6.94073	4.25518
	5.3061	0.0965835	-0.0273182	-0.867535	0.610137	-0.664265		25.753	7.84388	15.7466	5.91198	2.72262	3.40883		5.3061	0.239924	1.78618	-0.0698891	-0.297685	-0.798691		25.753	6.55541	16.6703	5.71031	6.35874	5.66409
	5.32276	-0.909135	-0.262649	-0.201989	0.0429403	0.270434		25.7697	7.26644	16.6686	6.35239	2.81891	4.3913		5.32276	-0.0889847	0.498796	-0.768112	-0.154786	-2.22805		25.7697	6.38944	16.4399	6.00128	6.91872	5.79308
	5.33943	-0.662593	0.0533615	-0.964717	0.519622	-2.02255		25.7863	7.51345	16.561	6.56166	2.9039	4.62569		5.33943	-0.176537	-0.0869876	-0.0593149	-0.41934	0.163697		25.7863	6.64408	16.9558	6.04944	6.26287	6.30074
	5.3561	-0.559385	-0.43791	-0.745184	-0.634685	-0.74726		25.803	7.7332	16.5802	6.39795	2.14451	3.48748		5.3561	-0.0222097	-0.835882	-0.23704	-0.180346	-1.28335		25.803	6.77669	17.1708	5.88696	6.7892	4.42005
	5.37276	-0.0873584	0.597073	-0.832208	0.131825	0.0479234		25.8197	7.73292	16.1658	6.57813	2.08643	2.52092		5.37276	-0.213177	-1.02374	-0.428881	-1.12039	-1.33195		25.8197	7.23499	16.7259	5.95459	5.94856	3.0149
	5.38943	-0.745574	0.455179	-0.927752	-0.140443	-0.865687		25.8363	7.79864	16.0257	6.82293	2.48638	4.17739		5.38943	-0.316774	-1.53229	-0.149134	-0.657337	-0.951246		25.8363	7.4507	17.1224	5.54589	6.77995	2.90873
	5.4061	-0.690569	0.87142	-0.886352	-0.445699	-0.759223		25.853	7.82664	16.1307	6.73726	2.29725	4.61314		5.4061	-0.00364528	-1.57401	0.762502	-1.11579	-1.98627		25.853	6.12705	16.926	5.98639	6.17046	2.43003
	5.42276	-0.404005	0.765849	-1.09391	-0.515701	-2.08411		25.8697	7.61795	16.1425	6.60826	1.64541	6.18539		5.42276	-0.567381	-0.813005	0.258901	-1.18275	0.179393		25.8697	6.45526	17.0663	5.51173	6.90943	2.70554
	5.43943	-0.354984	0.639487	-1.15342	-0.398587	-2.03631		25.8863	7.67434	16.5585	6.65772	1.71665	5.30324		5.43943	-0.0550715	-0.596241	0.602357	-0.0288452	-0.509996		25.8863	6.29493	17.2645	5.39072	6.63774	7.27483
	5.4561	-0.246911	0.47522	-1.26738	0.231018	-1.04308		25.903	8.18525	16.7061	6.61194	2.25671	2.72892		5.4561	-0.0801617	-0.324719	0.442762	0.391688	-0.616154		25.903	6.54692	17.212	5.71843	6.25755	5.5056
	5.47276	-0.38783	-0.320431	-1.44875	-0.20624	-1.19627		25.9197	8.05445	16.499	6.26816	1.93466	3.48291		5.47276	0.571068	-0.671122	0.26845	-0.664831	-0.415824		25.9197	6.60348	16.8229	5.3993	6.40609	4.76377
	5.48943	-0.421278	-0.177924	-1.7165	0.147154	0.270819		25.9363	7.44016	16.1466	6.38738	2.26869	2.87431		5.48943	0.462425	-0.54078	0.485426	-0.229153	-0.242708		25.9363	6.62594	17.1506	5.53489	6.60015	6.8716
	5.5061	-0.10322	0.249705	-1.92254	0.416845	0.907294		25.953	7.86993	16.2576	6.50993	2.47198	3.00243		5.5061	0.14423	-0.649719	0.579691	0.428724	-2.33332		25.953	6.10754	17.6987	5.7735	6.85217	5.49061
	5.52276	-0.408317	-0.413883	-1.63932	0.8052	0.613349		25.9697	7.2543	16.6367	6.87167	2.58711	2.94994		5.52276	0.224836	-0.608337	0.211149	0.0945901	-0.790593		25.9697	6.76792	17.5653	6.20468	6.90976	5.11836
	5.53943	-0.460243	-0.648144	-1.86133	1.19458	-1.0665		25.9863	7.37765	16.3531	6.57167	2.3982	2.90805		5.53943	0.298678	-0.834874	-0.109127	-0.46458	0.212682		25.9863	6.98796	17.6717	5.98738	6.37085	4.34167
	5.5561	0.231983	-0.282368	-1.68076	1.65112	0.129346		26.003	7.29413	16.2471	6.2731	2.7045	3.42675		5.5561	0.371041	-0.909562	-0.464003	-1.20419	0.218816		26.003	6.27192	17.3996	5.91041	6.06362	4.41402
	5.57276	-0.360704	0.526342	-1.98089	1.87969	-0.181776		26.0197	7.94993	15.8656	6.24507	2.89906	6.3603		5.57276	-0.688437	-1.04904	0.242548	-0.78427	-0.275625		26.0197	6.58365	17.1036	6.05726	6.38363	4.5075
	5.58943	-0.743341	0.40623	-1.40481	1.66909	-1.22971		26.0363	8.02065	16.4817	6.40815	3.13293	7.35538		5.58943	0.328683	-0.927935	0.585088	-1.18604	4.62382		26.0363	6.19076	16.7456	6.60314	6.19401	4.90524
	5.6061	-0.344552	1.05598	-1.96622	2.18379	-2.16657		26.053	7.81023	15.6643	7.0224	2.19038	5.79928		5.6061	0.339463	-0.411995	0.50665	-0.348361	-0.657479		26.053	6.41982	16.7763	6.4584	5.65219	4.17007
	5.62276	-0.667304	0.935119	-1.34763	1.68447	-1.47177		26.0697	7.50894	16.164	7.23519	2.54711	2.63274		5.62276	0.218942	0.22098	0.31282	-0.985672	-0.913694		26.0697	6.27137	16.174	6.78815	6.03573	5.45504
	5.63943	-0.638338	0.504193	-1.41052	2.41345	-1.13379		26.0863	7.28093	16.1941	6.76892	2.46252	1.87268		5.63943	-0.0578598	-0.0570397	0.392619	-1.3124	0.870265		26.0863	6.87565	16.7983	6.66164	5.96294	4.53845
	5.6561	-1.16711	0.460846	-1.2457	2.30608	-0.144054		26.103	7.59443	16.0071	7.26979	2.25019	2.15826		5.6561	-0.373006	-0.794366	1.29057	-1.44581	3.73376		26.103	6.15247	16.0124	6.81455	6.67335	5.33554
	5.67276	-0.47187	0.518457	-1.47968	1.46689	-0.627614		26.1197	7.39068	15.8923	7.21309	2.15365	2.84445		5.67276	-0.54015	-0.734862	0.570763	-1.09098	-1.4141		26.1197	6.6033	15.9574	6.85409	6.19993	5.53734
	5.68943	-0.539596	-0.182473	-1.85057	1.10649	-1.06622		26.1363	7.68842	16.566	6.48576	2.5154	2.52392		5.68943	-0.320989	0.193607	0.522913	-0.518862	-0.0870908		26.1363	6.71763	16.2285	6.54878	6.22943	2.89475
	5.7061	-0.246157	-0.513029	-1.7273	1.05139	-0.196761		26.153	7.76936	16.3883	6.94766	2.88228	7.44401		5.7061	-0.302152	-0.17075	0.178986	-0.935782	-0.193968		26.153	6.38247	15.7831	6.33856	6.46697	4.21545
	5.72276	-0.28839	-0.328253	-2.1118	1.34231	-0.461378		26.1697	7.63882	15.9579	7.45251	2.63075	6.43428		5.72276	1.17786	-0.978686	-0.102614	-0.535658	-2.08349		26.1697	6.52522	15.6626	6.73268	5.99387	3.51262
	5.73943	-0.0574228	-0.481694	-1.79537	0.593258	-0.792685		26.1863	7.92401	16.1966	6.79017	2.47245	3.84378		5.73943	0.908719	-0.638726	-0.210447	-0.956232	-0.762282		26.1863	7.2986	15.7547	6.99979	6.00047	5.07361
	5.7561	0.173475	-0.193223	-1.50746	1.46491	-1.16874		26.203	8.07363	15.982	7.13309	2.464	2.95556		5.7561	0.370238	0.207169	-0.336109	0.0494235	-0.111846		26.203	6.61808	16.1422	6.80971	6.51459	3.95315
	5.77276	-0.0950971	-0.0761971	-2.00678	1.47772	0.417399		26.2197	7.79576	15.9192	6.9929	2.92261	3.01597		5.77276	0.290871	-1.20004	0.270889	-0.111991	-0.243685		26.2197	6.33467	16.566	6.61936	6.19187	4.24805
	5.78943	0.211097	0.598059	-2.0918	2.42678	-1.19796		26.2363	8.07876	16.1681	6.91133	2.21588	4.42576		5.78943	0.043999	-1.4769	0.143376	0.0527938	-0.380835		26.2363	6.51066	17.1012	6.64145	6.50743	5.4049
	5.8061	0.41437	0.121495	-1.44837	3.16918	-0.665		26.253	8.04809	16.239	6.36261	2.6434	6.13723		5.8061	-0.0748526	-1.61873	0.0505762	-0.473596	-1.30616		26.253	6.77804	17.1135	6.53121	6.05152	6.1451
	5.82276	0.155783	0.167648	-1.43601	2.16759	-1.77494		26.2697	7.55693	16.2897	7.04241	2.84184	4.71378		5.82276	-0.607589	-1.0702	-0.139711	-0.518717	-1.70309		26.2697	6.76677	17.1464	7.01794	5.70606	5.90126
	5.83943	0.108247	-0.44541	-1.31989	1.99703	-0.264704		26.2863	7.81421	16.752	6.97728	2.43926	4.47815		5.83943	-0.598865	3.36053	0.168465	-0.217948	-0.662224		26.2863	6.94276	17.4609	6.66237	6.26407	4.06058
	5.8561	0.695213	0.0796522	-1.17077	1.95492	-1.57441		26.303	7.63279	16.253	7.02685	2.78214	3.50123		5.8561	-0.231558	2.91022	-0.10665	-0.408303	0.457353		26.303	6.9546	17.0543	6.69775	6.01187	7.6737
	5.87276	0.275163	0.20136	-1.29241	2.06415	-2.01744		26.3197	7.72656	17.1091	6.72867	2.64871	4.93885		5.87276	-0.195045	1.48153	0.15105	-0.269569	-1.00153		26.3197	6.27057	17.1092	6.54854	5.96419	4.74068
	5.88943	0.327608	0.586337	-1.27464	1.42249	-0.385402		26.3363	8.0096	17.2245	6.72028	2.31807	6.72204		5.88943	-0.327997	0.205846	0.154625	-0.78785	-0.0662638		26.3363	6.67951	16.5767	7.10625	5.51549	4.15899
	5.9061	0.14755	0.451885	-1.33803	1.39206	-1.24202		26.353	8.24283	17.1362	7.12759	2.39011	3.70439		5.9061	-0.525745	0.0325233	-0.105982	0.00167893	-1.60444		26.353	6.32216	16.6089	7.03602	5.76037	5.02808
	5.92276	-0.17743	0.572711	-1.46523	1.65825	-1.07686		26.3697	7.52037	17.0279	7.06739	2.56947	1.54338		5.92276	-0.313113	-0.508647	0.0519366	0.56884	-0.288511		26.3697	7.22021	16.7267	7.09357	5.8669	5.03458
	5.93943	0.0445871	-0.0298101	-1.25593	1.27663	-1.3634		26.3863	7.63179	16.9249	7.19511	2.60945	2.94607		5.93943	-0.377646	-1.94263	0.0161956	0.776411	-0.164814		26.3863	7.38989	16.8488	6.49584	6.03135	4.99601
	5.9561	0.170538	0.0118716	-1.27976	3.1891	0.396012		26.403	7.7706	17.2025	6.99727	2.75829	5.42278		5.9561	-0.143134	-1.76449	0.766707	1.08283	0.199485		26.403	6.78285	17.563	6.48538	6.03667	5.22331
	5.97276	0.252752	0.0424476	-1.75124	3.35289	0.890128		26.4197	7.67804	17.5823	6.9073	2.56765	2.81133		5.97276	-0.510192	-1.87896	0.807349	0.600652	-0.935412		26.4197	6.58865	16.6794	6.80538	6.69968	6.20255
	5.98943	-0.263127	-0.128411	-2.16295	2.84946	2.12207		26.4363	7.65059	17.2229	6.84905	2.72395	3.06983		5.98943	-0.0995578	-2.23732	0.571144	0.0236324	0.10354		26.4363	6.2623	16.4761	6.97044	6.13109	5.89076
	6.0061	-0.138554	-0.280487	-1.98531	2.15892	-1.21468		26.453	7.68246	17.2308	6.77775	3.56991	2.17907		6.0061	0.238574	-2.65994	0.858551	1.25704	-0.213274		26.453	6.94649	16.8324	6.73563	6.13231	4.39239
	6.02276	-0.407262	0.293084	-1.28359	2.5071	-0.658153		26.4697	7.32469	17.5169	6.50205	3.87234	2.65578		6.02276	0.194645	-2.85236	0.557756	0.91717	-1.33714		26.4697	6.80862	17.7623	6.51295	6.14857	4.68647
	6.03943	-0.344816	0.103768	-1.33239	1.696	-2.15028		26.4863	7.45786	16.9639	6.59388	3.98773	1.31937		6.03943	-0.65056	-2.64529	0.767049	0.857193	-0.817528		26.4863	6.65421	16.9394	6.62048	6.72369	4.11143
	6.0561	2.8119	5.79528	0.97819	4.40768	12.859		26.503	9.25991	21.5746	8.54271	6.32003	30.477		6.0561	1.30752	3.25757	2.82577	3.9042	14.1761		26.503	8.24696	21.8973	9.08682	8.50463	32.3109
	6.07276	7.79234	18.3996	5.04089	12.3208	20.1161		26.5197	12.803	30.1959	12.6664	13.4049	56.2374		6.07276	6.04895	17.4944	7.04927	11.9808	23.0788		26.5197	11.2952	32.005	13.3815	14.373	57.9169
	6.08943	8.86261	22.5575	5.57495	14.9365	7.12086		26.5363	14.0813	35.0453	13.8343	16.8098	49.0882		6.08943	6.98125	21.4115	7.18639	15.5364	7.84851		26.5363	13.6659	36.0234	14.8599	17.0004	51.8099
	6.1061	6.65618	18.7173	3.78307	12.6719	-1.34781		26.553	14.3951	33.4918	13.6752	15.6714	30.6736		6.1061	5.06739	16.903	5.36782	12.9273	-1.3123		26.553	12.9925	35.106	14.8181	17.1699	32.7277
	6.12276	5.75377	14.6418	2.10851	10.6233	0.194357		26.5697	13.9593	33.1517	13.4197	15.4844	16.9969		6.12276	4.44187	13.3816	3.70386	10.6168	-1.22291		26.5697	12.4457	34.643	13.3072	16.761	20.4996
	6.13943	4.17473	13.1382	1.0289	8.65965	-0.688224		26.5863	14.2156	33.2301	13.0095	15.343	11.4143		6.13943	4.0568	10.346	3.38384	8.24444	-2.19968		26.5863	12.5897	33.6164	13.4694	17.0991	15.1991
	6.1561	3.67745	11.6019	1.12201	7.70622	0.362575		26.603	13.8683	32.4934	12.4946	14.7785	9.26371		6.1561	3.23626	8.38701	2.39878	6.77596	-1.60711		26.603	12.2499	32.8953	12.8222	16.474	10.7129
	6.17276	3.27936	9.74443	1.32299	6.43197	-0.500911		26.6197	13.837	31.8905	12.996	14.1864	7.40595		6.17276	1.88774	6.38349	1.46657	4.87949	-1.262		26.6197	12.2107	32.2745	12.7304	15.2488	8.13609
	6.18943	2.255	8.14665	0.37378	4.23202	-0.292746		26.6363	13.5018	30.9903	12.4939	13.5741	5.21875		6.18943	2.20137	5.57518	1.00971	4.1256	-0.929614		26.6363	11.6387	31.9693	12.2285	15.8185	7.26911
	6.2061	1.93928	6.53398	-0.373025	3.42439	-0.207364		26.653	13.4327	30.872	11.887	12.2411	4.16966		6.2061	1.75586	4.19077	0.975703	3.88985	-0.221401		26.653	11.0811	31.3068	10.9656	15.6332	6.83898
	6.22276	1.8366	5.67842	-0.354838	2.85657	0.905405		26.6697	13.2525	30.5567	11.5218	11.9126	3.55018		6.22276	1.52793	3.60306	1.28113	2.5563	-0.484132		26.6697	11.2148	30.7151	11.0569	15.25	6.46401
	6.23943	1.40334	4.65439	-0.434627	1.66248	-1.03494		26.6863	13.0314	30.5362	11.5495	11.9471	4.19717		6.23943	1.61177	2.86454	1.1534	2.08645	-1.38927		26.6863	11.3273	30.1314	10.5511	14.5154	5.68386
	6.2561	1.30025	3.58909	-0.432349	1.33664	-1.30669		26.703	13.2567	29.742	11.2122	11.2567	2.53398		6.2561	0.510031	2.18909	1.08645	1.76726	-1.35536		26.703	11.2565	29.7168	10.3295	13.9888	5.1434
	6.27276	0.392925	3.20594	-0.361076	1.65476	-1.09697		26.7197	13.177	29.4967	10.8592	10.6973	3.21406		6.27276	0.939708	2.04773	0.989642	1.72797	-1.35143		26.7197	10.633	28.8433	9.84024	14.0285	5.755
	6.28943	0.214076	2.82816	-0.772635	2.20918	-1.09857		26.7363	12.6812	28.8114	10.7875	9.98191	3.2966		6.28943	0.892072	2.35367	0.6802	1.2271	-0.916487		26.7363	10.4774	29.7247	10.0157	13.7741	6.37843
	6.3061	0.839632	2.25828	-0.334831	1.37048	-0.445464		26.753	12.4456	29.5111	10.7023	10.0574	3.48683		6.3061	0.952403	1.77845	1.13135	0.863134	-0.310121		26.753	11.0256	29.9385	10.1678	13.5112	5.74717
	6.32276	-0.144022	2.51148	0.0620319	0.74086	1.64617		26.7697	12.2748	30.039	11.1162	10.2257	3.53103		6.32276	0.654365	1.19512	0.646333	0.585989	-0.556709		26.7697	10.778	29.0386	9.66085	13.0679	5.29193
	6.33943	-0.112591	1.6766	-0.330509	1.43714	-0.093107		26.7863	11.407	29.6343	10.8478	9.57804	2.82001		6.33943	0.28224	1.08946	0.422631	-0.386312	3.04931		26.7863	10.8247	28.9906	9.93289	12.6785	4.77811
	6.3561	-0.164511	1.28949	-0.947698	1.26652	-0.232347		26.803	11.6828	29.6987	9.92187	9.64401	1.65156		6.3561	0.521643	0.991166	0.636456	0.0622888	-0.698897		26.803	10.2087	29.102	9.48092	12.8889	5.23146
	6.37276	-0.424239	1.28796	-0.756801	1.51468	-1.16202		26.8197	11.4963	29.0567	10.3162	9.22033	3.45237		6.37276	-0.0342164	-0.0577075	0.573946	-0.366292	1.75564		26.8197	10.2077	28.2336	9.14492	12.7671	6.07795
	6.38943	-0.0666771	0.787131	-0.581147	0.273616	1.64124		26.8363	11.3539	29.3444	10.1652	9.31668	3.31963		6.38943	0.366776	-0.770303	0.80085	-0.958783	2.1767		26.8363	9.92552	27.592	9.0457	12.5452	5.68323
	6.4061	1.27483	1.10841	-0.447379	0.421721	0.0482442		26.853	11.4622	28.9493	10.0326	8.78666	3.46957		6.4061	-0.0153504	-0.505444	0.842638	0.363177	0.298138		26.853	9.27835	27.1333	9.06748	12.1259	6.6493
	6.42276	0.775514	0.411964	-0.141116	0.51929	0.387267		26.8697	10.9835	28.1202	10.1189	8.03907	4.72146		6.42276	0.123639	-1.49328	0.642612	0.572421	-2.73155		26.8697	9.75424	27.5824	9.03202	11.7256	6.4653
	6.43943	0.612871	0.802908	-0.0786675	0.471434	1.99207		26.8863	10.2661	28.4702	9.76085	8.42014	4.91723		6.43943	0.693398	0.0833893	-0.000993659	2.20492	-0.938368		26.8863	8.94733	26.4357	8.57646	11.8185	4.50831
	6.4561	0.629044	0.529318	-0.220167	0.212544	1.62273		26.903	11.0185	27.3565	9.48498	8.36301	6.71237		6.4561	0.305867	0.735981	0.807106	1.2719	1.746		26.903	8.9866	26.1124	8.41816	11.7861	5.20071
	6.47276	-0.380446	-0.617002	0.369406	-0.304903	1.66766		26.9197	11.2436	27.507	9.18565	8.87142	6.50157		6.47276	-0.0998844	4.60817	0.650316	0.975171	-0.224741		26.9197	9.31966	25.9961	8.31775	11.3484	3.88377
	6.48943	-0.316832	-0.41047	0.345687	-0.116449	0.612727		26.9363	10.9795	27.6945	9.38237	8.1793	5.21462		6.48943	-0.226239	4.29147	-0.582951	0.570656	-0.590239		26.9363	9.71251	25.6364	7.71468	11.399	4.19918
	6.5061	0.499685	-0.485845	0.0887586	-0.394049	-0.40284		26.953	10.2444	26.4218	9.63594	7.48098	4.44039		6.5061	-0.171851	3.56849	0.100154	0.7516	-1.56319		26.953	9.64215	25.8515	8.202	10.7993	2.1617
	6.52276	-0.0392532	0.255693	-0.53479	0.371261	-0.285122		26.9697	10.6068	27.2619	9.55705	7.77198	4.83932		6.52276	-0.230418	2.14126	0.0456052	1.42552	-1.6784		26.9697	9.64681	24.9565	7.99043	10.5558	5.3883
	6.53943	-0.330439	0.253722	-0.88216	0.216428	-0.675238		26.9863	10.4472	27.2631	9.10379	7.10601	6.13974		6.53943	-0.52616	1.15695	-0.252877	0.802427	-1.12982		26.9863	9.55426	24.2119	7.91238	10.5312	5.64413
	6.5561	0.487156	-0.378972	-0.389527	0.102094	1.51262		27.003	9.57177	26.9333	9.71421	7.29911	4.56402		6.5561	-0.407892	1.62043	0.0237045	1.1922	0.489659		27.003	9.05544	24.0687	7.26821	11.0067	4.3575
	6.57276	-0.376061	-0.687003	-0.552383	-0.449749	-0.775916		27.0197	9.71268	26.9733	9.06293	7.29987	4.63061		6.57276	-0.11499	1.65904	-0.166463	0.881725	0.0455592		27.0197	8.95228	23.6016	7.42417	10.2524	3.77179
	6.58943	-0.844182	-0.9884	-0.221041	-0.0177391	0.0242734		27.0363	10.2056	26.7571	9.14012	7.02866	5.33117		6.58943	0.0690773	1.36185	-0.513345	-0.12916	-1.39139		27.0363	8.37345	24.7118	8.10645	10.7253	4.06254
	6.6061	-0.177327	-0.398013	-0.130069	-0.406957	-0.201904		27.053	10.6068	26.2799	9.74529	7.2234	3.25193		6.6061	-0.222475	1.27259	-0.195825	0.329419	-2.17878		27.053	8.92358	24.905	7.43808	10.1184	3.12308
	6.62276	0.153398	-0.0429205	0.545045	-0.252153	1.26461		27.0697	9.71774	26.274	9.11678	7.49626	3.44472		6.62276	-0.283421	0.648583	-0.14612	1.49959	-0.964273		27.0697	9.02158	24.7317	7.10369	9.63163	2.81371
	6.63943	0.29974	0.15301	0.378068	-0.80275	-1.03765		27.0863	10.2217	26.0938	9.18159	6.12113	2.73131		6.63943	-0.0978496	0.950384	-0.276338	1.1322	-0.374088		27.0863	8.96684	24.0995	7.15462	10.0645	3.84841
	6.6561	0.123961	0.0322327	0.249878	-0.785492	0.375307		27.103	10.6143	25.6293	9.08325	6.56203	4.41688		6.6561	-0.0783963	1.16336	0.0748515	0.828494	-0.0830046		27.103	8.92823	23.9224	6.97373	9.96277	7.33953
	6.67276	-0.0784245	-0.0285342	0.37517	0.0389204	-1.15449		27.1197	10.1284	25.5481	9.25861	6.10412	4.65266		6.67276	-0.37663	2.7265	0.217686	1.33235	-1.46082		27.1197	8.70848	23.6536	6.46763	9.71704	6.30357
	6.68943	-0.484978	0.577328	0.450085	0.134476	-0.822609		27.1363	10.0513	25.2031	8.95052	6.68378	3.16449		6.68943	-0.383147	2.96329	-0.157609	1.28286	-0.615974		27.1363	8.45684	23.5557	6.05733	9.8495	4.27086
	6.7061	-0.479346	0.130926	0.16043	-0.00965197	1.49205		27.153	9.73556	25.1056	8.7434	6.51552	3.45966		6.7061	-0.261194	2.7476	-0.0791483	0.376692	-0.511651		27.153	8.23649	23.1849	6.4281	9.8293	4.87245
	6.72276	-0.235788	-0.291715	-0.385783	-0.275952	0.568411		27.1697	9.74893	25.1237	8.50677	6.04437	3.15485		6.72276	-0.154672	3.20019	-0.808856	0.28703	0.795187		27.1697	8.39527	23.1972	7.06444	9.61327	8.51599
	6.73943	-0.338254	-0.90425	-0.254036	-0.520365	1.23707		27.1863	10.002	25.4587	8.92699	6.29439	2.71572		6.73943	-0.202076	3.2147	-0.483385	-0.0453212	-1.34559		27.1863	8.36134	22.2422	7.04615	9.29741	6.57271
	6.7561	-0.284217	-0.556578	-0.504766	-0.559101	0.947416		27.203	9.36762	25.2422	8.43408	5.95077	3.59492		6.7561	-0.308227	3.48256	-0.188377	-0.489729	-0.626443		27.203	8.4065	22.3477	6.79807	9.89693	5.00938
	6.77276	-0.377977	-0.248135	0.00152638	-0.0648838	1.33047		27.2197	9.56095	25.378	8.59221	5.24393	4.68244		6.77276	-0.486241	4.79244	-0.647406	0.141559	-0.983873		27.2197	8.11037	22.251	6.74481	9.07828	4.47072
	6.78943	-0.558469	-0.341773	-0.22042	-0.323728	5.49957		27.2363	9.53153	24.688	8.91999	6.03703	2.51413		6.78943	-0.486646	4.37074	-0.304316	-0.368283	-2.16866		27.2363	8.24711	21.8136	6.46215	9.52892	5.86885
	6.8061	-0.33579	-0.776298	-0.24605	-1.11806	11.9166		27.253	9.47352	24.537	8.43831	6.50258	3.18061		6.8061	-0.399253	4.09142	0.340464	-0.26057	-1.28034		27.253	8.37787	21.8463	6.0966	9.75077	3.59156
	6.82276	-0.269771	-0.562306	-0.190152	-0.237554	2.85386		27.2697	9.28028	23.9236	8.02755	5.98212	7.92754		6.82276	0.0482705	3.5677	0.0899178	-0.900475	-1.0071		27.2697	7.84007	21.3906	6.52524	9.7078	5.36314
	6.83943	-0.205014	-0.344382	0.201043	0.217888	2.10553		27.2863	9.57719	24.0648	8.30057	5.5348	5.23084		6.83943	-0.897103	3.62846	-0.177729	-0.895743	0.888702		27.2863	7.81373	21.7053	6.58691	8.79787	4.52379
	6.8561	-0.229739	0.0280632	0.544394	-0.439286	2.03565		27.303	9.26503	23.8319	8.20207	5.77823	2.74585		6.8561	-0.688005	2.69522	-0.335155	-0.778266	0.337837		27.303	7.8698	21.4232	7.09581	9.20727	4.23878
	6.87276	-0.428239	0.432005	-0.278505	-0.276264	0.443819		27.3197	9.21789	24.0321	7.92511	6.78917	2.34666		6.87276	-0.571136	3.6679	-0.147586	-0.837901	1.27686		27.3197	7.40803	21.6387	6.32056	9.70573	4.09653
	6.88943	-0.648463	-0.109587	-0.117181	-0.671488	0.795878		27.3363	9.38755	23.7514	8.19035	6.56463	3.30229		6.88943	-0.216564	2.93461	-0.502572	-0.651235	0.690297		27.3363	7.99827	21.5438	6.15631	10.1053	5.02789
	6.9061	-0.352408	-0.308519	0.327165	-1.14396	1.67008		27.353	9.31879	23.2167	8.19108	6.0708	3.19091		6.9061	-0.750885	3.29592	-0.35502	-0.014401	-1.87417		27.353	8.24778	21.6532	6.26724	9.03054	3.88898
	6.92276	-0.23524	-0.866829	1.11893	-0.481841	0.602655		27.3697	9.32697	23.7501	8.27632	6.12072	4.87641		6.92276	-0.347335	3.1946	-0.520117	-0.36124	-1.90765		27.3697	8.3409	20.8725	6.75103	8.85223	4.67112
	6.93943	-0.309151	-0.493402	0.374364	-0.930188	1.27737		27.3863	9.61304	23.4239	8.07736	5.83386	2.97933		6.93943	-0.609833	2.96836	-0.674705	-0.274383	-1.08439		27.3863	8.13433	20.6325	6.83175	9.27948	6.48323
	6.9561	-0.12585	-0.619643	0.0294603	-1.1417	-0.356215		27.403	9.66336	22.9043	8.3259	6.24621	3.27026		6.9561	-0.359707	2.69743	-0.0738055	-0.505781	0.12646		27.403	7.48893	20.3557	6.71861	8.51544	4.76625
	6.97276	-0.315847	-1.48688	-0.318755	-0.936268	-0.510605		27.4197	9.28333	23.0582	8.68136	5.67933	3.55611		6.97276	-0.132089	2.97626	-0.113841	-0.0784626	-1.55948		27.4197	7.69869	20.0192	6.59683	8.61094	5.28459
	6.98943	-0.259875	-0.626452	-0.58462	-1.2285	-0.0629154		27.4363	8.73148	23.5153	8.04107	5.94302	2.48334		6.98943	-0.346338	3.06297	0.409058	0.0681176	-2.02124		27.4363	7.7198	19.9604	6.16914	8.30979	5.46762
	7.0061	-0.410862	0.0448216	-0.489731	-1.33336	0.317858		27.453	9.05016	22.5753	8.25947	6.11333	1.10868		7.0061	-0.386489	2.49807	-0.243942	0.487428	-0.0624105		27.453	7.93579	19.75	5.81782	9.03699	6.16481
	7.02276	0.488051	-0.0698188	0.1233	-1.46227	0.795943		27.4697	8.92043	23.2749	8.93088	5.32682	1.52549		7.02276	-0.162488	2.41309	-0.0667156	0.622888	-0.207451		27.4697	7.76336	20.0242	6.22521	8.87034	5.30173
	7.03943	0.00223532	-0.0152967	-0.180971	-1.20802	-0.521986		27.4863	9.21638	22.6555	8.34625	5.87334	2.1507		7.03943	-0.375715	2.34177	-0.4405	-0.0289682	0.390399		27.4863	7.54474	19.6755	6.76436	9.19574	5.92702
	7.0561	0.0295132	0.475757	-0.447161	-1.21347	2.51951		27.503	9.23848	22.7741	8.70498	6.50327	3.89322		7.0561	-0.396236	1.62822	-0.152702	0.525768	-0.198545		27.503	7.85441	19.2319	6.52144	8.53448	4.94035
	7.07276	-0.580597	1.18788	0.0154436	-0.757631	0.241346		27.5197	8.64611	22.7642	8.20757	5.73807	4.42043		7.07276	-0.777681	2.10864	-0.778365	1.34746	-0.673008		27.5197	7.61164	19.118	5.70389	7.4443	5.08385
	7.08943	-0.594137	1.10858	0.261279	-1.30898	0.0871459		27.5363	9.07644	22.9057	8.14529	6.19629	5.52678		7.08943	-0.643167	2.08994	-0.489655	0.566167	2.46146		27.5363	7.80623	19.3684	6.37793	8.09784	3.62542
	7.1061	-0.322837	0.478432	0.272146	-0.860855	0.204211		27.553	9.08609	22.0552	8.03677	5.54228	4.01913		7.1061	-0.285479	2.18928	0.156192	-0.280488	1.5936		27.553	7.91614	18.267	6.24021	8.00365	5.93702
	7.12276	0.0855211	0.62973	-0.427	0.117574	-1.01846		27.5697	9.22845	22.2463	7.93244	6.05135	3.96548		7.12276	-0.712833	2.18035	0.0116364	-0.157757	-1.48293		27.5697	7.24241	19.0371	5.96045	7.79889	3.94051
	7.13943	-0.344214	0.0715013	-0.623136	-0.700133	-0.505361		27.5863	8.98358	22.313	7.83708	5.5065	2.51495		7.13943	-0.354495	2.07449	-0.528556	0.0333064	-1.46146		27.5863	7.63606	19.0994	6.13418	7.10902	4.68995
	7.1561	-0.134745	-0.148685	-0.316678	-0.346929	-0.0817124		27.603	8.56265	22.7741	7.65681	5.64129	3.46513		7.1561	-0.537234	1.12266	-0.0956517	-0.531928	-1.06683		27.603	7.45175	18.8466	5.88589	7.29533	6.59123
	7.17276	-0.271872	-0.835558	-0.612825	-0.29763	-0.208259		27.6197	8.47264	22.4504	8.02188	5.92421	3.13027		7.17276	-0.385815	1.57815	-0.0598688	-0.183791	-0.783513		27.6197	8.36322	18.8932	6.01756	6.82326	6.83982
	7.18943	-0.327402	-0.737449	-0.371644	-0.630224	1.60279		27.6363	8.6712	21.8918	7.52633	5.42879	2.6018		7.18943	0.230357	1.921	-0.578152	-0.635444	-1.19483		27.6363	7.87985	18.8179	5.96673	7.01266	8.18853
	7.2061	0.338916	-0.792404	-0.675485	-0.995036	-0.404115		27.653	8.76677	21.5597	8.17631	5.80908	2.54967		7.2061	0.996297	1.88921	-0.911875	-0.806934	-1.54912		27.653	7.76527	19.3608	6.19006	7.45577	9.7778
	7.22276	0.185084	-0.437256	-0.116313	-1.02868	-0.888609		27.6697	8.3116	21.5976	7.73763	5.66595	1.76506		7.22276	1.69947	0.941836	-0.279136	-0.0148735	-1.21837		27.6697	8.19083	18.8557	5.43547	7.10708	6.66627
	7.23943	-0.392031	-0.6165	0.00851184	-0.51107	-1.41114		27.6863	9.03691	21.9008	8.06615	5.62044	1.5563		7.23943	0.988475	0.884877	-0.172483	-0.543952	1.44755		27.6863	8.08536	18.7283	6.13016	6.86585	6.56994
	7.2561	-0.266181	-0.596628	0.713352	-0.364563	-2.45048		27.703	8.75198	21.961	7.91761	6.0524	3.1095		7.2561	0.620949	1.08304	-0.195028	-0.669441	-0.3348		27.703	7.96849	18.6394	5.98646	7.78487	6.44889
	7.27276	-0.306012	-0.224211	0.585224	-0.420277	-1.72813		27.7197	8.91428	21.5749	8.20964	6.12998	1.76356		7.27276	0.503663	1.07488	-0.241012	-0.612878	-0.433531		27.7197	7.90333	18.3959	5.21145	6.97599	5.47429
	7.28943	-0.354304	0.112157	0.62823	0.0955813	-1.30562		27.7363	8.35439	20.9264	7.66387	6.35028	1.81059		7.28943	0.525761	0.837788	0.294992	-0.518795	-1.61424		27.7363	7.81747	18.5556	5.51668	6.7507	4.84336
	7.3061	-0.85008	-0.108614	0.423889	0.555017	2.35918		27.753	8.37668	21.3327	8.48838	5.76013	1.21353		7.3061	0.385663	1.01867	0.0582452	-1.82278	-1.25638		27.753	8.18801	18.184	5.4174	7.37139	3.93878
	7.32276	-0.842784	0.234234	0.15949	1.19427	0.485694		27.7697	8.96378	20.9384	7.77384	6.15115	5.66753		7.32276	0.28002	0.865007	0.0237	-1.11309	-1.46734		27.7697	7.7984	18.158	5.87509	6.49332	4.37442
	7.33943	-0.432974	-0.246783	-0.185127	0.85844	0.0631243		27.7863	8.74553	21.1168	7.72342	6.58147	5.25448		7.33943	0.0802944	1.64762	-0.380531	-0.585642	0.622493		27.7863	7.60044	17.7665	6.49391	6.7566	4.53545
	7.3561	-0.769331	-0.223597	0.156132	0.880009	-0.786503		27.803	8.22825	20.9174	7.6499	6.18712	3.6284		7.3561	-0.31031	1.96023	-0.460305	-1.15359	-0.424252		27.803	8.43653	17.7913	6.69574	7.08543	4.97507
	7.37276	0.260741	-0.716226	0.741354	0.433846	-1.38656		27.8197	9.03716	21.4907	7.70762	6.06977	2.58583		7.37276	-0.287838	1.85856	-0.482174	-0.35384	4.08033		27.8197	8.15442	18.045	7.94519	7.67569	6.65554
	7.38943	-0.283644	-0.302877	0.85928	0.684087	-1.47817		27.8363	9.03689	20.8713	7.11581	5.23423	2.14884		7.38943	-0.287319	1.26041	-0.0420137	0.0368711	-0.00524084		27.8363	7.46306	18.2517	6.8509	7.37784	5.83306
	7.4061	-0.413441	0.0575776	0.670837	0.493497	-0.982434		27.853	8.76814	20.8109	7.59206	5.72373	3.26394		7.4061	-0.0396188	0.132634	-0.34099	-0.95404	0.117135		27.853	7.87774	18.1605	6.3694	7.15715	4.31368
	7.42276	-0.233137	0.136598	0.567454	0.382328	-1.69924		27.8697	8.62187	20.8026	7.33699	6.37214	4.02004		7.42276	0.0912765	-0.342401	-0.407338	-1.06765	0.544502		27.8697	7.97811	18.4346	6.77578	7.53415	4.60849
	7.43943	-0.629605	-0.183752	0.491079	0.778365	-0.64062		27.8863	9.33573	20.4472	7.46313	6.65384	3.34267		7.43943	-0.838777	-0.380004	-0.136583	-0.872546	1.24214		27.8863	7.61688	18.1933	6.78211	7.09606	5.21575
	7.4561	-0.993063	0.606766	-0.148284	0.334065	-1.21136		27.903	9.11397	20.4148	7.29731	6.59676	3.36526		7.4561	-0.0900129	-0.650158	-0.133197	-0.282244	-0.361626		27.903	8.16246	18.0779	6.75969	6.91986	4.08928
	7.47276	-0.665223	0.491646	-0.0734023	0.733301	-0.72642		27.9197	9.30708	20.4447	7.10193	6.22541	2.91188		7.47276	-0.659388	-1.45277	-0.23326	-1.26853	-0.643645		27.9197	7.5423	18.3687	6.97263	7.4508	3.11869
	7.48943	-0.660574	0.152727	-0.163323	0.829725	-2.27965		27.9363	9.3892	20.3724	6.94689	6.53743	5.34079		7.48943	-0.496869	-1.2235	-0.28866	-1.71902	0.516674		27.9363	7.02526	18.2782	6.59268	7.64213	4.05455
	7.5061	0.0122547	0.450315	-0.0748969	1.4748	-1.20729		27.953	9.34683	20.4924	6.90441	6.24038	4.77454		7.5061	-0.500842	-1.16533	0.0379778	-1.8352	0.144381		27.953	7.13536	18.2896	6.41517	7.86034	4.71402
	7.52276	-0.0533406	-0.0778092	-0.0722206	1.29446	-0.768887		27.9697	9.56615	19.4538	7.146	6.44232	2.43671		7.52276	-0.476603	-0.560535	-0.379739	-1.77281	0.498293		27.9697	7.54724	17.5918	6.41046	6.95699	5.64419
	7.53943	-0.210001	1.00969	-0.678897	0.907713	-0.66918		27.9863	9.37259	19.9166	7.27491	5.90768	2.07282		7.53943	-0.485191	-0.569694	-0.395465	-1.29772	-0.264626		27.9863	7.23401	17.7295	6.53138	7.44246	5.70284
	7.5561	-1.27821	1.27483	-0.32105	0.744869	-0.13903		28.003	9.71384	20.2308	7.05179	6.5665	2.87413		7.5561	-0.58525	-0.763726	-0.450813	-2.00555	0.64033		28.003	6.82443	17.8955	7.67123	7.33583	6.95676
	7.57276	-0.723433	0.733853	0.145878	0.912495	0.739106		28.0197	10.4464	20.2244	7.33948	6.91883	2.4581		7.57276	-0.113328	-0.277177	-0.495593	-1.40752	4.69273		28.0197	7.43139	17.978	7.77414	8.31647	6.30477
	7.58943	-0.852628	0.854642	0.206936	1.37509	-0.367401		28.0363	10.6342	20.1984	7.14689	6.85479	2.02863		7.58943	-0.186302	-0.328196	-0.485001	-1.67984	2.12098		28.0363	7.50963	17.7848	7.56593	7.57425	3.51021
	7.6061	-1.64956	0.477819	-0.292739	0.299429	-2.01463		28.053	10.2982	19.7141	7.4717	6.95798	1.43509		7.6061	0.0702486	0.40004	-0.484503	-1.48021	1.52612		28.053	6.67837	18.0431	7.34034	7.29556	2.55954
	7.62276	-0.310556	-0.754522	-0.525416	-0.0820769	-2.72696		28.0697	9.65018	20.3907	7.12778	6.9327	2.16043		7.62276	0.446071	0.451462	-0.566871	-0.573384	1.18076		28.0697	7.32874	17.6347	7.6203	7.74716	3.99301
	7.63943	-0.934961	-0.535989	0.302162	1.03485	-2.20563		28.0863	9.89824	20.5785	6.8368	6.6581	1.54062		7.63943	-0.252465	0.0289381	-0.426136	-1.11212	1.33749		28.0863	7.49815	17.8176	6.96242	7.89497	4.262
	7.6561	-0.383559	-1.28967	0.0228168	1.5043	-1.29623		28.103	9.23634	20.13	7.42992	6.25431	2.2441		7.6561	-0.872164	-0.350422	0.425991	-1.41018	-1.32332		28.103	7.41677	17.6763	7.14684	7.52799	4.42053
	7.67276	-0.441295	-1.03356	-0.255237	1.38701	-1.84764		28.1197	9.91699	19.725	7.43476	5.97106	2.96433		7.67276	-0.295694	-0.358593	0.308702	-1.34757	1.26075		28.1197	6.88162	18.2993	7.15886	7.58554	5.62373
	7.68943	0.690493	-1.4872	-0.565684	0.620819	-1.28538		28.1363	9.98432	20.1212	7.29594	6.96434	4.34146		7.68943	-0.0508187	-0.0469424	0.59025	-1.55781	1.68584		28.1363	7.24768	18.6534	6.67824	7.10639	5.86277
	7.7061	1.062	-2.26714	0.165314	1.31283	-1.32243		28.153	10.0272	20.1719	7.54079	6.67564	3.46997		7.7061	-0.244185	-0.249804	0.06395	-1.00282	0.90487		28.153	6.68197	18.9487	6.93075	7.72744	5.5129
	7.72276	0.0324257	-2.35178	0.0342955	1.59595	-1.53151		28.1697	9.67938	19.4536	7.14206	7.2357	3.89942		7.72276	-0.739009	0.278146	-0.334683	-1.18766	0.649434		28.1697	6.99575	18.6054	6.47895	7.51803	5.62705
	7.73943	0.41173	-1.69033	-0.231906	0.113841	1.10416		28.1863	9.62943	19.689	7.32129	6.64233	3.34956		7.73943	-0.641811	1.15554	-0.0676533	-1.46526	0.556768		28.1863	7.03641	18.3038	6.74417	7.66575	6.30902
	7.7561	0.799406	-1.39952	-0.0325531	0.787902	-0.0250035		28.203	9.36102	20.2486	7.43518	6.88114	2.95379		7.7561	-0.38659	0.588046	-0.155954	-0.925661	0.652814		28.203	6.64447	18.686	6.33788	7.39323	2.76388
	7.77276	0.137757	-1.28399	0.0167356	1.00021	-0.857152		28.2197	9.18181	20.4488	7.35746	6.62191	5.76793		7.77276	-0.408956	0.00394574	-0.0542612	-0.522549	0.315599		28.2197	7.04202	18.0499	6.24461	7.93518	3.39293
	7.78943	-0.00875541	-1.67642	-0.338545	-0.0949485	-1.17557		28.2363	9.07397	20.1516	6.94785	7.49085	4.87652		7.78943	-0.3295	-0.267736	-0.802599	-1.08692	-0.76081		28.2363	6.29006	18.2472	6.20359	6.78612	3.733
	7.8061	-0.360765	-1.52833	-0.499992	0.217994	-0.858197		28.253	9.3045	20.0537	7.8042	7.56152	2.25996		7.8061	0.0710135	0.137063	0.00434243	-0.696508	-0.593464		28.253	6.57129	18.1651	6.20978	7.78888	4.10381
	7.82276	0.162973	-1.17616	0.106358	0.3319	-1.69486		28.2697	8.94949	19.8821	7.17179	7.28607	2.69998		7.82276	0.87945	0.941894	-0.129175	-1.2398	-0.291522		28.2697	6.40989	18.1366	6.24641	7.58842	3.6652
	7.83943	-0.00583903	-1.35392	0.0394701	0.272256	-1.51978		28.2863	8.71244	20.2318	7.14381	7.42039	3.15082		7.83943	1.27576	0.877122	-0.182419	-0.485819	-0.0320615		28.2863	6.58208	17.9902	6.15812	7.42309	4.55071
	7.8561	-0.0446029	-1.59979	0.47244	0.236547	-1.67943		28.303	8.6272	19.4498	7.4699	7.24602	1.68309		7.8561	0.276706	2.78789	-0.107527	-1.60729	-0.147731		28.303	6.15008	17.9529	6.28591	7.15887	4.48325
	7.87276	0.586886	-1.73413	-0.207684	0.706233	0.720685		28.3197	8.96709	19.8603	7.38604	6.56129	4.69356		7.87276	0.0436697	2.34508	-0.294748	-0.931274	-1.40179		28.3197	6.70377	17.5844	5.73565	8.0557	4.91072
	7.88943	0.332435	-1.46585	-0.055085	1.11472	-0.639		28.3363	8.55572	19.7862	7.53679	7.50248	4.56788		7.88943	0.509829	2.088	-0.419826	-1.25015	-0.0382379		28.3363	6.21211	17.4479	6.52286	7.7424	4.02952
	7.9061	0.496927	-1.87093	0.510767	0.447707	-1.05318		28.353	9.25159	20.0769	8.01136	7.16377	3.45811		7.9061	-0.0192821	1.43883	-0.491287	-0.726524	-0.952924		28.353	6.66344	17.5893	5.85722	7.75167	3.8882
	7.92276	0.611537	-0.964464	0.224382	-0.0337702	-0.819872		28.3697	8.97634	20.3597	7.58197	6.82535	0.908746		7.92276	-0.255191	1.88999	-0.321546	-1.27364	0.989163		28.3697	6.21704	17.9164	5.93421	7.28631	2.86992
	7.93943	-0.0388815	-1.55994	-0.0416886	-0.230622	-1.37064		28.3863	9.27497	19.4509	7.27551	7.08645	0.558041		7.93943	-0.154932	2.22886	0.242298	-1.13387	2.09921		28.3863	6.17324	17.5503	5.98418	7.01873	2.45813
	7.9561	0.462065	-1.99016	-0.0646691	-0.177319	-0.861392		28.403	8.90764	19.9551	7.97555	6.7615	1.24026		7.9561	-0.0767881	1.7175	-0.183251	-1.38315	-0.988593		28.403	5.90132	18.0366	6.08019	7.20583	2.73251
	7.97276	0.472257	-1.82371	-0.329033	-0.214304	-0.490254		28.4197	8.74701	19.0969	7.25981	8.01403	1.8457		7.97276	0.0680864	1.44977	-0.0361956	-0.944222	0.787206		28.4197	5.97768	18.0557	5.76277	6.93594	4.88898
	7.98943	0.594831	-1.72103	-0.31972	0.0228814	-1.5916		28.4363	8.76065	18.9277	7.02947	7.80188	1.30503		7.98943	-0.178103	0.974851	-0.0939411	-1.13783	-1.24807		28.4363	6.33615	18.1663	5.55794	6.84479	7.46166
	8.0061	0.468061	-1.6299	0.169867	-0.293414	-1.53954		28.453	8.69608	19.3	6.95094	8.14252	0.569		8.0061	-0.400239	1.09554	-0.0894589	-0.493416	0.0673292		28.453	6.49458	18.8725	6.07114	7.02882	6.67616
	8.02276	0.411308	-2.23491	0.534895	0.0505488	3.3807		28.4697	8.48019	19.5761	7.08265	7.59654	0.600437		8.02276	0.183165	0.888964	-0.18663	-1.23079	-0.768482		28.4697	6.53348	19.1169	6.5907	7.05449	5.1275
	8.03943	0.591151	-2.33844	0.321008	0.284031	1.33269		28.4863	8.9387	19.6711	7.18467	7.19483	1.65585		8.03943	-0.000598161	1.41538	0.060477	-1.48111	-0.711756		28.4863	6.57552	18.4453	6.2196	6.37122	7.93863
	8.0561	-0.221887	-2.85961	0.554756	-0.103617	-1.41337		28.503	8.81942	19.4213	7.0832	6.84519	2.32919		8.0561	-0.111815	1.88906	-0.251623	-0.853333	-0.936233		28.503	6.56185	18.6194	6.41004	6.69678	8.99176
	8.07276	-0.0470727	-2.78463	-0.292348	-0.304946	-0.1001		28.5197	8.73012	19.4103	6.71094	7.40865	3.79039		8.07276	0.145311	1.56416	-0.449744	-0.49516	-1.49743		28.5197	6.01771	18.8114	6.53551	6.99765	6.02343
	8.08943	0.231336	-2.8674	-0.730442	-0.146499	-0.410884		28.5363	9.13309	19.3209	7.2156	7.73349	2.79613		8.08943	-0.319645	0.879699	-0.60948	-0.0293927	-1.78661		28.5363	5.8153	18.7072	6.07482	7.19673	5.08122
	8.1061	0.0851571	-2.67763	-0.437331	-0.184405	-1.32775		28.553	9.0591	19.1482	6.78405	8.03562	-0.563529		8.1061	-0.476813	0.538604	-0.122282	-0.786175	-1.42218		28.553	6.08345	18.5121	6.12234	6.44482	2.83096
	8.12276	-0.634105	-2.25013	0.109231	0.470439	-0.86931		28.5697	9.44595	19.1945	6.88651	7.67099	1.02524		8.12276	-0.312625	-0.494082	-0.488991	-0.656064	-1.03186		28.5697	6.343	18.1401	5.79392	7.66719	3.81526
	8.13943	0.342034	-2.511	0.0143725	-0.104756	-1.02315		28.5863	9.83922	18.8153	7.13476	7.51968	1.9115		8.13943	-0.254391	-0.490573	-0.297374	-0.48264	-0.985543		28.5863	5.76257	18.5771	6.19182	7.12278	4.97202
	8.1561	-0.386299	-2.57749	-0.534648	-0.28668	-0.788875		28.603	9.50003	19.341	7.11862	7.69577	0.990457		8.1561	-0.798607	-0.534154	-0.373058	-0.267861	0.399211		28.603	6.67316	18.2619	6.29334	7.36714	7.07316
	8.17276	-0.438462	-2.10322	-0.35343	0.212372	-0.479853		28.6197	8.96148	19.493	7.54783	8.04676	0.138518		8.17276	-0.367565	-0.847874	-0.0173893	-0.0533485	2.75407		28.6197	6.33133	18.0822	7.07018	7.42908	6.46849
	8.18943	-0.074554	-1.87999	-0.796173	-0.309477	0.409638		28.6363	9.36398	19.091	7.51923	7.19585	1.07705		8.18943	-0.0285339	-0.39951	0.0207746	0.177683	2.07577		28.6363	5.99998	18.3375	6.66198	7.05168	5.88817
	8.2061	-0.375936	-1.62789	-0.619917	0.0646251	0.295515		28.653	9.65596	18.7442	7.46949	7.90116	4.36591		8.2061	-0.52487	0.161985	-0.379541	-0.00432128	2.99101		28.653	6.71908	18.4578	7.42567	7.70465	5.65562
	8.22276	-0.0561027	-2.94159	-0.814905	-0.283798	-1.98623		28.6697	9.35985	19.2977	7.48173	6.7417	3.90857		8.22276	-0.703978	0.85343	-0.159483	0.43249	0.720281		28.6697	6.47736	18.406	7.3967	7.76518	3.36838
	8.23943	-0.724619	-2.99675	0.160065	-1.16475	-1.05533		28.6863	9.41585	19.0659	7.76443	7.32366	2.09386		8.23943	-0.779836	0.561517	-0.442968	1.11446	2.45691		28.6863	6.71158	18.2994	6.57448	7.61571	3.54254
	8.2561	-0.121944	-2.13052	0.333484	-0.682873	-0.795346		28.703	9.56214	18.9112	7.91109	7.02899	2.46396		8.2561	-0.639331	0.554436	-0.505631	0.385521	2.31768		28.703	6.5086	18.3741	7.7532	7.3073	3.41404
	8.27276	-0.328118	-2.47288	-0.264426	0.0967945	-0.626519		28.7197	8.94605	18.3817	7.54584	7.10717	6.22218		8.27276	-0.0128063	0.071567	-0.699852	0.457928	0.218713		28.7197	6.20762	18.3193	6.97603	7.47493	5.10824
	8.28943	-0.465896	-2.18143	0.0121131	0.0294934	0.0559576		28.7363	9.54115	18.5673	7.29804	6.37804	11.685		8.28943	0.179278	-0.279883	-0.886514	-0.12649	-0.865055		28.7363	6.39863	18.031	6.7077	6.613	5.93521
	8.3061	-0.559766	-1.75696	0.269591	0.956309	-0.389509		28.753	9.8256	18.8456	7.45932	6.62078	5.02514		8.3061	-0.655851	0.0614343	-1.00233	-0.0903548	1.55027		28.753	6.59274	18.5821	6.5398	7.03025	4.59277
	8.32276	0.20112	-2.31693	0.284571	0.952107	1.52944		28.7697	9.58887	18.6756	7.63769	7.14046	3.18725		8.32276	-0.42838	-0.268669	-0.512901	-0.659163	-0.741597		28.7697	6.12629	17.6691	6.62289	7.59204	5.18343
	8.33943	-0.118962	-0.847492	0.105098	0.273362	0.627209		28.7863	9.68477	19.1893	6.81875	6.36729	0.940666		8.33943	-0.823333	-1.19045	-0.561616	-0.2986	-0.88065		28.7863	6.25998	18.5345	6.95769	7.05276	4.37069
	8.3561	-0.119013	-0.0398948	-0.223276	0.589912	1.09534		28.803	9.62245	19.2882	7.45474	6.47461	2.20685		8.3561	-1.05256	-0.765043	-0.940855	-0.516625	-1.98277		28.803	6.50366	18.5424	6.60948	7.56329	4.00642
	8.37276	-0.361273	-1.05623	-0.201414	0.540273	2.34562		28.8197	9.59963	19.2041	7.56087	6.15562	1.70167		8.37276	-0.0459836	-0.45866	-0.615624	0.119524	-0.10136		28.8197	6.40599	18.5497	6.17724	6.81937	5.66794
	8.38943	-1.00177	-1.19508	-0.151343	0.549097	0.726264		28.8363	9.4427	19.0954	7.28106	6.20963	3.66405		8.38943	-0.0669623	-0.919155	-0.78851	-0.249962	1.07442		28.8363	6.24551	18.7512	6.62009	6.67269	7.6086
	8.4061	-0.512552	-1.05528	-0.503616	-0.511164	2.62375		28.853	9.35615	19.6106	7.23977	6.21862	0.881231		8.4061	-0.451608	-0.879646	-0.225811	-0.0865705	0.0638698		28.853	6.53323	19.1087	6.52627	6.60551	11.5752
	8.42276	-0.333915	-1.23266	-0.342793	-0.143921	1.33601		28.8697	9.33128	19.5316	6.4263	6.25239	2.07257		8.42276	-0.203984	-0.991931	-0.493417	0.989316	0.693263		28.8697	6.87976	18.1459	6.83804	6.98242	7.73408
	8.43943	-0.327365	-1.78587	-0.210526	-0.208158	0.327653		28.8863	9.08934	19.3603	6.80209	6.03662	1.34056		8.43943	1.17843	-0.908269	-0.858922	0.811445	0.591836		28.8863	6.37641	18.1521	7.14848	6.93438	5.73919
	8.4561	-0.366292	-1.35711	-0.315103	0.235894	2.07035		28.903	9.07408	19.1259	7.02826	4.92237	1.23668		8.4561	0.895852	-0.593342	-0.587714	0.634708	0.701688		28.903	5.72907	18.043	6.51167	6.90322	5.17565
	8.47276	0.088633	-0.800999	-0.356424	-0.276134	2.63325		28.9197	8.85079	19.6396	7.04114	5.92763	1.10441		8.47276	-0.0607216	-0.490649	-0.594749	0.357478	0.131902		28.9197	5.82968	18.4423	6.61219	7.31335	4.62481
	8.48943	-0.299326	-0.879111	-0.211605	-0.406835	3.16158		28.9363	9.11175	19.2029	6.90279	5.79512	1.94486		8.48943	-0.212881	-1.13931	-0.847501	-0.0560974	0.51005		28.9363	6.49733	18.4045	7.1582	7.99094	3.5204
	8.5061	0.00590291	-1.70911	-0.277955	-0.685338	0.562745		28.953	9.02514	19.2543	6.88996	5.43819	0.947613		8.5061	0.395387	-2.22034	-1.0142	0.205254	-0.903671		28.953	6.60424	18.1964	6.05729	8.04868	3.92689
	8.52276	-0.266714	-0.814347	0.40408	-0.185064	-0.150225		28.9697	8.50166	19.7734	6.98616	5.72614	1.42048		8.52276	-0.737535	-2.39111	-0.323683	-0.559071	0.382022		28.9697	6.60032	17.9471	6.63177	6.89962	3.48886
	8.53943	-0.412035	-1.37171	0.366922	-0.402555	1.44124		28.9863	8.65944	19.4014	7.06949	5.42212	2.91719		8.53943	-0.510461	-1.74709	-0.70008	-0.191175	-1.18285		28.9863	6.53286	17.938	7.03858	7.3581	3.12516
	8.5561	-0.757309	-1.81535	0.0767741	0.155604	-0.312993		29.003	9.17654	19.5381	7.05121	5.30459	4.7093		8.5561	-0.640545	-2.04343	-0.769855	0.651707	-0.0975162		29.003	6.68975	17.7332	6.48744	7.48493	5.00248
	8.57276	-0.530515	-1.62784	0.0357912	-0.475876	2.11821		29.0197	8.81709	19.3424	6.78285	5.49961	4.85194		8.57276	-0.341129	-2.04593	-0.365802	0.242812	-0.802648		29.0197	5.92028	17.6164	6.60199	7.3165	4.58684
	8.58943	-0.502851	-1.14043	0.0991491	0.0171358	1.05052		29.0363	8.48473	19.0279	6.96396	5.71405	3.89425		8.58943	-0.046551	-1.88406	-0.816922	-0.17823	-0.820036		29.0363	5.89526	18.0009	5.8669	7.12318	4.88851
	8.6061	-0.32216	-1.09983	0.717964	-0.0269096	0.589666		29.053	8.83273	19.0493	6.68447	5.40867	4.99192		8.6061	-0.828711	-2.05878	-0.975809	-0.193536	-0.000703719		29.053	5.80146	18.2008	6.38643	7.50222	5.40774
	8.62276	-0.314144	-0.52897	0.976283	-0.174035	-0.251745		29.0697	8.62025	18.9359	6.58707	5.41875	10.3391		8.62276	-0.517094	-1.96067	-0.965736	-0.403447	-1.5757		29.0697	5.74843	17.4659	6.52135	7.4142	4.23402
	8.63943	-0.149556	-0.218088	0.894201	-0.12438	-1.35521		29.0863	9.14011	19.6204	6.77634	5.38676	5.4411		8.63943	-0.912847	-2.38043	-1.01326	-0.515723	-0.461328		29.0863	6.04138	17.6411	6.8067	7.66281	3.51002
	8.6561	0.0950507	-0.541092	0.0831643	-0.418952	2.41838		29.103	9.13404	19.1372	6.15315	5.64798	3.98194		8.6561	0.0499962	-2.34095	-0.431295	0.127001	-0.0702192		29.103	6.13546	17.1289	6.15885	7.75635	2.91773
	8.67276	-0.89207	-0.576741	-0.191534	-0.899258	2.46499		29.1197	9.25781	19.0414	6.73048	5.72814	3.25832		8.67276	-0.24479	-1.67989	-0.319562	-0.14909	-0.265443		29.1197	6.40136	17.5887	5.79067	7.73727	2.90317
	8.68943	-0.395235	-1.27194	-0.126605	-0.082918	0.394006		29.1363	9.34286	18.6008	6.94147	5.634	6.85504		8.68943	-1.23728	-1.77424	-0.26365	-0.0454716	-1.18287		29.1363	6.31894	17.034	6.16697	7.51685	1.43723
	8.7061	0.0159329	-1.51917	-0.435045	0.274175	0.435909		29.153	9.34556	19.0442	6.75684	5.74333	9.80439		8.7061	-0.532165	-1.674	-0.631768	0.608017	-1.31489		29.153	6.29311	17.398	5.57813	7.08529	5.12304
	8.72276	0.302479	-1.6141	-0.195146	-0.33861	-0.016808		29.1697	9.0705	18.7275	7.53338	5.70134	4.69233		8.72276	-0.276259	-1.63611	-0.433849	0.691505	-1.13966		29.1697	6.45104	17.3158	6.17432	6.50827	5.38771
	8.73943	-0.466845	-0.838294	-0.324534	0.268502	0.996128		29.1863	8.45755	19.5586	6.98538	5.98871	2.29673		8.73943	-0.745602	-1.69654	-1.15147	0.341415	-1.13711		29.1863	6.07382	17.2289	6.54255	7.07155	8.2509
	8.7561	0.0768618	0.648238	-0.104033	0.264905	-0.266316		29.203	9.22547	18.4561	7.13988	5.33045	2.95793		8.7561	-0.414599	-1.97368	-1.36571	0.250793	-0.822394		29.203	5.73783	16.7733	6.67613	7.37922	7.90415
	8.77276	-0.286374	0.748491	-0.700718	0.464733	1.69651		29.2197	8.59695	18.563	7.47314	6.28193	4.05522		8.77276	-0.14289	-2.22178	-0.418	0.78323	0.562001		29.2197	6.04109	16.6154	5.86495	7.61766	5.57357
	8.78943	-0.770784	0.532427	-0.658593	0.119856	-0.083519		29.2363	8.84424	18.9826	7.90661	6.14537	4.86523		8.78943	-0.305527	-1.74692	0.249891	0.267983	-1.40873		29.2363	6.24107	16.8687	6.28117	7.20443	4.96271
	8.8061	-0.665206	0.679898	-0.761675	0.787244	0.337058		29.253	9.29264	19.6234	7.38372	5.17408	4.26999		8.8061	-0.526663	-2.33233	-0.441567	0.17144	-1.43251		29.253	5.92903	17.2253	6.40297	7.53297	3.4276
	8.82276	0.129754	-0.169745	-0.108625	0.531947	1.21829		29.2697	9.29286	19.1318	7.41092	5.17615	4.84308		8.82276	-0.949866	-1.71534	-0.461252	0.0510759	-1.68097		29.2697	5.86873	17.3199	6.22989	7.02523	3.19179
	8.83943	-0.456212	-0.937305	-0.638238	0.0780545	1.0549		29.2863	8.70105	18.8913	7.34173	6.0537	5.2978		8.83943	-1.08077	-0.679635	-0.308961	-0.542245	-0.833714		29.2863	6.18941	17.7693	5.26999	6.68134	11.0505
	8.8561	0.0640863	-0.285301	-0.506098	0.393424	1.02278		29.303	8.88007	19.193	7.20528	5.74641	3.04559		8.8561	-1.06434	-0.32592	-0.569369	-0.943259	-0.522517		29.303	5.99145	18.0007	4.65178	6.98436	13.1795
	8.87276	0.154759	-0.815159	-0.416725	-0.348263	0.0120582		29.3197	9.04946	18.9611	7.17854	5.59213	3.36856		8.87276	-0.161234	-0.51167	-0.0249748	-0.142332	-0.492995		29.3197	6.0119	18.7185	5.04212	7.08083	9.33744
	8.88943	-0.0737516	-1.38175	-0.334175	0.115294	-0.523665		29.3363	9.40718	18.9761	6.83281	5.93515	4.51823		8.88943	-0.814115	-0.662574	0.365715	-0.796971	-0.805056		29.3363	5.86247	18.2451	4.60832	6.28439	5.78967
	8.9061	-0.876701	-0.651272	0.00136092	0.134352	-0.175084		29.353	9.24112	19.5797	6.88108	5.84569	2.33635		8.9061	-0.942969	-0.827841	0.213843	-1.02977	-1.01853		29.353	5.8074	17.8175	5.24305	6.27478	7.21237
	8.92276	-0.432258	-0.563944	0.0432579	0.133386	-1.3375		29.3697	9.32008	19.4095	6.88731	5.53749	3.77216		8.92276	-0.906384	-0.747983	0.150491	-1.9144	-0.744417		29.3697	6.35338	17.3316	4.97549	6.76308	9.43154
	8.93943	-0.538877	-0.875613	-0.275518	0.724967	-0.11362		29.3863	8.58955	19.6246	7.23059	6.09743	3.28651		8.93943	-0.745892	-0.966577	-0.120123	-1.54383	-1.23271		29.3863	6.57821	17.7626	5.5361	6.67422	6.85398
	8.9561	0.197398	-0.479433	-0.618469	0.383129	1.89485		29.403	9.04687	19.4372	6.73567	4.90627	2.73719		8.9561	-0.829011	-0.445882	-0.178783	-1.13399	-1.2467		29.403	6.11838	18.0986	5.7832	6.88745	7.42046
	8.97276	0.232447	-0.184395	-0.405557	0.561191	-0.876265		29.4197	8.84536	19.2794	6.34556	5.34874	3.02752		8.97276	-0.489931	-0.383345	0.380016	-1.08558	0.978489		29.4197	5.67165	17.8797	5.85622	6.3833	4.92157
	8.98943	-0.400671	-0.703032	-0.485466	0.886292	-0.226919		29.4363	9.11503	19.3838	6.66918	5.63366	2.15986		8.98943	-0.725859	-1.49613	0.0264663	-0.974972	-0.614794		29.4363	5.88004	17.0594	6.05288	7.20918	4.3011
	9.0061	0.418745	-0.583006	-0.860277	1.58058	-0.736108		29.453	9.23199	19.6169	6.48303	6.07138	1.3608		9.0061	-0.378593	-1.28835	0.13588	-1.6861	-1.62336		29.453	5.94509	17.8049	5.5789	6.69416	3.92352
	9.02276	1.02604	-0.593453	-0.457482	2.08693	-0.357818		29.4697	9.55457	18.8649	7.14336	6.61362	0.938377		9.02276	-1.09126	-0.673784	-0.163527	-1.13035	-0.866852		29.4697	6.01442	16.9409	5.65263	7.27171	4.0042
	9.03943	0.837183	-0.501697	-0.438975	1.20945	-0.712311		29.4863	8.93552	19.0955	6.63202	6.02493	2.67533		9.03943	-1.21987	-1.46937	0.203578	-1.60281	-1.37447		29.4863	5.98588	17.4916	5.19527	6.99847	6.51385
	9.0561	0.223421	-0.323225	-0.655396	0.69175	-0.684357		29.503	8.99847	19.23	6.60967	5.60536	2.83701		9.0561	-0.799126	-1.02944	0.159866	-0.958839	-1.68589		29.503	6.14219	17.7759	5.2676	7.15492	8.11531
	9.07276	-0.0680669	-0.484602	-0.372134	0.362862	1.83356		29.5197	9.03803	19.3681	7.00981	6.20691	2.40229		9.07276	0.206387	-1.56179	-0.133028	-1.79868	-1.71397		29.5197	6.21845	17.3527	5.90272	7.35201	5.9748
	9.08943	-0.145614	-0.722188	0.578506	0.369297	0.223411		29.5363	9.23781	19.5665	6.99823	6.13398	0.883129		9.08943	-0.643019	-1.30041	0.300179	-0.9221	-0.267016		29.5363	6.22438	17.2415	5.485	7.20791	6.20741
	9.1061	0.304753	-0.303098	-0.00936174	0.669623	-0.380869		29.553	8.71984	19.0385	6.6252	5.86823	2.02778		9.1061	-0.888089	-1.63062	0.0376707	-1.61793	-1.6785		29.553	6.00786	17.0306	5.23808	7.11403	6.06304
	9.12276	-0.0573371	-0.317628	-0.0276656	0.360775	-1.03094		29.5697	9.20312	19.2653	6.28643	6.28718	0.80143		9.12276	-0.547905	-1.35966	0.174002	-1.67142	-1.18095		29.5697	5.80835	17.5916	5.24655	7.20158	3.78219
	9.13943	0.0262585	-0.623142	-0.114609	-0.00505247	-1.08981		29.5863	9.79511	19.5065	6.63329	6.85206	5.78042		9.13943	-0.595744	-0.374764	0.623613	-2.09948	-0.475304		29.5863	5.92124	17.2482	4.96464	7.77504	4.76868
	9.1561	-0.185144	-0.679798	0.131513	0.940064	-0.110546		29.603	9.38139	19.4186	6.36859	6.57956	13.2814		9.1561	-1.12259	-0.821878	0.454995	-1.18581	-1.91848		29.603	6.23825	17.0366	5.97024	6.80108	6.40133
	9.17276	0.409087	-1.34411	-0.366363	1.54579	-0.396826		29.6197	9.26743	19.6074	6.75262	6.17529	11.7276		9.17276	-0.807816	-1.48634	0.350821	-0.655603	0.0776251		29.6197	5.97228	17.2382	5.1423	7.53627	7.67859
	9.18943	0.189695	-1.31989	0.469799	1.21808	1.00828		29.6363	9.33858	19.3202	6.8868	5.74658	6.40512		9.18943	-1.06438	-1.67662	0.468918	-0.999878	-0.0379652		29.6363	5.62573	17.8114	5.66641	7.70082	6.43993
	9.2061	-0.0990754	-0.900826	0.655006	0.649547	1.23153		29.653	9.56285	19.305	7.2733	6.11542	3.1607		9.2061	-0.515101	-1.57377	0.334173	-1.50093	-0.974047		29.653	5.72218	18.1631	4.98862	7.27997	13.6522
	9.22276	0.502053	-0.407742	0.00163396	0.582492	-1.097		29.6697	9.21854	19.2154	6.58158	6.25925	4.22072		9.22276	-0.190151	-1.49349	0.137557	-1.21957	-0.830416		29.6697	6.33198	18.7015	5.006	7.82528	9.17525
	9.23943	0.0131589	0.231703	-0.155061	0.600326	-0.402057		29.6863	9.00388	19.0303	6.89972	6.15019	4.96491		9.23943	-0.0210357	-1.81409	0.36358	-1.54455	-1.08969		29.6863	6.01096	17.7155	4.859	7.18187	7.12426
	9.2561	0.307184	0.170186	0.100006	0.363014	1.05301		29.703	8.92924	18.8893	7.10678	6.1249	3.7273		9.2561	-0.20258	-1.5678	0.433808	-1.18541	0.513206		29.703	6.42819	18.0795	5.22381	7.34664	4.55925
	9.27276	-0.33012	-0.112586	0.213161	0.563026	2.47423		29.7197	9.4091	19.4063	6.81181	6.0526	2.68931		9.27276	-0.332422	-2.49103	0.593359	-1.20743	-0.338385		29.7197	6.54089	17.9717	5.10966	7.90981	4.47642
	9.28943	-0.128577	-0.350124	-0.0453809	0.793135	1.56338		29.7363	9.55019	19.0266	6.96544	6.69382	6.52708		9.28943	-0.680666	-2.12675	0.497063	-1.50904	-2.28332		29.7363	6.65477	17.6047	5.08601	7.6501	5.26034
	9.3061	-0.18118	0.124896	-0.64647	0.598319	1.46576		29.753	9.80155	18.7825	7.29279	5.97107	4.0102		9.3061	-0.386249	-1.63424	0.252641	-1.93041	-2.18569		29.753	5.99241	17.2906	5.60139	7.47289	6.64251
	9.32276	0.639236	-0.209438	-0.14511	0.401437	0.366595		29.7697	9.38488	18.6222	6.90435	5.88806	1.62363		9.32276	-0.158507	-1.5057	-0.0224034	-1.84457	0.17895		29.7697	6.137	17.4907	5.27879	7.83306	5.30741
	9.33943	0.675099	-0.384389	0.148769	0.62867	2.53246		29.7863	9.50727	18.4816	6.96631	5.96427	2.77891		9.33943	-0.117002	-2.13984	0.275329	-1.32308	-0.0330427		29.7863	6.97773	17.7082	5.29821	7.21591	10.0419
	9.3561	-0.217484	-1.19588	-0.0947651	0.295653	1.81231		29.803	9.20168	18.9506	7.08326	6.40311	5.41496		9.3561	-0.723138	-1.62672	-0.183248	-1.66638	-3.64125		29.803	7.39788	18.0318	5.54625	7.8031	12.2061
	9.37276	0.533645	-1.05513	-0.465661	0.35531	0.910465		29.8197	9.18553	18.7253	6.93056	5.8283	8.66721		9.37276	-0.927311	-1.26684	0.0252282	-2.09686	-1.09588		29.8197	7.41022	17.9399	5.45618	8.14155	8.49518
	9.38943	0.557611	-0.639849	-0.000158602	0.523258	3.12464		29.8363	8.73636	18.7384	6.8572	6.11706	7.63668		9.38943	-0.909998	-0.919126	-0.332147	-1.89509	-1.46888		29.8363	6.68853	18.1017	5.48733	7.5029	9.05148
	9.4061	0.677783	-0.653511	0.200316	0.539227	0.725565		29.853	9.17362	18.5136	6.66858	5.72632	4.97428		9.4061	-0.388788	-0.56656	-0.713855	-1.91629	-0.706834		29.853	6.62455	18.1021	5.52227	7.65704	6.03357
	9.42276	0.0849575	0.159146	-0.00365302	0.152855	1.74094		29.8697	9.85224	18.0853	7.15196	6.03467	5.70779		9.42276	-0.757073	-1.33337	-0.523857	-0.781082	-0.00339817		29.8697	6.43655	17.8104	5.56311	7.43806	4.04481
	9.43943	0.180643	0.452518	-0.0338156	1.05839	0.701733		29.8863	9.23547	18.3331	7.17606	6.06012	3.50638		9.43943	-0.802432	-0.929673	0.220338	-0.842407	-0.319617		29.8863	6.48636	17.7167	5.4446	7.1293	3.78329
	9.4561	-0.128192	-0.309927	-0.721298	1.10026	-1.30954		29.903	9.62857	18.9074	7.15265	6.46139	3.92661		9.4561	-0.552537	-1.20095	-0.0423134	-1.49351	-0.962883		29.903	7.1639	18.0238	5.34307	7.36185	4.32279
	9.47276	-0.174812	-0.830914	-0.768182	0.885655	1.11484		29.9197	9.571	19.1679	7.29741	6.59542	2.98574		9.47276	-0.848118	-1.45602	-0.222243	-1.64598	-2.15522		29.9197	7.24016	17.9443	5.08004	7.33078	6.27817
	9.48943	-0.809603	-0.48626	-0.27725	0.0366346	0.408604		29.9363	8.87953	18.7322	7.17821	6.51506	3.37898		9.48943	-0.9908	-1.74675	0.0955338	-1.28889	-0.400838		29.9363	6.98217	17.8573	5.28413	7.29689	4.40252
	9.5061	-0.441352	-0.234081	-0.234008	0.0891565	-0.681409		29.953	9.38371	18.6928	7.55768	6.01496	2.67119		9.5061	-1.07385	-1.85586	-0.091219	-1.30705	-0.226759		29.953	6.66399	17.2309	5.36633	8.10852	6.08303
	9.52276	-0.954996	-1.1691	0.153682	1.13252	-0.102908		29.9697	9.05264	18.4218	7.61224	5.98872	0.781563		9.52276	-1.39355	-0.787792	-0.320302	-1.7019	-0.06154		29.9697	7.22818	17.4958	5.29373	7.5886	11.357
	9.53943	-0.445408	-1.08231	-0.411744	-0.0904903	1.21251		29.9863	9.28632	18.3179	6.95119	5.67269	2.17267		9.53943	-1.78682	-0.874043	-0.426346	-1.67228	-1.67664		29.9863	7.16865	17.1018	5.37739	7.36877	7.93075
	9.5561	-0.00591639	-1.28139	-0.379291	-0.470851	-0.340947		30.003	10.15	18.6408	7.34373	6.50791	4.47632		9.5561	-0.648982	-1.66655	-0.0528854	-1.32136	-0.954189		30.003	6.89517	17.0913	5.58962	7.20914	5.42011
	9.57276	-0.096188	-0.922449	-0.0484471	0.114645	-0.916663		30.0197	9.11437	18.4405	7.37409	6.25699	3.46921		9.57276	-0.862186	0.287999	-0.474162	-1.5234	-1.13415		30.0197	7.90606	17.0942	6.35465	7.07157	4.90468
	9.58943	-0.109918	-0.820129	-0.551102	0.817728	0.45058		30.0363	9.54225	18.9247	7.34826	6.34597	3.47237		9.58943	-0.981654	0.979042	-0.223354	-2.0356	-2.62341		30.0363	7.73665	17.3553	5.9263	7.50365	3.68625
	9.6061	-0.507899	-1.50716	-0.517625	0.913868	-0.137162		30.053	9.85238	18.3777	7.02717	6.27247	3.37157		9.6061	-0.948731	0.247965	-0.333634	-1.7803	-1.67149		30.053	7.37439	16.9029	5.87425	6.53321	4.21211
	9.62276	-0.0551067	-1.03729	-0.733207	0.495457	-1.49345		30.0697	9.39616	18.1574	7.29374	6.07411	6.22511		9.62276	-1.41727	-1.16915	-0.544987	-2.39852	-1.91598		30.0697	7.50712	16.9325	5.10852	7.3119	5.08473
	9.63943	-0.342086	-1.42842	-0.763464	0.0589362	0.719341		30.0863	9.2107	18.1035	7.19328	6.31377	6.02179		9.63943	-1.25237	-0.654701	-0.560939	-1.09556	-0.340485		30.0863	6.70029	16.8691	5.44839	7.66977	5.14272
	9.6561	-0.163062	-1.09748	-0.547921	0.174855	1.92573		30.103	9.77571	18.6329	7.17678	5.8561	3.72303		9.6561	-0.955075	-1.14001	-0.122656	-1.11768	-0.975618		30.103	6.78914	16.6751	5.84592	7.21447	4.91305
	9.67276	-0.692404	-0.397979	-0.589194	0.837997	0.32478		30.1197	9.66353	18.0587	7.23953	5.90727	2.77517		9.67276	-0.551233	-1.93628	-0.309851	-1.28883	2.86832		30.1197	6.60392	16.6925	5.51699	7.20825	10.2521
	9.68943	-0.56863	-0.740816	-0.872422	-0.0955379	0.428546		30.1363	9.14751	18.1423	7.58419	6.07015	4.4053		9.68943	-0.560247	-2.16982	-0.107857	-1.43589	-1.75275		30.1363	7.40831	16.555	5.53718	7.18091	7.34642
	9.7061	-0.628912	-0.732603	-0.676836	0.167438	-0.345787		30.153	8.646	18.1747	7.22626	5.2195	9.88758		9.7061	-0.766213	-2.49631	-0.54257	-1.3196	-0.507643		30.153	7.15849	16.4345	5.87022	6.62854	4.53706
	9.72276	-0.703098	-0.69911	-0.621774	0.469791	1.57365		30.1697	8.60354	18.5014	6.8282	5.69179	6.93169		9.72276	-0.140758	-2.62097	0.0696301	-0.536923	-0.457284		30.1697	7.00666	17.2885	6.10435	7.07851	4.30606
	9.73943	-1.02104	-0.506415	-0.954261	0.0866033	0.131116		30.1863	9.57643	18.5232	7.22999	5.99852	4.55023		9.73943	-0.0366602	-2.76347	-0.0204817	-1.16803	-1.10363		30.1863	7.48541	17.2276	5.63066	7.08318	4.35553
	9.7561	-0.64307	-1.78827	-0.779556	0.531535	-0.20515		30.203	9.48925	17.9584	7.48907	6.58267	5.08397		9.7561	-0.450165	-2.83612	-0.570297	-1.57487	-0.846574		30.203	7.12408	17.4887	6.18328	7.73208	3.9876
	9.77276	-1.42868	-1.89835	-1.15101	0.0785319	-1.13377		30.2197	8.89783	18.2976	7.57656	6.01893	6.08427		9.77276	-0.367068	-3.36349	-0.0122353	-1.86812	-1.09954		30.2197	6.90345	17.4554	5.23525	7.57704	4.92652
	9.78943	-0.937985	-1.8597	-0.840729	-0.201977	-0.882738		30.2363	9.04082	18.363	6.93805	5.75055	3.26524		9.78943	-1.30217	-3.61964	-0.401616	-1.51851	-1.09034		30.2363	7.39196	18.033	5.28048	7.20562	6.2195
	9.8061	-0.528831	-1.69253	-1.32098	0.246647	-0.527411		30.253	9.22135	18.0697	6.86976	5.87587	7.66135		9.8061	-1.48553	-3.08695	0.252914	-1.28946	-0.566654		30.253	6.77166	17.9301	5.62706	7.0618	6.13481
	9.82276	-1.48664	-1.65741	-0.630922	1.03236	-1.11227		30.2697	10.6211	18.0255	7.04574	5.27853	9.02841		9.82276	-1.18164	-2.21421	0.533348	-0.829659	-2.32183		30.2697	7.1309	17.943	5.41156	7.21484	5.96799
	9.83943	-1.09016	-1.69054	-0.771059	1.04905	-0.469519		30.2863	10.3961	18.4675	7.39668	5.89935	4.05745		9.83943	-0.823221	-2.96542	0.288714	-2.01713	-1.76111		30.2863	7.46182	17.8331	5.36678	7.62668	6.10893
	9.8561	-1.01479	-1.13822	-1.07463	0.130253	0.205766		30.303	9.65325	17.8628	7.56328	5.49348	4.52886		9.8561	-0.136187	-2.67789	-0.0457232	-1.445	-1.63604		30.303	7.65137	17.2096	5.21267	7.4348	10.1438
	9.87276	-0.661887	-1.33171	-1.07923	0.581256	1.16478		30.3197	9.46135	18.6944	6.99452	6.04829	6.00899		9.87276	-1.10436	-3.47333	-0.154906	-2.4348	-1.11483		30.3197	7.58416	17.2268	5.77315	6.8065	7.38056
	9.88943	-0.360089	-1.50641	-1.05733	0.997651	1.1555		30.3363	10.524	18.2897	7.46868	5.96674	4.55678		9.88943	-0.64273	-3.31759	0.0634891	-1.80845	-0.605918		30.3363	6.97723	17.5131	5.82817	6.68594	5.27544
	9.9061	-0.55028	-1.46613	-1.13326	0.372303	0.620021		30.353	9.79518	18.0732	7.27034	5.07245	3.01178		9.9061	-0.962199	-3.39026	-0.522352	-0.739593	-2.32998		30.353	7.17865	17.9901	6.1337	7.17843	5.01055
	9.92276	-0.522106	-0.995429	-1.21597	0.296371	-0.998711		30.3697	9.92532	17.8062	6.74871	6.26059	2.47493		9.92276	-0.408132	-3.36431	-0.264946	-0.923385	-1.48929		30.3697	7.54182	17.8294	5.96303	7.54318	4.88796
	9.93943	-1.20635	-1.58221	-1.57951	-0.0242307	-0.464068		30.3863	10.4114	18.278	6.95384	5.53063	3.8565		9.93943	0.107225	-3.8483	-0.328734	-0.974936	-1.00884		30.3863	7.43831	17.8113	5.78464	7.29374	7.65525
	9.9561	-1.69947	-0.769129	-1.18502	-0.00335087	1.7719		30.403	10.5856	18.2257	6.92231	5.15973	5.1478		9.9561	0.331963	-3.65051	-0.092329	-1.05408	-0.690798		30.403	7.35419	17.8409	5.42037	7.32701	5.95199
	9.97276	-2.06334	-1.40248	-1.44125	-0.184564	0.32956		30.4197	9.84541	18.2542	6.91982	5.47475	4.0735		9.97276	-0.798828	-2.93483	-0.215276	-1.19509	-1.49789		30.4197	6.93483	17.1575	5.23506	7.02348	5.0313
	9.98943	-2.29069	-1.34101	-1.30874	-0.530979	-0.154732		30.4363	9.86211	18.3822	7.1032	6.09343	2.49844		9.98943	-0.887876	-3.17562	-0.185618	-1.4747	-0.768716		30.4363	7.11063	18.0325	5.64694	7.47533	3.75055
	10.0061	-1.66386	-1.70375	-1.48427	-0.211788	-0.643531		30.453	9.91486	18.6646	7.31485	5.25361	2.3965		10.0061	-0.0401973	-2.39549	-0.0561232	-1.77415	0.445689		30.453	6.5831	18.4241	5.74763	7.91169	3.26103
	10.0228	-1.6943	-1.09311	-1.38498	-0.247275	0.911895		30.4697	10.5643	18.0655	7.43112	5.64673	2.30193		10.0228	-0.318896	-2.20498	-0.043622	-1.2515	-0.934184		30.4697	6.80929	18.3613	5.49886	7.91274	4.66945
	10.0394	-1.51422	-0.44929	-1.37579	0.372441	-0.717752		30.4863	10.2734	17.9185	7.33269	5.97205	1.53313		10.0394	-0.228163	-2.51943	-0.189768	-1.2895	-0.842688		30.4863	7.30123	18.0818	5.73494	8.08209	4.49591
	10.0561	-0.9921	-1.18531	-1.38932	-0.30227	0.5273		30.503	9.639	18.3465	7.71957	5.49045	3.49767		10.0561	-0.154384	-2.14908	-0.314013	-0.957632	0.749598		30.503	6.90926	18.5654	5.72015	7.68249	6.11713
	10.0728	-1.24821	-2.04837	-1.39213	0.0840846	0.0687573		30.5197	10.0257	18.2335	7.2553	6.38565	3.68615		10.0728	-0.130072	-0.840878	-0.101818	-0.523235	2.13886		30.5197	7.27322	18.2409	5.63263	7.45946	9.95592
	10.0894	-0.929854	-2.05414	-1.42012	0.223037	0.0269189		30.5363	9.73829	18.6125	7.23763	6.23449	4.39442		10.0894	0.30616	-0.0976659	-0.776642	-1.32086	2.98815		30.5363	6.89231	18.4356	5.65275	7.53687	7.63487
	10.1061	-1.27084	-2.26749	-1.18432	0.112484	-0.226416		30.553	10.5562	18.0062	7.84912	5.98439	2.99763		10.1061	-0.418741	-0.571827	-0.518304	-1.16977	-2.59069		30.553	6.68317	18.2116	6.11951	7.95877	6.78287
	10.1228	-1.45883	-2.12122	-1.12982	-0.169599	-0.258009		30.5697	9.59009	18.3212	7.36531	5.99941	3.10433		10.1228	-0.589059	-0.471103	-0.683474	-0.637003	-1.26423		30.5697	6.75612	18.0284	5.76503	7.7986	5.31479
	10.1394	-1.58093	-2.2213	-1.47703	-0.700785	5.03399		30.5863	9.29195	18.4106	7.36898	4.98011	3.18886		10.1394	0.742881	-0.433736	-0.696068	-0.529592	-1.58555		30.5863	6.98486	18.183	5.86666	7.26747	3.92949
	10.1561	-1.22691	-2.50246	-1.46525	-1.00671	0.402827		30.603	9.57733	18.5713	7.23126	6.17943	4.5128		10.1561	0.731402	-0.434995	-0.925536	-1.72417	0.423619		30.603	7.38033	18.3578	5.60928	7.23133	2.83655
	10.1728	-0.34432	-1.51417	-1.53089	-0.203538	0.630855		30.6197	9.93556	18.8007	7.429	5.76357	3.49847		10.1728	0.844666	-0.158481	-0.00439489	-1.89992	-1.96439		30.6197	7.62306	18.2147	6.17241	7.16441	3.42102
	10.1894	-0.0966645	-1.23368	-0.794258	-0.153335	-1.09592		30.6363	9.63576	18.6741	7.48399	5.66746	2.04724		10.1894	0.304876	-0.163682	0.306406	-0.835725	-1.3569		30.6363	8.05114	19.0575	6.29115	6.8643	10.4973
	10.2061	-0.382133	-2.39433	-0.713601	-0.015342	0.37384		30.653	9.62779	18.6928	7.47049	5.83694	1.63957		10.2061	0.0645492	-0.494688	0.101633	-0.801174	-0.110275		30.653	7.26201	18.5529	6.15633	6.9152	14.5158
	10.2228	-1.47541	-2.63195	-1.02919	0.26951	-0.41004		30.6697	8.80822	18.5366	7.89054	5.92592	4.16417		10.2228	0.468974	-0.499424	0.406759	-1.34414	7.7772		30.6697	7.24681	18.573	6.35276	7.94756	7.39315
	10.2394	-1.28884	-2.28611	-1.38209	-0.267395	-1.27414		30.6863	9.05887	19.1446	7.18266	5.71856	1.55208		10.2394	0.0915086	-0.316573	0.721403	-1.32538	1.00117		30.6863	7.90075	18.3282	6.03471	7.60762	6.57335
	10.2561	-0.912708	-2.03813	-1.38453	-0.683749	-1.49632		30.703	9.43771	18.8546	7.34216	5.66558	1.95923		10.2561	-0.201739	-0.921904	0.4292	0.00891985	-0.695945		30.703	7.12797	18.3105	5.68377	7.26478	5.69718
	10.2728	-0.687311	-2.33573	-1.33181	-0.934049	-0.816078		30.7197	9.49414	18.481	7.26203	5.80096	2.99374		10.2728	-0.250391	-1.58061	0.00890139	-1.17569	0.292106		30.7197	7.45543	19.2829	5.67712	6.83071	4.21284
	10.2894	-0.550987	-2.11576	-1.15663	-1.40191	-1.10031		30.7363	9.50177	18.0816	7.07326	5.6287	2.673		10.2894	0.839752	-1.17114	0.916455	-0.69441	-0.570745		30.7363	7.52476	18.3463	6.03405	7.45031	4.23911
	10.3061	-0.815141	-1.82523	-0.876918	-1.47617	-0.118981		30.753	9.94808	19.4399	7.14122	5.19152	4.04009		10.3061	1.44627	0.164837	0.32478	-0.745959	-0.475935		30.753	7.62628	18.9006	6.05754	7.47734	4.90432
	10.3228	-0.526515	-2.10626	-0.738401	-2.0546	0.791125		30.7697	10.1594	18.5706	7.33942	5.73219	3.27284		10.3228	2.35361	-0.142413	0.164507	-0.452561	6.50051		30.7697	7.01576	19.1419	6.09269	7.21162	5.63809
	10.3394	-1.32916	-1.98746	-1.21356	-2.13139	0.564127		30.7863	10.0956	19.3313	7.00209	5.28319	1.46888		10.3394	1.77136	0.390793	0.661842	-1.48937	1.29008		30.7863	7.27701	18.8558	4.89544	6.95243	6.22483
	10.3561	-0.897073	-1.61609	0.000853066	-2.38982	0.172459		30.803	9.95595	19.4555	6.68339	5.19354	1.14612		10.3561	1.12409	0.695167	0.527776	-1.39866	-1.42363		30.803	7.4533	18.0111	5.51038	7.82731	3.69206
	10.3728	-1.23245	-1.86195	0.412048	-2.51771	-1.92199		30.8197	10.4448	19.7732	7.42646	5.95398	1.28004		10.3728	0.527673	0.132437	0.510429	-1.30742	-1.43233		30.8197	6.82525	18.3997	5.6749	7.53167	3.30573
	10.3894	-1.65984	-1.80463	0.437712	-2.41125	0.0995707		30.8363	9.98327	19.6931	6.8948	5.47769	-0.320408		10.3894	0.761405	0.458175	1.54516	-1.09821	0.0811366		30.8363	7.32854	18.4491	5.31896	6.85389	2.89587
	10.4061	-1.62704	-1.77615	-0.406878	-1.59441	0.201547		30.853	10.4566	20.2858	7.19995	6.27368	1.84055		10.4061	0.908196	1.49073	1.24663	-1.34697	0.566431		30.853	7.35212	18.2485	5.59507	7.47189	3.92586
	10.4228	-1.33683	-1.40865	-0.405265	-1.35139	2.21338		30.8697	9.77434	20.0173	7.16929	6.34788	2.33228		10.4228	-0.226556	1.95783	1.38345	-1.29329	-3.05561		30.8697	7.33001	18.3729	5.4364	7.63959	3.89243
	10.4394	-1.10427	-2.28395	0.0616789	-1.40641	3.08347		30.8863	9.78073	19.8302	7.22002	5.82831	1.67052		10.4394	-0.64943	1.9	0.971562	-1.70089	-1.26698		30.8863	6.57509	17.8491	5.79006	7.15242	4.44772
	10.4561	-1.40509	-1.92058	0.483387	-2.32251	-0.863655		30.903	9.35794	20.2643	7.65598	5.97444	5.53212		10.4561	-0.0770496	2.30799	0.944549	-1.74551	0.938795		30.903	8.04249	17.713	5.29387	7.28117	5.92781
	10.4728	-1.061	-1.54371	-0.137794	-2.58215	-1.65584		30.9197	9.64264	19.9981	7.56878	5.61919	8.97532		10.4728	0.328823	2.56183	0.398669	-1.78388	0.247004		30.9197	7.78255	17.7427	5.60321	7.32027	4.13536
	10.4894	-0.967488	-1.62473	0.250428	-2.37419	-1.31054		30.9363	9.70804	19.9496	7.35079	5.81616	5.00749		10.4894	-0.0748647	2.00483	0.390613	-2.46083	-0.712316		30.9363	6.85052	18.0231	6.03158	7.41897	4.93367
	10.5061	-1.56371	-1.11186	0.737871	-1.91049	-0.691347		30.953	9.75664	19.9599	7.41597	6.63387	3.93444		10.5061	-0.453856	2.10172	0.37784	-2.30358	-1.56249		30.953	7.30541	18.2573	5.83417	6.3215	4.27364
	10.5228	-1.37488	-1.07305	0.0409229	-2.34018	0.330392		30.9697	9.46932	20.0072	6.98106	5.94362	2.71362		10.5228	-0.256288	2.78403	0.500488	-1.26217	-1.48056		30.9697	7.09075	18.038	5.76923	6.90374	5.04537
	10.5394	-0.991517	-1.67473	-0.131065	-1.94841	-0.0624313		30.9863	9.67416	19.7397	6.85544	6.19723	2.23789		10.5394	0.0102549	3.22738	0.821154	-1.14896	-1.10554		30.9863	6.6812	18.0386	6.37535	6.82371	5.49315
	10.5561	0.693174	-1.75284	-0.461128	-2.54525	0.0341131		31.003	10.3759	19.9897	6.9161	6.15495	5.33897		10.5561	-0.727043	3.72486	0.721619	-2.07087	-1.00017		31.003	7.23326	18.707	6.10979	6.75079	5.04235
	10.5728	0.69058	-1.82176	-0.349508	-2.00007	0.804267		31.0197	10.0351	19.8738	7.28263	5.40944	3.41218		10.5728	-0.670812	2.76036	0.781704	-1.46048	0.130112		31.0197	6.88457	18.2227	5.58942	6.62723	6.07559
	10.5894	0.533564	-2.16518	-0.291248	-1.73832	-0.356509		31.0363	9.74292	20.0381	7.00302	5.67445	1.70883		10.5894	-0.676676	3.12736	1.33265	-1.55128	-1.36356		31.0363	7.34345	18.0838	5.96233	6.55132	5.12547
	10.6061	0.055985	-2.12876	-0.322233	-1.75084	1.30425		31.053	10.0951	19.6349	7.47677	5.68701	2.14762		10.6061	-0.59366	2.65325	1.45165	-1.43672	-2.3504		31.053	7.45701	17.5361	5.99214	7.0302	6.47014
	10.6228	0.280535	-2.13117	-0.123515	-1.28878	-0.560603		31.0697	10.2852	19.7625	7.52459	6.11053	4.89309		10.6228	-0.380422	2.51205	0.921209	-1.56001	-1.01112		31.0697	6.73915	18.1163	6.63442	7.33092	5.78327
	10.6394	-0.843155	-2.18379	-0.245855	-1.23913	-0.376277		31.0863	9.86932	19.8088	7.41144	5.76628	6.6194		10.6394	-0.44365	2.46663	1.48899	-1.55383	-0.226577		31.0863	7.12798	17.7447	5.98868	6.60836	3.5992
	10.6561	-0.966632	-1.65882	-0.221668	-1.58188	0.61028		31.103	10.0994	19.6822	7.31975	5.80597	2.82764		10.6561	-0.866742	2.87083	1.06856	-0.644913	-0.532807		31.103	6.71749	17.1485	5.32121	6.08226	4.90512
	10.6728	-0.8311	-1.96358	-0.533502	-1.4229	-0.841394		31.1197	9.85791	19.6778	8.13134	6.07672	4.68351		10.6728	-0.648959	2.47088	1.63403	-0.215424	1.82861		31.1197	6.64364	17.0148	6.17555	6.69208	6.95033
	10.6894	-0.860382	-1.47622	-0.796429	-1.35855	0.490518		31.1363	10.0152	20.282	7.95194	6.33182	3.35833		10.6894	-0.860786	2.46064	2.3066	0.696181	1.13519		31.1363	7.00851	16.7114	6.34598	6.19173	4.59666
	10.7061	-0.907444	-2.15544	-0.565187	-1.224	-0.201813		31.153	10.1407	20.0246	7.80515	5.6334	5.37109		10.7061	-0.454774	2.14588	1.58274	0.647233	-2.61987		31.153	6.57516	17.0467	5.70107	6.73176	5.60348
	10.7228	-1.07184	-1.31449	-0.577373	-1.42412	-0.698752		31.1697	9.79145	19.6082	8.08037	5.95039	2.14686		10.7228	-0.42166	1.9369	1.50424	0.259452	-0.856553		31.1697	6.75498	17.4293	5.86006	7.02671	6.04448
	10.7394	-1.02343	-1.75324	-0.564475	-2.30677	-0.526264		31.1863	9.96154	19.5593	7.86498	6.1924	2.67006		10.7394	-0.145205	2.06701	1.32608	-0.454543	-0.894315		31.1863	6.90003	17.3265	5.71588	7.19363	4.66382
	10.7561	-0.648419	-1.723	-0.637734	-2.04095	-0.795622		31.203	9.59433	19.1164	7.82763	6.09724	3.41307		10.7561	1.32991	2.22873	2.15335	-0.265609	-0.710005		31.203	6.60367	17.0296	5.53958	6.61025	4.42873
	10.7728	-0.204965	-0.614055	-0.3587	-2.30717	-0.815809		31.2197	10.0082	19.1185	7.53133	5.43102	1.64766		10.7728	2.56065	1.91061	1.95801	-0.537566	-0.987158		31.2197	7.00767	17.4926	5.69634	6.39273	4.59696
	10.7894	-0.321755	0.869665	-1.04348	-1.36783	-0.777215		31.2363	9.7817	18.9616	7.50766	5.64127	1.0188		10.7894	2.27378	2.062	1.35075	-0.620822	-0.0368333		31.2363	7.05887	17.2699	5.82581	6.31138	5.00052
	10.8061	-0.759972	0.822786	-0.417523	-1.38034	-1.17722		31.253	9.34453	19.9785	7.24675	6.3519	1.92414		10.8061	1.94833	1.40886	1.06039	-1.10836	-1.62507		31.253	6.69275	16.7916	5.63512	6.98959	4.87071
	10.8228	-0.619343	0.730651	-0.676293	-1.19976	-0.97864		31.2697	9.57819	19.442	7.49892	6.6346	1.14636		10.8228	2.32591	1.71676	0.704574	-1.38378	-1.00455		31.2697	6.29141	17.6081	5.53734	6.52088	5.58363
	10.8394	-0.807565	2.64008	-0.536312	-1.23988	0.753029		31.2863	9.63115	19.2602	7.80785	6.06162	1.14297		10.8394	2.00051	0.7638	0.54837	-1.68778	-0.895319		31.2863	6.42083	17.6926	5.79231	6.47767	4.6726
	10.8561	-1.40547	1.81497	-0.308623	-1.61614	-0.570166		31.303	9.17293	19.6301	7.74539	5.92528	2.78263		10.8561	1.92461	1.18548	0.218482	-1.16723	-1.52142		31.303	6.0317	17.4202	5.65141	6.57153	4.21503
	10.8728	-0.690648	1.24125	-0.577082	-1.0497	-0.607111		31.3197	8.98205	19.7552	8.28314	6.02558	1.79596		10.8728	2.69024	-0.649944	0.0908536	-1.3178	-0.776892		31.3197	6.52284	17.9258	5.39629	6.61699	4.0048
	10.8894	-1.17045	2.5442	-0.679497	-1.11856	0.00669627		31.3363	9.30394	19.8576	8.02187	5.94601	0.442311		10.8894	2.8648	-0.48918	0.15443	-1.36722	-0.986073		31.3363	6.44992	17.5941	5.6817	6.63496	4.12011
	10.9061	-0.905952	1.52119	-0.590691	-1.34766	-0.272788		31.353	8.78727	20.0757	7.97513	5.93337	0.0672209		10.9061	3.41737	0.552795	-0.307604	-0.72454	-0.872639		31.353	6.54029	17.2645	5.20163	5.80916	10.8805
	10.9228	-0.474823	1.35155	-0.281694	-1.71434	-0.655363		31.3697	8.98707	19.628	7.97854	6.32756	0.771954		10.9228	3.00673	0.615672	-0.152754	-0.853928	-1.61888		31.3697	6.29731	17.4451	5.26499	5.61958	7.65389
	10.9394	-0.675356	1.06256	-0.640207	-2.51435	-2.2076		31.3863	9.17163	19.6064	8.25922	5.7253	1.338		10.9394	2.8995	1.43067	-0.59516	-1.47881	-1.32578		31.3863	6.62627	17.6295	5.07693	6.15672	5.3327
	10.9561	-0.568123	0.323344	-0.740918	-2.58256	-1.14592		31.403	8.81025	20.0609	7.77819	5.95013	0.767943		10.9561	1.93982	0.875967	-0.305438	-0.829458	-0.591095		31.403	6.66632	17.0595	5.18083	5.74478	6.73741
	10.9728	-1.04539	2.2027	-0.90331	-2.20705	0.0393003		31.4197	8.45997	19.5699	7.83214	5.62587	1.3523		10.9728	2.19595	0.365508	-0.499012	-0.790891	2.39355		31.4197	6.51156	17.0167	4.99612	6.06607	4.5088
	10.9894	-0.903728	1.22316	-1.09275	-2.43355	-0.333521		31.4363	8.69149	19.4585	8.06792	5.29828	5.93265		10.9894	1.74438	0.45292	-0.774331	-0.570823	0.699285		31.4363	6.47256	17.3459	5.06423	5.87834	3.67796
	11.0061	-1.76191	0.515156	-0.785718	-2.13006	-2.02344		31.453	9.88284	19.6696	8.11277	5.90089	2.837		11.0061	1.58039	0.135574	-1.07576	-0.737247	-0.59315		31.453	6.63841	17.0372	5.6464	6.75062	4.18806
	11.0228	-1.23884	0.0117294	-0.708194	-2.04319	-2.18634		31.4697	9.58114	18.9412	7.97627	6.1595	9.26727		11.0228	1.01593	0.259291	-0.981579	-0.305365	-0.793762		31.4697	6.4735	17.6366	6.10325	5.76693	3.65002
	11.0394	-0.878847	-0.778723	-0.59378	-2.17913	-2.46787		31.4863	9.05333	19.8069	7.92381	5.62243	4.28271		11.0394	1.09953	-0.23422	-1.05347	-1.33058	-2.05147		31.4863	6.57177	17.0321	5.52669	6.44698	4.82187
	11.0561	1.91516	4.71038	1.53112	0.739329	12.9258		31.503	10.1028	22.8575	9.8088	8.49267	26.6355		11.0561	2.16972	6.0078	1.62079	1.99188	14.7203		31.503	8.34199	22.1149	7.94654	8.32621	32.6231
	11.0728	6.80431	17.1527	5.74011	10.629	20.4911		31.5197	14.1229	31.2782	13.9792	14.0238	49.5197		11.0728	5.86942	19.9318	5.86665	10.9761	23.3493		31.5197	11.2614	33.1544	13.4904	14.4515	58.9937
	11.0894	7.14274	20.6509	5.72557	14.4797	7.37456		31.5363	16.775	35.7068	15.4388	17.469	41.0678		11.0894	7.55177	24.1347	6.04141	14.0286	8.88142		31.5363	13.0072	37.5748	15.7203	17.85	51.9461
	11.1061	5.59731	16.8431	3.12305	11.7529	-1.51256		31.553	15.7919	35.374	14.8537	17.4855	20.4799		11.1061	5.51724	19.5325	3.55211	12.0699	-0.478219		31.553	12.4642	36.938	15.2365	17.8977	30.407
	11.1228	4.67227	13.1972	2.4878	8.64526	-0.0599341		31.5697	15.1731	34.4085	14.7812	16.9722	10.2683		11.1228	4.32719	16.9319	2.3221	10.0672	-0.944756		31.5697	11.936	35.8917	14.2545	17.4798	19.1447
	11.1394	3.1277	12.4487	1.62304	7.74866	0.476278		31.5863	15.2096	33.9943	14.1953	16.5051	4.91983		11.1394	3.47042	14.5044	1.20886	8.3487	-0.827744		31.5863	11.2238	35.3047	14.219	16.2887	13.0065
	11.1561	2.62993	10.3329	1.60376	6.76895	0.206147		31.603	15.1224	33.0571	14.1906	16.2179	4.66661		11.1561	3.56518	12.357	1.14685	6.96596	-1.44513		31.603	11.4331	34.7639	12.8818	16.075	8.93618
	11.1728	2.42551	10.1454	0.707091	4.94135	-1.62415		31.6197	15.0429	32.9918	12.8095	15.3654	2.78527		11.1728	2.77706	10.838	-0.0422712	6.09811	-0.84254		31.6197	11.1224	33.568	12.7642	16.2016	8.25134
	11.1894	1.48306	9.24165	0.942304	4.11706	-0.516889		31.6363	14.7417	32.744	12.7594	15.9049	3.9152		11.1894	1.84774	9.36986	-0.0706424	5.10689	-0.854428		31.6363	10.7735	33.0264	12.4308	15.4265	9.04813
	11.2061	1.37205	7.58129	0.327202	4.51671	-0.929302		31.653	14.3838	32.4683	12.6213	15.2556	2.68255		11.2061	1.82779	7.85412	-0.155458	4.36149	-0.351678		31.653	10.8478	33.4786	11.5148	14.5733	6.29076
	11.2228	1.38118	7.66531	0.59916	6.32767	-0.820715		31.6697	14.3289	32.0646	12.3422	15.3066	2.52005		11.2228	1.35089	6.49062	-0.160211	4.04638	-0.51184		31.6697	11.1263	32.6171	11.2854	15.0031	6.70707
	11.2394	0.988062	7.17084	0.713894	5.02785	-0.545365		31.6863	14.5554	31.4755	12.3266	15.0152	2.23924		11.2394	1.25321	6.14811	-1.36524	3.61555	-0.796995		31.6863	10.7171	31.7067	10.8822	14.9034	5.88111
	11.2561	0.789266	5.13324	0.745096	4.88234	1.08142		31.703	14.4394	31.2138	12.2128	13.9781	1.4067		11.2561	1.48638	5.3248	-1.43682	2.61155	0.655935		31.703	11.2184	31.4645	11.2402	14.3895	6.00684
	11.2728	0.355813	4.52247	0.500651	4.52415	0.842949		31.7197	13.9451	30.9627	11.8411	14.6692	1.51248		11.2728	0.78978	6.02618	-0.616913	2.1437	1.15724		31.7197	10.658	32.2499	10.858	14.6757	4.8726
	11.2894	0.533895	5.03648	0.382391	3.30007	-0.864222		31.7363	14.1171	30.545	11.8706	13.9622	3.29127		11.2894	0.426937	4.97188	-1.23467	1.43319	-0.222236		31.7363	10.1681	31.3511	10.7005	14.1466	3.66635
	11.3061	0.272531	4.4146	-0.0542657	2.63736	-0.383329		31.753	13.6211	30.5125	12.2645	13.7588	1.89683		11.3061	0.440179	4.22591	-1.523	1.02493	-1.93885		31.753	10.2497	30.4244	10.3735	13.9862	4.61035
	11.3228	0.354809	3.67419	0.44152	1.33435	-1.26615		31.7697	13.8684	30.3775	11.6755	13.5099	1.52895		11.3228	0.280778	3.44592	-2.02616	0.782483	-0.154115		31.7697	10.1992	29.9854	9.86188	14.0644	5.06526
	11.3394	-0.0581065	2.95256	0.371767	0.976867	-1.82113		31.7863	13.5834	29.86	11.2879	12.8304	4.50465		11.3394	0.42672	3.48322	-1.81189	0.120388	0.261512		31.7863	10.0645	29.7926	9.47849	13.1716	4.8905
	11.3561	0.197249	3.03137	-0.164991	0.799835	-1.65117		31.803	13.4534	30.2004	11.5565	12.9042	3.65755		11.3561	-0.000525718	3.48838	-1.23229	-0.487417	-0.0508896		31.803	10.0043	29.8401	9.57341	13.3646	7.62476
	11.3728	-0.112954	3.80037	0.0374687	0.916617	-2.04044		31.8197	13.8395	29.5647	11.255	12.0567	4.05384		11.3728	-0.448491	3.21135	-0.685137	-0.502406	0.582327		31.8197	9.7099	29.2002	9.11427	13.2506	5.83182
	11.3894	-0.203218	3.88799	-0.00858093	1.03202	-0.960215		31.8363	13.6744	29.9952	11.1554	12.3468	3.66938		11.3894	0.132692	2.78011	-1.1682	-0.117823	3.4464		31.8363	9.70856	28.2814	9.16779	12.2796	4.06352
	11.4061	-0.273279	3.856	0.178752	1.00442	0.025464		31.853	12.9464	29.7565	10.9116	12.1678	2.30414		11.4061	-0.259073	2.22983	-1.47929	-0.523438	2.17673		31.853	9.2996	27.8272	8.52352	12.5386	5.24349
	11.4228	-0.754454	4.18134	0.738979	0.206475	-0.518724		31.8697	13.1709	29.1878	10.9471	11.8087	1.52612		11.4228	-0.378129	1.81997	-1.22865	-0.518772	-0.690679		31.8697	9.56567	28.2385	8.88664	12.4419	4.85199
	11.4394	-0.86814	3.35655	1.0207	0.145264	-0.245795		31.8863	13.8185	29.3461	10.1419	11.7463	1.62549		11.4394	-0.384615	1.82407	-1.32553	-0.574594	2.5295		31.8863	8.67123	27.3817	8.82046	11.8537	6.65658
	11.4561	-0.614953	2.78574	0.721231	0.504135	0.0235232		31.903	12.5567	28.8772	10.2096	11.2478	1.15641		11.4561	-0.148427	1.11745	-1.63232	0.72092	0.707511		31.903	9.04012	26.4568	8.51946	11.8758	4.73801
	11.4728	-0.876322	2.46102	0.160272	0.82818	-1.7922		31.9197	13.2071	29.0938	10.2851	11.9899	3.03657		11.4728	-0.213262	0.641243	-1.77641	1.05483	1.13249		31.9197	8.82734	26.6372	8.16653	11.6543	4.67166
	11.4894	-0.523117	1.75957	0.488107	1.20065	-0.992467		31.9363	12.9139	28.183	10.3786	11.872	0.799302		11.4894	-0.172191	0.647133	-1.46427	1.30489	0.824208		31.9363	8.87867	26.2978	8.4831	11.2597	4.92209
	11.5061	-0.704559	1.28899	0.247234	0.554774	-0.539251		31.953	13.1682	27.5542	10.4714	11.4172	9.25702		11.5061	0.165831	1.44639	-1.7874	0.516976	3.01041		31.953	8.76445	26.0234	8.0991	11.1731	3.64473
	11.5228	-0.435142	1.57954	1.14758	0.140106	-0.194882		31.9697	13.7837	28.4111	9.83978	11.0522	4.59801		11.5228	-0.0346787	0.621146	-1.76153	-0.357127	0.702088		31.9697	8.77784	25.5781	8.30677	11.5505	4.38407
	11.5394	-0.872517	1.5506	0.753468	-0.645851	-2.19807		31.9863	13.9342	27.946	9.66477	10.6123	2.5897		11.5394	0.220327	0.665483	-1.56247	0.176244	0.61481		31.9863	9.07245	25.6666	8.24466	12.6069	4.27481
	11.5561	-0.508817	1.5039	0.704695	-0.378116	-1.27979		32.003	13.7236	27.7123	9.88675	10.7859	1.05893		11.5561	0.250076	1.02914	-1.50067	-0.39519	1.56984		32.003	8.91101	25.0429	7.8567	11.2527	3.42009
	11.5728	-0.307973	1.42995	0.300324	0.306888	-1.05259		32.0197	13.2676	27.7278	10.4079	10.0208	1.8612		11.5728	-0.253408	0.759948	-1.41663	-0.58872	1.49015		32.0197	8.4136	24.3525	7.76026	11.0617	4.81987
	11.5894	-0.718437	1.07015	1.00549	-0.703426	-0.158594		32.0363	13.4598	26.4394	10.0289	10.4858	5.92887		11.5894	0.176775	1.17987	-1.90817	-0.384233	2.3839		32.0363	8.66498	24.4106	8.06265	11.3905	6.61081
	11.6061	-0.507572	0.392192	0.422731	-1.05917	-1.8851		32.053	13.3511	26.4973	10.2404	9.92372	2.4505		11.6061	0.148965	1.1175	-2.15003	-0.864081	-0.0400846		32.053	8.5181	24.4879	7.52964	10.9036	5.69588
	11.6228	-0.394299	1.38381	0.541434	-0.895179	0.283578		32.0697	12.9213	26.8897	9.88093	9.90907	4.28191		11.6228	-0.20418	1.71394	-1.61377	-1.01562	1.29664		32.0697	8.44781	24.5571	7.61935	11.1832	4.18341
	11.6394	-0.0910586	2.26773	0.0859201	0.21024	-1.54685		32.0863	13.4391	26.8258	9.51002	9.5562	4.01406		11.6394	-0.0634694	1.45047	-1.80865	-0.943856	-0.212948		32.0863	8.13371	24.5215	7.47164	10.2407	4.42672
	11.6561	-0.179864	1.42817	0.0846104	2.01072	-1.76519		32.103	13.3182	26.188	9.34966	10.5841	2.50088		11.6561	0.0312597	1.09684	-0.220961	-1.17041	2.3625		32.103	8.00976	24.0319	7.53881	10.7853	4.60403
	11.6728	-0.050813	1.31822	0.422449	2.52304	-1.98813		32.1197	13.4269	25.4338	9.04218	9.85315	0.698797		11.6728	-0.0655824	0.969956	-0.674898	-1.04565	-0.0204869		32.1197	8.0213	23.96	7.4647	9.46183	6.46841
	11.6894	0.333569	1.64498	0.32746	3.01571	-1.51918		32.1363	12.6819	25.5852	8.88033	10.4815	2.29955		11.6894	-0.582571	-0.577295	-1.03848	-0.399801	1.61326		32.1363	8.00516	23.3711	7.11763	9.92493	5.86558
	11.7061	0.0121243	1.5842	0.389564	2.50944	-1.7557		32.153	12.7889	25.8046	9.28482	10.5341	3.78089		11.7061	-0.407149	-0.312577	-1.58961	-0.44824	-0.733549		32.153	8.01552	23.2982	7.21314	10.4128	4.80513
	11.7228	-0.0772728	1.01459	0.436658	2.30173	-0.338829		32.1697	12.8205	25.6777	8.9768	9.41832	1.58469		11.7228	-0.383504	-0.444047	-1.57666	0.373236	4.26087		32.1697	8.11412	23.3426	7.08845	10.1014	3.71636
	11.7394	0.0560387	0.618167	0.258575	2.15878	-1.90094		32.1863	12.605	25.3644	8.50081	9.47812	6.88365		11.7394	-0.454365	-0.965205	-1.90423	0.303125	1.81987		32.1863	7.90884	23.1855	6.92023	9.68165	3.79301
	11.7561	-0.328366	1.27251	-0.0111419	1.05146	-0.977282		32.203	11.9567	25.1236	9.06352	8.9694	2.4907		11.7561	-0.0441787	-0.343441	-2.13275	0.192937	-0.229033		32.203	7.97851	23.7632	6.62454	10.6759	3.40109
	11.7728	-0.256028	0.719806	-0.107512	1.23462	-0.761529		32.2197	11.8039	25.0571	8.84481	9.54074	1.48475		11.7728	0.054722	-0.335828	-1.47555	-0.0884195	1.25936		32.2197	7.58705	23.5618	6.92143	9.40452	3.76032
	11.7894	-0.212725	0.659942	-0.0809478	0.457071	-1.63588		32.2363	12.3009	25.1428	9.02502	8.7206	5.14725		11.7894	0.286154	0.0568114	-1.13372	-0.0535011	-1.32082		32.2363	7.8236	22.6323	6.86164	9.71365	3.28401
	11.8061	0.617174	0.601928	-0.0386124	0.0934633	-0.612366		32.253	12.0942	25.9556	8.97333	8.37831	7.09255		11.8061	-0.266722	-0.0656062	-1.51744	-0.296472	2.90406		32.253	7.85155	22.872	6.8753	9.96898	3.14689
	11.8228	0.149294	0.461891	-0.0870563	-0.347985	-0.674784		32.2697	12.1816	25.2367	8.95468	8.64961	3.95849		11.8228	0.195022	1.3468	-1.33383	-0.565175	0.868757		32.2697	7.75855	23.0225	7.5285	9.10488	4.32784
	11.8394	0.556956	0.551488	0.0839709	-0.270394	-1.56194		32.2863	12.2403	24.3666	8.52014	8.26924	2.71149		11.8394	0.287788	1.05429	-1.28732	-1.1014	2.65624		32.2863	7.88209	23.0709	7.31942	9.32509	4.26171
	11.8561	0.619696	1.28818	0.85241	-0.789494	-1.82849		32.303	12.1784	25.0919	8.61721	8.27679	2.39994		11.8561	0.608256	0.554555	-1.56565	-1.46938	3.52379		32.303	7.77657	23.1987	7.30469	9.4572	4.12397
	11.8728	0.0225256	1.15766	1.01334	-0.950707	-3.04665		32.3197	12.1915	25.1029	9.07564	7.83485	2.50963		11.8728	0.317618	-0.470695	-1.8235	-1.29455	-0.694213		32.3197	7.71278	22.528	6.99002	8.78964	6.19385
	11.8894	-0.00527108	1.01558	1.5086	-1.04746	-1.9079		32.3363	12.057	24.5081	8.50551	7.53977	1.61705		11.8894	0.556416	-0.644478	-1.77355	-1.09214	-0.832534		32.3363	8.06443	22.6934	7.2761	8.25786	3.92202
	11.9061	0.215369	0.579178	0.663519	-0.859955	-0.949455		32.353	11.8392	25.4987	8.45645	7.90013	0.838794		11.9061	0.776425	-0.66552	-1.18357	-1.95674	-2.40443		32.353	7.25553	22.5208	6.93811	8.79628	3.87413
	11.9228	0.489061	0.89125	0.331752	-0.976132	-2.08295		32.3697	12.9802	25.3569	8.27719	8.62281	1.28378		11.9228	0.00771219	-0.989174	-1.58788	-1.37315	-0.56959		32.3697	7.00458	22.0202	6.32884	8.92788	4.18901
	11.9394	-0.295373	1.21886	0.719563	-1.36444	-1.65168		32.3863	13.1061	25.1047	8.25037	7.83878	2.04092		11.9394	-0.071221	-0.769542	-1.28645	-1.2755	-0.522859		32.3863	7.72527	22.0002	6.7409	9.18973	4.14712
	11.9561	0.0331766	0.560671	0.435135	-0.590175	-1.91132		32.403	12.5357	25.0551	8.3933	7.69545	4.92672		11.9561	0.176849	-0.906279	-1.10387	0.580274	2.71588		32.403	7.44911	21.5475	6.95639	8.76665	11.0329
	11.9728	-0.515965	0.149119	0.113264	0.0604639	-1.22165		32.4197	12.4396	24.228	8.08009	7.84939	1.58825		11.9728	-0.140456	-0.670253	-1.72336	0.030113	1.05847		32.4197	7.65323	21.4978	7.54074	8.97467	13.6345
	11.9894	-0.554931	0.759929	0.731664	0.0290848	-2.13866		32.4363	12.0889	24.0229	7.32855	7.93551	1.42776		11.9894	-0.147348	-0.634087	-1.47332	-0.41603	-0.383824		32.4363	7.26526	21.3833	6.90323	8.7155	9.24988
	12.0061	-0.491631	0.400756	-0.303553	-0.708919	-1.44278		32.453	12.0257	24.1131	7.75398	7.42999	1.96445		12.0061	-0.0926719	-1.29793	-1.45727	-0.720618	4.61954		32.453	7.43718	21.1513	6.62856	8.30915	5.83483
	12.0228	-0.486726	0.646111	-0.142609	0.120198	-1.07712		32.4697	12.0426	23.9711	8.13171	7.4059	2.00297		12.0228	0.0104077	-1.00218	-1.49639	-0.504774	-1.54819		32.4697	6.4165	21.2645	6.35298	9.53195	5.84102
	12.0394	-0.0766343	0.494334	0.157318	-0.237879	-0.0350087		32.4863	11.9964	24.3299	7.93594	7.83444	1.61056		12.0394	-0.0641322	-1.23152	-1.24439	-1.15304	-1.24785		32.4863	6.98154	20.9378	6.92077	8.57481	6.21366
	12.0561	-0.560042	0.828584	1.42307	0.0883683	1.66946		32.503	11.7126	23.6022	8.50507	7.49137	0.721068		12.0561	-0.0664396	-0.443853	-1.64099	-1.06556	-1.59873		32.503	7.3832	20.8708	6.68362	9.06203	4.69778
	12.0728	-0.357164	0.499691	1.33627	-0.406444	-0.0753628		32.5197	11.8217	23.2214	8.85552	8.06063	1.48649		12.0728	0.152822	-0.0829929	-1.38552	-0.654969	3.20703		32.5197	7.32212	20.7139	6.98552	9.04765	4.70632
	12.0894	-0.181772	0.638292	0.588148	-0.275757	-0.943491		32.5363	11.2042	23.5259	8.79053	8.06037	2.8521		12.0894	0.703959	-0.391444	-1.42743	-0.769203	3.43141		32.5363	6.58459	20.5053	6.87434	8.61609	5.52281
	12.1061	-0.176797	0.449373	0.411781	-1.38542	-1.62411		32.553	11.4197	23.0373	8.35716	8.39513	4.76796		12.1061	1.74142	-0.656044	-1.19225	-0.441187	-1.38113		32.553	7.08858	20.7746	7.15285	8.64405	3.92002
	12.1228	-1.23866	0.216171	0.134115	-1.25873	-1.14845		32.5697	11.8825	22.5845	8.68203	8.36079	2.8241		12.1228	1.74766	-1.11643	-1.30719	-1.07732	-0.204052		32.5697	6.88024	20.3551	7.12603	8.05957	5.14433
	12.1394	-1.27173	0.0944836	0.195587	-1.86421	-1.45808		32.5863	11.7866	22.8172	8.32017	7.67571	3.80183		12.1394	1.71911	-0.711283	-1.0231	-0.732478	4.72336		32.5863	6.60533	20.8771	7.16587	7.95897	4.4905
	12.1561	-0.668962	0.24649	0.20297	-1.40555	-1.38222		32.603	12.2212	22.5121	8.36541	7.57873	4.60047		12.1561	1.53346	-0.825206	-1.49496	-0.62763	1.11079		32.603	7.11514	21.377	6.53458	8.89459	4.13371
	12.1728	-0.916171	1.57671	0.246223	-1.15015	-1.92977		32.6197	11.7477	22.5946	8.06208	7.59295	3.28297		12.1728	1.17288	-0.524239	-1.62573	-0.809865	-1.69861		32.6197	6.75113	22.0995	6.49621	7.87235	5.06858
	12.1894	-0.517391	2.12872	0.405115	-1.51949	-1.84551		32.6363	12.6334	22.7304	7.67306	7.18629	2.51417		12.1894	0.652136	-0.792675	-1.90463	-0.762247	0.787359		32.6363	6.40285	21.6302	7.1511	7.92087	5.79755
	12.2061	-0.0818828	1.6048	-0.0985262	-1.5344	-1.03842		32.653	12.1849	22.4695	7.83117	7.16973	1.76162		12.2061	0.64041	-1.25148	-2.53878	-0.494877	1.40724		32.653	7.10257	22.1021	6.77003	7.64495	4.4239
	12.2228	-0.576967	1.00899	-0.259218	-1.77937	-0.49811		32.6697	12.082	21.8918	8.06611	7.49542	1.75278		12.2228	0.517081	-1.22518	-1.4591	0.112145	-0.986473		32.6697	6.76992	22.6503	6.95343	7.55576	3.83029
	12.2394	-0.853582	0.342855	-0.159614	-1.03817	-2.19245		32.6863	12.4426	21.6423	7.16615	6.77603	1.31435		12.2394	1.02625	-2.04933	-1.02323	-0.639213	-1.09677		32.6863	6.77439	22.8253	6.77506	8.7511	5.0204
	12.2561	-0.91423	0.502595	0.0123102	-1.03445	-1.99588		32.703	11.9655	21.515	7.99376	7.79431	1.77358		12.2561	0.482277	-1.72614	-1.43414	-0.57691	-1.25107		32.703	6.4134	22.5523	6.95835	8.23372	3.80675
	12.2728	-0.695208	0.837818	-0.376186	-0.91676	-0.993029		32.7197	11.8541	21.598	7.94941	7.08292	4.63188		12.2728	0.494545	-1.50803	-1.17131	-0.405196	-1.00256		32.7197	6.33985	22.6486	6.73406	8.19375	3.03163
	12.2894	-0.984578	0.141663	-0.197404	-1.81547	-1.11415		32.7363	11.8812	21.8238	7.82912	6.46419	4.15115		12.2894	0.373198	-1.62812	-1.41991	0.0642673	-0.947532		32.7363	6.96751	22.6912	6.86306	8.85939	0.983579
	12.3061	-0.418362	-0.0448673	-0.168443	-1.88788	-3.09868		32.753	11.3753	22.0271	7.73146	7.14213	2.62895		12.3061	0.100407	-2.16364	-1.39732	-0.365216	-0.903913		32.753	6.23539	22.7073	6.85158	8.15499	2.43581
	12.3228	-1.10299	-0.417269	-0.121183	-1.91819	-1.42297		32.7697	11.7248	21.3657	7.52155	7.44479	2.937		12.3228	-0.208509	-1.47138	-1.66633	0.0951952	0.378601		32.7697	5.743	23.4189	6.90002	8.24777	2.62479
	12.3394	-0.779316	-0.734064	-0.42383	-0.726692	-2.37239		32.7863	11.6082	20.9606	7.98121	7.28585	1.32523		12.3394	0.115908	-1.19813	-1.80222	0.392585	-1.43958		32.7863	6.03164		7.05114	8.74264	4.48401
	12.3561	-0.342435	-0.692778	-0.570594	-1.19336	-1.07043		32.803	11.33	21.243	7.99618	7.26696	2.4855		12.3561	0.00831015	-1.04032	-1.43725	0.756291	-0.571232		32.803	6.38348		6.72046	7.95422	3.98157
	12.3728	-0.283835	-0.081908	-0.479471	-1.14225	-0.617438		32.8197	11.3848	21.322	7.45719	6.95719	3.09589		12.3728	0.488918	-1.05207	-1.26456	0.0177751	0.215278		32.8197	5.53084		6.79415	8.07846	7.39274
									11.2465	21.2394	7.38356	6.2283	3.64368

## Sheet: fig5. e
Fig. 5e	VEH	COC	DETQ	COC+DETQ
Baseline ΔF/F	-0.561159	8.68003	0.355147	6.80746
	-0.411764	17.9231	0.161	17.2748
	-0.827545	7.05193	0.272195	6.02954
	-0.0547551	4.2222	-0.752705	6.62743
	-0.459336	3.44265	-0.421876	5.13688

## Sheet: fig5. f
Fig. 5f	Time (s)	Veh/Sal						Veh/Coc						DETQ/Sal						DETQ/Coc
ΔF/F	-60.0048	-0.733052	0.575284	-0.282516	0.0474886	0.266029		0.0958851	-1.08897	-0.33674	0.739969	-0.36571		-0.312757	-1.03481	0.466057	-0.362452	0.228436		0.473629	-0.432974	-0.0216607	0.574793	0.619441
	-59.9949	-0.734258	0.57807	-0.287206	0.0413695	0.274309		0.102849	-1.09649	-0.335037	0.736302	-0.378416		-0.31761	-1.0215	0.46429	-0.362975	0.224687		0.478681	-0.436095	-0.0203405	0.580536	0.648629
	-59.9851	-0.734935	0.580067	-0.292333	0.0351555	0.282691		0.11036	-1.10354	-0.333731	0.732429	-0.390087		-0.322483	-1.00793	0.462159	-0.363391	0.221208		0.483478	-0.439656	-0.0188458	0.586459	0.678848
	-59.9753	-0.735073	0.581263	-0.297879	0.0288747	0.29106		0.118364	-1.11007	-0.33282	0.728346	-0.400595		-0.32735	-0.994155	0.459654	-0.363677	0.218055		0.488011	-0.443582	-0.0171494	0.592515	0.710086
	-59.9654	-0.734663	0.581654	-0.303816	0.0225458	0.299307		0.126794	-1.11606	-0.332299	0.724044	-0.409823		-0.332186	-0.980227	0.456774	-0.363807	0.215277		0.492269	-0.447792	-0.015228	0.59865	0.742316
	-59.9556	-0.733693	0.581242	-0.310113	0.0161803	0.307333		0.135572	-1.12151	-0.332159	0.719516	-0.417666		-0.336963	-0.966186	0.453517	-0.363754	0.212918		0.49624	-0.452208	-0.0130628	0.604809	0.775489
	-59.9458	-0.732153	0.580037	-0.316727	0.00978444	0.315048		0.144615	-1.12639	-0.332386	0.714748	-0.42403		-0.341655	-0.95207	0.449889	-0.36349	0.211008		0.499916	-0.456748	-0.0106401	0.610929	0.809539
	-59.9359	-0.730033	0.578052	-0.323613	0.00336246	0.322375		0.15383	-1.13071	-0.332961	0.709728	-0.428834		-0.346232	-0.937914	0.445897	-0.362985	0.209569		0.503287	-0.461337	-0.00795183	0.616951	0.844379
	-59.9261	-0.727327	0.575306	-0.330715	-0.00308071	0.329246		0.163121	-1.13447	-0.33386	0.704437	-0.432012		-0.350668	-0.923748	0.44155	-0.36221	0.208606		0.506346	-0.465899	-0.00499577	0.62281	0.879906
	-59.9163	-0.724033	0.571819	-0.337975	-0.00953659	0.335599		0.172387	-1.13769	-0.335056	0.698858	-0.433506		-0.354936	-0.9096	0.436858	-0.361135	0.20811		0.509088	-0.470364	-0.00177555	0.628442	0.916002
	-59.9065	-0.720152	0.567614	-0.345327	-0.015991	0.341379		0.181529	-1.1404	-0.336518	0.69297	-0.433278		-0.359015	-0.895498	0.431832	-0.359727	0.208057		0.511509	-0.474666	0.00169923	0.633782	0.952537
	-59.8966	-0.715688	0.562715	-0.352702	-0.0224229	0.346527		0.190453	-1.14262	-0.338216	0.686754	-0.4313		-0.362889	-0.881472	0.426484	-0.357955	0.208408		0.513605	-0.478741	0.00541295	0.638764	0.989372
	-59.8868	-0.710653	0.557145	-0.36003	-0.0288036	0.350983		0.199067	-1.14439	-0.340123	0.680193	-0.427564		-0.36655	-0.867554	0.420823	-0.355787	0.209112		0.515374	-0.482525	0.00934387	0.643322	1.02636
	-59.877	-0.705061	0.550928	-0.367239	-0.0350977	0.354677		0.207292	-1.14576	-0.342214	0.673277	-0.422078		-0.369997	-0.85378	0.41486	-0.353189	0.210108		0.516813	-0.485958	0.013464	0.647388	1.06336
	-59.8671	-0.698933	0.544087	-0.374259	-0.0412639	0.357534		0.215057	-1.14677	-0.344474	0.666001	-0.414871		-0.373241	-0.840188	0.408606	-0.350132	0.211324		0.51792	-0.488975	0.0177392	0.650894	1.10023
	-59.8573	-0.69229	0.536648	-0.381025	-0.0472564	0.35947		0.222307	-1.14747	-0.346894	0.658366	-0.405987		-0.376305	-0.826822	0.402072	-0.346588	0.212688		0.518692	-0.491514	0.0221288	0.653772	1.13681
	-59.8475	-0.685156	0.528641	-0.387476	-0.0530277	0.360398		0.228997	-1.14791	-0.349474	0.650384	-0.39549		-0.379221	-0.813724	0.395269	-0.342533	0.214125		0.519126	-0.493509	0.0265864	0.655958	1.17298
	-59.8376	-0.677553	0.520097	-0.39356	-0.0585304	0.36023		0.2351	-1.14814	-0.352224	0.642075	-0.38346		-0.382028	-0.800943	0.388206	-0.337949	0.215563		0.51922	-0.494895	0.0310601	0.657388	1.2086
	-59.8278	-0.669502	0.511056	-0.399232	-0.0637196	0.358888		0.240601	-1.14821	-0.355163	0.633463	-0.369991		-0.384775	-0.788525	0.380896	-0.332825	0.21694		0.518969	-0.495606	0.0354927	0.658002	1.24355
	-59.818	-0.661021	0.501562	-0.404456	-0.0685554	0.356307		0.245494	-1.14813	-0.358317	0.624581	-0.355191		-0.387514	-0.776516	0.373346	-0.327159	0.218204		0.518366	-0.495584	0.0398229	0.657746	1.27769
	-59.8082	-0.65212	0.491667	-0.409205	-0.0730044	0.352444		0.249787	-1.14796	-0.361719	0.615463	-0.339176		-0.390297	-0.76496	0.365569	-0.320952	0.219316		0.517403	-0.494773	0.0439857	0.656569	1.31092
	-59.7983	-0.642806	0.481429	-0.413455	-0.077042	0.347283		0.253491	-1.14769	-0.365409	0.606143	-0.322068		-0.393175	-0.753897	0.357573	-0.314216	0.220255		0.516068	-0.49313	0.0479133	0.654427	1.34313
	-59.7885	-0.633081	0.47091	-0.417192	-0.0806529	0.340843		0.256624	-1.14735	-0.369426	0.596652	-0.303997		-0.396192	-0.74336	0.349369	-0.306969	0.221014		0.514342	-0.490623	0.0515361	0.651284	1.3742
	-59.7787	-0.62294	0.460179	-0.420402	-0.0838322	0.333171		0.259205	-1.14695	-0.373816	0.587018	-0.285092		-0.399384	-0.733378	0.340969	-0.299233	0.221602		0.512206	-0.487235	0.0547841	0.647109	1.40406
	-59.7688	-0.612377	0.449306	-0.42307	-0.0865847	0.324349		0.261254	-1.14647	-0.378621	0.577264	-0.265484		-0.402774	-0.723967	0.332386	-0.291037	0.222044		0.509634	-0.482966	0.0575877	0.641878	1.43259
	-59.759	-0.601382	0.438361	-0.425183	-0.0889249	0.314486		0.26279	-1.14592	-0.383883	0.567409	-0.245304		-0.406373	-0.715137	0.32364	-0.282419	0.222377		0.506598	-0.477831	0.0598804	0.635575	1.45972
	-59.7492	-0.589946	0.427417	-0.426725	-0.0908751	0.303714		0.263834	-1.14528	-0.389642	0.557466	-0.22468		-0.410181	-0.706885	0.314754	-0.273418	0.222648		0.503068	-0.471861	0.0615996	0.628189	1.48537
	-59.7393	-0.578064	0.416539	-0.427674	-0.0924643	0.292182		0.264404	-1.14455	-0.395929	0.547448	-0.20374		-0.414183	-0.699196	0.305757	-0.264085	0.222913		0.499012	-0.465098	0.0626892	0.61972	1.50948
	-59.7295	-0.565733	0.405792	-0.42801	-0.0937262	0.280045		0.264522	-1.14372	-0.402772	0.537365	-0.182603		-0.418353	-0.692048	0.296686	-0.254474	0.223232		0.494401	-0.457597	0.0631011	0.610172	1.53198
	-59.7197	-0.552958	0.395235	-0.427709	-0.0946975	0.267465		0.264211	-1.14278	-0.410187	0.527235	-0.161389		-0.422659	-0.685407	0.287585	-0.244649	0.223669		0.489209	-0.449417	0.0627968	0.599562	1.55282
	-59.7098	-0.539751	0.38492	-0.42675	-0.095416	0.254596		0.263498	-1.14172	-0.418179	0.517074	-0.140208		-0.427062	-0.679234	0.278503	-0.234679	0.224288		0.483413	-0.44062	0.0617485	0.58791	1.57196
	-59.7	-0.526133	0.374891	-0.425114	-0.0959188	0.241586		0.262414	-1.14054	-0.426744	0.506909	-0.119163		-0.431519	-0.673486	0.269498	-0.224639	0.225148		0.476999	-0.431273	0.0599405	0.57525	1.58937
	-59.6902	-0.512134	0.365186	-0.422788	-0.0962415	0.228573		0.260995	-1.13924	-0.435863	0.496772	-0.098349		-0.43599	-0.668119	0.260628	-0.214608	0.226305		0.46996	-0.421439	0.0573688	0.561618	1.60502
	-59.6804	-0.497792	0.355837	-0.419767	-0.0964173	0.215683		0.259283	-1.13781	-0.44551	0.486702	-0.0778493		-0.440436	-0.663091	0.251955	-0.204665	0.227806		0.462297	-0.411179	0.054041	0.547064	1.61889
	-59.6705	-0.483154	0.34687	-0.416053	-0.0964764	0.203029		0.257321	-1.13627	-0.455645	0.476743	-0.0577374		-0.44482	-0.658365	0.243536	-0.19489	0.229685		0.454025	-0.400555	0.049976	0.531641	1.63096
	-59.6607	-0.468273	0.338305	-0.411653	-0.0964467	0.190715		0.255156	-1.13462	-0.466222	0.466944	-0.0380757		-0.449115	-0.65391	0.235426	-0.185357	0.231965		0.445166	-0.389625	0.0452015	0.51541	1.64121
	-59.6509	-0.453205	0.330158	-0.406579	-0.0963543	0.178834		0.25283	-1.13286	-0.477188	0.457354	-0.0189162		-0.453296	-0.649702	0.227672	-0.176134	0.234657		0.435755	-0.378447	0.0397535	0.498438	1.64961
	-59.641	-0.438008	0.322442	-0.400843	-0.0962244	0.167468		0.250384	-1.131	-0.488489	0.448022	-0.000301856		-0.457347	-0.645726	0.220314	-0.167281	0.237755		0.425837	-0.367079	0.0336729	0.480795	1.65616
	-59.6312	-0.42274	0.31517	-0.394459	-0.0960822	0.15669		0.247852	-1.12905	-0.500064	0.438996	0.0177316		-0.461256	-0.641973	0.213384	-0.158851	0.24124		0.415469	-0.355581	0.0270042	0.462559	1.66081
	-59.6214	-0.407458	0.30835	-0.387433	-0.0959546	0.146561		0.245256	-1.12702	-0.511853	0.430321	0.0351538		-0.465019	-0.63844	0.206908	-0.150885	0.24508		0.404717	-0.344014	0.0197928	0.443809	1.66355
	-59.6115	-0.392214	0.301988	-0.379764	-0.0958703	0.137131		0.24261	-1.1249	-0.523794	0.422033	0.0519377		-0.468632	-0.635126	0.200906	-0.143419	0.249233		0.393652	-0.332439	0.0120825	0.424628	1.66434
	-59.6017	-0.377055	0.296086	-0.371447	-0.0958613	0.128433		0.239914	-1.1227	-0.535826	0.41417	0.0680582		-0.472097	-0.632035	0.195396	-0.13648	0.253647		0.382354	-0.32092	0.00391426	0.405099	1.66315
	-59.5919	-0.362024	0.290643	-0.362468	-0.0959634	0.120488		0.237159	-1.12043	-0.547884	0.406761	0.0834905		-0.475418	-0.629166	0.190399	-0.130089	0.258264		0.370905	-0.309517	-0.00467557	0.385309	1.65996
	-59.5821	-0.347159	0.285649	-0.352809	-0.0962162	0.113298		0.234326	-1.11808	-0.559902	0.399835	0.0982103		-0.4786	-0.626518	0.185935	-0.124266	0.263022		0.359388	-0.298292	-0.0136562	0.365344	1.65475
	-59.5722	-0.332494	0.28109	-0.34245	-0.0966635	0.106853		0.231387	-1.11566	-0.571815	0.393416	0.112194		-0.481648	-0.624087	0.18203	-0.119026	0.267859		0.347881	-0.287301	-0.0230026	0.345291	1.64749
	-59.5624	-0.318062	0.276946	-0.331378	-0.0973531	0.101127		0.228314	-1.11318	-0.58355	0.38753	0.12542		-0.48457	-0.621861	0.178716	-0.114386	0.272715		0.33646	-0.276598	-0.0326955	0.325232	1.63819
	-59.5526	-0.303897	0.27319	-0.319582	-0.0983357	0.0960881		0.225076	-1.11064	-0.595038	0.382199	0.137869		-0.487372	-0.619826	0.176029	-0.110357	0.277534		0.325192	-0.266232	-0.0427205	0.30525	1.62685
	-59.5427	-0.290033	0.26979	-0.307067	-0.0996635	0.0916944		0.221647	-1.10806	-0.606205	0.377449	0.14953		-0.490062	-0.617961	0.174007	-0.106954	0.282268		0.314136	-0.256244	-0.0530665	0.285419	1.6135
	-59.5329	-0.27651	0.266712	-0.293852	-0.101389	0.0879049		0.218007	-1.10545	-0.616977	0.3733	0.160398		-0.492648	-0.616238	0.172691	-0.104186	0.286877		0.303339	-0.246672	-0.0637241	0.26581	1.59816
	-59.5231	-0.263371	0.26392	-0.279972	-0.103563	0.0846811		0.214141	-1.10282	-0.627282	0.369776	0.170477		-0.495134	-0.614628	0.172117	-0.102059	0.29133		0.292839	-0.237545	-0.0746827	0.246487	1.58088
	-59.5132	-0.250667	0.26138	-0.265482	-0.106231	0.0819916		0.210047	-1.1002	-0.63705	0.366896	0.179786		-0.497524	-0.613095	0.17232	-0.100577	0.295608		0.282664	-0.228888	-0.0859284	0.227506	1.56173
	-59.5034	-0.23845	0.259058	-0.250453	-0.109433	0.0798157		0.205729	-1.09761	-0.646217	0.364677	0.188355		-0.49982	-0.611602	0.173324	-0.0997353	0.2997		0.27283	-0.22072	-0.097441	0.208913	1.54078
	-59.4936	-0.226778	0.256928	-0.234973	-0.1132	0.0781449		0.201204	-1.09507	-0.654722	0.363129	0.196227		-0.502015	-0.610108	0.175147	-0.0995207	0.303603		0.263346	-0.213056	-0.109192	0.190747	1.51812
	-59.4837	-0.215708	0.254969	-0.219139	-0.117553	0.0769843		0.196492	-1.09261	-0.662514	0.36226	0.203462		-0.504102	-0.608572	0.177795	-0.0999112	0.307322		0.254212	-0.205907	-0.121142	0.173034	1.49385
	-59.4739	-0.205293	0.253163	-0.203057	-0.122502	0.076351		0.191624	-1.09025	-0.669548	0.36207	0.210127		-0.506062	-0.606954	0.181263	-0.100874	0.310865		0.245425	-0.199282	-0.133241	0.155794	1.46806
	-59.4641	-0.195581	0.2515	-0.186835	-0.128045	0.0762721		0.186631	-1.08801	-0.675784	0.362553	0.216301		-0.507873	-0.605211	0.185536	-0.102365	0.314243		0.236978	-0.193193	-0.145427	0.139035	1.44088
	-59.4543	-0.186608	0.249972	-0.170579	-0.134168	0.076782		0.181549	-1.08592	-0.68119	0.363695	0.222069		-0.509507	-0.603307	0.190588	-0.104331	0.317465		0.228861	-0.18765	-0.157626	0.122756	1.41242
	-59.4444	-0.178399	0.248572	-0.154389	-0.140848	0.0779177		0.176412	-1.084	-0.68574	0.365479	0.227516		-0.510928	-0.601207	0.196384	-0.106708	0.320537		0.221066	-0.182667	-0.169756	0.106953	1.38279
	-59.4346	-0.170965	0.247294	-0.138357	-0.148049	0.0797156		0.171256	-1.08226	-0.68941	0.367879	0.232728		-0.512097	-0.598882	0.202879	-0.109428	0.323459		0.21359	-0.178264	-0.181725	0.091613	1.35212
	-59.4248	-0.1643	0.246126	-0.12256	-0.155725	0.0822074		0.166111	-1.08072	-0.692184	0.370861	0.237783		-0.512973	-0.596308	0.210022	-0.112418	0.326226		0.206431	-0.174461	-0.19344	0.0767253	1.32053
	-59.4149	-0.158387	0.245051	-0.107066	-0.163822	0.0854167		0.161007	-1.0794	-0.694045	0.374386	0.242753		-0.513511	-0.593472	0.217753	-0.115604	0.328824		0.199596	-0.171279	-0.204803	0.0622787	1.28816
	-59.4051	-0.153196	0.244047	-0.0919267	-0.172276	0.0893572		0.155972	-1.07829	-0.694984	0.378407	0.247698		-0.51367	-0.59037	0.226006	-0.118919	0.331238		0.193095	-0.168741	-0.215717	0.0482663	1.25514
	-59.3953	-0.148689	0.243081	-0.077182	-0.181019	0.0940314		0.151034	-1.07742	-0.694994	0.38287	0.252672		-0.51341	-0.587007	0.234708	-0.1223	0.333448		0.186945	-0.166864	-0.226092	0.0346877	1.22161
	-59.3854	-0.144823	0.242119	-0.0628595	-0.189973	0.0994313		0.146222	-1.07679	-0.694075	0.387711	0.257722		-0.512693	-0.5834	0.243777	-0.12569	0.335433		0.18117	-0.165658	-0.235842	0.0215506	1.18772
	-59.3756	-0.14155	0.241119	-0.0489758	-0.199058	0.10554		0.141567	-1.07639	-0.692233	0.392861	0.262887		-0.511486	-0.579575	0.253126	-0.129046	0.337176		0.175794	-0.165122	-0.244891	0.00887149	1.15359
	-59.3658	-0.138824	0.240039	-0.0355378	-0.208189	0.112334		0.137106	-1.07622	-0.689484	0.398243	0.268209		-0.509765	-0.575567	0.262661	-0.13233	0.33866		0.170844	-0.165244	-0.253175	-0.00332431	1.11939
	-59.356	-0.136602	0.238838	-0.0225436	-0.217282	0.119786		0.132883	-1.07627	-0.68585	0.403775	0.273728		-0.507506	-0.57142	0.272283	-0.135512	0.339872		0.166347	-0.165995	-0.260641	-0.0150037	1.08523
	-59.3461	-0.134844	0.237479	-0.00998399	-0.226254	0.127872		0.128946	-1.07653	-0.681365	0.409374	0.279494		-0.504698	-0.567182	0.28189	-0.138571	0.340805		0.162328	-0.167333	-0.26725	-0.0261273	1.05126
	-59.3363	-0.133518	0.235931	0.00215727	-0.235025	0.136566		0.125349	-1.07697	-0.676069	0.414957	0.285561		-0.501335	-0.562901	0.29138	-0.141488	0.341451		0.15881	-0.169202	-0.272975	-0.0366519	1.0176
	-59.3265	-0.132594	0.234172	0.0139016	-0.243522	0.145853		0.122149	-1.07758	-0.670013	0.420443	0.291999		-0.497418	-0.558626	0.300655	-0.144247	0.341806		0.15581	-0.171531	-0.277802	-0.0465328	0.98437
	-59.3166	-0.132047	0.232188	0.0252748	-0.251675	0.155719		0.119406	-1.07833	-0.663252	0.425761	0.298885		-0.492958	-0.554401	0.30962	-0.146835	0.341864		0.153346	-0.174242	-0.281726	-0.055726	0.951695
	-59.3068	-0.131855	0.229973	0.0363053	-0.259427	0.166159		0.117177	-1.07919	-0.65585	0.430845	0.306308		-0.487977	-0.550261	0.318191	-0.149238	0.341615		0.151429	-0.177248	-0.284753	-0.0641904	0.919687
	-59.297	-0.131996	0.22753	0.0470222	-0.266726	0.177172		0.115515	-1.08013	-0.647876	0.43564	0.314368		-0.482503	-0.546232	0.326296	-0.151445	0.341048		0.150071	-0.180462	-0.286894	-0.0718894	0.888456
	-59.2871	-0.13245	0.224865	0.057454	-0.273529	0.188758		0.114465	-1.08112	-0.6394	0.440101	0.323167		-0.476574	-0.542329	0.333874	-0.153442	0.340148		0.149279	-0.183794	-0.288163	-0.0787925	0.858114
	-59.2773	-0.133191	0.221988	0.0676262	-0.279801	0.200918		0.114063	-1.08214	-0.6305	0.444191	0.332808		-0.470234	-0.538553	0.340879	-0.155222	0.338896		0.149062	-0.187162	-0.288577	-0.0848759	0.828769
	-59.2675	-0.134196	0.21891	0.0775594	-0.285511	0.213647		0.11433	-1.08317	-0.621252	0.447881	0.343391		-0.463534	-0.534894	0.347279	-0.156775	0.337269		0.149426	-0.190492	-0.288153	-0.0901225	0.80053
	-59.2577	-0.135434	0.215642	0.0872682	-0.290636	0.226934		0.115275	-1.08418	-0.611739	0.45115	0.355006		-0.456527	-0.531331	0.353058	-0.158099	0.335243		0.150378	-0.193722	-0.286902	-0.0945224	0.773503
	-59.2478	-0.136874	0.212192	0.0967605	-0.295153	0.240759		0.116892	-1.08516	-0.60204	0.453981	0.367726		-0.449268	-0.527831	0.358211	-0.159193	0.33279		0.15192	-0.196804	-0.284835	-0.0980722	0.747792
	-59.238	-0.138483	0.208568	0.106037	-0.299044	0.255088		0.119161	-1.08608	-0.592238	0.456361	0.381611		-0.441811	-0.524355	0.362747	-0.160065	0.329884		0.154055	-0.19971	-0.281955	-0.100775	0.723494
	-59.2282	-0.140224	0.204774	0.115092	-0.30229	0.269873		0.122048	-1.08696	-0.582412	0.458281	0.3967		-0.434204	-0.520857	0.366683	-0.160725	0.326497		0.156778	-0.202427	-0.278262	-0.102637	0.700698
	-59.2183	-0.14206	0.200813	0.123916	-0.304876	0.285053		0.125506	-1.08776	-0.572643	0.459736	0.413016		-0.426493	-0.51729	0.370046	-0.161194	0.322602		0.160082	-0.204961	-0.273754	-0.103672	0.679485
	-59.2085	-0.143949	0.19669	0.132498	-0.30679	0.300553		0.129479	-1.0885	-0.563004	0.460726	0.430563		-0.418718	-0.513605	0.372867	-0.161494	0.318174		0.163953	-0.207335	-0.268424	-0.103896	0.659921
	-59.1987	-0.14585	0.192411	0.140825	-0.308023	0.316287		0.133903	-1.08918	-0.553569	0.461258	0.449333		-0.410913	-0.509755	0.375181	-0.161656	0.313193		0.168369	-0.209584	-0.26227	-0.103329	0.642058
	-59.1888	-0.147719	0.187983	0.148893	-0.308576	0.33216		0.138707	-1.0898	-0.544403	0.461345	0.469305		-0.40311	-0.505696	0.377022	-0.161718	0.307643		0.1733	-0.211755	-0.255291	-0.101993	0.625931
	-59.179	-0.14951	0.183419	0.156701	-0.308454	0.348074		0.143818	-1.09037	-0.535566	0.461007	0.49045		-0.395337	-0.501387	0.378428	-0.161717	0.301515		0.17871	-0.213897	-0.247492	-0.0999119	0.611557
	-59.1692	-0.151177	0.178737	0.164263	-0.307675	0.363932		0.149163	-1.09092	-0.527112	0.460274	0.512732		-0.387625	-0.496793	0.379431	-0.161697	0.294807		0.184555	-0.216063	-0.238892	-0.0971126	0.598939
	-59.1593	-0.152671	0.17396	0.171602	-0.306269	0.379644		0.15467	-1.09145	-0.519086	0.459183	0.536108		-0.380005	-0.491881	0.380063	-0.161702	0.287526		0.190785	-0.218302	-0.22952	-0.093622	0.588063
	-59.1495	-0.153946	0.169116	0.178759	-0.304277	0.39513		0.160272	-1.09199	-0.511525	0.457779	0.560529		-0.372512	-0.486621	0.380356	-0.161772	0.279686		0.197347	-0.220658	-0.219421	-0.0894673	0.578902
	-59.1397	-0.154957	0.164241	0.185786	-0.301752	0.41033		0.165907	-1.09256	-0.504457	0.456109	0.585937		-0.365187	-0.480988	0.380338	-0.161945	0.271306		0.204185	-0.223167	-0.208655	-0.0846748	0.571424
	-59.1299	-0.15566	0.159374	0.192751	-0.298757	0.425197		0.171526	-1.09316	-0.4979	0.454225	0.612268		-0.358077	-0.474959	0.380039	-0.162256	0.26241		0.211238	-0.225853	-0.197298	-0.0792687	0.56559
	-59.12	-0.15602	0.154554	0.199733	-0.295367	0.439706		0.17709	-1.09381	-0.491864	0.452178	0.639445		-0.351236	-0.468513	0.379488	-0.162728	0.253022		0.218448	-0.228733	-0.185442	-0.0732697	0.561363
	-59.1102	-0.156006	0.149823	0.206816	-0.29166	0.453853		0.182571	-1.09452	-0.48635	0.450016	0.667379		-0.344722	-0.461635	0.378718	-0.163379	0.243169		0.225756	-0.231816	-0.173188	-0.0666947	0.55871
	-59.1004	-0.155594	0.145216	0.214092	-0.287722	0.467645		0.187958	-1.09529	-0.481349	0.447785	0.695972		-0.338599	-0.454314	0.377767	-0.164215	0.232872		0.2331	-0.235099	-0.160646	-0.0595555	0.557601
	-59.0905	-0.15477	0.140766	0.221649	-0.283643	0.481105		0.193255	-1.09611	-0.476847	0.445523	0.725113		-0.332932	-0.446547	0.376676	-0.165236	0.222152		0.240425	-0.238577	-0.147931	-0.0518594	0.558015
	-59.0807	-0.153529	0.136496	0.229574	-0.279513	0.494258		0.198477	-1.097	-0.47282	0.443265	0.754682		-0.327786	-0.43834	0.375491	-0.166431	0.211025		0.247673	-0.242237	-0.135155	-0.043609	0.559939
	-59.0709	-0.151875	0.13242	0.237946	-0.275423	0.507135		0.203653	-1.09793	-0.469242	0.441039	0.784553		-0.323222	-0.429709	0.374265	-0.16778	0.199506		0.25479	-0.246062	-0.122429	-0.0348029	0.563363
	-59.061	-0.149819	0.128544	0.246831	-0.271462	0.519761		0.208821	-1.0989	-0.466079	0.438869	0.8146		-0.319296	-0.420678	0.373055	-0.16926	0.18761		0.261724	-0.250034	-0.109851	-0.0254366	0.568285
	-59.0512	-0.147382	0.124861	0.256287	-0.26772	0.532152		0.214024	-1.09992	-0.463298	0.436774	0.844696		-0.316056	-0.411285	0.371922	-0.170844	0.175358		0.268427	-0.254134	-0.0975073	-0.0155036	0.574702
	-59.0414	-0.14459	0.121356	0.266357	-0.26428	0.54432		0.219307	-1.10096	-0.460861	0.434772	0.874724		-0.313539	-0.401572	0.370929	-0.172503	0.162775		0.274853	-0.258345	-0.08547	-0.00499666	0.58261
	-59.0316	-0.141474	0.118007	0.27707	-0.26122	0.556264		0.224713	-1.10201	-0.458732	0.432873	0.904574		-0.31177	-0.391588	0.370136	-0.17421	0.149898		0.280957	-0.262651	-0.0737939	0.0060907	0.591997
	-59.0217	-0.138069	0.114784	0.288443	-0.258609	0.567978		0.230276	-1.10308	-0.456876	0.431088	0.93415		-0.310759	-0.381386	0.369602	-0.175941	0.136772		0.286699	-0.267043	-0.0625169	0.0177627	0.602845
	-59.0119	-0.134415	0.111654	0.300481	-0.256504	0.579449		0.236024	-1.10413	-0.455262	0.429422	0.963372		-0.310502	-0.371017	0.369378	-0.177679	0.123459		0.292039	-0.271515	-0.051661	0.0300197	0.615119
	-59.0021	-0.130549	0.108581	0.313175	-0.254944	0.590664		0.241968	-1.10514	-0.453863	0.427876	0.992172		-0.31098	-0.360529	0.369509	-0.179411	0.110029		0.29694	-0.276072	-0.0412338	0.0428561	0.628772
	-58.9922	-0.126511	0.105529	0.326508	-0.253955	0.601613		0.248107	-1.10608	-0.452655	0.42645	1.0205		-0.312159	-0.349965	0.370027	-0.181136	0.0965647		0.301363	-0.280727	-0.0312311	0.0562592	0.64374
	-58.9824	-0.122342	0.102467	0.340452	-0.253538	0.61229		0.254426	-1.10691	-0.451626	0.425139	1.0483		-0.313988	-0.339357	0.370955	-0.182857	0.0831542		0.305272	-0.285501	-0.0216402	0.0702074	0.65994
	-58.9726	-0.118078	0.0993644	0.354971	-0.253678	0.622697		0.260896	-1.10758	-0.450764	0.423933	1.07555		-0.316404	-0.328732	0.372306	-0.184588	0.0698919		0.308631	-0.290424	-0.012443	0.0846693	0.677277
	-58.9627	-0.113756	0.0961977	0.370023	-0.254338	0.632843		0.267476	-1.10804	-0.450069	0.422823	1.10221		-0.319331	-0.318108	0.374077	-0.186351	0.0568734		0.311406	-0.295534	-0.00361948	0.0996027	0.695644
	-58.9529	-0.109406	0.0929493	0.38556	-0.255463	0.642743		0.274118	-1.10823	-0.449541	0.421797	1.12826		-0.322682	-0.307495	0.376261	-0.188173	0.0441928		0.313564	-0.300874	0.0048486	0.114955	0.714923
	-58.9431	-0.105057	0.0896075	0.401527	-0.256985	0.652419		0.280768	-1.10808	-0.449186	0.420843	1.15367		-0.326364	-0.296898	0.378837	-0.190087	0.0319397		0.31508	-0.306489	0.0129752	0.130664	0.734991
	-58.9332	-0.100734	0.0861668	0.41787	-0.258823	0.661892		0.287372	-1.10755	-0.449012	0.419951	1.1784		-0.330275	-0.28632	0.38178	-0.19213	0.020198		0.315932	-0.312427	0.0207673	0.146658	0.755724
	-58.9234	-0.0964564	0.082627	0.434531	-0.26089	0.67118		0.293878	-1.10656	-0.449027	0.419116	1.20241		-0.334315	-0.275763	0.385059	-0.19434	0.00904446		0.316107	-0.318732	0.0282232	0.16286	0.776998
	-58.9136	-0.0922397	0.0789929	0.451451	-0.263094	0.680293		0.300238	-1.10508	-0.449234	0.418333	1.22568		-0.338383	-0.265232	0.388639	-0.196754	-0.00145069		0.315602	-0.325441	0.0353311	0.179189	0.798695
	-58.9038	-0.0880976	0.0752726	0.468574	-0.265345	0.689235		0.306413	-1.10305	-0.449634	0.417603	1.24816		-0.342385	-0.254732	0.392486	-0.199409	-0.0112228		0.314426	-0.332587	0.0420688	0.195562	0.820702
	-58.8939	-0.0840417	0.0714776	0.485843	-0.267559	0.697996		0.312372	-1.10044	-0.450224	0.416932	1.26981		-0.346234	-0.244275	0.396566	-0.202337	-0.0202109		0.312596	-0.340191	0.0484043	0.2119	0.842914
	-58.8841	-0.0800836	0.0676213	0.503203	-0.269653	0.706557		0.31809	-1.09722	-0.450993	0.416328	1.2906		-0.349856	-0.233873	0.400848	-0.205569	-0.0283545		0.31014	-0.348266	0.0542968	0.22813	0.865234
	-58.8743	-0.0762357	0.063719	0.520603	-0.271552	0.714889		0.323554	-1.09338	-0.451927	0.4158	1.31051		-0.353192	-0.223545	0.405304	-0.209125	-0.0355915		0.307097	-0.356815	0.0596986	0.244186	0.887573
	-58.8644	-0.0725123	0.0597872	0.537989	-0.273189	0.722957		0.328753	-1.0889	-0.453005	0.415361	1.32952		-0.356196	-0.213308	0.409911	-0.213022	-0.0418546		0.303511	-0.36583	0.0645579	0.260012	0.909849
	-58.8546	-0.0689294	0.055844	0.555309	-0.274498	0.730724		0.333685	-1.08379	-0.454205	0.415023	1.3476		-0.358843	-0.203181	0.41465	-0.217267	-0.0470692		0.299431	-0.375297	0.0688216	0.275563	0.931988
	-58.8448	-0.0655048	0.0519086	0.572509	-0.275418	0.738154		0.338351	-1.07805	-0.455502	0.414794	1.36475		-0.361119	-0.193181	0.419505	-0.221857	-0.0511519		0.294908	-0.385195	0.0724377	0.290804	0.953921
	-58.8349	-0.0622575	0.0480015	0.589533	-0.27589	0.745212		0.342757	-1.07169	-0.456873	0.414684	1.38098		-0.36303	-0.183324	0.424463	-0.226781	-0.0540097		0.289994	-0.395498	0.075359	0.305712	0.97558
	-58.8251	-0.0592058	0.0441445	0.606321	-0.275859	0.751873		0.346908	-1.06473	-0.458295	0.414697	1.39628		-0.364589	-0.173624	0.42951	-0.232014	-0.0555406		0.284739	-0.406175	0.0775446	0.320272	0.996899
	-58.8153	-0.0563662	0.0403596	0.622809	-0.275268	0.758115		0.350816	-1.0572	-0.459751	0.414837	1.41066		-0.365822	-0.164095	0.434634	-0.237522	-0.0556348		0.279187	-0.417195	0.0789623	0.334475	1.01781
	-58.8055	-0.0537519	0.0366693	0.63893	-0.274069	0.763926		0.354494	-1.04913	-0.461229	0.415105	1.42413		-0.36676	-0.154747	0.439818	-0.243261	-0.0541767		0.273381	-0.428526	0.079589	0.348321	1.03824
	-58.7956	-0.0513712	0.0330952	0.654614	-0.272214	0.769299		0.357956	-1.04055	-0.462723	0.415502	1.43669		-0.367433	-0.145591	0.44504	-0.249175	-0.051047		0.267361	-0.440135	0.0794118	0.361812	1.05812
	-58.7858	-0.0492268	0.029657	0.669789	-0.269668	0.774229		0.361223	-1.03151	-0.464232	0.416029	1.44834		-0.367869	-0.136642	0.450275	-0.255198	-0.0461247		0.261163	-0.451988	0.0784274	0.374954	1.07736
	-58.776	-0.0473157	0.0263719	0.684384	-0.266404	0.778714		0.364317	-1.02206	-0.465764	0.416685	1.45908		-0.368093	-0.127913	0.455489	-0.26126	-0.0392889		0.254824	-0.46405	0.0766421	0.387754	1.09589
	-58.7661	-0.0456298	0.0232537	0.698333	-0.262408	0.782752		0.367263	-1.01224	-0.467331	0.417475	1.46892		-0.368117	-0.119425	0.460642	-0.267279	-0.0304199		0.248381	-0.476285	0.0740709	0.400222	1.11364
	-58.7563	-0.0441571	0.0203127	0.711574	-0.257681	0.786336		0.370091	-1.00214	-0.468951	0.418402	1.47783		-0.367948	-0.111198	0.465692	-0.273172	-0.0193998		0.241873	-0.488652	0.0707363	0.412364	1.13052
	-58.7465	-0.042884	0.0175562	0.724053	-0.25224	0.789455		0.372829	-0.991801	-0.470645	0.419472	1.48584		-0.367582	-0.103258	0.47059	-0.278851	-0.00611314		0.235342	-0.501108	0.0666674	0.424189	1.14649
	-58.7366	-0.0417971	0.0149886	0.735726	-0.246114	0.792094		0.375508	-0.98131	-0.472433	0.420691	1.49293		-0.367005	-0.0956303	0.475286	-0.284226	0.00955417		0.228836	-0.513603	0.0618989	0.435704	1.1615
	-58.7268	-0.0408854	0.0126128	0.746563	-0.239344	0.794233		0.378153	-0.970739	-0.474337	0.422066	1.49915		-0.366203	-0.0883442	0.479731	-0.289209	0.0277147		0.222401	-0.526084	0.0564694	0.446918	1.17554
	-58.717	-0.0401425	0.0104311	0.756546	-0.231979	0.795848		0.380791	-0.960163	-0.476373	0.423605	1.50452		-0.365155	-0.0814257	0.483878	-0.293711	0.0484798		0.216093	-0.538488	0.0504204	0.457838	1.18861
	-58.7071	-0.0395672	0.00844614	0.765668	-0.224072	0.796917		0.38344	-0.949654	-0.478556	0.425315	1.5091		-0.363842	-0.0748984	0.487685	-0.29765	0.0719595		0.209964	-0.550749	0.0437948	0.468475	1.20073
	-58.6973	-0.0391639	0.00666136	0.773936	-0.21568	0.797419		0.386112	-0.939283	-0.480892	0.427203	1.51295		-0.362245	-0.0687807	0.491117	-0.300946	0.0982609		0.20407	-0.562796	0.0366358	0.478838	1.21197
	-58.6875	-0.0389415	0.00508164	0.781371	-0.206852	0.797339		0.388816	-0.929113	-0.483379	0.429274	1.51616		-0.360351	-0.0630834	0.494146	-0.303524	0.127486		0.198469	-0.574552	0.0289856	0.48894	1.22237
	-58.6777	-0.0389113	0.00371308	0.787999	-0.197636	0.796671		0.391547	-0.919203	-0.486009	0.431533	1.51881		-0.358149	-0.0578078	0.496754	-0.305316	0.159726		0.193215	-0.585939	0.0208844	0.498797	1.23203
	-58.6678	-0.0390841	0.00256273	0.793854	-0.188072	0.795417		0.394297	-0.909603	-0.488767	0.433983	1.521		-0.355633	-0.052944	0.49893	-0.30626	0.195062		0.188362	-0.596874	0.0123704	0.508423	1.24103
	-58.658	-0.0394666	0.00163809	0.798978	-0.178192	0.793592		0.397046	-0.900352	-0.491632	0.436624	1.52283		-0.352799	-0.0484703	0.500672	-0.306302	0.233552		0.183962	-0.607277	0.00347997	0.517834	1.24946
	-58.6482	-0.0400587	0.000946481	0.80341	-0.168024	0.791221		0.399766	-0.891485	-0.494577	0.439456	1.52437		-0.349649	-0.0443521	0.501985	-0.305397	0.275233		0.180067	-0.617067	-0.00575173	0.527046	1.25741
	-58.6383	-0.0408505	0.000494525	0.807192	-0.157594	0.788341		0.402418	-0.883022	-0.497574	0.442477	1.52571		-0.346185	-0.040543	0.502878	-0.303509	0.320111		0.176725	-0.626169	-0.015289	0.536074	1.26494
	-58.6285	-0.0418211	0.000287615	0.810365	-0.146928	0.784993		0.404956	-0.874978	-0.500594	0.445683	1.52691		-0.342412	-0.036985	0.503366	-0.300614	0.368162		0.173983	-0.63451	-0.0250936	0.544929	1.27212
	-58.6187	-0.0429387	0.000329633	0.812967	-0.136054	0.781224		0.407324	-0.867358	-0.503607	0.449069	1.52803		-0.338338	-0.03361	0.503462	-0.296703	0.419325		0.171887	-0.642027	-0.0351231	0.553619	1.279
	-58.6088	-0.0441615	0.000622819	0.815033	-0.125005	0.777078		0.409462	-0.860158	-0.506589	0.45263	1.5291		-0.333974	-0.0303413	0.503183	-0.291776	0.473507		0.170481	-0.648667	-0.0453285	0.562145	1.2856
	-58.599	-0.0454407	0.00116778	0.816597	-0.113825	0.772594		0.411304	-0.853369	-0.509519	0.456361	1.53016		-0.329334	-0.0270941	0.502542	-0.285853	0.53058		0.169808	-0.654385	-0.055653	0.570503	1.29194
	-58.5892	-0.046724	0.00196358	0.817694	-0.102562	0.767806		0.412782	-0.846976	-0.512385	0.460256	1.53121		-0.324439	-0.0237778	0.501551	-0.278964	0.590388		0.169905	-0.65915	-0.066032	0.578678	1.29802
	-58.5794	-0.0479593	0.00300797	0.818355	-0.0912743	0.762731		0.413833	-0.840959	-0.515182	0.464309	1.53226		-0.319311	-0.0202972	0.500218	-0.271154	0.652748		0.170808	-0.662945	-0.076393	0.586647	1.30382
	-58.5695	-0.0490993	0.00429769	0.818618	-0.0800234	0.757376		0.414396	-0.835298	-0.517914	0.468515	1.53331		-0.313977	-0.0165538	0.498547	-0.262481	0.717458		0.172542	-0.665765	-0.0866577	0.594379	1.30932
	-58.5597	-0.0501051	0.00582893	0.818518	-0.0688761	0.751733		0.414419	-0.829969	-0.520596	0.472865	1.53436		-0.30847	-0.0124478	0.49654	-0.253013	0.7843		0.175126	-0.667618	-0.0967444	0.601833	1.31449
	-58.5499	-0.0509489	0.00759787	0.818097	-0.0578985	0.745782		0.413863	-0.824948	-0.523251	0.477351	1.53537		-0.302824	-0.00788013	0.494197	-0.242825	0.853049		0.178569	-0.668527	-0.106571	0.608958	1.3193
	-58.54	-0.0516165	0.00960129	0.817398	-0.0471539	0.739492		0.4127	-0.82021	-0.525913	0.481961	1.53634		-0.297075	-0.00275416	0.491516	-0.231999	0.923472		0.182867	-0.668526	-0.11606	0.615694	1.32374
	-58.5302	-0.0521079	0.011837	0.816469	-0.0366996	0.732826		0.410916	-0.81573	-0.528621	0.48668	1.53723		-0.291258	0.00302225	0.488498	-0.220617	0.995335		0.188004	-0.667659	-0.125139	0.621975	1.32779
	-58.5204	-0.0524371	0.0143043	0.815359	-0.0265847	0.725746		0.408512	-0.811481	-0.531418	0.491489	1.53801		-0.285407	0.00953488	0.485145	-0.208762	1.0684		0.193951	-0.665979	-0.133747	0.627727	1.33144
	-58.5105	-0.0526309	0.0170034	0.814119	-0.0168494	0.718212		0.4055	-0.807434	-0.53435	0.496365	1.53864		-0.279555	0.0168616	0.481461	-0.196513	1.14245		0.200666	-0.663542	-0.141834	0.63287	1.33472
	-58.5007	-0.0527268	0.0199357	0.812799	-0.00752428	0.710192		0.401905	-0.80356	-0.537462	0.50128	1.53908		-0.273729	0.0250715	0.477458	-0.18394	1.21724		0.208094	-0.660407	-0.149363	0.637322	1.33765
	-58.4909	-0.0527705	0.0231024	0.811447	0.00136777	0.701664		0.397759	-0.799823	-0.540796	0.506203	1.5393		-0.267954	0.0342238	0.473148	-0.171106	1.29255		0.216172	-0.656629	-0.156314	0.640998	1.34027
	-58.481	-0.0528126	0.0265036	0.810107	0.00981001	0.692614		0.393096	-0.796186	-0.544387	0.511099	1.53924		-0.262253	0.044368	0.468548	-0.158063	1.36814		0.224824	-0.652258	-0.162679	0.643816	1.34264
	-58.4712	-0.0529062	0.0301371	0.808818	0.0177892	0.683041		0.387957	-0.792608	-0.548262	0.515931	1.53888		-0.256643	0.055544	0.463679	-0.144853	1.44379		0.233972	-0.647338	-0.168463	0.645698	1.34482
	-58.4614	-0.0531033	0.0339975	0.807611	0.025293	0.672953		0.38238	-0.78904	-0.55244	0.52066	1.53819		-0.251145	0.0677819	0.45856	-0.131512	1.51928		0.24353	-0.641899	-0.173683	0.646575	1.34688
	-58.4516	-0.0534533	0.0380746	0.806513	0.0323074	0.662367		0.376405	-0.785429	-0.556929	0.525247	1.53713		-0.245777	0.0811028	0.453212	-0.118068	1.59438		0.25341	-0.635965	-0.178366	0.646389	1.3489
	-58.4417	-0.0539999	0.0423533	0.805541	0.0388148	0.651304		0.370068	-0.781715	-0.561729	0.529658	1.5357		-0.240557	0.0955186	0.447653	-0.104546	1.66885		0.263526	-0.629548	-0.182545	0.645097	1.35095
	-58.4319	-0.0547805	0.0468123	0.804707	0.0447925	0.639787		0.363406	-0.777831	-0.566831	0.533858	1.53388		-0.235506	0.111032	0.441898	-0.0909732	1.74249		0.273789	-0.622648	-0.18626	0.642674	1.3531
	-58.4221	-0.0558246	0.0514246	0.804016	0.0502122	0.627836		0.356454	-0.773707	-0.572218	0.537819	1.53168		-0.230644	0.127634	0.435961	-0.0773751	1.81506		0.284116	-0.615263	-0.189555	0.639112	1.35541
	-58.4122	-0.0571542	0.0561573	0.803472	0.0550397	0.615466		0.349245	-0.769267	-0.577868	0.541513	1.52912		-0.225994	0.145306	0.429852	-0.0637819	1.88635		0.294424	-0.607379	-0.192474	0.634422	1.35792
	-58.4024	-0.0587835	0.0609721	0.80307	0.0592362	0.602684		0.341812	-0.764435	-0.583755	0.54492	1.5262		-0.221576	0.164015	0.42358	-0.0502263	1.95617		0.304634	-0.598983	-0.195063	0.628636	1.36069
	-58.3926	-0.0607205	0.0658262	0.802807	0.0627599	0.589494		0.334185	-0.759134	-0.589851	0.548021	1.52299		-0.217412	0.183715	0.417153	-0.0367432	2.0243		0.314669	-0.590061	-0.197367	0.621799	1.36375
	-58.3827	-0.0629681	0.070673	0.802674	0.0655674	0.575892		0.326394	-0.753295	-0.596126	0.550799	1.51952		-0.21352	0.204344	0.410581	-0.0233673	2.09056		0.324454	-0.5806	-0.199431	0.613973	1.36713
	-58.3729	-0.0655259	0.0754634	0.802661	0.0676167	0.561879		0.318466	-0.746854	-0.602552	0.553242	1.51586		-0.209915	0.225825	0.403876	-0.01013	2.15478		0.333919	-0.57059	-0.201296	0.605231	1.37084
	-58.3631	-0.0683915	0.0801469	0.802756	0.0688693	0.547456		0.310427	-0.739762	-0.609099	0.555338	1.51209		-0.206608	0.248067	0.397052	0.0029431	2.21678		0.342994	-0.560028	-0.202999	0.595653	1.37492
	-58.3533	-0.0715627	0.0846728	0.802943	0.0692929	0.532638		0.302301	-0.731986	-0.61574	0.557076	1.50831		-0.203607	0.270966	0.390128	0.0158357	2.27641		0.351613	-0.548917	-0.204575	0.585324	1.37939
	-58.3434	-0.0750373	0.0889917	0.803203	0.068863	0.517458		0.29411	-0.723509	-0.622446	0.558449	1.50459		-0.200913	0.294406	0.383122	0.0285426	2.33352		0.359717	-0.537268	-0.206051	0.574331	1.38427
	-58.3336	-0.078814	0.0930562	0.803511	0.0675655	0.501966		0.285875	-0.71434	-0.629187	0.559452	1.50106		-0.198523	0.318266	0.376056	0.0410712	2.38798		0.367248	-0.525099	-0.207451	0.562761	1.3896
	-58.3238	-0.0828921	0.0968223	0.803838	0.0653967	0.486241		0.277617	-0.704506	-0.635932	0.560082	1.49782		-0.196431	0.342422	0.368953	0.0534413	2.43965		0.374157	-0.512438	-0.208792	0.550699	1.39543
	-58.3139	-0.0872696	0.10025	0.804153	0.0623651	0.470384		0.269353	-0.694059	-0.642647	0.560337	1.49498		-0.194626	0.366749	0.361834	0.0656846	2.48842		0.3804	-0.499319	-0.21009	0.538225	1.40178
	-58.3041	-0.0919429	0.103301	0.804417	0.0584906	0.454523		0.261104	-0.68307	-0.649295	0.560219	1.49265		-0.193095	0.391129	0.354719	0.0778426	2.53417		0.385944	-0.485784	-0.211355	0.525415	1.40872
	-58.2943	-0.0969045	0.105945	0.80459	0.053805	0.438804		0.252888	-0.671629	-0.655836	0.559729	1.49094		-0.191819	0.415452	0.347627	0.0899641	2.57678		0.390764	-0.471882	-0.212599	0.512343	1.4163
	-58.2844	-0.102142	0.108151	0.804631	0.0483511	0.423387		0.244724	-0.659839	-0.662225	0.558864	1.48995		-0.19078	0.439617	0.340571	0.102102	2.61615		0.394841	-0.457667	-0.213835	0.499078	1.42455
	-58.2746	-0.107637	0.109894	0.804499	0.0421821	0.408439		0.23663	-0.647814	-0.66842	0.557619	1.48979		-0.189954	0.463542	0.333565	0.114312	2.65219		0.398169	-0.443195	-0.215079	0.485686	1.43353
	-58.2648	-0.113364	0.111148	0.804155	0.035361	0.394126		0.228628	-0.635674	-0.674375	0.555982	1.49052		-0.189318	0.487155	0.32662	0.126645	2.68481		0.400747	-0.428525	-0.21635	0.472235	1.44326
	-58.2549	-0.119291	0.111891	0.803564	0.0279588	0.380601		0.220739	-0.623539	-0.680047	0.553934	1.49224		-0.188843	0.510404	0.319744	0.139148	2.71397		0.402585	-0.413713	-0.217674	0.458789	1.45377
	-58.2451	-0.125379	0.112101	0.802698	0.0200537	0.368001		0.212988	-0.611526	-0.685391	0.551448	1.49501		-0.1885	0.533253	0.312948	0.151859	2.73961		0.403696	-0.398812	-0.21908	0.445413	1.46507
	-58.2353	-0.131582	0.111758	0.801535	0.0117288	0.356441		0.2054	-0.599746	-0.690371	0.54849	1.49886		-0.188254	0.555677	0.30624	0.164804	2.76174		0.404102	-0.383869	-0.220602	0.43217	1.47714
	-58.2255	-0.137851	0.110843	0.800063	0.00307075	0.34601		0.198004	-0.5883	-0.69495	0.545023	1.50386		-0.188068	0.577669	0.299631	0.177995	2.78037		0.403826	-0.368925	-0.222276	0.419124	1.48994
	-58.2156	-0.144132	0.109339	0.798277	-0.00583289	0.336769		0.190831	-0.577276	-0.699098	0.541008	1.51002		-0.187901	0.599231	0.29313	0.191432	2.79557		0.402896	-0.354014	-0.224138	0.406333	1.50343
	-58.2058	-0.150369	0.107234	0.796183	-0.0148954	0.328758		0.183911	-0.566751	-0.702787	0.536409	1.51735		-0.18771	0.620373	0.286748	0.205097	2.80741		0.40134	-0.339162	-0.226224	0.393854	1.51754
	-58.196	-0.156504	0.104515	0.793793	-0.0240332	0.321993		0.177276	-0.556787	-0.705999	0.531198	1.52585		-0.187449	0.641112	0.280495	0.21896	2.81604		0.399185	-0.324392	-0.228564	0.381738	1.53217
	-58.1861	-0.162479	0.101177	0.791131	-0.0331671	0.316478		0.170955	-0.547433	-0.708714	0.525359	1.53552		-0.187072	0.661466	0.274377	0.232976	2.82159		0.396457	-0.30972	-0.231183	0.370032	1.54722
	-58.1763	-0.168237	0.0972164	0.788224	-0.0422237	0.312205		0.164973	-0.538725	-0.710923	0.518893	1.54631		-0.186533	0.681455	0.268397	0.247087	2.82427		0.393179	-0.295163	-0.234097	0.358777	1.56256
	-58.1665	-0.173726	0.092634	0.785111	-0.051136	0.309162		0.159347	-0.530691	-0.712618	0.511815	1.55819		-0.185785	0.701093	0.262557	0.261224	2.82427		0.389374	-0.280737	-0.237316	0.348009	1.57806
	-58.1566	-0.178896	0.0874341	0.781832	-0.059843	0.307338		0.154088	-0.523347	-0.713795	0.504161	1.5711		-0.184787	0.720392	0.256853	0.275305	2.82182		0.385058	-0.266458	-0.240837	0.337758	1.59357
	-58.1468	-0.183703	0.0816243	0.778434	-0.0682899	0.306727		0.149196	-0.516706	-0.714456	0.495979	1.58495		-0.183502	0.739357	0.251276	0.28924	2.81714		0.380248	-0.252345	-0.244653	0.328052	1.60894
	-58.137	-0.188112	0.075215	0.774964	-0.0764267	0.307328		0.144658	-0.510773	-0.714604	0.487333	1.59965		-0.181898	0.757986	0.245815	0.30293	2.81047		0.374956	-0.238418	-0.248744	0.318916	1.62401
	-58.1272	-0.192097	0.0682198	0.771472	-0.0842073	0.309149		0.140455	-0.505552	-0.714245	0.478294	1.61508		-0.179948	0.776269	0.240454	0.316266	2.80202		0.369194	-0.2247	-0.253086	0.310375	1.63861
	-58.1173	-0.195643	0.0606547	0.768006	-0.0915889	0.312203		0.136556	-0.501043	-0.713387	0.468941	1.63113		-0.177635	0.794191	0.235177	0.329138	2.79202		0.362974	-0.211214	-0.257648	0.302453	1.65258
	-58.1075	-0.198748	0.0525386	0.764614	-0.0985305	0.316511		0.132922	-0.497245	-0.712036	0.459351	1.64764		-0.174949	0.811734	0.229962	0.341427	2.78065		0.356309	-0.197985	-0.262399	0.29518	1.66575
	-58.0977	-0.201425	0.0438926	0.761338	-0.104993	0.322094		0.129512	-0.494156	-0.710201	0.449603	1.66447		-0.17189	0.828873	0.224787	0.353018	2.76807		0.349212	-0.185036	-0.2673	0.288587	1.67795
	-58.0878	-0.203701	0.0347403	0.758219	-0.110938	0.328976		0.12628	-0.491774	-0.707884	0.43977	1.68147		-0.168466	0.845588	0.219628	0.363793	2.75442		0.341699	-0.172391	-0.272315	0.282711	1.68901
	-58.078	-0.205618	0.0251074	0.755291	-0.116331	0.337178		0.123185	-0.490094	-0.705091	0.429924	1.69849		-0.164691	0.861857	0.21446	0.373643	2.7398		0.333791	-0.16007	-0.277408	0.277596	1.69877
	-58.0682	-0.207235	0.0150213	0.752581	-0.121137	0.346716		0.120187	-0.489106	-0.701824	0.42013	1.71539		-0.16059	0.877662	0.209258	0.382462	2.72427		0.325508	-0.148095	-0.282543	0.273287	1.70708
	-58.0583	-0.208621	0.00451127	0.75011	-0.125329	0.357601		0.117255	-0.488799	-0.698084	0.410452	1.73203		-0.156195	0.892987	0.204	0.390156	2.70789		0.316876	-0.136483	-0.28769	0.269833	1.7138
	-58.0485	-0.209856	-0.00639203	0.747896	-0.128881	0.369836		0.114366	-0.489155	-0.693873	0.400953	1.74831		-0.151543	0.907824	0.198664	0.39664	2.69065		0.307921	-0.125254	-0.292817	0.267284	1.71879
	-58.0387	-0.211027	-0.0176565	0.745946	-0.131776	0.383414		0.111505	-0.49015	-0.689194	0.391696	1.76412		-0.146679	0.922168	0.193236	0.401841	2.67255		0.298672	-0.114423	-0.297897	0.265689	1.72194
	-58.0289	-0.212228	-0.0292486	0.744267	-0.134001	0.398321		0.108668	-0.491753	-0.684051	0.382744	1.7794		-0.14165	0.936016	0.187702	0.405699	2.65355		0.289156	-0.104011	-0.302907	0.265092	1.72316
	-58.019	-0.213549	-0.0411329	0.742857	-0.135551	0.414535		0.105857	-0.493926	-0.678451	0.374165	1.79408		-0.136508	0.949371	0.182056	0.408167	2.63363		0.279401	-0.0940361	-0.307821	0.265532	1.72237
	-58.0092	-0.215081	-0.0532718	0.741714	-0.136425	0.432024		0.103083	-0.496622	-0.672403	0.366025	1.80813		-0.131308	0.962235	0.176296	0.409206	2.61274		0.26943	-0.0845227	-0.312616	0.267041	1.71952
	-57.9994	-0.216905	-0.0656257	0.74083	-0.136629	0.45075		0.100361	-0.499786	-0.665918	0.358397	1.82152		-0.126104	0.974609	0.170425	0.408794	2.59084		0.259266	-0.0754976	-0.317268	0.269639	1.71457
	-57.9895	-0.219092	-0.0781524	0.740197	-0.13617	0.470667		0.0977106	-0.503359	-0.65901	0.351351	1.83426		-0.120951	0.986495	0.164447	0.406917	2.5679		0.248928	-0.0669922	-0.321752	0.273339	1.70751
	-57.9797	-0.221699	-0.0908076	0.739804	-0.135055	0.491723		0.095151	-0.507274	-0.651694	0.344955	1.84636		-0.115904	0.997888	0.158367	0.403572	2.5439		0.238431	-0.0590419	-0.326041	0.278143	1.69834
	-57.9699	-0.224767	-0.103546	0.739639	-0.133289	0.513858		0.0927029	-0.511464	-0.643985	0.339274	1.85785		-0.111021	1.00878	0.15219	0.398768	2.51883		0.227785	-0.0516853	-0.330104	0.28404	1.68708
	-57.96	-0.228317	-0.116321	0.739689	-0.130874	0.537004		0.0903863	-0.515859	-0.635899	0.334363	1.86876		-0.106357	1.01915	0.145918	0.392527	2.49271		0.216996	-0.0449628	-0.333908	0.291014	1.67376
	-57.9502	-0.232351	-0.129087	0.739941	-0.127805	0.561086		0.0882202	-0.520391	-0.62745	0.330269	1.87913		-0.101973	1.02899	0.139552	0.384881	2.46556		0.206064	-0.0389151	-0.337418	0.299036	1.65841
	-57.9404	-0.236852	-0.141802	0.740384	-0.124067	0.586017		0.0862236	-0.524999	-0.61865	0.327025	1.88901		-0.0979302	1.03825	0.133088	0.375874	2.43744		0.194985	-0.033581	-0.340598	0.308071	1.64106
	-57.9305	-0.24178	-0.154424	0.741006	-0.119645	0.611702		0.0844154	-0.529627	-0.609509	0.32465	1.89846		-0.094292	1.04692	0.126523	0.36556	2.4084		0.183746	-0.0289951	-0.34341	0.318078	1.62175
	-57.9207	-0.247081	-0.166918	0.741798	-0.114513	0.638031		0.0828159	-0.534228	-0.600036	0.323147	1.90752		-0.091124	1.05495	0.119849	0.354007	2.37853		0.172332	-0.0251863	-0.345815	0.329009	1.6005
	-57.9109	-0.252683	-0.17925	0.742756	-0.108648	0.664886		0.0814475	-0.538769	-0.590234	0.322506	1.91624		-0.0884918	1.0623	0.113059	0.341287	2.34789		0.160722	-0.0221763	-0.347775	0.340811	1.57736
	-57.9011	-0.258503	-0.191394	0.743876	-0.102027	0.692138		0.0803349	-0.543225	-0.580105	0.322703	1.92466		-0.0864592	1.06894	0.106148	0.327482	2.3166		0.14889	-0.0199788	-0.349254	0.353429	1.55233
	-57.8912	-0.264451	-0.203326	0.745159	-0.0946351	0.71965		0.0795061	-0.547584	-0.569652	0.323706	1.93282		-0.0850853	1.07481	0.0991082	0.312678	2.28472		0.136812	-0.0185996	-0.350217	0.366802	1.52544
	-57.8814	-0.270429	-0.215025	0.746608	-0.0864653	0.747275		0.078991	-0.551845	-0.558871	0.325475	1.94077		-0.0844222	1.07987	0.0919354	0.296964	2.25236		0.124461	-0.0180369	-0.350631	0.380865	1.49671
	-57.8716	-0.27634	-0.226471	0.748228	-0.0775253	0.774865		0.0788218	-0.556012	-0.547762	0.327965	1.94853		-0.0845118	1.0841	0.0846257	0.280429	2.21959		0.111815	-0.0182817	-0.35047	0.395548	1.46615
	-57.8617	-0.28209	-0.237648	0.750025	-0.0678373	0.802269		0.0790314	-0.560099	-0.536324	0.331132	1.95612		-0.0853845	1.08745	0.0771761	0.263161	2.18648		0.0988545	-0.019319	-0.349709	0.410776	1.43377
	-57.8519	-0.287588	-0.248534	0.752001	-0.0574391	0.829337		0.0796522	-0.564119	-0.52456	0.334934	1.96357		-0.0870573	1.08989	0.0695846	0.245248	2.15309		0.0855664	-0.0211282	-0.348334	0.426467	1.39958
	-57.8421	-0.29275	-0.259107	0.754156	-0.0463827	0.855921		0.0807148	-0.568087	-0.512477	0.339333	1.97089		-0.0895344	1.0914	0.0618496	0.226772	2.11946		0.0719449	-0.0236838	-0.346336	0.442532	1.36361
	-57.8322	-0.297501	-0.269342	0.756484	-0.0347327	0.881878		0.0822466	-0.572017	-0.500087	0.344299	1.97809		-0.0928075	1.09198	0.0539705	0.207813	2.08563		0.0579924	-0.026955	-0.34372	0.458874	1.32586
	-57.8224	-0.301773	-0.27921	0.758971	-0.0225632	0.907067		0.0842695	-0.57592	-0.487413	0.349808	1.98516		-0.0968584	1.09161	0.0459477	0.188448	2.05162		0.0437199	-0.0309064	-0.340499	0.475392	1.28637
	-57.8126	-0.305507	-0.288679	0.761599	-0.00995446	0.931352		0.0867983	-0.579803	-0.474486	0.355843	1.99211		-0.101661	1.09029	0.0377842	0.168752	2.01743		0.0291473	-0.0354968	-0.336698	0.491979	1.24519
	-57.8028	-0.308651	-0.297715	0.764338	0.00300998	0.954599		0.0898381	-0.583667	-0.461347	0.362393	1.99893		-0.107184	1.08805	0.0294858	0.148794	1.98307		0.0143027	-0.04068	-0.332358	0.508525	1.20236
	-57.7929	-0.311161	-0.306283	0.767156	0.0162456	0.976671		0.0933829	-0.587514	-0.448046	0.369451	2.00558		-0.113395	1.0849	0.0210629	0.128646	1.94853		-0.000778407	-0.0464035	-0.327527	0.524923	1.15795
	-57.7831	-0.313001	-0.314353	0.770016	0.0296687	0.997433		0.0974136	-0.591339	-0.434645	0.377013	2.01207		-0.120259	1.08089	0.0125311	0.108378	1.91379		-0.0160545	-0.052609	-0.322269	0.541068	1.11207
	-57.7733	-0.314142	-0.321897	0.772877	0.0431978	1.01674		0.101898	-0.595137	-0.42121	0.385076	2.01836		-0.127745	1.07603	0.00391266	0.0880589	1.87885		-0.0314789	-0.0592325	-0.316655	0.556863	1.06484
	-57.7634	-0.314559	-0.328894	0.775701	0.0567534	1.03446		0.106789	-0.598902	-0.407815	0.393637	2.02444		-0.135824	1.07039	-0.00476303	0.0677607	1.84369		-0.0470014	-0.0662045	-0.310764	0.57222	1.0164
	-57.7536	-0.314235	-0.335333	0.77845	0.0702579	1.05043		0.112029	-0.602626	-0.394536	0.402691	2.03028		-0.144467	1.064	-0.0134585	0.0475547	1.80827		-0.0625687	-0.0734511	-0.304679	0.587063	0.966915
	-57.7438	-0.313157	-0.341209	0.781091	0.0836352	1.06451		0.11755	-0.6063	-0.381449	0.41223	2.03587		-0.153651	1.05692	-0.0221279	0.0275127	1.77257		-0.078126	-0.0808949	-0.298482	0.601326	0.916598
	-57.7339	-0.311315	-0.34653	0.783593	0.0968089	1.07653		0.12328	-0.609914	-0.368628	0.422246	2.04119		-0.163352	1.04921	-0.0307173	0.00770695	1.73656		-0.0936166	-0.0884568	-0.292255	0.614955	0.865668
	-57.7241	-0.308705	-0.351308	0.785927	0.109702	1.08636		0.12914	-0.613457	-0.356143	0.432727	2.04622		-0.173552	1.0409	-0.0391649	-0.011791	1.70019		-0.108983	-0.0960574	-0.286071	0.627906	0.814368
	-57.7143	-0.305322	-0.355564	0.788068	0.122238	1.09384		0.135057	-0.616917	-0.344058	0.443664	2.05094		-0.184232	1.03207	-0.0474022	-0.0309111	1.66343		-0.124169	-0.103619	-0.279993	0.64014	0.762956
	-57.7044	-0.301166	-0.359323	0.789989	0.134337	1.09882		0.140963	-0.620276	-0.33243	0.455045	2.05534		-0.195374	1.02275	-0.0553547	-0.0495857	1.62624		-0.139115	-0.111067	-0.274074	0.651626	0.711702
	-57.6946	-0.296236	-0.36261	0.791663	0.14592	1.10119		0.146796	-0.623516	-0.321309	0.466862	2.05941		-0.206962	1.01301	-0.0629441	-0.0677507	1.58858		-0.153768	-0.118331	-0.268353	0.662334	0.660882
	-57.6848	-0.290534	-0.365451	0.793063	0.156909	1.10082		0.152509	-0.626613	-0.310736	0.479109	2.06315		-0.21898	1.00288	-0.0700904	-0.0853471	1.55041		-0.168073	-0.125348	-0.262854	0.672236	0.61077
	-57.675	-0.284065	-0.367871	0.794159	0.167229	1.09762		0.158066	-0.629541	-0.300746	0.491782	2.06655		-0.231413	0.992422	-0.0767138	-0.102322	1.51171		-0.18198	-0.132061	-0.257589	0.681307	0.561641
	-57.6651	-0.276836	-0.369893	0.794922	0.176809	1.0915		0.163447	-0.632269	-0.291368	0.504879	2.06961		-0.244242	0.981664	-0.0827381	-0.118633	1.47246		-0.195443	-0.138421	-0.252558	0.689521	0.513758
	-57.6553	-0.26886	-0.371537	0.795325	0.185585	1.0824		0.168641	-0.634763	-0.282622	0.518398	2.07235		-0.257446	0.970649	-0.0880928	-0.134243	1.43266		-0.208419	-0.144386	-0.247748	0.696852	0.467377
	-57.6455	-0.260156	-0.372822	0.795342	0.1935	1.0703		0.173651	-0.636986	-0.274525	0.532337	2.07479		-0.271	0.959408	-0.0927161	-0.149133	1.3923		-0.220871	-0.149925	-0.243138	0.70328	0.422738
	-57.6356	-0.250749	-0.373766	0.794954	0.200509	1.05516		0.178486	-0.638902	-0.267092	0.546689	2.07696		-0.284872	0.947968	-0.0965566	-0.163292	1.35141		-0.232764	-0.155011	-0.2387	0.708786	0.380067
	-57.6258	-0.240675	-0.374386	0.794149	0.206577	1.03702		0.183163	-0.64048	-0.260331	0.561443	2.07888		-0.299023	0.936353	-0.0995753	-0.176724	1.31		-0.244067	-0.159627	-0.234398	0.713356	0.339572
	-57.616	-0.229973	-0.374701	0.792922	0.211679	1.0159		0.1877	-0.641689	-0.254251	0.576578	2.08061		-0.313405	0.924578	-0.101746	-0.189448	1.2681		-0.25475	-0.163761	-0.23019	0.716982	0.301439
	-57.6061	-0.218693	-0.374729	0.791275	0.215803	0.99189		0.192116	-0.642507	-0.248862	0.592066	2.08216		-0.32796	0.91266	-0.103054	-0.201494	1.22574		-0.264783	-0.167405	-0.226033	0.719663	0.265832
	-57.5963	-0.206892	-0.374491	0.789218	0.218948	0.965078		0.196426	-0.642923	-0.244173	0.607867	2.0836		-0.342625	0.900609	-0.103499	-0.212904	1.18298		-0.274137	-0.170556	-0.221879	0.721405	0.232889
	-57.5865	-0.194631	-0.374006	0.786767	0.221124	0.935593		0.200643	-0.642932	-0.240193	0.623931	2.08496		-0.357327	0.888435	-0.10309	-0.223728	1.13985		-0.282778	-0.17321	-0.217684	0.722217	0.20272
	-57.5767	-0.181976	-0.37329	0.78394	0.222349	0.903591		0.204775	-0.642544	-0.236935	0.640197	2.08626		-0.37199	0.876147	-0.101844	-0.234024	1.09641		-0.290671	-0.175368	-0.213404	0.72212	0.175408
	-57.5668	-0.168995	-0.372362	0.780759	0.222649	0.869249		0.208822	-0.641775	-0.234409	0.656601	2.08753		-0.386534	0.863751	-0.0997894	-0.243853	1.05271		-0.297774	-0.177027	-0.208998	0.721136	0.151
	-57.557	-0.155756	-0.371237	0.777247	0.222056	0.832768		0.212781	-0.640652	-0.232626	0.673072	2.0888		-0.400877	0.851258	-0.0969572	-0.253279	1.00879		-0.304044	-0.178186	-0.204436	0.719294	0.129517
	-57.5472	-0.142329	-0.369926	0.773426	0.220602	0.794363		0.216644	-0.63921	-0.231595	0.689537	2.09006		-0.414941	0.838675	-0.0933853	-0.262366	0.964718		-0.309429	-0.178846	-0.199695	0.716627	0.110945
	-57.5373	-0.128777	-0.368441	0.769319	0.218322	0.754267		0.220397	-0.637487	-0.231319	0.705924	2.09132		-0.428647	0.826011	-0.0891147	-0.271174	0.920547		-0.313877	-0.179007	-0.194761	0.713169	0.0952406
	-57.5275	-0.115163	-0.366788	0.764948	0.215248	0.71272		0.224023	-0.635524	-0.231801	0.722166	2.09256		-0.441921	0.813275	-0.0841886	-0.27976	0.876331		-0.317331	-0.178669	-0.189633	0.708956	0.0823357
	-57.5177	-0.101544	-0.364974	0.760336	0.21141	0.669967		0.227504	-0.633361	-0.233033	0.738197	2.09376		-0.454693	0.800474	-0.0786519	-0.288174	0.832123		-0.319731	-0.177838	-0.18432	0.704027	0.072138
	-57.5078	-0.0879732	-0.363005	0.755509	0.206832	0.626257		0.230818	-0.631037	-0.235006	0.753958	2.09491		-0.466895	0.787615	-0.0725497	-0.29646	0.787973		-0.321023	-0.176522	-0.178842	0.698418	0.0645383
	-57.498	-0.0744996	-0.360883	0.750492	0.201537	0.581835		0.233944	-0.628587	-0.237704	0.769392	2.09595		-0.478462	0.774703	-0.0659268	-0.30465	0.743929		-0.321153	-0.174733	-0.173229	0.692166	0.0594161
	-57.4882	-0.0611672	-0.358612	0.745314	0.195544	0.536943		0.23686	-0.626039	-0.241103	0.784446	2.09684		-0.489331	0.761742	-0.0588268	-0.312766	0.700036		-0.320077	-0.172489	-0.167518	0.685305	0.0566455
	-57.4783	-0.048016	-0.356194	0.740005	0.18887	0.491814		0.239545	-0.623416	-0.24518	0.799066	2.09754		-0.499441	0.748734	-0.0512916	-0.320815	0.656334		-0.31776	-0.169814	-0.161754	0.677871	0.0561011
	-57.4685	-0.0350822	-0.353631	0.734598	0.181531	0.446675		0.241979	-0.620738	-0.249905	0.813199	2.09798		-0.508734	0.735676	-0.0433612	-0.328793	0.612862		-0.314181	-0.166738	-0.155987	0.669903	0.0576623
	-57.4587	-0.0223977	-0.350926	0.729124	0.173543	0.401741		0.244144	-0.618015	-0.255245	0.82679	2.09808		-0.517155	0.722566	-0.0350732	-0.33668	0.569656		-0.309335	-0.163296	-0.150267	0.66144	0.0612175
	-57.4489	-0.00999034	-0.348082	0.723617	0.164925	0.357217		0.246025	-0.615256	-0.26117	0.839779	2.09775		-0.524653	0.7094	-0.0264637	-0.344443	0.526746		-0.303236	-0.159531	-0.144648	0.652528	0.0666661
	-57.439	0.00211716	-0.345104	0.718109	0.155701	0.313296		0.247612	-0.612466	-0.267646	0.852107	2.09691		-0.531185	0.696173	-0.017567	-0.352037	0.484165		-0.295916	-0.15549	-0.13918	0.643218	0.0739196
	-57.4292	0.0139077	-0.341999	0.71263	0.145901	0.270158		0.248902	-0.609649	-0.274643	0.863712	2.09543		-0.536718	0.682883	-0.00841753	-0.359404	0.441942		-0.287426	-0.151223	-0.133912	0.633566	0.0829016
	-57.4194	0.025371	-0.338777	0.707206	0.135561	0.227967		0.249895	-0.606808	-0.282132	0.874537	2.09321		-0.541229	0.669528	0.000949387	-0.366481	0.400105		-0.277835	-0.146785	-0.128888	0.623635	0.0935465
	-57.4095	0.0365038	-0.335451	0.701863	0.12473	0.186872		0.250603	-0.603949	-0.290088	0.884525	2.09014		-0.544709	0.65611	0.010496	-0.373199	0.358682		-0.267227	-0.142232	-0.124143	0.613493	0.105798
	-57.3997	0.047311	-0.332037	0.696619	0.113466	0.147004		0.251044	-0.601081	-0.298487	0.893629	2.08609		-0.547165	0.642636	0.0201809	-0.379485	0.317703		-0.2557	-0.137621	-0.119709	0.603209	0.119606
	-57.3899	0.057805	-0.328556	0.691492	0.101837	0.108476		0.251243	-0.598216	-0.307308	0.901812	2.08097		-0.548619	0.629117	0.0299585	-0.385269	0.277195		-0.243361	-0.133009	-0.115608	0.592852	0.134928
	-57.38	0.0680057	-0.325031	0.686496	0.0899251	0.0713816		0.251233	-0.595368	-0.31653	0.909048	2.07467		-0.549111	0.615572	0.0397793	-0.390481	0.237188		-0.230322	-0.128449	-0.111852	0.582488	0.151721
	-57.3702	0.0779392	-0.321488	0.681642	0.0778254	0.0357986		0.251053	-0.592557	-0.326134	0.915329	2.06711		-0.548694	0.602023	0.0495908	-0.395059	0.197711		-0.216698	-0.123994	-0.108445	0.572179	0.169943
	-57.3604	0.0876368	-0.317955	0.676941	0.0656431	0.00178823		0.250747	-0.589804	-0.336097	0.920662	2.05824		-0.547437	0.588498	0.0593397	-0.398947	0.158793		-0.202598	-0.11969	-0.105378	0.56198	0.189552
	-57.3506	0.0971328	-0.314463	0.672405	0.0534943	-0.0306019		0.250358	-0.587132	-0.346398	0.925068	2.04803		-0.545417	0.57503	0.0689737	-0.402096	0.120462		-0.188126	-0.115579	-0.102635	0.551939	0.210499
	-57.3407	0.106464	-0.311039	0.668048	0.0415038	-0.0613349		0.249932	-0.584565	-0.357007	0.928586	2.03644		-0.542722	0.561652	0.0784446	-0.404469	0.0827402		-0.173378	-0.111697	-0.100189	0.542093	0.232735
	-57.3309	0.115665	-0.307715	0.663883	0.0298026	-0.090383		0.249513	-0.582126	-0.367894	0.931265	2.02347		-0.539442	0.5484	0.0877104	-0.406036	0.0456489		-0.158438	-0.108075	-0.098007	0.532477	0.256202
	-57.3211	0.124773	-0.304518	0.65993	0.0185248	-0.117725		0.249142	-0.579839	-0.379023	0.933164	2.00916		-0.53567	0.535309	0.0967371	-0.406779	0.00920178		-0.143375	-0.104736	-0.0960496	0.523115	0.280841
	-57.3112	0.13382	-0.301474	0.656207	0.00780484	-0.143344		0.248853	-0.577726	-0.390354	0.934347	1.99351		-0.531495	0.522413	0.1055	-0.406689	-0.026594		-0.128245	-0.101702	-0.0942745	0.514029	0.30659
	-57.3014	0.142834	-0.298608	0.652735	-0.00222687	-0.16723		0.248677	-0.575808	-0.401845	0.934881	1.97655		-0.527003	0.509744	0.113982	-0.405769	-0.0617384		-0.11309	-0.0989885	-0.0926391	0.505236	0.333384
	-57.2916	0.151841	-0.29594	0.649534	-0.0114474	-0.189376		0.248633	-0.574103	-0.413452	0.934831	1.9583		-0.522271	0.497334	0.122176	-0.40403	-0.0962387		-0.0979394	-0.0966107	-0.0911034	0.496753	0.36116
	-57.2817	0.160861	-0.293487	0.646622	-0.0197455	-0.209781		0.248735	-0.57263	-0.425131	0.934257	1.93879		-0.517367	0.485209	0.130081	-0.401494	-0.130108		-0.0828075	-0.0945815	-0.0896329	0.488593	0.389855
	-57.2719	0.169906	-0.291262	0.644013	-0.0270249	-0.228452		0.248987	-0.571403	-0.436841	0.933215	1.91801		-0.512348	0.473396	0.1377	-0.398191	-0.163363		-0.0676988	-0.0929141	-0.0881999	0.480772	0.419409
	-57.2621	0.178983	-0.289276	0.641716	-0.0332077	-0.245401		0.24938	-0.570435	-0.44854	0.931756	1.89595		-0.507263	0.461917	0.145038	-0.39416	-0.196022		-0.052609	-0.0916226	-0.0867857	0.473302	0.449766
	-57.2522	0.188092	-0.287533	0.639735	-0.0382368	-0.260653		0.249899	-0.569734	-0.460193	0.929923	1.87257		-0.502146	0.45079	0.152101	-0.389446	-0.228102		-0.0375279	-0.0907231	-0.0853803	0.466196	0.480869
	-57.2424	0.197221	-0.286038	0.638066	-0.0420773	-0.274243		0.250516	-0.569306	-0.471764	0.927756	1.84784		-0.497024	0.440033	0.158893	-0.3841	-0.259612		-0.0224427	-0.0902341	-0.0839826	0.459464	0.512667
	-57.2326	0.206352	-0.28479	0.636699	-0.0447179	-0.286214		0.251197	-0.569152	-0.483223	0.92529	1.82169		-0.491912	0.429654	0.165416	-0.378176	-0.290554		-0.00734133	-0.0901775	-0.0825993	0.453115	0.545106
	-57.2228	0.215458	-0.28379	0.635617	-0.0461701	-0.296618		0.2519	-0.56927	-0.494538	0.922559	1.79407		-0.486815	0.419657	0.171667	-0.371734	-0.320918		0.00778408	-0.0905785	-0.0812438	0.447151	0.578136
	-57.2129	0.224504	-0.283035	0.634799	-0.046467	-0.305514		0.252576	-0.569651	-0.505679	0.919595	1.76492		-0.481731	0.410038	0.17764	-0.364834	-0.35068		0.0229346	-0.0914651	-0.0799336	0.441576	0.611703
	-57.2031	0.233447	-0.282525	0.634219	-0.0456611	-0.312961		0.253173	-0.570285	-0.516614	0.916428	1.73419		-0.476648	0.400783	0.183327	-0.357539	-0.3798		0.0381023	-0.0928676	-0.0786891	0.436386	0.645753
	-57.1933	0.24224	-0.28226	0.63385	-0.0438207	-0.319018		0.253636	-0.571158	-0.527308	0.913089	1.70184		-0.471549	0.39187	0.188718	-0.349913	-0.408225		0.0532683	-0.0948169	-0.0775316	0.431575	0.680231
	-57.1834	0.250832	-0.28224	0.633665	-0.0410256	-0.323738		0.25391	-0.572254	-0.537725	0.909607	1.66783		-0.466408	0.383264	0.193799	-0.34202	-0.435883		0.0684026	-0.0973424	-0.0764813	0.427136	0.715077
	-57.1736	0.259168	-0.282468	0.633636	-0.0373627	-0.327168		0.253942	-0.573557	-0.547824	0.90601	1.63217		-0.461197	0.374922	0.198561	-0.333928	-0.462696		0.0834637	-0.10047	-0.0755564	0.423057	0.750232
	-57.1638	0.267196	-0.282945	0.63374	-0.0329213	-0.329345		0.253685	-0.575051	-0.557561	0.902324	1.59487		-0.455886	0.366792	0.202991	-0.325704	-0.488571		0.0983996	-0.104219	-0.074772	0.419326	0.785633
	-57.1539	0.274861	-0.283672	0.633955	-0.0277881	-0.330298		0.253095	-0.576722	-0.566893	0.898571	1.55594		-0.45044	0.358817	0.20708	-0.317417	-0.513414		0.113149	-0.108603	-0.0741394	0.415928	0.82122
	-57.1441	0.282111	-0.284649	0.634262	-0.0220441	-0.330045		0.25214	-0.57856	-0.575774	0.894773	1.51544		-0.444827	0.350935	0.210822	-0.309136	-0.537128		0.127644	-0.113625	-0.0736657	0.412847	0.856928
	-57.1343	0.288896	-0.285871	0.634648	-0.0157613	-0.328599		0.250795	-0.580559	-0.584158	0.890947	1.47342		-0.439014	0.343087	0.214213	-0.300927	-0.559618		0.14181	-0.119279	-0.0733535	0.410067	0.892696
	-57.1245	0.295166	-0.287331	0.6351	-0.00900161	-0.325964		0.249045	-0.582717	-0.592002	0.887109	1.42995		-0.432973	0.335217	0.217252	-0.292857	-0.580796		0.155573	-0.125549	-0.0732007	0.407568	0.928465
	-57.1146	0.300877	-0.289014	0.635609	-0.00181613	-0.32214		0.246883	-0.585033	-0.599266	0.883269	1.38511		-0.426679	0.327275	0.21994	-0.284986	-0.600582		0.168856	-0.132409	-0.0732006	0.405329	0.964177
	-57.1048	0.305987	-0.2909	0.636169	0.00575364	-0.317122		0.244312	-0.587514	-0.605913	0.879441	1.339		-0.420115	0.319222	0.222283	-0.27737	-0.618909		0.181588	-0.139826	-0.0733414	0.40333	0.99978
	-57.095	0.310458	-0.292964	0.636775	0.0136743	-0.310901		0.241339	-0.590166	-0.611911	0.875632	1.2917		-0.413271	0.311031	0.224286	-0.270059	-0.635718		0.193701	-0.14776	-0.0736064	0.401547	1.03523
	-57.0851	0.314257	-0.295174	0.637423	0.021918	-0.303468		0.237977	-0.592999	-0.617232	0.871853	1.24332		-0.406144	0.302689	0.225958	-0.263095	-0.650963		0.205134	-0.156167	-0.0739738	0.39996	1.07047
	-57.0753	0.317353	-0.297496	0.638111	0.0304604	-0.294815		0.234241	-0.596022	-0.621855	0.868113	1.19397		-0.39874	0.294195	0.227306	-0.256514	-0.664609		0.215837	-0.164998	-0.0744163	0.398548	1.10548
	-57.0655	0.319724	-0.299894	0.638837	0.0392774	-0.284934		0.230149	-0.599242	-0.625764	0.864418	1.14376		-0.391075	0.285563	0.228341	-0.250345	-0.67663		0.225767	-0.174207	-0.074902	0.397293	1.14022
	-57.0556	0.32135	-0.302331	0.639601	0.0483433	-0.273825		0.225718	-0.602667	-0.628946	0.860777	1.09279		-0.383173	0.276821	0.229071	-0.244609	-0.687006		0.234889	-0.183746	-0.0753941	0.396179	1.17468
	-57.0458	0.322217	-0.304771	0.640404	0.057628	-0.261494		0.220969	-0.6063	-0.631394	0.857196	1.04119		-0.375064	0.268003	0.229506	-0.239322	-0.695724		0.243183	-0.193571	-0.0758521	0.395194	1.20883
	-57.036	0.322318	-0.307184	0.641247	0.0670955	-0.247955		0.215925	-0.610145	-0.633106	0.853675	0.98905		-0.366786	0.259154	0.229656	-0.234492	-0.702779		0.250632	-0.203642	-0.0762329	0.394327	1.24267
	-57.0261	0.321646	-0.309542	0.642134	0.0767027	-0.233236		0.210612	-0.614201	-0.63408	0.850214	0.936493		-0.358379	0.250322	0.229531	-0.230122	-0.708168		0.257231	-0.213921	-0.0764916	0.393573	1.27621
	-57.0163	0.320202	-0.311821	0.643073	0.0863984	-0.217379		0.205059	-0.618466	-0.634316	0.846802	0.883619		-0.349888	0.241555	0.229142	-0.226207	-0.711899		0.26298	-0.224374	-0.0765835	0.392927	1.30944
	-57.0065	0.317986	-0.314001	0.644071	0.0961229	-0.200438		0.199303	-0.622939	-0.633812	0.843422	0.83053		-0.34136	0.2329	0.2285	-0.222741	-0.713983		0.267885	-0.23497	-0.0764651	0.392385	1.34238
	-56.9967	0.315005	-0.316065	0.645142	0.105809	-0.18248		0.193386	-0.627615	-0.632568	0.840048	0.777325		-0.332838	0.2244	0.227615	-0.219708	-0.714445		0.271955	-0.245675	-0.0760963	0.391949	1.37502
	-56.9868	0.311262	-0.317995	0.6463	0.115381	-0.163584		0.187353	-0.632493	-0.63058	0.836644	0.724099		-0.324368	0.216088	0.226495	-0.21709	-0.71332		0.275205	-0.256458	-0.0754416	0.391617	1.40738
	-56.977	0.306763	-0.319773	0.647563	0.124758	-0.143837		0.181259	-0.637571	-0.62784	0.833166	0.670944		-0.31599	0.207992	0.225147	-0.214866	-0.710654		0.277649	-0.267281	-0.0744714	0.391391	1.43943
	-56.9672	0.301515	-0.321377	0.648948	0.133854	-0.12333		0.175161	-0.642849	-0.624343	0.829565	0.617956		-0.307744	0.200129	0.223573	-0.21301	-0.706511		0.279308	-0.278103	-0.0731632	0.391274	1.47115
	-56.9573	0.295522	-0.32278	0.650471	0.142581	-0.102157		0.169119	-0.648329	-0.620082	0.825787	0.565234		-0.299669	0.192508	0.221768	-0.211499	-0.700968		0.280202	-0.288879	-0.0715022	0.391268	1.50251
	-56.9475	0.288788	-0.32395	0.652148	0.150849	-0.080412		0.163197	-0.654015	-0.615053	0.821776	0.512885		-0.291802	0.185131	0.219722	-0.210305	-0.69412		0.280356	-0.299555	-0.0694811	0.391375	1.53344
	-56.9377	0.28132	-0.324852	0.653985	0.158569	-0.058185		0.157459	-0.659912	-0.609257	0.817479	0.461024		-0.284184	0.177996	0.217418	-0.209408	-0.686074		0.279798	-0.310074	-0.0671004	0.391597	1.56386
	-56.9278	0.273123	-0.325441	0.655985	0.165657	-0.0355629		0.151968	-0.666028	-0.6027	0.812845	0.409776		-0.276858	0.171096	0.214829	-0.208787	-0.67695		0.278559	-0.320375	-0.0643668	0.391935	1.59366
	-56.918	0.264203	-0.325673	0.658138	0.172031	-0.0126284		0.14679	-0.672368	-0.595397	0.807833	0.35928		-0.269871	0.164423	0.211925	-0.20843	-0.666879		0.276675	-0.330394	-0.0612931	0.392388	1.62271
	-56.9082	0.254573	-0.3255	0.660424	0.177617	0.0105386		0.14199	-0.678935	-0.587372	0.802408	0.309682		-0.263272	0.157973	0.208667	-0.208332	-0.655997		0.274188	-0.340068	-0.0578961	0.392956	1.65088
	-56.8984	0.244244	-0.324873	0.66281	0.182347	0.0338604		0.137632	-0.685733	-0.578661	0.796547	0.261136		-0.257114	0.151742	0.205016	-0.208494	-0.644443		0.271141	-0.349336	-0.0541967	0.393634	1.67803
	-56.8885	0.233235	-0.323745	0.665252	0.18616	0.0572601		0.133781	-0.692758	-0.569306	0.790236	0.213796		-0.25145	0.145732	0.200928	-0.208926	-0.632355		0.267583	-0.358143	-0.0502184	0.394418	1.70401
	-56.8787	0.22157	-0.322074	0.667697	0.189008	0.0806611		0.130503	-0.700004	-0.559363	0.783474	0.167814		-0.246331	0.139949	0.19636	-0.209644	-0.619865		0.263564	-0.366442	-0.0459876	0.395303	1.72867
	-56.8689	0.209278	-0.319823	0.670081	0.190847	0.103987		0.127863	-0.707463	-0.54889	0.776271	0.123335		-0.241803	0.134403	0.191269	-0.210672	-0.607096		0.259133	-0.3742	-0.0415336	0.396282	1.75188
	-56.859	0.196393	-0.316964	0.672336	0.191646	0.127163		0.125927	-0.71512	-0.537956	0.768646	0.0804908		-0.237905	0.129108	0.185617	-0.212033	-0.59416		0.254339	-0.381393	-0.0368884	0.397349	1.77351
	-56.8492	0.182958	-0.313478	0.674392	0.191385	0.150117		0.124756	-0.722962	-0.526631	0.760626	0.0393956		-0.234668	0.124082	0.179368	-0.213755	-0.581156		0.249226	-0.388015	-0.0320873	0.398501	1.79347
	-56.8394	0.169018	-0.309357	0.676177	0.190051	0.172783		0.124409	-0.730973	-0.514987	0.752247	0.000144845		-0.232113	0.119344	0.172492	-0.215862	-0.568169		0.243829	-0.394074	-0.0271691	0.399733	1.81166
	-56.8295	0.154624	-0.304609	0.677625	0.187642	0.195103		0.124935	-0.73914	-0.503093	0.743546	-0.0371871		-0.230251	0.114917	0.164963	-0.218374	-0.555275		0.238177	-0.39959	-0.0221754	0.401041	1.82804
	-56.8197	0.139831	-0.29925	0.678673	0.184164	0.217031		0.126377	-0.747448	-0.491015	0.734566	-0.0725471		-0.229087	0.110823	0.156761	-0.221305	-0.542536		0.232287	-0.404599	-0.0171499	0.402424	1.84254
	-56.8099	0.124693	-0.293315	0.679268	0.17963	0.238534		0.128765	-0.755887	-0.478811	0.725348	-0.105902		-0.228619	0.107085	0.147868	-0.224657	-0.530008		0.226166	-0.409143	-0.0121376	0.403877	1.85514
	-56.8001	0.109267	-0.28685	0.679363	0.17406	0.259591		0.132114	-0.764448	-0.466529	0.715932	-0.137239		-0.22884	0.103726	0.138276	-0.228427	-0.517746		0.219809	-0.413271	-0.00718298	0.405396	1.86582
	-56.7902	0.0936037	-0.279913	0.678923	0.16748	0.280198		0.136428	-0.773121	-0.454207	0.706357	-0.166558		-0.229744	0.100769	0.127977	-0.232595	-0.505803		0.213199	-0.417037	-0.00232868	0.406974	1.87459
	-56.7804	0.0777545	-0.272573	0.677922	0.159916	0.300366		0.141694	-0.7819	-0.441872	0.696656	-0.193876		-0.231326	0.0982355	0.116971	-0.237134	-0.494234		0.206312	-0.420495	0.00238597	0.408602	1.88143
	-56.7706	0.0617641	-0.26491	0.676341	0.151401	0.32012		0.147887	-0.790775	-0.429542	0.68686	-0.219218		-0.233582	0.0961468	0.10526	-0.242004	-0.483103		0.199119	-0.423696	0.00692598	0.410268	1.88637
	-56.7607	0.0456721	-0.25701	0.674172	0.141966	0.339495		0.15497	-0.799734	-0.417225	0.676998	-0.242616		-0.236514	0.094524	0.092853	-0.247155	-0.472479		0.191587	-0.426691	0.0112612	0.411955	1.88943
	-56.7509	0.029512	-0.248964	0.671412	0.131644	0.358539		0.162894	-0.808764	-0.404924	0.667097	-0.264111		-0.240122	0.0933885	0.0797606	-0.25253	-0.462437		0.183685	-0.429523	0.0153664	0.413646	1.89062
	-56.7411	0.0133118	-0.240866	0.668066	0.120468	0.377306		0.171603	-0.817848	-0.39264	0.657181	-0.283741		-0.244412	0.0927626	0.0659976	-0.258066	-0.453059		0.175389	-0.432235	0.0192207	0.415319	1.88999
	-56.7312	-0.00290502	-0.232813	0.66414	0.108471	0.395855		0.181035	-0.826965	-0.380374	0.647277	-0.30155		-0.249384	0.0926703	0.051582	-0.263697	-0.444423		0.166684	-0.434862	0.0228062	0.416954	1.88757
	-56.7214	-0.0191183	-0.2249	0.659644	0.0956881	0.414247		0.191125	-0.83609	-0.368132	0.637412	-0.317579		-0.255036	0.0931383	0.0365338	-0.269357	-0.436604		0.157567	-0.437436	0.0261073	0.418529	1.8834
	-56.7116	-0.0353089	-0.217224	0.65459	0.0821541	0.43254		0.201804	-0.845197	-0.355926	0.627617	-0.331869		-0.261359	0.094195	0.0208752	-0.274981	-0.429667		0.148048	-0.439986	0.0291078	0.420023	1.87753
	-56.7017	-0.0514565	-0.209877	0.648989	0.0679083	0.450789		0.213006	-0.85426	-0.343776	0.617925	-0.344457		-0.268333	0.0958712	0.00462972	-0.280514	-0.423656		0.138152	-0.442536	0.0317899	0.42142	1.87003
	-56.6919	-0.0675371	-0.20295	0.642854	0.0529941	0.469039		0.224665	-0.86325	-0.331711	0.608375	-0.355383		-0.27593	0.0981975	-0.0121782	-0.285904	-0.418597		0.127918	-0.445108	0.0341318	0.422704	1.86097
	-56.6821	-0.083521	-0.196529	0.636196	0.0374622	0.487324		0.236718	-0.872144	-0.319767	0.599008	-0.364681		-0.28411	0.101203	-0.0295235	-0.291111	-0.414486		0.117396	-0.447722	0.0361066	0.423863	1.85044
	-56.6723	-0.0993705	-0.190696	0.629029	0.0213717	0.505666		0.24911	-0.880921	-0.307987	0.589868	-0.372389		-0.292822	0.104914	-0.0473806	-0.296106	-0.41129		0.106646	-0.450393	0.0376806	0.424887	1.83853
	-56.6624	-0.115039	-0.185527	0.621367	0.0047923	0.524074		0.261787	-0.889564	-0.296419	0.581004	-0.378546		-0.302008	0.109347	-0.0657234	-0.300867	-0.408946		0.0957344	-0.453138	0.0388137	0.42577	1.82538
	-56.6526	-0.130469	-0.18109	0.613227	-0.0121942	0.542543		0.274707	-0.898064	-0.285112	0.572464	-0.383193		-0.311603	0.114512	-0.0845242	-0.305384	-0.407362		0.0847297	-0.45597	0.0394596	0.426507	1.81111
	-56.6428	-0.145595	-0.177446	0.60463	-0.0294936	0.561055		0.28783	-0.906416	-0.274116	0.5643	-0.386373		-0.321539	0.120404	-0.103753	-0.309651	-0.40642		0.0737019	-0.458903	0.0395669	0.427094	1.79586
	-56.6329	-0.160341	-0.174646	0.5956	-0.0469996	0.57958		0.301127	-0.914625	-0.263478	0.55656	-0.388134		-0.331748	0.127009	-0.123376	-0.313668	-0.40598		0.062718	-0.461949	0.039082	0.427531	1.7798
	-56.6231	-0.174622	-0.172731	0.586162	-0.0645946	0.598082		0.314572	-0.922698	-0.25324	0.549289	-0.388525		-0.342164	0.134296	-0.143354	-0.317437	-0.405885		0.0518411	-0.465121	0.0379516	0.427817	1.76309
	-56.6133	-0.188349	-0.171732	0.576348	-0.0821523	0.616512		0.328141	-0.930644	-0.24344	0.542528	-0.387596		-0.352726	0.142222	-0.163644	-0.320962	-0.405969		0.0411284	-0.468431	0.0361252	0.427954	1.74591
	-56.6034	-0.201429	-0.171667	0.566186	-0.0995396	0.63482		0.341814	-0.938475	-0.234105	0.536312	-0.385395		-0.36338	0.15073	-0.184195	-0.324245	-0.406061		0.0306308	-0.471892	0.0335588	0.427948	1.72842
	-56.5936	-0.213764	-0.172543	0.555708	-0.116621	0.652947		0.355567	-0.9462	-0.225258	0.530665	-0.381966		-0.374082	0.159757	-0.204947	-0.327287	-0.405991		0.0203923	-0.475518	0.0302167	0.427806	1.71079
	-56.5838	-0.22526	-0.174356	0.544938	-0.133259	0.670835		0.369373	-0.953824	-0.216912	0.525601	-0.377348		-0.384798	0.169229	-0.225834	-0.330089	-0.405596		0.0104505	-0.479322	0.0260733	0.427543	1.69319
	-56.574	-0.235824	-0.177091	0.533899	-0.149321	0.688419		0.383197	-0.961344	-0.209075	0.52112	-0.371572		-0.395505	0.17907	-0.246783	-0.33265	-0.404727		0.000836915	-0.483318	0.021114	0.427175	1.67576
	-56.5641	-0.245369	-0.180722	0.522604	-0.164681	0.705637		0.396998	-0.968751	-0.201747	0.517212	-0.364662		-0.406188	0.189203	-0.267714	-0.334972	-0.403252		-0.00842212	-0.48752	0.0153356	0.426725	1.65866
	-56.5543	-0.253815	-0.185218	0.511057	-0.179221	0.722427		0.410725	-0.976029	-0.194925	0.513851	-0.356636		-0.416846	0.199551	-0.28854	-0.337057	-0.40106		-0.0173047	-0.49194	0.00874527	0.426219	1.642
	-56.5445	-0.261089	-0.190538	0.499255	-0.192832	0.738725		0.424319	-0.983155	-0.188602	0.511	-0.347508		-0.427483	0.210043	-0.309171	-0.338915	-0.398065		-0.0257922	-0.496589	0.00135991	0.425689	1.62593
	-56.5346	-0.267131	-0.19664	0.487184	-0.205418	0.754473		0.437715	-0.990098	-0.182766	0.50861	-0.337291		-0.43811	0.220617	-0.329516	-0.340555	-0.394207		-0.0338685	-0.501475	-0.00679521	0.425168	1.61053
	-56.5248	-0.271894	-0.203479	0.474824	-0.216897	0.769614		0.450842	-0.996829	-0.177406	0.506625	-0.325999		-0.448743	0.231215	-0.349483	-0.341997	-0.389457		-0.0415193	-0.506601	-0.0156874	0.424692	1.59592
	-56.515	-0.275345	-0.211008	0.462151	-0.227197	0.784094		0.463625	-1.00331	-0.172509	0.504979	-0.313651		-0.4594	0.24179	-0.368983	-0.343264	-0.383808		-0.0487316	-0.511967	-0.0252775	0.424299	1.58218
	-56.5051	-0.27747	-0.219185	0.449139	-0.236258	0.797864		0.475993	-1.00952	-0.168059	0.503604	-0.300275		-0.470098	0.252304	-0.387932	-0.344388	-0.377278		-0.0554933	-0.517564	-0.0355203	0.424028	1.5694
	-56.4953	-0.27827	-0.227969	0.435765	-0.244033	0.810871		0.487873	-1.01542	-0.164042	0.502432	-0.285905		-0.480854	0.262726	-0.406255	-0.345404	-0.369904		-0.061794	-0.523378	-0.0463643	0.423914	1.55763
	-56.4855	-0.277767	-0.237324	0.422014	-0.250486	0.823067		0.499201	-1.02099	-0.160442	0.501395	-0.27059		-0.491678	0.273032	-0.423882	-0.346355	-0.361738		-0.0676246	-0.529389	-0.057752	0.423993	1.54693
	-56.4756	-0.276005	-0.247222	0.407879	-0.25559	0.834399		0.509919	-1.02621	-0.157242	0.500433	-0.254384		-0.502579	0.283205	-0.440755	-0.347283	-0.352837		-0.0729789	-0.535566	-0.0696197	0.424297	1.53735
	-56.4658	-0.273044	-0.257637	0.393364	-0.259332	0.844809		0.519979	-1.03107	-0.154426	0.499491	-0.237353		-0.513557	0.29323	-0.456824	-0.348234	-0.343261		-0.0778534	-0.541873	-0.081897	0.424852	1.52889
	-56.456	-0.268965	-0.26855	0.378488	-0.261709	0.854234		0.529345	-1.03555	-0.151976	0.498528	-0.21957		-0.524609	0.303095	-0.472048	-0.349253	-0.333063		-0.0822485	-0.548263	-0.0945072	0.425681	1.52158
	-56.4462	-0.263867	-0.279944	0.363285	-0.262732	0.862604		0.537992	-1.03965	-0.149873	0.497513	-0.201114		-0.535724	0.312787	-0.486393	-0.350378	-0.322294		-0.0861687	-0.554684	-0.107368	0.426797	1.51541
	-56.4363	-0.257862	-0.291807	0.347802	-0.262422	0.869838		0.545908	-1.04335	-0.148102	0.496428	-0.182066		-0.546885	0.322294	-0.499833	-0.351645	-0.310994		-0.0896226	-0.561078	-0.120391	0.428203	1.51035
	-56.4265	-0.25107	-0.304124	0.332099	-0.260818	0.875849		0.553094	-1.04665	-0.146646	0.495272	-0.162514		-0.558067	0.3316	-0.512344	-0.35308	-0.299197		-0.0926227	-0.56738	-0.133486	0.429895	1.50636
	-56.4167	-0.243618	-0.316884	0.31625	-0.257971	0.880542		0.559563	-1.04954	-0.145491	0.494052	-0.142546		-0.569239	0.340688	-0.523907	-0.354699	-0.286931		-0.0951848	-0.573523	-0.146558	0.431857	1.50343
	-56.4068	-0.235634	-0.33007	0.300335	-0.253944	0.883818		0.56534	-1.052	-0.144624	0.492792	-0.122252		-0.580361	0.349538	-0.534505	-0.356504	-0.274226		-0.0973275	-0.579438	-0.159511	0.434065	1.50149
	-56.397	-0.227239	-0.343667	0.284445	-0.248815	0.88558		0.570457	-1.05402	-0.144036	0.491525	-0.101729		-0.591389	0.358129	-0.544118	-0.358487	-0.261117		-0.0990709	-0.585055	-0.17225	0.436485	1.50052
	-56.3872	-0.218547	-0.357653	0.268674	-0.242672	0.88573		0.574955	-1.0556	-0.143717	0.49029	-0.0810764		-0.602271	0.366439	-0.552732	-0.360628	-0.247647		-0.100436	-0.590306	-0.184681	0.439079	1.50048
	-56.3773	-0.209658	-0.372002	0.25312	-0.23561	0.88418		0.578879	-1.05672	-0.143663	0.489137	-0.0603993		-0.612953	0.37445	-0.56033	-0.362892	-0.233874		-0.101443	-0.595126	-0.196716	0.441802	1.50134
	-56.3675	-0.200657	-0.386686	0.237883	-0.227734	0.880852		0.582275	-1.05735	-0.143871	0.488116	-0.0398104		-0.623377	0.382142	-0.566901	-0.36524	-0.219872		-0.102113	-0.599451	-0.208271	0.44461	1.5031
	-56.3577	-0.191613	-0.401668	0.223063	-0.21915	0.875682		0.585186	-1.05751	-0.144341	0.48728	-0.0194295		-0.633486	0.389501	-0.572436	-0.367623	-0.205731		-0.102463	-0.603224	-0.21927	0.447461	1.50576
	-56.3479	-0.182579	-0.416904	0.208758	-0.209969	0.868624		0.587651	-1.05717	-0.145075	0.48668	0.000617782		-0.643227	0.396518	-0.576931	-0.369991	-0.191556		-0.102509	-0.606388	-0.22965	0.450317	1.50931
	-56.338	-0.173593	-0.432343	0.19506	-0.200302	0.859649		0.589701	-1.05633	-0.14608	0.486366	0.0202011		-0.652555	0.403185	-0.580392	-0.372293	-0.177465		-0.102266	-0.608891	-0.239357	0.453144	1.51378
	-56.3282	-0.16468	-0.447925	0.18206	-0.190262	0.84875		0.591358	-1.05502	-0.147365	0.486382	0.0391891		-0.661431	0.409503	-0.582832	-0.374485	-0.163584		-0.101744	-0.610684	-0.248352	0.455918	1.51919
	-56.3184	-0.155855	-0.463579	0.169839	-0.17996	0.83594		0.592633	-1.05324	-0.148943	0.486763	0.0574527		-0.669832	0.415473	-0.584273	-0.376529	-0.150041		-0.100951	-0.611721	-0.256607	0.458619	1.52557
	-56.3085	-0.147126	-0.479228	0.158473	-0.169509	0.821253		0.593525	-1.05102	-0.150829	0.487541	0.0748701		-0.677747	0.421104	-0.584748	-0.378399	-0.136961		-0.0998944	-0.61196	-0.264111	0.461239	1.53292
	-56.2987	-0.138502	-0.494786	0.148026	-0.159021	0.804739		0.594022	-1.0484	-0.153041	0.488735	0.0913306		-0.685176	0.426405	-0.584297	-0.380082	-0.124464		-0.0985771	-0.611363	-0.270861	0.463773	1.54125
	-56.2889	-0.129988	-0.51016	0.138551	-0.148606	0.786466		0.594101	-1.04545	-0.155599	0.490359	0.106738		-0.692136	0.43139	-0.58297	-0.381581	-0.112656		-0.0970016	-0.609902	-0.276866	0.466224	1.55057
	-56.279	-0.121597	-0.525257	0.130091	-0.138368	0.766514		0.593728	-1.0422	-0.158521	0.492415	0.121013		-0.698653	0.436076	-0.58082	-0.382912	-0.101629		-0.0951696	-0.607551	-0.282141	0.468604	1.56085
	-56.2692	-0.113349	-0.53998	0.122674	-0.128406	0.744972		0.592858	-1.03874	-0.161823	0.494897	0.134094		-0.70476	0.440481	-0.577907	-0.384108	-0.0914614		-0.0930834	-0.604298	-0.286706	0.470928	1.57207
	-56.2594	-0.105272	-0.554236	0.116318	-0.118806	0.721935		0.591439	-1.03512	-0.16552	0.497793	0.145935		-0.710499	0.444627	-0.574289	-0.385213	-0.082213		-0.090747	-0.600139	-0.290582	0.47322	1.58417
	-56.2495	-0.0974038	-0.567939	0.111027	-0.10964	0.697497		0.58941	-1.03141	-0.16962	0.501079	0.156505		-0.715911	0.448538	-0.570024	-0.386281	-0.0739293		-0.0881678	-0.595082	-0.293791	0.475508	1.59711
	-56.2397	-0.0897922	-0.58101	0.106792	-0.100963	0.671753		0.586707	-1.02766	-0.174123	0.504727	0.165783		-0.72104	0.452239	-0.56517	-0.387371	-0.0666406		-0.0853576	-0.589147	-0.296353	0.477828	1.61081
	-56.2299	-0.0824927	-0.593379	0.103595	-0.0928096	0.644793		0.583259	-1.02393	-0.179024	0.5087	0.173755		-0.725925	0.455758	-0.559775	-0.38855	-0.0603637		-0.0823339	-0.582366	-0.298285	0.480219	1.62521
	-56.2201	-0.0755664	-0.604989	0.101406	-0.0851912	0.6167		0.578999	-1.02025	-0.184309	0.512955	0.180414		-0.730603	0.459123	-0.553887	-0.389881	-0.0551022		-0.0791204	-0.574782	-0.299603	0.482727	1.64023
	-56.2102	-0.069077	-0.615791	0.100187	-0.0780992	0.58755		0.573861	-1.01663	-0.189955	0.517443	0.18575		-0.735104	0.462362	-0.547547	-0.391427	-0.0508469		-0.0757473	-0.566446	-0.300321	0.4854	1.65578
	-56.2004	-0.0630871	-0.625746	0.099891	-0.0715042	0.557416		0.567787	-1.01309	-0.195933	0.522112	0.189757		-0.739453	0.465503	-0.540793	-0.393247	-0.0475766		-0.0722507	-0.557418	-0.300454	0.488288	1.67179
	-56.1906	-0.0576552	-0.634824	0.100465	-0.0653601	0.526363		0.560728	-1.00963	-0.202205	0.526906	0.192426		-0.743669	0.468572	-0.533658	-0.395394	-0.0452582		-0.0686722	-0.547765	-0.300019	0.491442	1.68816
	-56.1807	-0.0528325	-0.643002	0.101847	-0.0596078	0.494454		0.552654	-1.00622	-0.208732	0.53177	0.193752		-0.747764	0.471594	-0.526178	-0.397914	-0.0438467		-0.0650568	-0.537554	-0.299041	0.494911	1.70482
	-56.1709	-0.0486609	-0.650263	0.103972	-0.0541802	0.461753		0.54355	-1.00286	-0.215473	0.536646	0.193731		-0.751746	0.474588	-0.518385	-0.400844	-0.0432868		-0.0614515	-0.526856	-0.297547	0.498742	1.72168
	-56.1611	-0.0451721	-0.65659	0.106769	-0.0490082	0.428326		0.533425	-0.999509	-0.222386	0.541483	0.192367		-0.755617	0.477572	-0.510319	-0.404215	-0.0435136		-0.057903	-0.51574	-0.295575	0.502971	1.73865
	-56.1512	-0.0423881	-0.661974	0.110163	-0.0440262	0.394245		0.522308	-0.996145	-0.229433	0.546234	0.189674		-0.759372	0.480555	-0.502016	-0.408047	-0.0444543		-0.0544556	-0.504275	-0.293166	0.507633	1.75565
	-56.1414	-0.0403222	-0.666403	0.114074	-0.0391778	0.35959		0.510253	-0.992737	-0.236579	0.550855	0.185676		-0.763	0.483541	-0.493521	-0.41235	-0.046031		-0.0511493	-0.492523	-0.29037	0.512747	1.77258
	-56.1316	-0.0389813	-0.669868	0.118421	-0.0344205	0.324453		0.497334	-0.989254	-0.243798	0.555311	0.180409		-0.766483	0.486526	-0.484878	-0.417124	-0.048163		-0.0480189	-0.480543	-0.287243	0.518325	1.78936
	-56.1218	-0.0383684	-0.672362	0.123121	-0.0297297	0.288937		0.483642	-0.985665	-0.251063	0.559575	0.17392		-0.769795	0.4895	-0.476134	-0.422358	-0.0507694		-0.0450923	-0.46839	-0.283838	0.524367	1.8059
	-56.1119	-0.0384855	-0.673876	0.128092	-0.0251006	0.253155		0.46928	-0.981942	-0.258356	0.563624	0.166268		-0.7729	0.492446	-0.467338	-0.428026	-0.0537726		-0.0423914	-0.456112	-0.280211	0.530862	1.8221
	-56.1021	-0.0393355	-0.674405	0.133254	-0.0205487	0.217231		0.454361	-0.978057	-0.265658	0.567442	0.157516		-0.775758	0.495343	-0.458541	-0.434091	-0.0571011		-0.0399318	-0.443753	-0.276414	0.537788	1.83788
	-56.0923	-0.0409242	-0.673949	0.13853	-0.0161084	0.181295		0.439	-0.973984	-0.272954	0.57102	0.147734		-0.778319	0.498167	-0.449793	-0.440502	-0.0606926		-0.0377238	-0.431353	-0.272492	0.545112	1.85313
	-56.0824	-0.0432606	-0.67251	0.143849	-0.0118294	0.145479		0.423306	-0.969698	-0.280224	0.574349	0.136993		-0.780529	0.500896	-0.441145	-0.447196	-0.0644967		-0.0357738	-0.418948	-0.268481	0.552793	1.86775
	-56.0726	-0.0463568	-0.670099	0.149149	-0.00777272	0.109912		0.407383	-0.96518	-0.287448	0.577426	0.125361		-0.782334	0.503511	-0.432645	-0.4541	-0.0684779		-0.0340846	-0.406575	-0.264409	0.560778	1.88165
	-56.0628	-0.050227	-0.666735	0.154374	-0.00400411	0.0747185		0.391324	-0.96041	-0.294603	0.580244	0.112905		-0.783676	0.506	-0.424342	-0.46113	-0.0726167		-0.032657	-0.39427	-0.260296	0.569009	1.89473
	-56.0529	-0.0548854	-0.662445	0.159476	-0.000588443	0.040011		0.375205	-0.955377	-0.301662	0.582798	0.099686		-0.784505	0.508361	-0.416281	-0.4682	-0.0769119		-0.0314904	-0.382069	-0.256155	0.57742	1.90688
	-56.0431	-0.0603449	-0.657269	0.164415	0.00241618	0.00588874		0.359091	-0.95007	-0.308593	0.585077	0.0857567		-0.784773	0.510601	-0.408505	-0.475219	-0.0813802		-0.0305828	-0.370011	-0.251994	0.585938	1.918
	-56.0333	-0.0666143	-0.651255	0.16916	0.00496321	-0.0275652		0.343028	-0.944487	-0.315366	0.587066	0.0711637		-0.784442	0.512737	-0.401053	-0.482101	-0.0860554		-0.0299313	-0.358139	-0.247818	0.594484	1.92799
	-56.0234	-0.0736971	-0.64446	0.173681	0.00702084	-0.0602846		0.327053	-0.938632	-0.321948	0.588747	0.0559457		-0.783482	0.514794	-0.393963	-0.488758	-0.0909864		-0.0295322	-0.346494	-0.243633	0.602978	1.93676
	-56.0136	-0.0815888	-0.636951	0.177956	0.00857339	-0.0922193		0.311189	-0.932513	-0.328311	0.590097	0.0401361		-0.781877	0.516802	-0.387267	-0.495112	-0.0962334		-0.0293802	-0.335123	-0.239451	0.611336	1.9442
	-56.0038	-0.0902763	-0.628797	0.181967	0.00962061	-0.123334		0.295452	-0.926149	-0.334427	0.59109	0.0237642		-0.77962	0.518797	-0.380993	-0.501091	-0.101863		-0.0294686	-0.324068	-0.235285	0.619476	1.95025
	-55.994	-0.0997361	-0.62007	0.185697	0.0101753	-0.153607		0.279856	-0.919561	-0.340275	0.591698	0.00685852		-0.776717	0.520812	-0.375168	-0.506631	-0.107945		-0.0297891	-0.31337	-0.231158	0.627315	1.95483
	-55.9841	-0.109934	-0.610842	0.189134	0.0102593	-0.183025		0.264409	-0.912779	-0.345839	0.591893	-0.0105509		-0.773184	0.522874	-0.369813	-0.511677	-0.114541		-0.0303315	-0.303064	-0.227101	0.63478	1.9579
	-55.9743	-0.120823	-0.601181	0.19227	0.00989904	-0.211582		0.249125	-0.905839	-0.35111	0.591645	-0.0284296		-0.76905	0.525008	-0.364946	-0.516185	-0.121708		-0.0310843	-0.293178	-0.223148	0.6418	1.95942
	-55.9645	-0.132347	-0.591151	0.195101	0.00912045	-0.239279		0.234019	-0.898777	-0.356083	0.590927	-0.0467361		-0.764351	0.527228	-0.360583	-0.52012	-0.129483		-0.0320351	-0.283733	-0.21934	0.648316	1.95939
	-55.9546	-0.144438	-0.58081	0.19763	0.007944	-0.266114		0.219108	-0.891634	-0.360763	0.589714	-0.0654203		-0.759135	0.529542	-0.356735	-0.523456	-0.13789		-0.033171	-0.274742	-0.21572	0.654276	1.95781
	-55.9448	-0.157016	-0.57021	0.199868	0.00638057	-0.292089		0.204418	-0.884451	-0.365159	0.587983	-0.0844226		-0.753454	0.53195	-0.353409	-0.526177	-0.146928		-0.0344801	-0.266208	-0.212331	0.65964	1.95472
	-55.935	-0.169995	-0.559399	0.201833	0.00442839	-0.317205		0.189974	-0.877265	-0.369286	0.585714	-0.103674		-0.747369	0.534443	-0.35061	-0.528278	-0.156581		-0.0359519	-0.258128	-0.209214	0.664379	1.95017
	-55.9251	-0.18328	-0.548424	0.203551	0.00207134	-0.341459		0.175808	-0.870114	-0.373165	0.582892	-0.123095		-0.740943	0.537008	-0.348336	-0.529764	-0.166809		-0.0375785	-0.250493	-0.206403	0.668471	1.94424
	-55.9153	-0.196772	-0.537331	0.205059	-0.000721006	-0.36485		0.16195	-0.863028	-0.376824	0.579509	-0.142598		-0.734241	0.539626	-0.346582	-0.530649	-0.177561		-0.0393552	-0.24329	-0.20393	0.671904	1.93702
	-55.9055	-0.210367	-0.526169	0.206397	-0.00399173	-0.387379		0.148431	-0.856035	-0.380296	0.575561	-0.162092		-0.727329	0.542276	-0.34534	-0.53096	-0.188775		-0.0412812	-0.236504	-0.201818	0.674671	1.92863
	-55.8957	-0.223961	-0.514992	0.207616	-0.00779364	-0.409046		0.13528	-0.849158	-0.383616	0.571053	-0.181477		-0.720267	0.544933	-0.344597	-0.530734	-0.200382		-0.0433601	-0.230119	-0.200085	0.676768	1.91917
	-55.8858	-0.237452	-0.503858	0.208769	-0.0121854	-0.429859		0.122523	-0.842418	-0.386826	0.566002	-0.200656		-0.71311	0.547572	-0.344336	-0.530018	-0.212318		-0.0455999	-0.224119	-0.198743	0.678193	1.90878
	-55.876	-0.25074	-0.492837	0.20991	-0.0172274	-0.449829		0.110183	-0.835832	-0.389966	0.56043	-0.21953		-0.705909	0.550165	-0.344537	-0.528867	-0.224525		-0.0480128	-0.218492	-0.197797	0.678944	1.8976
	-55.8662	-0.26373	-0.482002	0.211097	-0.0229776	-0.468974		0.098277	-0.82942	-0.393079	0.554372	-0.238005		-0.698704	0.552685	-0.345175	-0.527342	-0.236953		-0.0506153	-0.213225	-0.197249	0.679018	1.88576
	-55.8563	-0.276333	-0.471436	0.212385	-0.0294884	-0.487315		0.0868181	-0.8232	-0.396202	0.547872	-0.255996		-0.691531	0.555103	-0.346223	-0.525509	-0.249571		-0.0534273	-0.208307	-0.197096	0.678409	1.87338
	-55.8465	-0.288469	-0.461225	0.213829	-0.0368042	-0.504877		0.0758138	-0.817196	-0.399372	0.540984	-0.273426		-0.684417	0.557392	-0.347649	-0.523432	-0.262362		-0.0564711	-0.203727	-0.197329	0.677112	1.86059
	-55.8367	-0.300061	-0.451461	0.215481	-0.0449598	-0.521685		0.065267	-0.811435	-0.402615	0.533767	-0.290231		-0.677387	0.559524	-0.349416	-0.521174	-0.275326		-0.0597707	-0.199474	-0.197936	0.675123	1.84749
	-55.8268	-0.311043	-0.442238	0.21739	-0.0539806	-0.537759		0.0551767	-0.805951	-0.405954	0.52629	-0.306363		-0.670463	0.561471	-0.351483	-0.518791	-0.288479		-0.0633499	-0.195533	-0.198897	0.672438	1.83416
	-55.817	-0.321358	-0.433649	0.219604	-0.063883	-0.553113		0.045539	-0.800784	-0.409402	0.518621	-0.321786		-0.663663	0.563208	-0.353801	-0.516331	-0.301852		-0.0672307	-0.191885	-0.200185	0.66906	1.82066
	-55.8072	-0.330955	-0.425785	0.222164	-0.0746749	-0.567748		0.0363485	-0.795981	-0.412966	0.510834	-0.336481		-0.657008	0.564711	-0.356318	-0.513835	-0.315487		-0.0714316	-0.188508	-0.201767	0.664994	1.80704
	-55.7973	-0.339794	-0.418733	0.22511	-0.0863574	-0.581652		0.0275991	-0.791594	-0.416644	0.502999	-0.350439		-0.650516	0.565958	-0.358979	-0.511334	-0.329434		-0.0759654	-0.185374	-0.203604	0.660256	1.79332
	-55.7875	-0.347844	-0.412576	0.228472	-0.0989249	-0.594796		0.0192851	-0.78768	-0.420428	0.495185	-0.363659		-0.644208	0.566928	-0.361725	-0.508851	-0.343752		-0.0808375	-0.182449	-0.205648	0.654868	1.7795
	-55.7777	-0.355086	-0.407386	0.232278	-0.112365	-0.607135		0.0114019	-0.7843	-0.424303	0.487456	-0.376147		-0.638101	0.567602	-0.364499	-0.506405	-0.358498		-0.0860442	-0.179695	-0.207847	0.64886	1.76557
	-55.7679	-0.361506	-0.403231	0.236546	-0.12666	-0.618609		0.00394559	-0.781513	-0.428252	0.479869	-0.387907		-0.632213	0.567964	-0.367247	-0.504007	-0.373728		-0.0915718	-0.17707	-0.210145	0.642271	1.75149
	-55.758	-0.367105	-0.400166	0.241287	-0.141781	-0.62914		-0.00308677	-0.779378	-0.432252	0.472477	-0.398934		-0.626555	0.567995	-0.369921	-0.501671	-0.389493		-0.0973963	-0.17453	-0.212484	0.635146	1.73724
	-55.7482	-0.371891	-0.398238	0.246505	-0.157692	-0.638643		-0.00969808	-0.777946	-0.43628	0.465324	-0.409217		-0.621136	0.567679	-0.37248	-0.499406	-0.405832		-0.103484	-0.172034	-0.214809	0.627534	1.72279
	-55.7384	-0.37588	-0.397483	0.252194	-0.174346	-0.647021		-0.0158921	-0.777261	-0.440314	0.45845	-0.418728		-0.61596	0.567001	-0.374894	-0.497226	-0.422772		-0.109791	-0.169541	-0.217064	0.61949	1.70813
	-55.7285	-0.379099	-0.397925	0.258342	-0.191682	-0.654172		-0.0216743	-0.777356	-0.44433	0.451887	-0.427425		-0.611022	0.565944	-0.377145	-0.495145	-0.44032		-0.116268	-0.167018	-0.219202	0.611069	1.69323
	-55.7187	-0.381577	-0.399577	0.26493	-0.209627	-0.659996		-0.0270531	-0.778251	-0.448311	0.445664	-0.435251		-0.606314	0.564493	-0.379222	-0.493183	-0.458464		-0.122858	-0.164437	-0.221181	0.602326	1.6781
	-55.7089	-0.383355	-0.402439	0.271936	-0.228096	-0.664396		-0.0320403	-0.77995	-0.45224	0.439803	-0.442134		-0.601824	0.562632	-0.381126	-0.491362	-0.477171		-0.1295	-0.161777	-0.222965	0.593314	1.66277
	-55.699	-0.384474	-0.406496	0.279331	-0.246993	-0.667283		-0.0366509	-0.782442	-0.456106	0.434321	-0.447996		-0.597534	0.560348	-0.382865	-0.489704	-0.496384		-0.136133	-0.159027	-0.224529	0.584084	1.64727
	-55.6892	-0.384981	-0.411723	0.287087	-0.266212	-0.668582		-0.0409027	-0.785699	-0.459901	0.429232	-0.452754		-0.593426	0.557629	-0.384449	-0.488238	-0.516028		-0.142691	-0.156181	-0.225854	0.574683	1.63166
	-55.6794	-0.384926	-0.418079	0.295171	-0.285643	-0.668237		-0.0448154	-0.78968	-0.463624	0.424546	-0.45633		-0.589479	0.554466	-0.385891	-0.486988	-0.53601		-0.149111	-0.153242	-0.226929	0.565154	1.616
	-55.6696	-0.384362	-0.425508	0.303552	-0.305173	-0.66621		-0.0484082	-0.79433	-0.467275	0.420266	-0.458654		-0.585675	0.550854	-0.387202	-0.485981	-0.556225		-0.155331	-0.150219	-0.22775	0.555538	1.60037
	-55.6597	-0.383341	-0.433946	0.312195	-0.324694	-0.662482		-0.0516987	-0.799583	-0.47086	0.416393	-0.459674		-0.581994	0.546793	-0.388388	-0.48524	-0.576565		-0.161288	-0.147126	-0.228315	0.545871	1.58486
	-55.6499	-0.381915	-0.443315	0.321064	-0.344103	-0.657057		-0.0547005	-0.805366	-0.474388	0.412923	-0.459357		-0.578422	0.542289	-0.38945	-0.484783	-0.59692		-0.166927	-0.143981	-0.228629	0.536188	1.56955
	-55.6401	-0.380131	-0.453526	0.330122	-0.363306	-0.649958		-0.0574222	-0.811604	-0.477869	0.409847	-0.457694		-0.574945	0.537352	-0.39038	-0.484623	-0.617191		-0.172194	-0.140804	-0.228697	0.526523	1.55453
	-55.6302	-0.37803	-0.464485	0.339324	-0.38222	-0.641222		-0.0598667	-0.818221	-0.481316	0.407154	-0.454699		-0.571555	0.532001	-0.391164	-0.484767	-0.63729		-0.177041	-0.137618	-0.228524	0.516909	1.53987
	-55.6204	-0.375646	-0.47609	0.348622	-0.400775	-0.630896		-0.062032	-0.825145	-0.484742	0.40483	-0.450412		-0.568251	0.526258	-0.39178	-0.485213	-0.65715		-0.18143	-0.134448	-0.228119	0.50738	1.52565
	-55.6106	-0.373001	-0.488236	0.357961	-0.418911	-0.619037		-0.0639118	-0.832313	-0.488157	0.402857	-0.444892		-0.565036	0.520153	-0.392204	-0.485951	-0.676722		-0.185332	-0.13132	-0.227487	0.497969	1.51193
	-55.6007	-0.370105	-0.500818	0.36728	-0.436581	-0.6057		-0.0654976	-0.839666	-0.491573	0.401214	-0.438218		-0.561921	0.51372	-0.392409	-0.486964	-0.695979		-0.18873	-0.128263	-0.226635	0.488711	1.49874
	-55.5909	-0.366957	-0.513731	0.376512	-0.453747	-0.590938		-0.0667803	-0.847158	-0.494997	0.399881	-0.430482		-0.558924	0.506999	-0.392369	-0.488225	-0.714913		-0.191619	-0.125309	-0.22557	0.479642	1.48611
	-55.5811	-0.363543	-0.526874	0.385584	-0.470376	-0.574799		-0.0677518	-0.854752	-0.498434	0.398833	-0.421786		-0.556068	0.500031	-0.39206	-0.489704	-0.73353		-0.19401	-0.122489	-0.224299	0.470796	1.47404
	-55.5713	-0.359839	-0.540153	0.394418	-0.486443	-0.557319		-0.0684062	-0.862418	-0.501889	0.398046	-0.412237		-0.553382	0.492861	-0.391464	-0.49136	-0.751846		-0.195925	-0.119839	-0.222826	0.462208	1.46251
	-55.5614	-0.355807	-0.553482	0.402936	-0.501923	-0.538529		-0.0687406	-0.870134	-0.505364	0.397495	-0.401944		-0.550897	0.485535	-0.390566	-0.493155	-0.769879		-0.197399	-0.117397	-0.221156	0.453911	1.4515
	-55.5516	-0.351404	-0.566785	0.41106	-0.516793	-0.518449		-0.0687549	-0.877881	-0.508863	0.397155	-0.391014		-0.548645	0.478098	-0.389358	-0.495045	-0.787641		-0.198478	-0.115201	-0.219296	0.445935	1.44093
	-55.5418	-0.346576	-0.580002	0.418714	-0.531027	-0.497097		-0.0684515	-0.885641	-0.512389	0.397002	-0.379551		-0.546654	0.47059	-0.387837	-0.496991	-0.805137		-0.199216	-0.113291	-0.217246	0.438308	1.43076
	-55.5319	-0.341265	-0.593081	0.425827	-0.544598	-0.474485		-0.0678351	-0.893396	-0.51595	0.397014	-0.367649		-0.544947	0.463051	-0.386005	-0.498954	-0.822353		-0.199668	-0.111707	-0.215011	0.431054	1.42089
	-55.5221	-0.335405	-0.605987	0.432337	-0.557474	-0.450631		-0.0669111	-0.901123	-0.519556	0.397174	-0.355399		-0.543539	0.45551	-0.383869	-0.500905	-0.839258		-0.199891	-0.110486	-0.21259	0.424193	1.41124
	-55.5123	-0.328932	-0.618698	0.438188	-0.569623	-0.425557		-0.0656861	-0.908794	-0.523226	0.397471	-0.342883		-0.542434	0.447993	-0.381436	-0.502819	-0.8558		-0.199939	-0.109664	-0.20998	0.417738	1.40172
	-55.5024	-0.321779	-0.631204	0.443334	-0.581012	-0.39929		-0.0641666	-0.916374	-0.526982	0.397896	-0.330176		-0.541627	0.440517	-0.378716	-0.504682	-0.871908		-0.199856	-0.109272	-0.20718	0.4117	1.39225
	-55.4926	-0.313879	-0.643502	0.447739	-0.591609	-0.37187		-0.0623595	-0.92382	-0.530852	0.39845	-0.317347		-0.5411	0.433089	-0.37572	-0.50649	-0.887498		-0.19968	-0.109337	-0.204184	0.406087	1.38274
	-55.4828	-0.305174	-0.6556	0.451377	-0.601387	-0.343344		-0.0602727	-0.931086	-0.534873	0.399139	-0.304459		-0.540827	0.425711	-0.372458	-0.508249	-0.902472		-0.199434	-0.10988	-0.200988	0.400901	1.37313
	-55.4729	-0.295606	-0.667507	0.454231	-0.610324	-0.313764		-0.0579149	-0.938116	-0.539081	0.399971	-0.291572		-0.540773	0.418379	-0.368941	-0.509976	-0.916727		-0.199133	-0.110914	-0.197586	0.396142	1.36336
	-55.4631	-0.28513	-0.679232	0.456294	-0.618409	-0.283188		-0.0552969	-0.944854	-0.543518	0.400961	-0.278743		-0.540897	0.41108	-0.365182	-0.511695	-0.930158		-0.198776	-0.112447	-0.193979	0.391808	1.35341
	-55.4533	-0.273705	-0.690781	0.457566	-0.625637	-0.251674		-0.0524327	-0.95124	-0.548225	0.402123	-0.266026		-0.541159	0.403802	-0.361192	-0.513437	-0.942665		-0.198353	-0.114478	-0.190165	0.387893	1.34325
	-55.4435	-0.261302	-0.702155	0.458058	-0.632018	-0.219274		-0.04934	-0.957214	-0.553241	0.40347	-0.253476		-0.541519	0.396529	-0.356987	-0.515238	-0.954155		-0.197846	-0.116999	-0.18615	0.384393	1.3329
	-55.4336	-0.247901	-0.713345	0.457785	-0.637567	-0.186033		-0.0460415	-0.962719	-0.558604	0.405012	-0.241144		-0.54194	0.389245	-0.352583	-0.517134	-0.964546		-0.197227	-0.119995	-0.181946	0.381297	1.32237
	-55.4238	-0.233495	-0.724332	0.456774	-0.642309	-0.151987		-0.0425653	-0.9677	-0.564342	0.406756	-0.229079		-0.542395	0.381936	-0.348	-0.51916	-0.973764		-0.196463	-0.123445	-0.177568	0.378596	1.31168
	-55.414	-0.218084	-0.735088	0.455057	-0.646276	-0.117158		-0.0389448	-0.972108	-0.570481	0.408702	-0.217325		-0.542862	0.374591	-0.343259	-0.521347	-0.98175		-0.195515	-0.127324	-0.173039	0.376281	1.30087
	-55.4041	-0.201685	-0.745577	0.452675	-0.649499	-0.0815575		-0.0352192	-0.9759	-0.577034	0.410848	-0.205923		-0.543332	0.367205	-0.338385	-0.523719	-0.988455		-0.194346	-0.131601	-0.168384	0.374338	1.28997
	-55.3943	-0.184324	-0.755753	0.449673	-0.652009	-0.0451862		-0.0314329	-0.979041	-0.58401	0.413186	-0.194903		-0.543801	0.359775	-0.333402	-0.526289	-0.993841		-0.192913	-0.136243	-0.163635	0.372759	1.279
	-55.3845	-0.166043	-0.765571	0.446107	-0.653831	-0.00803718		-0.0276351	-0.981503	-0.591407	0.415704	-0.184289		-0.544272	0.352304	-0.328336	-0.529064	-0.997878		-0.191177	-0.141218	-0.158823	0.371533	1.26797
	-55.3746	-0.146898	-0.77498	0.442035	-0.654984	0.0299004		-0.0238788	-0.983266	-0.599215	0.41839	-0.174096		-0.544752	0.344802	-0.323214	-0.532036	-1.00054		-0.1891	-0.146488	-0.15398	0.370651	1.2569
	-55.3648	-0.126957	-0.783934	0.437519	-0.655477	0.068637		-0.0202195	-0.984316	-0.607418	0.421228	-0.164328		-0.545249	0.337281	-0.318062	-0.53519	-1.00183		-0.18665	-0.15202	-0.149137	0.370108	1.24575
	-55.355	-0.106301	-0.792392	0.432624	-0.655312	0.108178		-0.0167135	-0.984649	-0.615993	0.4242	-0.154985		-0.545769	0.329758	-0.312907	-0.5385	-1.00172		-0.1838	-0.157777	-0.144318	0.369898	1.23453
	-55.3452	-0.0850214	-0.800318	0.427413	-0.654485	0.148522		-0.0134156	-0.984262	-0.624911	0.427289	-0.146059		-0.54631	0.32225	-0.307773	-0.541933	-1.00022		-0.180533	-0.163721	-0.139544	0.370015	1.22318
	-55.3353	-0.0632163	-0.807685	0.421953	-0.652987	0.189653		-0.0103776	-0.983159	-0.634138	0.430477	-0.137543		-0.546867	0.314778	-0.302686	-0.545451	-0.997332		-0.176843	-0.169813	-0.134825	0.370456	1.21168
	-55.3255	-0.0409881	-0.814474	0.416305	-0.650811	0.231542		-0.00764527	-0.981348	-0.643637	0.433744	-0.129427		-0.547425	0.307362	-0.297671	-0.549013	-0.99307		-0.172734	-0.176015	-0.130166	0.371211	1.19997
	-55.3157	-0.0184402	-0.82067	0.410531	-0.647955	0.274147		-0.00525679	-0.978836	-0.653368	0.437073	-0.121709		-0.547961	0.30002	-0.292755	-0.552578	-0.987454		-0.168225	-0.182282	-0.125563	0.37227	1.18803
	-55.3058	0.00432561	-0.826266	0.404691	-0.644424	0.317412		-0.00324081	-0.975634	-0.663288	0.440447	-0.114391		-0.548444	0.29277	-0.287963	-0.55611	-0.980511		-0.163345	-0.188567	-0.121003	0.373616	1.17582
	-55.296	0.0272116	-0.831258	0.398844	-0.640241	0.361266		-0.00161518	-0.971752	-0.673358	0.44385	-0.107482		-0.54884	0.285628	-0.283322	-0.559575	-0.972279		-0.158135	-0.194823	-0.116465	0.375229	1.1633
	-55.2862	0.0501252	-0.835642	0.393046	-0.635442	0.405633		-0.000386377	-0.967203	-0.683535	0.447268	-0.101003		-0.549109	0.278611	-0.27886	-0.562949	-0.962804		-0.152644	-0.200996	-0.111927	0.377079	1.15046
	-55.2763	0.0729798	-0.839416	0.387356	-0.630081	0.450426		0.000450396	-0.962	-0.693783	0.45069	-0.0949801		-0.549207	0.271731	-0.274603	-0.566211	-0.952141		-0.146925	-0.207031	-0.107359	0.379132	1.13729
	-55.2665	0.0956934	-0.842575	0.381832	-0.624231	0.495556		0.00091045	-0.95616	-0.704067	0.454109	-0.0894506		-0.549092	0.265002	-0.270576	-0.569349	-0.940351		-0.141033	-0.212873	-0.102731	0.381348	1.12377
	-55.2567	0.118188	-0.845114	0.376531	-0.617983	0.540934		0.00101826	-0.949704	-0.71436	0.45752	-0.0844573		-0.548718	0.258437	-0.266801	-0.572356	-0.927499		-0.13502	-0.218466	-0.0980165	0.383684	1.10992
	-55.2468	0.140387	-0.847026	0.37151	-0.61144	0.586473		0.000805734	-0.942657	-0.724638	0.460921	-0.0800492		-0.548041	0.252046	-0.263299	-0.575229	-0.913651		-0.128931	-0.223755	-0.0931894	0.386095	1.09573
	-55.237	0.162217	-0.848306	0.366826	-0.604718	0.632093		0.000310452	-0.935053	-0.734885	0.464312	-0.0762795		-0.547017	0.245838	-0.260083	-0.577967	-0.898872		-0.122803	-0.228689	-0.0882307	0.388538	1.08123
	-55.2272	0.183601	-0.848947	0.362533	-0.597941	0.677717		-0.000426023	-0.92693	-0.745092	0.467697	-0.0732047		-0.545602	0.239821	-0.257167	-0.580568	-0.883224		-0.116662	-0.233225	-0.0831281	0.390972	1.06642
	-55.2174	0.204462	-0.848947	0.358684	-0.591234	0.723282		-0.00135942	-0.918337	-0.75525	0.471079	-0.0708829		-0.543752	0.234002	-0.254557	-0.583032	-0.866763		-0.11052	-0.237322	-0.0778781	0.393361	1.05131
	-55.2075	0.224724	-0.848309	0.355323	-0.584723	0.76873		-0.00244363	-0.909329	-0.765358	0.474463	-0.0693725		-0.541424	0.228383	-0.252257	-0.585354	-0.849539		-0.10438	-0.240952	-0.0724866	0.395674	1.03591
	-55.1977	0.244309	-0.847038	0.352495	-0.578528	0.814016		-0.00363108	-0.899964	-0.775412	0.477854	-0.0687302		-0.538576	0.222969	-0.250267	-0.58753	-0.831591		-0.098237	-0.244093	-0.0669688	0.397889	1.02023
	-55.1879	0.263145	-0.845149	0.350233	-0.572761	0.8591		-0.00487281	-0.890308	-0.785406	0.481257	-0.0690093		-0.535168	0.217762	-0.248585	-0.58955	-0.812956		-0.0920758	-0.246734	-0.0613488	0.399987	1.00426
	-55.178	0.281163	-0.842663	0.348567	-0.567524	0.903955		-0.00611822	-0.880426	-0.795331	0.484677	-0.0702573		-0.531161	0.212767	-0.24721	-0.591408	-0.793658		-0.0858801	-0.248873	-0.0556586	0.401954	0.987992
	-55.1682	0.298303	-0.839608	0.347519	-0.562906	0.94856		-0.00731487	-0.870387	-0.805172	0.488116	-0.0725131		-0.526524	0.207991	-0.246137	-0.593093	-0.773718		-0.0796334	-0.250516	-0.0499363	0.403777	0.971415
	-55.1584	0.314518	-0.836018	0.347102	-0.558983	0.992904		-0.00840828	-0.860254	-0.814903	0.491576	-0.0758054		-0.521228	0.203445	-0.245364	-0.5946	-0.753151		-0.0733242	-0.251679	-0.044225	0.405443	0.954514
	-55.1485	0.329771	-0.831934	0.347325	-0.555816	1.03698		-0.00934202	-0.850094	-0.824494	0.495058	-0.0801505		-0.515254	0.199144	-0.244889	-0.595923	-0.731969		-0.066949	-0.252382	-0.0385701	0.406932	0.937272
	-55.1387	0.344041	-0.827401	0.348191	-0.553452	1.0808		-0.0100581	-0.839968	-0.833906	0.498557	-0.0855512		-0.508589	0.195109	-0.24471	-0.597059	-0.710185		-0.0605154	-0.252651	-0.0330183	0.408219	0.919678
	-55.1289	0.35732	-0.822468	0.349694	-0.551918	1.12437		-0.0104976	-0.829938	-0.843092	0.502066	-0.0919963		-0.50123	0.191363	-0.244824	-0.598012	-0.687814		-0.0540439	-0.252514	-0.0276153	0.409269	0.901723
	-55.1191	0.369615	-0.817185	0.351828	-0.551229	1.16772		-0.0106017	-0.820063	-0.852004	0.505572	-0.0994611		-0.493182	0.187939	-0.245226	-0.598784	-0.664878		-0.0475689	-0.252001	-0.0224047	0.410036	0.883406
	-55.1092	0.380942	-0.811605	0.35458	-0.551375	1.21088		-0.0103128	-0.810404	-0.860591	0.509057	-0.107908		-0.484457	0.184869	-0.245908	-0.59938	-0.641408		-0.0411388	-0.251139	-0.0174271	0.410467	0.864736
	-55.0994	0.391327	-0.805777	0.357933	-0.55233	1.25392		-0.00957578	-0.801024	-0.868805	0.512499	-0.117291		-0.475072	0.182192	-0.246859	-0.599807	-0.617447		-0.0348144	-0.249955	-0.012719	0.410497	0.84573
	-55.0896	0.400801	-0.799753	0.361865	-0.554045	1.2969		-0.00833941	-0.791985	-0.876603	0.51587	-0.127552		-0.465049	0.179947	-0.248061	-0.60007	-0.593052		-0.028667	-0.248473	-0.00831234	0.410057	0.826417
	-55.0797	0.409399	-0.793578	0.366351	-0.556456	1.33989		-0.00655723	-0.783356	-0.88395	0.519134	-0.138632		-0.454411	0.178175	-0.249494	-0.600173	-0.568292		-0.022776	-0.246714	-0.00423429	0.409075	0.806833
	-55.0699	0.417152	-0.787297	0.371363	-0.559476	1.38301		-0.00418876	-0.775204	-0.890821	0.522254	-0.150466		-0.44318	0.176913	-0.251129	-0.600117	-0.54325		-0.0172251	-0.244697	-0.000506981	0.407481	0.787023
	-55.0601	0.424094	-0.780952	0.376867	-0.56301	1.42636		-0.00120006	-0.767602	-0.897203	0.525186	-0.162991		-0.431375	0.176198	-0.252937	-0.599901	-0.518018		-0.0120996	-0.242436	0.00285257	0.405208	0.76704
	-55.0502	0.43025	-0.774578	0.382827	-0.566953	1.47007		0.00243598	-0.760621	-0.903093	0.527884	-0.176145		-0.419011	0.176058	-0.254879	-0.599523	-0.492698		-0.00748193	-0.239949	0.00583245	0.402199	0.746943
	-55.0404	0.435646	-0.768209	0.389206	-0.571197	1.51428		0.00673978	-0.754331	-0.9085	0.530299	-0.189871		-0.406098	0.176515	-0.256919	-0.598978	-0.467395		-0.00344877	-0.237248	0.00842572	0.398407	0.726799
	-55.0306	0.4403	-0.761874	0.395966	-0.57564	1.55913		0.0117255	-0.748801	-0.913438	0.532383	-0.204115		-0.39264	0.177582	-0.259017	-0.598258	-0.442215		-6.72643e-05	-0.23435	0.0106302	0.393795	0.706683
	-55.0207	0.444228	-0.755599	0.40307	-0.580188	1.60478		0.0174015	-0.744092	-0.917927	0.534087	-0.218829		-0.378637	0.17926	-0.261132	-0.597359	-0.41726		0.00260801	-0.231268	0.012448	0.388342	0.686675
	-55.0109	0.447446	-0.749404	0.410484	-0.584762	1.65136		0.0237706	-0.740255	-0.921986	0.535363	-0.233966		-0.364086	0.181541	-0.263227	-0.596272	-0.392625		0.00453763	-0.228016	0.0138855	0.382038	0.666861
	-55.0011	0.449967	-0.743306	0.41818	-0.589296	1.69902		0.0308307	-0.737335	-0.925632	0.53617	-0.249482		-0.34898	0.184406	-0.265268	-0.594994	-0.36839		0.00569918	-0.224608	0.0149523	0.374885	0.647333
	-54.9913	0.451806	-0.73732	0.42613	-0.593745	1.7479		0.0385744	-0.735362	-0.928874	0.536467	-0.265331		-0.333318	0.187824	-0.267224	-0.593519	-0.344621		0.00608837	-0.221055	0.0156608	0.3669	0.628187
	-54.9814	0.452978	-0.731458	0.434314	-0.598077	1.79811		0.0469891	-0.734354	-0.931715	0.536221	-0.281462		-0.3171	0.19176	-0.26907	-0.591846	-0.321366		0.00571907	-0.217368	0.0160259	0.358106	0.609519
	-54.9716	0.453503	-0.72573	0.442716	-0.602273	1.84977		0.0560568	-0.734318	-0.934147	0.535408	-0.297817		-0.300336	0.196171	-0.270787	-0.589973	-0.298649		0.00462246	-0.213554	0.0160635	0.34854	0.591428
	-54.9618	0.453402	-0.720142	0.451321	-0.606323	1.90298		0.0657538	-0.735247	-0.936153	0.534007	-0.314329		-0.283043	0.201012	-0.272359	-0.587899	-0.276474		0.00284508	-0.209619	0.0157909	0.338246	0.57401
	-54.9519	0.452699	-0.714703	0.460118	-0.610221	1.9578		0.0760507	-0.737127	-0.937708	0.532009	-0.330917		-0.265248	0.20624	-0.273774	-0.585622	-0.254819		0.000446091	-0.205565	0.0152257	0.327277	0.557357
	-54.9421	0.451421	-0.70942	0.469096	-0.613962	2.01428		0.0869124	-0.739934	-0.938782	0.52941	-0.347489		-0.246992	0.211812	-0.275024	-0.58314	-0.233643		-0.00250616	-0.201395	0.0143862	0.315693	0.541554
	-54.9323	0.449598	-0.704304	0.47824	-0.617542	2.07245		0.0982984	-0.743639	-0.939344	0.526216	-0.363938		-0.228325	0.217691	-0.276101	-0.580446	-0.212886		-0.0059378	-0.19711	0.013291	0.303564	0.526677
	-54.9224	0.447262	-0.699366	0.487536	-0.62095	2.1323		0.110163	-0.748208	-0.939359	0.522441	-0.380142		-0.209305	0.223845	-0.276997	-0.577528	-0.192473		-0.0097732	-0.192715	0.0119599	0.290963	0.512791
	-54.9126	0.444447	-0.694621	0.496965	-0.624176	2.19378		0.122456	-0.753604	-0.938801	0.518104	-0.39597		-0.190002	0.230246	-0.2777	-0.574374	-0.17232		-0.0139384	-0.188216	0.0104132	0.277974	0.499948
	-54.9028	0.44119	-0.690088	0.506504	-0.627208	2.25681		0.135124	-0.759789	-0.937643	0.51323	-0.411281		-0.170491	0.236874	-0.278195	-0.570961	-0.15234		-0.0183643	-0.183623	0.00867251	0.264682	0.488183
	-54.893	0.437529	-0.685789	0.516126	-0.630035	2.32129		0.148109	-0.766722	-0.935871	0.507847	-0.425929		-0.150853	0.243712	-0.278462	-0.567267	-0.132449		-0.0229889	-0.17895	0.00676004	0.251182	0.477518
	-54.8831	0.433505	-0.68175	0.5258	-0.63265	2.38704		0.16135	-0.774361	-0.933474	0.501988	-0.439765		-0.131171	0.250746	-0.278475	-0.563263	-0.112576		-0.027759	-0.174219	0.00469864	0.237571	0.467955
	-54.8733	0.429161	-0.677998	0.535492	-0.63505	2.45386		0.174786	-0.782661	-0.930454	0.495683	-0.452646		-0.111531	0.257965	-0.278202	-0.558919	-0.0926644		-0.0326308	-0.169454	0.00251123	0.223948	0.459482
	-54.8635	0.42454	-0.674562	0.545164	-0.637239	2.52151		0.188353	-0.79157	-0.926819	0.488966	-0.464433		-0.0920225	0.265357	-0.277611	-0.554203	-0.0726808		-0.0375701	-0.164685	0.000220289	0.210414	0.452073
	-54.8536	0.419687	-0.671467	0.554773	-0.639231	2.58969		0.20199	-0.801035	-0.922586	0.481865	-0.474997		-0.0727339	0.272912	-0.276663	-0.549084	-0.052615		-0.0425505	-0.159945	-0.00215278	0.197069	0.445687
	-54.8438	0.414648	-0.668731	0.564278	-0.641048	2.65807		0.215635	-0.810992	-0.91778	0.474412	-0.484221		-0.0537571	0.280616	-0.275323	-0.543532	-0.0324825		-0.0475528	-0.155271	-0.00458817	0.184008	0.440275
	-54.834	0.409465	-0.666369	0.573634	-0.642721	2.72628		0.229232	-0.821374	-0.912436	0.466635	-0.492001		-0.0351864	0.288453	-0.273556	-0.53752	-0.0123233		-0.0525619	-0.150697	-0.00706817	0.171322	0.435777
	-54.8241	0.404183	-0.664383	0.582794	-0.644288	2.79392		0.242725	-0.832106	-0.906593	0.458562	-0.498248		-0.0171185	0.296408	-0.271336	-0.531023	0.00780089		-0.0575658	-0.146259	-0.00957751	0.159094	0.432131
	-54.8143	0.398841	-0.662763	0.591714	-0.645795	2.86057		0.256066	-0.843105	-0.900298	0.450222	-0.502884		0.000347013	0.304463	-0.268642	-0.524023	0.0278113		-0.0625526	-0.141989	-0.0121035	0.1474	0.429272
	-54.8045	0.393475	-0.661487	0.600349	-0.647293	2.92579		0.269211	-0.854282	-0.893604	0.441644	-0.505847		0.0171084	0.312601	-0.265469	-0.516507	0.0476172		-0.0675094	-0.137915	-0.0146361	0.136306	0.427134
	-54.7946	0.38812	-0.660521	0.608661	-0.648833	2.98914		0.28212	-0.865545	-0.88657	0.432857	-0.507084		0.0330627	0.320807	-0.261821	-0.508467	0.0671221		-0.0724208	-0.134062	-0.0171675	0.125865	0.425657
	-54.7848	0.382804	-0.659813	0.616611	-0.650467	3.05017		0.294758	-0.876794	-0.879258	0.42389	-0.506558		0.0481078	0.32907	-0.257721	-0.499905	0.086229		-0.0772681	-0.130447	-0.0196925	0.116124	0.424785
	-54.775	0.377547	-0.659301	0.62417	-0.652242	3.10846		0.307097	-0.887932	-0.871736	0.414771	-0.504243		0.062144	0.337382	-0.253206	-0.490828	0.104846		-0.0820295	-0.127082	-0.0222072	0.107114	0.424467
	-54.7652	0.372368	-0.658908	0.631313	-0.654199	3.16361		0.319109	-0.898857	-0.864073	0.405525	-0.500123		0.0750776	0.345742	-0.248328	-0.481249	0.122889		-0.0866795	-0.123975	-0.0247095	0.0988588	0.424657
	-54.7553	0.367277	-0.658549	0.638024	-0.656369	3.21525		0.330773	-0.909472	-0.85634	0.396171	-0.494199		0.0868225	0.354154	-0.24315	-0.47119	0.140284		-0.0911898	-0.121123	-0.0271984	0.0913694	0.425318
	-54.7455	0.36228	-0.658126	0.644295	-0.658775	3.26303		0.342068	-0.919678	-0.848606	0.386725	-0.486482		0.097303	0.362627	-0.237749	-0.460676	0.156967		-0.0955292	-0.118522	-0.0296735	0.0846466	0.426414
	-54.7357	0.357378	-0.657539	0.650126	-0.66143	3.30669		0.352977	-0.929386	-0.840939	0.377195	-0.476998		0.106456	0.371176	-0.232206	-0.449736	0.172884		-0.0996643	-0.116158	-0.0321356	0.0786805	0.427912
	-54.7258	0.352568	-0.65668	0.655528	-0.664336	3.34596		0.363486	-0.938509	-0.833405	0.36758	-0.465789		0.114231	0.379815	-0.226607	-0.438401	0.187984		-0.103559	-0.114018	-0.0345862	0.0734506	0.429784
	-54.716	0.347845	-0.655446	0.660518	-0.667487	3.38066		0.373582	-0.946966	-0.826062	0.357872	-0.45291		0.120593	0.388561	-0.221038	-0.426704	0.202222		-0.107177	-0.112084	-0.0370278	0.0689262	0.432
	-54.7062	0.343204	-0.653733	0.665124	-0.670872	3.41063		0.383256	-0.954686	-0.81896	0.348055	-0.438432		0.125522	0.39743	-0.215583	-0.414676	0.21555		-0.110478	-0.11034	-0.0394641	0.0650672	0.43453
	-54.6963	0.338636	-0.651444	0.66938	-0.674474	3.43577		0.392502	-0.961603	-0.812142	0.338109	-0.422441		0.129012	0.40643	-0.210319	-0.402348	0.227917		-0.113424	-0.108775	-0.0419007	0.0618244	0.437344
	-54.6865	0.334133	-0.648491	0.673328	-0.678273	3.45601		0.401313	-0.967662	-0.805638	0.328004	-0.405041		0.131073	0.415566	-0.205315	-0.38975	0.239264		-0.115972	-0.107383	-0.0443448	0.0591409	0.440414
	-54.6767	0.329688	-0.644793	0.677018	-0.682249	3.47131		0.409689	-0.972816	-0.79947	0.317713	-0.386348		0.131727	0.424835	-0.200632	-0.376908	0.249526		-0.118087	-0.106165	-0.0468057	0.056953	0.443711
	-54.6669	0.325292	-0.640283	0.680502	-0.686381	3.48165		0.417629	-0.977027	-0.793646	0.307203	-0.366489		0.131011	0.434223	-0.196317	-0.36385	0.258631		-0.119732	-0.105136	-0.0492939	0.0551918	0.447212
	-54.657	0.320935	-0.634904	0.683834	-0.690651	3.48706		0.425132	-0.980268	-0.788165	0.29645	-0.345605		0.128971	0.443708	-0.192408	-0.350603	0.266503		-0.120876	-0.10432	-0.0518213	0.0537855	0.450895
	-54.6472	0.316606	-0.628611	0.687071	-0.695041	3.48757		0.432201	-0.982521	-0.783014	0.285429	-0.323842		0.125664	0.453258	-0.18893	-0.337194	0.273066		-0.121496	-0.10375	-0.0543999	0.0526612	0.454748
	-54.6374	0.312292	-0.621369	0.690265	-0.699537	3.48322		0.438837	-0.983778	-0.778173	0.27413	-0.301352		0.121154	0.462833	-0.185898	-0.323655	0.278248		-0.121573	-0.103471	-0.0570408	0.0517472	0.458761
	-54.6275	0.307975	-0.613152	0.693462	-0.704122	3.47409		0.445043	-0.98404	-0.773614	0.26255	-0.278288		0.115512	0.472386	-0.183316	-0.310018	0.281987		-0.121097	-0.103534	-0.0597537	0.0509751	0.462933
	-54.6177	0.303636	-0.603946	0.696704	-0.708785	3.46026		0.450822	-0.983314	-0.769304	0.250703	-0.254804		0.10881	0.481863	-0.181177	-0.296321	0.284236		-0.120062	-0.103994	-0.0625451	0.0502823	0.467269
	-54.6079	0.299249	-0.593743	0.70002	-0.713513	3.44181		0.45618	-0.981616	-0.765205	0.238619	-0.231053		0.101122	0.49121	-0.179469	-0.282604	0.284965		-0.11847	-0.104905	-0.0654175	0.0496128	0.471778
	-54.598	0.294785	-0.582546	0.703429	-0.718294	3.41887		0.461125	-0.978967	-0.761281	0.226345	-0.20718		0.0925207	0.500369	-0.178172	-0.268906	0.284163		-0.116324	-0.106319	-0.0683691	0.048919	0.476473
	-54.5882	0.290212	-0.570362	0.70694	-0.723118	3.39154		0.465667	-0.975393	-0.757489	0.213945	-0.183325		0.0830766	0.509287	-0.177259	-0.25527	0.281839		-0.113629	-0.108281	-0.0713928	0.0481615	0.481367
	-54.5784	0.285494	-0.557209	0.710547	-0.727974	3.35996		0.46982	-0.970923	-0.753791	0.201501	-0.159619		0.0728551	0.517913	-0.176703	-0.241736	0.278019		-0.110391	-0.110826	-0.0744765	0.0473097	0.486477
	-54.5685	0.280597	-0.543114	0.714236	-0.732853	3.3243		0.473603	-0.965589	-0.750145	0.189104	-0.136181		0.0619173	0.526202	-0.176471	-0.228342	0.272743		-0.106616	-0.113976	-0.0776038	0.0463406	0.491816
	-54.5587	0.275486	-0.528109	0.71798	-0.737749	3.28471		0.477035	-0.959428	-0.746514	0.176857	-0.113115		0.0503194	0.534116	-0.176528	-0.215121	0.266058		-0.102313	-0.117742	-0.0807544	0.0452379	0.497397
	-54.5489	0.27013	-0.512239	0.721746	-0.742654	3.24137		0.480139	-0.952473	-0.742858	0.164865	-0.0905111		0.0381133	0.541626	-0.176838	-0.202103	0.258021		-0.0974887	-0.122122	-0.0839056	0.0439915	0.503231
	-54.5391	0.264504	-0.495556	0.725492	-0.747556	3.19447		0.482941	-0.944762	-0.739141	0.153229	-0.068445		0.0253476	0.548709	-0.177362	-0.189315	0.248689		-0.0921572	-0.127098	-0.0870342	0.0425956	0.509328
	-54.5292	0.258593	-0.478122	0.729173	-0.752444	3.14421		0.485465	-0.936332	-0.735328	0.142043	-0.0469751		0.0120685	0.555349	-0.178058	-0.176781	0.238117		-0.0863369	-0.132646	-0.090118	0.0410484	0.515693
	-54.5194	0.252388	-0.460011	0.732743	-0.7573	3.09079		0.487736	-0.927219	-0.731388	0.131386	-0.0261448		-0.0016782	0.561536	-0.178884	-0.164525	0.22636		-0.0800549	-0.13873	-0.0931381	0.0393514	0.522328
	-54.5096	0.245893	-0.441301	0.736153	-0.762099	3.03443		0.489776	-0.917456	-0.727293	0.121318	-0.00598409		-0.0158459	0.567264	-0.179796	-0.152572	0.213469		-0.0733481	-0.145311	-0.0960806	0.0375089	0.529232
	-54.4997	0.239119	-0.422081	0.739356	-0.766811	2.97534		0.491605	-0.907078	-0.723018	0.111881	0.013489		-0.0303856	0.572533	-0.180752	-0.14095	0.199495		-0.0662645	-0.152342	-0.0989387	0.0355277	0.536399
	-54.4899	0.232085	-0.402443	0.742307	-0.771396	2.91373		0.493239	-0.896117	-0.718543	0.103091	0.0322659		-0.0452441	0.577344	-0.181709	-0.129694	0.184486		-0.0588633	-0.159776	-0.101714	0.0334176	0.543818
	-54.4801	0.224816	-0.382481	0.744961	-0.775808	2.84979		0.494689	-0.884606	-0.713856	0.0949465	0.0503448		-0.0603634	0.5817	-0.182629	-0.118841	0.168491		-0.0512143	-0.167561	-0.104416	0.0311904	0.551468
	-54.4702	0.21734	-0.36229	0.747275	-0.779996	2.78374		0.49596	-0.872576	-0.708947	0.0874266	0.0677283		-0.0756799	0.585604	-0.183476	-0.108435	0.151561		-0.0433962	-0.175645	-0.107064	0.0288602	0.559325
	-54.4604	0.209685	-0.341964	0.749209	-0.783903	2.71577		0.497052	-0.860065	-0.703817	0.0804974	0.0844212		-0.0911248	0.589061	-0.184222	-0.0985223	0.13375		-0.0354943	-0.183975	-0.109685	0.0264427	0.567354
	-54.4506	0.201879	-0.321588	0.750722	-0.787472	2.64605		0.497961	-0.847113	-0.698472	0.0741165	0.100429		-0.106625	0.592077	-0.184844	-0.0891516	0.115118		-0.0275974	-0.192495	-0.112314	0.0239547	0.575513
	-54.4408	0.193947	-0.301244	0.751775	-0.790645	2.57477		0.498679	-0.833766	-0.692928	0.0682373	0.115757		-0.122106	0.594661	-0.185328	-0.0803697	0.095724		-0.019794	-0.201149	-0.114987	0.021414	0.583751
	-54.4309	0.185912	-0.281006	0.75233	-0.793367	2.50211		0.499195	-0.82008	-0.687209	0.0628148	0.130411		-0.137489	0.596823	-0.185665	-0.0722203	0.0756341		-0.0121693	-0.209877	-0.117746	0.0188387	0.592009
	-54.4211	0.177792	-0.260941	0.752356	-0.795587	2.42821		0.499497	-0.806119	-0.68135	0.0578088	0.144398		-0.152702	0.59858	-0.185856	-0.0647418	0.0549157		-0.00480096	-0.21862	-0.120628	0.0162479	0.60022
	-54.4113	0.169603	-0.241109	0.751825	-0.797259	2.35326		0.499572	-0.791958	-0.675393	0.0531868	0.157726		-0.167673	0.599949	-0.185906	-0.0579661	0.0336389		0.00224352	-0.227315	-0.123669	0.0136614	0.608307
	-54.4014	0.161361	-0.221568	0.750716	-0.798343	2.27739		0.49941	-0.777682	-0.669391	0.0489265	0.170411		-0.182339	0.600956	-0.185826	-0.0519176	0.0118765		0.00890888	-0.2359	-0.126898	0.0111002	0.616188
	-54.3916	0.153075	-0.202371	0.749019	-0.798805	2.20079		0.499003	-0.763383	-0.663399	0.0450157	0.18247		-0.196641	0.601629	-0.185628	-0.0466132	-0.0102959		0.0151535	-0.244312	-0.130337	0.00858665	0.623772
	-54.3818	0.144757	-0.183572	0.746732	-0.798617	2.12361		0.498346	-0.749162	-0.65748	0.0414522	0.193934		-0.210534	0.601998	-0.18533	-0.0420626	-0.0327989		0.0209496	-0.25249	-0.133998	0.00614422	0.630964
	-54.3719	0.136415	-0.165225	0.743862	-0.797759	2.04602		0.497441	-0.735122	-0.651698	0.0382422	0.204838		-0.22398	0.602099	-0.184947	-0.0382682	-0.0555483		0.0262826	-0.260377	-0.137886	0.00379713	0.637666
	-54.3621	0.128056	-0.147384	0.74043	-0.796214	1.96819		0.49629	-0.721368	-0.646113	0.0353982	0.215229		-0.23695	0.601966	-0.184493	-0.0352263	-0.0784535		0.0311498	-0.267921	-0.142	0.00156967	0.643778
	-54.3523	0.119684	-0.130106	0.73646	-0.793977	1.8903		0.494904	-0.708002	-0.640782	0.0329368	0.225162		-0.249428	0.601633	-0.183979	-0.0329269	-0.101417		0.035558	-0.275079	-0.146328	-0.000514979	0.6492
	-54.3425	0.111301	-0.113447	0.731985	-0.791048	1.81252		0.493293	-0.695121	-0.635757	0.0308756	0.234699		-0.261405	0.60113	-0.183413	-0.031355	-0.124331		0.0395208	-0.281816	-0.150857	-0.00243612	0.653839
	-54.3326	0.102905	-0.0974606	0.727045	-0.787435	1.73505		0.491469	-0.682809	-0.631079	0.0292314	0.243908		-0.272882	0.600481	-0.182798	-0.0304907	-0.147083		0.0430556	-0.288109	-0.155567	-0.00417704	0.657611
	-54.3228	0.0944906	-0.0821997	0.721679	-0.783155	1.65807		0.489446	-0.671138	-0.626781	0.0280182	0.252857		-0.283864	0.599704	-0.182131	-0.03031	-0.169549		0.0461811	-0.293944	-0.160437	-0.00572645	0.66044
	-54.313	0.0860488	-0.0677102	0.715928	-0.778231	1.58176		0.487236	-0.660168	-0.622888	0.0272456	0.261614		-0.294366	0.598808	-0.181408	-0.0307847	-0.1916		0.0489143	-0.299316	-0.165442	-0.00707946	0.662271
	-54.3031	0.0775667	-0.0540314	0.709833	-0.772691	1.5063		0.484846	-0.649941	-0.619416	0.0269181	0.270239		-0.304404	0.597793	-0.180619	-0.0318828	-0.213104		0.0512685	-0.304228	-0.170558	-0.00823812	0.663063
	-54.2933	0.0690285	-0.0411937	0.703433	-0.766565	1.43187		0.482281	-0.640483	-0.616374	0.0270356	0.278785		-0.313999	0.59665	-0.179753	-0.0335684	-0.233928		0.0532521	-0.30869	-0.175761	-0.00921119	0.6628
	-54.2835	0.0604175	-0.0292184	0.696765	-0.759884	1.35865		0.47954	-0.631807	-0.613769	0.0275931	0.287296		-0.323174	0.595361	-0.1788	-0.0358019	-0.253939		0.0548685	-0.312711	-0.181028	-0.0100132	0.661492
	-54.2736	0.0517167	-0.0181174	0.689861	-0.752676	1.28681		0.476617	-0.623912	-0.611601	0.0285821	0.2958		-0.331951	0.593904	-0.177748	-0.0385403	-0.273012		0.0561168	-0.316303	-0.186338	-0.0106625	0.659172
	-54.2638	0.0429117	-0.00789415	0.682755	-0.744961	1.2165		0.473503	-0.616787	-0.609876	0.0299917	0.304316		-0.340356	0.592254	-0.176592	-0.0417373	-0.291025		0.0569936	-0.319473	-0.191668	-0.0111795	0.655903
	-54.254	0.0339919	0.00145515	0.675474	-0.736758	1.14786		0.470183	-0.610414	-0.608596	0.0318092	0.312852		-0.34841	0.590383	-0.175327	-0.0453446	-0.307869		0.0574965	-0.322221	-0.197002	-0.0115835	0.651772
	-54.2441	0.0249527	0.0099397	0.668047	-0.728077	1.08104		0.466641	-0.604768	-0.607769	0.0340215	0.321408		-0.356137	0.588271	-0.173954	-0.0493127	-0.323439		0.0576264	-0.324543	-0.202321	-0.0118903	0.64689
	-54.2343	0.0157961	0.0175722	0.6605	-0.718926	1.01613		0.462861	-0.599821	-0.607406	0.0366156	0.329976		-0.363558	0.585901	-0.172477	-0.0535929	-0.337637		0.0573912	-0.326424	-0.207608	-0.0121098	0.641387
	-54.2245	0.00653184	0.0243671	0.652858	-0.709312	0.953256		0.458826	-0.595545	-0.607522	0.0395794	0.338547		-0.370694	0.583267	-0.170905	-0.0581394	-0.350371		0.0568087	-0.32784	-0.212846	-0.012244	0.635409
	-54.2147	-0.00282335	0.030339	0.645148	-0.699245	0.892483		0.454522	-0.591908	-0.608131	0.0429017	0.347112		-0.377564	0.580373	-0.169247	-0.0629115	-0.361547		0.0559081	-0.328763	-0.218016	-0.012286	0.629112
	-54.2048	-0.0122462	0.0355018	0.637393	-0.68874	0.833879		0.449939	-0.58888	-0.609253	0.046572	0.355663		-0.384188	0.577236	-0.167514	-0.0678758	-0.371072		0.054731	-0.329158	-0.223102	-0.0122199	0.622657
	-54.195	-0.0217081	0.0398679	0.629617	-0.677824	0.777496		0.44507	-0.58643	-0.610906	0.0505803	0.36419		-0.39058	0.573881	-0.165717	-0.0730081	-0.378845		0.0533303	-0.328989	-0.228084	-0.0120218	0.616203
	-54.1852	-0.0311768	0.0434483	0.621844	-0.666534	0.72337		0.439912	-0.584527	-0.613104	0.054916	0.372686		-0.396755	0.570342	-0.163867	-0.0782941	-0.38476		0.0517685	-0.328218	-0.232941	-0.0116611	0.609904
	-54.1753	-0.0406174	0.0462529	0.614094	-0.654921	0.671529		0.434465	-0.583133	-0.61586	0.0595674	0.381143		-0.402722	0.566657	-0.161974	-0.0837298	-0.388701		0.0501139	-0.326814	-0.237654	-0.0111035	0.603905
	-54.1655	-0.0499935	0.0482919	0.606391	-0.643046	0.621991		0.42873	-0.582213	-0.619183	0.0645205	0.389547		-0.408484	0.562868	-0.160044	-0.0893217	-0.390545		0.0484368	-0.324752	-0.242203	-0.0103135	0.598336
	-54.1557	-0.0592672	0.0495759	0.598752	-0.630983	0.574772		0.422708	-0.581722	-0.623075	0.0697581	0.397882		-0.414038	0.559012	-0.158084	-0.0950857	-0.39016		0.0468041	-0.322016	-0.246569	-0.009257	0.593314
	-54.1458	-0.0683999	0.0501173	0.591195	-0.618809	0.529882		0.416399	-0.581613	-0.627533	0.0752593	0.406126		-0.419372	0.555125	-0.156099	-0.101046	-0.387412		0.0452755	-0.318602	-0.250733	-0.00790449	0.588941
	-54.136	-0.0773514	0.0499305	0.583734	-0.606608	0.487333		0.4098	-0.581833	-0.632551	0.081	0.414249		-0.424463	0.551232	-0.154094	-0.107235	-0.38216		0.043899	-0.314518	-0.254679	-0.00623272	0.585304
	-54.1262	-0.0860796	0.049033	0.576382	-0.594461	0.447138		0.402907	-0.582322	-0.638115	0.0869526	0.42222		-0.42928	0.547349	-0.152073	-0.113688	-0.374267		0.042708	-0.309784	-0.258391	-0.00422625	0.582478
	-54.1164	-0.0945405	0.0474451	0.569146	-0.582444	0.40931		0.395713	-0.583017	-0.644211	0.0930874	0.429999		-0.433782	0.543484	-0.15004	-0.120446	-0.3636		0.0417196	-0.304433	-0.261855	-0.00187815	0.580528
	-54.1065	-0.102688	0.0451904	0.562031	-0.570625	0.373865		0.388209	-0.583852	-0.65082	0.0993734	0.437548		-0.437918	0.539632	-0.147998	-0.127551	-0.350036		0.0409348	-0.298508	-0.26506	0.000810204	0.579509
	-54.0967	-0.110475	0.0422951	0.555034	-0.559064	0.340818		0.380388	-0.584758	-0.657923	0.105779	0.444826		-0.441633	0.53578	-0.145953	-0.135045	-0.333459		0.0403389	-0.292059	-0.267994	0.00382978	0.579472
	-54.0869	-0.117855	0.0387884	0.548151	-0.547805	0.310184		0.372242	-0.585664	-0.665499	0.112274	0.451796		-0.444864	0.531907	-0.143908	-0.142967	-0.313773		0.0399043	-0.285144	-0.270647	0.00716513	0.580461
	-54.077	-0.124784	0.0347013	0.541371	-0.536886	0.281972		0.363769	-0.5865	-0.673526	0.118829	0.458423		-0.447547	0.527986	-0.141868	-0.151354	-0.290895		0.0395925	-0.277821	-0.27301	0.0107959	0.582516
	-54.0672	-0.13122	0.0300672	0.534681	-0.526332	0.256188		0.354968	-0.587199	-0.681983	0.125412	0.464681		-0.449621	0.523989	-0.139837	-0.160233	-0.264763		0.0393578	-0.27015	-0.275074	0.0146982	0.585668
	-54.0574	-0.137132	0.0249212	0.528063	-0.51616	0.232829		0.345846	-0.587697	-0.690847	0.131996	0.470548		-0.451029	0.519886	-0.137817	-0.16963	-0.235336		0.0391499	-0.262185	-0.276825	0.0188462	0.589943
	-54.0475	-0.142494	0.0193012	0.5215	-0.506385	0.211885		0.336414	-0.587934	-0.700095	0.138549	0.47601		-0.451722	0.515652	-0.135811	-0.179559	-0.202593		0.0389168	-0.253975	-0.278252	0.0232129	0.595356
	-54.0377	-0.147292	0.013248	0.514971	-0.497015	0.193336		0.326687	-0.587857	-0.709699	0.14504	0.481059		-0.451665	0.511269	-0.133815	-0.190029	-0.166535		0.0386082	-0.245561	-0.279339	0.0277703	0.601914
	-54.0279	-0.151521	0.00680634	0.508459	-0.48806	0.177154		0.316683	-0.587421	-0.71963	0.151438	0.485689		-0.450836	0.50673	-0.131826	-0.201042	-0.127186		0.0381773	-0.236975	-0.280071	0.0324888	0.609611
	-54.018	-0.155186	2.5418e-05	0.501946	-0.479531	0.163303		0.306419	-0.586588	-0.729852	0.157708	0.489899		-0.44923	0.502037	-0.129835	-0.212597	-0.084588		0.037584	-0.228239	-0.280432	0.0373366	0.618432
	-54.0082	-0.158298	-0.00704031	0.495418	-0.471439	0.151738		0.295911	-0.585329	-0.740328	0.163817	0.493684		-0.44686	0.49721	-0.127827	-0.224685	-0.0388003		0.0367959	-0.219366	-0.280407	0.0422782	0.628351
	-53.9984	-0.160873	-0.0143313	0.488861	-0.463798	0.14241		0.285172	-0.583627	-0.75101	0.169733	0.497042		-0.443753	0.49228	-0.125785	-0.237296	0.0101057		0.0357908	-0.210359	-0.279985	0.0472735	0.639333
	-53.9886	-0.16293	-0.0217832	0.482267	-0.456618	0.135264		0.274208	-0.58147	-0.761847	0.175425	0.499969		-0.439953	0.487293	-0.123687	-0.250418	0.0620507		0.0345575	-0.201214	-0.279161	0.0522782	0.651336
	-53.9787	-0.164486	-0.0293285	0.475627	-0.449906	0.130237		0.263022	-0.57886	-0.772783	0.180867	0.502459		-0.435515	0.482306	-0.121511	-0.264035	0.116953		0.0330965	-0.191919	-0.277936	0.0572438	0.664312
	-53.9689	-0.165554	-0.0368977	0.468936	-0.443664	0.127264		0.251611	-0.575805	-0.783756	0.18604	0.504512		-0.4305	0.477388	-0.119228	-0.278127	0.174734		0.0314211	-0.182458	-0.27632	0.0621197	0.678209
	-53.9591	-0.166144	-0.0444224	0.462189	-0.437882	0.126274		0.239969	-0.572319	-0.794701	0.190928	0.506126		-0.424976	0.472611	-0.116814	-0.292673	0.23532		0.0295563	-0.172813	-0.274335	0.0668556	0.692971
	-53.9492	-0.166253	-0.0518369	0.455386	-0.432542	0.127191		0.228089	-0.568426	-0.80555	0.195525	0.507306		-0.419013	0.468053	-0.114243	-0.307644	0.298645		0.0275387	-0.162963	-0.272011	0.0714051	0.708541
	-53.9394	-0.165873	-0.0590813	0.448526	-0.427611	0.129938		0.215966	-0.564153	-0.816232	0.199833	0.508066		-0.412679	0.46379	-0.111492	-0.323007	0.364654		0.0254151	-0.15289	-0.269392	0.0757283	0.724858
	-53.9296	-0.164985	-0.0661029	0.441611	-0.423045	0.134438		0.203601	-0.559533	-0.826676	0.203859	0.508423		-0.406039	0.459893	-0.108542	-0.338722	0.433297		0.023242	-0.142581	-0.266528	0.0797956	0.741858
	-53.9197	-0.163563	-0.0728578	0.434644	-0.41879	0.140615		0.190998	-0.554607	-0.836809	0.207618	0.508404		-0.399156	0.456426	-0.105378	-0.354743	0.504529		0.0210833	-0.132029	-0.263482	0.0835894	0.759478
	-53.9099	-0.161577	-0.0793107	0.427632	-0.414783	0.1484		0.178174	-0.54942	-0.846558	0.211131	0.50804		-0.392087	0.453443	-0.101988	-0.371014	0.578305		0.0190102	-0.121235	-0.260321	0.0871048	0.777646
	-53.9001	-0.158993	-0.0854348	0.420582	-0.410958	0.157732		0.165153	-0.544024	-0.855849	0.214425	0.507365		-0.384887	0.450985	-0.0983693	-0.387477	0.654574		0.0170986	-0.110208	-0.257118	0.0903493	0.79629
	-53.8903	-0.155779	-0.09121	0.413506	-0.407244	0.168565		0.151971	-0.538477	-0.864608	0.217531	0.506415		-0.377609	0.449078	-0.09452	-0.404067	0.733277		0.0154284	-0.0989715	-0.253951	0.0933408	0.815329
	-53.8804	-0.151909	-0.0966215	0.406415	-0.403572	0.180866		0.138673	-0.532845	-0.872763	0.220487	0.505219		-0.370303	0.447731	-0.090445	-0.420717	0.814345		0.0140815	-0.0875548	-0.250894	0.096105	0.834678
	-53.8706	-0.147364	-0.101658	0.399325	-0.399874	0.194616		0.125316	-0.527199	-0.880246	0.223331	0.503799		-0.363016	0.446941	-0.0861532	-0.437359	0.897693		0.0131396	-0.0759993	-0.248025	0.0986721	0.854245
	-53.8608	-0.142134	-0.106308	0.39225	-0.396088	0.209814		0.111967	-0.521615	-0.886989	0.22611	0.502167		-0.355798	0.446687	-0.0816572	-0.453928	0.983222		0.0126823	-0.0643542	-0.245416	0.101073	0.87393
	-53.8509	-0.136225	-0.110563	0.385205	-0.392158	0.226468		0.0987009	-0.516173	-0.892934	0.228872	0.500322		-0.348697	0.446933	-0.0769727	-0.470359	1.07082		0.0127844	-0.0526751	-0.243134	0.103339	0.893631
	-53.8411	-0.129655	-0.11441	0.378207	-0.388035	0.244597		0.0856008	-0.510952	-0.898026	0.231667	0.498247		-0.341759	0.447633	-0.0721179	-0.486596	1.16037		0.0135135	-0.0410223	-0.24124	0.105494	0.913238
	-53.8313	-0.122452	-0.117837	0.371269	-0.38368	0.264219		0.0727555	-0.506029	-0.902224	0.234549	0.495915		-0.335034	0.448727	-0.0671126	-0.502583	1.25172		0.0149275	-0.0294579	-0.239783	0.10756	0.93264
	-53.8214	-0.114658	-0.120834	0.364404	-0.379062	0.285352		0.0602584	-0.501478	-0.905496	0.237573	0.493284		-0.328568	0.450147	-0.0619769	-0.518271	1.34476		0.0170721	-0.0180439	-0.238805	0.109554	0.951722
	-53.8116	-0.106323	-0.123389	0.357623	-0.374164	0.308001		0.0482042	-0.497359	-0.907821	0.240794	0.490306		-0.322408	0.451818	-0.0567304	-0.533611	1.43931		0.0199798	-0.00683946	-0.238334	0.111488	0.970371
	-53.8018	-0.0975017	-0.125499	0.350936	-0.368982	0.332157		0.0366871	-0.493723	-0.909193	0.244268	0.486927		-0.3166	0.453658	-0.0513911	-0.548556	1.53525		0.0236681	0.00410102	-0.238389	0.113368	0.988471
	-53.7919	-0.0882542	-0.127163	0.34435	-0.363522	0.357791		0.0257975	-0.490607	-0.909615	0.248047	0.483093		-0.311189	0.455581	-0.0459741	-0.563056	1.6324		0.0281393	0.0147297	-0.238972	0.115199	1.00591
	-53.7821	-0.0786398	-0.12839	0.337875	-0.357804	0.384853		0.0156203	-0.488029	-0.909103	0.252184	0.478753		-0.306219	0.457499	-0.0404912	-0.577056	1.73059		0.0333811	0.025006	-0.240078	0.116983	1.02257
	-53.7723	-0.0687178	-0.129197	0.33152	-0.351856	0.413273		0.00623198	-0.485993	-0.907681	0.256727	0.473861		-0.301734	0.459319	-0.0349502	-0.590499	1.82964		0.0393677	0.0348968	-0.241688	0.118722	1.03834
	-53.7625	-0.058545	-0.129612	0.325298	-0.345713	0.442961		-0.00230022	-0.484487	-0.905377	0.261722	0.468382		-0.297775	0.460952	-0.0293544	-0.603323	1.92936		0.0460616	0.0443757	-0.243775	0.120414	1.0531
	-53.7526	-0.0481755	-0.129669	0.319224	-0.339414	0.473809		-0.0099196	-0.483484	-0.902225	0.267209	0.46229		-0.294383	0.462309	-0.0237035	-0.615463	2.02951		0.0534166	0.0534217	-0.246305	0.122056	1.06674
	-53.7428	-0.0376604	-0.12941	0.313316	-0.332998	0.5057		-0.0165798	-0.482946	-0.898255	0.273223	0.455569		-0.291601	0.463304	-0.0179935	-0.626856	2.12987		0.0613807	0.0620173	-0.249241	0.123646	1.07914
	-53.733	-0.0270475	-0.128882	0.307598	-0.326497	0.538506		-0.0222441	-0.48283	-0.893498	0.279793	0.448216		-0.289468	0.463861	-0.0122179	-0.637443	2.23016		0.0698995	0.0701472	-0.252544	0.125178	1.09021
	-53.7231	-0.0163817	-0.128133	0.302096	-0.31994	0.572097		-0.0268841	-0.483087	-0.887977	0.286939	0.440238		-0.288021	0.463909	-0.00636845	-0.647172	2.3301		0.0789188	0.0777965	-0.256176	0.126646	1.09983
	-53.7133	-0.00570508	-0.127211	0.296841	-0.313347	0.606339		-0.0304778	-0.483666	-0.88171	0.294671	0.431657		-0.287295	0.463394	-0.00043588	-0.656005	2.42939		0.0883873	0.0849499	-0.260101	0.128042	1.10791
	-53.7035	0.00494252	-0.126166	0.291864	-0.306728	0.641098		-0.033008	-0.484522	-0.874709	0.30299	0.422504		-0.28732	0.462271	0.00558936	-0.663919	2.5277		0.0982584	0.0915911	-0.264287	0.129356	1.11437
	-53.6936	0.0155239	-0.125042	0.287201	-0.300085	0.676244		-0.0344607	-0.485612	-0.866978	0.311883	0.412823		-0.288117	0.460512	0.0117165	-0.670907	2.62469		0.10849	0.0977032	-0.268709	0.130578	1.11916
	-53.6838	0.0260044	-0.123882	0.282882	-0.293415	0.711647		-0.0348242	-0.486902	-0.858516	0.321328	0.402674		-0.289702	0.458107	0.0179543	-0.676981	2.72001		0.119046	0.103269	-0.273343	0.131696	1.12221
	-53.674	0.0363525	-0.122725	0.278938	-0.286707	0.747177		-0.0340891	-0.488365	-0.84932	0.331287	0.392128		-0.29208	0.455059	0.0243106	-0.682169	2.81333		0.129892	0.108274	-0.278173	0.132695	1.12351
	-53.6642	0.0465399	-0.121609	0.275395	-0.279952	0.782704		-0.0322492	-0.489982	-0.839385	0.341714	0.381268		-0.295245	0.451389	0.0307924	-0.686511	2.9043		0.140994	0.112704	-0.283182	0.133561	1.12305
	-53.6543	0.0565422	-0.120569	0.272273	-0.273138	0.818095		-0.0293037	-0.491744	-0.828706	0.352549	0.370186		-0.299184	0.447128	0.037406	-0.690059	2.99257		0.152317	0.11655	-0.288357	0.134278	1.12084
	-53.6445	0.0663383	-0.11964	0.269583	-0.266256	0.853217		-0.0252592	-0.493649	-0.817283	0.363727	0.358981		-0.303877	0.44232	0.0441567	-0.692869	3.07783		0.163819	0.119806	-0.293686	0.134827	1.11692
	-53.6347	0.0759114	-0.118855	0.267329	-0.2593	0.887928		-0.0201332	-0.495701	-0.805119	0.375179	0.347755		-0.309296	0.437015	0.0510488	-0.694998	3.15977		0.17545	0.122474	-0.299154	0.13519	1.11133
	-53.6248	0.0852481	-0.118249	0.265505	-0.252269	0.922082		-0.0139563	-0.497911	-0.792222	0.386833	0.336606		-0.315413	0.431265	0.0580855	-0.696499	3.23811		0.187149	0.124558	-0.304745	0.135348	1.10414
	-53.615	0.0943384	-0.117853	0.264095	-0.24516	0.955528		-0.00677483	-0.500292	-0.778607	0.398618	0.325626		-0.3222	0.425124	0.0652682	-0.697418	3.31257		0.198843	0.126071	-0.310442	0.135283	1.09542
	-53.6052	0.103175	-0.1177	0.263076	-0.237977	0.98811		0.00134836	-0.502859	-0.764295	0.41047	0.314896		-0.329632	0.41864	0.0725966	-0.697789	3.38291		0.210449	0.127027	-0.316223	0.134976	1.08529
	-53.5953	0.111754	-0.117822	0.262414	-0.230719	1.01967		0.0103337	-0.505631	-0.749313	0.422328	0.304483		-0.337688	0.411856	0.0800682	-0.697635	3.44891		0.221873	0.127447	-0.322066	0.134409	1.07383
	-53.5855	0.120073	-0.118247	0.262069	-0.223388	1.05003		0.0200862	-0.508622	-0.733693	0.434142	0.294433		-0.346354	0.404808	0.0876787	-0.696968	3.51035		0.233014	0.127354	-0.327948	0.133568	1.06117
	-53.5757	0.12813	-0.119	0.261995	-0.215983	1.07905		0.0304987	-0.511849	-0.717476	0.445866	0.28478		-0.355621	0.397522	0.0954222	-0.695787	3.56703		0.243769	0.126771	-0.333842	0.13244	1.04744
	-53.5658	0.135928	-0.120103	0.262142	-0.208499	1.10655		0.0414546	-0.515328	-0.700704	0.457459	0.275537		-0.365484	0.390017	0.103292	-0.694079	3.6188		0.254033	0.125724	-0.339724	0.131013	1.03277
	-53.556	0.143471	-0.121573	0.262455	-0.200933	1.13239		0.0528328	-0.519073	-0.683427	0.468886	0.266706		-0.375938	0.382307	0.11128	-0.691828	3.66547		0.263707	0.124235	-0.34557	0.129282	1.01733
	-53.5462	0.150765	-0.123424	0.262878	-0.193281	1.15641		0.0645119	-0.523098	-0.665698	0.480109	0.258282		-0.38698	0.374399	0.119383	-0.689007	3.70693		0.272696	0.122325	-0.351359	0.127244	1.00126
	-53.5364	0.157818	-0.125663	0.263356	-0.185539	1.17848		0.0763739	-0.527417	-0.647574	0.49109	0.250254		-0.3986	0.366303	0.127594	-0.68559	3.74304		0.280916	0.120012	-0.357069	0.124902	0.984724
	-53.5265	0.164641	-0.128291	0.263835	-0.177708	1.19849		0.0883077	-0.532043	-0.629116	0.501785	0.242619		-0.410783	0.358027	0.135913	-0.681547	3.77371		0.288294	0.11731	-0.362683	0.122262	0.967896
	-53.5167	0.171246	-0.131301	0.26426	-0.169793	1.21632		0.100212	-0.536986	-0.610388	0.512145	0.235377		-0.423506	0.349584	0.144342	-0.676854	3.79886		0.294767	0.11423	-0.368185	0.119337	0.950937
	-53.5069	0.177647	-0.134682	0.264583	-0.161805	1.23189		0.111996	-0.542253	-0.591456	0.522112	0.228546		-0.436736	0.340995	0.152884	-0.671488	3.81844		0.300288	0.110781	-0.373558	0.116145	0.934012
	-53.497	0.183856	-0.138412	0.264758	-0.153763	1.24514		0.123581	-0.547848	-0.572387	0.531625	0.222153		-0.450432	0.33229	0.161546	-0.66543	3.8324		0.304819	0.106969	-0.378789	0.11271	0.917277
	-53.4872	0.189887	-0.142462	0.264743	-0.145692	1.25601		0.134899	-0.553764	-0.553248	0.540615	0.216244		-0.464544	0.323506	0.170338	-0.658671	3.84074		0.308336	0.102803	-0.383862	0.109066	0.900882
	-53.4774	0.195752	-0.146794	0.264499	-0.137625	1.26448		0.145894	-0.55999	-0.534108	0.549009	0.210873		-0.479017	0.31469	0.17927	-0.651209	3.84346		0.310828	0.0982902	-0.388763	0.105253	0.884965
	-53.4675	0.201463	-0.151364	0.263993	-0.129596	1.27052		0.156519	-0.566504	-0.515031	0.556735	0.206107		-0.493788	0.305899	0.188353	-0.643048	3.84058		0.312294	0.0934435	-0.393473	0.101321	0.869649
	-53.4577	0.207033	-0.156119	0.263193	-0.121643	1.27413		0.166734	-0.573276	-0.496081	0.563717	0.202017		-0.508788	0.297193	0.197599	-0.634205	3.83214		0.31275	0.088277	-0.397973	0.0973275	0.855043
	-53.4479	0.212474	-0.161001	0.262074	-0.113801	1.27532		0.176509	-0.580264	-0.477317	0.569884	0.198675		-0.523945	0.288635	0.207018	-0.624704	3.8182		0.312221	0.0828092	-0.402242	0.0933425	0.84124
	-53.4381	0.217801	-0.165949	0.260613	-0.106101	1.27413		0.18582	-0.58742	-0.458795	0.575165	0.196148		-0.539179	0.280289	0.216619	-0.614576	3.79883		0.310749	0.077062	-0.406256	0.0894426	0.828318
	-53.4282	0.223027	-0.1709	0.258795	-0.0985678	1.27056		0.194652	-0.594689	-0.440565	0.579493	0.1945		-0.554408	0.272211	0.226406	-0.603865	3.77414		0.308388	0.0710607	-0.409988	0.0857125	0.816339
	-53.4184	0.228169	-0.175791	0.25661	-0.0912173	1.26468		0.202993	-0.60201	-0.422672	0.582809	0.193782		-0.569541	0.26445	0.23638	-0.592617	3.74426		0.305205	0.0648334	-0.413412	0.0822422	0.805352
	-53.4086	0.233241	-0.18056	0.254061	-0.0840572	1.2565		0.210843	-0.609321	-0.405157	0.585058	0.194037		-0.584485	0.257045	0.246538	-0.580887	3.70932		0.301277	0.05841	-0.416499	0.079125	0.795394
	-53.3987	0.238255	-0.185152	0.25116	-0.0770864	1.24609		0.218206	-0.616558	-0.388058	0.586195	0.195299		-0.599143	0.25002	0.256868	-0.568733	3.66951		0.296693	0.0518209	-0.419221	0.0764546	0.786491
	-53.3889	0.24322	-0.189514	0.247932	-0.0702964	1.23349		0.225097	-0.623661	-0.371407	0.586185	0.19759		-0.613417	0.243385	0.267352	-0.55622	3.62502		0.291547	0.0450958	-0.421551	0.0743222	0.77866
	-53.3791	0.248141	-0.193601	0.244418	-0.0636729	1.21876		0.231538	-0.630574	-0.355235	0.585003	0.20093		-0.627209	0.237136	0.277963	-0.543416	3.57608		0.285937	0.0382621	-0.423463	0.0728137	0.771907
	-53.3692	0.253012	-0.197373	0.24067	-0.0571985	1.20195		0.237556	-0.637246	-0.339566	0.58264	0.205333		-0.640431	0.231258	0.28867	-0.530391	3.52293		0.279961	0.0313435	-0.424937	0.0720072	0.766226
	-53.3594	0.257821	-0.200796	0.236752	-0.0508547	1.18314		0.243185	-0.643635	-0.324425	0.579099	0.210811		-0.652999	0.225725	0.299432	-0.517218	3.46582		0.273717	0.0243589	-0.425952	0.0719713	0.761604
	-53.3496	0.262541	-0.203841	0.23274	-0.0446244	1.1624		0.248459	-0.649706	-0.309831	0.5744	0.217378		-0.664844	0.220507	0.310203	-0.503973	3.40504		0.267293	0.0173213	-0.426494	0.0727635	0.75801
	-53.3397	0.267139	-0.206487	0.228715	-0.0384935	1.13982		0.253412	-0.655434	-0.295803	0.568579	0.225048		-0.675913	0.215572	0.320935	-0.490728	3.34087		0.260774	0.0102373	-0.426551	0.0744299	0.755404
	-53.3299	0.271569	-0.208715	0.224759	-0.0324523	1.11551		0.258078	-0.660798	-0.282356	0.561686	0.233834		-0.686167	0.210888	0.331574	-0.477557	3.27358		0.254232	0.00310762	-0.426114	0.0770046	0.753732
	-53.3201	0.275777	-0.21051	0.220957	-0.0264955	1.08958		0.262482	-0.665788	-0.269507	0.553783	0.243747		-0.695585	0.206429	0.342066	-0.464529	3.20345		0.247728	-0.0040722	-0.425176	0.0805097	0.752927
	-53.3103	0.279702	-0.211865	0.217388	-0.0206221	1.06215		0.26664	-0.670395	-0.257271	0.544947	0.254794		-0.704162	0.202176	0.352358	-0.451709	3.13076		0.241312	-0.01131	-0.423734	0.0849557	0.752912
	-53.3004	0.283279	-0.212775	0.214122	-0.0148345	1.03338		0.270564	-0.674618	-0.245663	0.535261	0.266973		-0.711904	0.198116	0.362397	-0.439156	3.05578		0.235022	-0.0186153	-0.421786	0.0903407	0.753602
	-53.2906	0.286441	-0.21324	0.211222	-0.0091366	1.0034		0.274253	-0.678456	-0.2347	0.524814	0.280269		-0.718832	0.194247	0.372132	-0.426919	2.97876		0.228889	-0.0259967	-0.41933	0.0966508	0.754908
	-53.2808	0.289126	-0.213267	0.208739	-0.00353279	0.972373		0.2777	-0.681911	-0.224401	0.5137	0.294659		-0.724971	0.190569	0.381513	-0.415043	2.89995		0.222932	-0.0334596	-0.416365	0.10386	0.756737
	-53.2709	0.291275	-0.21287	0.206712	0.00197344	0.940456		0.280893	-0.684985	-0.214784	0.502011	0.310102		-0.730348	0.187091	0.390496	-0.403559	2.81959		0.217166	-0.0410044	-0.412892	0.111929	0.759002
	-53.2611	0.292837	-0.212067	0.205168	0.00738021	0.907796		0.283819	-0.687677	-0.205867	0.48984	0.326547		-0.734993	0.183822	0.399033	-0.392493	2.7379		0.211602	-0.0486239	-0.408911	0.120807	0.761617
	-53.2513	0.293775	-0.210883	0.204119	0.0126876	0.874541		0.286467	-0.689986	-0.197665	0.477274	0.343925		-0.738928	0.180771	0.407083	-0.381863	2.65513		0.20625	-0.0563028	-0.404423	0.130431	0.764506
	-53.2414	0.294062	-0.209347	0.20357	0.0178973	0.840829		0.288832	-0.691905	-0.190193	0.464395	0.362158		-0.74217	0.177946	0.414603	-0.371679	2.57149		0.201119	-0.0640168	-0.399432	0.140726	0.767598
	-53.2316	0.293688	-0.207492	0.203513	0.0230119	0.806789		0.29092	-0.693425	-0.183459	0.451282	0.381155		-0.744728	0.175349	0.421553	-0.361949	2.48722		0.19622	-0.0717327	-0.393941	0.151609	0.77083
	-53.2218	0.292657	-0.205349	0.203934	0.0280338	0.772546		0.292747	-0.694536	-0.177468	0.438007	0.400815		-0.746601	0.172979	0.427892	-0.352677	2.40255		0.191566	-0.0794099	-0.387959	0.16299	0.774146
	-53.212	0.290987	-0.202951	0.204812	0.0329637	0.738216		0.294345	-0.695222	-0.172221	0.424636	0.421028		-0.747779	0.170828	0.433585	-0.343868	2.3177		0.187173	-0.087002	-0.381495	0.174776	0.777491
	-53.2021	0.288712	-0.200326	0.206125	0.0377991	0.703914		0.295755	-0.695471	-0.167715	0.411235	0.441679		-0.748244	0.168886	0.438596	-0.335527	2.23292		0.183057	-0.0944594	-0.374567	0.186869	0.780812
	-53.1923	0.285872	-0.197498	0.207847	0.0425329	0.669758		0.297031	-0.695267	-0.163941	0.397863	0.462644		-0.747974	0.167139	0.442894	-0.327664	2.14843		0.179238	-0.101732	-0.367195	0.199178	0.784052
	-53.1825	0.282514	-0.194488	0.209957	0.0471524	0.635866		0.298233	-0.694599	-0.16089	0.384582	0.483796		-0.746943	0.165572	0.446454	-0.320287	2.06447		0.175738	-0.108771	-0.359408	0.211614	0.787152
	-53.1726	0.27869	-0.191311	0.212434	0.0516389	0.60236		0.29942	-0.69346	-0.158552	0.371448	0.505007		-0.745124	0.164174	0.449253	-0.313408	1.98128		0.172576	-0.115535	-0.351242	0.224095	0.790048
	-53.1628	0.274448	-0.187974	0.21526	0.0559678	0.569369		0.300653	-0.69185	-0.156914	0.358521	0.526145		-0.742493	0.162932	0.451275	-0.307039	1.89909		0.169773	-0.121985	-0.342739	0.236547	0.792669
	-53.153	0.269834	-0.184486	0.218421	0.0601099	0.537024		0.301983	-0.689774	-0.155965	0.345854	0.54708		-0.739029	0.161844	0.45251	-0.30119	1.81812		0.16735	-0.128093	-0.333945	0.248906	0.794937
	-53.1431	0.264886	-0.180849	0.221906	0.064033	0.505456		0.303452	-0.687247	-0.155696	0.333504	0.567684		-0.734718	0.16091	0.452951	-0.295867	1.73859		0.165324	-0.133836	-0.324915	0.261118	0.796774
	-53.1333	0.259637	-0.177064	0.225705	0.0677052	0.474792		0.305092	-0.684294	-0.156097	0.32152	0.587833		-0.729552	0.160137	0.452596	-0.291074	1.6607		0.163713	-0.139199	-0.315706	0.273131	0.798096
	-53.1235	0.254116	-0.173132	0.229807	0.071098	0.445153		0.306921	-0.680945	-0.157161	0.309948	0.607409		-0.723531	0.159539	0.451449	-0.286807	1.58463		0.162533	-0.144172	-0.306373	0.284904	0.798824
	-53.1137	0.248347	-0.169057	0.234199	0.0741902	0.416649		0.308947	-0.67724	-0.158884	0.298829	0.626299		-0.71666	0.159135	0.449516	-0.283059	1.51055		0.1618	-0.148746	-0.296975	0.296396	0.798888
	-53.1038	0.242357	-0.164844	0.238865	0.0769721	0.389371		0.311167	-0.673225	-0.161263	0.288193	0.644398		-0.708951	0.158948	0.446808	-0.279819	1.4386		0.161528	-0.152914	-0.287565	0.307568	0.798228
	-53.094	0.236173	-0.160499	0.243786	0.079449	0.363395		0.313572	-0.66895	-0.164295	0.278066	0.661608		-0.700419	0.159004	0.443339	-0.277072	1.36889		0.161734	-0.156669	-0.278192	0.318379	0.796802
	-53.0842	0.22983	-0.156034	0.248934	0.0816442	0.338776		0.316146	-0.66447	-0.167981	0.268462	0.677839		-0.691085	0.15933	0.439129	-0.274802	1.30152		0.162437	-0.16	-0.2689	0.328785	0.794591
	-53.0743	0.223369	-0.151463	0.254277	0.0836007	0.315551		0.318871	-0.659841	-0.172321	0.259386	0.693008		-0.680969	0.159955	0.434199	-0.272992	1.23657		0.163658	-0.162891	-0.259724	0.338742	0.791597
	-53.0645	0.21684	-0.146803	0.259777	0.0853813	0.293736		0.321729	-0.655119	-0.177316	0.250832	0.70704		-0.670096	0.160907	0.428577	-0.271625	1.17407		0.165419	-0.165327	-0.250692	0.348201	0.787851
	-53.0547	0.210299	-0.14207	0.265392	0.0870669	0.273336		0.324703	-0.65036	-0.182965	0.242785	0.719865		-0.658495	0.162211	0.422291	-0.270685	1.11406		0.167744	-0.167288	-0.241825	0.357109	0.783405
	-53.0448	0.203811	-0.137282	0.271075	0.0887534	0.254341		0.327778	-0.645619	-0.189268	0.235219	0.73142		-0.646196	0.16389	0.415376	-0.270158	1.05655		0.170659	-0.168756	-0.233135	0.365417	0.778334
	-53.035	0.197441	-0.132452	0.276779	0.0905472	0.236736		0.330942	-0.640948	-0.19622	0.228099	0.741651		-0.633237	0.165966	0.407864	-0.270028	1.00156		0.174185	-0.169713	-0.224632	0.373075	0.772728
	-53.0252	0.191259	-0.127592	0.282456	0.0925589	0.2205		0.334186	-0.636396	-0.203815	0.22138	0.75051		-0.61966	0.168457	0.399792	-0.270278	0.949091		0.178342	-0.170147	-0.216317	0.380043	0.766689
	-53.0153	0.18533	-0.122708	0.288063	0.0948977	0.205616		0.337506	-0.63201	-0.212044	0.215011	0.75796		-0.605515	0.171379	0.391192	-0.270887	0.899136		0.183143	-0.170053	-0.208191	0.386285	0.76033
	-53.0055	0.179717	-0.117801	0.293558	0.0976646	0.19207		0.340903	-0.627831	-0.220895	0.208933	0.763974		-0.59086	0.174743	0.382101	-0.27183	0.851694		0.188592	-0.169433	-0.200251	0.391783	0.753762
	-52.9957	0.174477	-0.112869	0.298907	0.100948	0.179854		0.344381	-0.623899	-0.23035	0.203084	0.768537		-0.575761	0.178559	0.372553	-0.273071	0.80676		0.194681	-0.168297	-0.192495	0.396531	0.747097
	-52.9859	0.169657	-0.107906	0.304078	0.104816	0.168974		0.347946	-0.620247	-0.240391	0.197398	0.771644		-0.56029	0.182833	0.362582	-0.274571	0.764325		0.20139	-0.166668	-0.18492	0.400541	0.740443
	-52.976	0.165299	-0.102903	0.309049	0.109318	0.159442		0.351609	-0.616901	-0.250998	0.191806	0.773304		-0.544526	0.187569	0.352225	-0.27628	0.724373		0.208683	-0.164575	-0.177523	0.40384	0.733901
	-52.9662	0.161437	-0.0978533	0.313803	0.114479	0.151283		0.355384	-0.613883	-0.262149	0.186241	0.773537		-0.528552	0.19277	0.34152	-0.278141	0.68688		0.216508	-0.162057	-0.170304	0.406475	0.727565
	-52.9564	0.158098	-0.0927524	0.31833	0.1203	0.144531		0.359284	-0.611208	-0.273822	0.180638	0.772369		-0.512455	0.198435	0.330507	-0.280096	0.651811		0.224801	-0.15916	-0.163261	0.408505	0.721524
	-52.9465	0.155304	-0.0875999	0.322626	0.126763	0.139228		0.363323	-0.608881	-0.285999	0.174936	0.769837		-0.496325	0.204563	0.319227	-0.282082	0.619119		0.23348	-0.155937	-0.156394	0.41	0.715857
	-52.9367	0.15307	-0.0824017	0.326694	0.13383	0.13542		0.367515	-0.606902	-0.298661	0.169081	0.76598		-0.480253	0.21115	0.307728	-0.284041	0.588742		0.242459	-0.152445	-0.149703	0.41104	0.710635
	-52.9269	0.151413	-0.0771712	0.33054	0.141447	0.133157		0.371869	-0.605263	-0.311794	0.163028	0.760841		-0.464328	0.218191	0.296055	-0.28592	0.560605		0.251641	-0.148745	-0.143187	0.411708	0.705921
	-52.917	0.150343	-0.0719303	0.334175	0.149551	0.132488		0.376392	-0.603945	-0.325385	0.156741	0.754464		-0.448641	0.22568	0.284255	-0.287674	0.534619		0.260931	-0.144899	-0.136844	0.412088	0.701767
	-52.9072	0.149872	-0.066709	0.337614	0.158072	0.133462		0.381091	-0.602926	-0.339423	0.150201	0.74689		-0.433281	0.233606	0.272377	-0.289273	0.510686		0.270237	-0.140971	-0.130675	0.412264	0.698215
	-52.8974	0.150006	-0.0615458	0.340874	0.166936	0.136124		0.385964	-0.602172	-0.353898	0.143397	0.73816		-0.418334	0.241957	0.260462	-0.290696	0.488698		0.279477	-0.137024	-0.124676	0.412315	0.695292
	-52.8876	0.150753	-0.0564862	0.343974	0.17607	0.140512		0.391012	-0.601646	-0.368798	0.136334	0.728309		-0.403884	0.250716	0.248552	-0.291939	0.468543		0.288578	-0.133117	-0.118845	0.412317	0.693009
	-52.8777	0.152118	-0.0515822	0.346934	0.185401	0.14666		0.396234	-0.601303	-0.384106	0.129031	0.71737		-0.390012	0.259859	0.23668	-0.29301	0.450105		0.297485	-0.129308	-0.113177	0.412338	0.691363
	-52.8679	0.154099	-0.0468901	0.349772	0.194857	0.154595		0.401629	-0.601092	-0.399802	0.121515	0.705371		-0.376793	0.269355	0.224873	-0.293926	0.433275		0.306159	-0.125647	-0.107671	0.412442	0.690332
	-52.8581	0.156694	-0.0424691	0.352508	0.204372	0.164333		0.407198	-0.60096	-0.415856	0.113825	0.692336		-0.364299	0.279166	0.21315	-0.294712	0.417944		0.314577	-0.122184	-0.102325	0.412687	0.689875
	-52.8482	0.159894	-0.0383797	0.355159	0.21388	0.175883		0.412946	-0.60085	-0.432231	0.106005	0.678284		-0.352595	0.289244	0.201522	-0.295395	0.404016		0.322732	-0.118959	-0.0971376	0.413125	0.689936
	-52.8384	0.163685	-0.0346819	0.357741	0.223317	0.18924		0.418876	-0.600705	-0.44888	0.0980997	0.663231		-0.341738	0.299531	0.189997	-0.296003	0.391402		0.330629	-0.11601	-0.0921149	0.413803	0.690445
	-52.8286	0.168046	-0.0314337	0.36027	0.232621	0.204385		0.424997	-0.60047	-0.465741	0.0901566	0.64719		-0.33178	0.309961	0.178575	-0.296557	0.380023		0.338283	-0.113365	-0.0872652	0.414759	0.691315
	-52.8187	0.172952	-0.0286896	0.362757	0.241734	0.221286		0.431314	-0.600094	-0.482745	0.0822186	0.630172		-0.322763	0.32046	0.167256	-0.297074	0.369809		0.345715	-0.11105	-0.0826026	0.416028	0.692455
	-52.8089	0.178368	-0.0264999	0.365214	0.2506	0.239892		0.43783	-0.599532	-0.499809	0.0743246	0.612185		-0.314719	0.330945	0.156038	-0.297556	0.360694		0.352948	-0.109081	-0.078146	0.417634	0.693763
	-52.7991	0.18426	-0.024909	0.36765	0.259169	0.260134		0.444542	-0.598747	-0.516843	0.0665076	0.593241		-0.307673	0.341332	0.144924	-0.297997	0.352618		0.360003	-0.10747	-0.0739184	0.419595	0.695134
	-52.7892	0.190583	-0.0239546	0.370072	0.267396	0.281923		0.451445	-0.597709	-0.533746	0.058795	0.57335		-0.301637	0.351535	0.133919	-0.298379	0.345518		0.366895	-0.106217	-0.0699455	0.421918	0.696465
	-52.7794	0.197297	-0.0236667	0.372486	0.275244	0.305153		0.458524	-0.596401	-0.55041	0.0512084	0.552529		-0.296616	0.361469	0.123039	-0.298674	0.33933		0.373629	-0.105314	-0.0662547	0.424604	0.69765
	-52.7696	0.204356	-0.0240662	0.374896	0.282686	0.329702		0.465757	-0.594814	-0.566725	0.0437653	0.530794		-0.292607	0.371055	0.112306	-0.298848	0.33398		0.380202	-0.104746	-0.0628732	0.427643	0.698592
	-52.7598	0.21172	-0.0251644	0.377304	0.289707	0.355433		0.473116	-0.592948	-0.582574	0.03648	0.508172		-0.289597	0.380221	0.10175	-0.298859	0.329383		0.386599	-0.104488	-0.0598264	0.431016	0.699199
	-52.7499	0.21935	-0.0269619	0.379713	0.296301	0.382195		0.480568	-0.590815	-0.597843	0.0293653	0.484692		-0.287569	0.388908	0.0914116	-0.298668	0.325443		0.392798	-0.104506	-0.0571369	0.434698	0.699386
	-52.7401	0.227213	-0.0294478	0.382127	0.302475	0.409831		0.488071	-0.588429	-0.612418	0.0224337	0.46039		-0.2865	0.397067	0.0813387	-0.298237	0.322047		0.398766	-0.10476	-0.0548227	0.438659	0.699081
	-52.7303	0.235282	-0.0325993	0.38455	0.308246	0.438173		0.495584	-0.585815	-0.626192	0.0156991	0.43531		-0.286364	0.404666	0.0715837	-0.297532	0.319067		0.40447	-0.105208	-0.0528967	0.442864	0.698221
	-52.7204	0.243535	-0.0363819	0.38699	0.31364	0.467048		0.503061	-0.582998	-0.639067	0.00917696	0.4095		-0.287134	0.411685	0.0622021	-0.29653	0.316362		0.409874	-0.105801	-0.0513659	0.447277	0.696756
	-52.7106	0.251957	-0.0407495	0.389456	0.31869	0.496278		0.510456	-0.580009	-0.650954	0.00288574	0.383012		-0.288782	0.418119	0.0532487	-0.29522	0.313777		0.414945	-0.106496	-0.0502311	0.451864	0.694649
	-52.7008	0.260534	-0.045646	0.391961	0.323435	0.525679		0.517724	-0.576878	-0.661778	-0.00315317	0.355903		-0.291276	0.423975	0.0447756	-0.293599	0.311148		0.419659	-0.107247	-0.0494865	0.456595	0.691872
	-52.6909	0.269255	-0.0510057	0.394522	0.327917	0.555061		0.524817	-0.573638	-0.671483	-0.00891525	0.328233		-0.294589	0.429269	0.0368286	-0.29168	0.308303		0.424002	-0.108017	-0.0491209	0.461446	0.688407
	-52.6811	0.278111	-0.0567559	0.397156	0.332179	0.584228		0.531692	-0.570318	-0.680027	-0.0143732	0.300065		-0.298687	0.434022	0.0294468	-0.289486	0.30507		0.427969	-0.108771	-0.0491172	0.466401	0.684244
	-52.6713	0.287086	-0.0628172	0.399883	0.336265	0.612977		0.538302	-0.566947	-0.687385	-0.0194973	0.271465		-0.303537	0.438262	0.0226613	-0.287047	0.301278		0.431573	-0.109481	-0.0494539	0.471453	0.679379
	-52.6615	0.296165	-0.0691057	0.402725	0.340217	0.641099		0.544602	-0.56355	-0.693551	-0.0242568	0.242503		-0.309099	0.442016	0.016496	-0.284404	0.296764		0.434837	-0.110124	-0.0501057	0.476607	0.673811
	-52.6516	0.305327	-0.0755335	0.405702	0.344075	0.668383		0.550544	-0.560152	-0.698534	-0.0286199	0.213252		-0.315325	0.44531	0.0109688	-0.281602	0.291376		0.4378	-0.110678	-0.0510445	0.481876	0.667542
	-52.6418	0.314546	-0.0820097	0.408832	0.347877	0.694615		0.556078	-0.556774	-0.702357	-0.0325557	0.183787		-0.322161	0.448173	0.00609347	-0.278687	0.284977		0.440507	-0.111124	-0.0522409	0.487281	0.660575
	-52.632	0.323794	-0.0884412	0.41213	0.351658	0.719582		0.561151	-0.553437	-0.705053	-0.0360348	0.154187		-0.329539	0.450628	0.00188165	-0.275713	0.277451		0.443013	-0.11144	-0.0536654	0.492852	0.652914
	-52.6221	0.333039	-0.0947332	0.41561	0.355449	0.74308		0.56571	-0.55016	-0.706668	-0.0390304	0.124533		-0.337382	0.452702	-0.0016555	-0.27273	0.268708		0.445377	-0.111601	-0.0552893	0.498623	0.644563
	-52.6123	0.342249	-0.10079	0.419275	0.359281	0.764913		0.569702	-0.546963	-0.707251	-0.0415191	0.0949037		-0.345601	0.454422	-0.00450593	-0.269794	0.258682		0.447658	-0.111575	-0.0570856	0.504626	0.635529
	-52.6025	0.351392	-0.106514	0.423128	0.363182	0.784902		0.573073	-0.543864	-0.706859	-0.0434819	0.065375		-0.354098	0.455821	-0.00665601	-0.266962	0.247338		0.449911	-0.111324	-0.0590298	0.510894	0.625823
	-52.5926	0.360442	-0.111812	0.427164	0.367179	0.802884		0.575773	-0.540885	-0.70555	-0.0449038	0.0360156		-0.362768	0.456934	-0.00809066	-0.264292	0.234674		0.452187	-0.110802	-0.0610998	0.517453	0.615459
	-52.5828	0.369376	-0.11659	0.431376	0.371295	0.818721		0.57776	-0.538045	-0.703386	-0.0457742	0.00688344		-0.371498	0.457806	-0.0087941	-0.26185	0.220715		0.454526	-0.109956	-0.0632757	0.524317	0.604458
	-52.573	0.378177	-0.120758	0.435752	0.375554	0.832298		0.578998	-0.535366	-0.700429	-0.0460869	-0.021977		-0.380179	0.458486	-0.00875109	-0.2597	0.205517		0.456962	-0.10873	-0.0655394	0.531493	0.592846
	-52.5631	0.386837	-0.124233	0.440281	0.379977	0.843524		0.579463	-0.532869	-0.696742	-0.0458394	-0.0505374		-0.388701	0.459034	-0.00794864	-0.257913	0.189159		0.459516	-0.107064	-0.0678745	0.53897	0.580659
	-52.5533	0.395348	-0.126941	0.44495	0.384581	0.852332		0.579142	-0.530576	-0.69239	-0.0450323	-0.0787867		-0.396964	0.459513	-0.00637757	-0.256561	0.171742		0.462203	-0.104898	-0.0702653	0.546724	0.567938
	-52.5435	0.40371	-0.128818	0.449747	0.38938	0.858677		0.578038	-0.528508	-0.687441	-0.0436693	-0.10673		-0.404874	0.459991	-0.00403407	-0.255715	0.15338		0.465028	-0.102176	-0.0726967	0.554716	0.554732
	-52.5337	0.411922	-0.129813	0.454665	0.394386	0.862536		0.576164	-0.526685	-0.681961	-0.041757	-0.134388		-0.412351	0.460541	-0.000920648	-0.255445	0.134195		0.467991	-0.098849	-0.0751538	0.562892	0.541097
	-52.5238	0.419982	-0.129891	0.4597	0.399601	0.863901		0.573546	-0.525129	-0.676023	-0.0393042	-0.16179		-0.419327	0.461233	0.00295337	-0.255814	0.114309		0.471087	-0.0948771	-0.0776223	0.571187	0.527093
	-52.514	0.427885	-0.129032	0.464852	0.405026	0.862781		0.570219	-0.52386	-0.6697	-0.0363227	-0.188974		-0.425745	0.462136	0.00757206	-0.256878	0.0938451		0.47431	-0.090234	-0.0800881	0.579526	0.512784
	-52.5042	0.43562	-0.127232	0.470124	0.410653	0.8592		0.566225	-0.522895	-0.663069	-0.0328273	-0.215979		-0.431562	0.463316	0.0129136	-0.258682	0.0729167		0.477651	-0.0849085	-0.0825381	0.587827	0.498238
	-52.4943	0.443169	-0.124503	0.475524	0.416466	0.853195		0.56161	-0.52225	-0.656208	-0.0288363	-0.242838		-0.436747	0.464831	0.0189513	-0.261256	0.0516301		0.481101	-0.078906	-0.0849603	0.596008	0.483527
	-52.4845	0.450506	-0.120868	0.481063	0.422446	0.844815		0.556421	-0.52194	-0.649197	-0.0243723	-0.26958		-0.441275	0.466731	0.0256547	-0.264617	0.0300825		0.484649	-0.0722503	-0.0873439	0.603986	0.468725
	-52.4747	0.457596	-0.116366	0.486752	0.428563	0.834122		0.5507	-0.521974	-0.642113	-0.0194629	-0.296219		-0.445135	0.469061	0.0329907	-0.268763	0.00836323		0.488282	-0.064983	-0.0896796	0.611685	0.453907
	-52.4648	0.464401	-0.11104	0.492605	0.434783	0.821189		0.544488	-0.522357	-0.635031	-0.0141415	-0.32276		-0.448317	0.471855	0.0409237	-0.273677	-0.0134446		0.491988	-0.0571633	-0.0919596	0.619034	0.439151
	-52.455	0.470871	-0.10494	0.498632	0.441061	0.806103		0.53782	-0.523088	-0.628022	-0.00844727	-0.349191		-0.450823	0.475137	0.0494167	-0.279325	-0.0352615		0.495751	-0.0488657	-0.0941776	0.625974	0.424538
	-52.4452	0.476957	-0.0981217	0.50484	0.447349	0.788956		0.530724	-0.524159	-0.62115	-0.00242581	-0.375487		-0.452659	0.478927	0.0584304	-0.285658	-0.0570095		0.499554	-0.0401778	-0.0963288	0.632454	0.410149
	-52.4354	0.482601	-0.0906372	0.511234	0.453593	0.769853		0.523225	-0.52556	-0.614468	0.00387178	-0.401607		-0.453837	0.483233	0.0679242	-0.292615	-0.0786102		0.503377	-0.031196	-0.0984095	0.638435	0.396071
	-52.4255	0.487748	-0.0825388	0.51781	0.459731	0.748902		0.515342	-0.527271	-0.608019	0.0103895	-0.427497		-0.454376	0.48806	0.0778554	-0.300124	-0.099984		0.507201	-0.0220221	-0.100418	0.64389	0.382394
	-52.4157	0.492341	-0.0738749	0.524556	0.465701	0.726217		0.507093	-0.529273	-0.601836	0.0170678	-0.45309		-0.454304	0.493406	0.0881796	-0.308105	-0.121051		0.511004	-0.0127581	-0.102352	0.648799	0.369216
	-52.4059	0.496327	-0.0646893	0.531455	0.471435	0.701912		0.498499	-0.531541	-0.595937	0.0238449	-0.478307		-0.453655	0.499265	0.0988511	-0.316473	-0.141732		0.514768	-0.00350272	-0.104211	0.653151	0.356643
	-52.396	0.499655	-0.0550213	0.538478	0.476865	0.676099		0.489578	-0.534051	-0.590329	0.030659	-0.503062		-0.452467	0.505625	0.109823	-0.325139	-0.161952		0.518476	0.00565268	-0.105998	0.656943	0.344791
	-52.3862	0.502279	-0.0449062	0.545592	0.481924	0.648888		0.480357	-0.536782	-0.585009	0.03745	-0.527264		-0.450789	0.512475	0.121048	-0.334014	-0.181642		0.522111	0.0146268	-0.107714	0.660174	0.333784
	-52.3764	0.504161	-0.0343764	0.552752	0.486543	0.62038		0.470865	-0.539713	-0.579962	0.0441616	-0.550822		-0.44867	0.519798	0.13248	-0.343009	-0.20074		0.525664	0.0233502	-0.109363	0.662844	0.323755
	-52.3665	0.505266	-0.0234631	0.559907	0.490659	0.590671		0.46114	-0.542829	-0.575165	0.0507426	-0.573644		-0.446164	0.527576	0.14407	-0.352038	-0.219198		0.529123	0.0317666	-0.110953	0.664955	0.314842
	-52.3567	0.505568	-0.0121975	0.567001	0.494211	0.559853		0.451224	-0.546117	-0.570588	0.0571487	-0.595648		-0.443327	0.535792	0.155772	-0.36102	-0.236977		0.532482	0.0398326	-0.112494	0.666505	0.307182
	-52.3469	0.505044	-0.000613033	0.57397	0.49714	0.528007		0.441169	-0.549573	-0.566196	0.0633424	-0.616758		-0.440212	0.544426	0.167542	-0.369877	-0.25405		0.535734	0.0475167	-0.114002	0.667486	0.300909
	-52.337	0.503679	0.0112539	0.580745	0.499397	0.495213		0.431028	-0.553192	-0.561953	0.0692935	-0.63691		-0.436869	0.553459	0.179335	-0.378538	-0.270401		0.538874	0.0547984	-0.115497	0.667888	0.296142
	-52.3272	0.501462	0.0233632	0.587256	0.500938	0.461548		0.420863	-0.556978	-0.557821	0.0749775	-0.656053		-0.433342	0.562873	0.191106	-0.386941	-0.286022		0.541894	0.0616659	-0.117002	0.667695	0.292986
	-52.3174	0.498386	0.0356709	0.593427	0.501727	0.427089		0.410736	-0.560933	-0.553763	0.0803749	-0.674145		-0.429671	0.572653	0.202814	-0.395029	-0.300915		0.544785	0.0681146	-0.118548	0.666889	0.291521
	-52.3076	0.494451	0.0481302	0.599182	0.50174	0.391914		0.400711	-0.56506	-0.549747	0.0854688	-0.691155		-0.425886	0.582784	0.214415	-0.402751	-0.315084		0.547536	0.0741451	-0.120165	0.665451	0.291802
	-52.2977	0.489661	0.0606926	0.604445	0.500964	0.356108		0.390852	-0.569362	-0.545746	0.0902434	-0.707062		-0.422013	0.593257	0.225869	-0.410065	-0.32854		0.550134	0.079762	-0.12189	0.663362	0.293856
	-52.2879	0.484024	0.0733092	0.609139	0.499399	0.31976		0.38122	-0.573837	-0.541738	0.094682	-0.721851		-0.418071	0.604063	0.237138	-0.416932	-0.341296		0.552564	0.0849727	-0.123758	0.66061	0.297682
	-52.2781	0.477555	0.0859322	0.613187	0.497061	0.282967		0.371873	-0.578477	-0.53771	0.0987661	-0.735511		-0.414073	0.615196	0.248183	-0.423321	-0.353369		0.554813	0.0897868	-0.125803	0.65719	0.303248
	-52.2682	0.470278	0.0985163	0.616518	0.493979	0.245835		0.362867	-0.583269	-0.533655	0.102475	-0.748035		-0.41003	0.626648	0.258973	-0.429202	-0.364779		0.556868	0.094216	-0.128054	0.653105	0.310501
	-52.2584	0.462219	0.111019	0.619062	0.4902	0.208476		0.354249	-0.588191	-0.529573	0.105788	-0.759418		-0.405953	0.638416	0.269477	-0.434548	-0.37555		0.558718	0.0982736	-0.130536	0.648371	0.319358
	-52.2486	0.453419	0.123402	0.620756	0.485787	0.171009		0.346063	-0.593212	-0.52547	0.10868	-0.769654		-0.401851	0.650489	0.279673	-0.439335	-0.385714		0.560356	0.101975	-0.133266	0.643017	0.32972
	-52.2387	0.443924	0.135627	0.621544	0.480817	0.133554		0.338347	-0.598294	-0.521356	0.111131	-0.778736		-0.397736	0.662857	0.289541	-0.443537	-0.395308		0.561779	0.105336	-0.136253	0.637082	0.341465
	-52.2289	0.43379	0.147662	0.621378	0.475385	0.0962333		0.331132	-0.603394	-0.517243	0.11312	-0.786654		-0.393623	0.675504	0.299068	-0.447133	-0.404379		0.562985	0.108377	-0.139496	0.630616	0.354456
	-52.2191	0.423085	0.15947	0.620222	0.469598	0.0591676		0.324438	-0.60846	-0.513145	0.114629	-0.79339		-0.389527	0.688407	0.308246	-0.4501	-0.41298		0.563976	0.111116	-0.142989	0.623679	0.36854
	-52.2093	0.411881	0.171018	0.61805	0.463578	0.0224721		0.318281	-0.61344	-0.509076	0.115644	-0.798922		-0.385465	0.701537	0.317073	-0.45242	-0.421173		0.56476	0.113575	-0.146717	0.616333	0.383553
	-52.1994	0.400258	0.182265	0.614848	0.457453	-0.0137444		0.312664	-0.618276	-0.505049	0.116153	-0.803217		-0.381451	0.714857	0.325549	-0.454076	-0.429026		0.565343	0.115775	-0.150661	0.608648	0.399321
	-52.1896	0.388299	0.19317	0.610613	0.45136	-0.0493807		0.307582	-0.622912	-0.501076	0.116145	-0.806233		-0.3775	0.72832	0.333678	-0.45506	-0.436611		0.565738	0.117736	-0.1548	0.600692	0.415665
	-52.1798	0.376086	0.203687	0.605353	0.445437	-0.0843435		0.303023	-0.627293	-0.497169	0.115614	-0.80792		-0.373618	0.741872	0.341465	-0.455368	-0.443999		0.565957	0.119475	-0.159111	0.592529	0.4324
	-52.1699	0.363698	0.213765	0.599086	0.439821	-0.118546		0.298963	-0.631368	-0.493342	0.114551	-0.808217		-0.36981	0.75545	0.348915	-0.455008	-0.45126		0.566017	0.121007	-0.163572	0.584222	0.449339
	-52.1601	0.351213	0.223351	0.591834	0.434641	-0.151909		0.295373	-0.63509	-0.489609	0.112951	-0.807059		-0.36607	0.768985	0.356033	-0.453997	-0.458454		0.565938	0.12234	-0.168162	0.575829	0.466297
	-52.1503	0.3387	0.232391	0.583629	0.430016	-0.184356		0.29222	-0.638418	-0.485987	0.110809	-0.80438		-0.362391	0.782398	0.362825	-0.452364	-0.465631		0.565743	0.123476	-0.172865	0.5674	0.483093
	-52.1404	0.326223	0.240831	0.574502	0.426047	-0.215814		0.289468	-0.641319	-0.482496	0.108123	-0.800112		-0.358757	0.795607	0.369291	-0.450147	-0.472826		0.565457	0.12441	-0.177665	0.558981	0.499551
	-52.1306	0.31384	0.248621	0.564488	0.422815	-0.246213		0.287076	-0.643767	-0.479157	0.104896	-0.794196		-0.355151	0.808525	0.375433	-0.447398	-0.480058		0.565108	0.12513	-0.182551	0.550608	0.515506
	-52.1208	0.301605	0.255719	0.553624	0.42038	-0.275485		0.285008	-0.645745	-0.475998	0.101137	-0.786579		-0.351556	0.821065	0.38125	-0.444175	-0.487332		0.564721	0.12562	-0.187513	0.542312	0.530808
	-52.1109	0.289572	0.26209	0.541945	0.418778	-0.303561		0.283227	-0.64724	-0.473043	0.0968664	-0.777219		-0.347957	0.83314	0.38674	-0.440544	-0.494634		0.56432	0.125858	-0.192542	0.534118	0.545321
	-52.1011	0.277792	0.267705	0.529491	0.418019	-0.330377		0.2817	-0.648251	-0.470322	0.0921131	-0.766091		-0.344343	0.844664	0.391898	-0.436575	-0.501942		0.563925	0.125821	-0.19763	0.526042	0.558935
	-52.0913	0.266321	0.272549	0.516301	0.418096	-0.355867		0.280393	-0.648778	-0.467859	0.0869206	-0.753178		-0.340707	0.855561	0.396724	-0.432338	-0.50922		0.563547	0.125486	-0.202768	0.518096	0.571559
	-52.0815	0.255221	0.276612	0.502417	0.41898	-0.379973		0.279276	-0.648832	-0.465678	0.0813444	-0.738479		-0.337053	0.865756	0.401215	-0.427904	-0.516429		0.563187	0.124832	-0.207943	0.51029	0.583133
	-52.0716	0.244555	0.279891	0.487888	0.420628	-0.40264		0.278319	-0.648427	-0.463797	0.0754518	-0.722004		-0.33339	0.875187	0.405371	-0.423337	-0.523523		0.562834	0.123841	-0.213141	0.50263	0.593625
	-52.0618	0.234394	0.28239	0.472767	0.422987	-0.42382		0.27749	-0.647585	-0.462228	0.0693187	-0.703769		-0.329736	0.883795	0.409193	-0.418694	-0.530459		0.562462	0.122501	-0.218345	0.495121	0.603031
	-52.052	0.224813	0.284111	0.457112	0.425997	-0.443475		0.276756	-0.646333	-0.460975	0.0630259	-0.683796		-0.326116	0.891532	0.412688	-0.414028	-0.537196		0.562035	0.120806	-0.223534	0.487771	0.611375
	-52.0421	0.215887	0.28506	0.440993	0.429597	-0.461576		0.276079	-0.644705	-0.460037	0.0566549	-0.662108		-0.322561	0.898353	0.415863	-0.409379	-0.543701		0.561504	0.118754	-0.228689	0.480591	0.618708
	-52.0323	0.207689	0.285236	0.424487	0.433724	-0.47811		0.275418	-0.642737	-0.459402	0.0502831	-0.638726		-0.319108	0.904218	0.418727	-0.404782	-0.549948		0.560812	0.116348	-0.233788	0.473593	0.625103
	-52.0225	0.200288	0.284638	0.407679	0.438323	-0.493076		0.274726	-0.640473	-0.459056	0.043979	-0.613668		-0.315795	0.909089	0.421293	-0.400264	-0.55592		0.559895	0.113595	-0.238812	0.466791	0.63065
	-52.0126	0.193743	0.283256	0.390668	0.443339	-0.506489		0.273956	-0.63796	-0.45898	0.0377992	-0.586945		-0.312662	0.912928	0.423574	-0.395844	-0.561615		0.55869	0.110507	-0.243744	0.460201	0.635454
	-52.0028	0.188099	0.281079	0.373561	0.448728	-0.518379		0.273059	-0.635247	-0.459151	0.0317864	-0.558564		-0.309752	0.915701	0.425586	-0.391536	-0.567041		0.557134	0.107098	-0.248569	0.453837	0.63963
	-51.993	0.183392	0.27809	0.356474	0.454452	-0.52879		0.271988	-0.632389	-0.459545	0.025968	-0.528527		-0.307102	0.917372	0.427341	-0.387352	-0.572219		0.555171	0.103387	-0.253277	0.447711	0.643299
	-51.9832	0.179636	0.274272	0.339534	0.46048	-0.537775		0.270699	-0.629438	-0.460137	0.0203582	-0.496834		-0.30475	0.917911	0.428857	-0.383299	-0.577182		0.552756	0.0993959	-0.257858	0.441831	0.646584
	-51.9733	0.176836	0.269609	0.322873	0.46679	-0.545394		0.269156	-0.626452	-0.460904	0.01496	-0.463485		-0.30273	0.917289	0.430146	-0.379382	-0.581971		0.549853	0.0951499	-0.262303	0.436202	0.64961
	-51.9635	0.174977	0.264089	0.306625	0.47337	-0.551713		0.267327	-0.623487	-0.461825	0.00976897	-0.428486		-0.301072	0.915484	0.431226	-0.375606	-0.586637		0.546441	0.0906798	-0.266603	0.430819	0.652501
	-51.9537	0.174035	0.257707	0.290927	0.480215	-0.556792		0.265193	-0.620597	-0.462881	0.0047766	-0.391848		-0.299805	0.912483	0.432112	-0.371975	-0.591233		0.542515	0.0860199	-0.270744	0.425677	0.655383
	-51.9438	0.173973	0.250471	0.275908	0.48733	-0.56069		0.262739	-0.617837	-0.464057	-2.57682e-05	-0.353592		-0.29895	0.908282	0.432823	-0.36849	-0.595815		0.53808	0.0812085	-0.274706	0.420761	0.658384
	-51.934	0.174748	0.242398	0.261692	0.494727	-0.563454		0.259961	-0.615261	-0.465343	-0.00464451	-0.313751		-0.298529	0.902885	0.433379	-0.365151	-0.600437		0.533156	0.0762869	-0.278465	0.416056	0.66163
	-51.9242	0.176311	0.233522	0.24839	0.502423	-0.565122		0.25686	-0.61292	-0.466736	-0.00908211	-0.272369		-0.29856	0.896305	0.433803	-0.361951	-0.605143		0.527772	0.0712985	-0.281988	0.411548	0.665254
	-51.9143	0.178607	0.223891	0.236099	0.510439	-0.565722		0.253439	-0.610863	-0.468238	-0.0133369	-0.229499		-0.299058	0.888565	0.434123	-0.358882	-0.609971		0.521968	0.0662874	-0.285237	0.40722	0.669389
	-51.9045	0.181583	0.213565	0.224895	0.518798	-0.56527		0.249709	-0.609134	-0.469857	-0.0174041	-0.185206		-0.300039	0.879692	0.434367	-0.355924	-0.614946		0.515788	0.0612965	-0.288168	0.403066	0.674175
	-51.8947	0.185185	0.202621	0.214839	0.52752	-0.563775		0.24568	-0.607776	-0.471609	-0.0212773	-0.139562		-0.301513	0.869714	0.434567	-0.353053	-0.620076		0.509281	0.0563656	-0.290736	0.399082	0.679749
	-51.8849	0.189359	0.191142	0.205969	0.536619	-0.561237		0.241363	-0.606825	-0.473513	-0.0249513	-0.0926432		-0.30349	0.858664	0.434759	-0.350235	-0.625358		0.5025	0.0515296	-0.292897	0.395278	0.686254
	-51.875	0.194056	0.179221	0.198303	0.546103	-0.557654		0.236771	-0.606314	-0.47559	-0.0284238	-0.0445296		-0.305977	0.84657	0.434978	-0.347427	-0.630771		0.495497	0.0468166	-0.294609	0.391671	0.693828
	-51.8652	0.199228	0.16695	0.191839	0.555969	-0.553024		0.231919	-0.606268	-0.477863	-0.0316973	0.00469671		-0.308975	0.83346	0.435259	-0.34458	-0.636281		0.488324	0.0422472	-0.295836	0.388294	0.702608
	-51.8554	0.20483	0.154425	0.186558	0.566202	-0.547343		0.226823	-0.606704	-0.48035	-0.0347803	0.0549526		-0.312482	0.819359	0.435639	-0.341637	-0.641844		0.481034	0.0378331	-0.296551	0.385187	0.712726
	-51.8455	0.210821	0.141731	0.182426	0.576773	-0.540616		0.221502	-0.607632	-0.483064	-0.0376869	0.106154		-0.316489	0.80429	0.436153	-0.338541	-0.647407		0.473676	0.0335777	-0.296735	0.3824	0.724306
	-51.8357	0.21716	0.128948	0.179394	0.587644	-0.532851		0.215979	-0.609054	-0.486011	-0.0404363	0.158218		-0.320981	0.788279	0.436833	-0.33523	-0.652912		0.466298	0.0294765	-0.296381	0.379987	0.737463
	-51.8259	0.223808	0.11614	0.177403	0.598764	-0.524069		0.210286	-0.610965	-0.489187	-0.0430511	0.21106		-0.325934	0.771354	0.437711	-0.331649	-0.658301		0.458943	0.0255187	-0.295492	0.378006	0.752305
	-51.816	0.230726	0.103358	0.176389	0.610076	-0.514304		0.20446	-0.613352	-0.492577	-0.0455553	0.264598		-0.331317	0.753552	0.438814	-0.327746	-0.66352		0.451653	0.0216893	-0.294083	0.376508	0.768928
	-51.8062	0.23787	0.0906366	0.17628	0.621515	-0.503603		0.198547	-0.616195	-0.496159	-0.0479723	0.31875		-0.337089	0.734921	0.440169	-0.323479	-0.668519		0.444465	0.0179718	-0.292176	0.37554	0.787419
	-51.7964	0.245196	0.0779957	0.177003	0.633016	-0.492031		0.192601	-0.619472	-0.499902	-0.0503223	0.373438		-0.343204	0.715522	0.441797	-0.318818	-0.67326		0.437408	0.0143511	-0.289804	0.375136	0.807859
	-51.7865	0.252652	0.0654396	0.178483	0.644511	-0.479671		0.186684	-0.623157	-0.503773	-0.0526211	0.428589		-0.349606	0.695435	0.443716	-0.313747	-0.677715		0.430511	0.0108161	-0.287006	0.375318	0.830319
	-51.7767	0.260179	0.0529603	0.180645	0.655939	-0.466623		0.180865	-0.62722	-0.507732	-0.0548787	0.484134		-0.356239	0.674756	0.445941	-0.308263	-0.681864		0.423791	0.00736154	-0.283828	0.37609	0.854865
	-51.7669	0.267712	0.0405399	0.183416	0.667239	-0.453003		0.175218	-0.631633	-0.511743	-0.0570982	0.540013		-0.363042	0.653597	0.448478	-0.302378	-0.685699		0.417263	0.00398942	-0.280316	0.377442	0.881557
	-51.7571	0.275176	0.0281537	0.186723	0.678359	-0.438943		0.169818	-0.636368	-0.515769	-0.0592762	0.596174		-0.369955	0.632086	0.451331	-0.296116	-0.689218		0.410931	0.00070849	-0.276519	0.379346	0.910452
	-51.7472	0.282494	0.0157732	0.190497	0.689253	-0.424584		0.164742	-0.641397	-0.519779	-0.0614028	0.652568		-0.376921	0.610358	0.454494	-0.289511	-0.692419		0.404795	-0.00246661	-0.272486	0.381764	0.941598
	-51.7374	0.289583	0.00336832	0.194667	0.699882	-0.410076		0.160062	-0.646694	-0.523746	-0.0634628	0.709156		-0.383889	0.588555	0.457957	-0.282602	-0.695301		0.398845	-0.00551748	-0.268264	0.384645	0.97504
	-51.7276	0.296362	-0.00908968	0.19917	0.710211	-0.395571		0.155843	-0.652236	-0.527649	-0.0654369	0.765901		-0.390812	0.566817	0.461698	-0.275433	-0.697853		0.393063	-0.00842463	-0.263895	0.387934	1.01081
	-51.7177	0.302754	-0.0216271	0.20394	0.720208	-0.381219		0.152146	-0.658	-0.531473	-0.0673035	0.822767		-0.397649	0.545277	0.46569	-0.268047	-0.700055		0.387421	-0.0111705	-0.25942	0.391574	1.04895
	-51.7079	0.308689	-0.0342663	0.208919	0.729844	-0.367163		0.149019	-0.663969	-0.535207	-0.0690403	0.879716		-0.404367	0.524056	0.469899	-0.260486	-0.701868		0.381887	-0.0137422	-0.254872	0.39551	1.08945
	-51.6981	0.314113	-0.0470258	0.214049	0.739084	-0.353534		0.1465	-0.670124	-0.538846	-0.0706264	0.936704		-0.410936	0.503258	0.474283	-0.252788	-0.703234		0.376418	-0.0161337	-0.250282	0.399693	1.13234
	-51.6882	0.318985	-0.0599195	0.219279	0.74789	-0.340449		0.144617	-0.676451	-0.542386	-0.0720434	0.99368		-0.417328	0.482969	0.478796	-0.244988	-0.704074		0.37097	-0.0183477	-0.245673	0.40408	1.17759
	-51.6784	0.323285	-0.0729572	0.22456	0.756212	-0.328009		0.143384	-0.682936	-0.545828	-0.0732765	1.05059		-0.423516	0.463252	0.483389	-0.237116	-0.704288		0.365491	-0.0203954	-0.241065	0.408641	1.22519
	-51.6686	0.327009	-0.086145	0.229849	0.763991	-0.316295		0.142806	-0.689564	-0.549175	-0.0743151	1.10735		-0.429473	0.44415	0.488013	-0.229197	-0.703759		0.359936	-0.0222968	-0.236473	0.413354	1.27511
	-51.6588	0.330171	-0.0994853	0.235105	0.771152	-0.305372		0.142873	-0.696325	-0.55243	-0.0751519	1.1639		-0.435169	0.425685	0.492618	-0.221255	-0.702354		0.354261	-0.0240789	-0.231905	0.418205	1.32729
	-51.6489	0.332802	-0.112978	0.240294	0.77761	-0.295287		0.143566	-0.703202	-0.555597	-0.0757829	1.22014		-0.440569	0.40786	0.49716	-0.213313	-0.699932		0.348428	-0.025774	-0.227369	0.423188	1.38169
	-51.6391	0.334941	-0.126618	0.245385	0.783264	-0.286073		0.144857	-0.710182	-0.558682	-0.0762052	1.27598		-0.445638	0.390662	0.501596	-0.205392	-0.696349		0.342413	-0.027417	-0.222868	0.4283	1.43824
	-51.6293	0.336638	-0.140401	0.250346	0.788008	-0.27775		0.146709	-0.717247	-0.561689	-0.0764165	1.33134		-0.450335	0.374067	0.50589	-0.197517	-0.691469		0.336202	-0.0290428	-0.218404	0.43354	1.49686
	-51.6194	0.337944	-0.154317	0.255152	0.79173	-0.27033		0.149076	-0.724376	-0.564623	-0.0764133	1.3861		-0.454621	0.358046	0.510011	-0.189709	-0.685165		0.329796	-0.0306841	-0.213978	0.438906	1.55749
	-51.6096	0.338908	-0.168356	0.259776	0.794318	-0.263819		0.15191	-0.731548	-0.567489	-0.0761902	1.44016		-0.458456	0.342562	0.513934	-0.181995	-0.67733		0.323209	-0.0323689	-0.209591	0.444391	1.62005
	-51.5998	0.339577	-0.182504	0.264194	0.795666	-0.258216		0.155157	-0.738738	-0.570292	-0.0757391	1.49343		-0.461803	0.327585	0.517636	-0.1744	-0.667878		0.316467	-0.034119	-0.205245	0.449983	1.68445
	-51.5899	0.339987	-0.196746	0.26838	0.795675	-0.253517		0.158764	-0.745919	-0.573035	-0.0750494	1.54579		-0.464631	0.313087	0.521101	-0.166947	-0.656754		0.309605	-0.0359487	-0.200944	0.455663	1.75064
	-51.5801	0.340169	-0.211065	0.272312	0.794262	-0.249716		0.162677	-0.753064	-0.575722	-0.0741083	1.59716		-0.466915	0.299045	0.524314	-0.15966	-0.643931		0.302667	-0.037864	-0.196695	0.461406	1.81853
	-51.5703	0.340142	-0.225441	0.275966	0.791357	-0.2468		0.166841	-0.760148	-0.578354	-0.0729022	1.64743		-0.468635	0.285449	0.527263	-0.15256	-0.629413		0.295699	-0.0398633	-0.192509	0.46718	1.88807
	-51.5604	0.339921	-0.239851	0.27932	0.78691	-0.244756		0.171207	-0.767147	-0.580931	-0.0714184	1.69649		-0.469783	0.272295	0.529937	-0.145665	-0.613236		0.288743	-0.0419367	-0.188397	0.472947	1.95918
	-51.5506	0.339513	-0.254269	0.282356	0.780885	-0.243561		0.175726	-0.77404	-0.583451	-0.0696476	1.74426		-0.470356	0.259589	0.532326	-0.138988	-0.595463		0.281839	-0.0440674	-0.184374	0.478668	2.03182
	-51.5408	0.338923	-0.268666	0.285057	0.773266	-0.243189		0.180356	-0.780812	-0.585911	-0.0675863	1.79061		-0.47036	0.247348	0.534422	-0.132545	-0.576181		0.275017	-0.0462325	-0.180455	0.484295	2.10592
	-51.531	0.338158	-0.283008	0.287412	0.76405	-0.243607		0.185058	-0.787452	-0.588305	-0.0652392	1.83545		-0.469807	0.235595	0.536216	-0.126345	-0.555495		0.268294	-0.0484036	-0.17666	0.48978	2.18142
	-51.5211	0.337227	-0.297257	0.289414	0.753251	-0.244779		0.189798	-0.793954	-0.590625	-0.0626215	1.87867		-0.468715	0.224363	0.537703	-0.120398	-0.533521		0.261676	-0.0505481	-0.173005	0.49507	2.25825
	-51.5113	0.336148	-0.311371	0.291062	0.740896	-0.246663		0.194547	-0.800315	-0.592862	-0.0597596	1.92016		-0.467105	0.213695	0.538882	-0.114714	-0.510381		0.255154	-0.0526299	-0.169508	0.500111	2.33635
	-51.5015	0.334942	-0.325303	0.29236	0.727026	-0.249213		0.199284	-0.806536	-0.595008	-0.0566914	1.95981		-0.464999	0.20364	0.539753	-0.109301	-0.486195		0.24871	-0.0546098	-0.166189	0.504841	2.41562
	-51.4916	0.333644	-0.339004	0.293317	0.711693	-0.252384		0.203992	-0.812619	-0.597054	-0.0534651	1.99751		-0.462418	0.194256	0.540324	-0.104168	-0.461077		0.242313	-0.056446	-0.163064	0.509196	2.49598
	-51.4818	0.332292	-0.352422	0.293945	0.69496	-0.256126		0.208659	-0.818567	-0.598995	-0.0501364	2.03315		-0.459382	0.185608	0.540605	-0.0993216	-0.435132		0.235932	-0.0580943	-0.160149	0.513107	2.5773
	-51.472	0.330936	-0.365501	0.294263	0.676899	-0.260388		0.213276	-0.824382	-0.600827	-0.0467663	2.06665		-0.455908	0.177769	0.54061	-0.0947692	-0.408457		0.22953	-0.0595076	-0.157461	0.516497	2.65945
	-51.4621	0.329628	-0.378185	0.294288	0.657592	-0.265117		0.217836	-0.830064	-0.602552	-0.0434166	2.09791		-0.452009	0.170812	0.540357	-0.0905153	-0.381132		0.22308	-0.0606366	-0.155013	0.519289	2.74228
	-51.4523	0.328424	-0.390416	0.294042	0.637127	-0.270257		0.222333	-0.835615	-0.604176	-0.0401472	2.12687		-0.447693	0.164816	0.539862	-0.0865635	-0.353232		0.216557	-0.0614296	-0.152815	0.5214	2.8256
	-51.4425	0.327382	-0.402135	0.29355	0.6156	-0.275744		0.226758	-0.841031	-0.605712	-0.0370127	2.15348		-0.442965	0.159854	0.539143	-0.0829163	-0.324822		0.209951	-0.0618336	-0.150874	0.522745	2.90921
	-51.4327	0.326554	-0.413283	0.29284	0.593108	-0.281511		0.2311	-0.846311	-0.607176	-0.0340592	2.17768		-0.437826	0.155993	0.538214	-0.0795758	-0.29596		0.203265	-0.0617956	-0.149196	0.523243	2.99291
	-51.4228	0.325989	-0.423801	0.291942	0.569754	-0.287484		0.235342	-0.851454	-0.60859	-0.0313231	2.19947		-0.432276	0.153294	0.537082	-0.076545	-0.266701		0.196514	-0.0612642	-0.147782	0.52281	3.07645
	-51.413	0.325724	-0.43363	0.290892	0.545642	-0.293586		0.239465	-0.856457	-0.609981	-0.0288297	2.21881		-0.426315	0.151802	0.535753	-0.0738289	-0.237098		0.189724	-0.0601918	-0.146627	0.521369	3.15959
	-51.4032	0.325789	-0.442715	0.28973	0.520874	-0.299736		0.243442	-0.861324	-0.611378	-0.0265927	2.23572		-0.419943	0.151547	0.534223	-0.0714354	-0.207201		0.182933	-0.0585372	-0.145728	0.518847	3.24209
	-51.3933	0.326197	-0.451001	0.288502	0.495557	-0.305852		0.247245	-0.866057	-0.612811	-0.024615	2.2502		-0.413168	0.15254	0.532483	-0.0693757	-0.17706		0.176182	-0.0562678	-0.145073	0.515178	3.3237
	-51.3835	0.326951	-0.45844	0.287258	0.469794	-0.311857		0.250841	-0.870668	-0.614313	-0.0228891	2.26227		-0.405999	0.154775	0.530519	-0.067664	-0.14672		0.169515	-0.0533626	-0.14465	0.510301	3.40418
	-51.3737	0.328037	-0.46499	0.286052	0.44369	-0.317681		0.254196	-0.875168	-0.615911	-0.0213991	2.27195		-0.398455	0.158226	0.528313	-0.0663159	-0.116227		0.162976	-0.0498138	-0.144443	0.504167	3.48329
	-51.3638	0.329428	-0.470616	0.28494	0.417351	-0.323265		0.257276	-0.879577	-0.617634	-0.0201225	2.27925		-0.39056	0.162845	0.525842	-0.0653469	-0.0856202		0.156602	-0.0456282	-0.144432	0.496735	3.56084
	-51.354	0.331086	-0.475295	0.283977	0.390882	-0.32856		0.260049	-0.883917	-0.619503	-0.019033	2.28422		-0.382344	0.168571	0.523086	-0.0647692	-0.0549402		0.150424	-0.0408282	-0.144594	0.487972	3.63661
	-51.3442	0.332959	-0.479018	0.283217	0.364388	-0.333533		0.262483	-0.888213	-0.621534	-0.0181022	2.28688		-0.373842	0.175323	0.52002	-0.0645899	-0.0242253		0.144465	-0.0354508	-0.1449	0.477862	3.71043
	-51.3343	0.334988	-0.481785	0.282708	0.337974	-0.338163		0.264549	-0.892492	-0.623736	-0.0173031	2.28727		-0.36509	0.183012	0.516625	-0.0648077	0.0064842		0.138741	-0.0295465	-0.145319	0.466396	3.78214
	-51.3245	0.337111	-0.483615	0.282493	0.311746	-0.342441		0.266223	-0.896777	-0.626108	-0.0166112	2.28542		-0.356126	0.191534	0.51288	-0.0654113	0.037143		0.133264	-0.0231769	-0.145817	0.453585	3.8516
	-51.3147	0.339259	-0.484537	0.282603	0.285806	-0.346369		0.26748	-0.901092	-0.628642	-0.0160069	2.28138		-0.346984	0.200782	0.508768	-0.0663783	0.0676979		0.12804	-0.0164123	-0.146352	0.439451	3.91871
	-51.3049	0.341367	-0.484597	0.283062	0.260256	-0.349955		0.268298	-0.905451	-0.631317	-0.0154752	2.27521		-0.337695	0.210644	0.504275	-0.0676752	0.0980849		0.123074	-0.00932798	-0.146884	0.424033	3.98336
	-51.295	0.343376	-0.483848	0.283882	0.235192	-0.353211		0.268654	-0.909863	-0.634107	-0.0150061	2.26697		-0.328285	0.221005	0.499387	-0.0692586	0.128228		0.118372	-0.00200178	-0.147365	0.407386	4.04548
	-51.2852	0.345231	-0.482356	0.285063	0.210705	-0.356149		0.268528	-0.914327	-0.636975	-0.0145934	2.25672		-0.318777	0.231754	0.494093	-0.071077	0.158038		0.113944	0.00548921	-0.147747	0.389581	4.10503
	-51.2754	0.346892	-0.48019	0.286594	0.186877	-0.358782		0.267896	-0.918834	-0.639878	-0.0142331	2.24455		-0.309192	0.242779	0.488382	-0.0730746	0.187415		0.109803	0.0130707	-0.147981	0.370705	4.16197
	-51.2655	0.348327	-0.477425	0.288454	0.163785	-0.36112		0.266737	-0.923368	-0.642769	-0.0139216	2.23055		-0.299549	0.253975	0.482244	-0.0751943	0.216254		0.105968	0.0206725	-0.148017	0.350857	4.21631
	-51.2557	0.34952	-0.474135	0.290611	0.141493	-0.363172		0.26503	-0.927904	-0.645597	-0.0136539	2.21482		-0.289867	0.265244	0.475667	-0.0773816	0.244444		0.102463	0.02823	-0.147808	0.330148	4.26806
	-51.2459	0.350466	-0.470396	0.293026	0.120059	-0.364944		0.262756	-0.932413	-0.648314	-0.0134216	2.19746		-0.280167	0.276495	0.468641	-0.0795887	0.271878		0.0993185	0.0356835	-0.147309	0.308698	4.31726
	-51.236	0.351172	-0.466279	0.295656	0.0995299	-0.366443		0.259901	-0.936864	-0.650872	-0.0132121	2.17856		-0.270477	0.287644	0.461157	-0.0817766	0.298456		0.0965672	0.0429785	-0.14648	0.286633	4.36397
	-51.2262	0.351655	-0.461854	0.29845	0.0799475	-0.367673		0.256454	-0.941227	-0.653228	-0.0130073	2.15826		-0.260827	0.298619	0.453207	-0.0839177	0.324089		0.0942441	0.0500652	-0.145287	0.264081	4.40827
	-51.2164	0.351938	-0.45719	0.30136	0.0613459	-0.368643		0.252415	-0.945473	-0.655344	-0.0127832	2.13663		-0.251255	0.309355	0.444788	-0.0859959	0.348704		0.0923838	0.0568976	-0.143702	0.241171	4.45022
	-51.2066	0.352052	-0.452351	0.304335	0.0437555	-0.369359		0.247792	-0.949578	-0.657186	-0.0125104	2.1138		-0.241804	0.319799	0.435899	-0.0880074	0.372239		0.091018	0.0634325	-0.141704	0.218032	4.4899
	-51.1967	0.352026	-0.447405	0.307329	0.0272039	-0.369833		0.242603	-0.953522	-0.658729	-0.0121543	2.08985		-0.232524	0.329904	0.426546	-0.0899586	0.394647		0.090173	0.0696297	-0.139278	0.194785	4.5274
	-51.1869	0.351892	-0.442418	0.3103	0.0117169	-0.370074		0.236879	-0.95729	-0.659949	-0.0116765	2.06489		-0.223468	0.339635	0.416742	-0.091865	0.415888		0.0898669	0.0754507	-0.136415	0.17155	4.56277
	-51.1771	0.351679	-0.43746	0.313211	-0.00268022	-0.370095		0.230663	-0.960871	-0.660827	-0.011036	2.03901		-0.214694	0.348961	0.406505	-0.0937487	0.435927		0.0901078	0.0808594	-0.133111	0.148439	4.59607
	-51.1672	0.35141	-0.432599	0.316035	-0.0159628	-0.369912		0.224008	-0.964258	-0.661343	-0.0101908	2.0123		-0.206262	0.35786	0.395862	-0.0956358	0.454724		0.0908918	0.0858214	-0.129367	0.125558	4.62736
	-51.1574	0.351104	-0.427906	0.318751	-0.0281069	-0.369543		0.216978	-0.967444	-0.661481	-0.00910009	1.98484		-0.198233	0.366312	0.384845	-0.0975547	0.472232		0.0922025	0.0903046	-0.125184	0.103007	4.65666
	-51.1476	0.350773	-0.423451	0.321348	-0.03909	-0.369006		0.209646	-0.970423	-0.661224	-0.00772642	1.95673		-0.190668	0.374302	0.37349	-0.0995343	0.48839		0.0940118	0.0942793	-0.120569	0.0808816	4.684
	-51.1377	0.350426	-0.419301	0.323824	-0.0488925	-0.368326		0.202091	-0.973186	-0.660554	-0.00603744	1.92806		-0.183624	0.381816	0.361838	-0.101602	0.503122		0.0962809	0.0977194	-0.115529	0.0592703	4.70942
	-51.1279	0.350065	-0.415519	0.326181	-0.0574982	-0.367527		0.194394	-0.97572	-0.659451	-0.00400795	1.89891		-0.177161	0.388841	0.349933	-0.103784	0.516338		0.0989636	0.100603	-0.110075	0.0382581	4.73292
	-51.1181	0.349692	-0.412164	0.32843	-0.0648959	-0.366639		0.186642	-0.978009	-0.657899	-0.0016216	1.86939		-0.17133	0.395362	0.337817	-0.106103	0.527932		0.102009	0.102911	-0.104219	0.0179256	4.75453
	-51.1082	0.349307	-0.409287	0.330582	-0.0710808	-0.365691		0.178917	-0.98003	-0.655881	0.00112782	1.8396		-0.166182	0.401365	0.325532	-0.108577	0.537794		0.105367	0.104631	-0.0979775	-0.00165122	4.77429
	-51.0984	0.348911	-0.406929	0.33265	-0.0760552	-0.364713		0.171304	-0.981756	-0.653385	0.00423549	1.80964		-0.161764	0.406832	0.313117	-0.11122	0.54581		0.10899	0.105755	-0.0913726	-0.0204005	4.79224
	-51.0886	0.348507	-0.405125	0.334642	-0.0798302	-0.363737		0.163881	-0.983152	-0.650401	0.0076851	1.77961		-0.158117	0.411742	0.300608	-0.114037	0.551872		0.112833	0.10628	-0.0844303	-0.0382555	4.80842
	-51.0788	0.348105	-0.403901	0.336562	-0.0824257	-0.362792		0.156724	-0.984182	-0.646928	0.011449	1.74961		-0.15528	0.416074	0.288035	-0.117026	0.555883		0.116862	0.106209	-0.0771826	-0.0551551	4.82288
	-51.0689	0.347717	-0.403274	0.338405	-0.0838707	-0.361908		0.149904	-0.984803	-0.642974	0.0154889	1.71975		-0.153291	0.419805	0.275422	-0.120176	0.557767		0.121046	0.105549	-0.069667	-0.0710449	4.83569
	-51.0591	0.347361	-0.403253	0.340159	-0.0842027	-0.361113		0.143484	-0.98497	-0.638553	0.0197573	1.6901		-0.152181	0.422912	0.262789	-0.123463	0.557467		0.125361	0.104313	-0.0619263	-0.0858783	4.8469
	-51.0493	0.34706	-0.403842	0.341801	-0.0834671	-0.360434		0.137526	-0.984641	-0.63369	0.0241992	1.66073		-0.151979	0.425371	0.250152	-0.126856	0.554954		0.129787	0.102519	-0.0540072	-0.0996175	4.85655
	-51.0394	0.346842	-0.405038	0.343303	-0.081715	-0.359897		0.132079	-0.983773	-0.628421	0.0287548	1.63171		-0.15271	0.427163	0.237528	-0.130313	0.550224		0.134302	0.100188	-0.0459592	-0.112235	4.8647
	-51.0296	0.346735	-0.406833	0.344631	-0.079002	-0.359526		0.12719	-0.982328	-0.622786	0.0333623	1.60307		-0.154393	0.428269	0.224932	-0.133787	0.543297		0.138884	0.0973444	-0.0378327	-0.123712	4.87137
	-51.0198	0.34677	-0.409217	0.345747	-0.0753864	-0.359346		0.122895	-0.980278	-0.616835	0.0379614	1.57482		-0.157039	0.428676	0.212384	-0.137227	0.534221		0.143504	0.0940171	-0.0296776	-0.134043	4.87658
	-51.0099	0.346974	-0.412176	0.346617	-0.0709273	-0.35938		0.119221	-0.977604	-0.610618	0.0424964	1.54698		-0.160652	0.428377	0.199911	-0.14058	0.523063		0.148128	0.0902366	-0.0215408	-0.143235	4.88033
	-51.0001	0.347374	-0.415693	0.34721	-0.0656839	-0.359652		0.116186	-0.974298	-0.604187	0.0469192	1.51952		-0.165226	0.427368	0.187548	-0.143801	0.509913		0.152716	0.0860351	-0.0134661	-0.151304	4.88261
	-50.9903	0.34799	-0.419752	0.347502	-0.0597148	-0.360184		0.113796	-0.970367	-0.597593	0.0511918	1.49241		-0.170746	0.425656	0.175339	-0.146846	0.494879		0.157219	0.0814446	-0.0054931	-0.158282	4.88339
	-50.9805	0.348839	-0.424336	0.34748	-0.0530779	-0.361001		0.11205	-0.965834	-0.590879	0.0552877	1.46561		-0.177185	0.423251	0.163339	-0.149683	0.478089		0.161585	0.0764951	0.00234237	-0.164211	4.88264
	-50.9706	0.349929	-0.429427	0.34714	-0.0458314	-0.362124		0.110935	-0.960736	-0.58408	0.0591926	1.43909		-0.184506	0.420172	0.151613	-0.152284	0.459687		0.165753	0.0712132	0.010007	-0.169143	4.88031
	-50.9608	0.351265	-0.435009	0.346492	-0.0380345	-0.36358		0.110433	-0.955122	-0.577224	0.0629031	1.4128		-0.192659	0.416445	0.14023	-0.154634	0.439839		0.169666	0.0656198	0.0174684	-0.173142	4.87634
	-50.951	0.352843	-0.441065	0.345556	-0.0297489	-0.365391		0.110518	-0.949054	-0.570324	0.0664246	1.38672		-0.201585	0.4121	0.129267	-0.156722	0.418728		0.17326	0.059729	0.0246933	-0.176274	4.87065
	-50.9411	0.354657	-0.447577	0.344363	-0.0210405	-0.367582		0.111161	-0.942604	-0.563383	0.0697687	1.36083		-0.211214	0.407176	0.1188	-0.158541	0.396554		0.176477	0.0535472	0.0316452	-0.178612	4.86318
	-50.9313	0.356693	-0.454525	0.34295	-0.0119807	-0.370174		0.112331	-0.935848	-0.556395	0.0729488	1.33513		-0.221462	0.401714	0.108904	-0.160088	0.373538		0.179261	0.0470731	0.0382836	-0.180228	4.85385
	-50.9215	0.358938	-0.461886	0.341363	-0.00264764	-0.373183		0.113998	-0.928865	-0.549344	0.0759764	1.30965		-0.232237	0.39576	0.0996488	-0.161359	0.349912		0.181562	0.0402989	0.0445625	-0.18119	4.84255
	-50.9116	0.361375	-0.469634	0.339649	0.00687261	-0.37662		0.116131	-0.921735	-0.542207	0.0788575	1.28442		-0.243437	0.389361	0.091096	-0.162346	0.32592		0.183337	0.0332119	0.0504313	-0.18156	4.82921
	-50.9018	0.363991	-0.477737	0.337854	0.0164861	-0.380487		0.118705	-0.91453	-0.53496	0.0815891	1.25953		-0.254949	0.382563	0.0832985	-0.163039	0.301812		0.184552	0.0257974	0.0558358	-0.181395	4.81374
	-50.892	0.366771	-0.48616	0.336024	0.0260912	-0.384775		0.121696	-0.907319	-0.527576	0.0841572	1.23504		-0.266657	0.375414	0.0762992	-0.163421	0.277836		0.185186	0.0180416	0.0607202	-0.18074	4.79607
	-50.8821	0.369706	-0.49486	0.334196	0.0355799	-0.389464		0.125085	-0.900163	-0.520034	0.0865366	1.21108		-0.278442	0.367956	0.0701305	-0.163474	0.254234		0.185224	0.00993526	0.0650298	-0.179631	4.77613
	-50.8723	0.372788	-0.503791	0.332403	0.0448391	-0.394524		0.128859	-0.893111	-0.512315	0.0886908	1.18775		-0.290186	0.360228	0.064815	-0.163176	0.231238		0.184664	0.00147667	0.0687143	-0.178097	4.75388
	-50.8625	0.376015	-0.512905	0.330664	0.0537539	-0.399914		0.133006	-0.886208	-0.50441	0.0905743	1.16519		-0.301774	0.352264	0.0603667	-0.162504	0.209062		0.183513	-0.00732565	0.0717304	-0.176159	4.72931
	-50.8527	0.379388	-0.522148	0.328989	0.0622098	-0.405587		0.137518	-0.879488	-0.496316	0.0921353	1.14351		-0.313102	0.344089	0.0567916	-0.161439	0.1879		0.181785	-0.0164512	0.0740446	-0.17383	4.70241
	-50.8428	0.382909	-0.53147	0.327376	0.0700962	-0.41149		0.14239	-0.872982	-0.488039	0.0933187	1.12283		-0.324081	0.335726	0.0540895	-0.159967	0.167922		0.179496	-0.0258667	0.0756346	-0.171123	4.67324
	-50.833	0.38658	-0.54082	0.325811	0.0773096	-0.41757		0.147616	-0.866715	-0.479593	0.0940697	1.10327		-0.334634	0.327189	0.0522547	-0.158081	0.149274		0.176664	-0.0355266	0.0764908	-0.168045	4.64187
	-50.8232	0.390404	-0.550153	0.324271	0.0837565	-0.423775		0.153188	-0.860711	-0.471	0.0943373	1.0849		-0.344705	0.31849	0.0512768	-0.155788	0.132076		0.173305	-0.0453748	0.0766165	-0.164606	4.6084
	-50.8133	0.394378	-0.559431	0.322723	0.0893564	-0.43006		0.159092	-0.854993	-0.462286	0.0940762	1.06779		-0.354254	0.309637	0.051141	-0.153105	0.116426		0.169426	-0.0553471	0.0760278	-0.160812	4.57297
	-50.8035	0.398492	-0.568621	0.321127	0.0940433	-0.436385		0.165309	-0.849585	-0.45348	0.0932494	1.05197		-0.363259	0.300639	0.0518284	-0.150062	0.102397		0.16503	-0.0653748	0.0747527	-0.156674	4.53575
	-50.7937	0.402731	-0.577705	0.31944	0.0977677	-0.442721		0.171811	-0.844509	-0.444615	0.0918288	1.03744		-0.371715	0.291507	0.0533152	-0.146701	0.0900443		0.160107	-0.0753886	0.0728297	-0.152201	4.49691
	-50.7838	0.40707	-0.586671	0.317617	0.100497	-0.449045		0.178562	-0.839786	-0.435723	0.0897953	1.02418		-0.379628	0.282252	0.0555727	-0.143074	0.0794082		0.154641	-0.0853216	0.0703067	-0.147407	4.45666
	-50.774	0.411473	-0.595522	0.315615	0.102215	-0.455347		0.185516	-0.835431	-0.426835	0.0871385	1.0121		-0.387018	0.272894	0.058566	-0.139238	0.0705146		0.148606	-0.0951129	0.0672393	-0.142305	4.41519
	-50.7642	0.415897	-0.604268	0.313393	0.102921	-0.461622		0.19262	-0.831457	-0.417981	0.083855	1.00112		-0.393905	0.263453	0.0622539	-0.135255	0.06338		0.141976	-0.104709	0.0636889	-0.13691	4.37271
	-50.7544	0.420291	-0.61293	0.310914	0.10263	-0.467873		0.199813	-0.827866	-0.409188	0.0799474	0.991088		-0.400316	0.253959	0.0665881	-0.131184	0.0580121		0.13472	-0.114066	0.0597218	-0.131237	4.32941
	-50.7445	0.424598	-0.621533	0.308151	0.101365	-0.474111		0.207033	-0.824654	-0.40048	0.0754235	0.981856		-0.406274	0.244444	0.0715133	-0.12708	0.0544105		0.126814	-0.123146	0.0554078	-0.125302	4.28547
	-50.7347	0.428757	-0.630111	0.305083	0.0991628	-0.48035		0.214217	-0.821809	-0.391878	0.0702949	0.973243		-0.411798	0.234946	0.0769671	-0.122989	0.0525668		0.118242	-0.13192	0.050819	-0.119122	4.24106
	-50.7249	0.432705	-0.638695	0.301699	0.0960648	-0.486612		0.221304	-0.819312	-0.383404	0.0645781	0.965057		-0.416899	0.225506	0.0828816	-0.118946	0.0524634		0.109	-0.140362	0.0460293	-0.112716	4.19633
	-50.715	0.436382	-0.647317	0.297996	0.0921194	-0.492924		0.228243	-0.817138	-0.375079	0.0582948	0.957098		-0.421582	0.216166	0.0891842	-0.114973	0.0540722		0.099097	-0.148451	0.0411134	-0.106102	4.15141
	-50.7052	0.439729	-0.656006	0.293982	0.0873796	-0.499317		0.234986	-0.815255	-0.366924	0.0514735	0.949164		-0.425843	0.206972	0.0957996	-0.111082	0.0573544		0.0885601	-0.156165	0.0361461	-0.0992984	4.1064
	-50.6954	0.442694	-0.664783	0.289672	0.0819025	-0.505831		0.241498	-0.813634	-0.358965	0.0441508	0.941056		-0.429669	0.197969	0.102652	-0.107273	0.0622588		0.077431	-0.163482	0.0312013	-0.0923271	4.0614
	-50.6855	0.445228	-0.673661	0.28509	0.0757487	-0.512507		0.247757	-0.812241	-0.351227	0.0363726	0.932587		-0.433045	0.189204	0.109666	-0.103538	0.0687225		0.0657667	-0.170383	0.0263515	-0.0852087	4.01646
	-50.6757	0.447293	-0.682644	0.280263	0.0689834	-0.519394		0.253748	-0.811047	-0.343744	0.0281949	0.923579		-0.43595	0.180721	0.116772	-0.0998626	0.0766712		0.0536367	-0.176845	0.0216655	-0.0779647	3.97164
	-50.6659	0.448856	-0.691727	0.275226	0.0616761	-0.526546		0.259468	-0.810024	-0.336547	0.0196839	0.913873		-0.438366	0.172564	0.123904	-0.096232	0.0860199		0.0411211	-0.182848	0.017208	-0.0706161	3.92698
	-50.6561	0.449892	-0.700893	0.270013	0.053901	-0.534021		0.264924	-0.809151	-0.329674	0.010915	0.903327		-0.440278	0.164776	0.131002	-0.0926296	0.0966746		0.0283067	-0.188374	0.0130373	-0.0631831	3.8825
	-50.6462	0.450383	-0.71012	0.264663	0.0457377	-0.541878		0.270127	-0.808412	-0.323164	0.00197029	0.891821		-0.44168	0.157397	0.138014	-0.0890416	0.108534		0.0152847	-0.193412	0.00920398	-0.0556841	3.83823
	-50.6364	0.450318	-0.719371	0.259214	0.0372706	-0.550179		0.275095	-0.807798	-0.317055	-0.00706348	0.879257		-0.442574	0.150461	0.144899	-0.085457	0.121489		0.00214772	-0.197954	0.00574967	-0.0481363	3.79419
	-50.6266	0.449694	-0.728608	0.253705	0.028589	-0.558984		0.27985	-0.807307	-0.311386	-0.016099	0.865564		-0.442975	0.144002	0.15162	-0.081868	0.13543		-0.0110124	-0.202002	0.00270624	-0.0405554	3.75038
	-50.6167	0.44851	-0.737782	0.248176	0.0197863	-0.568348		0.284417	-0.806946	-0.306193	-0.0250517	0.850695		-0.44291	0.138044	0.158153	-0.0782694	0.15024		-0.0241067	-0.205568	9.55491e-05	-0.032957	3.70682
	-50.6069	0.446772	-0.74684	0.242666	0.0109594	-0.578322		0.288821	-0.806727	-0.301509	-0.0338427	0.834628		-0.44242	0.132604	0.16448	-0.0746567	0.165806		-0.037051	-0.208668	-0.00206997	-0.0253576	3.66353
	-50.5971	0.444489	-0.755726	0.237217	0.00220781	-0.588946		0.293087	-0.80667	-0.297363	-0.0424012	0.817366		-0.441557	0.127692	0.170589	-0.0710246	0.182009		-0.0497673	-0.211331	-0.00378619	-0.0177764	3.62053
	-50.5872	0.441676	-0.764379	0.231868	-0.00636738	-0.60025		0.297242	-0.806799	-0.293777	-0.0506661	0.798937		-0.440381	0.123305	0.176478	-0.0673646	0.198737		-0.0621845	-0.213588	-0.00505554	-0.010237	3.57784
	-50.5774	0.438353	-0.772737	0.226661	-0.0146646	-0.612249		0.301308	-0.80714	-0.290771	-0.0585861	0.779389		-0.438963	0.119433	0.182145	-0.0636634	0.215876		-0.0742399	-0.215474	-0.00588528	-0.00276875	3.53548
	-50.5676	0.434546	-0.780738	0.221634	-0.022583	-0.624944		0.305307	-0.807723	-0.288358	-0.0661194	0.758789		-0.437374	0.116056	0.187596	-0.059902	0.233318		-0.0858794	-0.217028	-0.00628573	0.00459188	3.49349
	-50.5577	0.430284	-0.788323	0.216827	-0.030023	-0.638319		0.309252	-0.808579	-0.286544	-0.073233	0.737218		-0.435687	0.113147	0.192837	-0.0560548	0.250958		-0.0970573	-0.218286	-0.00626899	0.0118014	3.4519
	-50.5479	0.425603	-0.795431	0.212272	-0.0368878	-0.65234		0.313152	-0.809736	-0.285333	-0.0799004	0.714768		-0.433975	0.110672	0.197875	-0.05209	0.268696		-0.107736	-0.219284	-0.00584824	0.0188097	3.41075
	-50.5381	0.420542	-0.802011	0.207998	-0.0430843	-0.666955		0.317005	-0.811222	-0.284721	-0.086101	0.691537		-0.432301	0.108598	0.202719	-0.0479712	0.286441		-0.117883	-0.220054	-0.00503751	0.0255615	3.37007
	-50.5283	0.415139	-0.808014	0.204026	-0.0485244	-0.682095		0.320798	-0.813065	-0.284697	-0.0918185	0.667626		-0.430726	0.106891	0.207372	-0.0436587	0.304104		-0.127473	-0.220628	-0.0038519	0.0319979	3.3299
	-50.5184	0.409435	-0.813398	0.200368	-0.0531263	-0.697671		0.324506	-0.815289	-0.285244	-0.09704	0.643136		-0.429298	0.105519	0.211839	-0.039112	0.321608		-0.136481	-0.221036	-0.00230799	0.0380589	3.29028
	-50.5086	0.403462	-0.818127	0.197026	-0.0568164	-0.713584		0.32809	-0.817915	-0.286339	-0.101755	0.618163		-0.428058	0.104457	0.216119	-0.0342922	0.338883		-0.144882	-0.221309	-0.000424295	0.0436862	3.25124
	-50.4988	0.39725	-0.822175	0.193993	-0.0595305	-0.729719		0.331498	-0.82096	-0.287949	-0.105957	0.592798		-0.427032	0.103684	0.220208	-0.0291646	0.355866		-0.15265	-0.22148	0.00177844	0.0488251	3.2128
	-50.4889	0.390818	-0.82552	0.191251	-0.0612154	-0.745955		0.334668	-0.824437	-0.290031	-0.109639	0.567128		-0.42624	0.103187	0.224099	-0.0237	0.372504		-0.159755	-0.221585	0.00427722	0.0534261	3.17499
	-50.4791	0.384174	-0.828148	0.188777	-0.06183	-0.762164		0.337529	-0.828351	-0.292536	-0.112799	0.541233		-0.425686	0.102959	0.227781	-0.0178763	0.38875		-0.166159	-0.221662	0.00704711	0.0574465	3.13783
	-50.4693	0.377319	-0.830051	0.186545	-0.0613451	-0.778219		0.340008	-0.832703	-0.295407	-0.115436	0.515187		-0.425369	0.102997	0.231238	-0.0116783	0.404567		-0.171823	-0.221755	0.0100619	0.0608503	3.10134
	-50.4594	0.370241	-0.831227	0.184524	-0.0597438	-0.793999		0.34203	-0.837482	-0.298578	-0.117552	0.489058		-0.425276	0.1033	0.234453	-0.00509769	0.419923		-0.176702	-0.221908	0.0132951	0.0636074	3.06551
	-50.4496	0.362924	-0.83168	0.182688	-0.0570203	-0.809391		0.343527	-0.842672	-0.301981	-0.119151	0.462911		-0.425392	0.103869	0.237406	0.00186878	0.434795		-0.180746	-0.222167	0.0167211	0.0656928	3.03035
	-50.4398	0.355346	-0.831418	0.181016	-0.0531783	-0.824294		0.344443	-0.848244	-0.305544	-0.120239	0.436804		-0.425693	0.1047	0.240076	0.0092203	0.449164		-0.18391	-0.222576	0.0203168	0.0670855	2.99585
	-50.43	0.347485	-0.830456	0.179493	-0.0482296	-0.838622		0.344731	-0.854162	-0.309195	-0.120823	0.410793		-0.426155	0.105789	0.242444	0.0169539	0.463017		-0.186148	-0.223175	0.0240622	0.0677669	2.96199
	-50.4201	0.33932	-0.828812	0.178111	-0.0421926	-0.852305		0.344365	-0.860382	-0.312866	-0.120916	0.38493		-0.426752	0.107127	0.244491	0.0250657	0.476344		-0.18742	-0.224	0.0279418	0.0677203	2.92875
	-50.4103	0.330841	-0.82651	0.176873	-0.035091	-0.865288		0.343331	-0.86685	-0.316498	-0.12053	0.359264		-0.427458	0.108697	0.246199	0.0335524	0.48914		-0.187696	-0.225076	0.0319451	0.0669306	2.8961
	-50.4005	0.322042	-0.82358	0.175789	-0.0269536	-0.87753		0.341635	-0.873511	-0.320039	-0.119683	0.333842		-0.428246	0.110478	0.247556	0.0424114	0.501398		-0.186952	-0.226422	0.0360662	0.0653853	2.86399
	-50.3906	0.312933	-0.820055	0.174875	-0.0178141	-0.889004		0.339295	-0.880302	-0.323449	-0.118397	0.308712		-0.429091	0.112444	0.248552	0.0516413	0.513111		-0.185177	-0.228047	0.040304	0.0630754	2.83237
	-50.3808	0.303533	-0.815973	0.174154	-0.00771169	-0.899686		0.336342	-0.887164	-0.326701	-0.116699	0.283923		-0.429968	0.114563	0.249182	0.0612407	0.524268		-0.18237	-0.229952	0.0446602	0.0599979	2.80117
	-50.371	0.293875	-0.811377	0.173649	0.00330833	-0.909562		0.332814	-0.894037	-0.329784	-0.11462	0.259525		-0.430849	0.116799	0.249445	0.0712082	0.534855		-0.178538	-0.232129	0.0491383	0.056158	2.77032
	-50.3611	0.283997	-0.806312	0.173382	0.0151943	-0.918619		0.328754	-0.900865	-0.332699	-0.112192	0.235574		-0.431706	0.119113	0.249345	0.0815399	0.544848		-0.1737	-0.234561	0.0537412	0.0515719	2.73972
	-50.3513	0.273947	-0.800829	0.173372	0.0278881	-0.926842		0.324204	-0.907597	-0.335459	-0.109451	0.212133		-0.432509	0.121465	0.248892	0.0922281	0.55422		-0.167882	-0.237228	0.05847	0.0462686	2.70929
	-50.3415	0.263772	-0.794978	0.173634	0.0413257	-0.934218		0.319204	-0.914187	-0.338089	-0.106434	0.189272		-0.433225	0.123815	0.248099	0.103259	0.562932		-0.161115	-0.240101	0.0633216	0.0402916	2.67891
	-50.3316	0.253518	-0.788811	0.174175	0.0554387	-0.940735		0.313791	-0.920594	-0.340621	-0.103171	0.167071		-0.433817	0.126122	0.246986	0.114608	0.570942		-0.153439	-0.243149	0.0682883	0.0336996	2.64847
	-50.3218	0.243227	-0.782383	0.174991	0.0701554	-0.946378		0.307991	-0.926784	-0.343095	-0.09969	0.145617		-0.434249	0.128352	0.245576	0.126242	0.5782		-0.144897	-0.246336	0.0733567	0.0265652	2.61789
	-50.312	0.232931	-0.775747	0.176075	0.0854038	-0.951137		0.301828	-0.932726	-0.345552	-0.0960119	0.125007		-0.434479	0.130471	0.243894	0.138112	0.584653		-0.135535	-0.249627	0.0785083	0.0189737	2.58704
	-50.3022	0.222653	-0.768959	0.17741	0.101113	-0.955007		0.295318	-0.938394	-0.348034	-0.0921487	0.105341		-0.434469	0.132456	0.241967	0.150154	0.590247		-0.125404	-0.252982	0.0837195	0.01102	2.55583
	-50.2923	0.212406	-0.762073	0.178971	0.117216	-0.957988		0.288471	-0.943766	-0.350581	-0.0881053	0.0867241		-0.434178	0.134286	0.239823	0.162289	0.59493		-0.114558	-0.256364	0.0889639	0.00280563	2.5242
	-50.2825	0.20219	-0.755143	0.180729	0.133651	-0.960085		0.281298	-0.94882	-0.35323	-0.0838801	0.0692589		-0.433573	0.13595	0.237489	0.174426	0.598657		-0.103051	-0.259739	0.0942124	-0.00556566	2.49206
	-50.2727	0.192001	-0.748225	0.182651	0.150362	-0.961315		0.27381	-0.953542	-0.356014	-0.0794674	0.0530428		-0.432621	0.137443	0.23499	0.186458	0.601387		-0.0909435	-0.263074	0.099436	-0.0139913	2.45937
	-50.2628	0.181824	-0.741373	0.1847	0.167299	-0.961695		0.266022	-0.957919	-0.35896	-0.0748605	0.0381633		-0.431298	0.138769	0.232349	0.198271	0.603091		-0.0782974	-0.266344	0.104606	-0.0223736	2.4261
	-50.253	0.17164	-0.734642	0.186832	0.184421	-0.961253		0.257956	-0.961943	-0.36209	-0.0700549	0.0246943		-0.429586	0.139938	0.229583	0.209749	0.603752		-0.0651784	-0.269527	0.109696	-0.0306231	2.39222
	-50.2432	0.161432	-0.728084	0.189005	0.20169	-0.960016		0.24964	-0.965615	-0.365422	-0.0650513	0.0126928		-0.427477	0.140965	0.226706	0.220775	0.603365		-0.0516548	-0.27261	0.114682	-0.0386611	2.35773
	-50.2333	0.151179	-0.721754	0.19117	0.219074	-0.958017		0.241116	-0.968941	-0.368967	-0.0598578	0.00219661		-0.424968	0.141869	0.223728	0.231242	0.601937		-0.0377973	-0.275587	0.119543	-0.0464212	2.32266
	-50.2235	0.140866	-0.715703	0.193276	0.236545	-0.955283		0.232434	-0.971938	-0.372735	-0.0544916	-0.00677685		-0.422065	0.142676	0.220654	0.24105	0.59949		-0.0236767	-0.278459	0.124262	-0.0538506	2.28701
	-50.2137	0.130481	-0.709979	0.195268	0.254073	-0.951842		0.223654	-0.974633	-0.37673	-0.0489786	-0.0142301		-0.418778	0.143411	0.217485	0.250116	0.596057		-0.00936306	-0.281236	0.128824	-0.0609095	2.25083
	-50.2039	0.120019	-0.70463	0.197092	0.27163	-0.947714		0.214847	-0.977064	-0.380952	-0.0433527	-0.020184		-0.415122	0.144104	0.214219	0.258377	0.591681		0.00507647	-0.283933	0.133218	-0.0675706	2.21416
	-50.194	0.109481	-0.699698	0.198689	0.289179	-0.942912		0.206091	-0.979279	-0.385398	-0.0376535	-0.0246755		-0.411114	0.144786	0.210854	0.265785	0.586417		0.0195796	-0.286568	0.137436	-0.0738172	2.17706
	-50.1842	0.0988695	-0.695221	0.200005	0.306682	-0.937441		0.197469	-0.981335	-0.390061	-0.031923	-0.0277541		-0.406771	0.145489	0.207385	0.272313	0.58033		0.0340902	-0.289164	0.141473	-0.0796406	2.13958
	-50.1744	0.088193	-0.691234	0.200986	0.324089	-0.931294		0.189066	-0.983298	-0.394929	-0.0262024	-0.0294777		-0.40211	0.146244	0.203808	0.27795	0.573489		0.0485592	-0.291739	0.145325	-0.0850377	2.10178
	-50.1645	0.0774594	-0.687765	0.201585	0.341343	-0.924452		0.180967	-0.985237	-0.399987	-0.0205284	-0.0299093		-0.397144	0.147085	0.200123	0.282701	0.565972		0.0629454	-0.294313	0.148992	-0.0900083	2.06372
	-50.1547	0.0666751	-0.684836	0.201763	0.358378	-0.916887		0.173251	-0.987222	-0.405214	-0.01493	-0.0291133		-0.391882	0.148044	0.196333	0.286583	0.557862		0.0772144	-0.296898	0.152471	-0.0945531	2.02546
	-50.1449	0.0558424	-0.682461	0.201487	0.375117	-0.908561		0.165994	-0.989323	-0.410588	-0.00942631	-0.0271525		-0.386331	0.149148	0.192444	0.289622	0.549247		0.0913386	-0.2995	0.155759	-0.0986713	1.98705
	-50.135	0.0449575	-0.680647	0.200738	0.391479	-0.899426		0.159263	-0.9916	-0.416082	-0.00402504	-0.0240863		-0.380493	0.150425	0.188468	0.291854	0.540218		0.105295	-0.302118	0.158848	-0.10236	1.94855
	-50.1252	0.034009	-0.679393	0.199507	0.407377	-0.889432		0.153115	-0.994111	-0.421667	0.00127753	-0.0199689		-0.374367	0.151893	0.184418	0.293317	0.530871		0.119065	-0.304744	0.161727	-0.105612	1.91001
	-50.1154	0.022978	-0.678688	0.197795	0.422725	-0.878524		0.1476	-0.996897	-0.427313	0.00649553	-0.0148494		-0.367953	0.153567	0.180314	0.294053	0.521304		0.13263	-0.307365	0.164377	-0.108416	1.8715
	-50.1055	0.0118378	-0.678512	0.195615	0.437435	-0.866651		0.142756	-0.999991	-0.432989	0.0116514	-0.00877181		-0.361244	0.15545	0.176173	0.294105	0.511623		0.145972	-0.309959	0.166771	-0.110755	1.83306
	-50.0957	0.000556194	-0.678838	0.192986	0.451427	-0.853764		0.138613	-1.00341	-0.438666	0.0167731	-0.00177518		-0.354236	0.15754	0.172013	0.293516	0.501937		0.15907	-0.312502	0.168875	-0.112608	1.79475
	-50.0859	-0.0109026	-0.679631	0.189934	0.464633	-0.83982		0.135192	-1.00716	-0.444317	0.0218912	0.00610577		-0.346919	0.159823	0.167851	0.292326	0.492367		0.171897	-0.314967	0.170646	-0.113947	1.75662
	-50.0761	-0.0225746	-0.680853	0.186491	0.476995	-0.824783		0.132506	-1.01123	-0.449919	0.0270356	0.0148405		-0.339285	0.162276	0.163698	0.290575	0.48304		0.184421	-0.317325	0.172034	-0.114737	1.71873
	-50.0662	-0.0344925	-0.682459	0.182688	0.488474	-0.808621		0.130562	-1.0156	-0.455455	0.0322325	0.0244023		-0.33132	0.16487	0.159559	0.288298	0.474099		0.196603	-0.319548	0.172987	-0.114941	1.68113
	-50.0564	-0.0466827	-0.684406	0.178558	0.499048	-0.791314		0.129355	-1.02024	-0.460913	0.0375029	0.0347689		-0.323011	0.16757	0.155435	0.285526	0.465702		0.208395	-0.321608	0.173446	-0.114515	1.64386
	-50.0466	-0.0591627	-0.686648	0.174133	0.508715	-0.772844		0.128876	-1.02512	-0.466287	0.0428604	0.045922		-0.314337	0.170336	0.151317	0.282286	0.458023		0.219744	-0.323479	0.173358	-0.113416	1.60696
	-50.0367	-0.0719395	-0.689141	0.169444	0.517493	-0.753206		0.129103	-1.0302	-0.471578	0.0483106	0.0578475		-0.305281	0.173128	0.147193	0.278599	0.451256		0.230592	-0.325137	0.172673	-0.111601	1.57045
	-50.0269	-0.0850092	-0.691842	0.164523	0.525413	-0.732402		0.130009	-1.03543	-0.476791	0.0538509	0.0705355		-0.29582	0.175909	0.143046	0.274482	0.445611		0.240876	-0.326561	0.17135	-0.109028	1.53435
	-50.0171	-0.0983575	-0.694708	0.159401	0.532521	-0.710446		0.131551	-1.04076	-0.481937	0.0594715	0.0839791		-0.285932	0.178644	0.138859	0.269946	0.441315		0.250532	-0.327735	0.16936	-0.105667	1.49866
	-50.0072	-0.111962	-0.697695	0.154114	0.538875	-0.687366		0.13368	-1.04616	-0.48703	0.0651558	0.0981738		-0.275594	0.181305	0.134614	0.264999	0.438605		0.259494	-0.328645	0.166688	-0.101495	1.46337
	-49.9974	-0.125793	-0.700758	0.148701	0.544537	-0.663203		0.136332	-1.05157	-0.492083	0.0708825	0.113115		-0.264789	0.183873	0.130297	0.259644	0.437726		0.2677	-0.329279	0.163333	-0.0965011	1.42846
	-49.9876	-0.139819	-0.70385	0.143206	0.549572	-0.638018		0.139437	-1.05695	-0.497115	0.0766265	0.128798		-0.253497	0.186335	0.1259	0.253884	0.438922		0.275091	-0.329632	0.159313	-0.090687	1.39389
	-49.9778	-0.154008	-0.70692	0.13768	0.554045	-0.611887		0.142913	-1.06226	-0.502141	0.0823608	0.145212		-0.241707	0.18869	0.121423	0.247718	0.442431		0.281614	-0.3297	0.154655	-0.0840678	1.35963
	-49.9679	-0.168329	-0.709912	0.13218	0.558018	-0.584901		0.146674	-1.06745	-0.507179	0.0880573	0.162338		-0.229411	0.190941	0.116874	0.241145	0.448478		0.287224	-0.329481	0.149398	-0.0766694	1.32564
	-49.9581	-0.182756	-0.712769	0.12677	0.561544	-0.557166		0.15063	-1.07249	-0.512243	0.0936875	0.180147		-0.216606	0.193098	0.11227	0.234166	0.457268		0.291884	-0.328979	0.143591	-0.0685268	1.29186
	-49.9483	-0.197266	-0.715427	0.121519	0.564672	-0.528799		0.154693	-1.07734	-0.517345	0.0992231	0.198597		-0.203296	0.195177	0.107636	0.22678	0.468987		0.295568	-0.328196	0.137284	-0.0596809	1.25826
	-49.9384	-0.211842	-0.717823	0.116496	0.567443	-0.499921		0.158779	-1.08196	-0.522495	0.104635	0.217627		-0.189492	0.197194	0.103004	0.21899	0.483794		0.298264	-0.32714	0.130528	-0.0501746	1.22479
	-49.9286	-0.226468	-0.71989	0.111775	0.569888	-0.470658		0.162814	-1.08631	-0.527696	0.109895	0.237163		-0.175213	0.199164	0.0984109	0.210797	0.501826		0.299968	-0.325821	0.123375	-0.0400495	1.19144
	-49.9188	-0.241132	-0.721565	0.107423	0.572033	-0.441132		0.166733	-1.09038	-0.53295	0.11497	0.257111		-0.160487	0.201102	0.0938959	0.202204	0.523196		0.300693	-0.324251	0.115869	-0.0293423	1.15818
	-49.9089	-0.255821	-0.722784	0.103503	0.573896	-0.411462		0.170486	-1.09412	-0.538251	0.119827	0.277366		-0.145349	0.203016	0.0895008	0.193213	0.547993		0.300458	-0.322445	0.108052	-0.0180821	1.12498
	-49.8991	-0.270516	-0.723494	0.100073	0.575489	-0.381754		0.174034	-1.09751	-0.543587	0.124429	0.297812		-0.129845	0.204912	0.0852668	0.183825	0.57629		0.299299	-0.320422	0.0999606	-0.00628842	1.09186
	-49.8893	-0.285197	-0.723646	0.0971772	0.576818	-0.352107		0.17735	-1.10053	-0.548939	0.128737	0.318329		-0.114028	0.206788	0.0812331	0.174037	0.608141		0.297255	-0.318203	0.0916279	0.00602931	1.0588
	-49.8794	-0.299835	-0.723206	0.0948526	0.577884	-0.322603		0.180417	-1.10315	-0.554283	0.132707	0.338799		-0.0979553	0.208639	0.0774358	0.163847	0.643589		0.294377	-0.31581	0.083084	0.0188714	1.02583
	-49.8696	-0.314393	-0.722151	0.0931241	0.578683	-0.293315		0.183222	-1.10535	-0.559589	0.136293	0.359111		-0.0816923	0.210454	0.0739067	0.15325	0.682662		0.29072	-0.313271	0.0743579	0.0322464	0.992952
	-49.8598	-0.328826	-0.720474	0.0920062	0.579206	-0.264301		0.185758	-1.10711	-0.564823	0.139449	0.379167		-0.0653047	0.212221	0.0706724	0.142239	0.725384		0.286343	-0.310612	0.0654793	0.0461689	0.960204
	-49.85	-0.343082	-0.718181	0.0915041	0.579445	-0.235611		0.188015	-1.1084	-0.569947	0.142131	0.398884		-0.0488586	0.213923	0.0677536	0.130807	0.771766		0.281306	-0.307864	0.0564799	0.0606575	0.927612
	-49.8401	-0.357105	-0.715294	0.091615	0.579388	-0.207283		0.189978	-1.10921	-0.574918	0.144294	0.4182		-0.0324174	0.215545	0.0651644	0.118949	0.821813		0.275673	-0.305058	0.0473944	0.075732	0.895209
	-49.8303	-0.370837	-0.711846	0.0923299	0.579024	-0.179351		0.191628	-1.10951	-0.579696	0.1459	0.43707		-0.0160398	0.217072	0.0629125	0.10666	0.875523		0.269502	-0.30223	0.0382612	0.0914115	0.863032
	-49.8205	-0.38422	-0.707879	0.0936346	0.578344	-0.151843		0.192939	-1.1093	-0.584235	0.146917	0.455474		0.000221527	0.218492	0.0609995	0.0939394	0.932886		0.262852	-0.299415	0.0291226	0.107713	0.831118
	-49.8106	-0.397203	-0.70344	0.0955116	0.577343	-0.124787		0.193877	-1.10857	-0.588496	0.147319	0.473406		0.016321	0.219795	0.0594211	0.0807908	0.993878		0.255777	-0.296653	0.0200243	0.124649	0.799507
	-49.8008	-0.409742	-0.69858	0.0979406	0.576023	-0.0982103		0.194404	-1.1073	-0.592438	0.147092	0.490879		0.0322191	0.220977	0.0581686	0.0672237	1.05847		0.248329	-0.293988	0.011015	0.142229	0.768235
	-49.791	-0.421802	-0.693349	0.1009	0.574389	-0.072143		0.194478	-1.1055	-0.596028	0.14623	0.507916		0.0478819	0.222034	0.0572297	0.053253	1.1266		0.240556	-0.291466	0.00214521	0.160457	0.73734
	-49.7811	-0.433359	-0.687794	0.104365	0.572453	-0.0466207		0.19406	-1.10318	-0.599235	0.144735	0.524548		0.0632785	0.22297	0.0565901	0.0388997	1.19821		0.232499	-0.289139	-0.00653392	0.17933	0.706857
	-49.7713	-0.444397	-0.681962	0.108311	0.570234	-0.0216846		0.193113	-1.10035	-0.602035	0.142621	0.54081		0.0783795	0.22379	0.0562345	0.0241901	1.27322		0.224201	-0.287058	-0.0149717	0.198838	0.67682
	-49.7615	-0.454909	-0.675892	0.112711	0.567754	0.00261773		0.191607	-1.09704	-0.604411	0.139909	0.556734		0.0931544	0.224503	0.0561475	0.00915533	1.35151		0.2157	-0.285281	-0.0231191	0.218962	0.647258
	-49.7517	-0.46489	-0.669623	0.117536	0.565044	0.026233		0.189522	-1.09327	-0.606348	0.136629	0.572347		0.107571	0.22512	0.056315	-0.00617007	1.43297		0.20703	-0.283864	-0.0309303	0.239676	0.618202
	-49.7418	-0.474337	-0.663193	0.122754	0.562135	0.0491037		0.186849	-1.0891	-0.607841	0.132811	0.587665		0.121592	0.225656	0.0567234	-0.0217491	1.51745		0.198228	-0.28286	-0.0383637	0.260942	0.589677
	-49.732	-0.483242	-0.656639	0.128333	0.559065	0.0711703		0.18359	-1.08455	-0.608886	0.128494	0.602689		0.13518	0.226123	0.0573606	-0.0375436	1.6048		0.189328	-0.282322	-0.0453831	0.282713	0.561711
	-49.7222	-0.491593	-0.65	0.13424	0.555874	0.0923737		0.17976	-1.07967	-0.609484	0.123715	0.617406		0.148289	0.226538	0.058215	-0.0535157	1.69485		0.180364	-0.282294	-0.0519588	0.304933	0.534329
	-49.7123	-0.499371	-0.643317	0.14044	0.552606	0.112658		0.175379	-1.07451	-0.609638	0.118511	0.631787		0.160873	0.226916	0.0592752	-0.0696279	1.78745		0.171374	-0.282815	-0.0580679	0.327538	0.507558
	-49.7025	-0.506545	-0.636636	0.146901	0.549307	0.131973		0.170477	-1.06912	-0.609351	0.112918	0.645787		0.172883	0.227273	0.0605292	-0.0858437	1.88244		0.162392	-0.283911	-0.0636955	0.350459	0.481429
	-49.6927	-0.513079	-0.630005	0.153592	0.546027	0.150277		0.165084	-1.06355	-0.608627	0.106973	0.659347		0.184266	0.227624	0.0619639	-0.102127	1.97966		0.153457	-0.285602	-0.0688342	0.373622	0.455972
	-49.6828	-0.51893	-0.623475	0.160483	0.542818	0.167535		0.159235	-1.05785	-0.60747	0.100707	0.6724		0.194969	0.227985	0.0635646	-0.118442	2.07899		0.144603	-0.287893	-0.0734844	0.396957	0.431224
	-49.673	-0.524052	-0.617099	0.16755	0.539739	0.183723		0.152963	-1.05205	-0.605882	0.094155	0.684869		0.204937	0.228371	0.0653144	-0.134752	2.18032		0.135867	-0.290785	-0.0776538	0.420392	0.407223
	-49.6632	-0.5284	-0.61093	0.174769	0.536848	0.198825		0.146299	-1.04619	-0.603866	0.0873479	0.696674		0.214111	0.228797	0.0671948	-0.151016	2.28355		0.12728	-0.294264	-0.081357	0.443864	0.384006
	-49.6533	-0.531934	-0.605022	0.182119	0.534208	0.212836		0.139276	-1.0403	-0.601423	0.0803195	0.707739		0.222431	0.229276	0.0691856	-0.167194	2.38861		0.11887	-0.298315	-0.0846148	0.467316	0.361612
	-49.6435	-0.53462	-0.599425	0.189581	0.531886	0.225756		0.131927	-1.03442	-0.59856	0.0731045	0.71799		0.229832	0.229821	0.0712655	-0.183238	2.49546		0.110663	-0.302916	-0.0874531	0.490703	0.340072
	-49.6337	-0.536435	-0.594192	0.197138	0.529947	0.237593		0.124284	-1.02856	-0.595283	0.0657393	0.727362		0.236247	0.230445	0.0734127	-0.199099	2.60406		0.102676	-0.308043	-0.0899017	0.513985	0.319414
	-49.6239	-0.537367	-0.589371	0.204773	0.528457	0.248364		0.116385	-1.02275	-0.591607	0.0582623	0.735799		0.241602	0.231158	0.0756051	-0.214723	2.71437		0.0949224	-0.313673	-0.0919933	0.537137	0.299652
	-49.614	-0.537416	-0.585013	0.212467	0.527479	0.25809		0.108271	-1.01699	-0.587552	0.0507127	0.743256		0.245821	0.231969	0.0778211	-0.230053	2.82636		0.0874101	-0.319784	-0.0937613	0.560137	0.280792
	-49.6042	-0.536595	-0.581164	0.220201	0.527068	0.266798		0.0999852	-1.01129	-0.583146	0.04313	0.749698		0.248825	0.232881	0.0800388	-0.245031	2.94		0.0801408	-0.326353	-0.0952383	0.582973	0.262827
	-49.5944	-0.534927	-0.577875	0.227955	0.527272	0.274525		0.0915748	-1.00567	-0.578427	0.0355527	0.755103		0.25053	0.2339	0.082236	-0.259598	3.05522		0.0731109	-0.333362	-0.0964546	0.605633	0.245743
	-49.5845	-0.532446	-0.575195	0.235709	0.528121	0.281309		0.0830882	-1.0001	-0.573438	0.0280165	0.759457		0.250857	0.235024	0.0843898	-0.273698	3.17194		0.0663111	-0.34079	-0.0974369	0.628107	0.229516
	-49.5747	-0.529192	-0.573172	0.243442	0.529631	0.287197		0.0745732	-0.994601	-0.568232	0.0205539	0.762759		0.249729	0.236253	0.0864762	-0.287275	3.29006		0.0597267	-0.348618	-0.0982073	0.650384	0.21412
	-49.5649	-0.525211	-0.571856	0.251132	0.531797	0.29224		0.0660751	-0.989146	-0.562868	0.0131919	0.765015		0.247079	0.237584	0.0884691	-0.300281	3.40943		0.0533384	-0.356823	-0.0987841	0.672448	0.199531
	-49.555	-0.520553	-0.571295	0.258759	0.534592	0.296488		0.0576343	-0.983729	-0.557406	0.00595243	0.766242		0.242849	0.239014	0.0903407	-0.312671	3.52985		0.0471227	-0.365378	-0.0991819	0.694278	0.185723
	-49.5452	-0.515272	-0.571535	0.266304	0.537968	0.299997		0.049284	-0.978338	-0.551913	-0.0011481	0.766469		0.236997	0.240545	0.0920613	-0.324407	3.65111		0.0410535	-0.374251	-0.0994125	0.715849	0.172678
	-49.5354	-0.509424	-0.572619	0.27375	0.541857	0.302821		0.0410488	-0.97296	-0.546451	-0.00809834	0.765736		0.229499	0.242179	0.0936	-0.335455	3.77293		0.0351042	-0.383402	-0.0994871	0.737129	0.160384
	-49.5256	-0.503064	-0.574584	0.281082	0.546176	0.305013		0.0329438	-0.967586	-0.541086	-0.0148912	0.764094		0.22035	0.243923	0.0949258	-0.34579	3.89499		0.0292495	-0.392786	-0.0994169	0.758085	0.148833
	-49.5157	-0.496249	-0.577463	0.288287	0.550831	0.306624		0.0249738	-0.962207	-0.535877	-0.021523	0.761612		0.209566	0.245788	0.0960087	-0.355392	4.01694		0.0234672	-0.402349	-0.0992151	0.778681	0.138026
	-49.5059	-0.489039	-0.581282	0.295354	0.555723	0.307705		0.0171338	-0.956818	-0.53088	-0.0279923	0.758374		0.197181	0.247787	0.0968215	-0.364249	4.13836		0.0177406	-0.41203	-0.0988976	0.798879	0.127967
	-49.4961	-0.48149	-0.586059	0.302273	0.560755	0.308302		0.00940955	-0.951416	-0.526144	-0.0342993	0.754477		0.18325	0.249941	0.0973414	-0.372351	4.25884		0.0120589	-0.421765	-0.0984842	0.818645	0.118661
	-49.4862	-0.473661	-0.591803	0.309034	0.565836	0.308462		0.00177848	-0.945999	-0.521711	-0.0404445	0.750039		0.167845	0.252268	0.0975518	-0.379697	4.3779		0.00641825	-0.431487	-0.0979987	0.837947	0.110116
	-49.4764	-0.465611	-0.598515	0.315629	0.570888	0.30823		-0.00578888	-0.94057	-0.517616	-0.0464279	0.745188		0.151054	0.25479	0.0974429	-0.386288	4.49507		0.000821424	-0.441126	-0.0974693	0.856758	0.102334
	-49.4666	-0.457397	-0.606183	0.322046	0.575848	0.307651		-0.0133276	-0.935131	-0.513887	-0.0522485	0.740064		0.132977	0.257529	0.0970128	-0.392132	4.60982		-0.00472296	-0.450615	-0.0969281	0.875054	0.0953122
	-49.4567	-0.449075	-0.614789	0.328274	0.580671	0.306766		-0.0208767	-0.929683	-0.510545	-0.0579037	0.734809		0.113725	0.260501	0.0962665	-0.397239	4.72165		-0.0102017	-0.459891	-0.0964116	0.892817	0.0890387
	-49.4469	-0.440698	-0.624299	0.334297	0.585333	0.305619		-0.0284775	-0.924229	-0.507602	-0.0633891	0.729565		0.0934183	0.263723	0.0952158	-0.401625	4.83004		-0.0155986	-0.468895	-0.0959594	0.910033	0.0834908
	-49.4371	-0.432315	-0.634671	0.340101	0.589827	0.304246		-0.0361715	-0.918771	-0.505065	-0.0686989	0.724458		0.0721811	0.267202	0.0938775	-0.405308	4.93448		-0.0208956	-0.477573	-0.095614	0.926694	0.0786346
	-49.4273	-0.423971	-0.645851	0.345667	0.594162	0.302681		-0.0439986	-0.913309	-0.502937	-0.0738262	0.719599		0.0501407	0.270941	0.0922721	-0.408312	5.03446		-0.0260743	-0.485878	-0.0954194	0.942791	0.0744248
	-49.4174	-0.415703	-0.657773	0.350979	0.598365	0.300949		-0.0519945	-0.907847	-0.501217	-0.0787646	0.71507		0.0274238	0.274933	0.0904222	-0.410665	5.12947		-0.0311164	-0.493771	-0.0954203	0.958319	0.0708071
	-49.4076	-0.407543	-0.670365	0.356017	0.602472	0.299062		-0.060189	-0.902385	-0.499901	-0.0835087	0.710923		0.00415316	0.279165	0.0883511	-0.412399	5.21905		-0.0360046	-0.501216	-0.0956604	0.973274	0.0677211
	-49.3978	-0.399515	-0.683543	0.360766	0.606528	0.297021		-0.0686038	-0.89693	-0.498989	-0.088056	0.707177		-0.0195542	0.283615	0.0860814	-0.413552	5.30271		-0.0407226	-0.508185	-0.0961808	0.987647	0.0651041
	-49.3879	-0.391636	-0.697223	0.365211	0.610584	0.294809		-0.0772511	-0.891487	-0.498483	-0.0924084	0.703816		-0.0435897	0.288257	0.0836349	-0.414165	5.38001		-0.0452546	-0.514653	-0.0970182	1.00143	0.0628958
	-49.3781	-0.383916	-0.711317	0.36934	0.614692	0.29239		-0.0861329	-0.886068	-0.498389	-0.0965728	0.70079		-0.0678538	0.293057	0.0810318	-0.414282	5.45054		-0.0495854	-0.5206	-0.0982033	1.0146	0.0610425
	-49.3683	-0.37636	-0.725738	0.373142	0.618906	0.28971		-0.0952408	-0.880683	-0.498723	-0.100562	0.698023		-0.0922572	0.297979	0.0782915	-0.413949	5.51388		-0.0536999	-0.526008	-0.0997588	1.02713	0.0594998
	-49.3584	-0.368971	-0.740405	0.376607	0.623273	0.286692		-0.104556	-0.875348	-0.499506	-0.104397	0.695415		-0.11672	0.302988	0.0754325	-0.413215	5.56968		-0.0575828	-0.530862	-0.101699	1.03899	0.0582351
	-49.3486	-0.361749	-0.755244	0.379726	0.627837	0.283242		-0.114053	-0.870076	-0.500771	-0.108103	0.69285		-0.14117	0.308046	0.0724729	-0.412127	5.61762		-0.0612186	-0.535153	-0.104025	1.05013	0.0572278
	-49.3388	-0.354694	-0.77019	0.382488	0.632633	0.279249		-0.123697	-0.86488	-0.502554	-0.111713	0.690208		-0.165544	0.313115	0.0694313	-0.410731	5.65743		-0.0645916	-0.53887	-0.106731	1.06049	0.0564679
	-49.3289	-0.34781	-0.785187	0.384882	0.637684	0.274584		-0.133453	-0.859774	-0.504899	-0.115264	0.687366		-0.189782	0.318162	0.0663273	-0.40907	5.68887		-0.0676862	-0.542008	-0.109794	1.06999	0.0559533
	-49.3191	-0.341104	-0.800191	0.386894	0.643004	0.269108		-0.143281	-0.854764	-0.50785	-0.118794	0.684212		-0.213829	0.323154	0.0631815	-0.407187	5.71179		-0.0704872	-0.544566	-0.11318	1.07856	0.0556858
	-49.3093	-0.334586	-0.815166	0.388509	0.64859	0.262675		-0.153145	-0.849857	-0.511451	-0.122345	0.680646		-0.237635	0.328061	0.0600159	-0.405116	5.72608		-0.0729796	-0.546545	-0.116845	1.0861	0.0556671
	-49.2995	-0.328274	-0.830084	0.389709	0.654426	0.255133		-0.163012	-0.845053	-0.51574	-0.125954	0.676589		-0.261147	0.332855	0.0568539	-0.402892	5.73169		-0.0751486	-0.547949	-0.12073	1.09251	0.0558946
	-49.2896	-0.322189	-0.844924	0.390477	0.660477	0.246334		-0.172853	-0.840347	-0.520747	-0.129654	0.671985		-0.284316	0.337513	0.05372	-0.400542	5.72864		-0.0769794	-0.548787	-0.124769	1.09769	0.0563581
	-49.2798	-0.316355	-0.859666	0.390793	0.666698	0.236137		-0.182645	-0.835731	-0.526492	-0.133469	0.6668		-0.307092	0.342015	0.0506394	-0.398092	5.71702		-0.0784564	-0.549068	-0.128886	1.10156	0.0570383
	-49.27	-0.310801	-0.874291	0.390639	0.673025	0.224415		-0.192372	-0.831193	-0.53298	-0.137414	0.661019		-0.329425	0.346344	0.0476376	-0.395569	5.69694		-0.0795628	-0.548805	-0.132999	1.10402	0.0579063
	-49.2601	-0.305554	-0.888781	0.390002	0.679387	0.211056		-0.202019	-0.826716	-0.540205	-0.141491	0.65465		-0.351266	0.350486	0.0447403	-0.392996	5.66863		-0.0802797	-0.548008	-0.137024	1.105	0.0589254
	-49.2503	-0.300641	-0.903109	0.38887	0.685702	0.195976		-0.211579	-0.82228	-0.548144	-0.145686	0.647712		-0.372565	0.354432	0.0419731	-0.3904	5.63232		-0.0805856	-0.546687	-0.140875	1.10444	0.0600537
	-49.2405	-0.296084	-0.917246	0.387235	0.691886	0.179118		-0.221043	-0.817859	-0.556762	-0.149971	0.640233		-0.393274	0.358178	0.0393623	-0.387811	5.58831		-0.0804559	-0.544849	-0.144471	1.1023	0.0612479
	-49.2306	-0.291899	-0.93116	0.385097	0.697853	0.160453		-0.230402	-0.813426	-0.566012	-0.154304	0.632246		-0.413346	0.361723	0.036935	-0.385261	5.53695		-0.0798639	-0.542499	-0.147732	1.09855	0.062468
	-49.2208	-0.288095	-0.944809	0.382462	0.703519	0.13999		-0.239643	-0.808951	-0.575835	-0.158626	0.623784		-0.432736	0.365072	0.0347197	-0.382785	5.47861		-0.0787807	-0.539637	-0.15059	1.09318	0.0636811
	-49.211	-0.284668	-0.958148	0.379345	0.708806	0.11777		-0.24875	-0.804401	-0.586165	-0.162871	0.614875		-0.451402	0.368235	0.032747	-0.380418	5.4137		-0.077177	-0.536263	-0.152984	1.08622	0.0648655
	-49.2012	-0.281606	-0.971129	0.375768	0.713641	0.0938687		-0.257698	-0.79974	-0.596929	-0.166962	0.605539		-0.469306	0.371229	0.0310495	-0.378194	5.34263		-0.0750242	-0.532374	-0.154868	1.07768	0.0660135
	-49.1913	-0.278883	-0.9837	0.371759	0.71796	0.0683946		-0.266456	-0.794934	-0.60805	-0.170815	0.595791		-0.486415	0.374076	0.0296622	-0.376142	5.26584		-0.0722965	-0.527971	-0.156207	1.0676	0.0671327
	-49.1815	-0.276463	-0.995803	0.367355	0.721707	0.0414867		-0.274988	-0.789944	-0.619449	-0.174349	0.585636		-0.502703	0.376807	0.0286221	-0.374283	5.18378		-0.0689723	-0.523062	-0.156984	1.05603	0.0682469
	-49.1717	-0.2743	-1.00738	0.362595	0.724832	0.01331		-0.283252	-0.784738	-0.631046	-0.177484	0.575076		-0.518152	0.379456	0.0279673	-0.372629	5.09685		-0.0650354	-0.517661	-0.157197	1.04304	0.0693953
	-49.1618	-0.272338	-1.01839	0.357523	0.727289	-0.015948		-0.291205	-0.779284	-0.642764	-0.180148	0.56411		-0.532752	0.382065	0.027736	-0.371176	5.0055		-0.0604757	-0.511791	-0.156859	1.02867	0.0706305
	-49.152	-0.270522	-1.02876	0.352181	0.729038	-0.0460821		-0.298801	-0.773557	-0.654531	-0.182279	0.552739		-0.546506	0.384681	0.0279652	-0.369911	4.91011		-0.0552888	-0.50549	-0.156004	1.013	0.072017
	-49.1422	-0.268792	-1.03844	0.346613	0.730043	-0.0768748		-0.306001	-0.767539	-0.666277	-0.183834	0.540972		-0.559429	0.387353	0.0286891	-0.368801	4.81107		-0.0494753	-0.498809	-0.154679	0.996102	0.0736284
	-49.1323	-0.267097	-1.04739	0.340857	0.730267	-0.108101		-0.312771	-0.761224	-0.677942	-0.184785	0.528828		-0.571549	0.390136	0.0299377	-0.367805	4.70873		-0.0430397	-0.491811	-0.152947	0.978041	0.075545
	-49.1225	-0.265389	-1.05556	0.334946	0.729678	-0.139533		-0.319084	-0.754615	-0.689471	-0.185125	0.516338		-0.582904	0.393084	0.0317356	-0.366868	4.60343		-0.0359888	-0.484571	-0.150884	0.958895	0.0778512
	-49.1127	-0.263634	-1.06292	0.328911	0.728244	-0.170948		-0.324925	-0.74773	-0.700818	-0.184866	0.50355		-0.593549	0.396252	0.0341011	-0.365925	4.49546		-0.0283303	-0.477174	-0.148574	0.938742	0.0806333
	-49.1028	-0.261807	-1.06943	0.322773	0.725937	-0.202128		-0.330286	-0.740598	-0.711941	-0.184042	0.490524		-0.603544	0.399694	0.0370453	-0.36491	4.38509		-0.020072	-0.46971	-0.146111	0.917663	0.0839773
	-49.093	-0.259899	-1.07506	0.316551	0.722732	-0.232874		-0.335169	-0.733259	-0.722809	-0.182702	0.477333		-0.612961	0.403463	0.0405719	-0.363754	4.27257		-0.0112213	-0.462272	-0.143588	0.895742	0.0879675
	-49.0832	-0.257909	-1.0798	0.310258	0.718612	-0.262998		-0.339582	-0.725764	-0.733393	-0.180907	0.464061		-0.621874	0.407606	0.0446776	-0.362394	4.15813		-0.0017856	-0.454952	-0.141097	0.87307	0.0926841
	-49.0734	-0.255849	-1.08364	0.303905	0.713561	-0.292339		-0.343537	-0.718167	-0.74367	-0.178729	0.450792		-0.630359	0.412167	0.0493525	-0.360774	4.04197		0.00822756	-0.447838	-0.138726	0.849742	0.0982025
	-49.0635	-0.253735	-1.08656	0.297504	0.707575	-0.320757		-0.347047	-0.710525	-0.753622	-0.176246	0.437614		-0.638488	0.417184	0.0545816	-0.358852	3.92428		0.0188092	-0.441009	-0.13655	0.82586	0.104592
	-49.0537	-0.251593	-1.08856	0.291062	0.700653	-0.348141		-0.350122	-0.702893	-0.76323	-0.173533	0.424607		-0.646331	0.422689	0.0603457	-0.356595	3.80527		0.0299481	-0.434532	-0.134636	0.801532	0.111914
	-49.0439	-0.249446	-1.08963	0.284594	0.692802	-0.374406		-0.35277	-0.695323	-0.772481	-0.170662	0.411841		-0.653946	0.428705	0.066624	-0.353988	3.6851		0.0416297	-0.428463	-0.133033	0.776872	0.120223
	-49.034	-0.247319	-1.0898	0.278114	0.684034	-0.399496		-0.354989	-0.687857	-0.781358	-0.167698	0.399372		-0.661382	0.435248	0.0733949	-0.351024	3.56396		0.0538349	-0.422845	-0.131774	0.751995	0.129561
	-49.0242	-0.245235	-1.08904	0.271639	0.674365	-0.423379		-0.356775	-0.680531	-0.789848	-0.164691	0.387243		-0.668674	0.442323	0.0806384	-0.34771	3.44205		0.0665387	-0.417705	-0.130879	0.72702	0.139961
	-49.0144	-0.243212	-1.08738	0.265191	0.663814	-0.446047		-0.358114	-0.673368	-0.797937	-0.161681	0.375475		-0.675842	0.449927	0.0883371	-0.344055	3.31956		0.0797096	-0.413058	-0.13035	0.702064	0.151442
	-49.0045	-0.241265	-1.08481	0.258792	0.652402	-0.46751		-0.358985	-0.666383	-0.805611	-0.158691	0.364073		-0.682891	0.458046	0.096477	-0.340076	3.19667		0.0933083	-0.408905	-0.130175	0.677241	0.164008
	-48.9947	-0.239403	-1.08135	0.252466	0.640151	-0.487792		-0.359362	-0.659581	-0.812857	-0.155734	0.353024		-0.689806	0.466656	0.105047	-0.335783	3.07361		0.107287	-0.405237	-0.130332	0.652661	0.177644
	-48.9849	-0.237634	-1.07699	0.246238	0.627085	-0.50692		-0.359217	-0.652957	-0.819666	-0.152807	0.3423		-0.696559	0.475722	0.114041	-0.331187	2.95057		0.121589	-0.402034	-0.13079	0.628424	0.192321
	-48.9751	-0.235963	-1.07175	0.240132	0.613228	-0.524924		-0.358517	-0.646499	-0.826029	-0.1499	0.331861		-0.703105	0.4852	0.12345	-0.326289	2.82776		0.136149	-0.399272	-0.13151	0.604619	0.207988
	-48.9652	-0.234395	-1.06565	0.23417	0.59861	-0.541822		-0.357229	-0.64019	-0.831941	-0.146996	0.321659		-0.709385	0.49504	0.13327	-0.321086	2.70539		0.150894	-0.396919	-0.132455	0.581327	0.224579
	-48.9554	-0.232934	-1.05869	0.228372	0.583264	-0.557625		-0.355323	-0.634008	-0.837401	-0.144079	0.311639		-0.715331	0.505181	0.143493	-0.315569	2.58368		0.165742	-0.394941	-0.133582	0.558613	0.242012
	-48.9456	-0.231588	-1.05091	0.222757	0.567231	-0.57232		-0.352766	-0.627931	-0.842413	-0.141134	0.301748		-0.720869	0.51556	0.154108	-0.309726	2.46284		0.180609	-0.393304	-0.134857	0.53653	0.260193
	-48.9357	-0.230362	-1.04232	0.217341	0.550559	-0.58588		-0.349533	-0.621936	-0.846984	-0.138154	0.291937		-0.725926	0.526109	0.165098	-0.303542	2.34307		0.195408	-0.391972	-0.136244	0.515118	0.279022
	-48.9259	-0.229267	-1.03297	0.212138	0.533305	-0.598252		-0.345599	-0.616004	-0.851122	-0.135142	0.28216		-0.730428	0.536761	0.176444	-0.297008	2.22459		0.210053	-0.390907	-0.137718	0.494405	0.298392
	-48.9161	-0.228309	-1.02291	0.207159	0.515534	-0.609362		-0.340943	-0.61012	-0.854839	-0.132112	0.272379		-0.734312	0.547447	0.188117	-0.290114	2.1076		0.224461	-0.390075	-0.139259	0.474406	0.318197
	-48.9062	-0.227495	-1.01219	0.202411	0.49732	-0.619118		-0.335546	-0.604273	-0.858146	-0.129091	0.262565		-0.737523	0.558106	0.200085	-0.282862	1.9923		0.238558	-0.389437	-0.140851	0.455131	0.338336
	-48.8964	-0.226828	-1.00088	0.1979	0.478744	-0.627411		-0.329396	-0.598463	-0.861053	-0.126117	0.252694		-0.740021	0.56868	0.212311	-0.275258	1.87889		0.252279	-0.388954	-0.142486	0.43658	0.358714
	-48.8866	-0.226309	-0.989049	0.193627	0.45989	-0.63412		-0.322481	-0.592694	-0.86357	-0.123237	0.24275		-0.741781	0.579117	0.224753	-0.267319	1.76756		0.265573	-0.388586	-0.14416	0.418748	0.379244
	-48.8767	-0.225931	-0.976785	0.189593	0.440847	-0.639116		-0.314797	-0.586982	-0.865703	-0.120503	0.232719		-0.742791	0.589378	0.237369	-0.259065	1.6585		0.278401	-0.388291	-0.145871	0.401629	0.399845
	-48.8669	-0.225686	-0.964171	0.185792	0.421702	-0.64227		-0.306346	-0.58135	-0.867457	-0.117968	0.222587		-0.743058	0.599427	0.250114	-0.250523	1.55187		0.290742	-0.388027	-0.147619	0.385214	0.420449
	-48.8571	-0.225557	-0.951294	0.182218	0.402538	-0.643458		-0.297139	-0.575829	-0.868835	-0.115682	0.212338		-0.742603	0.609242	0.262946	-0.241723	1.44784		0.302587	-0.387749	-0.149402	0.369493	0.440988
	-48.8473	-0.225527	-0.938242	0.178861	0.383433	-0.642566		-0.287198	-0.570456	-0.869836	-0.113691	0.201951		-0.741463	0.618809	0.275825	-0.232694	1.34656		0.313944	-0.387415	-0.151221	0.354458	0.461401
	-48.8374	-0.225571	-0.925101	0.17571	0.364456	-0.639492		-0.276555	-0.565276	-0.870463	-0.112026	0.191401		-0.739686	0.628122	0.288716	-0.223463	1.24816		0.324832	-0.386985	-0.153072	0.340102	0.481629
	-48.8276	-0.225664	-0.911954	0.172749	0.345668	-0.634158		-0.265258	-0.560333	-0.870717	-0.110708	0.180653		-0.737334	0.637184	0.301588	-0.214052	1.15276		0.335281	-0.386424	-0.15495	0.326417	0.50161
	-48.8178	-0.225781	-0.89888	0.16996	0.327115	-0.626501		-0.253366	-0.555675	-0.8706	-0.109744	0.169673		-0.73448	0.646003	0.314414	-0.204478	1.06045		0.345327	-0.3857	-0.156851	0.313401	0.521285
	-48.8079	-0.225895	-0.885947	0.167321	0.308835	-0.616487		-0.240954	-0.551347	-0.870119	-0.109127	0.158422		-0.731202	0.654597	0.327175	-0.194751	0.971332		0.355013	-0.384792	-0.158766	0.301051	0.54059
	-48.7981	-0.225982	-0.873221	0.164804	0.290855	-0.6041		-0.228109	-0.547387	-0.869284	-0.108837	0.146865		-0.727585	0.662985	0.339855	-0.184872	0.885456		0.364378	-0.383684	-0.160688	0.289371	0.559462
	-48.7883	-0.226022	-0.860757	0.162376	0.273194	-0.589351		-0.214928	-0.543832	-0.868107	-0.108842	0.134976		-0.723719	0.671192	0.352442	-0.174839	0.802873		0.373462	-0.382372	-0.162609	0.278367	0.577838
	-48.7784	-0.225997	-0.848602	0.16	0.255864	-0.572267		-0.201516	-0.540708	-0.866607	-0.109101	0.122736		-0.719691	0.679245	0.36493	-0.164638	0.723612		0.382293	-0.380861	-0.164521	0.26805	0.59566
	-48.7686	-0.225898	-0.836796	0.157631	0.238872	-0.5529		-0.187981	-0.538034	-0.864806	-0.109568	0.110142		-0.715591	0.687173	0.377314	-0.154254	0.647683		0.390893	-0.379167	-0.166416	0.258437	0.612872
	-48.7588	-0.225719	-0.825374	0.155218	0.222226	-0.531315		-0.174431	-0.535822	-0.862729	-0.110192	0.0972029		-0.711501	0.695004	0.389592	-0.143665	0.575076		0.399271	-0.377314	-0.168288	0.24955	0.629428
	-48.749	-0.225465	-0.814365	0.152704	0.205932	-0.507592		-0.160972	-0.534076	-0.860403	-0.11092	0.0839409		-0.707501	0.702763	0.401762	-0.132845	0.505761		0.407425	-0.375336	-0.170131	0.241414	0.645287
	-48.7391	-0.225145	-0.803796	0.15003	0.189998	-0.481827		-0.1477	-0.532792	-0.857859	-0.1117	0.0703886		-0.703661	0.710473	0.413824	-0.121762	0.439688		0.415339	-0.373271	-0.171941	0.234056	0.660421
	-48.7293	-0.224775	-0.793692	0.147133	0.174436	-0.454122		-0.134702	-0.531962	-0.855126	-0.112482	0.0565855		-0.70004	0.718152	0.425773	-0.110382	0.376785		0.422986	-0.371162	-0.173713	0.227505	0.674811
	-48.7195	-0.224377	-0.784078	0.143952	0.15926	-0.42459		-0.122051	-0.531572	-0.852235	-0.113216	0.0425731		-0.696688	0.725814	0.437603	-0.0986687	0.316958		0.430331	-0.369053	-0.175445	0.221786	0.688449
	-48.7096	-0.22398	-0.774979	0.140429	0.144486	-0.39335		-0.109808	-0.531604	-0.849215	-0.113859	0.0283915		-0.693642	0.733465	0.449303	-0.0865816	0.260095		0.43733	-0.366989	-0.177134	0.216919	0.701336
	-48.6998	-0.223612	-0.766419	0.136511	0.130135	-0.360523		-0.0980197	-0.532039	-0.846094	-0.114369	0.0140754		-0.690924	0.741108	0.460858	-0.0740797	0.206064		0.443939	-0.365009	-0.178775	0.212913	0.713483
	-48.69	-0.223305	-0.75842	0.132155	0.116225	-0.326232		-0.0867222	-0.532853	-0.842899	-0.11471	-0.000348128		-0.688547	0.748735	0.472244	-0.061122	0.154718		0.450113	-0.363145	-0.180362	0.209768	0.724908
	-48.6801	-0.223092	-0.751004	0.127328	0.10278	-0.290602		-0.075939	-0.534021	-0.839653	-0.114847	-0.0148601		-0.686508	0.756338	0.483435	-0.0476695	0.105899		0.455809	-0.361423	-0.181887	0.207469	0.735638
	-48.6703	-0.223	-0.744184	0.122008	0.0898197	-0.253753		-0.0656847	-0.535517	-0.836378	-0.114752	-0.0294486		-0.684795	0.763896	0.494396	-0.0336873	0.0594389		0.460993	-0.359859	-0.183337	0.205987	0.745701
	-48.6605	-0.223058	-0.737971	0.116184	0.0773655	-0.215806		-0.0559658	-0.537314	-0.833095	-0.114396	-0.0441064		-0.683386	0.771387	0.505087	-0.0191472	0.0151703		0.465642	-0.35846	-0.184696	0.205278	0.755131
	-48.6506	-0.223288	-0.732365	0.10986	0.0654364	-0.176878		-0.0467822	-0.539386	-0.82982	-0.113755	-0.0588277		-0.682252	0.778778	0.515465	-0.00402929	-0.0270731		0.46974	-0.357227	-0.185945	0.205284	0.763962
	-48.6408	-0.223707	-0.727361	0.103049	0.0540503	-0.137085		-0.0381281	-0.541705	-0.826568	-0.112808	-0.0736038		-0.681358	0.786033	0.525483	0.0116754	-0.0674498		0.473285	-0.356152	-0.187059	0.205935	0.772228
	-48.631	-0.224325	-0.722944	0.0957711	0.0432236	-0.0965393		-0.0299921	-0.544243	-0.823348	-0.111537	-0.0884202		-0.680667	0.793107	0.535092	0.0279644	-0.106107		0.476286	-0.355225	-0.188013	0.207151	0.779964
	-48.6212	-0.225149	-0.719092	0.0880555	0.0329713	-0.0553533		-0.0223578	-0.546973	-0.82017	-0.109926	-0.103253		-0.680144	0.79995	0.544244	0.0448227	-0.143177		0.478759	-0.354433	-0.188782	0.208847	0.787201
	-48.6113	-0.226176	-0.715779	0.0799347	0.0233071	-0.0136393		-0.0152033	-0.549864	-0.817036	-0.107962	-0.11807		-0.679755	0.806506	0.552893	0.0622229	-0.178777		0.480725	-0.353764	-0.189339	0.210939	0.793969
	-48.6015	-0.227401	-0.712973	0.0714441	0.0142425	0.0284898		-0.00850157	-0.552886	-0.813948	-0.105633	-0.132825		-0.679473	0.812713	0.560995	0.0801256	-0.213008		0.482209	-0.353205	-0.189663	0.213341	0.800297
	-48.5917	-0.228811	-0.710645	0.0626193	0.00578623	0.0709187		-0.00221958	-0.556004	-0.810903	-0.102931	-0.147468		-0.679273	0.818506	0.568511	0.0984803	-0.245952		0.483233	-0.352748	-0.189733	0.215977	0.806212
	-48.5818	-0.230391	-0.708765	0.0534954	-0.00205702	0.113529		0.00368085	-0.559178	-0.807895	-0.0998439	-0.161939		-0.67914	0.823818	0.575409	0.117228	-0.277681		0.48382	-0.352384	-0.189536	0.218779	0.811742
	-48.572	-0.232121	-0.707304	0.0441063	-0.00928832	0.156198		0.00924292	-0.562364	-0.804916	-0.0963633	-0.17618		-0.679062	0.82858	0.581659	0.1363	-0.308251		0.483982	-0.352105	-0.189063	0.221687	0.816915
	-48.5622	-0.23398	-0.706243	0.0344842	-0.015916	0.198795		0.0145139	-0.565515	-0.801955	-0.0924791	-0.190133		-0.67903	0.832722	0.587238	0.155624	-0.337709		0.48373	-0.351904	-0.188314	0.224654	0.821763
	-48.5523	-0.235942	-0.705562	0.0246605	-0.0219571	0.241185		0.0195439	-0.568578	-0.798998	-0.0881814	-0.203746		-0.67904	0.836179	0.592128	0.175123	-0.366094		0.483069	-0.351773	-0.187292	0.227641	0.826319
	-48.5425	-0.23798	-0.705251	0.0146664	-0.0274385	0.283221		0.0243844	-0.571495	-0.796028	-0.0834613	-0.216977		-0.679085	0.838886	0.596315	0.194717	-0.393441		0.481999	-0.351703	-0.186008	0.230615	0.83062
	-48.5327	-0.240067	-0.705298	0.00453481	-0.0323969	0.324746		0.0290858	-0.574208	-0.793025	-0.0783117	-0.229796		-0.679158	0.840783	0.599787	0.214325	-0.419781		0.480519	-0.351682	-0.18448	0.23355	0.834706
	-48.5229	-0.24217	-0.705698	-0.00569912	-0.0368787	0.365593		0.0336957	-0.576658	-0.789965	-0.0727296	-0.242186		-0.679251	0.841816	0.602536	0.233867	-0.445148		0.478627	-0.351698	-0.182733	0.236418	0.83862
	-48.513	-0.244258	-0.706443	-0.0159964	-0.0409381	0.405585		0.0382561	-0.578785	-0.786825	-0.0667176	-0.254143		-0.679348	0.841933	0.604557	0.253262	-0.469577		0.476325	-0.351737	-0.180795	0.23919	0.842406
	-48.5032	-0.246298	-0.707526	-0.0263138	-0.0446351	0.444531		0.0428018	-0.580533	-0.783576	-0.0602868	-0.265673		-0.679433	0.841089	0.605846	0.272435	-0.493109		0.473615	-0.351783	-0.1787	0.241833	0.846109
	-48.4934	-0.248253	-0.708935	-0.0366035	-0.0480327	0.482238		0.0473579	-0.581849	-0.780189	-0.0534587	-0.276794		-0.679483	0.839242	0.606403	0.291309	-0.515791		0.470505	-0.351822	-0.176486	0.244308	0.84977
	-48.4835	-0.250088	-0.710658	-0.0468133	-0.0511926	0.518503		0.0519391	-0.582686	-0.776636	-0.0462677	-0.287529		-0.679476	0.836356	0.606234	0.309819	-0.537678		0.467008	-0.351844	-0.174194	0.24657	0.853431
	-48.4737	-0.251769	-0.712675	-0.0568877	-0.054172	0.553124		0.0565485	-0.583	-0.772886	-0.0387619	-0.297909		-0.679386	0.832398	0.605347	0.327901	-0.558829		0.463142	-0.351842	-0.171864	0.248567	0.857126
	-48.4639	-0.253259	-0.714964	-0.0667681	-0.0570198	0.585901		0.0611777	-0.582757	-0.768914	-0.0310036	-0.307963		-0.679186	0.82734	0.603757	0.345505	-0.579311		0.458929	-0.351813	-0.169536	0.25024	0.860884
	-48.454	-0.254525	-0.717499	-0.076395	-0.059773	0.61664		0.0658075	-0.581925	-0.764693	-0.023069	-0.317725		-0.678851	0.821156	0.601486	0.362588	-0.599196		0.454399	-0.351764	-0.16725	0.251532	0.864726
	-48.4442	-0.255535	-0.720252	-0.085708	-0.062454	0.645158		0.0704085	-0.580481	-0.760204	-0.0150464	-0.327224		-0.678358	0.813824	0.598561	0.379122	-0.618558		0.449582	-0.351711	-0.165038	0.252381	0.868662
	-48.4344	-0.256258	-0.723189	-0.0946479	-0.0650686	0.671282		0.0749432	-0.578408	-0.755428	-0.00703248	-0.33649		-0.677685	0.805325	0.595016	0.395092	-0.637473		0.444515	-0.351678	-0.162932	0.25273	0.872694
	-48.4245	-0.256666	-0.726279	-0.103157	-0.0676046	0.694859		0.0793674	-0.575696	-0.750356	0.000870651	-0.345548		-0.676812	0.795644	0.590891	0.410493	-0.656018		0.439234	-0.351701	-0.160954	0.252529	0.876813
	-48.4147	-0.256729	-0.729489	-0.111181	-0.0700318	0.715751		0.0836328	-0.572343	-0.744981	0.00856064	-0.354419		-0.675723	0.78477	0.586231	0.425337	-0.674266		0.433774	-0.351824	-0.159124	0.251735	0.880998
	-48.4049	-0.256422	-0.732787	-0.118667	-0.0723026	0.733839		0.0876892	-0.568355	-0.739305	0.0159394	-0.36312		-0.674402	0.772697	0.581082	0.439644	-0.692285		0.428168	-0.3521	-0.157455	0.250317	0.885221
	-48.3951	-0.25572	-0.736143	-0.125569	-0.0743534	0.74902		0.091487	-0.563745	-0.733334	0.0229178	-0.371662		-0.67284	0.759427	0.575491	0.453443	-0.710139		0.422444	-0.352588	-0.155957	0.248255	0.889445
	-48.3852	-0.254599	-0.73953	-0.131844	-0.0761069	0.761213		0.0949791	-0.558533	-0.727081	0.0294193	-0.380048		-0.671025	0.744968	0.569505	0.46677	-0.727884		0.416624	-0.353348	-0.154634	0.245542	0.893628
	-48.3754	-0.253036	-0.742923	-0.137454	-0.0774749	0.77035		0.0981232	-0.552748	-0.720564	0.0353833	-0.388272		-0.668951	0.729339	0.563166	0.479664	-0.74557		0.410723	-0.354446	-0.15349	0.242186	0.897718
	-48.3656	-0.25101	-0.7463	-0.142367	-0.0783623	0.776379		0.100882	-0.546427	-0.713805	0.0407669	-0.39632		-0.666613	0.712572	0.556511	0.492162	-0.763239		0.40475	-0.35594	-0.152527	0.238204	0.90166
	-48.3557	-0.248504	-0.749642	-0.146558	-0.0786702	0.779263		0.103224	-0.539614	-0.706827	0.0455448	-0.404164		-0.66401	0.694711	0.549571	0.504304	-0.780928		0.398707	-0.357889	-0.151743	0.233626	0.90539
	-48.3459	-0.245505	-0.752932	-0.150008	-0.0783005	0.77898		0.105122	-0.532361	-0.699655	0.0497091	-0.411768		-0.661143	0.675819	0.542368	0.51612	-0.798667		0.392591	-0.36034	-0.15114	0.22849	0.908838
	-48.3361	-0.242005	-0.756153	-0.152706	-0.0771592	0.775521		0.106553	-0.524726	-0.692312	0.0532663	-0.419085		-0.658017	0.655975	0.53492	0.52764	-0.816482		0.386398	-0.363335	-0.150719	0.222842	0.911925
	-48.3262	-0.238003	-0.759292	-0.154645	-0.0751607	0.768891		0.107494	-0.516774	-0.68482	0.0562345	-0.426055		-0.654639	0.635277	0.527237	0.538881	-0.834396		0.380122	-0.366908	-0.15048	0.216731	0.914562
	-48.3164	-0.233508	-0.762332	-0.155831	-0.0722307	0.759109		0.107924	-0.508577	-0.677198	0.0586399	-0.432611		-0.651021	0.613841	0.519321	0.549858	-0.852427		0.373756	-0.371082	-0.150427	0.210212	0.91665
	-48.3066	-0.228535	-0.765258	-0.156273	-0.0683092	0.74621		0.107821	-0.50021	-0.669462	0.0605122	-0.438679		-0.647179	0.591799	0.511175	0.560574	-0.870588		0.367297	-0.375872	-0.150563	0.20334	0.918083
	-48.2968	-0.223108	-0.768054	-0.155987	-0.0633521	0.730244		0.107158	-0.491753	-0.661622	0.061882	-0.444178		-0.643135	0.569299	0.502798	0.571028	-0.888888		0.360742	-0.381287	-0.150892	0.196172	0.918745
	-48.2869	-0.21726	-0.7707	-0.154996	-0.0573327	0.711274		0.105907	-0.483285	-0.653685	0.0627776	-0.449024		-0.638913	0.546499	0.494189	0.58121	-0.907327		0.354093	-0.387328	-0.15142	0.188761	0.918514
	-48.2771	-0.211027	-0.773176	-0.153326	-0.0502415	0.68938		0.104039	-0.474887	-0.645654	0.0632236	-0.453131		-0.634543	0.523562	0.485352	0.591103	-0.925895		0.347351	-0.393993	-0.152153	0.181164	0.917264
	-48.2673	-0.204452	-0.775458	-0.15101	-0.0420852	0.664659		0.101523	-0.46664	-0.637529	0.0632403	-0.456412		-0.630056	0.500652	0.476296	0.600686	-0.944569		0.340522	-0.401271	-0.153097	0.173434	0.914867
	-48.2574	-0.197582	-0.777522	-0.148079	-0.0328857	0.637218		0.0983287	-0.45862	-0.629303	0.0628443	-0.458785		-0.625486	0.477928	0.467036	0.60993	-0.963312		0.33361	-0.409148	-0.154262	0.165627	0.911198
	-48.2476	-0.190461	-0.779341	-0.14457	-0.022678	0.607182		0.0944313	-0.450901	-0.620967	0.0620498	-0.460171		-0.620867	0.455539	0.457594	0.618805	-0.982071		0.326618	-0.417606	-0.155657	0.157798	0.906131
	-48.2378	-0.183137	-0.780889	-0.140521	-0.0115081	0.574686		0.0898128	-0.443552	-0.612508	0.06087	-0.460501		-0.61623	0.433615	0.448	0.627272	-1.00077		0.319552	-0.42662	-0.157292	0.150004	0.899547
	-48.2279	-0.175654	-0.782137	-0.13597	0.00056946	0.539878		0.0844649	-0.436636	-0.603908	0.0593193	-0.459716		-0.611606	0.412272	0.438293	0.635291	-1.01934		0.312414	-0.43616	-0.159177	0.142307	0.891336
	-48.2181	-0.168053	-0.783061	-0.130958	0.0134932	0.50292		0.078392	-0.430212	-0.595149	0.0574149	-0.457771		-0.607023	0.391603	0.428514	0.642817	-1.03766		0.305204	-0.446188	-0.161323	0.134769	0.881398
[truncated: 25,252 more rows]

## Sheet: fig5. g
Fig. 5g	VEH	COC	DETQ	COC+DETQ
AUC	6770.06	21073	-1072.5	15534.4
	17910.4	47839.8	23382.5	49564.3
	4588.88	15207.1	5448.51	14585.1
	8762.91	28992.5	10418.9	32689.3
[truncated: 7 more rows]

## Sheet: fig5. i and j 
	AlloLite-ctr
[truncated: 2,017 more rows]

## Sheet: fig5. k
	AUC (5-40 minutes) AlloLite
[truncated: 7 more rows]

[truncated: 2 more sheets: fig5. l and m, fig5. n]
