# Supplementary material for: A chemogenetic approach for dopamine imaging with tunable sensitivity
Source: Nat Commun. 2024 Jul 2;15:5551. doi: 10.1038/s41467-024-49442-3 (PMC11219860; doi:10.1038/s41467-024-49442-3)
Supplement: Supplementary file 6 — Source Data [file 41467_2024_49442_MOESM6_ESM.zip › SourceData_Fig6.xlsx]

## Sheet: fig.6c
Fig. 6c
ΔF/F	Time (min)	Veh, Veh, Veh							Veh, Veh, J60-low							Veh, Veh, J60-high							Veh, DETQ, Veh							Veh, DETQ, J60-low							Veh, DETQ, J60-high
	0	1.26982	-0.481646	0.637286	0.590335	11.2089	-0.300955		-0.101862	0.867297	-0.2233	-1.58682	-1.54537	1.32866		-0.635986	2.94799	-0.938303	-0.135999	-0.913839	0.86627		-0.0256535	4.73131	1.91383	-0.735639	-0.990905	0.571736		-0.255882	-0.792243	0.863195	-1.40149	-0.878786	1.22844		0.0167052	0.0837301	-0.257681	-1.17688	0.920694	0.585199
	0.0166667	1.08642	0.0871994	0.803926	0.426502	10.9457	0.289954		2.83425	1.10078	-0.702989	-1.43046	-0.730952	0.224721		-0.475806	2.98015	-0.587851	-1.60991	-1.33394	-0.19108		0.345866	3.19346	1.01418	-0.366478	-1.74118	0.840037		-0.778664	-0.861588	0.983404	-1.51957	-1.09286	2.5206		1.06559	-1.14214	-0.920769	-1.29714	0.81384	0.753796
	0.0333333	1.96739	0.0563761	1.24828	0.663611	7.15693	0.308155		0.752574	0.640039	-0.813462	-1.30903	-0.0847555	1.16983		-0.560945	2.0477	-0.779353	-1.46803	-1.08679	-0.262116		0.372171	1.81711	1.326	-0.162035	-1.56029	0.69523		-0.791083	-1.01159	0.625884	-0.606478	-0.882293	2.05945		1.20484	-0.847983	-1.10753	-1.25668	0.509306	0.587387
	0.05	1.69812	0.0376128	1.14373	0.733774	5.70623	0.239283		0.270324	0.684591	-1.04646	-1.21835	-0.0662314	0.712156		-0.509032	1.70186	-0.887163	-1.57454	-0.46817	-0.209174		0.619941	1.98432	1.40993	-0.311852	-1.7163	0.528464		-0.47221	-0.900731	0.570458	-0.547305	0.0515128	1.69471		0.473392	-0.911945	-0.907603	-1.49233	0.440147	0.421332
	0.0666667	1.48103	-0.0193536	1.08676	0.79208	4.37795	0.28448		-0.0360339	0.599347	-1.27883	-1.3062	-0.432427	0.451997		-0.555659	1.55902	-0.989914	-1.81619	-0.188737	-0.188069		0.773422	2.16706	1.30872	-0.212278	-1.52632	0.462116		-0.60635	-0.929863	0.766908	-0.750927	-0.102511	1.6596		0.260798	-1.02162	-0.418843	-1.72768	0.386209	0.495101
	0.0833333	1.30019	-0.0180233	0.89739	0.665933	3.38373	0.413148		-0.1177	0.43883	-1.13781	-1.08517	-0.473471	0.211027		-0.423607	1.4503	-1.00605	-1.97687	-0.527765	-0.245622		0.773951	1.90049	1.31966	0.075546	-1.22116	0.460163		-0.833143	-0.982027	0.717419	-0.754697	-0.25443	1.6841		0.0684434	-0.992916	-0.209377	-1.74871	0.234364	0.562633
	0.1	1.10504	-0.148612	0.919334	0.579442	1.78985	0.369191		-0.738392	-0.036482	-1.0095	-1.0103	-0.308622	0.0146833		-0.351322	1.22371	-1.09314	-1.74832	-0.472583	-0.171279		0.806534	1.38843	1.09204	0.409073	-1.15284	0.404383		-0.956705	-1.03559	0.612012	-0.681931	-0.261411	1.5887		-0.0578327	-1.09181	0.0928497	-1.49304	0.350809	0.426172
	0.116667	1.09056	-0.122306	0.961433	0.534464	0.891539	0.344217		-1.48122	0.031809	-0.514474	-0.930824	-0.488427	0.0523124		-0.410855	0.581678	-1.20233	-0.997533	0.0011455	-0.0705323		0.796253	1.15888	0.990443	0.5637	-1.0113	0.326839		-1.09057	-1.01341	0.643476	-0.597481	-0.351518	1.30679		-0.166757	-1.18883	0.161205	-1.02052	0.13698	0.26841
	0.133333	1.0403	-0.0273107	0.909289	0.503999	0.796572	0.304399		-1.48145	0.203372	-0.36713	-1.07529	-1.03995	-0.154261		-0.331642	0.0903498	-1.16177	-0.883876	-0.0752556	-0.0661506		0.892178	1.10297	0.834853	0.467105	-0.992337	0.242845		-1.03932	-0.825853	0.920043	-0.548982	-0.332796	1.10018		-0.520958	-1.1729	0.122869	-0.761217	0.045942	0.130971
	0.15	0.608082	-0.0605764	0.672232	0.503695	0.700317	0.27908		-1.39492	0.295693	-0.21812	-1.20227	-1.42977	-0.511571		-0.291383	-0.0921027	-1.08048	-0.980216	-0.528471	-0.0175399		1.26016	1.25312	0.609412	0.487665	-1.13582	0.193451		-0.951737	-0.672415	1.16043	-0.766336	-0.396513	1.19477		-0.763584	-1.37886	0.205833	-0.808961	-0.025663	0.298249
	0.166667	0.519889	-0.0349966	0.504201	0.416728	0.439605	0.346522		-1.27253	0.174682	-0.102648	-1.25147	-1.4297	-0.655876		-0.268892	-0.150618	-0.966528	-1.01506	-0.821467	0.098654		1.44665	1.08203	0.484026	0.676157	-1.04312	0.263394		-1.23339	-0.656038	1.24159	-0.774435	-0.926538	1.29498		-0.850392	-1.47905	0.428656	-0.743267	0.0812718	0.599524
	0.183333	0.5123	-0.104079	0.346527	0.379951	0.196381	0.405204		-1.34437	-0.113629	0.0452809	-1.36989	-1.21928	-0.701556		-0.0242278	-0.484647	-0.906232	-0.819619	-1.29136	0.225568		1.4129	0.708573	0.242954	0.884382	-0.93162	0.192062		-1.31666	-0.691924	1.2524	-0.725042	-1.19472	1.39279		-0.215085	-1.41862	0.494475	-0.434606	0.0777445	0.731204
	0.2	0.536934	-0.180592	0.0854556	0.140341	-0.0436818	0.489072		-1.5287	-0.298212	0.262217	-1.46449	-1.45602	-0.67258		0.0390446	-1.05279	-0.872695	-0.595202	-1.24842	0.0778756		1.67501	0.467351	-0.0521306	0.914485	-0.714272	0.207539		-1.3184	-0.0933511	1.62196	-0.778327	-1.07523	1.47445		0.285722	-1.48582	0.134154	-0.110397	-0.064389	0.696684
	0.216667	0.664057	-0.177367	0.0897621	0.00111337	-0.267059	0.583551		-1.49313	-0.0373219	0.390017	-1.32464	-1.51786	-0.745674		0.153264	-1.16917	-0.770675	-0.465853	-1.78963	0.0730098		1.77115	0.0183482	-0.186598	0.778509	-0.824624	0.272232		-1.2943	0.291768	1.56924	-0.740377	-0.798572	1.41974		0.233163	-1.51452	-0.0148424	0.0432946	-0.00655142	0.695603
	0.233333	0.919243	-0.0561878	0.170829	-0.0293094	-0.408818	0.507432		-1.32291	-0.0650172	0.459199	-1.22253	-1.50051	-0.847533		0.139593	-1.44233	-0.786622	-0.290339	-1.58811	0.137183		1.85171	-0.364924	-0.488323	0.501954	-1.09158	0.202027		-1.21018	0.353506	1.54791	-0.764655	-0.794134	1.29293		0.297922	-1.74643	-0.0564519	0.167697	0.0141116	0.587146
	0.25	1.27466	0.086266	0.258537	-0.0650659	-0.163128	0.380994		-1.30355	0.0762963	0.474318	-1.1654	-1.49958	-0.804171		0.105835	-1.83974	-0.762426	-0.278913	-1.3857	0.122896		1.82152	-0.331044	-0.790865	0.266321	-1.18217	0.284356		-1.17694	0.476451	1.53377	-0.528647	-0.711973	1.16352		0.401852	-1.97969	-0.351544	0.0588417	0.00259994	0.508554
	0.266667	1.41358	0.22058	0.13335	-0.0354445	0.0274702	0.410457		-1.16697	0.258961	0.310363	-1.19269	-1.53347	-0.7565		0.0934008	-1.80106	-0.707401	-0.542038	-1.88808	0.101789		1.93403	-0.311153	-0.707672	-0.00293471	-1.2803	0.357933		-1.1134	0.840127	1.58957	-0.452336	-0.564931	1.12123		0.496492	-1.91057	-0.556264	-0.294912	-0.164562	0.601013
	0.283333	1.49343	0.101556	0.00744819	0.183229	-0.219987	0.376954		-0.969222	0.183242	-0.00809307	-1.19333	-1.2378	-0.820394		0.0950958	-1.26132	-0.744458	-1.28172	-2.35528	0.234793		2.03875	-0.083243	-0.792397	-0.214407	-1.20926	0.53803		-1.03282	1.1108	1.54219	-0.529419	-0.658342	0.991538		0.556312	-1.69132	-0.49715	-0.767242	-0.0755973	0.76861
	0.3	1.54916	0.108662	0.0609253	0.280539	0.0181572	0.430644		-0.894041	-0.021473	0.0964894	-1.02119	-1.0349	-0.975893		0.159832	-0.869908	-0.856585	-1.26569	-2.29915	0.463339		1.86935	0.0238359	-0.898845	-0.289983	-1.09276	0.537812		-0.929997	1.14204	1.37363	-0.551556	-0.712035	0.837672		0.485088	-1.10336	-0.359836	-1.01858	0.0104641	0.799725
	0.316667	1.45863	0.0725983	0.100089	0.617856	0.0884063	0.474399		-0.900472	-0.0199824	0.0965879	-0.852663	-0.944327	-0.821881		0.220616	-0.647336	-0.932043	-0.80869	-2.24334	0.518877		1.70057	-0.159717	-1.0959	-0.425781	-0.911386	0.516602		-0.97063	1.11673	1.28776	-0.630726	-0.441826	0.734627		0.454458	-0.810995	-0.337032	-1.11027	0.181613	0.646342
	0.333333	1.46318	0.0771745	0.103725	0.956178	0.00273498	0.445543		-0.95655	0.140339	0.0973552	-0.783593	-1.15204	-0.656607		0.146242	-0.732432	-0.960961	-0.688631	-2.22405	0.400773		1.71835	-0.208421	-1.22696	-0.551109	-0.691891	0.481774		-0.953942	1.4847	1.3648	-0.702463	-0.303827	0.697577		0.475876	-0.76573	-0.493554	-1.12603	0.0826198	0.422913
	0.35	1.54622	0.252037	0.12874	1.08256	-0.166836	0.479783		-0.907975	0.382591	0.0295147	-0.71036	-1.59649	-0.632136		-0.0519036	-0.731794	-0.852219	-0.734933	-2.36649	0.296758		1.62385	-0.0701726	-1.19185	-0.616052	-0.825033	0.5653		-0.963009	1.46714	1.31742	-0.701784	-0.505085	0.627569		0.15898	-0.760402	-0.579	-1.26711	0.0274075	0.525306
	0.366667	1.51254	0.344416	0.297629	1.37168	0.0323053	0.475921		-0.802097	0.518001	0.0478919	-0.425281	-1.59272	-0.624602		-0.17705	-0.831695	-0.706136	-0.843314	-2.69796	0.308891		1.20215	-0.0427159	-1.10067	-0.528078	-0.954514	0.832498		-0.859223	0.84668	1.03925	-0.709581	-0.830189	0.457966		-0.0172793	-0.662744	-0.39452	-1.26989	0.200715	0.528307
	0.383333	1.37908	0.382436	0.22546	1.6395	0.273387	0.539954		-0.87599	0.548985	0.144625	-0.314397	-1.62671	-0.545027		-0.228776	-0.81457	-0.662024	-0.981831	-2.82833	0.308852		1.17224	-0.149744	-0.85669	-0.308293	-0.962246	0.917985		-0.865404	0.449853	1.04578	-0.701813	-1.07184	0.513258		-0.121874	-0.586429	-0.246694	-1.2716	0.0614385	0.526872
	0.4	1.0893	0.405722	0.211542	1.71881	0.153522	0.650673		-0.959329	0.524422	0.00181129	-0.445521	-1.66116	-0.539454		-0.177302	-0.362255	-0.659709	-0.945337	-2.97618	0.306646		1.14334	-0.242993	-0.812099	-0.21294	-0.642393	0.894031		-0.793427	0.313377	1.12338	-0.593661	-1.27295	0.622878		-0.266918	-0.343996	-0.231386	-1.21929	-0.0210386	0.410148
	0.416667	0.828307	0.528346	0.206398	1.68866	-0.219757	0.705995		-0.838039	0.470257	-0.203926	-0.492436	-1.74195	-0.577948		-0.186474	-0.0943851	-0.68566	-0.829032	-3.06826	0.338505		1.15579	-0.40083	-0.528269	-0.190662	-0.504095	0.79432		-0.540547	0.288504	1.16598	-0.692499	-1.30097	0.654126		-0.115543	-0.160992	0.17669	-1.08787	0.0301931	0.431221
	0.433333	0.759813	0.421634	0.367292	1.57454	-0.612062	0.749119		-0.779897	0.343141	-0.358301	-0.416892	-1.91248	-0.604502		-0.201838	-0.133723	-0.729312	-0.877863	-2.93481	0.42691		1.1994	-0.445011	-0.627427	-0.240936	-0.385679	0.797064		-0.355362	0.0352134	1.18585	-0.618496	-1.27612	0.700443		0.0145085	-0.0421546	0.826648	-1.08755	0.0132619	0.690295
	0.45	0.765394	0.427838	0.309494	1.43929	-0.633268	0.943162		-0.844345	0.28304	-0.684506	-0.390228	-2.05855	-0.611224		-0.340186	-0.391012	-0.681264	-0.85537	-2.64588	0.234033		1.26773	-0.609436	-0.662812	-0.272604	-0.306864	0.634787		-0.256282	-0.214733	1.22322	-0.52204	-0.897938	0.889989		-0.0808024	-0.158124	1.14777	-1.02313	0.147265	0.881969
	0.466667	0.972212	0.495497	0.174227	1.56944	-0.964565	0.917135		-0.810195	0.234022	-0.932297	-0.467683	-1.81854	-0.734569		-0.503779	-0.637447	-0.668336	-0.992281	-2.42341	-0.0584369		1.37096	-0.600448	-0.732571	-0.240272	-0.289093	0.799335		-0.281836	-0.400678	1.30369	-0.300058	-0.918285	1.16352		0.117805	-0.793159	1.28516	-0.839069	0.199166	1.02338
	0.483333	1.01093	0.605726	0.171842	1.28628	-1.22702	0.989935		-0.828668	0.0969993	-1.16554	-0.399988	-1.60898	-0.973581		-0.551703	-0.752945	-0.713896	-1.3499	-2.32427	-0.160075		1.20096	-0.569313	-0.736676	-0.295394	-0.389719	0.898053		-0.207323	-0.583021	1.37888	-0.190191	-1.09156	1.47478		0.233084	-1.04027	1.38354	-0.669051	0.0442381	1.23383
	0.5	0.933961	0.707383	0.162716	1.00983	-1.28166	0.935624		-0.840407	0.0456314	-1.31269	-0.385472	-1.48681	-1.05334		-0.570475	-0.699059	-0.695379	-1.39218	-2.24366	-0.137076		1.05795	-0.56501	-0.828132	-0.422604	-0.305537	1.0426		-0.116105	-0.896272	1.23781	-0.191325	-0.897773	1.57142		0.14137	-0.952701	1.53938	-0.458829	-0.0248966	1.2627
	0.516667	0.80789	0.623182	-0.0147238	0.859357	-0.875532	0.797676		-0.872844	-0.143717	-1.36611	-0.306045	-1.29492	-1.03357		-0.724518	-0.522864	-0.779419	-1.39411	-2.12653	-0.0573807		1.04744	-0.679945	-0.819903	-0.532928	0.0730506	1.08209		-0.0849613	-0.755495	1.08747	-0.131338	-0.2113	1.70639		0.0724536	-0.896153	1.65314	-0.414844	-0.16035	1.23973
	0.533333	0.765688	0.69361	-0.108029	0.710408	-0.918402	0.581779		-0.942285	-0.234169	-1.58513	-0.375845	-1.11018	-1.10268		-0.819841	-0.391942	-0.880002	-1.21892	-1.79184	-0.114415		0.999918	-0.771025	-0.990711	-0.6401	0.300757	0.862914		-0.163497	-0.626282	0.883755	-0.00862566	0.0149625	1.82955		0.114338	-1.01953	1.53251	-0.660117	-0.350412	1.37419
	0.55	0.78946	0.760866	-0.256155	0.490071	-1.15987	0.325789		-0.981683	-0.332489	-1.84596	-0.463822	-1.16799	-1.07085		-0.885552	-0.436359	-0.886317	-0.992229	-1.63493	-0.190592		1.03229	-0.764847	-1.20289	-0.734322	0.392788	0.960052		-0.0847854	-0.577187	0.721393	0.223217	0.275331	1.67706		0.154374	-1.22874	1.55344	-0.705585	-0.149004	1.67971
	0.566667	0.750259	0.648676	-0.413026	0.500089	-1.3104	0.209272		-1.04883	-0.276195	-2.05585	-0.453108	-1.25035	-1.05801		-0.969394	-0.851586	-0.885615	-1.01339	-1.82693	-0.0528216		1.17063	-0.414389	-1.05225	-0.717914	0.10182	1.07402		-0.104473	-0.67356	0.699307	0.233889	0.615164	1.44118		0.0873517	-1.51828	1.69914	-0.806951	0.0513814	1.93106
	0.583333	0.672475	0.517396	-0.483361	0.729601	-1.36842	0.313533		-1.18948	-0.14805	-2.09144	-0.540585	-1.14009	-1.09279		-1.14202	-1.05356	-0.851299	-0.947386	-1.76467	0.156391		1.10115	-0.320075	-1.11226	-0.814929	-0.164774	0.923603		-0.213202	-0.811122	0.820631	0.205764	0.689189	1.35295		-0.077778	-1.70144	1.31073	-0.820577	-0.0668802	1.92318
	0.6	0.632242	0.519794	-0.322206	0.940769	-0.924786	0.284801		-1.22307	0.0538969	-1.95398	-0.517327	-1.24612	-1.07492		-1.14317	-0.984197	-0.762663	-0.819586	-1.75026	0.579169		0.896826	-0.408263	-0.808922	-0.758897	-0.263606	0.864923		-0.211189	-0.873349	0.801718	0.0787298	0.716967	1.17367		-0.198725	-1.74947	0.711319	-0.652855	-0.102426	1.66208
	0.616667	0.420195	0.436532	-0.0950997	0.83105	-0.673559	0.370873		-0.884988	0.079818	-1.90679	-0.473675	-1.55084	-0.938908		-1.19445	-0.219355	-0.748784	-0.76945	-2.0303	1.18951		0.693634	-0.518166	-0.604381	-0.728337	-0.385623	0.98725		-0.200135	-0.93368	0.675898	-0.0670671	0.605574	0.958071		-0.185535	-1.65928	0.366937	-0.626502	-0.316478	1.60961
	0.633333	0.17266	0.3513	0.020344	0.555706	-0.614582	0.318352		-0.773548	0.0760161	-1.82506	-0.352076	-1.87701	-0.877452		-1.32697	0.429429	-0.762232	-0.730427	-2.1	1.64551		0.610835	-0.568945	-0.130566	-0.649365	-0.318325	1.06435		-0.10322	-0.763423	0.549337	-0.415581	0.666583	0.671243		-0.273258	-1.53022	0.257073	-0.788674	-0.470135	1.50917
	0.65	0.238937	0.371455	0.0752568	0.35681	-0.34586	0.21208		-0.644552	-0.0426525	-1.72571	-0.256091	-1.98969	-0.752732		-1.36289	1.08422	-0.696639	-0.713017	-2.18066	2.13994		0.637391	-0.535183	0.212745	-0.411722	-0.229697	0.904592		-0.0507947	-0.718839	0.44268	-0.418233	0.613783	0.363271		-0.215356	-1.65185	0.185981	-0.943686	-0.395323	1.2656
	0.666667	0.196044	0.253772	0.293737	0.292872	-0.349352	0.200408		-0.590134	-0.111624	-1.61869	-0.049435	-2.08009	-0.818216		-1.44175	1.12554	-0.796692	-0.786814	-2.22275	2.23123		0.692479	-0.699826	0.396233	-0.243257	-0.462557	0.890743		0.118517	-0.851158	0.480577	-0.456291	0.280297	0.127869		-0.0534013	-1.71377	0.0979676	-1.2085	-0.275775	1.28623
	0.683333	0.264453	0.190566	0.523159	0.279327	-0.560979	0.245815		-0.489281	-0.0317427	-1.44214	-0.0949304	-2.13288	-0.755186		-1.43373	1.16362	-1.00676	-0.594423	-2.00747	2.21106		0.7375	-0.654344	0.454196	-0.331122	-0.747438	0.941653		0.269908	-0.841432	0.606782	-0.46213	-0.214258	-0.00294025		-0.13512	-1.46693	-0.0294421	-1.28846	-0.0997351	1.22844
	0.7	0.296472	0.15384	0.42305	0.139536	-0.0918077	0.287584		-0.322785	-0.170128	-1.28893	0.32308	-2.21926	-0.684038		-1.33335	1.09181	-1.16579	0.0804902	-1.59546	2.39309		0.749784	-0.371243	0.611913	-0.342479	-0.813097	0.889737		0.286563	-0.603571	0.755854	-0.635663	-0.283266	0.104601		-0.114164	-1.17017	-0.159803	-1.23177	-0.0478441	1.02892
	0.716667	0.783243	0.0785895	0.38537	0.0387891	0.297494	0.282244		-0.315816	-0.0738981	-1.22172	0.877019	-2.09856	-0.807466		-1.29252	1.05114	-1.25655	0.771573	-1.37915	2.41855		0.763216	-0.257251	0.562208	-0.397138	-0.647715	0.665285		0.27718	-0.401337	0.808015	-0.923243	-0.585351	0.419687		-0.0862012	-0.878364	-0.243818	-1.24407	-0.240037	0.837492
	0.733333	1.08499	0.10542	0.421857	-0.107361	0.490238	0.272451		-0.159384	0.089838	-1.14621	1.12838	-2.16031	-0.826233		-1.35282	1.07667	-1.22373	1.22869	-1.28159	2.19202		0.819396	-0.436825	0.350655	-0.398213	0.17477	0.59843		0.457464	0.0633163	0.780499	-1.09806	-0.661247	0.627616		-0.0135347	-0.678886	-0.373553	-1.18909	-0.281898	0.767826
	0.75	1.05978	0.0536908	0.444486	-0.353363	0.551	0.132406		-0.152582	0.0949043	-1.26527	1.2419	-2.42926	-0.751116		-1.35924	0.950343	-1.17158	1.4379	-1.22173	1.81267		1.06378	-0.395855	0.267778	-0.398784	0.98104	0.636562		0.603268	0.224922	0.573481	-1.24891	-0.806896	0.730046		-0.259853	-0.472147	-0.489821	-0.990653	-0.140391	0.536613
	0.766667	1.02539	0.0352942	0.193652	-0.510172	0.358505	0.0761697		-0.118387	0.0162345	-1.42455	1.30026	-2.36234	-0.773801		-1.29716	0.785923	-1.1896	1.42669	-1.05666	1.34061		1.18804	-0.292572	0.104029	-0.397713	1.70446	0.657459		0.582716	0.232223	0.414825	-1.24072	-0.849556	0.977031		-0.383782	-0.490269	-0.495001	-1.12544	-0.0514421	0.576749
	0.783333	1.05018	0.0312581	-0.0292226	-0.562601	-0.127711	-0.136843		-0.293521	-0.0253141	-1.53878	1.2909	-2.29001	-0.860745		-1.10418	0.0129429	-1.19744	1.28677	-0.909931	0.817856		1.20474	-0.0353106	-0.120985	-0.388725	1.86582	0.622485		0.600573	0.383846	0.375926	-0.985756	-0.882788	1.20541		-0.398098	-0.600034	-0.500247	-1.16041	-0.0810872	0.462112
	0.8	1.08359	0.0650866	-0.141334	-0.578455	-0.272942	-0.197646		-0.270471	0.00902827	-1.54847	1.25286	-2.16161	-0.83518		-1.01209	0.0379328	-1.23721	1.30179	-0.496338	0.540409		1.05061	0.209207	-0.534346	-0.547544	2.26436	0.408879		0.629394	0.384954	0.248898	-0.683238	-0.901512	1.2606		-0.330773	-0.51315	-0.571614	-0.903569	-0.19625	0.417316
	0.816667	1.07711	0.220704	-0.239107	-0.49949	-0.376489	-0.252069		-0.316024	0.257782	-1.49591	1.58695	-1.88947	-0.886068		-0.877349	-0.280999	-1.33229	1.36791	-0.192486	0.165092		0.974271	0.550816	-0.780554	-0.759881	2.60189	0.355709		0.609947	0.589403	0.205234	-0.670511	-0.657381	1.45499		-0.367713	-0.385461	-0.607804	-0.663979	-0.110141	0.488237
	0.833333	1.14956	0.194489	-0.431928	-0.366358	-0.183218	-0.29528		-0.291749	0.449969	-1.4739	1.72074	-1.86715	-0.995164		-0.686794	-0.158508	-1.15709	1.42082	-0.162455	-0.0367886		0.82041	0.819894	-0.948322	-0.873853	3.01786	0.221307		0.497387	0.652891	0.28659	-0.68808	0.0412556	1.62614		-0.561459	-0.494497	-0.618502	-0.66661	-0.0484338	0.41116
	0.85	1.09034	0.113556	-0.52188	-0.284656	-0.315963	-0.25936		-0.385186	0.512971	-1.43532	1.73384	-1.77629	-0.927563		-0.484601	-0.349987	-0.965836	1.11781	-0.249533	-0.138145		0.727321	0.912622	-1.12673	-0.876055	3.29304	0.16369		0.598889	0.568603	0.33334	-0.854306	0.18425	1.72691		-0.62931	-0.653124	-0.666845	-0.563526	0.0151384	0.407328
	0.866667	1.05236	0.0436326	-0.323518	-0.00625887	-0.554965	-0.14674		-0.404627	0.497238	-1.12094	1.19697	-1.71111	-0.942034		-0.411238	-0.228594	-0.911745	0.482667	-0.36402	-0.137559		0.686944	0.881073	-1.19465	-0.960091	3.65874	0.253431		0.658272	0.584739	0.233093	-0.753745	0.264161	1.60225		-0.61416	-0.691322	-0.674462	-0.477552	-0.0938569	0.587595
	0.883333	0.449505	0.00212739	-0.126711	0.181059	-0.239103	-0.102363		-0.276152	0.377611	-0.934953	0.752342	-1.68862	-0.722516		-0.383967	0.00329756	-0.908558	-0.218993	-0.54815	-0.0594034		0.490166	0.901151	-1.11848	-0.998462	3.57678	0.314482		0.716504	0.656177	0.241748	-0.69417	0.508973	1.28389		-0.568682	-0.748118	-0.75501	-0.434966	-0.0582959	0.603688
	0.9	0.410303	-0.0199325	-0.045653	0.291051	0.252004	-0.0703664		-0.254336	0.364394	-0.681628	0.634889	-1.71742	-0.63354		-0.247293	0.356066	-0.95462	-0.756677	-0.524063	-0.055914		0.328178	0.808127	-1.13293	-0.987108	2.64093	0.274129		0.685125	0.486711	0.401883	-0.621785	0.956271	1.23458		-0.279317	-0.794911	-0.852308	-0.400044	-0.0722099	0.760657
	0.916667	0.764326	0.103278	-0.148423	0.319984	0.525594	-0.139652		-0.222187	0.244321	-0.4403	0.769462	-1.74195	-0.559584		-0.141919	0.290713	-0.997155	-1.03159	-0.655731	-0.0087923		0.197467	0.736628	-1.17703	-0.80838	1.88055	0.287654		0.612733	0.540812	0.74327	-0.507915	1.13527	1.20626		0.0280384	-0.975173	-0.785125	-0.487795	-0.168948	0.907178
	0.933333	0.98596	0.266498	-0.303005	0.278523	0.479347	-0.0561152		-0.421929	0.280025	-0.167694	0.784056	-1.67374	-0.446058		0.101602	0.0939994	-0.994958	-0.719619	-0.862374	-0.140757		0.229295	0.762981	-1.17329	-0.780134	1.28869	0.348143		0.708144	0.596448	1.17319	-0.401405	1.15066	1.16988		0.428887	-0.944535	-0.596706	-0.535859	-0.25809	0.679132
	0.95	0.997006	0.321465	-0.376393	0.163583	0.617001	-0.0425766		-0.459176	0.336427	0.117558	1.0123	-1.57578	-0.301814		0.334517	-0.179703	-0.986351	-0.498665	-0.711755	-0.253055		0.276677	0.64315	-1.18257	-0.75288	0.982181	0.295298		0.912066	0.427397	1.41182	-0.66493	1.22896	1.55789		0.618955	-0.832725	-0.334409	-0.456089	-0.142916	0.478856
	0.966667	1.0822	0.131046	-0.401555	0.16403	0.586912	0.142779		-0.540071	0.3214	0.127174	1.32175	-1.60223	-0.288739		0.387689	-0.806249	-0.898141	-0.571446	-1.1501	-0.312404		0.340444	0.4233	-1.19762	-0.624048	0.241992	0.432658		1.17536	0.255717	1.84325	-0.881533	1.29448	1.89685		0.7987	-0.947792	-0.123516	-0.478003	0.0202197	0.237737
	0.983333	1.25704	0.151817	-0.34827	0.127942	0.539423	0.157839		-0.581785	0.23474	0.134022	1.18804	-1.6948	-0.141683		0.332288	-0.971226	-0.871791	-0.680056	-1.2786	-0.32987		0.39546	0.0246714	-1.13238	-0.525674	-0.38757	0.56727		1.32285	0.180419	2.14343	-0.936372	1.07539	1.78347		0.870951	-0.95623	0.0176654	-0.563585	-0.0376342	0.000948551
	1	1.37487	0.356449	-0.239792	0.0386516	0.506242	0.196812		-0.577652	0.129113	0.204887	1.44259	-1.73405	-0.0456832		0.270965	-1.02543	-0.983181	-0.535885	-1.38234	-0.18312		0.473007	-0.355419	-1.04478	-0.443755	-0.950261	0.752279		1.26342	0.317598	2.10563	-0.820962	0.419719	1.72164		0.842756	-0.846987	0.063	-0.512982	-0.142911	-0.0416988
	1.01667	1.43009	0.504543	-0.249937	-0.0838264	0.568205	0.0311324		-0.509669	0.0213524	0.0293339	1.78505	-1.57808	-0.0273415		0.180308	-0.685369	-1.0611	-0.218495	-1.58304	-0.117199		0.531965	-0.412533	-1.05367	-0.361761	-1.34828	0.676292		0.97892	0.355149	2.10083	-0.74462	0.178285	1.64726		0.77004	-0.892646	-0.000261992	-0.565088	-0.0483795	-0.23842
	1.03333	1.48727	0.585912	-0.477134	-0.420158	0.313729	-0.157933		-0.479728	0.0481746	-0.183521	2.0334	-1.09834	0.0304407		0.194062	-0.839477	-1.08897	-0.0528965	-1.9898	-0.25473		0.543061	-0.323514	-1.16694	-0.304688	-1.86293	0.61848		0.891552	0.392526	2.18148	-0.787253	0.218566	1.58898		0.763313	-1.01441	-0.0841095	-0.516207	0.207831	-0.479918
	1.05	1.97843	0.74077	-0.661934	-0.535657	-0.243736	-0.354931		-0.562757	-0.0966126	-0.255965	2.07861	-1.10485	0.0537392		0.438953	-1.07063	-1.06	-0.105356	-2.04453	-0.395945		0.58857	-0.29113	-1.33413	-0.16986	-2.12835	0.864312		0.7805	0.193044	2.13303	-0.712915	0.106672	1.6064		0.738724	-1.02665	-0.155011	-0.51223	0.26282	-0.62478
	1.06667	2.18683	0.704415	-0.757687	-0.533973	-0.431152	-0.399419		-0.762842	-0.371608	-0.346228	1.97073	-1.25303	0.23728		0.587138	-1.36382	-1.06137	-0.0492865	-2.0695	-0.345754		0.455522	-0.123572	-1.43944	-0.125659	-2.01487	1.0274		0.591603	0.0808376	1.99865	-0.715155	-0.319539	1.62466		0.380899	-0.953416	-0.168223	-0.680548	0.583479	-0.650578
	1.08333	1.97565	0.600023	-0.91073	-0.540984	-0.416276	-0.330759		-0.71888	-0.508601	-0.390961	1.93403	-1.24592	0.296525		0.492704	-1.29848	-1.07402	0.0407434	-1.89084	-0.234481		0.267074	-0.0812999	-1.52957	-0.342429	-1.84384	1.0237		0.623304	-0.152171	1.83468	-0.677906	-0.431449	1.43056		0.183972	-0.730949	-0.190452	-0.789851	0.692672	-0.615771
	1.1	1.8928	0.642665	-1.02396	-0.528428	-0.140334	-0.501913		-0.513827	-0.55979	-0.40136	1.97178	-1.37413	0.305444		0.241847	-1.18647	-1.07604	-0.0894116	-1.83035	0.0660601		0.111932	-0.0700637	-1.57812	-0.259601	-1.66101	0.952638		0.481793	-0.294754	1.55114	-0.595172	-0.539631	1.28845		-0.213562	-0.636568	-0.337177	-0.870068	0.861494	-0.450286
	1.11667	1.89117	1.37279	-1.12083	-0.510446	0.076545	-0.472774		-0.130622	-0.504668	-0.464551	1.76705	-1.50808	0.315184		0.01627	-1.30821	-1.05917	0.108546	-1.8874	0.137119		0.151641	-0.141542	-1.5353	-0.129092	-1.06447	0.949836		0.119754	-0.111794	1.49917	-0.341045	-0.289224	0.637847		-0.366141	-0.64464	-0.459006	-1.0534	0.974532	-0.151047
	1.13333	1.74633	1.70522	-1.13021	-0.632331	0.197892	-0.646238		-0.112916	-0.31847	-0.477175	1.43502	-1.6839	0.476986		-0.220436	-1.22864	-1.00056	0.290108	-1.61741	-0.0330985		0.138826	-0.257247	-1.52192	-0.0270234	-0.80287	0.790654		-0.294796	-0.0369219	1.10514	0.00560469	0.0451279	0.269824		-0.603827	-0.386844	-0.549162	-1.30295	0.774094	0.177876
	1.15	1.53931	1.66966	-1.17208	-0.694204	0.286627	-0.643605		-0.236682	-0.0596994	-0.542795	1.1842	-1.76776	0.631063		-0.371929	-1.24082	-0.99566	0.628057	-1.6239	-0.0857369		0.116398	-0.125687	-1.7004	0.0548385	-0.543583	0.802987		-0.574995	-0.018123	0.820613	-0.0763604	-0.0546281	0.127872		-0.724378	-0.332773	-0.644924	-1.39644	0.870046	0.33706
	1.16667	1.41923	1.54939	-1.16171	-0.772852	0.353704	-0.671768		-0.314092	0.0715044	-0.558155	0.790568	-1.66416	0.586808		-0.437676	-1.11985	-1.055	0.622488	-1.6903	-0.220679		0.0681646	0.0783266	-1.91761	0.111405	-0.385291	0.61268		-0.492273	0.112701	0.714911	-0.21924	0.0285965	-0.19215		-0.691731	-0.346768	-0.588554	-1.50386	1.10017	0.34543
	1.18333	1.46893	1.49972	-1.09904	-0.691014	0.386317	-0.521938		-0.390171	0.0926309	-0.541062	0.43683	-2.14728	0.458613		-0.594657	-1.13652	-0.996718	0.345344	-1.59567	-0.210375		-0.0255244	0.0714669	-2.12152	0.225129	-0.173727	0.568309		-0.33656	0.111554	0.654486	-0.186179	0.020149	-0.491256		-0.615976	-0.402777	-0.530558	-1.57884	1.16933	0.160843
	1.2	1.32706	1.45925	-0.985111	-0.425891	0.484173	-0.339493		-0.455123	0.119657	-0.501977	0.253146	-2.63194	0.435523		-0.689636	-0.896821	-0.930293	0.106475	-1.4438	-0.218157		-0.0366702	-0.0156424	-2.20188	0.465808	0.0325971	0.368932		-0.359535	0.22493	0.619943	-0.168995	-0.26249	-0.528408		-0.683364	-0.29654	-0.51981	-1.44685	1.11989	0.187056
	1.21667	0.676514	1.58506	-0.947473	-0.424225	0.64926	-0.180921		-0.451263	0.354426	-0.449133	0.312978	-2.48564	0.314078		-1.09979	-1.01433	-0.844708	0.314737	-1.22347	-0.129879		-0.125207	-0.122447	-2.04508	0.407854	0.309262	0.16166		-0.514775	0.414401	0.611818	-0.117775	-0.215532	-0.341263		-0.611982	0.162719	-0.423893	-1.25173	0.979362	0.219498
	1.23333	0.346559	1.9086	-0.948514	-0.500376	0.492484	-0.0715765		-0.390261	0.581128	-0.435123	0.450724	-2.26598	0.0572404		-1.26291	-0.837436	-0.848817	0.246694	-1.01279	-0.0933435		-0.180494	-0.356175	-1.98036	0.544991	0.364458	0.0655289		-0.696507	0.507216	0.625122	-0.0039573	-0.168624	-0.37153		-0.462054	0.229912	-0.301573	-1.19404	0.532264	0.266263
	1.25	0.272362	2.21764	-0.795979	-0.459514	0.404424	0.0772249		-0.483593	0.951604	-0.329472	0.547399	-2.20723	0.0496328		-1.27183	-0.647056	-0.853099	0.104804	-1.04651	-0.303156		-0.0865298	-0.515359	-1.91486	0.76175	0.185796	0.0196426		-0.827584	0.637574	0.508657	0.0581085	-0.139564	-0.416928		-0.357088	0.0897837	-0.347722	-1.10929	0.584626	1.01561
	1.26667	0.125553	2.16766	-0.44841	-0.390776	0.284609	0.107189		-0.735144	1.04558	-0.269698	0.734678	-2.00776	0.142607		-1.27463	-0.641118	-0.770557	0.0679325	-0.909331	-0.455706		-0.0464453	-0.712691	-2.04157	0.711182	-0.0577173	0.00564558		-0.735131	0.820722	0.377199	0.0149613	-0.137991	-0.609223		-0.129751	-0.00217213	-0.557661	-0.947791	0.56369	1.48443
	1.28333	-0.0249921	1.56985	-0.405837	-0.357117	0.28559	0.0485812		-0.972084	1.00312	-0.21993	0.744183	-2.01308	0.217795		-1.14966	-0.797124	-0.765699	0.0603221	-0.980473	-0.426508		-0.0501392	-0.777985	-2.28737	0.566299	-0.559398	0.0180939		-0.742843	0.90829	0.197806	-0.165324	-0.0704575	-0.743992		0.138768	-0.0958089	-0.741689	-0.876467	0.542884	1.68934
	1.3	-0.159592	1.38682	-0.507072	-0.221979	0.266104	0.131699		-0.932357	0.863803	-0.246294	0.802994	-1.65517	-0.0127597		-0.921051	-1.08716	-0.695526	0.0606856	-1.12889	-0.368132		0.0614905	-0.624931	-2.34794	0.40618	-0.503735	0.263628		-0.930396	0.840102	0.310839	-0.231499	-0.341229	-0.836128		0.387557	-0.31767	-0.829223	-0.771284	0.690157	1.75793
	1.31667	-0.292577	1.20254	-0.535309	-0.193367	0.0602162	0.228634		-0.0610774	1.21362	-0.242517	0.880199	-1.02029	-0.125389		-0.833141	-1.23647	-0.64884	-0.19801	-0.972342	-0.213748		0.0884513	-0.318828	-2.33477	0.468888	-0.419518	0.508063		-1.06865	0.756706	0.458286	-0.0699017	-0.358924	-0.853363		0.502448	-0.290885	-0.96782	-0.837452	0.51254	1.95989
	1.33333	-0.394543	1.61659	-0.669376	-0.153407	-0.149824	0.347229		0.47977	1.23399	-0.203286	0.838165	-0.81286	-0.00657099		-0.692898	-1.46582	-0.715337	-0.437408	-0.506288	0.0236117		0.0610225	-0.245926	-2.37436	0.461972	-0.114921	0.676118		-1.15132	0.332036	0.548389	0.0429962	-0.375277	-0.910631		0.377701	-0.103835	-1.14205	-0.746219	0.19034	2.18836
	1.35	-0.620551	1.99972	-0.769269	-0.180286	-0.0834144	0.390411		0.667068	1.25925	-0.128108	0.708952	-0.732882	0.0563096		-0.557214	-1.76764	-0.668953	-0.586275	-0.200363	0.0375446		0.0597733	-0.287556	-2.25533	0.293032	0.635883	0.943615		-1.22697	0.043159	0.56514	0.0573852	-0.299046	-0.835101		0.319129	0.151797	-1.22429	-0.598615	-0.302914	2.40033
	1.36667	-0.866825	2.22254	-0.743277	-0.0884387	0.215662	0.278882		0.843901	1.16777	-0.0869365	0.690446	-0.78459	0.0691155		-0.444814	-1.8254	-0.666246	-0.611273	0.0656479	0.0858507		0.340775	-0.446055	-2.17946	0.0939961	0.818271	1.07869		-1.25572	-0.32334	0.58196	0.0936889	-0.163123	-1.17735		0.207751	0.103421	-1.16712	-0.700134	-0.39097	2.39248
	1.38333	-1.07616	2.02501	-0.691021	-0.017376	0.182492	0.334393		0.950124	1.31642	-0.0443732	0.589344	-1.04446	0.167868		-0.234041	-0.964365	-0.733761	-0.745205	0.354318	0.148487		0.479329	-0.472007	-2.02462	0.0962779	0.8574	1.13306		-1.15438	-0.519516	0.387344	0.0510601	-0.299664	-1.45253		0.135649	-0.285781	-1.27497	-0.839744	-0.340687	2.6496
	1.4	-1.30864	1.7006	-0.642624	0.00787574	-0.139716	0.182091		0.890178	1.35691	0.155021	0.414714	-1.03812	0.348485		-0.205142	-0.306762	-0.619704	-0.793431	0.310149	0.143927		0.528919	-0.431922	-1.69072	-0.0665235	1.23795	1.13897		-0.754455	-0.620043	0.221435	-0.172671	-0.228722	-1.61882		0.065781	-0.261637	-1.4264	-0.931141	-0.288322	2.65913
	1.41667	-1.5315	1.52474	-0.683688	0.243711	-0.259908	0.152872		0.889519	1.09198	0.1652	-0.017544	-1.04208	0.399241		-0.0903116	0.423888	-0.680438	-0.655193	0.310432	0.154577		0.431806	-0.454792	-1.63104	-0.200023	1.41526	1.17246		-0.699121	-0.668078	0.152149	-0.299976	0.0598827	-1.63052		-0.0921294	-0.324277	-1.24672	-1.0393	-0.46457	1.85263
	1.43333	-1.64748	1.62939	-0.829077	0.412345	-0.18472	0.148991		0.89679	1.10639	0.168236	-0.305929	-1.15573	0.307592		-0.0989949	1.1745	-0.796145	-0.741652	0.0526101	0.103205		0.386952	-0.441875	-1.58681	-0.222733	1.49497	1.13268		-0.669617	-0.963954	0.165197	-0.17469	0.149766	-1.51422		-0.436668	-0.44485	-1.07785	-1.13788	-0.778672	1.58823
	1.45	-1.79001	1.68311	-0.814864	0.705051	-0.224517	0.0205634		0.815456	1.31856	0.223197	-0.443409	-1.20913	0.121967		-0.105718	2.24469	-0.940098	-1.09846	0.0175776	0.142724		0.425031	-0.276444	-1.52456	-0.230663	1.49993	1.09044		-0.516799	-1.18962	0.174329	-0.327963	-0.178796	-1.48903		-0.693437	-0.421021	-1.19369	-1.15063	-0.931584	1.41308
	1.46667	-1.90647	1.74541	-0.928434	1.37196	-0.335566	-0.125944		0.914546	1.15337	0.33624	-0.622152	-1.78714	0.17865		-0.116017	2.99855	-1.11254	-1.38375	0.0401406	0.175034		0.300203	-0.376455	-1.58259	-0.253775	1.54001	0.944125		-0.291387	-1.2678	0.0890651	-0.571893	-0.168391	-1.54749		-0.975846	-0.313399	-1.21543	-1.09372	-1.05179	1.34019
	1.48333	-2.1224	2.03244	-1.0957	1.8159	-0.1638	-0.23513		0.297745	0.562474	0.359142	-0.7096	-2.54861	0.139339		-0.168852	3.94885	-1.18528	-1.44074	-0.0940331	0.038616		0.315725	-0.602933	-1.63398	-0.511711	1.57666	0.69181		-0.241379	-1.44789	0.00424514	-0.617744	-0.127203	-1.59429		-0.875885	-0.405999	-0.871059	-0.951478	-1.11318	1.25542
	1.5	-2.32312	1.63918	-1.16676	2.40517	-0.177402	-0.29639		0.0784882	0.343119	0.274436	-0.758751	-2.6259	0.0577091		-0.225801	4.27607	-1.18495	-1.54275	-0.442801	-0.135946		0.399082	-0.701482	-1.61812	-0.561226	1.16791	0.531579		-0.183834	-1.37944	0.0306377	-0.516355	-0.177302	-1.61367		-0.843864	-0.648147	-0.624394	-0.9719	-0.970396	0.946606
	1.51667	-2.43632	1.27013	-1.21565	2.51891	-0.473889	-0.296862		-0.0157802	0.485433	0.213135	-0.758844	-1.86839	-0.063426		-0.152022	4.82289	-1.26975	-1.64375	-0.715593	-0.0622767		0.355831	-0.781582	-1.50793	-0.485191	0.548756	0.42514		-0.133007	-1.23412	0.0183611	-0.400888	-0.212306	-1.62676		-0.813321	-0.797113	-0.49911	-1.09861	-0.797256	0.829443
	1.53333	-2.38455	1.01865	-1.31096	2.41526	-0.676029	-0.37765		-0.149148	0.498751	0.150207	-0.861354	-1.4669	-0.155614		-0.292116	5.42549	-1.21292	-1.73773	-0.989883	-0.00505826		0.0423096	-0.759354	-1.3089	-0.489806	1.13201	0.413046		-0.0101917	-1.13293	0.0582757	-0.428521	-0.240286	-1.53768		-0.666978	-0.963577	-0.315008	-1.04282	-0.88406	0.811026
	1.55	-2.32735	1.10086	-1.25474	2.44	-0.645193	-0.366568		-0.200084	0.137026	0.14234	-0.884939	-1.26656	-0.189578		-0.374546	5.2566	-1.14217	-1.79032	-1.4549	0.182566		-0.016637	-0.782577	-1.57393	-0.543096	1.43923	0.382866		0.842411	-1.09625	0.793062	-0.398338	-0.328902	-1.61941		-0.599401	-0.990948	-0.160689	-1.00718	-0.878371	0.663058
	1.56667	-2.33114	1.07194	-1.07052	2.4922	-0.431653	-0.426268		-0.230104	-0.0796704	0.0619611	-0.947477	-1.30439	0.254617		-0.36328	5.06034	-1.09002	-1.84525	-1.2168	0.274663		0.0222334	-0.735739	-1.77137	-0.619952	1.32568	0.350751		0.981985	-1.03036	1.30104	-0.164343	-0.515847	-1.51445		-0.578854	-1.1776	-0.246576	-0.944724	-0.660067	0.538093
	1.58333	-2.28861	1.03839	-0.855536	2.24547	-0.333362	-0.49425		-0.25923	-0.232071	-0.0135067	-0.92547	-1.34121	0.184645		-0.58392	4.43597	-1.04762	-2.01897	-0.950831	0.339706		0.0808314	-0.609154	-1.68966	-0.692967	1.43697	0.286782		1.00826	-1.15364	1.38797	-0.191878	-0.435635	-1.50677		-0.466739	-1.19804	-0.496864	-0.776526	-0.366248	0.524547
	1.6	-2.18633	0.725735	-0.854045	2.14661	-0.469979	-0.512261		-0.329584	-0.308389	-0.134326	-0.884855	-1.3388	0.0477253		-0.778718	3.68309	-1.05488	-2.18644	-0.99053	0.239698		0.0161335	-0.495876	-1.34357	-0.821382	1.5774	0.462575		0.834138	-1.13568	1.39779	-0.221262	-0.527396	-1.53347		-0.341226	-1.15408	-0.558887	-0.262306	0.19143	0.416236
	1.61667	-1.96073	0.470431	-0.79128	1.74837	-0.418448	-0.339437		-0.396052	-0.488078	-0.257759	-0.880167	-0.961885	-0.0256475		-0.983708	3.231	-0.995772	-2.02635	-1.01533	0.189068		0.0807408	-0.508368	-1.08414	-0.816704	1.83135	0.520608		0.518284	-0.967169	1.33723	-0.156543	-0.645124	-1.61366		-0.430433	-1.12958	-0.494655	-0.132946	1.1544	0.214421
	1.63333	-1.25802	0.314478	-0.464894	1.0605	-0.0766464	-0.245674		-0.481392	-0.466799	-0.459364	-0.896461	-0.59045	-0.127343		-1.1073	3.42289	-0.927857	-2.01921	-0.927237	0.255798		0.415705	-0.474394	-0.862212	-0.763937	1.8581	0.522251		0.389598	-0.844378	1.25517	-0.0691867	-0.626006	-1.75068		-0.472289	-1.25131	-0.514376	-0.192652	2.26181	0.125815
	1.65	-0.788733	0.17553	-0.173008	0.676543	0.0014643	-0.261095		-0.63798	-0.389777	-0.598169	-1.04535	-0.438383	-0.131218		-1.09429	3.10502	-0.758865	-2.00057	-0.773402	0.378231		0.634047	-0.514529	-0.653792	-0.746313	1.95273	0.509717		0.344102	-0.769513	1.25194	-0.0700251	-0.510172	-1.79728		-0.535275	-1.42292	-0.621172	-0.213897	2.83485	0.164278
	1.66667	-0.769884	0.379888	0.0999756	0.356958	0.117054	-0.313379		-0.760343	-0.385533	-0.602177	-1.08126	-0.630407	-0.0181895		-1.06531	3.74151	-0.629378	-1.96084	-0.579928	0.419773		0.703461	-0.669792	-0.440363	-0.647635	2.09848	0.471279		0.221553	-0.667427	1.24913	-0.203641	-0.381565	-1.81723		-0.365014	-1.45861	-0.568102	-0.0901045	2.87691	0.279705
	1.68333	-0.673562	0.443474	0.188059	0.300184	0.405937	-0.18446		-0.861719	-0.556071	-0.617672	-1.11513	-1.27584	0.0130717		-1.08769	3.82862	-0.698841	-1.88873	-0.415093	0.457109		0.710765	-0.694189	-0.492372	-0.651656	2.14106	0.460324		0.105498	-0.403417	1.23947	-0.317231	-0.351401	-1.81226		-0.316097	-1.43617	-0.549121	0.0632387	2.97692	0.310506
	1.7	-0.675262	0.535146	0.290923	0.222181	0.384312	-0.0595006		-0.906573	-0.689861	-0.566903	-1.04148	-1.29297	-0.019044		-1.094	3.55054	-0.78252	-1.81248	-0.281315	0.465183		0.686377	-0.477334	-0.591379	-0.550344	1.56641	0.738774		-0.250539	-0.0486709	1.37561	-0.390796	-0.291209	-1.68125		-0.466681	-1.41394	-0.831678	0.0891009	2.98236	0.240949
	1.71667	-0.664451	0.716074	0.32622	0.229127	0.182587	-0.180397		-0.927178	-0.689001	-0.58261	-0.969919	-0.983205	-0.0168776		-1.09482	3.19586	-0.872397	-1.79474	-0.123698	0.331149		0.758589	-0.286596	-0.55439	-0.535929	1.71322	1.00203		-1.23859	0.438479	0.908105	-0.435807	0.188961	-1.52356		-0.446347	-1.42144	-0.967957	0.0988783	3.04081	0.122704
	1.73333	-0.485699	0.66975	0.175868	0.196337	-0.0198871	-0.0916874		-0.843202	-0.593785	-0.665813	-0.883063	-0.933445	-0.147434		-1.04652	2.66354	-0.97707	-1.84266	-0.408004	0.13342		0.826477	-0.32629	-0.569594	-0.421185	1.65977	1.24811		-1.53065	0.538002	0.595535	-0.540918	0.260895	-1.56003		-0.546095	-1.3165	-0.886949	0.0828015	2.74678	0.0828107
	1.75	-0.428534	0.464503	0.0844344	0.144142	-0.0951501	-0.103339		-0.804793	-0.399667	-0.706759	-0.791171	-0.969575	0.045204		-1.0108	2.49926	-0.95062	-1.78389	-0.472368	0.108452		0.83316	-0.264211	-0.681447	-0.350004	1.75291	1.26502		-1.63446	0.528385	0.59981	-0.242817	-0.0898137	-1.66918		-0.776665	-1.30563	-0.779059	-0.0897036	2.73209	-0.0398884
	1.76667	-0.535216	0.407166	0.139726	0.0667659	-0.0459007	-0.129017		-0.724184	-0.51128	-0.648916	-0.82036	-0.720792	0.0983132		-0.929286	3.39723	-0.701864	-1.64631	-0.168242	0.141349		0.898969	-0.252656	-0.780024	-0.103248	1.91438	1.05779		-1.58268	0.513182	0.553654	0.00396914	-0.0821393	-1.8313		-0.813241	-1.2119	-0.553062	-0.434834	2.51692	-0.236005
	1.78333	-0.744355	0.561428	0.233836	0.107762	-0.0307737	-0.169565		-0.806578	-0.541601	-0.597251	-0.806716	-0.921691	0.104059		-0.894274	3.61574	-0.453453	-1.29223	-0.129831	0.118101		0.646358	-0.161692	-0.969028	-0.0289188	1.87597	0.988525		-1.31814	0.452299	0.589004	0.125277	0.105326	-1.77972		-0.827053	-1.22613	-0.205552	-0.438791	2.28235	-0.199238
	1.8	-1.50937	0.791364	0.193277	0.144021	-0.154876	-0.087501		-0.888255	-0.646342	-0.537575	-0.723264	-0.893409	0.103426		-0.838959	3.34781	-0.285057	-1.3203	-0.0887264	0.111797		0.310894	-0.194071	-0.76232	0.0887879	1.94632	0.867277		-1.19909	0.521522	0.600877	0.0739111	0.252333	-1.41287		-0.695669	-1.1877	0.0104707	-0.400616	1.69983	-0.201484
	1.81667	-1.72398	0.748651	0.137871	0.0701008	-0.231534	-0.0780645		-0.82556	-0.571864	-0.448274	-0.597321	-0.961333	0.0472548		-0.722413	3.49604	-0.273795	-1.2864	-0.0293804	0.201377		0.211765	-0.083071	-0.58296	0.114149	2.03789	0.847481		-0.88842	0.763306	0.59818	0.0299144	0.683619	-0.333663		-0.719607	-1.11899	0.0238975	-0.420592	1.17515	-0.282052
	1.83333	-1.63241	0.584934	0.0929928	-0.277885	-0.103671	-0.0980089		-0.628281	-0.515864	-0.38708	-0.406335	-0.76109	-0.0545688		-0.749801	3.11461	-0.186876	-1.16817	-0.256686	0.161966		0.117489	0.252299	-0.501226	0.0284898	2.08762	0.892451		-0.741897	1.03768	0.622876	0.138588	0.79321	-0.12965		-0.871797	-1.05345	-0.0433456	-0.643554	1.16688	-0.0809804
	1.85	-1.76326	0.528964	0.0788906	-0.405591	0.253084	-0.397305		-0.436192	-0.499326	-0.316949	-0.138868	-0.421649	-0.0714359		-0.787034	2.85897	-0.0307788	-1.18698	-0.386207	0.0931817		0.0719803	0.476074	-0.346273	-0.0565169	1.9894	0.897988		-0.400516	0.998901	0.591668	0.414309	0.835875	-0.298373		-0.841516	-0.878528	-0.136164	-0.755644	1.51026	0.0854677
	1.86667	-1.77205	0.276345	-0.0495564	-0.508344	0.45422	-0.50821		-0.0989346	-0.385366	-0.467551	-0.0808342	-0.393417	-0.195415		-0.801587	2.76909	0.0408495	-0.852039	-0.38636	0.0429242		0.0911567	0.215557	-0.290258	-0.219354	1.70962	0.566106		-0.167411	0.702763	0.346676	0.535099	0.779678	-0.55471		-0.739683	-0.69622	-0.0699126	-0.791285	1.69837	0.394621
	1.88333	-1.77889	-0.0346254	-0.166249	-0.671782	0.460463	-0.551597		0.0747704	-0.392831	-0.555872	-0.0562987	-0.321671	-0.268508		-0.843291	2.52294	0.49219	-0.453671	-0.583757	0.0682235		0.025824	0.145129	-0.24934	-0.173799	1.38912	0.357363		-0.0236517	0.156944	0.188836	0.531868	0.39847	-0.753278		-0.6192	-0.704747	-0.0287456	-0.706842	1.7237	0.640299
	1.9	-1.96871	0.129872	-0.208444	-0.729086	0.434529	-0.521071		0.0959776	-0.527498	-0.527651	-0.0452077	-0.109803	-0.429953		-0.833296	2.74599	0.66649	-0.401674	-0.457982	0.355736		-0.0898939	0.291511	-0.284453	-0.198295	1.69937	0.208429		-0.0475092	0.0319307	0.215774	0.518818	0.275984	-0.827703		-0.421083	-0.706925	-0.0619953	-0.704121	2.39428	0.764797
	1.91667	-2.09716	0.157959	-0.0659349	-0.636517	0.560645	-0.374574		0.0297041	-0.517539	-0.472007	0.00295472	-0.171401	-0.622926		-0.612468	2.6753	0.554363	-0.440461	-0.158463	0.527744		-0.10118	0.590396	-0.30912	-0.245784	1.80139	0.253252		-0.0649121	0.130969	0.194695	0.25295	0.398412	-0.756435		-0.305453	-0.650226	-0.193978	-0.747358	2.65777	1.20687
	1.93333	-2.04205	0.363127	0.116056	-0.528676	0.632318	-0.317107		-0.0647998	-0.570701	-0.450759	0.447822	-0.49669	-0.602324		-0.548034	2.1648	0.203955	-0.643471	-0.220759	0.807328		-0.0539472	0.764211	-0.283856	-0.381389	1.7214	0.288999		-0.236901	0.111006	0.177455	0.10924	0.42819	-0.71383		-0.275687	-0.566212	-0.41746	-0.788047	3.72702	1.76798
	1.95	-2.03879	0.549473	0.0848868	-0.525428	0.695673	-0.207509		0.142043	-0.566919	-0.4269	1.15357	-0.562396	-0.534883		-0.343417	2.71669	-0.00789578	-1.09364	-0.161253	0.960894		0.133778	0.799317	-0.248483	-0.427167	1.81938	0.188632		-0.345071	0.209851	0.233932	0.179905	0.291957	-0.759589		-0.100592	-0.346404	-0.685977	-0.720652	3.95935	2.00472
	1.96667	-2.02527	0.172335	-0.0125611	-0.616842	0.583812	-0.30814		0.280153	-0.55592	-0.406088	1.33337	-0.626457	-0.539459		-0.255273	3.18609	-0.295487	-0.803282	-0.101385	0.905258		0.133529	0.860001	-0.436515	-0.514862	1.56236	0.231472		-0.467416	0.00530309	0.304985	0.239277	0.166503	-1.09552		-0.0655645	0.239431	-0.706043	-0.733427	3.92866	1.91025
	1.98333	-2.03889	-0.0279296	-0.0897209	-0.479381	0.561331	-0.385118		0.0675437	-0.553232	-0.421185	1.5092	-0.659312	-0.454088		-0.438101	3.63585	-0.477818	-0.704869	-0.213541	0.779236		0.072243	0.689253	-0.441033	-0.456287	1.29955	0.183256		-0.810017	-0.318724	0.266813	0.429155	-0.171842	-1.93128		0.0138744	0.62173	-0.546539	-0.616372	4.29718	1.82079
	2	-2.09799	0.207426	-0.166001	-0.312084	0.1761	-0.406408		-0.0779264	-0.111739	-0.554172	1.6878	-0.775678	-0.474619		-0.487441	4.48247	-0.706313	-0.670022	-0.0947986	0.742813		0.112038	0.418737	-0.407293	-0.463959	1.18316	0.210757		-1.10139	-0.880866	0.234471	0.37297	-0.283953	-1.85789		0.208621	0.606912	-0.259482	-0.43675	4.45033	1.93334
	2.01667	-2.0997	0.970942	-0.215194	-0.082502	-0.48826	-0.319067		-0.197744	0.260295	-0.562458	1.84878	-1.32778	-0.352441		-0.434648	5.22149	-0.771589	-0.506526	-0.40489	0.687618		0.190493	0.243257	-0.433567	-0.246791	0.931736	0.420412		-1.42942	-1.02506	0.227239	0.1524	-0.217009	-1.6042		0.2873	0.492192	-0.067531	-0.338244	4.25346	1.79845
	2.03333	-2.0595	1.26392	-0.209103	0.149115	-0.425342	-0.177216		-0.422341	0.487324	-0.56565	1.85404	-1.5479	-0.0933966		-0.350958	5.55036	-0.975287	-0.666886	-0.397419	0.700432		0.170345	0.310974	-0.550106	-0.210366	0.79466	0.596179		-1.62887	-0.69674	0.113607	0.302705	-0.209578	-1.35162		0.302988	0.407085	-0.0439392	-0.212411	4.18054	1.42496
	2.05	-2.03881	1.17996	-0.185012	0.300908	-0.0725487	-0.220353		-0.540766	0.831103	-0.534618	1.82498	-1.82009	-0.237624		-0.239944	5.94757	-1.45247	-0.892519	-0.25227	0.846776		0.126861	0.342161	-0.466597	-0.275255	0.380884	0.605319		-1.80558	-0.278664	0.0770167	0.445794	-0.11326	-1.33956		0.165885	0.448557	-0.0682736	-0.19142	4.24773	1.20396
	2.06667	-1.97407	0.978134	-0.202516	0.367368	0.0665884	-0.300704		-0.537763	1.0281	-0.536831	1.74315	-1.57818	-0.413965		-0.129586	5.92847	-1.66303	-0.815368	-0.558372	1.04649		0.137395	0.288696	-0.29226	-0.1782	-0.0847428	0.536165		-1.81602	0.187915	0.00371454	0.437758	-0.141464	-1.44911		0.107433	0.701349	-0.0509898	-0.164716	3.70308	1.06135
	2.08333	-1.97863	0.945836	-0.459563	0.241189	-0.0480028	-0.310479		-0.379126	1.05657	-0.529012	1.62098	-0.975091	-0.413151		-0.0958259	6.16109	-1.56249	-0.555066	-0.904567	1.04889		0.112631	0.00251628	-0.0444244	-0.151414	-0.163222	0.45317		-1.7714	0.310568	0.11382	0.214533	-0.199703	-1.49084		0.077438	0.68395	-0.0439762	-0.138087	3.3164	0.717181
	2.1	-2.14605	0.677355	-0.698192	0.184794	-0.145534	-0.286631		-0.293147	1.07558	-0.558672	1.27563	-0.904389	-0.154275		0.257248	6.07827	-1.47303	-0.162829	-0.878103	0.811365		-0.0073548	-0.179912	0.0737873	-0.143669	-0.411846	0.524372		-1.69287	0.276687	0.257856	0.0322273	-0.193458	-1.41299		0.116439	0.6628	-0.03443	-0.237864	2.19347	0.293865
	2.11667	-2.18821	0.433054	-0.687223	0.271745	-0.303206	-0.377152		-0.481548	1.06036	-0.464344	0.6757	-1.1272	-0.0781286		0.30494	5.79126	-1.52712	0.0939705	-0.793204	0.791859		-0.111924	-0.380946	0.360035	-0.220581	-0.557738	0.787407		-1.699	0.296299	0.191749	-0.120363	-0.129971	-1.36313		0.00563714	0.495742	-0.00594867	-0.32528	1.79604	-0.0227931
	2.13333	-2.16831	0.503837	-0.516572	0.447413	-0.327562	-0.316644		-0.677789	1.16248	-0.391338	0.705909	-1.18815	0.0197158		0.309646	5.65514	-1.49732	0.160046	-0.626956	0.816546		-0.0944557	-0.458521	0.543287	-0.277261	-0.389831	0.925762		-1.60609	0.28264	0.123488	-0.170751	-0.196703	-1.56481		-0.0521607	0.053041	-0.257749	-0.298026	1.87011	0.121195
	2.15	-2.00657	0.661697	-0.504012	0.4936	-0.332878	-0.0746538		-0.625284	1.05795	-0.375217	0.608415	-1.33492	0.016392		0.417198	5.09343	-1.44661	0.0749029	-0.579295	0.998091		0.0648693	-0.286387	0.54392	-0.340474	-0.385003	1.02405		-1.34798	0.235025	0.0753708	-0.451173	0.013109	-1.74837		-0.105358	-0.216162	-0.633822	-0.144633	1.72019	0.0907483
	2.16667	-1.94769	0.251878	-0.564021	0.71417	-0.169122	-0.0175425		-0.692921	0.745618	-0.365412	0.316969	-1.50148	0.0399722		0.425673	4.05243	-1.43745	0.118437	-0.638803	1.15943		0.340933	-0.15015	0.485118	-0.325815	-0.430287	0.912085		-1.1734	0.174168	-0.00847875	-0.421234	-0.104372	-1.73593		-0.201751	-0.324054	-1.05215	-0.111787	1.67878	-0.0290491
	2.18333	-1.86191	-0.306634	-0.521254	0.760787	-0.0747282	-0.0351904		-0.869181	0.387159	-0.370361	0.106998	-1.39808	-0.0547996		0.351656	3.34103	-1.52154	-0.0542517	-0.355551	1.26725		0.31354	0.0130868	0.661789	-0.445318	-0.489571	0.726953		-1.04788	-0.173119	-0.058	-0.342829	-0.143613	-1.90012		-0.240359	-0.389446	-1.20683	-0.243303	1.63916	0.0634734
	2.2	-1.89473	-0.39216	-0.507146	0.864991	-0.262764	-0.076876		-0.951196	0.185566	-0.349063	0.183821	-1.28192	-0.231398		0.271233	2.92209	-1.55001	-0.168547	-0.111998	1.37604		0.447784	0.385912	0.96153	-0.425939	-0.603303	0.618043		-0.919815	-0.780446	0.00499177	-0.550532	0.00327754	-2.00219		-0.183334	-0.222348	-1.27385	-0.212857	1.90746	0.00997792
	2.21667	-2.00448	-0.206926	-0.519535	1.00466	-0.514568	-0.0232001		-0.917417	-0.00548033	-0.526801	0.87483	-1.26994	-0.384038		0.0982791	2.75581	-1.46825	0.0116106	-0.144197	1.07205		0.540685	0.809727	1.00995	-0.410267	-0.680043	0.57627		-0.653898	-1.20861	0.0886918	-0.614216	0.0435687	-1.88228		-0.153646	0.0554844	-1.32792	-0.17502	1.9881	0.023238
	2.23333	-1.97865	0.14023	-0.54103	1.06204	-0.702849	-0.0574099		-0.797701	0.112712	-0.6219	1.16915	-1.54401	-0.332958		-0.0529071	2.69337	-1.2066	0.28346	-0.137273	0.681787		0.728248	0.890673	1.10355	-0.555889	-0.519123	0.52409		-0.610277	-1.63697	0.20993	-0.595774	0.0960925	-1.72186		-0.000563234	0.0651151	-1.29234	-0.232444	2.0551	0.062307
	2.25	-1.72834	0.26012	-0.475569	1.15401	-0.452841	-0.243393		-0.74242	0.377817	-0.724199	1.41849	-1.81308	-0.457757		-0.254383	2.6495	-1.12558	0.369039	-0.0764498	1.02328		1.04428	0.716983	1.10347	-0.467349	-0.324422	0.538809		-0.572004	-1.54889	0.312977	-0.323389	0.0107183	-1.63622		0.2464	0.0182693	-1.1354	-0.194494	2.13841	0.0739915
	2.26667	-1.48278	0.177145	-0.462258	1.12394	0.0898412	-0.298371		-0.598121	0.704055	-0.8428	1.61467	-1.77101	-0.700967		-0.543887	3.0646	-0.89442	0.340193	-0.0611068	1.30887		1.30806	0.595669	1.0628	-0.501283	-0.0108284	0.500297		-0.425795	-1.61808	0.450404	-0.0155175	0.0733779	-1.64723		0.334326	-0.292654	-1.03119	-0.140866	1.9005	0.166602
	2.28333	-1.48082	0.0630256	-0.612172	0.955304	0.526444	-0.224143		-0.532113	0.988561	-0.844312	1.86983	-1.79811	-0.535857		-0.681379	3.11094	-0.734803	0.65063	-0.147583	1.51842		1.45967	0.600888	0.971407	-0.505801	-0.0519916	0.447244		-0.279165	-1.56725	0.534197	0.473602	0.155799	-1.73238		0.355907	-0.531365	-0.926336	-0.174723	1.85717	0.277929
	2.3	-1.42456	-0.0377191	-0.915613	0.720601	0.568978	-0.194728		-0.447755	1.03639	-0.817166	1.94031	-1.92481	-0.426243		-0.653931	3.01973	-0.690059	0.552117	-0.239194	1.58582		1.70954	0.497135	0.85313	-0.479808	0.100679	0.384417		-0.20561	-1.59666	0.605959	0.675946	0.218535	-1.64424		0.418643	-0.627562	-0.838468	-0.132263	1.68904	0.243807
	2.31667	-1.41105	-0.245036	-0.911802	0.52152	0.775828	-0.307156		-0.384305	1.22242	-0.758258	2.0886	-1.8228	-0.550503		-0.681901	2.90956	-0.461856	0.611948	-0.086603	1.59948		1.51468	0.256876	0.861461	-0.558903	0.133521	0.362734		-0.119654	-1.38318	0.749006	0.702084	0.0608666	-1.39214		0.620126	-0.498515	-0.68269	-0.415658	1.5452	0.23635
	2.33333	-1.43458	-0.454293	-0.8123	0.251105	1.00331	-0.335614		-0.33827	1.19285	-0.622146	2.19923	-1.55534	-0.654254		-0.72218	3.32123	-0.226873	0.700691	-0.0538501	1.58835		1.27838	0.0942584	0.91006	-0.545862	0.39682	0.324442		0.303453	-1.39445	0.775064	0.489148	0.105271	-1.65569		0.663702	-0.444128	-0.482509	-0.640376	1.48035	0.210653
	2.35	-1.49427	-0.595775	-0.909929	0.124923	1.0403	-0.357777		-0.324903	1.21057	-0.534329	2.14108	-1.2197	-0.536361		-0.663028	3.42969	-0.0870688	0.754265	-0.266256	1.61054		1.27333	-0.130686	0.730293	-0.562349	0.55115	0.236956		0.549649	-1.17256	0.776228	0.449447	0.346944	-1.77339		0.750665	-0.394655	-0.423129	-0.785683	1.4411	0.236449
	2.36667	-1.41735	-0.699169	-1.04195	-0.056888	1.07441	-0.236884		-0.328668	1.20125	-0.409333	1.82539	-1.21033	-0.525317		-0.357442	3.6909	-0.055527	0.736982	-0.422883	1.53237		1.24977	-0.352085	0.555032	-0.498525	0.516155	0.3657		0.526191	-0.963209	0.662747	0.572197	0.266771	-1.72092		0.829757	-0.403273	-0.280246	-0.830595	1.26862	0.362398
	2.38333	-1.22186	-0.876539	-1.08008	-0.323974	1.30246	-0.150394		-0.383207	1.21944	-0.398235	1.23052	-1.45608	-0.567997		-0.249969	3.73717	-0.260667	0.63099	-0.289302	1.57788		1.23719	-0.521428	0.470669	-0.474861	0.453664	0.413961		0.476395	-0.963466	0.506461	0.475644	0.257122	-1.66719		0.82474	-0.71273	-0.204616	-0.696336	0.931138	0.61924
	2.4	-1.25529	-1.09043	-0.752036	-0.417097	1.48532	-0.148722		-0.543411	1.07416	-0.460148	1.18064	-1.71983	-0.728325		-0.334185	4.11101	-0.554452	0.328675	-0.113113	1.42116		1.06269	-0.574817	0.622186	-0.438256	-0.0210064	0.504017		0.656415	-1.11778	0.454901	0.583618	0.299882	-1.51865		0.761194	-0.843632	-0.25148	-0.597545	0.478309	0.509948
	2.41667	-1.43987	-1.07832	-0.661299	-0.439316	1.11903	0.00322372		-0.601937	0.962445	-0.352446	1.13454	-1.79897	-0.630238		-0.160266	3.92492	-0.757266	-0.0383933	0.136028	1.01781		0.778454	-0.589834	0.49712	-0.520471	-0.173594	0.519974		0.769083	-1.36197	0.364631	0.470234	0.42504	-1.52476		0.62196	-0.669487	-0.33301	-0.444802	0.0999937	0.421909
	2.43333	-1.52902	-1.03773	-0.475851	-0.476663	0.907712	0.00952655		-0.694487	0.716546	-0.317142	0.903626	-1.52763	-0.448849		-0.136173	2.95233	-1.03667	-0.293642	0.055042	0.765192		0.608709	-0.551923	0.27303	-0.435553	-0.273379	0.525089		0.771728	-1.25856	0.33792	0.0699362	0.461444	-1.47127		0.704088	-0.37536	-0.41985	-0.346213	-0.260147	0.510536
	2.45	-1.30806	-1.09272	-0.315079	-0.450873	2.03476	-0.210847		-0.587512	0.441849	-0.556682	0.650522	-1.47276	-0.752306		-0.0496977	2.17084	-1.17535	-0.73528	0.328893	0.599422		0.583213	-0.530427	-0.1207	-0.385629	-0.291163	0.453907		0.808223	-1.21737	0.374431	-0.477904	0.377173	-1.14896		0.69959	-0.173674	-0.473152	-0.32585	-0.565485	0.56812
	2.46667	-1.38846	-1.09003	-0.196133	-0.421268	2.53843	-0.0875749		-0.534103	0.33107	-0.584063	0.390481	-1.51522	-0.927108		-0.119401	1.89011	-1.32461	-0.793855	0.28077	0.435201		0.362679	-0.438187	-0.318108	-0.313893	-0.547175	0.487846		0.766514	-1.22635	0.363223	-0.585641	0.350823	-0.9409		0.433383	0.0734845	-0.414231	-0.457549	-0.408568	0.628986
	2.48333	-1.46377	-1.03081	-0.0526589	-0.279442	2.69336	-0.116213		-0.465911	0.219076	-0.614781	0.0311983	-1.52232	-0.915705		-0.00173893	1.70742	-1.64001	-0.960861	0.125399	0.406322		0.346126	-0.157716	-0.489195	-0.357187	-0.616057	0.496039		0.634502	-1.18644	0.265992	-0.559008	0.340934	-1.07158		0.167771	0.167906	-0.529537	-0.496508	-0.324936	0.697035
	2.5	-1.35725	-0.969102	0.358766	-0.344187	3.41594	0.0162351		-0.310582	0.284565	-0.624664	-0.234056	-1.36436	-0.978222		0.253177	1.28376	-1.82687	-1.04346	0.160541	0.400941		0.310334	0.0887466	-0.722719	-0.470526	-0.828331	0.36132		0.210171	-1.00607	0.286602	-0.579041	0.30197	-0.676113		0.0413103	0.253323	-0.654138	-0.486656	-0.603813	1.06663
	2.51667	-1.22863	-1.04367	0.590283	-0.507239	3.77232	0.142872		0.0489495	0.409547	-0.598079	-0.249478	-1.54964	-1.21243		0.240766	0.972522	-1.88398	-1.0858	0.36495	0.241828		0.40096	0.119334	-0.611112	-0.351563	-0.761958	0.271809		0.168408	-1.14653	0.396792	-0.63398	-0.0944277	-0.33337		-0.000593502	0.0294571	-0.637778	-0.56789	-0.219818	1.46694
	2.53333	-0.97325	-1.14589	0.874969	-0.422092	3.88328	0.0759956		0.700136	0.455048	-0.49699	-0.30876	-1.66533	-1.25765		0.0163858	0.62319	-1.8934	-1.1279	0.42815	0.129761		0.519098	-0.120501	-0.592993	-0.29919	-0.584532	0.388203		0.249024	-1.28086	0.520196	-0.737599	-0.127916	-0.439775		-0.0964895	-0.139709	-0.616744	-0.924996	0.462745	1.41839
	2.55	-0.948962	-1.23524	0.855271	-0.304485	3.89995	0.00746049		0.969609	0.332456	-0.391535	-0.291683	-1.62679	-1.12714		0.119406	0.423666	-1.85095	-1.23563	0.577112	-0.00522987		0.601427	-0.264901	-0.941382	-0.135756	-0.617917	0.496481		0.261576	-1.0875	0.579259	-0.852861	0.0267202	-0.565619		0.0303367	-0.0879407	-0.606786	-0.970505	1.32556	1.21766
	2.56667	-0.560986	-1.29764	0.499198	-0.193544	3.84083	0.0201224		1.06405	0.311127	-0.35858	-0.537654	-0.953731	-0.971297		0.308154	0.590973	-1.77745	-1.37458	0.400671	-0.0381086		0.648373	-0.224157	-1.04778	-0.0302602	-0.434221	0.494474		0.19557	-0.752481	0.469012	-1.10692	0.413368	-0.765817		0.0373948	-0.190629	-0.584331	-0.757966	1.91748	1.20047
	2.58333	-0.472069	-1.36423	0.390333	-0.0241776	3.69819	0.0436538		1.11905	0.347703	-0.353148	-0.670354	-0.796358	-0.97428		0.265757	0.910584	-1.48024	-1.45936	0.184652	-0.0578315		0.633351	-0.241151	-0.801219	0.0516325	-0.46079	0.634326		0.0189506	-0.515524	0.280961	-1.15292	0.328988	-0.910928		-0.108833	-0.269208	-0.663556	-0.878667	2.44504	1.19323
	2.6	-0.424009	-1.3143	0.235693	0.22326	3.03656	0.0371536		1.06427	0.595322	-0.345852	-0.829802	-0.728061	-1.06406		0.289653	1.0268	-1.28442	-1.47412	0.219616	-0.100001		0.717044	-0.202085	-0.759023	0.181554	-0.647367	0.542646		-0.0222183	-0.645385	0.052698	-1.14715	0.345926	-1.26207		-0.279656	-0.329834	-0.758705	-0.962057	2.51524	1.16101
	2.61667	-0.317243	-1.26647	0.274882	0.403311	1.60711	0.175485		0.969597	0.992312	-0.341288	-0.9517	-0.132839	-0.998781		0.322755	1.19324	-1.04884	-1.72224	0.0706209	-0.177253		1.22446	-0.114231	-0.741803	0.236622	-0.67607	0.48024		-0.0966923	-0.712601	-0.0994711	-1.11438	0.154335	-1.57674		-0.210198	-0.217568	-0.888089	-0.922835	2.54282	1.16329
	2.63333	-0.183788	-1.15232	0.408868	0.499812	1.21585	-0.0391975		1.00381	1.27148	-0.389079	-1.02202	-0.0214989	-0.962717		0.544612	0.802194	-0.896964	-1.90982	0.19073	-0.250949		1.09727	-0.0412845	-0.803757	0.233859	-0.73141	0.316028		-0.0852418	-0.611742	-0.0973622	-1.17508	-0.0352439	-1.77761		-0.0752114	-0.446518	-0.983419	-0.864073	2.1971	1.20118
	2.65	-0.0133601	-1.11868	0.283789	0.402758	0.494612	-0.0951823		1.02432	1.24971	-0.458481	-0.974895	-0.214471	-0.811806		0.659628	0.727409	-0.746715	-1.97637	0.500897	-0.275249		1.00914	-0.155376	-0.828782	0.498485	-0.685593	0.37124		-0.0199158	-0.794666	-0.131363	-1.17329	-0.0577433	-1.70945		0.0305981	-0.714825	-0.869673	-0.827	2.28059	1.10228
	2.66667	-0.0203462	-1.09888	0.0125638	0.559797	-0.532073	-0.225141		1.16794	1.17626	-0.755966	-0.991651	-0.576989	-0.646343		0.763281	0.659506	-0.683151	-2.15436	0.471647	-0.402754		1.07077	-0.00379361	-0.962115	0.752312	-0.327589	0.53189		0.0784402	-1.01241	-0.173419	-1.07217	0.0940736	-1.99558		0.0167759	-0.788275	-0.702994	-0.825158	2.57316	0.785753
	2.68333	-0.0586588	-1.05385	0.0888324	0.838964	-0.889081	-0.308633		0.912243	0.887282	-0.967375	-1.0156	-0.493491	-0.482397		0.80567	1.0556	-0.598001	-2.39519	0.277656	-0.565205		1.01429	0.103861	-1.53318	0.771738	-0.528858	0.429033		0.17565	-1.08785	-0.168648	-1.15745	0.66063	-2.04304		0.019784	-0.765887	-0.663455	-0.720691	1.95312	0.436577
	2.7	-0.22808	-0.704348	0.116149	0.839949	-1.00913	-0.225037		0.31757	0.754042	-1.23125	-1.04986	-0.234839	-0.347992		0.930468	1.54942	-0.453393	-2.55584	0.236004	-0.709894		0.81828	0.17942	-1.87954	0.732797	-0.576809	0.2656		0.123592	-1.03885	-0.12882	-1.20991	0.9959	-1.93868		0.643752	-0.728578	-0.393229	-0.629259	0.919053	0.517606
	2.71667	0.22496	-0.668461	0.201025	0.872845	-1.0631	-0.201732		0.15731	0.799939	-1.26862	-1.07695	-0.266178	-0.311121		1.02563	1.79379	-0.41099	-2.51293	0.107958	-0.680013		0.691999	0.259118	-2.14459	0.569353	-0.395743	0.272634		-0.0899397	-0.968063	-0.164587	-1.16854	1.05114	-1.99569		0.805259	-0.815297	-0.164644	-0.852885	0.268051	0.621192
	2.73333	0.583725	-0.346728	0.332906	0.852503	-1.00234	-0.302509		-0.0244144	0.575824	-1.22231	-1.06982	-0.963887	-0.236653		1.09044	1.78756	-0.413749	-2.52545	0.0403454	-0.653751		0.645802	0.371888	-2.65814	0.468336	-0.475779	0.285549		-0.250812	-0.837759	-0.0984215	-1.1564	1.40052	-1.87569		0.897389	-0.996967	0.0136692	-0.990182	-0.220789	0.567947
	2.75	0.931985	-0.0311843	0.449187	0.841535	-0.830113	-0.438549		-0.286166	0.34769	-1.17977	-1.24185	-1.12002	-0.05378		1.14519	1.80128	-0.616941	-2.41851	0.0339704	-0.711328		0.565967	0.444165	-2.74603	0.291242	-0.40203	0.24998		-0.205811	-0.873022	-0.0767652	-1.12828	1.99869	-1.52932		0.902836	-1.18565	0.291408	-0.935704	-0.576728	0.561442
	2.76667	1.03449	0.32435	0.662058	0.710496	-0.614883	-0.40683		-0.297823	0.105697	-0.91638	-1.24524	-1.44152	0.0591849		1.20408	1.71254	-0.673888	-2.22511	0.0146818	-0.727318		0.2442	0.397134	-2.42608	0.0749249	-0.381221	0.414864		-0.0884696	-0.945273	-0.118561	-1.03538	2.18186	-1.29379		1.00025	-1.22104	0.532339	-0.968943	-0.669764	0.429915
	2.78333	1.14917	0.610443	0.847577	0.901567	-0.786617	-0.393169		-0.336378	-0.215769	-0.750444	-1.20884	-1.80592	0.0139431		1.27209	1.38436	-0.689805	-2.07266	-0.0943629	-0.769081		-0.309231	0.444033	-1.95956	0.262661	-0.4094	0.51635		-0.0917246	-1.00579	-0.118184	-1.04196	2.24113	-1.25963		0.992352	-1.45228	0.785655	-0.942333	-0.640464	0.344392
	2.8	1.05796	0.59656	0.874798	1.07418	-0.922014	-0.226612		-0.425126	-0.373212	-0.745906	-1.00914	-1.77272	0.064764		1.31718	1.41105	-0.425082	-1.84114	-0.00647834	-0.823485		-0.239849	0.435074	-1.6461	0.446874	-0.381	0.513525		-0.210954	-1.06974	-0.193425	-1.08248	2.32121	-1.27046		0.953585	-1.36601	1.0179	-1.0356	-0.67369	0.175124
	2.81667	0.92166	0.599053	0.933218	0.954302	-0.673066	-0.0404347		-0.548139	-0.512554	-0.735791	-0.779249	-1.55132	0.134842		1.20867	1.06599	-0.285036	-1.53822	0.0274314	-0.91206		-0.267393	0.395323	-1.18263	0.274981	-0.65305	0.438797		-0.22335	-1.03621	-0.0856878	-1.08323	2.33037	-1.39984		0.878704	-1.39497	1.33343	-1.0192	-0.981082	0.231707
	2.83333	1.13936	0.704611	1.01461	0.846341	-0.614077	0.0456094		-0.86581	-0.261513	-0.671226	-0.507225	-1.73811	0.149904		1.53281	1.19323	-0.180873	-1.43212	0.227841	-0.741157		-0.188873	0.186076	-0.84765	0.0215635	-0.82579	0.406143		-0.261929	-1.0309	-0.0934261	-1.04859	2.39938	-1.30696		0.830456	-1.39086	1.3784	-0.541871	-1.26142	0.203499
	2.85	1.28291	0.653626	0.929408	0.653295	-0.662126	0.0891694		-1.01958	0.066326	-0.545113	-0.243616	-1.77704	0.0515762		1.90015	1.05087	-0.134789	-1.36219	0.751588	-0.521968		-0.241337	0.249468	-0.214886	-0.137652	-0.434644	0.403023		-0.306353	-1.01687	-0.282711	-0.933189	2.27267	-1.29509		0.751569	-1.33848	1.34665	-0.219289	-1.36937	0.0189949
	2.86667	1.37314	0.44259	0.980615	0.644536	-0.748814	0.28569		-1.15428	0.155501	-0.382436	-0.124956	-1.39937	0.0992711		1.95629	1.17556	-0.0628757	-1.28631	0.61967	-0.177149		-0.254971	0.0887897	0.579225	-0.274275	-0.136698	0.239981		-0.215267	-1.05059	-0.381259	-0.810368	2.36326	-1.15613		0.0399868	-1.3696	1.14666	0.020423	-1.0961	-0.179776
	2.88333	0.920224	0.524411	1.38992	0.757986	-0.836041	0.412644		-1.28087	0.0885429	-0.412402	-0.130388	-1.36612	0.278067		1.96288	1.01847	0.109604	-1.42305	0.652684	0.0871293		-0.165852	-0.154887	1.3907	-0.335666	-0.224429	0.127827		-0.0127039	-1.28762	-0.40216	-0.686672	2.35127	-0.928998		-0.339583	-1.4652	0.986287	0.369904	-0.842696	-0.39469
	2.9	0.407687	0.267183	1.72489	0.767251	-0.988013	0.592357		-1.33388	0.0345438	-0.554695	-0.0206038	-1.06991	0.248276		1.97029	0.280375	0.218195	-1.43071	0.982818	0.0422353		-0.195853	-0.307548	2.0304	-0.26644	-0.539077	0.104854		0.245847	-1.52399	-0.443211	-0.614946	2.34165	-0.909254		-0.462472	-1.37646	0.985963	0.41045	-0.473226	-0.317944
	2.91667	0.10198	0.161677	1.8371	0.616824	-1.05685	0.71714		-1.29925	0.0479899	-0.708089	0.141503	0.151544	0.0173679		2.00229	0.0999787	0.237592	-1.75438	1.06389	0.0347318		-0.127207	-0.263852	2.15334	-0.0493311	-0.749331	0.00172074		0.291852	-1.32245	-0.5265	-0.632009	2.25495	-1.16333		-0.128799	-1.4095	0.99601	0.477344	-0.515387	-0.22248
	2.93333	0.064417	-0.0197413	1.80195	0.54948	-1.09279	0.757961		-1.35706	0.0531151	-0.866927	0.200967	0.155195	-0.129112		1.9102	0.162617	0.209389	-1.87861	1.17919	0.160459		0.0658508	-0.351959	2.2074	0.100254	-0.71075	-0.0945877		0.19032	-1.10198	-0.536255	-0.62848	2.53094	-1.13528		-0.0488512	-1.60248	0.944118	0.579663	-0.494888	-0.20344
	2.95	-0.198862	-0.281797	1.62869	0.466514	-0.907053	0.79488		-1.38686	-0.0998152	-0.86951	0.270956	-0.0167037	-0.14613		1.93329	0.157822	0.114202	-1.80706	1.11087	0.294908		-0.0287323	-0.436213	2.33606	-0.0623745	-0.728867	-0.205783		0.223023	-0.907558	-0.414894	-0.543925	3.04644	-1.01752		-0.0537507	-1.58346	0.818884	0.713574	-0.468701	-0.171626
	2.96667	-0.190375	-0.245265	1.57558	0.454203	-0.71234	0.75321		-1.34113	-0.059195	-0.784954	0.128346	0.0814504	-0.107079		1.82044	0.766394	-0.213743	-2.03834	0.811165	0.380898		-0.00575887	-0.635061	2.38494	-0.307848	-0.489814	-0.0683164		0.467273	-0.726458	-0.288278	-0.403832	3.15337	-0.97391		-0.181955	-1.60695	0.575652	0.833714	-0.255565	-0.296247
	2.98333	-0.173583	-0.238595	1.48723	0.529367	-0.560785	1.11315		-1.36103	-0.0478851	-0.554045	0.0522148	0.250175	-0.187102		1.69167	1.70244	-0.360747	-2.3748	0.607647	0.352668		0.0109904	-0.725971	2.18759	-0.364742	-0.41742	0.00246472		0.603186	-0.698461	-0.234228	-0.313937	3.02828	-0.773693		-0.295953	-1.62363	0.223384	0.812449	0.0826343	-0.353765
	3	-0.480318	-0.334984	1.32971	0.495357	-0.577523	1.20855		-1.28759	-0.194842	-0.344521	-0.106245	0.422791	-0.0505012		1.22773	1.76745	-0.503851	-2.5349	0.312051	0.387532		-0.177448	-0.836705	2.22976	-0.367582	-0.295457	0.0603092		0.771937	-0.568746	-0.190551	-0.294249	2.60922	-0.884241		-0.309752	-1.55739	0.658435	0.323295	0.53074	-0.375358
	3.01667	-0.593861	-0.230479	1.20726	0.421811	-0.595585	1.13452		-1.23453	-0.442554	-0.395211	-0.399611	0.0865643	-0.071003		1.2323	1.32911	-0.591503	-2.67272	-0.14912	0.640703		-0.313204	-0.842163	2.01502	-0.117586	-0.111066	0.172238		1.1277	-0.411216	0.0111242	-0.393914	2.07918	-1.05178		-0.463022	-1.49803	1.17658	-0.000596008	0.623982	-0.106592
	3.03333	-0.891413	0.0860342	1.01651	0.396469	-0.29914	0.871657		-1.02881	-0.568527	-0.364225	-0.500441	-0.3579	-0.102467		1.31409	0.922498	-0.685534	-2.27789	-0.0882055	0.680237		-0.373733	-0.482273	1.68063	0.324592	-0.211851	0.253217		1.22151	-0.326516	0.161457	-0.4725	1.75041	-1.27957		-0.457408	-1.55227	1.51586	-0.252987	0.409903	0.123865
	3.05	-1.08459	0.324205	0.551565	0.22031	-0.189585	0.767353		-0.797208	-0.612483	-0.336264	-0.564653	-0.0427782	-0.00654657		1.20246	0.95702	-0.796508	-1.66917	-0.0339302	0.871235		-0.42426	-0.360125	1.32957	0.469398	-0.0924135	0.320345		1.274	-0.272034	0.27076	-0.52064	1.48969	-1.3362		-0.46408	-1.46632	1.71848	-0.388459	0.326972	0.409568
	3.06667	-1.17477	0.308678	0.159875	0.0340023	0.103224	0.666409		-0.512097	-0.487506	-0.248563	-0.722328	-0.632004	0.145095		1.25581	0.927016	-0.804169	-0.8058	0.182834	1.12739		-0.269152	-0.292401	1.01858	0.461197	0.0787383	0.249556		1.07929	-0.239324	0.407268	-0.449809	0.83533	-1.36511		-0.671932	-1.35106	1.60337	-0.449568	0.404357	0.359894
	3.08333	-1.21775	0.118802	-0.00338388	0.0179791	0.0865838	0.593776		-0.455788	-0.364172	-0.207369	-0.807676	-1.84664	0.350848		1.30545	0.874437	-0.805102	-0.296065	0.0491438	1.23091		-0.282526	-0.137315	1.18296	0.376064	0.0732637	0.411156		0.894404	-0.471807	0.701342	-0.456869	0.247779	-1.23451		-1.13435	-1.25574	1.45574	-0.657894	0.612692	0.235172
	3.1	-1.40047	0.0855465	-0.0951295	-0.0412474	0.0618837	0.574689		-0.397916	-0.381225	-0.263304	-0.903105	-1.91346	0.575963		1.36429	0.849653	-0.874248	-0.207129	-0.308994	1.13534		-0.370191	0.0742236	1.15833	0.300331	0.0624646	0.540683		0.71179	-0.613092	0.945619	-0.395476	-0.211614	-1.1973		-1.43953	-1.03293	1.34216	-0.895281	0.815193	0.200639
	3.11667	-1.39949	0.273434	0.0151616	-0.301636	0.369379	0.366544		-0.357423	-0.468632	-0.432462	-0.994894	-1.69981	0.899502		1.37526	0.959499	-0.96743	-0.310418	-0.491256	1.20818		-0.242615	0.0751759	0.878229	0.298601	0.302944	0.577778		0.496546	-0.660664	1.04313	-0.437588	-0.396081	-1.10404		-1.40564	-1.0293	1.30726	-1.05527	1.18413	0.108315
	3.13333	-1.35861	0.38465	0.0926537	-0.496954	0.315019	0.144508		-0.458541	-0.464624	-0.498473	-0.983781	-1.52549	0.967559		1.45851	0.52339	-0.899029	-0.22151	-0.707425	1.39323		-0.292148	0.120766	0.631385	0.542568	0.267177	0.437658		0.243987	-0.734578	0.947264	-0.489953	-0.512111	-1.05472		-1.25494	-1.1235	1.26599	-1.03434	1.39396	0.0971338
	3.15	-1.37109	0.767306	0.0988973	-0.552396	0.269154	-0.304679		-0.388239	-0.594681	-0.719328	-0.993877	-1.57995	1.11779		1.35426	-0.155393	-0.910948	-0.0701428	-0.738016	1.47809		-0.292649	0.231563	0.270826	0.92058	0.365058	0.350284		0.0125784	-0.715308	0.881928	-0.559135	-0.666507	-1.121		-1.14102	-1.12364	1.2915	-0.846576	1.08559	0.102481
	3.16667	-1.33075	1.09352	0.116894	-0.54551	0.326139	-0.36204		-0.346206	-0.650561	-0.792813	-1.02045	-1.42818	1.16154		1.44446	-0.316571	-0.931607	-0.0336381	-0.794193	1.46641		-0.168622	0.283095	-0.170529	1.18252	0.25353	0.253447		-0.275329	-0.725348	0.89745	-0.710778	-0.466246	-1.07898		-1.22194	-0.975201	0.675628	-0.531327	1.77024	0.112755
	3.18333	-1.35273	1.31729	0.0286078	-0.429488	0.865892	-0.296284		-0.267615	-0.546209	-0.690227	-0.882449	-1.31282	1.39301		1.1712	-0.262353	-0.998432	-0.0242472	-1.04375	1.23628		-0.0310734	0.277411	-0.516747	1.16956	0.0301897	0.173578		-0.468887	-0.891804	0.964035	-0.649572	-0.490155	-0.97678		-1.34628	-0.846929	0.220814	-0.265738	2.1977	0.103347
	3.2	-1.36986	1.12138	0.101333	-0.46133	1.45122	-0.336767		-0.243132	-0.364278	-0.579553	-0.818214	-0.836755	1.44067		1.09209	-0.389169	-1.04732	-0.665143	-1.03177	1.08653		0.103389	0.266985	-0.785701	1.01349	0.173793	0.201841		-0.45861	-0.770079	1.55019	-0.724658	-0.658071	-0.948034		-1.40626	-0.446131	-0.170009	0.0731352	2.25845	0.151438
	3.21667	-1.30884	0.859262	0.193889	-0.437058	2.81028	-0.319566		-0.359185	-0.251159	-0.496404	-0.715246	-0.935607	1.20105		1.02061	-0.023539	-1.09148	-1.13079	-0.956815	0.943143		0.0499375	0.486051	-1.01487	0.976536	0.213401	0.305752		-0.496562	-0.828882	1.65456	-0.886263	-0.914451	-1.02766		-1.38636	-0.208826	-0.347225	0.337184	1.9435	0.109675
	3.23333	-1.31046	0.74124	0.247363	-0.239796	3.12976	-0.199475		-0.522744	-0.367459	-0.424975	-0.659443	-0.636998	1.09285		0.803955	0.399354	-1.20119	-1.72388	-1.34638	0.840334		-0.155491	0.60391	-1.34577	1.03527	0.298792	0.332072		-0.369887	-0.830169	1.62217	-0.989303	-0.742524	-0.972352		-1.23831	-0.0692975	-0.395984	0.6038	1.62349	0.104995
	3.25	-1.41883	0.744125	0.226319	-0.0576336	3.27919	-0.149718		-0.416855	-0.444347	-0.423405	-0.54301	-0.49828	0.940177		0.690695	0.4717	-1.31601	-2.04538	-1.30042	0.959323		-0.215703	0.3706	-1.92431	1.00334	0.410324	0.22527		-0.213118	-0.705014	1.46626	-0.976601	-0.640804	-1.01474		-1.18429	0.199667	-0.389229	0.775173	1.31462	0.209389
	3.26667	-1.41793	0.801761	0.100107	-0.039383	3.33905	-0.129887		-0.348399	-0.348576	-0.433638	-0.44844	-0.593046	0.766829		0.526019	1.51963	-1.2701	-2.25199	-1.167	1.04986		-0.258809	0.215742	-1.81327	1.18001	0.482231	0.238815		-0.0631728	-0.4156	1.29444	-0.838241	-0.607712	-1.02043		-1.29759	0.259216	-0.173442	0.956679	1.29194	0.321449
	3.28333	-1.5343	0.685266	-0.138364	-0.0277775	3.30536	0.118211		-0.129209	-0.356525	-0.499576	-0.388678	-0.872198	0.594557		0.318843	2.11051	-1.12227	-2.21389	-1.21951	1.21764		-0.270168	0.296749	-1.53033	1.36404	0.364046	0.34783		0.11105	-0.0252254	1.12029	-0.588594	-0.917338	-1.16016		-1.5017	0.233332	-0.0489783	1.55233	0.780081	0.766637
	3.3	-1.6812	0.57289	-0.377625	0.00463834	3.23812	0.343508		-0.122485	-0.313763	-0.62254	-0.0575668	-1.05753	0.656811		0.316333	2.45481	-1.1683	-1.45459	-0.989204	1.04671		-0.193054	0.541416	-1.01497	1.24866	0.364294	0.344384		0.413974	0.104742	1.09566	-0.522687	-0.794326	-1.24039		-1.5875	0.306659	0.000194521	1.94634	0.412179	0.989472
	3.31667	-1.59996	0.244959	-0.510451	0.0522445	3.30827	0.433292		-0.180468	-0.133654	-0.496674	0.151997	-1.2054	0.653095		0.423182	2.9623	-1.19034	-1.00817	-0.82257	0.923615		-0.204714	0.692797	-0.393931	1.07301	0.223494	0.504942		0.911908	0.181868	1.14981	-0.447086	-0.660422	-1.0638		-1.58393	0.343732	-0.164839	1.9842	0.0988596	1.08474
	3.33333	-1.55391	-0.0568045	-0.55977	0.0374698	3.63779	0.516487		-0.252963	0.11323	-0.430746	0.209349	-1.46997	0.749623		0.13696	2.97951	-1.17347	-0.659072	-0.688589	0.930393		-0.209169	0.638221	0.249674	0.85177	0.227081	1.04356		1.158	0.269828	1.19803	-0.424637	-0.706693	-0.931935		-1.59519	0.208996	-0.255134	1.91987	-1.05232	0.993572
	3.35	-1.57642	-0.239298	-0.608501	-0.00912049	3.14338	0.559312		-0.199009	0.372099	-0.472452	0.202799	-1.65795	0.877698		-0.149345	2.97076	-1.21819	-0.440894	-0.527866	0.921362		-0.204667	0.529803	0.651111	0.671642	0.0698331	1.25092		1.00849	0.326414	0.877097	-0.505801	-0.47844	-0.758998		-1.52854	0.176458	-0.373281	1.87724	-1.40724	0.630032
	3.36667	-1.59279	-0.314979	-0.737817	0.0807852	2.33761	0.587625		-0.22928	0.581641	-0.56611	0.429879	-1.60567	0.837712		-0.312294	2.96527	-1.30661	-0.315245	-0.566378	0.949552		-0.249103	0.340056	1.00622	0.605655	-0.021923	1.27545		1.00163	0.170392	0.194965	-0.354325	-0.409889	-0.29982		-1.3057	-0.139043	-0.50754	1.68162	-1.62445	0.578035
	3.38333	-1.52239	-0.146821	-0.693014	0.0509655	1.33362	0.749907		-0.0853395	1.00291	-0.654506	0.78988	-1.0111	0.795913		-0.365394	2.98069	-1.34328	-0.264553	-0.694489	0.90276		-0.279898	0.090364	1.27945	1.45271	0.134275	1.20363		1.03767	0.167885	0.0285755	-0.231876	-0.489983	0.325745		-1.2923	-0.314449	-0.630192	1.27108	-1.7483	0.65048
	3.4	-1.47186	0.0235353	-0.706044	-0.153422	1.18505	0.775781		-0.00471567	1.78782	-0.704895	0.940079	-0.493192	0.655989		-0.44769	2.98198	-1.1831	-0.244423	-0.364424	0.901584		-0.258273	-0.182124	1.52819	2.55863	0.206982	1.26293		1.10438	0.129266	-0.0723045	-0.177728	-0.680219	0.642038		-1.34463	-0.56257	-0.680608	1.12484	-1.89166	0.852674
	3.41667	-1.3175	0.0970944	-0.646093	-0.246411	1.2928	0.741518		-0.118719	1.87152	-0.661819	0.897697	0.0118034	0.484068		-0.516652	2.87086	-0.942139	-0.0200981	-0.423238	0.848003		-0.071985	-0.215203	1.73216	3.23686	0.508357	1.17658		1.26433	0.0880512	-0.0958158	-0.0877071	-0.528908	0.970548		-1.26253	-0.80506	-0.643606	1.14367	-1.8491	1.14982
	3.43333	-1.24362	-0.0132939	-0.498009	-0.234209	1.01861	0.792574		-0.281109	1.93755	-0.572764	0.814588	0.341671	0.353542		-0.370145	1.97374	-0.901206	0.295003	-0.441329	0.784209		-0.0610899	-0.231488	1.54598	3.72901	0.577967	1.08081		1.44937	-0.276868	-0.244793	-0.345602	-0.616142	1.18863		-1.04317	-0.521049	-0.876182	1.07759	-1.9528	1.43392
	3.45	-1.17112	0.0549921	-0.26599	-0.310937	0.752067	0.659721		-0.518498	1.98604	-0.365477	0.680516	0.966755	0.304449		-0.401849	1.52005	-0.969445	0.394132	-0.573559	0.635821		-0.0604281	-0.234946	1.27014	3.99095	0.300018	1.05691		1.70877	-0.6024	-0.288252	-0.63767	-0.797398	1.5487		-0.900903	-0.349753	-0.762595	0.527868	-1.80606	1.34179
	3.46667	-1.16113	-0.00862764	-0.0406144	-0.296932	0.954651	0.653923		-0.531631	1.85417	-0.265448	0.275255	1.77461	0.0578742		-0.569256	1.21266	-0.908299	-0.250888	-0.724366	0.76434		-0.00376652	-0.223834	0.968917	4.15224	0.0409716	1.14024		1.70255	-0.374135	-0.257581	-0.79581	-0.85559	1.75109		-0.922713	-0.321617	-0.635333	0.518642	-1.74864	1.2736
	3.48333	-1.2316	-0.0167591	-0.0168538	-0.348905	1.12382	0.573608		-0.471727	1.7124	-0.340406	-0.0640795	2.82836	-0.140114		-0.726851	1.01749	-0.923799	-0.439668	-0.945583	0.866363		-0.0147349	-0.358146	0.738828	4.29682	-0.228877	0.861204		1.30997	-0.406183	-0.315272	-0.793655	-0.865867	1.70187		-0.85219	-0.36077	-0.47459	0.613293	-1.50954	1.14789
	3.5	-1.20047	-0.0333181	-0.060151	-0.352482	0.922066	0.573821		-0.40326	1.38615	-0.515241	-0.149022	3.77112	-0.455881		-0.767621	1.14656	-0.637978	-0.456237	-1.11497	0.751923		-0.0687276	-0.41609	0.546981	4.37642	-0.496794	0.52172		1.10181	-0.468726	-0.38204	-0.572803	-0.8779	1.82332		-0.673874	-0.524691	-0.235626	0.783821	-1.46365	1.18363
	3.51667	-1.20935	-0.203905	-0.101765	-0.414739	0.630874	0.602474		-0.449585	1.11071	-0.609259	-0.151529	4.3347	-0.671556		-0.627371	1.24539	-0.364001	-0.307096	-1.19826	0.592906		-0.122471	-0.405111	0.435122	4.41739	-0.569607	0.587833		1.06733	-0.393642	-0.396305	-0.475808	-1.05509	1.69576		-0.488204	-0.749357	0.0262602	0.909467	-1.32741	1.14819
	3.53333	-1.14601	-0.372582	-0.32563	-0.557656	0.448272	0.640078		-0.596511	0.858813	-0.594545	-0.21731	4.1078	-0.736605		-0.584185	1.34303	-0.254899	-0.219692	-1.42526	0.428187		-0.145115	-0.454533	0.335254	4.37468	-0.625399	0.615721		1.00267	-0.338134	-0.307742	-0.429538	-1.22791	1.24888		-0.474574	-0.676236	0.105148	0.9257	-1.30389	0.847519
	3.55	-1.15983	-0.557335	-0.453183	-0.439851	0.747314	0.477299		-0.663352	0.418863	-0.561876	-0.50612	3.86602	-0.635863		-0.625104	0.779067	-0.362041	-0.211083	-1.71932	0.253452		-0.108267	-0.407728	0.200337	3.31001	-0.881248	0.531938		0.942202	-0.291132	-0.302504	-0.134826	-1.2288	0.592878		-0.434154	-0.615259	0.145324	0.890619	-1.32179	0.713657
	3.56667	-1.16019	-0.658644	-0.345061	-0.265939	0.611732	0.553164		-0.638579	-0.134732	-0.548124	-0.542576	3.54592	-0.423541		-0.660247	0.443271	-0.514371	-0.303518	-1.90019	0.0942946		-0.227069	-0.280727	0.104695	2.31226	-1.2106	0.448282		0.852596	-0.220584	-0.36085	0.239253	-1.01121	0.409963		-0.395962	-0.639518	0.100312	0.761727	-1.36978	0.684021
	3.58333	-1.12227	-0.825978	-0.351116	-0.385364	0.353744	0.597161		-0.638068	-0.0901952	-0.646627	-0.123632	3.71291	-0.123145		-0.751024	0.434622	-0.656321	-0.394069	-1.76921	-0.0877775		-0.468995	-0.18097	0.13482	1.88508	-1.81714	0.486555		0.810032	-0.360247	-0.476526	0.415535	-1.12619	0.331284		-0.461119	-0.775976	0.124023	0.681419	-1.37457	0.382033
	3.6	-1.01972	-0.862089	-0.409492	-0.393287	0.508945	0.64593		-0.621673	-0.011294	-0.678029	0.245964	3.85195	0.0389975		-1.06794	0.444396	-0.751964	-0.55067	-1.84169	-0.246033		-0.388438	-0.162166	0.0581717	1.51315	-1.99418	0.453096		0.711894	-0.27725	-0.444427	0.539426	-1.07649	0.45652		-0.424236	-1.1955	0.0750545	0.621826	-1.65162	0.0689138
	3.61667	-0.896747	-0.947489	-0.321446	-0.308006	0.641916	0.64529		-0.579087	-0.00924658	-0.746338	0.50612	3.50919	0.0791958		-0.946136	0.207075	-0.787684	-0.829287	-1.57586	-0.418561		-0.354224	-0.286075	0.0248236	1.56129	-1.97523	0.239616		0.299466	-0.278848	-0.493145	0.676341	-0.87722	0.235855		-0.332154	-1.10328	-0.180184	0.450511	-1.92418	0.122038
	3.63333	-0.808063	-0.698591	-0.310941	-0.320646	0.56218	0.665824		-0.453045	0.00457101	-0.804809	0.704344	3.10525	0.259049		-0.636407	-0.167751	-0.894163	-0.979772	-1.57559	-0.599554		-0.231381	-0.559815	-0.256289	1.5497	-1.93429	0.11187		0.0166102	-0.456173	-0.5765	0.80056	-0.77773	0.204817		-0.21445	-1.11681	-0.306599	0.142528	-1.97959	0.308512
	3.65	-0.78971	-0.704332	-0.337308	-0.324496	0.214317	0.793865		-0.156759	-0.0124406	-0.732469	0.896321	2.74087	0.373074		-0.585771	-0.251853	-1.02327	-1.07971	-1.52759	-0.64784		0.0879007	-0.568816	-0.292445	1.52821	-1.68466	0.27625		0.109675	-0.455058	-0.699099	0.876246	-0.551827	0.170278		-0.154539	-0.938631	-0.401189	0.0366651	-2.10348	0.352431
	3.66667	-0.838612	-0.644545	-0.396212	-0.383254	0.125327	0.701554		-0.171608	0.0946449	-0.636532	0.879624	2.33599	1.07073		-0.451477	-0.120176	-1.41223	-1.14685	-1.30155	-0.760334		0.105721	-0.542691	-0.253234	1.47061	-1.2518	0.119378		0.120802	-0.4844	-0.734134	0.829533	-0.468579	0.0679467		-0.264954	-0.931152	-0.683527	-0.174183	-2.13228	1.2768
	3.68333	-0.482587	-0.507396	-0.333253	-0.345533	0.30094	0.670288		-0.352666	0.305613	-0.527488	0.703707	2.13756	1.46882		-0.420871	-0.309754	-1.56455	-1.17869	-0.795229	-0.684506		0.125875	-0.401218	-0.325579	1.49525	-1.10445	-0.216088		0.0457681	-0.587416	-0.828666	0.880153	-0.242465	0.146223		-0.361376	-0.85587	-0.911755	-0.294821	-2.26823	1.68121
	3.7	-0.501821	-0.327329	-0.284091	-0.277058	0.217831	0.655854		-0.250641	0.386764	-0.518047	0.55386	1.95928	1.61032		-0.418951	-0.697364	-1.4625	-1.35183	-0.485938	-0.580734		0.0866011	-0.191526	-0.306796	1.44387	-1.07233	-0.405817		-0.0228834	-0.665755	-0.895973	0.707149	-0.0710398	0.285817		-0.42791	-0.99055	-0.673653	-0.450098	-2.10705	1.90071
	3.71667	-0.490541	-0.265572	-0.38528	-0.352886	-0.536295	0.678135		-0.16053	0.199866	-0.466094	0.518573	1.96411	1.56092		-0.327749	-0.742963	-1.334	-1.42864	-0.101281	-0.402728		0.167468	0.02027	-0.227284	1.50883	-0.903045	-0.359365		-0.106967	-0.671798	-0.978766	0.420513	-0.137829	0.93621		-0.29216	-1.08106	-0.350784	-0.539161	-1.47796	1.89136
	3.73333	-0.0798226	-0.324082	-0.613339	-0.319156	-0.523782	0.534301		-0.199581	0.0498723	-0.455058	0.483755	1.83472	1.63374		-0.289	-0.896568	-1.3664	-1.4539	-0.280564	-0.230119		0.323294	0.144812	-0.0487016	1.53543	-0.846373	-0.336474		-0.16069	-0.676824	-0.841064	-0.00697862	-0.507275	1.29676		-0.22848	-0.962121	-0.246421	-0.550225	-1.30354	1.70981
	3.75	-0.0562613	-0.255876	-0.850475	-0.184415	-0.448679	0.48945		-0.148434	-0.145088	-0.415945	0.0726398	1.62486	1.56207		-0.138944	-1.23138	-1.42258	-1.56548	-0.163657	0.0971463		0.431115	0.0695548	-0.0774324	1.4053	-0.908729	-0.443565		-0.237885	-0.433257	-0.547122	-0.233871	-0.58344	1.34887		-0.20406	-0.970855	-0.328955	-0.237393	-1.31207	1.64461
	3.76667	-0.215881	-0.239665	-1.05594	-0.273219	-0.575742	0.347243		-0.117496	-0.319784	-0.30461	-0.170626	1.92078	1.42853		0.0895267	-1.33179	-1.46405	-1.48889	0.671091	0.585768		0.371283	0.0449615	-0.0821743	0.899202	-0.712298	-0.537935		-0.295352	-0.341708	-0.488841	-0.295833	-0.72139	1.02737		-0.319598	-1.11061	-0.332396	-0.184619	-1.27285	1.47341
	3.78333	-0.323181	-0.215504	-1.42761	-0.243933	-0.735854	0.317904		-0.164026	-0.350847	-0.377297	-0.27057	1.65039	1.1855		-0.0172708	-0.633578	-1.42662	-1.3307	1.77353	1.0397		0.309436	-0.00992104	-0.148753	0.574992	-0.58191	-0.471182		-0.303162	-0.458962	-0.42454	-0.380987	-0.818324	0.979342		-0.356664	-1.31906	-0.33943	-0.17054	-1.28003	1.21711
	3.8	-0.212192	-0.376058	-1.49592	-0.0633218	-0.79562	0.183013		-0.302729	-0.360127	-0.42853	-0.280978	1.02587	1.13051		-0.0440726	-0.332635	-1.2096	-1.34877	2.66239	1.19826		0.0452729	-0.00135029	-0.0995889	0.474764	-0.629163	-0.468663		-0.40643	-0.483862	-0.400579	-0.436461	-1.09535	0.677268		-0.353527	-1.23532	-0.224947	-0.207101	-1.15872	1.14459
	3.81667	-0.131052	-0.363528	-1.49324	0.00343579	-0.809789	0.125793		-0.371765	-0.414827	-0.443672	0.0229859	0.673276	0.974938		-0.0190706	-0.577183	-0.963845	-0.800366	3.5416	1.34089		-0.258285	0.0442416	-0.174735	0.470352	-0.936211	-0.617284		-0.386853	-0.452263	-0.379976	-0.597172	-1.29921	0.540904		-0.45355	-1.28477	-0.164935	-0.341809	-0.766735	1.00765
	3.83333	-0.243753	-0.348057	-1.48018	-0.00528384	-0.823465	0.0914451		-0.18165	-0.56303	-0.442119	0.34635	0.708638	0.356326		-0.0761569	-0.659644	-0.796349	0.428949	4.15448	1.5812		-0.323083	0.141928	-0.0065047	0.342487	-1.29032	-0.592466		-0.275543	-0.339242	-0.397834	-0.704746	-1.33444	0.402934		-0.37952	-1.33884	-0.177715	-0.476407	-0.445245	0.200835
	3.85	-0.439956	-0.321928	-1.49933	0.0375327	-0.822464	0.0250245		0.0434642	-0.802495	-0.356299	0.653328	0.551813	-0.00638348		-0.120215	-0.234915	-0.739805	0.739128	4.92775	1.65576		-0.356388	-0.0614892	0.432809	0.356521	-1.26238	-0.56799		-0.149506	-0.318458	-0.361197	-0.812539	-1.30344	0.311061		-0.184185	-1.45684	-0.236096	-0.253267	-0.181327	-0.0696209
	3.86667	-0.385135	-0.353016	-1.54255	-0.0566028	-0.994858	0.0434289		0.045204	-0.838859	-0.278969	0.628257	0.747897	-0.0124949		-0.110795	0.0473332	-0.79661	0.910868	5.70763	1.56362		-0.390388	-0.399808	0.859382	0.564612	-1.24116	-0.561317		-0.149517	-0.191811	-0.433842	-0.795232	-1.19792	0.0393655		0.021649	-1.27536	-0.452807	0.401405	0.266989	-0.298268
	3.88333	-0.432261	-0.244633	-1.60888	-0.183441	-0.84455	-0.0709556		-0.0991183	-0.619534	-0.167991	0.631676	0.991503	0.10859		-0.0733919	0.262225	-0.75622	0.839233	7.08926	1.58875		-0.384766	-0.362497	1.11841	0.564927	-1.21804	-0.594431		-0.0393455	-0.0891666	-0.415688	-0.765622	-1.20079	-0.73518		-0.0856985	-1.11279	-0.637994	0.848696	0.100902	-0.368004
	3.9	-0.653519	0.0625949	-1.47176	-0.139628	-0.690838	-0.0129339		-0.137141	-0.399114	0.00480432	0.688749	2.04517	0.0174814		-0.043173	0.482847	-0.6687	0.814565	7.75001	1.57252		-0.387267	-0.0786756	1.1434	0.477195	-0.972247	-0.606411		-0.0741279	-0.0138832	-0.582599	-0.787738	-1.25706	-1.20087		-0.0599175	-0.449425	-0.781718	0.721908	0.0795795	-0.459892
	3.91667	-0.718585	0.204111	-1.26126	-0.159793	-0.702889	0.0595628		-0.0286955	-0.360307	0.0814397	0.974103	2.62881	-0.0662863		-0.0149582	0.631155	-0.482615	0.829306	8.44825	1.46656		-0.429621	0.152055	1.23728	0.384227	-0.537276	-0.458049		-0.188886	0.0546233	-0.881173	-0.965057	-1.37328	-1.40909		0.143275	0.08285	-0.858536	0.394926	-0.0394093	-0.434659
	3.93333	-0.736988	0.657088	-1.20991	-0.0308715	-0.736101	0.174823		0.0976379	-0.330217	0.0187894	1.03949	2.60478	-0.0172969		-0.0547579	0.529505	-0.384408	0.745963	8.46629	0.936969		-0.436859	0.26054	1.33039	0.464226	-0.742043	-0.372418		-0.333669	0.178691	-0.926472	-1.0245	-1.29827	-1.25295		0.514028	0.0780082	-0.945964	0.202254	-0.0510598	-0.369141
	3.95	-0.734174	0.701267	-1.09956	-0.017905	-0.756347	0.177661		0.146603	-0.28165	0.261678	0.996978	3.19083	0.248496		-0.21326	0.114024	-0.330101	0.864102	8.30821	0.53513		-0.341611	0.385506	1.64031	0.424409	-0.819736	-0.371434		-0.328931	0.224142	-0.889189	-1.02825	-1.29437	-1.02001		0.633451	0.0527738	-1.03527	0.0487474	-0.0427446	-0.483441
	3.96667	-0.884292	0.649947	-1.09036	-0.12449	-1.08837	0.231995		0.0573594	-0.240521	0.367386	0.8657	4.01261	0.496939		-0.259763	0.104799	-0.34882	0.983916	8.52756	0.412074		-0.0736063	0.542944	1.90937	0.28079	-0.431842	-0.25064		-0.200907	0.278145	-0.871226	-1.13531	-0.663282	-0.703772		0.738663	-0.156902	-0.875512	-0.052947	-0.0813074	-0.447552
	3.98333	-1.00015	0.587442	-0.909623	-0.0734268	-1.15483	0.305942		-0.117051	-0.135043	0.388877	0.601299	4.60116	0.644623		-0.19428	0.236827	-0.295421	0.196813	9.05124	0.242958		-0.033477	0.64832	2.088	0.0832851	-0.10558	-0.177733		-0.347265	0.42903	-0.663662	-1.10768	-0.241486	-0.515317		0.914006	-0.365791	-0.713899	-0.161527	-0.41681	-0.421817
	4	-0.914449	0.634542	-0.693789	-0.11169	-1.10492	0.328436		-0.390324	-0.164902	0.440991	0.323514	4.93447	0.63515		-0.194133	0.541591	-0.302214	-0.872441	8.88703	0.0248766		-0.0185412	0.532081	1.95636	0.105063	0.528499	-0.197308		-0.539207	0.488948	-0.494395	-1.1951	-0.268086	-0.44315		0.976786	-0.213545	-0.575018	-0.103401	-0.546162	-0.653054
	4.01667	-0.951945	0.55438	-0.608538	-0.153937	-1.00516	0.374265		-0.547487	-0.0483367	0.405808	0.0458956	5.42421	0.613295		-0.100787	0.905342	-0.294628	-1.17749	8.61547	-0.0783052		-0.0290576	0.495718	1.76572	-0.0799556	2.14872	-0.210425		-0.687243	0.503582	-0.447449	-1.2141	-0.400112	-0.584284		0.793447	0.00165673	-0.48399	-0.354131	-0.614192	-0.70163
	4.03333	-0.93116	0.65929	-0.470011	-0.0595664	0.428937	0.418654		-0.589215	-0.0995359	0.270323	0.0239916	5.75309	0.368082		0.0451302	0.943858	-0.338244	-1.00765	7.70049	-0.282268		0.112567	0.512463	1.52221	-0.246886	3.01486	-0.203258		-0.676376	0.429674	-0.277728	-1.33598	-0.385066	-0.428593		0.822499	-0.0424068	-0.635104	-0.839315	-1.27264	-0.58248
	4.05	-1.12048	0.713271	-0.345549	0.03159	1.03284	0.582513		-0.496324	-0.114887	-0.065425	0.0668293	5.60153	0.140484		0.205704	1.12801	-0.45732	-0.780483	6.634	-0.458002		0.158515	0.0596316	1.48463	-0.440256	3.33069	-0.262179		-0.643693	0.368167	-0.195031	-1.47699	-0.336348	-0.353083		1.00232	-0.10024	-0.807652	-1.027	-1.28705	-0.702809
	4.06667	-1.2553	0.545045	-0.462996	-0.0752955	1.00316	0.592893		-0.290119	-0.169682	-0.309381	-0.0100328	4.92764	-0.105815		0.258556	1.25291	-0.630104	-0.815006	6.50516	-0.628662		0.194825	-0.375125	1.50779	-0.574172	3.31808	-0.341417		-0.413749	0.377238	0.00100042	-1.43681	-0.238687	-0.311428		1.40697	-0.806914	-0.770765	-1.06525	-0.83402	-0.766267
	4.08333	-1.14492	0.385932	-0.652058	-0.135804	1.16324	0.592912		-0.388258	-0.158819	-0.470905	-0.220609	4.46491	-0.103211		0.313269	1.35007	-0.725995	-0.826434	6.19476	-0.807887		0.185876	-0.601057	1.49261	-0.740639	3.20177	-0.548701		-0.247953	0.282827	0.150222	-1.09787	0.379922	-0.221354		1.38744	-1.10402	-0.681392	-1.14316	-0.667293	-0.965812
	4.1	-1.09185	-0.0406923	-0.735235	-0.220725	1.16116	0.610378		-0.39179	-0.152583	-0.546309	-0.305545	4.71665	-0.133382		0.43788	1.52485	-0.178586	-0.882073	5.61582	-0.652019		0.155667	-0.853025	1.58114	-0.846284	3.40073	-0.499022		-0.0499504	0.327413	0.103509	-0.870121	0.518505	-0.503652		1.28816	-1.02111	-0.496384	-1.10162	-0.42998	-1.167
	4.11667	-1.16619	-0.0628128	-0.842028	-0.281603	1.50412	0.658125		-0.231111	-0.148971	-0.59044	-0.385929	4.39832	-0.258477		0.613992	1.52139	0.394319	-0.985719	5.09922	-0.525813		0.016915	-1.12766	1.58753	-0.849236	4.01076	-0.492965		0.316625	0.565369	0.0490422	-0.755776	0.474389	-0.707695		1.0149	-1.03609	-0.287817	-0.951435	-0.405936	-1.22452
	4.13333	-1.05904	-0.170325	-0.760262	-0.191655	2.03563	0.605576		-0.226671	-0.131544	-0.61419	-0.349992	3.83409	-0.432405		0.508251	1.46874	0.909053	-1.12687	4.47252	-0.556092		-0.0234352	-1.38572	1.66082	-0.907401	4.63286	-0.552771		0.687911	0.60186	0.196523	-0.649621	0.0318124	-0.971032		0.734339	-1.08391	-0.166589	-1.00768	-0.594023	-1.62239
	4.15	-0.783376	-0.248252	-0.830725	-0.151934	2.01768	0.592795		-0.0763059	-0.104132	-0.608978	-0.210642	3.41313	-0.599146		0.531276	1.64155	1.10497	-1.20336	3.62462	-0.575025		0.0241349	-1.70339	1.72329	-0.895877	4.71957	-0.561681		1.00075	0.637908	0.366842	-0.628845	-0.194778	-1.15276		0.634669	-0.967781	-0.149746	-1.08422	-0.666134	-1.88421
	4.16667	-0.765599	-0.401307	-1.01423	-0.0748503	1.77682	0.671033		0.566646	-0.0559299	-0.725933	-0.00960131	3.53015	-0.603557		0.569027	1.16088	1.22808	-1.35472	4.08433	-0.470125		0.0565474	-1.91582	1.81427	-0.944287	3.86156	-0.458924		1.12046	0.913749	0.529667	-0.560904	0.223357	-1.10425		0.413453	-0.941987	-0.215849	-1.31411	-0.900052	-1.82375
	4.18333	-0.784437	-0.417648	-1.12185	-0.085859	1.49345	0.714557		0.572874	-0.120273	-0.815155	0.0794181	3.99941	-0.59809		0.514725	0.719821	1.37518	-1.33064	4.33212	-0.451876		0.0864175	-1.75151	1.86564	-0.985798	2.7289	-0.391288		1.09507	1.02929	0.790448	-0.52691	0.479203	-0.986738		0.147312	-0.960457	-0.212519	-1.3832	-1.28036	-1.75907
	4.2	-0.770912	-0.646147	-1.20772	-0.143098	0.179427	0.723662		0.92999	0.109018	0.0266568	0.20068	4.13905	-0.550747		0.35527	0.636633	1.52872	-1.51717	5.05723	-0.196657		0.0338698	-1.35415	1.91596	-0.97291	2.04972	-0.420048		1.13494	1.19554	0.87807	-0.390664	0.660218	-0.957434		-0.296036	-1.01768	-0.150969	-1.48749	-1.42531	-1.87717
	4.21667	-0.757389	-0.793237	-1.06378	-0.274399	-0.0177201	0.853816		1.43178	0.106104	0.576723	0.177516	4.71016	-0.299598		0.307917	0.975399	1.65154	-1.5664	5.18224	0.0916017		-0.0898337	-1.02794	1.77501	-0.907047	1.81634	-0.452536		1.10579	1.39655	0.892521	-0.392934	1.01569	-0.944225		-0.71775	-1.16816	-0.0701186	-1.51078	-1.83819	-1.85496
	4.23333	-0.649744	-0.879059	-1.00598	-0.269826	-0.0914557	0.900484		1.39506	0.0288035	0.714756	0.115182	4.7961	-0.170854		0.381077	1.20827	1.91433	-1.44	5.13435	0.0501789		-0.0954989	-0.814814	1.59097	-0.796525	1.85593	-0.474412		0.879452	1.4758	0.80978	-0.525364	1.3348	-1.09204		-1.25338	-1.13596	-0.193984	-1.41152	-2.16362	-1.86196
	4.25	-0.598834	-0.853392	-0.947883	-0.230454	-0.249675	0.870918		1.55969	-0.00704438	0.740903	0.0537272	4.88949	-0.181091		0.374451	1.11785	1.99438	-1.17308	4.92096	-0.0388447		-0.108462	-0.90068	1.52114	-0.691858	2.0737	-0.522809		1.07764	1.2855	0.960267	-0.880419	1.3428	-1.13917		-1.58318	-1.02771	-0.383362	-1.40139	-2.36686	-1.79175
	4.26667	-0.522127	-0.806871	-0.901223	-0.121028	0.158895	0.909183		1.57202	0.0475378	0.686045	0.00291039	4.80587	0.0409912		0.240794	1.16132	1.42591	-0.758542	4.72604	-0.133469		-0.134148	-0.879443	1.44364	-0.773653	1.97253	-0.642221		1.23909	1.07967	1.22544	-0.991473	1.68888	-1.04719		-1.86838	-0.980559	-0.506255	-1.25065	-2.48962	-1.6569
	4.28333	-0.419927	-0.718744	-0.843358	0.0558953	-0.144987	0.966745		1.51348	0.035137	0.640465	0.0909527	5.07361	0.198127		0.157199	1.47798	0.762137	-0.642677	5.08048	-0.179658		-0.144431	-0.816235	1.4053	-0.910945	1.33237	-0.588186		0.89125	0.84312	1.41244	-1.06014	1.99112	-0.939309		-1.77415	-0.916884	-0.791608	-1.05977	-2.49764	-1.68994
	4.3	-0.479569	-0.671635	-0.815865	-0.00823196	-0.184778	0.963246		1.73311	0.0440171	0.472295	-0.00551462	5.10366	0.133245		0.471468	1.78563	0.246171	-0.492735	6.83903	-0.191676		-0.270247	-0.8016	1.29569	-0.877219	0.608782	-0.53601		0.32094	0.751993	1.26236	-1.05074	2.61224	-0.92504		-1.81279	-0.754232	-1.07524	-0.762741	-2.4829	-1.59848
	4.31667	-0.712103	-0.578377	-0.77187	0.020498	0.552643	0.949407		1.5822	0.0669601	0.289859	-0.109035	5.16277	0.184301		0.996799	1.77626	0.0579824	-0.476441	7.9918	-0.191825		-0.266308	-0.577297	1.07494	-0.872416	0.527445	-0.511357		0.183638	0.562921	0.98483	-1.07485	3.15894	-0.873622		-1.74209	-0.725245	-0.982781	-0.585049	-2.43053	-1.48502
	4.33333	-0.717758	-0.532375	-0.638424	0.227292	1.39852	0.862065		1.19405	0.0140901	0.358289	-0.276277	4.5401	-0.0436955		1.22882	1.72318	0.0333324	-0.264695	8.33246	-0.0938845		-0.211229	-0.287999	0.710113	-0.886873	0.508354	-0.613998		0.16636	0.379539	0.735912	-1.02985	2.9995	-0.871399		-1.69079	-0.651927	-0.904752	-0.621707	-1.84813	-1.67027
	4.35	-0.645782	-0.560333	-0.506511	0.432383	1.31589	0.796071		1.22308	-0.147622	0.225817	-0.242099	3.86168	-0.125957		1.46652	1.7053	0.0764781	-0.119547	8.22692	0.026737		-0.262142	-0.342416	0.449274	-1.03403	0.205002	-0.706923		0.212178	0.455005	0.583122	-1.06171	3.04874	-0.810697		-1.62999	-0.758292	-0.96685	-0.767358	-1.37976	-1.81371
	4.36667	-0.564822	-0.526657	-0.553515	0.476073	1.0987	0.765581		0.69529	-0.418659	-0.476877	-0.122758	3.52722	-0.306043		1.44157	1.693	0.239146	-0.123356	7.67363	-0.240759		-0.334927	-0.27724	0.260318	-1.17274	0.335388	-0.663313		0.287758	0.39817	0.49485	-1.16575	2.85295	-0.814406		-1.42267	-0.808574	-0.959068	-0.774785	-1.31443	-1.74459
	4.38333	-0.463623	-0.341481	-0.879218	0.45344	0.709937	0.620372		0.340843	-0.369398	-0.807287	-0.056531	2.91832	-0.470575		1.32529	1.37826	0.342191	-0.260454	7.50278	-0.406704		0.0904432	-0.530833	0.397679	-1.29138	0.38775	-0.505596		0.223144	0.182797	0.434743	-1.1464	2.60973	-0.815623		-1.51648	-0.811257	-0.900939	-0.402643	-1.18476	-1.71473
	4.4	-0.601582	-0.324145	-0.963917	0.404852	0.865115	0.517906		0.192577	-0.273069	-0.816956	-0.0442831	2.75351	-0.51192		1.3121	1.45217	0.0924015	-0.314492	7.15097	-0.37559		0.844303	-0.726472	0.587664	-1.30875	0.232566	-0.336406		0.242667	-0.0201583	0.38038	-1.051	2.18905	-0.735563		-1.58328	-0.883482	-0.738893	-0.195404	-1.12568	-1.74731
	4.41667	-0.685181	-0.354458	-0.891868	0.322023	1.16199	0.444081		-0.0825502	-0.20335	-0.813044	-0.0391214	2.50376	-0.604939		1.27315	1.51818	-0.11971	-0.626463	7.40741	-0.298891		1.00294	-0.637426	0.618035	-1.31496	-0.00909282	-0.212239		0.141183	0.0909725	0.161139	-0.856401	1.70404	-0.754038		-1.56061	-0.899082	-0.629067	-0.118763	-1.03042	-1.85349
	4.43333	-0.818001	-0.552722	-0.786029	0.237107	1.28923	0.354649		-0.0277089	-0.185894	-0.971205	0.278524	2.31021	-0.889806		1.24113	1.28817	0.00712687	-0.922427	7.77965	-0.271209		1.09896	-0.502069	0.561307	-1.2391	0.0586446	-0.0985267		0.0456139	-0.0376226	-0.183077	-0.974981	1.49326	-0.620909		-1.51611	-0.756482	-0.678932	-0.299041	-0.990379	-2.04612
	4.45	-0.85802	-0.752207	-0.719761	0.175124	1.18764	0.330444		-0.162728	-0.140786	-1.05433	0.548847	1.82572	-0.960043		1.33927	1.01686	0.286707	-1.02413	7.08247	-0.245453		0.991999	-0.402308	0.514936	-1.07748	0.101956	-0.092839		0.193751	-0.115917	-0.397138	-1.02614	1.403	-0.350838		-1.52761	-0.626744	-0.729942	-0.532623	-0.865786	-2.15235
	4.46667	-0.851402	-0.763218	-0.892869	0.149678	0.834995	0.391049		-0.335208	-0.228707	-0.971134	0.541069	2.70332	-0.888574		1.0032	0.499618	0.322978	-1.06833	4.90628	0.0802661		0.956853	-0.335361	0.48682	-0.902824	0.209077	-0.139042		0.261018	-0.203019	-0.468904	-0.954813	0.499863	-0.214121		-1.42151	-0.576673	-1.04522	-0.624295	-0.712501	-2.22615
	4.48333	-0.770992	-0.768446	-1.06596	0.208231	0.216177	0.330004		-0.36224	-0.203147	-0.760547	0.37454	3.5076	-0.867317		1.00101	0.217558	0.223811	-1.13334	3.64404	0.286122		0.926458	-0.409192	0.529086	-0.824029	0.257782	-0.290653		0.18708	-0.30636	-0.447324	-0.845531	-0.0982224	-0.310381		-1.48094	-0.605076	-1.29627	-0.609817	-0.802183	-2.38857
	4.5	-0.641315	-0.81931	-1.2067	0.346411	-0.125211	0.336606		-0.398463	-0.150957	-0.292164	0.398171	3.67616	-0.824107		1.18666	0.258333	0.162184	-1.4493	2.42102	0.0690534		1.0708	-0.532359	0.589456	-0.618878	0.0428874	-0.307142		0.215541	-0.385419	-0.51617	-0.580136	-0.398265	-0.415211		-1.2901	-0.840252	-1.28149	-0.571967	-1.35291	-2.29248
	4.51667	-0.771862	-0.773946	-1.30747	0.784255	0.0644101	0.348299		-0.279571	-0.00861241	0.0149981	0.274562	3.60877	-0.755971		1.14875	0.181798	0.168449	-1.67973	2.09306	0.00410281		1.2839	-0.838854	0.75319	-0.379038	-0.203451	-0.266393		0.083338	-0.55545	-0.737131	-0.432231	-0.67584	-0.552821		-1.29736	-0.722037	-1.11716	-0.581281	-1.58299	-2.12368
	4.53333	-0.842546	-0.933538	-1.24334	1.02531	0.0400387	0.437531		-0.204098	-0.0494701	-0.133337	0.0932681	3.74273	-0.637373		1.22107	-0.077758	0.40211	-1.67424	2.06621	0.019792		1.43318	-1.29681	1.06693	-0.26836	-0.357044	-0.0671466		-0.0234655	-0.630477	-0.90589	-0.358039	-0.444779	-0.564704		-1.19671	-0.596309	-0.955579	-0.733668	-1.43915	-2.27264
	4.55	-0.956751	-0.991769	-1.09415	1.07707	-0.142286	0.475562		-0.125593	-0.207746	-0.171682	0.0975141	3.45268	-0.652041		1.22668	-0.398941	0.696481	-1.45193	2.03742	-0.058678		0.822357	-1.28298	1.12828	-0.19156	-0.586288	0.0132403		0.108405	-0.308144	-0.931637	-0.343468	0.0580512	-0.426786		-0.924505	-0.465926	-0.921147	-0.953385	-1.09329	-2.46425
	4.56667	-1.05615	-0.933732	-0.965437	1.36132	-0.525159	0.457827		0.12808	-0.366344	-0.217439	0.31977	3.1916	-0.683665		1.24175	-0.504879	0.916099	-1.32818	2.38709	-0.0420457		0.178916	-1.0934	1.13614	-0.172746	-0.660431	-0.0665587		-0.0129259	-0.132253	-0.891171	-0.501796	0.498251	-0.35781		-0.759912	-0.373192	-0.931062	-1.00378	-1.20717	-2.36005
	4.58333	-1.08733	-0.979357	-0.981463	1.56218	-1.034	0.389729		0.247571	-0.432429	-0.15709	0.48612	2.83756	-0.645473		1.33217	-0.531024	0.981697	-1.34512	2.65971	-0.0896887		0.29659	-0.99006	1.24298	-0.0905976	-0.717146	-0.188874		-0.128612	-0.00913496	-0.787691	-0.635886	1.57604	-0.40506		-0.720087	-0.42254	-0.965821	-0.947942	-1.24397	-2.24506
	4.6	-0.828784	-0.91275	-1.06978	1.61411	-1.39926	0.254833		0.166155	-0.5906	0.033899	0.1045	2.5749	-0.611667		1.57826	-0.579035	0.724853	-1.4936	2.20727	-0.0549972		0.322602	-0.916326	1.61179	-0.0200233	-1.00002	-0.3088		-0.109017	0.124287	-0.676877	-0.454226	1.9374	-0.724908		-0.760784	-0.533923	-0.930244	-0.88809	-1.29909	-2.04064
	4.61667	-0.938826	-0.794377	-1.14933	1.53817	-1.14947	0.0380717		0.28047	-0.677949	-0.00162645	-0.199647	2.80779	-0.848869		1.75005	-0.427806	0.465687	-1.61517	2.2398	-0.0340174		0.420125	-0.713344	1.87028	-0.120826	-1.07191	-0.491652		-0.210202	0.569597	-0.668143	-0.125502	2.36014	-1.1247		-0.753447	-0.498483	-0.88769	-0.914071	-1.07195	-1.93022
	4.63333	-1.00253	-0.806835	-1.16807	1.55719	-1.15664	-0.121743		0.443206	-0.417581	-0.0317359	-0.244292	1.50875	-0.959055		1.7144	0.0548447	0.411649	-1.58833	2.41946	-0.195939		0.493553	-0.636835	2.12935	-0.248493	-0.848889	-0.533202		-0.234281	0.802862	-0.651508	-0.124636	2.53631	-1.21308		-0.851142	-0.0867434	-0.737562	-0.847472	-0.991808	-1.93261
	4.65	-0.985986	-0.829469	-1.11147	1.4213	-1.33738	-0.0946852		0.558289	-0.247632	-0.0747382	-0.195061	1.04908	-1.083		1.12924	0.239494	0.462416	-1.41307	2.39294	-0.172909		0.617848	-0.573066	2.25921	-0.244472	-0.729378	-0.496681		-0.320892	0.876582	-0.716691	-0.219868	2.51696	-1.0448		-1.01572	0.140228	-0.568468	-0.506606	-0.923472	-1.8213
	4.66667	-1.0758	-0.501428	-1.05117	1.17352	-1.50709	-0.137126		0.632664	0.0145122	-0.582495	0.0271977	0.984237	-1.01593		0.859009	0.175098	0.383458	-1.28671	2.39247	0.0100764		0.489457	-0.505853	2.39964	-0.437124	-0.703767	-0.507786		-0.301413	0.741929	-0.538811	-0.432852	2.41274	-0.949334		-1.23059	0.35837	-0.618619	-0.301265	-0.843085	-1.84621
	4.68333	-0.992731	-0.119319	-0.917108	1.03706	-1.43842	-0.239377		0.465537	0.237674	-0.743697	0.445394	0.561776	-0.987571		0.741021	0.306719	0.250099	-1.13211	2.09332	-0.006987		0.374353	0.00706505	2.33036	-0.602238	-0.589576	-0.550773		-0.151063	0.599866	-0.238033	-0.309054	2.40877	-1.02431		-1.21648	0.392059	-0.727804	-0.0739071	-0.736799	-2.07351
	4.7	-0.971321	0.165464	-0.889335	0.987871	-1.38774	-0.473799		0.716064	0.400924	-0.670019	0.566357	-0.146114	-1.02151		0.733879	0.546448	-0.0857058	-1.04447	1.83495	0.111753		0.272069	0.271206	2.24355	-0.680844	-0.591649	-0.915886		-0.183551	0.466241	-0.180389	-0.263948	2.01137	-1.04002		-1.08111	0.354188	-0.855469	0.105681	-0.860251	-2.06491
	4.71667	-0.924095	0.18004	-0.963294	1.17023	-1.46612	-0.476003		0.84757	0.538852	-0.63231	0.660235	-0.290918	-0.993269		0.738819	0.945944	-0.198722	-1.12983	1.91946	0.214661		0.244766	0.467297	2.19874	-0.726835	-0.756982	-1.23528		-0.209274	0.101243	-0.335567	-0.236707	1.63378	-1.14662		-0.923777	0.201654	-0.916226	-0.144163	-1.20478	-2.04301
	4.73333	-0.835911	0.344762	-1.119	0.95044	-1.5089	-0.433651		0.694719	0.782008	-0.483035	0.464169	-0.176872	-0.876695		0.568639	0.822437	-0.209725	-0.876342	1.49045	0.343156		0.203879	0.359073	2.16639	-0.766065	-0.783112	-1.1235		-0.139337	-0.104407	-0.427646	-0.17158	1.11313	-1.1852		-0.740615	0.0169493	-1.03197	-0.270359	-1.23765	-2.24128
	4.75	-0.774149	1.09496	-1.21059	0.898652	-1.48819	-0.399755		0.818305	1.21426	-0.440728	0.242334	-0.136038	-0.779552		0.452755	0.760689	-0.095766	-0.513813	1.68655	0.40536		-0.050906	0.244685	2.03802	-0.894044	-0.862273	-1.01271		-0.169986	-0.256235	-0.349489	-0.153315	0.00950712	-1.21971		-0.576164	-0.0705261	-0.961928	-0.232221	-1.12528	-2.38786
	4.76667	-0.899004	1.66053	-1.12158	1.18141	-1.4874	-0.38671		0.913683	1.50758	-0.517647	0.316321	-0.370305	-0.850031		0.176169	0.623714	0.0300555	-0.401826	3.50847	0.337635		-0.0990532	0.163514	1.58797	-0.998975	-0.78695	-0.903815		-0.299264	-0.208933	-0.175514	-0.247629	-0.577615	-1.18475		-0.268593	-0.0404548	-0.759037	-0.238396	-1.2945	-2.54999
	4.78333	-0.745064	1.95528	-1.08332	1.31274	-1.84018	-0.325154		0.860808	1.63057	-0.528838	0.493983	-0.570654	-0.804334		0.0053123	0.391336	0.0678583	-0.126663	3.8314	0.255156		-0.0844639	0.00306215	1.38528	-1.07462	-0.946255	-0.872499		-0.29585	-0.369621	-0.0739156	-0.577781	-1.07962	-0.999043		-0.139422	0.0161384	-0.520474	-0.186745	-1.31535	-2.52435
	4.8	-0.680978	2.14211	-0.947353	1.29252	-1.89002	-0.310245		1.08425	1.56982	-0.541872	0.724993	-0.683039	-0.718299		-0.0450208	-0.0453233	0.14545	0.0901671	4.06062	0.283259		-0.035999	0.0124448	1.24745	-1.06719	-1.45175	-0.902147		-0.199599	-0.391747	-0.155418	-0.490033	-0.997892	-0.999378		-0.145921	-0.158159	-0.375718	-0.368853	-1.40539	-2.2648
	4.81667	-0.68191	2.29482	-0.709205	1.19614	-1.7563	-0.402979		1.70488	1.57899	-0.604834	0.715863	-1.11959	-0.668282		-0.122819	-0.328115	0.304597	0.339399	4.28745	0.260985		-0.154075	0.0199622	1.33701	-1.01168	-1.68594	-0.7727		-0.227829	-0.282873	-0.2634	-0.318461	-0.719245	-1.01433		-0.19768	-0.255684	-0.300093	-0.730549	-1.49251	-2.10438
	4.83333	-0.729433	2.10982	-0.599322	0.882909	-1.96642	-0.595372		2.62377	1.56871	-0.377313	0.428468	-1.20928	-0.726997		-0.181073	-0.477947	0.268476	0.909151	4.45953	0.204285		-0.21376	-0.0796179	1.32812	-0.934746	-1.75257	-0.617919		-0.313542	0.0324229	-0.395088	-0.308723	-0.617282	-0.98006		-0.0714962	-0.367193	-0.129917	-0.82421	-1.51988	-1.93483
	4.85	-0.792333	2.25928	-0.580892	0.441381	-2.02198	-0.663794		3.40039	1.55079	-0.315956	0.235363	-0.582721	-0.746365		-0.25592	-0.643056	0.21255	0.994864	4.43645	0.236169		-0.191562	-0.497507	1.23726	-0.921326	-1.88901	-0.691905		-0.20041	0.606454	-0.43098	-0.431909	-0.545322	-0.782392		-0.1148	-0.494677	0.108372	-0.903257	-1.70245	-1.67776
	4.86667	-0.70978	2.24257	-0.55887	0.358789	-1.84885	-0.696612		3.69257	1.5974	-0.35472	0.115344	-0.530438	-0.645311		-0.406293	-0.837967	0.14308	1.11304	4.56718	0.114192		-0.0405873	-0.744375	0.995491	-0.914346	-1.78732	-0.715176		-0.106776	0.791935	-0.284638	-0.332824	-0.544524	-0.611319		-0.254186	-0.387197	0.0963378	-0.9226	-1.63655	-1.59353
	4.88333	-0.397981	2.27727	-0.434948	0.246751	-1.62071	-0.776195		4.31971	1.50134	-0.372311	-0.0821897	-0.357614	-0.680691		-0.455873	-1.06577	-0.0321162	1.09359	4.35412	0.0023495		0.0534382	-0.910072	0.815764	-0.903281	-1.4945	-0.715884		-0.191509	0.931447	0.00846632	-0.240349	-0.731152	-0.544427		-0.539817	-0.261311	0.0903751	-0.816913	-1.44047	-1.45935
	4.9	-0.254056	2.2537	-0.308832	0.445979	-1.44347	-0.873407		5.13939	1.2526	-0.175675	-0.122456	-0.354375	-0.665465		-0.45034	-1.08941	-0.0904285	0.727437	4.16158	-0.139822		0.0696611	-0.969016	0.91128	-0.928654	-1.41068	-0.747623		-0.291405	1.06923	0.0468916	-0.189239	-0.442269	-0.493972		-0.826315	-0.117643	0.293603	-0.734561	-1.35209	-1.18376
	4.91667	-0.276393	1.59286	-0.147458	0.345979	-1.28522	-0.958322		5.57268	0.910954	-0.0648871	-0.0848473	-0.255929	-0.649354		-0.42762	-1.03722	-0.153181	0.503903	3.68435	-0.0730042		0.0518919	-0.87153	1.02609	-0.90999	-1.00337	-0.711365		-0.379314	1.14272	-0.0602039	-0.153208	0.355319	-0.327444		-0.962953	-0.0864971	0.393781	-0.81643	-0.98969	-1.08779
	4.93333	0.122527	1.08622	-0.121534	0.0640449	-1.34593	-0.868062		6.16679	0.927772	0.0715052	-0.191529	-0.0373798	-0.383703		-0.397926	-0.902954	0.0997528	0.45365	2.314	-0.0273848		0.0424421	-0.783323	1.01838	-0.880703	-0.652296	-0.69135		-0.533842	1.0649	-0.177373	-0.148063	0.461804	-0.110473		-1.22955	-0.0634524	0.324299	-0.877791	-0.88355	-0.880847
	4.95	0.216422	0.747396	0.0180011	-0.100249	-1.27154	-0.845742		6.90399	0.883788	0.355895	-0.355632	-0.160704	-0.33674		-0.318089	-0.90365	0.55825	0.101947	1.87086	-0.0775106		-0.0393886	-0.678029	0.955516	-0.865586	-0.491961	-0.489073		-0.673676	0.782777	-0.27875	-0.0105275	1.0478	0.0561855		-1.26175	-0.216162	0.267302	-0.867414	-0.810949	-0.739455
	4.96667	0.184616	0.595106	0.0601511	-0.0582702	-1.25583	-0.821898		7.11666	1.04938	0.515713	-0.582648	-0.128302	-0.37919		-0.149744	-0.842385	0.637824	-0.186958	1.40188	-0.366363		-0.0924861	-0.515093	0.912789	-0.9808	-0.151148	-0.316104		-0.586281	0.707581	-0.164054	-0.154722	1.44509	0.0935131		-1.31313	-0.246908	0.187451	-0.767546	-0.472955	-0.690394
	4.98333	0.0680846	0.766187	0.141843	0.0261379	-0.515388	-0.586931		6.85453	1.08284	0.429146	-0.666372	-0.166614	-0.169749		-0.150416	-0.708965	0.657116	-0.592208	1.12225	-0.539289		0.0880542	-0.275767	0.863539	-1.14044	0.199093	-0.363667		-0.361232	0.753253	0.103399	-0.248728	1.60398	0.000454221		-1.29551	-0.191669	0.0515231	-0.757092	-0.19172	-0.614706
	5	0.174696	0.475958	0.17519	0.150028	-0.062322	-0.201996		6.53898	1.23708	0.238562	-0.714789	-0.113327	0.269995		-0.214601	-0.665954	0.775615	-1.26647	0.972413	-0.428498		0.145972	-0.120084	0.756167	-1.1225	0.380849	-0.350422		-0.146372	0.701981	0.125309	-0.330932	1.9564	0.00684509		-1.296	-0.273552	-0.143124	-0.462152	-0.218678	-0.683576
	5.01667	0.230801	-0.140542	0.255883	0.271177	0.00148777	0.101807		6.48402	1.31482	0.161363	-0.985445	-0.506233	0.377281		-0.0394047	-0.654346	1.29348	-1.49432	0.745	-0.549726		0.169162	-0.140991	0.731801	-1.12401	0.360701	-0.193271		-0.491085	0.491002	0.273787	-0.234978	2.24044	0.111874		-1.28364	-0.177576	-0.283544	-0.319646	-0.125577	-0.929854
	5.03333	0.120075	-0.321335	0.418433	0.227888	0.139123	0.280643		6.44899	1.30688	0.257462	-1.07978	-0.508963	0.324985		0.0693003	-0.809334	2.03213	-1.63737	0.497012	-0.375679		0.0212692	-0.0863318	0.701926	-1.09268	0.293154	0.031275		-0.693668	0.511898	0.295407	-0.286091	2.391	0.0671681		-1.45684	-0.22214	-0.27201	-0.367109	-0.224757	-0.921754
	5.05	-0.154346	-0.277438	0.518474	0.139385	0.248662	0.465273		6.11309	1.57883	0.273464	-1.0291	-0.755141	0.221908		0.118462	-0.895744	2.41569	-1.52722	0.548581	-0.177058		-0.00885555	-0.127696	0.664185	-1.0349	0.191189	0.165687		-0.751972	0.602752	0.203906	-0.28862	2.36986	0.16416		-1.34299	-0.260046	-0.218356	-0.365023	-0.0573926	-1.04659
	5.06667	-0.311165	-0.616938	0.587604	-0.0912916	0.141367	0.584249		5.55006	1.78713	-0.0950135	-0.942026	-1.03738	0.0545157		0.143112	-0.451232	2.59848	-0.991091	0.282657	-0.195922		0.0254769	-0.0284537	0.34361	-0.760272	0.298429	0.221903		-0.848704	0.544773	0.219248	-0.199591	2.16107	0.26911		-1.20833	-0.120108	-0.26426	-0.290466	-0.0299209	-1.1802
	5.08333	-0.28614	-0.634332	0.520892	-0.18245	-0.0795384	0.701798		5.1186	1.67991	-0.223521	-0.869364	-1.06961	-0.00209769		0.0755063	-0.29303	2.65947	-0.684568	-0.369143	-0.31686		0.154335	0.0268618	0.128718	-0.456472	0.0826815	0.315894		-0.909425	0.626572	0.159507	0.189088	1.81044	0.345358		-1.16452	0.0344841	-0.269498	-0.0123306	-0.0892144	-1.06849
	5.1	-0.649586	-0.56031	0.536166	-0.150396	-0.0816227	0.594778		4.71764	1.49627	-0.37294	-0.824998	-1.17443	-0.0581257		0.129897	-0.364823	2.27673	-0.54638	-0.672841	-0.442776		0.0856807	-0.0512045	0.157613	-0.374424	-0.154188	0.448975		-0.892826	0.687986	0.163339	0.35682	1.71545	0.231901		-1.04859	0.188426	-0.330889	0.110836	-0.140817	-1.07671
	5.11667	-0.743695	-0.37763	0.496962	-0.123908	-0.148938	0.572732		4.16689	1.30544	-0.648469	-0.847068	-1.13307	-0.182386		0.0714527	-0.355221	1.88108	-0.363105	-0.389464	-0.478342		0.0829937	-0.155154	0.259345	-0.309975	-0.37184	0.606783		-0.837541	0.691382	0.181365	0.303282	0.980578	0.247997		-0.93878	0.0448155	-0.552441	0.00896021	-0.404629	-1.33669
	5.13333	-0.821728	-0.543764	0.479313	-0.206266	-0.24718	0.534348		3.6314	0.829933	-0.772737	-0.868762	-1.22127	-0.355761		-0.114866	-0.0487615	1.73922	-0.104425	-0.435455	-0.415847		-0.00518385	-0.286808	0.160029	-0.316986	-0.639454	0.517604		-0.997236	0.623074	0.0114525	0.254342	1.1331	0.502758		-0.871397	-0.268122	-0.653683	-0.0690767	-0.667031	-1.57315
	5.15	-0.79181	-0.726807	0.248514	-0.205906	-1.11573	0.378815		3.21317	0.734621	-0.781679	-0.568255	-1.41763	-0.663178		0.0150086	0.557815	1.56149	0.0750887	-0.611943	-0.433944		-0.252267	-0.394107	0.0253337	-0.307881	-0.864711	0.55879		-1.2897	0.331443	-0.159368	0.361531	2.31088	0.550615		-0.689444	-0.362988	-0.679317	0.0321395	-0.795328	-1.78624
	5.16667	-0.870259	-0.629306	0.35738	-0.164293	-1.48302	0.235909		2.95676	0.378472	-0.82037	-0.471929	-1.60933	-0.93029		0.401923	0.71814	1.42967	0.159252	-0.616232	-0.534205		-0.369854	-0.320115	-0.0337203	-0.258879	-0.932965	0.69507		-1.54117	0.164502	-0.319109	0.563623	2.43	0.534919		-0.550906	-0.293709	-0.629324	-0.284429	-0.636223	-1.92151
	5.18333	-0.898828	-0.500364	0.51457	-0.0940852	-1.56513	0.181527		2.53028	0.158538	-0.889023	-0.443122	-1.53572	-1.11184		0.50408	0.898344	0.723005	0.275507	-0.540877	-0.190045		-0.50196	-0.165519	-0.0199095	-0.100884	-0.896998	0.759797		-1.38792	0.0876182	-0.615216	0.596015	2.3998	0.473211		-0.202997	-0.330146	-0.4423	-0.4694	-0.623296	-1.93672
	5.2	-0.9047	-0.517369	0.492506	-0.0750802	-1.80332	-0.0125137		2.11368	-0.0339985	-0.966341	-0.480049	-1.40524	-1.14358		0.542854	1.21796	0.161308	0.202594	-0.778957	-0.0454887		-0.468899	-0.156243	0.112053	0.114246	-0.766169	0.864722		-1.35839	0.0514078	-0.788817	0.585831	2.57153	1.00429		0.158274	-0.262241	-0.230942	-0.595235	-0.770367	-1.81593
	5.21667	-0.767845	-0.702602	0.424516	-0.130815	-1.84438	-0.22307		1.85447	-0.305229	-0.985255	-0.367216	-1.35338	-1.05014		0.811416	1.13859	-0.183183	0.130017	-0.964454	-0.0682067		-0.56524	-0.0762269	0.101038	0.257248	-0.450163	0.904859		-1.12524	0.0451899	-0.892157	0.742456	3.04626	1.73073		0.492855	-0.292422	-0.264701	-0.406448	-0.903535	-1.62944
	5.23333	-0.626824	-0.577558	0.516763	-0.146634	-1.9012	-0.221301		1.75991	-0.542486	-0.871618	-0.385572	-1.28181	-0.949119		1.03363	1.03434	-0.321114	-0.442015	-0.741123	0.00474363		-0.71625	-0.0652082	0.0207253	0.185371	-0.475991	0.889365		-1.07832	0.0305783	-0.951589	0.851356	3.26992	1.84572		0.759974	-0.364295	-0.343955	-0.329081	-0.941249	-1.55968
	5.25	-0.609218	-0.397945	0.644377	-0.0916577	-1.69023	-0.20994		1.92439	-0.636967	-0.939606	-0.334478	-1.22595	-1.18614		1.21203	1.1032	-0.27656	-0.721695	0.00957304	0.050747		-0.779395	-0.0460019	0.00996241	-0.00749433	-0.522695	0.738705		-1.11354	-0.281964	-1.04874	0.703874	3.18253	1.80059		1.01956	-0.44268	-0.37282	-0.379585	-1.26048	-1.46289
	5.26667	-0.538606	-0.300699	0.583641	-0.111569	-1.13775	-0.0801925		1.87647	-0.621379	-0.969585	-0.253829	-1.28185	-1.36141		1.16322	1.2366	-0.242151	-0.803034	-0.0319273	0.162236		-0.638913	0.111085	-0.0418914	0.0589716	-0.523214	0.511765		-1.0456	-0.291394	-1.01842	0.911158	3.37804	1.79716		1.40118	-0.490907	-0.405062	-0.297865	-1.35224	-1.36441
	5.28333	-0.493821	-0.175661	0.58713	-0.0231472	-1.07644	-0.113317		1.74144	-0.540382	-0.921181	-0.181586	-1.31971	-1.36379		1.17543	1.39691	-0.211218	-0.895564	-0.0223991	0.0963079		-0.509987	0.3566	-0.167356	0.237645	-0.417782	0.237983		-0.822496	-0.298427	-0.827942	1.05551	3.75562	1.72702		1.62812	-0.287231	-0.466453	-0.223271	-1.57758	-1.17048
	5.3	-0.384012	-0.0835811	0.766549	-0.0441513	-1.05105	-0.128998		1.71121	-0.384986	-0.832546	-0.163482	-1.22415	-1.22092		1.18262	1.09718	-0.110265	-0.921693	0.42285	0.0710505		-0.494272	0.331422	-0.0677957	0.406715	-0.256119	0.283884		-0.806179	-0.316804	-0.660703	1.12491	3.09566	1.54471		1.92212	-0.167698	-0.553173	-0.172126	-1.69679	-1.004
	5.31667	-0.208202	-0.2467	0.803529	-0.146238	-1.11019	-0.0985234		1.55626	-0.558347	-0.735105	-0.554549	-1.06761	-1.21211		1.01346	0.683374	-0.0487391	-0.723933	0.68865	0.0721003		-0.417655	0.265535	-0.0559652	0.626405	-0.243364	0.251635		-0.780161	-0.25678	-0.455812	1.07102	1.89928	1.50564		2.19798	-0.0690784	-0.567379	-0.17093	-1.77744	-0.469756
	5.33333	0.108532	-0.32949	0.641221	-0.174965	-1.09302	-0.0869732		1.12549	-0.547747	-0.59512	-0.65173	-1.08789	-1.32127		0.668395	0.601218	-0.153836	-0.659985	0.693953	0.119181		-0.253652	0.116368	-0.0751557	0.865717	-0.251416	0.203069		-0.782635	-0.36468	-0.316378	1.00746	1.9695	1.96956		2.26411	0.0415414	-0.769632	-0.0271241	-1.8085	-0.0990423
	5.35	0.230006	-0.321127	0.494869	-0.355414	-1.08462	-0.179054		0.963865	-0.373536	-0.395338	-0.67364	-1.18151	-0.868793		0.798172	0.576199	-0.301937	-0.514553	0.844271	-0.123441		-0.232924	0.0293303	-0.109202	0.914125	-0.194089	0.0518873		-0.726285	-0.557231	-0.163227	1.05613	2.37334	2.05572		2.04119	0.11833	-1.18591	0.118135	-1.72831	0.100265
	5.36667	0.333245	0.00378235	0.400415	-0.385613	-1.0703	-0.212595		0.736406	-0.237647	-0.308884	-0.551385	-1.11155	-0.550912		0.802029	0.542253	-0.375957	-0.407058	1.45366	-0.35248		-0.350335	0.00169472	-0.124753	0.729618	-0.558264	-0.184536		-0.650098	-0.746149	-0.0474397	1.17668	2.42171	1.24786		1.87522	0.111494	-1.40265	0.599987	-1.74781	0.152854
	5.38333	0.272165	0.321631	0.323437	-0.391956	-0.754699	-0.117551		0.683511	-0.212988	-0.228718	-0.488044	-1.03019	-0.520887		0.582241	0.341743	-0.489094	-0.495515	1.7967	-0.336717		-0.306971	-0.0971021	0.0787936	0.645055	-0.883346	-0.28689		-0.897715	-0.872015	-0.0215058	1.05383	2.1813	0.45679		1.54796	0.140249	-1.37071	0.84514	-1.8821	0.215969
	5.4	0.183492	0.409413	0.201622	-0.315426	-0.190755	-0.0350057		0.541867	0.201946	-0.0768292	-0.227123	-0.863161	-0.33751		0.411933	0.0939735	-0.596543	-0.562749	1.54494	-0.286259		-0.199957	-0.169054	0.17746	0.452081	-1.21513	-0.365131		-0.872048	-0.729583	-0.0291657	0.843171	2.30647	0.179286		1.24194	0.0616926	-1.03774	0.918729	-1.62315	0.302391
	5.41667	0.0867274	0.286646	0.153747	-0.345039	-0.310725	-0.150475		0.0603996	0.268945	0.00911584	-0.34422	-0.739109	-0.102019		0.388295	0.233847	-0.728348	-0.499454	0.946984	-0.364236		-0.266975	-0.257037	0.279101	0.407451	-1.09861	-0.376844		-0.771235	-0.670117	-0.0693695	0.702657	2.3941	0.0328543		0.949467	0.0898196	-0.745859	1.00417	-1.26437	0.141973
	5.43333	0.0362555	-0.0170629	0.196424	-0.394205	-0.51221	-0.239366		-0.00233474	0.27999	0.0798027	-0.441294	-0.601125	-0.070536		0.283626	0.0857096	-0.608845	-0.518812	0.827095	-0.0779704		-0.293706	-0.44752	0.274132	0.408694	-1.12418	-0.429284		-0.719441	-0.774727	-0.261298	0.637696	2.4844	-0.195298		0.49992	0.182362	-0.477062	0.973738	-0.929235	0.140737
	5.45	0.103666	-0.210753	0.0236031	-0.467016	-0.26914	-0.239552		0.0427106	0.211556	0.04176	-0.447468	-0.806672	0.258012		0.18897	-0.0144648	-0.691699	-0.488675	0.406346	0.493324		-0.333489	-0.711138	0.152918	0.300961	-1.34631	-0.358691		-0.924698	-0.781347	-0.215549	0.876228	2.25001	-0.35254		0.242745	0.421049	-0.0773626	0.959424	-0.88122	0.349026
	5.46667	0.22679	-0.170522	-0.215662	-0.449032	-0.276624	-0.356221		0.327315	0.134915	-0.123833	-0.346627	-0.994078	0.68654		0.274485	-0.195393	-0.86964	-0.510437	-0.0839281	0.657721		-0.361417	-0.73736	0.0183084	0.435765	-1.60865	-0.232591		-0.962185	-0.591396	-0.174741	1.2774	2.09323	-0.21811		0.0947254	0.731961	0.136926	1.03472	-0.876976	0.381068
	5.48333	0.142806	-0.0340388	-0.168094	-0.451537	-0.203026	-0.443532		0.59557	0.242492	-0.25848	-0.225852	-1.19632	1.13863		0.307935	-0.210919	-0.743068	-0.571948	-0.463589	0.666458		-0.393806	-0.791007	0.0507893	0.278084	-1.76637	-0.164927		-0.766527	-0.30471	-0.28198	1.5106	2.32725	-0.15077		-0.18811	0.920544	0.182718	1.206	-0.885911	0.0861346
	5.5	-0.104525	0.175538	-0.283834	-0.493942	-0.236702	-0.51612		0.838931	0.136668	-0.471375	-0.17342	-1.32245	1.36303		0.248195	-0.240011	-0.329131	-0.384416	-0.516161	0.734483		-0.488436	-0.857414	0.0140426	0.146648	-2.0382	-0.22558		-0.593893	-0.190454	-0.35387	1.58846	2.07671	-0.814477		-0.382624	1.0339	0.357546	1.38297	-0.934597	0.0590652
	5.51667	-0.101579	0.301075	-0.280272	-0.425951	-0.0841756	-0.45806		0.808668	-0.0132413	-0.604761	-0.174054	-1.15584	1.04483		0.332821	-0.528666	-0.15231	-0.483895	-0.610657	0.742336		-0.345469	-0.943692	0.0988438	0.0582441	-1.99698	-0.144292		-0.524855	-0.192381	-0.446634	1.63603	1.66626	-0.990872		-0.313665	1.09128	0.574841	1.57229	-0.74554	-0.0222977
	5.53333	0.158296	0.0559145	-0.0217569	-0.403964	0.270089	-0.365142		0.721473	-0.0555477	-0.67342	-0.366335	-1.00582	0.979987		0.513869	-0.751082	-0.180274	-0.538999	-1.10583	0.666604		-0.25226	-0.813757	-0.00253669	0.337773	-1.83321	-0.0848389		-0.313197	-0.0717238	-0.271636	1.62507	1.41998	-1.07002		-0.373287	1.03336	0.66976	1.24034	-0.321261	-0.298845
	5.55	0.665011	-0.222577	0.101587	-0.304418	-0.148959	-0.258581		0.617338	0.325686	-0.843386	-0.701472	-1.05788	0.931375		0.57558	-0.784399	-0.10486	-0.447288	-1.27221	0.632543		-0.300928	-0.496018	0.0920087	0.516892	-1.85542	-0.109409		0.0191307	-0.106907	-0.128142	1.81169	1.53354	-0.942683		-0.309592	1.0472	0.587718	0.97113	-0.248913	-0.36292
	5.56667	0.784382	-0.298905	0.0625103	-0.33113	-0.563284	-0.239279		0.856521	0.476384	-0.650676	-1.03915	-1.35084	0.607339		0.666481	-1.09397	0.0607269	-0.149664	-1.44168	0.635126		-0.276061	-0.340102	0.257818	0.520633	-1.86241	-0.0986792		0.191248	-0.138405	0.022912	1.88931	1.34246	-0.805459		-0.265119	1.0965	0.295184	1.04165	-0.691414	-0.350498
	5.58333	0.795624	-0.163021	0.204565	-0.356304	-0.734828	-0.110556		1.34002	0.871488	-0.319521	-1.00848	-1.3825	0.626552		0.917126	-1.49762	0.216746	0.0453923	-1.43475	0.665226		-0.337892	-0.389161	0.127016	0.554317	-2.05872	0.0127933		0.29294	0.019496	0.252207	1.7102	1.02643	-0.707401		-0.340074	1.02271	0.256326	1.20333	-0.8527	-0.237441
	5.6	0.740656	-0.0838602	0.52213	-0.357414	-0.966991	-0.0649135		1.38365	1.13853	-0.155155	-0.959275	-1.30357	0.682924		1.01264	-1.19467	0.190145	0.0888928	-1.1606	0.383328		-0.462612	-0.395009	0.17892	0.590039	-2.0672	0.140707		0.258722	0.0694482	0.145474	1.38753	0.917991	-0.546124		-0.305899	0.730884	0.351337	1.76387	-0.792163	-0.0373553
	5.61667	0.656348	-0.160793	0.750278	-0.353799	-1.13502	-0.147041		1.28994	1.28222	-0.0655058	-0.731423	-0.906786	0.46409		1.20798	-0.475552	0.14678	0.0407518	-0.951736	-0.155411		-0.49324	-0.102736	0.233887	0.507977	-1.93376	0.00726942		0.297937	0.143885	-0.211896	0.913352	1.14912	-0.509602		-0.289826	0.388382	0.285977	1.94216	-0.662358	-0.246882
	5.63333	0.487208	0.365709	0.935745	-0.320573	-1.03263	-0.0562332		1.11004	1.15743	-0.00450827	-0.649985	-0.0562827	0.249689		1.46454	-0.426426	0.164055	-0.0543278	-0.736435	-0.133226		-0.492416	0.0217746	0.127703	0.456029	-1.87089	-0.0248339		0.580027	-0.110516	-0.447364	0.532569	1.56868	-0.61245		-0.320486	0.151777	0.383846	2.01043	-0.605971	-0.269813
	5.65	0.439974	0.622031	0.996366	-0.345327	-0.933459	-0.0703169		1.12429	0.966163	0.0376314	-0.670998	0.206349	0.108342		1.83225	-0.614842	0.0399716	-0.133111	-0.103331	-0.122623		-0.511488	0.0442052	0.0301504	0.4745	-1.79392	-0.0999462		0.610943	-0.394448	-0.508775	0.229518	1.74788	-0.662541		-0.170102	-0.0194232	0.611077	2.01314	-0.644666	-0.22623
	5.66667	0.611561	0.697947	1.12281	-0.38567	-0.965217	-0.139169		0.985406	0.999836	0.416722	-0.685803	0.792443	0.150026		1.85728	-0.765217	-0.17385	-0.384375	0.354587	-0.208873		-0.568644	0.18139	0.0459521	0.553222	-1.64904	0.000120564		0.619634	-0.295798	-0.513793	-0.00288886	1.62053	-0.598116		0.290587	-0.264729	0.784622	1.86575	-0.6736	-0.370983
	5.68333	0.676051	0.609295	1.05379	-0.429625	-1.37208	-0.0849119		1.24424	0.977794	0.574307	-0.68075	0.644927	0.179733		1.49612	-0.950532	-0.25754	-0.443541	0.619696	-0.197996		-0.770288	0.22426	-0.124633	0.675677	-2.03214	0.138714		0.595154	-0.289597	-0.610249	-0.120445	1.5712	-0.627761		0.437056	-0.189913	0.750129	1.85495	-0.99103	-0.489046
	5.7	0.26276	0.713343	0.837104	-0.507731	-1.71754	-0.221694		1.6148	0.892982	0.7819	-0.69882	0.549364	0.0298071		1.32378	-0.982457	-0.0527087	-0.390418	0.809396	-0.186482		-0.736522	0.0748332	-0.0968412	0.471845	-1.92597	0.176612		0.648414	-0.395288	-0.81749	-0.133382	1.54022	-0.680833		0.705826	0.0493837	0.694023	1.66118	-1.12888	-0.584384
	5.71667	0.152471	0.787023	0.753886	-0.484115	-1.56202	-0.525219		1.62274	0.321558	0.827961	-0.597995	0.969533	0.00737878		1.3946	-0.622902	0.182309	-0.228608	0.851461	-0.241489		-0.802366	-0.182341	-0.272246	0.680602	-1.84402	0.22591		0.633514	-0.367109	-0.909555	-0.255882	1.19839	-0.916786		0.822961	0.121419	0.717787	1.56741	-1.01827	-0.784751
	5.73333	0.700417	0.556785	0.720938	-0.394176	-1.63527	-0.770509		1.41914	0.0597466	0.539484	-0.107814	1.10248	0.0278595		1.31974	-0.433883	0.246077	-0.359873	1.0296	-0.31032		-0.835632	-0.278593	-0.307617	1.28375	-1.46852	0.244527		0.661638	-0.53731	-1.0226	-0.294878	1.20226	-1.03876		0.899085	0.228533	0.627572	1.3777	-1.04319	-0.975417
	5.75	0.746633	0.354912	0.43322	-0.31951	-1.74466	-0.731929		1.1231	-0.0639983	0.278626	0.0278411	1.0129	-0.121549		1.11605	-0.474719	0.042662	-0.376058	1.15939	-0.37221		-0.794663	-0.12966	0.0134002	1.57221	-1.35083	0.264817		0.807137	-0.627078	-1.07916	-0.293428	1.23295	-1.0568		0.838945	0.224581	0.370395	0.95828	-1.28748	-1.31422
	5.76667	0.894255	0.300804	0.158453	-0.335503	-1.72446	-0.757174		1.08908	-0.219039	0.220315	-0.0372281	1.09288	-0.201024		1.13986	-1.05847	-0.140302	-0.242254	1.49068	-0.341383		-0.533898	0.0145822	0.445698	2.50514	-1.26172	0.341088		0.961917	-0.713073	-0.86304	-0.235613	1.3245	-1.19887		0.810879	0.318701	0.110847	0.38642	-1.52113	-1.56959
	5.78333	0.984483	0.207925	0.0611925	-0.4334	-1.37327	-0.705902		1.0668	-0.255438	0.29451	-0.231465	0.628411	-0.210847		1.10899	-1.88483	-0.128346	-0.192666	1.89793	-0.24212		-0.244767	-0.332109	0.803248	3.65106	-1.20536	0.518757		0.944136	-0.599716	-0.574218	-0.0835575	1.01964	-1.40339		0.707119	0.406579	-0.0649355	0.11645	-1.73698	-1.60684
	5.8	0.981401	-0.463601	-0.0549391	-0.542817	-1.22098	-0.72319		0.947364	-0.259306	0.518198	-0.224647	-0.013421	-0.553111		0.791226	-1.85974	-0.0198783	-0.00517016	1.97136	-0.347042		-0.134816	-0.35126	0.95143	4.11698	-1.02194	0.611128		0.895963	-0.383253	-0.411728	0.0849353	0.181877	-1.53565		0.614181	0.356463	-0.143895	0.0899056	-1.69526	-1.85104
	5.81667	1.06944	-0.662763	-0.25682	-0.49578	-1.11774	-0.805417		1.09982	-0.142442	0.667889	-0.0139332	-0.171946	-0.680208		0.542229	-1.69671	0.000348827	0.328652	1.50646	-0.44657		-0.0160718	-0.202873	0.925807	4.3927	-0.960585	0.77889		1.01483	-0.418995	-0.429698	0.174046	-0.353585	-1.66832		0.422218	0.346525	-0.422187	0.163878	-1.7087	-1.87379
	5.83333	0.823958	-0.851999	-0.454266	-0.410169	-0.801646	-0.873077		1.46659	-0.115539	0.508142	0.141506	-0.572192	-0.84261		0.533488	-1.36714	0.0927972	0.664711	1.05916	-0.586459		0.098264	-0.27775	0.977227	4.65698	-1.03052	0.786871		1.09454	-0.60971	-0.392132	0.29392	-0.257726	-1.73549		0.178136	0.699936	-0.671515	0.159389	-1.72072	-1.74346
	5.85	0.787787	-0.905872	-0.597686	-0.443355	-0.555637	-0.999927		1.30269	-0.0507491	0.47544	0.34081	-0.619222	-0.642639		0.649139	-0.997716	0.314563	0.849281	0.98955	-0.388884		0.164192	-0.106119	1.05758	4.69525	-0.832262	0.969528		0.948991	-0.730721	-0.384539	0.261742	-0.184305	-1.54823		0.0707051	0.930505	-0.750431	-0.0455199	-1.59418	-1.51808
	5.86667	0.860192	-1.09803	-0.706877	-0.469246	-0.450525	-0.878328		1.00261	0.0804497	0.61894	0.476241	-0.718653	-0.447353		0.870395	-0.950563	0.257568	0.940566	1.17437	-0.118134		0.209573	-0.0380954	0.966674	4.63954	-0.691489	1.16029		0.651731	-0.665063	-0.454057	0.153446	0.345447	-1.40754		0.0138499	0.856853	-0.717206	-0.0995873	-1.81968	-1.214
	5.88333	0.657388	-1.02016	-0.759142	-0.521096	-0.468366	-0.632169		0.932145	0.378826	0.71282	0.398161	-1.22082	-0.370919		1.28625	-1.11915	0.127703	1.03018	0.988749	0.663187		0.33465	0.163182	1.17682	4.27434	-0.629852	1.29891		0.629971	-0.606155	-0.541249	0.0367135	0.394644	-1.26258		0.239666	0.987582	-0.734632	-0.210944	-1.94858	-0.872568
	5.9	0.173028	-1.01439	-0.787717	-0.665056	-0.303639	-0.38391		0.939537	0.251049	0.907057	-0.0530833	-1.23782	-0.397861		1.38832	-1.01848	-0.000472758	1.18565	0.970695	0.892314		0.428222	0.38396	1.33214	3.76703	-0.90657	1.7206		0.625141	-0.525123	-0.483148	0.119909	0.399735	-1.21322		0.452103	1.00461	-0.710719	-0.316597	-1.64087	-0.405255
	5.91667	0.166403	-0.976529	-0.857395	-0.758712	-0.306709	-0.390078		0.917641	0.143963	1.08721	-0.105343	-1.26911	-0.301498		1.31224	-0.810702	0.0258376	1.27165	0.776606	1.00456		0.577184	0.518297	1.00491	3.47346	-0.937339	2.17744		0.517583	-0.428071	-0.454297	0.165279	0.358642	-1.09367		0.864986	0.927413	-0.649396	-0.302959	-1.5223	-0.346771
	5.93333	0.066076	-0.848164	-0.865508	-0.744762	-0.395198	-0.00706485		0.883351	0.245027	1.2169	-0.0304795	-1.44376	-0.236556		1.25536	-0.767166	0.152953	1.33184	-0.129625	0.879799		0.258249	0.548444	0.348005	2.23295	-1.09326	2.36741		0.717835	-0.360428	-0.576659	0.0963275	0.0226865	-0.88308		0.948231	0.877622	-0.752902	-0.280211	-1.48354	-0.167817
	5.95	0.011764	-0.669527	-0.823442	-0.702006	-0.663313	0.140751		0.80156	0.170326	1.22231	-0.0462819	-1.28681	-0.227499		1.39463	-0.668134	0.245874	1.36463	-0.758702	1.02639		0.0546328	0.727241	-0.217483	1.31459	-1.1635	2.33367		0.764536	-0.661648	-0.562334	-0.0160915	0.0738151	-0.770494		0.979068	0.911858	-0.959507	-0.311548	-1.38105	0.0181461
	5.96667	0.24261	-0.74571	-0.654917	-0.653939	-0.744386	0.192409		0.661899	0.203709	1.13345	-0.158794	-1.29726	-0.0815262		1.66151	-0.647258	0.180361	1.1239	-1.06668	1.37061		0.0313055	0.706777	-0.383911	0.972216	-1.2175	2.19678		0.512215	-0.786125	-0.413873	-0.208021	0.24687	-0.561605		0.946413	0.929328	-1.21941	-0.450383	-1.59944	0.0745807
	5.98333	0.351616	-0.817161	-0.167515	-0.601516	-0.781853	0.247661		0.294339	0.229774	0.957169	-0.323519	-1.25501	-0.0951804		1.66059	-0.612427	0.29076	0.966034	-1.09511	1.48674		-0.0327997	0.680697	-0.378082	0.717283	-0.906435	2.85419		0.197709	-0.658689	-0.25268	-0.315476	0.291668	-0.313503		0.774267	0.860247	-1.24689	-0.714037	-1.65645	0.0592014
	6	0.608526	-0.899667	0.164196	-0.56703	-1.18635	0.27285		0.00891333	0.305271	0.843435	-0.343098	-1.43616	-0.0661798		1.47909	-0.967132	0.201965	0.846491	-0.408715	1.54661		-0.00388896	0.81933	-0.396848	0.406148	-0.726197	3.42613		0.117926	-0.3982	-0.15494	-0.414795	-0.0092418	-0.121915		0.495908	0.557479	-1.26499	-0.868632	-1.65479	0.197815
	6.01667	0.510611	-0.898466	0.290322	-0.331671	-1.4106	0.412262		-0.0227277	0.273929	0.627911	-0.445388	-1.61722	-0.291516		1.39706	-1.24278	0.0908129	0.752954	-0.463222	1.32873		-0.0102071	0.646445	-0.357771	0.284803	-0.466422	3.61119		0.153202	-0.10056	-0.131655	-0.522714	-0.218143	-0.0224368		0.219146	0.556645	-1.19312	-0.934909	-1.77572	0.174122
	6.03333	0.427372	-0.912264	0.356019	-0.152349	-1.43234	0.332864		0.0681797	0.45501	0.564941	-0.497833	-1.86225	-0.366081		0.990563	-1.14662	0.396944	0.506274	-0.814219	0.96674		-0.018433	0.663503	-0.285692	0.227452	-0.638302	3.63707		0.219719	-0.00334156	-0.0326915	-0.495125	-0.832966	0.00509209		-0.136363	0.457826	-1.20707	-0.917605	-1.75289	0.173175
	6.05	0.185929	-0.990488	0.489908	-0.148898	-1.37845	0.192996		0.113925	0.587986	0.752457	-0.445229	-1.82568	-0.360971		0.37608	-1.37733	0.456221	0.285776	-0.693766	0.220577		-0.0755005	0.313176	-0.356634	0.166583	-0.577033	3.71955		0.166131	0.0312146	0.0235314	-0.471409	-1.02159	0.12152		-0.612662	0.193302	-1.31879	-0.935023	-1.77803	0.121786
	6.06667	0.14642	-0.905116	0.496254	-0.076935	-1.3347	0.0102411		-0.0199275	0.742223	0.754125	-0.33732	-1.54908	-0.223518		0.226676	-1.57305	0.320076	0.738027	-0.979751	0.120327		-0.236328	0.041415	-0.481902	0.172254	0.21803	3.39965		0.160344	0.0848266	0.0185468	-0.444149	-0.823265	0.102778		-0.768967	0.215056	-1.4048	-0.939489	-2.08148	-0.00129113
	6.08333	0.299685	-0.905236	0.532798	-0.0309054	-1.15429	-0.103886		-0.191963	0.700077	0.726814	-0.384034	-1.02883	-0.123633		0.181523	-1.6522	0.21119	1.08059	-1.19467	0.14878		-0.324772	-0.334608	-0.425661	0.452768	0.749302	3.03319		0.0441897	0.329977	0.117254	-0.209581	-0.670101	0.152022		-1.06954	0.302773	-1.37802	-0.805822	-2.08125	-0.0588746
	6.1	0.384089	-1.07621	0.669505	-0.0762578	-1.12734	-0.421864		-0.288964	0.779283	0.705293	-0.188216	-0.917534	0.0826327		0.0615651	-1.6897	0.268383	1.26676	-1.10872	0.304368		-0.365804	-0.522386	-0.23079	0.47191	1.12426	2.89818		-0.301827	0.529372	0.351488	-0.0723628	-0.754066	0.293214		-1.12236	0.24824	-1.22315	-0.725287	-2.07771	-0.36197
	6.11667	0.328227	-1.1128	0.760406	-0.0414192	-1.0176	-0.378839		-0.350369	1.16361	0.692478	0.00709503	-0.145927	0.162194		-0.219808	-1.20746	0.282345	1.1555	-0.92144	0.107679		-0.45404	-0.731857	0.203567	0.419013	1.60964	2.83008		-0.331173	0.697008	0.413655	0.0227095	-0.776214	0.417585		-1.20391	0.287019	-1.04011	-0.776311	-2.05357	-0.558438
	6.13333	0.0365103	-1.04721	0.616452	-0.123441	-0.739989	-0.304195		-0.395269	1.4275	0.673877	0.0219009	0.598348	0.295361		-0.473621	-0.841271	0.168122	1.1402	-0.684741	-0.188506		-0.599867	-0.920586	0.489589	0.234182	2.00117	2.70246		-0.115247	0.805118	0.371378	0.128588	-0.256774	0.385461		-1.20132	0.485649	-0.785948	-0.979417	-1.87492	-0.5513
	6.15	-0.22487	-1.12638	0.368645	-0.287844	-0.480101	-0.167791		-0.535486	1.47749	0.723733	-0.0534629	0.770823	0.50145		0.181077	-0.46367	-0.119554	1.04121	-0.355925	0.138253		-0.731343	-1.18779	0.588527	0.0773795	2.12199	1.76203		0.135568	0.725339	0.271585	0.37328	0.255898	0.585558		-1.21101	0.696938	-0.602604	-1.19257	-1.83155	-0.546772
	6.16667	-0.379192	-1.21973	0.49998	-0.358807	-0.11457	-0.173027		-0.706346	1.47701	0.712696	-0.102999	0.790054	0.668495		0.212991	-0.112056	0.0673002	1.15287	-0.877369	0.78915		-0.839623	-1.47495	0.662502	0.0760911	2.20422	1.24941		0.35278	0.657045	0.154783	0.507247	0.456655	0.53811		-1.06501	0.658388	-0.520613	-1.27498	-1.53153	-0.685828
	6.18333	-0.373085	-1.08611	0.803079	-0.427493	-0.054023	-0.330279		-0.456672	1.568	0.768598	-0.070753	0.810118	0.722208		-0.0852093	-0.0392743	0.0504408	1.72388	-0.781784	1.00229		-0.927889	-1.34898	0.619685	0.0202853	2.06766	0.789519		0.467958	0.619297	0.0352496	0.672266	0.434132	0.3065		0.111871	0.613649	-0.558115	-1.02896	-1.42827	-0.685919
	6.2	-0.389358	-1.01337	0.972243	-0.547952	-0.2064	-0.398202		-0.0993488	1.62998	0.537275	-0.0222625	1.00594	0.746116		-0.137499	-0.2239	-0.288629	2.75168	-0.728861	0.993504		-1.12087	-1.31051	0.593282	-0.00914458	2.07986	0.671081		0.453616	0.427924	-0.105166	0.778523	0.621218	0.164021		1.2731	0.748015	-0.551773	-0.861084	-1.44383	-0.842214
	6.21667	-0.279394	-0.87192	1.0315	-0.536384	-0.433104	-0.348795		-0.1078	1.4272	0.214417	-0.0842682	1.16432	0.769049		-0.113142	-0.20212	-0.143469	3.28246	-0.842207	0.962253		-1.04946	-1.26877	0.462963	0.298074	1.77209	0.447864		0.429631	0.292683	-0.16083	0.945436	0.418998	-0.0470773		1.59117	0.926055	-0.516336	-0.831801	-1.32587	-0.916224
	6.23333	-0.222326	-0.801738	1.25161	-0.549528	-0.522061	-0.297013		-0.0332125	1.36242	0.091759	0.202877	0.665622	0.767141		-0.209245	0.022309	0.159927	3.11582	-0.8907	0.900794		-0.984054	-1.1296	0.694671	0.545752	1.0251	0.201316		0.578112	0.342107	-0.266672	0.779961	-0.0476936	-0.142749		1.72816	0.980826	-0.696819	-0.835588	-1.26965	-0.857036
	6.25	-0.342343	-0.576208	1.29733	-0.490351	-0.537563	-0.348597		0.128651	1.44458	0.0614046	0.376191	0.298003	0.763727		-0.21719	0.0444569	0.517857	2.89022	-0.618154	0.773178		-0.942159	-0.93026	1.08989	0.461744	0.517441	0.161197		0.641318	0.113847	-0.360931	0.559742	-0.137597	-0.313179		2.26015	1.29697	-0.767481	-0.967468	-1.31365	-0.756978
	6.26667	-0.414763	-0.506424	1.20449	-0.481697	-0.373221	-0.350662		0.199569	1.4127	0.0405323	0.321871	0.159351	0.629838		-0.190453	0.00873392	0.685073	2.76966	-0.173295	0.505846		-0.655351	-0.903629	1.31846	0.474329	0.215293	-0.0158506		0.67999	0.00739658	-0.521004	0.469989	0.0552554	-0.467516		2.73323	1.71938	-0.685109	-1.05016	-1.28825	-0.455515
	6.28333	-0.401283	-0.670472	1.06913	-0.488097	-0.369711	-0.462237		0.133051	1.13741	0.0364121	0.278821	-0.678141	0.567289		-0.0730956	-0.495294	0.746734	3.15898	-0.354122	0.380272		-0.511367	-0.895148	1.32673	0.374869	-0.0725246	-0.130138		0.545257	0.0981636	-0.70509	0.344938	0.106655	-0.68355		3.42923	1.93666	-0.626443	-0.986454	-1.36982	-0.38022
	6.3	-0.138859	-0.496001	0.975646	-0.453433	-0.880701	-0.592779		0.0682317	0.931326	0.0196717	0.45066	-1.19727	0.47389		0.0156619	-0.549024	0.798189	3.37156	-0.603243	0.399266		-0.439072	-0.788563	1.4322	0.313884	-0.203414	-0.142088		0.303377	0.146453	-0.813692	0.273218	-0.246688	-0.937907		3.9671	1.94094	-0.53089	-0.792337	-1.33338	-0.371607
	6.31667	0.0104141	-0.159806	0.751466	-0.399577	-0.941208	-0.747692		0.0376128	0.988682	0.10442	0.519592	-1.18089	0.321253		-0.518419	-0.722736	0.97879	3.37201	-0.927532	-0.117129		-0.390187	-0.476901	1.40423	0.468754	-0.43829	-0.247298		0.0446138	0.191953	-0.721632	0.137021	-0.71152	-1.38318		4.31916	2.06133	-0.45136	-0.609105	-1.25195	-0.446592
	6.33333	0.0906199	-0.136079	0.48749	-0.442692	-0.732769	-0.701588		-0.0446794	0.998902	0.307598	0.424415	-1.08131	0.205477		-0.332921	-0.5377	0.854535	3.21429	-1.16895	-0.862523		-0.290639	-0.274758	1.39153	0.521844	0.483892	-0.350367		-0.142587	0.0104139	-0.574894	0.167527	-0.798189	-1.28642		4.58349	2.17195	-0.273994	-0.401904	-1.42005	-0.538361
	6.35	0.0748464	-0.341587	0.286382	-0.665185	-0.645016	-0.580308		-0.599572	0.753508	0.55367	0.405197	-1.028	0.162702		-0.041652	-0.385998	0.724372	2.57477	-1.17721	-1.18293		-0.114236	-0.479756	1.44018	0.538418	2.27919	-0.159993		-0.223664	-0.0490522	-0.303189	0.341369	-0.803041	-1.20749		3.6741	2.16188	-0.262282	-0.487023	-1.47932	-0.51999
	6.36667	-0.0160917	-0.307513	0.108124	-0.833655	-0.519902	-0.491036		-0.867616	0.331211	0.587926	0.565383	-0.932915	0.189481		-0.0374049	-0.244715	0.525808	1.57984	-0.927132	-1.18057		-0.0189136	-0.356683	1.44221	0.425542	3.27148	-0.13375		-0.284666	0.0497723	-0.136618	0.31757	-0.91303	-1.10074		3.12222	2.22721	-0.334921	-0.497908	-1.49265	-0.538148
	6.38333	-0.198207	-0.295394	-0.0152321	-0.840308	-0.478711	-0.516768		-0.630484	0.0162813	0.644362	0.555552	-0.905422	0.130952		-0.0904657	-0.116071	0.257088	0.897054	-0.648667	-1.26357		-0.0815801	-0.124238	1.5599	0.105881	3.69155	-0.31258		-0.367213	0.216078	-0.118714	0.219406	-0.797606	-0.870386		3.12511	2.37929	-0.37691	-0.420217	-1.46745	-0.669479
	6.4	-0.267083	-0.202242	-0.187794	-0.855121	-0.113996	-0.574801		-0.579855	-0.379043	0.940985	0.19634	-0.775371	-0.0957671		-0.148216	0.065855	0.0649903	0.456201	-0.376249	-1.31945		0.00643874	-0.0745433	1.33386	-0.033371	4.28029	-0.326223		-0.648228	0.214559	-0.139839	0.322392	-0.662743	-0.785781		3.09107	2.58526	-0.298963	-0.523759	-1.35427	-0.733897
	6.41667	-0.29275	-0.292411	-0.352496	-0.824641	1.09579	-0.572842		-0.528086	-0.621808	1.322	0.0605993	-0.731851	-0.122849		-0.209931	0.212689	-0.0617812	0.281629	-0.588129	-1.32349		-0.0819036	-0.268975	0.987117	-0.0431403	5.27952	-0.472059		-0.745494	0.224372	-0.278758	0.326668	-0.720933	-0.937829		2.72522	2.38949	-0.297531	-0.319979	-1.33475	-0.749009
	6.43333	-0.344814	-0.206131	-0.539488	-0.739906	1.1712	-0.625848		-0.234195	-0.943648	1.42581	-0.168979	-0.59075	0.0423599		-0.247801	0.287146	-0.0350766	0.145041	-1.22648	-1.2574		-0.137091	-0.439376	1.05025	-0.108927	6.09841	-0.521622		-0.739336	0.407143	-0.401072	0.390193	-0.63685	-0.811052		2.52805	2.05197	-0.370185	-0.117676	-1.30482	-0.973728
	6.45	-0.398375	-0.129741	-0.516876	-0.682114	0.826941	-0.634926		-0.124095	-1.25384	1.48925	-0.317989	-0.740215	0.0535456		-0.320815	0.38665	-0.217278	-0.322355	-1.2362	-1.30206		-0.190876	-0.452972	1.09619	-0.0693582	6.56959	-0.536435		-0.739482	0.426726	-0.489379	0.375237	-0.721685	-0.689673		2.05119	1.81384	-0.441595	-0.035295	-1.03481	-1.15992
	6.46667	-0.505146	0.249396	-0.359102	-0.711113	0.791236	-0.551843		0.0500141	-1.54818	1.60128	-0.438364	-0.87326	-0.10327		-0.357313	0.0752645	-0.20733	-0.434419	-1.44529	-1.34306		-0.214403	-0.614195	0.878695	-0.126894	6.77539	-0.423538		-0.657674	0.319673	-0.579835	0.32511	-0.704125	-0.560627		1.7614	1.84411	-0.632982	-0.0900749	-0.97605	-1.30534
	6.48333	-0.375668	0.459126	-0.331488	-0.762412	0.272934	-0.426471		0.184702	-1.99793	1.80487	-0.409168	-0.768619	-0.0671398		-0.526375	-0.10509	-0.104207	-0.51539	-1.42861	-1.40442		-0.307652	-0.639085	0.779059	-0.272793	7.2207	-0.125696		-0.526913	0.384463	-0.841298	0.152391	-0.499017	-0.528417		1.84161	1.92579	-0.895188	-0.0148958	-0.968202	-1.26649
	6.5	-0.472654	0.58176	-0.392865	-0.77462	-0.144959	-0.509859		0.310567	-2.50086	1.79592	-0.334986	-0.58005	-0.235787		-0.586614	-0.305411	-0.178058	-0.521861	-0.78569	-1.33463		-0.460484	-0.433805	0.709778	-0.40044	6.01055	-0.0571084		-0.570883	0.508962	-1.08046	-0.104827	-0.383139	-0.60835		1.52129	1.86878	-1.22639	-0.0845783	-0.793359	-1.22598
	6.51667	-0.376359	0.939241	-0.57718	-0.635678	0.140299	-0.478153		0.341533	-2.79694	1.64205	-0.283286	-0.269911	-0.284479		-0.727982	-0.313071	-0.122131	-0.314369	-0.624383	-1.32585		-0.505031	-0.293261	0.866082	-0.343051	4.09305	-0.395456		-0.488794	0.393518	-1.36203	-0.422323	0.0102502	-0.509364		1.22785	2.02573	-1.40017	-0.0338293	-0.429799	-1.30972
	6.53333	-0.23008	1.47561	-0.55115	-0.469062	0.375012	-0.479659		0.242463	-2.87768	1.65762	-0.408304	0.105187	-0.325083		-0.802256	-0.26168	0.0419602	-0.144698	-0.944529	-1.33456		-0.5233	-0.454505	1.14738	-0.361975	3.0897	-0.365758		-0.471042	0.226581	-1.44743	-0.56352	0.543831	-0.240033		1.00187	2.01313	-1.42842	0.0261053	-0.403508	-1.3229
	6.55	-0.11788	1.72836	-0.359779	-0.547943	0.609669	-0.32597		-0.0390126	-2.86101	1.61432	-0.423454	0.636687	0.0252283		-0.731041	-0.333134	0.010209	-0.138775	-1.06262	-1.3784		-0.699794	-0.705056	1.23583	-0.458108	2.59234	-0.235607		-0.622887	0.00798086	-1.45508	-0.669656	0.939191	0.104222		0.726192	1.77703	-1.40792	0.311842	-0.530305	-1.33169
	6.56667	0.15321	1.81543	-0.267625	-0.506227	0.250068	-0.0353009		-0.22473	-2.80252	1.25053	-0.328464	0.549377	0.213693		-0.703772	-0.570284	0.0629666	-0.182301	-1.02573	-1.3683		-0.672701	-0.85273	1.26139	-0.762472	2.22409	-0.156129		-0.532085	-0.137704	-1.40637	-0.800066	1.09276	0.211135		0.508444	1.46248	-1.39562	0.571055	-0.800401	-1.47408
	6.58333	0.415036	1.75603	0.0156266	-0.453443	-0.774445	0.337337		-0.419566	-2.95785	0.867054	-0.272342	0.491846	0.092009		-0.687299	-0.546873	-0.198312	-0.0828407	-0.490107	-1.22876		-0.333019	-0.792728	1.23773	-0.941917	1.18058	0.0114232		-0.501508	-0.19747	-1.25178	-0.899186	1.18822	0.645211		0.306986	1.41719	-1.40823	0.364555	-0.735938	-1.49665
	6.6	0.516259	1.82536	0.369305	-0.481424	-0.885526	0.576607		-0.85395	-3.0878	0.681542	-0.233821	0.390536	-0.115523		-0.665223	-0.478034	-0.476311	0.00432883	0.915113	-1.22615		-0.593139	-0.751254	0.904039	-0.818411	0.0458403	0.201945		-0.478694	-0.414578	-1.20199	-0.987227	1.29821	0.472653		0.104487	1.56005	-1.39897	0.255769	-0.76354	-1.42684
	6.61667	0.512298	1.96756	0.425187	-0.43076	-0.674031	0.771138		-0.959678	-3.09967	0.561706	-0.00697241	0.367637	-0.151397		-0.834213	-0.350113	-0.396505	0.0608753	1.57097	-1.27685		-0.571676	-0.547655	0.824979	-0.721498	-0.816935	0.256963		-0.442415	-0.644621	-1.15602	-0.956382	1.39654	0.339434		0.118099	1.63987	-1.41436	0.230808	-0.906202	-1.44092
	6.63333	0.404405	1.53288	0.365516	-0.357702	-0.213871	0.859057		-1.00528	-3.05671	0.351546	0.0401564	0.317965	-0.10424		-1.04021	-0.166146	-0.366546	-0.147946	1.75826	-1.26534		-0.286854	-0.252741	0.850499	-0.639136	-1.46755	0.127324		-0.459192	-0.59501	-1.05884	-0.957386	1.37133	0.286739		0.0443959	1.59559	-1.37721	0.225963	-1.07057	-1.36095
	6.65	0.346546	1.37431	0.370201	-0.250596	0.40459	0.91478		-0.885966	-2.93058	0.127114	0.133667	-0.0524556	-0.327733		-1.10601	0.135855	-0.303883	-0.303979	1.66425	-1.17563		-0.174465	-0.36308	0.883349	-0.651014	-2.07104	-0.159295		-0.537091	-0.565956	-0.895016	-0.944418	1.35235	0.409773		-0.197626	1.3817	-1.21922	0.223989	-1.1258	-1.39437
	6.66667	0.470984	1.46437	0.344997	-0.142419	0.45033	0.963334		-0.876844	-2.61952	0.187178	0.155009	-0.221963	-0.334611		-1.24016	0.186277	0.0263092	-0.518881	1.37163	-1.07523		-0.0775106	-0.508785	0.875534	-0.744445	-2.24761	-0.155735		-0.63349	-0.631836	-0.736721	-0.784892	1.3716	0.321708		0.0259557	1.27683	-1.03795	0.23336	-1.39939	-1.28523
	6.68333	0.418096	1.04694	0.427075	0.00210737	0.278923	1.06545		-0.857886	-2.49083	0.215836	0.279852	-0.580278	-0.421066		-1.18939	0.365138	0.18881	-0.814518	1.41731	-0.999575		-0.128095	-0.621068	0.663134	-0.763043	-2.31403	-0.181678		-0.625069	-0.519979	-0.53486	-0.596918	0.899297	0.196081		0.0626238	1.05415	-0.915597	0.21189	-1.71706	-1.25452
	6.7	0.33234	0.555556	0.435845	0.00663769	0.428691	1.0916		-0.984207	-2.25369	0.255626	0.559979	-1.22524	-0.351083		-1.03154	0.325339	0.541791	-0.988264	1.51777	-0.900904		-0.084403	-0.770045	0.345588	-0.760771	-2.0064	-0.119168		-0.420469	-0.396398	-0.533535	-0.309981	0.279554	-0.173758		0.0803484	0.910937	-0.86754	0.221421	-1.75849	-1.28228
	6.71667	0.299486	0.193913	0.23302	0.0799603	0.35523	0.948223		-0.999079	-2.06653	0.213624	0.710099	-1.66481	-0.59602		-0.993716	0.0977303	1.09081	-0.918799	1.67352	-0.702983		-0.0737193	-0.843339	0.0300988	-0.737638	-1.53714	-0.0890953		-0.123522	-0.179838	-0.449348	-0.137429	-0.234339	-0.448266		0.209777	0.731123	-0.651901	-0.0152357	-1.66306	-1.37197
	6.73333	0.0541161	-0.0337037	0.080374	-0.0128313	0.150541	0.807327		-1.04584	-2.07853	0.281723	0.708618	-1.48891	-0.643122		-0.93162	-0.187326	1.38667	-0.893063	1.82667	-0.694978		-0.275277	-0.826561	0.011406	-0.699969	-1.60985	-0.146054		-0.111339	-0.0968111	-0.408482	-0.0145351	-0.464308	-0.536142		0.33507	0.631662	-0.523673	-0.0686201	-1.57498	-1.18897
	6.75	0.0730673	-0.129882	-0.300866	-0.238976	0.0324044	1.00649		-1.17189	-2.10569	0.559479	0.689881	-1.54417	-0.556326		-1.00139	-0.244888	1.81983	-0.976375	1.36072	-0.744544		-0.645002	-0.764107	0.00506701	-0.6688	-1.49772	-0.086807		-0.120191	-0.104939	-0.479206	0.24495	-0.435718	-0.862341		0.475502	0.628291	-0.47729	-0.000126867	-1.54389	-1.18995
	6.76667	0.277162	-0.169744	-0.680095	-0.291648	0.0109008	1.10939		-1.12193	-1.92413	1.01396	1.00374	-1.59788	-0.407142		-1.17616	0.24811	2.26119	-1.01202	0.268482	-0.744858		-0.576617	-0.759492	0.0120584	-0.799819	-1.22377	-0.0696539		-0.23739	-0.0520913	-0.513316	0.438839	-0.787029	-0.577728		0.714154	0.442899	-0.391166	-0.0137117	-1.37235	-1.15703
	6.78333	0.32495	-0.150831	-0.794227	-0.248198	0.307342	0.881424		-1.0963	-1.77962	1.3994	0.980864	-1.5177	-0.421483		-1.23113	0.489172	2.56993	-1.11573	-0.241408	-0.722878		-0.56976	-0.957097	-0.108183	-0.929864	-0.802569	-0.102598		-0.252339	0.039088	-0.503909	0.797653	-1.29073	-0.220812		0.766394	0.241161	-0.341716	-0.0396165	-1.51501	-0.947222
	6.8	0.194306	-0.0957928	-0.730228	-0.161903	0.228522	0.920561		-1.24713	-1.81611	1.63933	0.921169	-1.29532	-0.483493		-1.17917	0.871499	2.81691	-1.09796	-0.227861	-0.830064		-0.782595	-1.15405	-0.149772	-1.04795	-0.359902	-0.191918		-0.335663	0.444905	-0.523476	1.06284	-1.62641	-0.0179209		0.794431	0.00732773	-0.238264	-0.0539799	-1.48384	-0.807752
	6.81667	0.415747	0.291556	-0.594028	-0.15485	-0.167368	1.13755		-1.38626	-1.88236	1.60433	0.824718	-0.932602	-0.528196		-0.85747	1.24205	2.66737	-0.748709	-0.496851	-0.826122		-0.731553	-1.20346	-0.239176	-1.07212	-0.25648	-0.232411		-0.375835	0.622552	-0.503069	1.15375	-2.04074	-0.00127283		0.635059	-0.0899672	-0.154998	-0.0393844	-1.47555	-0.719964
	6.83333	1.5066	0.463862	-0.452989	-0.206539	-0.0151733	1.17748		-1.32316	-2.00752	1.3256	0.772732	-0.928747	-0.482865		-0.770698	1.65095	2.40861	-0.554635	-0.951891	-0.803099		-0.728987	-1.40662	-0.196032	-0.960251	-0.124202	-0.11903		-0.325513	0.870869	-0.51905	1.08112	-2.14826	0.217839		0.486211	-0.22601	-0.0849459	0.0941851	-1.4849	-0.689591
	6.85	2.29455	0.567345	-0.382539	-0.16743	-0.231011	1.29803		-1.34376	-2.0411	1.1832	0.476605	-0.721099	-0.381729		-0.772335	1.37511	2.27818	-0.534663	-1.25339	-0.752663		-0.696316	-1.33534	-0.254697	-0.997759	0.122492	-0.00992543		-0.548226	0.792305	-0.515815	0.92464	-2.00961	0.362097		0.489873	-0.348184	0.00282986	0.263133	-1.4621	-0.529717
	6.86667	2.53809	0.497117	-0.365525	-0.167547	-0.633013	1.28276		-1.31635	-2.35122	1.18782	0.305291	-0.723128	-0.489082		-0.567419	1.20477	2.22405	-0.58084	-1.08176	-0.849231		-0.635081	-1.10185	-0.309395	-1.05916	-0.126941	-0.0494455		-0.706858	0.792513	-0.492691	0.672989	-1.68976	0.336772		0.576642	-0.400211	0.0374886	0.216401	-1.48515	-0.369407
	6.88333	2.65241	0.599845	-0.215431	-0.146846	-0.654076	1.26349		-1.33398	-2.52651	1.1583	0.35022	-0.896464	-0.535892		-0.240527	1.22881	2.02885	-0.684995	-1.39545	-0.870313		-0.619297	-0.766139	-0.177166	-1.15319	-0.74746	-0.00108272		-0.889243	0.751833	-0.580084	0.798661	-1.39839	0.378259		0.636174	-0.287074	-0.0947796	0.215161	-1.40152	-0.409195
	6.9	2.77904	0.7555	0.0109603	-0.114448	-0.428457	1.231		-1.3223	-2.34077	0.987375	0.345297	-1.16171	-0.519129		-0.161775	1.29638	1.99614	-0.678213	-1.8067	-0.826084		-0.614228	-0.650997	-0.210967	-1.16169	-1.23199	0.0532033		-0.752381	0.947344	-0.598833	0.841766	-1.30608	0.41251		0.610149	-0.292444	-0.157431	0.262911	-0.83088	-0.49903
	6.91667	2.80893	0.93278	0.258676	-0.0936271	0.00420382	0.769587		-1.1979	-2.03945	0.705828	0.323302	-1.15305	-0.524918		0.0343582	0.989311	1.75572	-0.743089	-1.98903	-0.805172		-0.561372	-0.441025	-0.139144	-1.29229	-1.45797	-0.0352244		-0.644659	0.971073	-0.477676	0.708411	-1.65088	0.396487		0.404433	-0.397559	-0.150235	0.435464	-0.52727	-0.450837
	6.93333	2.75633	1.25004	0.449803	-0.11676	0.236624	0.726615		-1.19105	-1.95139	0.351894	-0.0450988	-0.777423	-0.679843		0.20278	0.613586	1.50859	-0.812018	-1.90836	-0.58264		-0.538118	-0.369864	-0.0511386	-1.33061	-1.62944	0.0384821		-0.426569	0.838559	-0.317636	0.499142	-1.5792	0.221262		0.218408	-0.282437	-0.14229	0.546011	-0.630615	-0.499275
	6.95	2.8896	1.6821	0.461438	-0.229582	-0.341115	0.721299		-1.18586	-1.95099	-0.000553258	-0.0351914	-0.746318	-0.632794		0.244025	0.482515	1.14007	-0.745682	-1.95744	-0.342849		-0.62804	-0.217435	0.0808944	-1.33064	-2.00238	0.190003		-0.271427	0.7491	-0.145714	0.0291131	-1.24989	0.0816031		0.0285595	-0.0469899	0.0783052	0.627734	-0.541901	-0.553796
	6.96667	3.45868	1.73513	0.444814	-0.260673	-0.536881	0.509039		-1.24535	-1.95762	-0.173321	0.02672	-1.1226	-0.508625		0.123624	-0.163976	0.83313	-0.743117	-1.73269	-0.150443		-0.68148	0.219903	0.442665	-1.43199	-2.28605	0.52123		-0.122332	0.381433	0.0725271	-0.11674	-1.15469	-0.10274		0.106467	-0.0425654	0.0935454	0.684697	-0.529941	-0.662747
	6.98333	3.36743	1.17615	0.322946	-0.308586	-0.406672	0.18995		-1.32061	-1.96384	-0.28674	0.0170056	-1.42664	-0.243873		-0.00403179	-0.887371	0.846111	-1.08148	-1.60333	-0.0722333		-0.809894	0.631735	1.01295	-1.53182	-2.37508	0.605304		-0.0921025	0.10802	0.228413	-0.133683	-0.828343	-0.167888		0.161291	-0.0142061	0.104759	0.739447	-0.67409	-0.596016
	7	2.60251	0.939247	0.274429	-0.411718	-0.463105	0.0142171		-1.39916	-1.92636	-0.254823	0.0515091	-1.48292	-0.137501		0.0396457	-1.30437	0.897178	-1.19742	-1.438	0.0500757		-0.742144	0.860722	1.35922	-1.59685	-2.47385	0.432491		0.0475318	-0.048197	0.318203	-0.11653	-0.914826	-0.186858		0.146933	0.0506065	0.161181	0.839207	-0.696236	-0.668003
	7.01667	2.26097	1.01399	0.228191	-0.699035	-0.277317	-0.249549		-1.3238	-2.03404	-0.27758	-0.00554694	-1.70017	-0.194156		0.121766	-1.36832	0.82671	-1.08465	-1.23548	0.0498541		-0.760634	0.97804	1.70449	-1.57863	-2.75092	0.435176		0.376295	0.00250764	0.340391	-0.0884175	-1.15022	-0.353417		0.192678	0.0504984	0.265804	0.653568	-0.543504	-0.788726
	7.03333	2.20012	1.29918	0.126298	-0.548639	0.654635	-0.273528		-1.30137	-1.93743	-0.41033	-0.0993806	-1.61897	-0.0955732		-0.18271	-1.33251	0.503958	-0.545088	-0.954194	0.141809		-0.693166	0.955798	2.27859	-1.545	-2.91441	0.44453		0.770249	-0.116089	0.353998	-0.103797	-1.31062	-0.423479		0.218394	-0.0460283	0.376233	0.861637	-0.424552	-0.98572
	7.05	2.19121	1.51339	0.162275	-0.555682	2.20622	-0.190986		-1.17474	-1.85838	-0.430834	-0.272513	-1.62049	0.0717655		-0.414501	-1.19892	0.135217	-0.182311	-0.999621	0.0521392		-0.671101	0.708466	2.57224	-1.49275	-2.91495	0.323174		1.02701	-0.322659	0.358162	-0.307982	-1.45306	-0.595466		0.396217	-0.0391986	0.586778	0.979143	-0.428791	-0.720893
	7.06667	2.17696	1.62812	0.240663	-0.586366	2.9954	-0.00259083		-0.920622	-1.93109	-0.539364	-0.270843	-1.62741	0.0315191		-0.43978	-1.30678	-0.272266	-0.224503	-0.850578	0.0545935		-0.706054	0.797813	2.83713	-1.35901	-2.74382	0.114024		0.910082	-0.599423	0.326108	-0.264758	-1.55906	-0.661686		0.500215	-0.0513344	0.839809	0.911566	-0.967176	-0.346229
	7.08333	2.56382	1.50746	0.309523	-0.435765	3.38082	0.0776351		-0.991252	-2.06143	-0.61577	-0.263574	-1.77466	-0.109559		-0.455864	-1.41494	-0.478345	-0.234561	-0.728419	0.139771		-0.803535	1.0108	2.93054	-1.23033	-2.5918	-0.0680848		0.858325	-0.537339	0.371757	0.0085003	-1.6294	-0.699691		0.703106	-0.0789853	0.978542	0.941747	-1.34688	-0.104974
	7.1	2.83718	1.06108	0.335938	-0.251136	3.73425	0.172768		-1.01399	-1.99406	-0.780146	-0.140527	-1.99305	-0.205494		-0.278538	-1.82237	-0.648621	-0.034372	-0.475345	0.0181611		-0.788152	1.38712	3.02193	-1.13296	-2.51556	-0.399605		0.862253	-0.453043	0.291268	0.139369	-1.72158	-0.610021		0.956975	-0.398045	0.955772	1.16195	-1.45701	-0.0952854
	7.11667	2.73754	0.298697	0.381765	-0.204889	3.98178	0.35807		-1.11351	-1.90888	-1.04549	-0.0187104	-2.05906	-0.365277		-0.171869	-2.14663	-0.738427	0.0247754	0.38296	-0.0790448		-0.387818	1.46153	3.12128	-0.844757	-2.46016	-0.700532		0.961924	-0.46715	0.0970928	0.33136	-1.83325	-0.0434818		1.1144	-0.640194	0.78971	1.32438	-1.38627	-0.0837294
	7.13333	2.26364	0.0140073	0.520981	-0.328591	3.95934	0.684644		-1.164	-1.7575	-1.24462	0.259676	-2.04772	-0.505502		-0.157986	-2.04897	-0.838354	0.0133847	0.833466	-0.104088		-0.302629	1.18204	2.97987	-0.699969	-2.35351	-1.02736		1.12855	-0.665775	-0.205142	0.328642	-1.79502	0.253012		1.19092	-0.515045	0.767128	1.6621	-0.971209	-0.0993065
	7.15	2.00999	0.20445	0.623229	-0.381884	3.82591	0.861438		-1.20884	-1.748	-1.41476	0.340583	-2.18907	-0.715661		-0.09478	-2.11703	-0.912091	0.108149	1.18068	-0.236719		-0.387943	1.05713	2.47394	-0.604239	-2.37904	-1.10407		1.28643	-0.623192	-0.398903	0.310188	-1.96085	0.191633		1.48422	-0.583316	0.768592	1.68537	-0.63175	-0.304552
	7.16667	2.02026	0.291771	0.713719	-0.230077	3.87093	0.918296		-1.28678	-1.70909	-1.46336	0.381616	-1.8618	-0.668394		-0.0501722	-2.21379	-0.77504	0.0707594	1.08552	-0.368479		-0.437884	1.0224	1.98572	-0.585723	-2.40292	-1.11675		1.41305	-0.607011	-0.579261	0.263455	-2.02723	0.109648		1.54137	-0.751775	0.750425	1.60046	-0.516272	-0.308318
	7.18333	1.84145	0.192859	0.897666	0.053496	3.78565	0.943075		-1.30905	-1.73801	-1.47951	0.428459	-1.3985	-0.516392		-0.0912991	-1.98202	-0.516155	0.208318	0.735101	-0.358573		-0.435346	0.785325	1.57644	-0.490137	-2.20949	-1.2167		1.4303	-0.508858	-0.619837	0.250044	-2.07057	0.19764		1.50371	-0.726471	0.811914	1.69315	-0.468986	-0.164159
	7.2	1.77816	0.139884	0.902475	-0.0510554	2.57196	0.960828		-1.3989	-1.81583	-1.07905	0.438778	-1.4583	-0.474019		-0.0445325	-1.93355	-0.438074	0.680602	0.193586	-0.202184		-0.359328	0.710273	1.18542	-0.434247	-2.0832	-1.30908		1.27001	-0.394397	-0.627009	0.324839	-2.29	0.246973		1.33645	-0.612511	0.881181	1.44525	-0.351631	0.0383446
	7.21667	1.72584	-0.223928	0.794092	-0.144898	1.01986	0.803458		-1.51134	-1.83959	-0.642506	0.426282	-1.40466	-0.587819		0.0221659	-1.99687	-0.429372	0.947633	0.210906	-0.0957619		-0.247083	0.865308	0.933865	0.0133997	-1.89119	-1.1268		1.21356	-0.272624	-0.624063	0.351191	-2.47172	0.212901		1.14567	-0.613932	0.735029	1.27936	-0.271418	-0.241784
	7.23333	1.5251	-0.448879	0.781458	-0.237316	-0.0682463	0.479055		-1.59587	-1.83407	-0.37252	0.490062	-1.31744	-0.483913		-0.0840253	-1.81172	-0.331308	1.11541	0.179315	-0.115222		-0.271328	0.909493	0.92945	0.0573235	-1.41573	-0.907301		1.29423	-0.262165	-0.706402	0.365873	-2.4118	0.253543		1.09543	-0.381095	0.810565	1.09046	-0.332562	-0.65018
	7.25	0.966014	-0.477124	0.756701	-0.128932	-0.842282	0.597456		-1.5805	-1.80502	-0.248025	0.56147	-1.08104	0.0270539		-0.047523	-1.72723	-0.103194	1.26049	0.0595057	-0.247379		-0.302485	0.695774	0.731834	0.165578	-1.25566	-0.840489		1.40192	-0.361087	-0.667455	-0.00543497	-2.31352	0.35328		0.96536	-0.330701	0.866829	0.961849	-0.00655765	-1.0118
	7.26667	0.807228	-0.524802	0.773373	-0.148668	-1.2229	0.759354		-1.22127	-1.88321	-0.119897	0.39405	-1.08745	0.235628		-0.04458	-1.62456	0.166814	1.37285	-0.0901656	-0.328822		-0.379933	0.467108	0.463793	0.292044	-1.17401	-0.791298		1.40389	-0.273015	-0.317648	-0.131467	-2.33932	0.22063		0.750022	-0.280307	0.9005	0.721384	0.808248	-0.92798
	7.28333	0.774063	-0.496009	0.700535	-0.0972968	-1.44975	0.790174		-0.840728	-1.81356	0.128322	0.208888	-1.09278	0.38719		0.00506987	-1.59766	0.256796	1.49258	-1.05958	-0.38498		-0.730704	0.289293	0.373728	0.164585	-1.07178	-0.785821		1.44585	-0.303651	-0.178784	-0.317606	-2.37084	-0.305365		0.616043	-0.274024	0.914038	0.40677	0.989424	-0.962071
	7.3	0.763644	-0.445452	0.482013	0.0653523	-1.19768	0.54131		-0.72115	-1.92184	0.383142	-0.080569	-1.13014	0.623121		0.0421734	-1.64363	0.091217	1.70135	-1.68375	-0.586603		-0.786249	0.250801	0.447724	0.266771	-0.91019	-0.750404		1.44498	-0.324257	-0.0982864	-0.306818	-2.46047	-0.33445		0.55232	-0.325146	0.918425	-0.101338	0.858838	-0.941771
	7.31667	0.501361	-0.466635	0.344522	0.247708	-1.25208	0.657503		-0.656216	-1.88706	0.609522	-0.118119	-1.06303	0.695246		-0.0137407	-1.58586	-0.148447	1.80175	-1.8484	-0.709168		-0.641783	0.250153	0.789948	0.301184	-0.746005	-0.553813		1.39571	-0.318817	-0.00741396	-0.301135	-2.41226	-0.433407		0.373255	-0.30479	0.882254	-0.327686	0.557302	-0.85735
	7.33333	0.150071	-0.236872	0.0944143	0.0887306	-1.38103	0.906595		-0.640737	-1.80353	0.651622	-0.0647624	-1.50306	0.609106		0.0008135	-1.669	-0.327738	1.78709	-1.73904	-0.667124		-0.683987	0.274248	1.00646	0.264227	-0.653176	-0.469733		1.28828	-0.132156	0.041049	-0.228471	-2.08261	-0.527606		0.208175	-0.0816875	0.881876	-0.438207	0.705279	-0.920624
	7.35	0.205553	-0.250735	-0.0900777	-0.151839	-1.27886	0.823026		-0.535537	-1.6143	0.70452	-0.0275567	-1.70383	0.562344		0.0343784	-1.95093	-0.565254	1.4668	-1.66689	-0.699412		-0.740504	0.459571	0.980667	0.264093	-0.74179	-0.447013		1.28369	-0.0754726	0.015459	-0.213476	-1.85146	-0.683388		0.204576	0.23016	0.847646	-0.537632	0.856581	-1.1176
	7.36667	0.331138	-0.479239	0.0112956	-0.244446	-1.07765	0.834671		-0.354619	-1.47703	0.401844	0.133494	-1.28197	0.530187		0.204681	-2.07084	-0.638168	0.527202	-1.46631	-0.903006		-0.84777	0.587288	0.842006	0.71456	-0.644649	-0.500586		1.16313	-0.206963	0.0261022	-0.237686	-1.61562	-0.705216		0.32237	0.5433	0.82989	-0.427825	0.795939	-1.26698
	7.38333	0.535684	-0.405389	0.0206068	-0.0883874	-1.12977	0.929027		-0.294655	-1.45394	0.130278	0.386207	-0.776159	0.657584		0.187118	-2.00753	-0.636023	0.125362	-1.41531	-0.887231		-0.834461	0.520127	0.739802	0.834883	-0.609197	-0.700295		1.03548	-0.255078	0.236297	-0.368446	-1.312	-0.687536		0.40881	0.88869	0.80853	-0.272189	0.543828	-1.28077
	7.4	0.417217	-0.339674	-0.147861	-0.0151379	-1.04128	0.867106		-0.321718	-1.52316	0.261725	0.496849	-0.308831	0.387439		0.145158	-1.95644	-0.778666	0.14491	-1.36238	-0.833068		-0.68382	0.308719	0.231339	1.02264	-0.852299	-0.778594		1.09867	-0.208124	0.420934	-0.427442	-1.29412	-0.82667		0.550784	0.870043	0.55784	-0.200151	0.679525	-1.09934
	7.41667	0.265159	-0.106512	-0.258881	-0.190321	-0.910704	0.520427		-0.276284	-1.64965	0.25855	0.492107	-0.122419	-0.0188202		0.0244947	-1.6637	-1.03033	0.275282	-1.2105	-0.5661		-0.604692	0.182713	0.113136	1.00402	-0.814089	-0.804148		1.18641	-0.202597	0.257643	-0.229931	-1.10796	-0.861475		0.748589	0.986665	0.436988	-0.271266	0.407096	-0.872984
	7.43333	0.313678	0.10459	-0.487241	-0.273422	-0.908781	0.226266		-0.691183	-1.70086	0.206712	0.502453	-0.0850885	0.0677418		0.0083255	-1.73728	-1.21814	0.097823	-1.23064	-0.423725		-0.582264	0.0649482	0.121956	0.864468	-0.508257	-0.716133		1.24904	-0.344684	-0.0165655	-0.150058	-1.34873	-0.923173		0.754702	1.03619	0.342785	-0.247529	-0.0161682	-0.748614
	7.45	0.415128	0.283284	-0.62113	-0.387514	-0.908282	0.0910023		-0.833547	-1.35753	0.0656366	0.413745	-0.0630445	0.220198		0.056035	-1.86304	-1.13876	-0.0884436	-0.95214	-0.16056		-0.492711	0.0368176	-0.0882797	0.816367	-0.21599	-0.610483		1.26917	-0.330131	-0.0636304	-0.167071	-1.49908	-0.942471		0.826909	1.10199	0.251457	-0.17736	-0.306736	-0.753146
	7.46667	0.432573	0.174128	-0.658133	-0.535328	-1.26772	0.114455		-0.708931	-0.960079	-0.162227	0.363156	0.0235026	0.204137		0.0053053	-1.89753	-0.868794	-0.192902	-0.375853	0.0492645		-0.495394	-0.0931008	-0.456155	0.866609	-0.439393	-0.601361		1.27691	-0.260731	-0.122508	-0.184551	-1.52007	-1.00239		0.791024	1.11171	0.180447	-0.171876	-0.375697	-0.520909
	7.48333	0.452066	0.141824	-0.549621	-0.664537	-1.29255	0.483686		-0.79643	-0.742937	-0.320024	0.264188	0.369026	0.442942		-0.122941	-1.99251	-0.66853	-0.18523	0.029425	0.257056		-0.383898	-0.190012	-0.930495	0.906311	-0.663962	-0.80927		1.37163	-0.272976	-0.265019	-0.168171	-1.55548	-0.913819		0.810141	1.14039	0.159054	-0.14024	-0.350197	-0.472667
	7.5	0.368807	-0.160269	-0.314505	-0.667933	-1.4328	0.581972		-0.846125	-0.694674	-0.380682	0.193718	0.631692	0.7076		-0.17572	-2.03775	-0.720986	0.0719495	0.176193	0.329251		-0.0293517	-0.214663	-1.28249	0.995331	-0.726764	-0.799662		1.40147	-0.638229	-0.248495	-0.240793	-1.86204	-0.866176		0.892985	1.26962	0.231543	-0.170405	-0.683661	-0.328216
	7.51667	0.30213	-0.195204	-0.202079	-0.486062	-1.48611	0.744474		-0.893084	-0.680204	-0.42178	0.0960293	0.5935	1.04245		-0.175521	-1.96921	-0.748718	-0.0935118	0.49801	0.182763		0.149485	-0.00186485	-1.39166	0.968358	-0.565809	-0.798141		1.47	-0.72193	-0.158933	-0.0671234	-2.05547	-0.692761		0.824351	1.21256	0.258804	-0.219059	-0.849491	-0.0263518
	7.53333	0.10834	-0.187612	-0.258455	-0.470392	-1.01287	0.685004		-0.934589	-0.784128	-0.597572	-0.129906	0.300628	1.44342		-0.410293	-1.8083	-0.674542	-0.273216	0.820139	0.195669		0.0864527	-0.0244445	-1.41306	0.482686	-0.711813	-0.757347		1.59368	-0.640925	-0.103677	0.0679324	-2.25339	-0.476504		0.845287	0.993518	0.271547	-0.515741	-0.817961	0.212252
	7.55	-0.13734	-0.0619039	-0.306045	-0.520185	-0.423708	0.744844		-1.11826	-0.710241	-0.696754	-0.411541	-0.00448383	1.75179		-0.245673	-1.6122	-0.585113	-0.193518	1.50694	0.15433		-0.109195	-0.224657	-1.44107	0.025914	-0.791779	-0.754219		1.70595	-0.683214	-0.321127	0.149205	-2.35572	-0.21209		1.01181	0.698414	0.309267	-0.661545	-0.642292	0.38533
	7.56667	-0.16025	-0.00766936	-0.380264	-0.562175	-0.228757	0.881701		-1.26306	-0.533182	-0.617306	-0.696753	-0.606369	2.0343		-0.150582	-1.67638	-0.477359	-0.454588	2.78888	-0.0555728		-0.238948	-0.371544	-1.53378	-0.0902281	-0.894173	-0.620067		1.82732	-0.70232	-0.454967	0.258215	-2.33376	-0.0467026		0.944233	0.578014	0.412505	-0.782295	-0.741932	0.554589
	7.58333	0.0249698	-0.274405	-0.306547	-0.67787	-0.187641	1.00059		-1.39264	-0.431447	-0.411157	-0.841862	-1.02866	2.14487		-0.225094	-1.7621	-0.402526	-0.663085	3.49293	-0.190502		-0.22905	-0.366792	-1.63624	-0.0519961	-1.13588	-0.650436		1.77427	-0.698877	-0.532352	0.297434	-2.30822	0.183811		0.89749	0.538419	0.528282	-0.788444	-0.50299	0.843895
	7.6	-0.136839	-0.367101	-0.109731	-0.694816	0.263519	1.0441		-1.38617	-0.416909	-0.23582	-0.901582	-1.19397	2.09462		-0.317667	-1.6141	-0.360592	-0.291492	3.67481	-0.419206		-0.188167	0.0806547	-1.70843	0.0820217	-1.50791	-0.595089		1.69833	-0.696384	-0.584731	0.395952	-2.24284	0.351486		1.08826	0.788351	0.608133	-0.841437	-0.718787	1.34319
	7.61667	-0.187189	-0.379761	-0.0490874	-0.621062	0.52612	1.24002		-1.50242	-0.779733	-0.1167	-0.975824	-1.1048	2.13814		-0.336882	-1.70434	-0.368905	0.130941	3.85419	-0.513536		-0.160369	0.588694	-1.78469	0.132409	-1.9548	-0.524108		1.67081	-0.619301	-0.592345	0.543449	-2.23582	0.367875		1.29587	0.879649	0.728823	-0.833998	-0.815499	1.6601
	7.63333	-0.185347	-0.381365	-0.100273	-0.550243	0.784042	1.2867		-1.68099	-0.887898	0.0943369	-0.976228	-1.09012	2.20744		-0.290102	-1.7893	-0.391856	0.212828	3.50582	-0.518147		-0.0101578	0.798016	-1.7951	0.0137267	-1.80142	-0.485021		1.68338	-0.574546	-0.454828	0.588235	-2.33552	0.676591		1.49975	0.783786	0.845179	-0.798315	-0.943518	1.84007
	7.65	-0.19804	-0.494962	-0.207596	-0.496764	0.959469	0.688461		-1.6945	-0.799697	0.321115	-1.01422	-1.45807	2.15069		-0.241083	-1.6746	-0.364585	0.219837	3.27406	-0.760561		-0.0679412	0.962656	-1.75694	-0.109428	-1.39819	-0.643775		1.73779	-0.56857	-0.0111662	0.600072	-2.41919	0.929842		1.63584	0.614517	0.910542	-0.92584	-0.831625	2.01576
	7.66667	-0.227206	-0.637582	-0.345425	-0.491439	1.03726	0.49581		-1.66254	-0.822896	0.464485	-1.07232	-1.57343	1.79363		-0.227526	-1.15622	-0.366573	0.205959	3.12953	-0.946945		0.0434814	1.11372	-1.69106	-0.0984955	-1.43986	-0.685264		1.69411	-0.440935	0.493917	0.802209	-2.39455	1.00029		1.76509	0.261005	0.866253	-0.96645	-0.905945	2.13034
	7.68333	-0.260224	-0.781407	-0.508504	-0.690742	1.04303	0.649213		-1.58394	-0.735859	0.315734	-1.05499	-1.57856	1.51531		-0.307927	-1.11037	-0.450346	0.42802	2.79823	-0.859296		0.272381	0.903643	-1.66557	-0.199042	-1.41116	-0.609252		1.56809	-0.244713	0.573287	0.649122	-2.2909	1.05753		1.87167	0.058106	0.807333	-0.972616	-0.89102	2.21335
	7.7	-0.153872	-0.833852	-0.621492	-0.719932	0.689445	0.757694		-1.33539	-0.508038	0.363081	-0.957505	-1.74097	1.17141		-0.402604	-1.39983	-0.541011	0.726297	2.49063	-0.806529		0.335152	0.967169	-1.78891	-0.220898	-0.942806	-0.781801		1.57643	0.0701363	0.602447	0.513335	-2.40745	1.09928		1.7892	0.0879915	0.726963	-0.901762	-0.739986	2.28571
	7.71667	-0.0220397	-0.891959	-0.772207	-0.636527	0.408076	0.666868		-1.18079	-0.453634	0.3897	-0.981676	-1.78015	0.859339		-0.282798	-1.77859	-0.495164	1.0167	1.70135	-0.847186		0.484562	1.01944	-1.78325	-0.187162	-0.266883	-0.914995		1.65171	0.42584	0.565386	0.333343	-2.59194	1.1821		1.59429	0.20893	0.645083	-1.00707	-0.668238	2.28945
	7.73333	0.106731	-0.954535	-0.775938	-0.539868	0.349442	0.458367		-1.11494	-0.458141	0.297335	-0.907004	-1.57389	0.911659		-0.201987	-1.89188	-0.456534	1.05086	0.314107	-0.714294		0.537707	1.24116	-1.63151	-0.166219	-0.269042	-1.0603		1.63638	0.483734	0.506717	0.202453	-2.76846	1.51417		1.45886	0.0957796	0.491337	-0.890674	-0.761268	2.07275
	7.75	-0.0606632	-0.95686	-0.584014	-0.395752	0.341538	0.352922		-0.958903	-0.450549	0.199709	-0.90564	-1.13487	0.834126		-0.291658	-2.30154	-0.418172	0.934075	-0.480894	-0.634254		0.381378	1.32779	-1.49165	-0.128871	-0.237803	-0.93634		1.66716	0.554026	0.55664	0.0875999	-2.73882	1.57591		1.38755	0.15309	0.319429	-0.586141	-1.0325	1.68539
	7.76667	-0.0650913	-0.917482	-0.451844	-0.464369	0.876013	0.2124		-0.80312	-0.366186	0.216945	-0.654176	-0.916048	0.851186		-0.245209	-2.54007	-0.0876787	0.542365	-0.834373	-0.527004		0.223933	0.948274	-1.57502	-0.281689	0.0851383	-1.1006		1.62829	0.524112	0.728404	-0.121237	-1.99439	1.53019		1.2073	0.0418913	0.228456	-0.228477	-1.00651	1.16466
	7.78333	0.0505925	-0.805382	-0.316387	-0.509821	1.47519	-0.0635789		-0.581553	-0.280124	0.252011	-0.533155	-0.820879	0.574531		-0.161346	-2.38757	0.155496	0.448769	-1.31103	-0.757498		0.3094	0.640898	-1.55891	-0.26654	1.32654	-1.18238		1.65965	0.468816	1.0433	-0.270341	-1.58523	1.60937		0.97787	-0.170505	0.215502	-0.0297792	-0.911895	0.816987
	7.8	-0.0165233	-0.860703	-0.170082	-0.542073	2.12784	-0.217287		-0.379879	-0.144307	0.27003	-0.389155	-0.703382	0.277594		-0.205677	-2.49631	0.323084	0.49275	-1.53241	-0.738517		0.142218	0.686905	-1.59094	-0.0764649	1.97286	-1.23827		1.59785	0.476995	1.02945	-0.419652	-1.38213	1.55889		0.783596	-0.0839041	0.146483	0.0828869	-0.948198	0.488331
	7.81667	0.0180651	-0.935516	-0.0549563	-0.551731	2.76712	-0.241902		-0.3174	0.0458015	0.180226	0.25668	-0.74568	0.100705		-0.176152	-2.68463	0.411278	0.484204	-1.16196	-0.64347		0.0172891	0.777972	-1.46597	-0.0172418	2.33622	-1.09903		1.39804	0.544958	0.816694	-0.552326	-1.1623	1.6601		0.668387	0.149995	0.00957051	0.20623	-1.06702	0.368232
	7.83333	0.161221	-0.742244	0.121146	-0.513521	3.22201	-0.445154		-0.414087	0.196323	0.0687377	0.622165	-0.92783	0.121308		0.0704328	-3.3655	0.526621	0.845942	-1.04304	-0.60448		-0.409727	0.771669	-1.48053	-0.0809483	2.9825	-1.18033		1.24061	0.449003	0.492204	-0.801136	-1.29533	1.81242		0.508097	0.390886	-0.0904775	0.281717	-0.893758	0.274133
	7.85	0.244546	-0.485545	0.273621	-0.423979	3.35564	-0.788559		-0.641263	0.217572	0.148819	0.663038	-1.103	0.0651905		0.270817	-3.54967	0.643347	1.0228	-1.2782	-0.41282		-0.599138	0.746926	-1.58309	-0.190392	3.60388	-1.24562		1.03192	0.103434	0.478983	-0.84674	-1.38702	1.70226		0.353648	0.3687	-0.0415732	0.272523	-0.738966	0.0575549
	7.86667	0.152448	-0.366352	0.377037	-0.425986	3.35983	-0.735137		-0.835507	0.151292	0.234619	0.783722	-1.08649	0.0265122		0.424985	-3.48845	0.731774	0.713367	-1.4236	-0.294175		-0.581212	0.911714	-1.56069	-0.250855	4.20488	-1.09945		0.962686	-0.219174	0.522046	-0.70301	-1.32405	1.70881		0.273059	0.28466	0.0232127	0.291378	-0.819141	0.0022164
	7.88333	0.119035	-0.382368	0.555615	-0.434259	3.5492	-0.58343		-0.922109	0.25024	0.186244	0.79652	-1.1972	-0.123414		0.298801	-3.37569	0.6923	0.424041	-1.46745	-0.353489		-0.540304	1.10092	-1.2475	-0.365039	4.2196	-1.03472		0.878724	-0.503968	0.536626	-0.677859	-1.26422	1.59667		0.147878	0.207862	0.0721262	0.361444	-0.767414	0.258788
	7.9	0.0853503	-0.305905	0.486704	-0.250683	3.61604	-0.610731		-0.911797	0.422939	0.415805	0.939554	-1.46939	-0.283212		0.493822	-3.16203	0.664164	0.411759	-1.40563	-0.408126		-0.55503	1.16419	-0.923423	-0.374067	4.88398	-1.06224		0.647447	-0.576797	0.603286	-0.747803	-1.17387	1.31686		-0.0377403	0.18907	0.18169	0.271624	-0.762564	0.476491
	7.91667	0.174817	-0.23724	0.203764	-0.231501	3.41031	-0.70524		-0.964525	0.441084	1.00032	0.938546	-1.6779	-0.258588		0.744402	-3.08988	0.616083	0.400857	-1.21866	-0.450044		-0.35326	0.999153	-0.780106	-0.447277	5.38134	-1.17492		0.485607	-0.587354	0.460739	-0.691118	-1.33388	1.18693		0.120687	0.0175786	0.231469	-0.122109	-0.0297685	0.530584
	7.93333	0.19797	-0.37627	0.0339642	-0.0983439	2.76786	-0.788792		-1.11185	0.43658	1.33872	0.859879	-0.936645	-0.332922		0.74432	-2.87663	0.382862	0.371403	-0.920524	-0.304616		-0.232918	0.824159	-0.474482	-0.511191	5.27614	-1.01439		0.255684	-0.538682	0.247655	-0.559281	-2.09686	1.15475		0.40703	-0.16305	0.277954	-0.560528	0.501916	0.521082
	7.95	0.108524	-0.491397	-0.0105943	0.103135	2.30296	-0.856234		-1.31852	0.482167	1.37265	0.923915	-1.00796	-0.33216		0.838572	-2.79798	0.339777	0.088676	-0.929661	-0.30226		-0.263979	0.581141	-0.379464	-0.546624	4.12717	-0.929643		0.104821	-0.527696	0.0708708	-0.332255	-2.47626	0.879613		0.410183	-0.154566	0.236467	-0.908873	1.05622	0.514051
	7.96667	0.233788	-0.36878	-0.135109	0.257233	1.74031	-0.987365		-1.38463	0.301864	1.48084	0.855905	-1.10793	-0.268038		1.11164	-2.65961	0.214158	-0.0125971	-1.01075	-0.374132		-0.201568	0.53771	-0.315758	-0.292061	3.4578	-0.81509		0.0339562	-0.483884	-0.0773828	-0.167374	-2.60801	0.654294		0.363344	-0.181309	0.278471	-1.06245	1.39059	0.462131
	7.98333	0.311101	-0.312313	-0.226964	0.334874	1.23118	-1.02802		-1.30704	0.0916099	1.72313	0.354726	-0.945885	-0.282065		1.80701	-2.58494	0.109975	-0.113028	-1.7185	-0.168877		-0.243392	0.404496	-0.390776	0.658306	3.20128	-0.643403		-0.136569	-0.599372	-0.260904	-0.0921133	-2.75984	0.690582		0.50598	-0.368804	0.391428	-1.20608	1.70591	0.412002
	8	0.442377	-0.468424	-0.340793	0.519124	0.691097	-1.00006		-1.00988	0.0212522	1.83797	0.191407	0.389874	-0.0467223		2.00676	-2.3326	0.111741	-0.506524	-1.90839	-0.000179705		-0.359865	0.35434	-0.231143	0.991431	2.60107	-0.707092		-0.0838452	-0.550693	-0.307382	-0.0515991	-2.39561	0.778381		0.560883	-0.550965	0.454555	-1.31766	2.37469	0.28514
	8.01667	0.423787	-0.610339	-0.393999	0.523365	0.271725	-0.903617		-0.888865	-0.0364873	1.93467	0.57822	1.32396	0.00677674		2.08747	-1.91857	0.141611	-0.479422	-1.89375	-0.214866		-0.4678	0.260081	-0.0150077	1.21749	1.79812	-0.623983		-0.0116513	-0.301437	-0.435266	-0.121912	-2.2492	0.883966		0.430443	-0.431774	0.374533	-1.28868	2.35324	0.311399
	8.03333	0.332477	-0.775632	-0.405658	0.706934	0.105564	-1.09463		-0.964579	-0.0161088	1.97694	0.751912	1.6678	-0.0211676		2.09649	-1.69154	0.330363	-0.352328	-1.86042	-0.231015		-0.47999	0.221999	0.0130388	1.54318	1.63272	-0.648987		-0.098388	-0.21292	-0.53741	-0.249164	-1.71192	0.887352		0.287452	-0.48657	0.317033	-1.13373	2.54298	0.206834
	8.05	0.439147	-0.834697	-0.554564	0.811307	-0.104901	-1.18812		-0.932073	-0.170039	1.84484	0.78619	2.21623	-0.088959		2.1545	-1.46013	0.595111	-0.168059	-2.02723	-0.2157		-0.557895	0.00263263	-0.136336	1.66004	1.81581	-0.707106		-0.249266	-0.100738	-0.511801	-0.213418	-0.848413	0.940312		0.447801	-0.312841	0.181788	-1.1392	3.76684	-0.160278
	8.06667	0.443272	-0.846424	-0.600417	0.480766	-0.189698	-1.07681		-0.868265	-0.279895	1.3573	0.702525	4.08694	-0.176123		2.03273	-1.34347	0.773668	-0.140066	-2.24443	-0.059804		-0.441599	-0.0134874	-0.111872	1.46702	1.54418	-0.767579		-0.315844	0.127422	-0.499191	-0.105243	-0.686145	0.968196		0.712912	-0.126449	0.300615	-1.08399	4.38572	-0.246241
	8.08333	0.475914	-0.901958	-0.605658	0.532656	-0.171353	-0.929759		-0.835233	-0.149846	0.957741	0.715421	4.84643	-0.216856		1.87777	-1.28182	0.730285	-0.217814	-2.62744	0.574892		-0.478079	0.019847	-0.0586248	1.55439	1.29194	-0.751182		-0.272897	0.30173	-0.37048	0.0424532	-0.521582	0.996813		0.455164	-0.157755	0.635636	-0.976585	4.39405	-0.262273
	8.1	0.452214	-0.959534	-0.426258	0.795228	-0.454747	-0.821724		-0.654058	0.00282914	0.730796	0.712433	4.26916	-0.304451		1.60227	-1.24045	0.603876	-0.269707	-3.04948	0.630084		-0.543608	0.120615	-0.133695	1.63127	1.15496	-0.901492		-0.163113	0.44707	-0.403168	0.336971	0.0736086	0.916888		0.280567	0.00347808	0.806378	-0.892068	4.18122	-0.0734354
	8.11667	0.59435	-0.976488	0.260057	0.738963	-0.742622	-0.863331		-0.4284	-0.076817	0.748371	0.890109	4.31392	-0.239074		1.45891	-0.911811	0.376572	-0.0553999	-3.20828	0.721956		-0.773715	0.307495	0.000975636	1.76887	1.49282	-1.10569		-0.158923	0.464817	-0.497329	0.417439	0.756636	1.12001		0.251051	0.0473069	0.858724	-0.866138	4.18598	0.058174
	8.13333	0.585621	-0.896149	0.637237	0.711218	-1.02553	-0.917127		-0.227918	-0.13244	0.61821	0.807005	4.47128	-0.0704935		1.18926	-0.650814	0.225575	0.107948	-3.24097	0.585278		-0.83728	0.315414	0.130525	1.26625	1.49676	-1.0939		-0.0398288	0.51745	-0.45565	0.410661	0.918824	1.20721		0.198907	-0.0438604	0.877674	-0.827482	4.06316	0.201073
	8.15	0.451318	-0.612457	0.790523	0.593898	-1.18405	-0.873873		-0.256243	-0.222672	0.545055	0.65182	4.7118	0.136693		0.241205	-0.676017	0.0922694	0.105804	-2.99362	0.316436		-0.839567	0.275209	0.328422	0.664376	1.22908	-1.21571		0.223352	0.595481	-0.616882	0.490496	1.67932	1.17975		-0.0742664	-0.0601823	0.887517	-0.766129	3.82733	0.448246
	8.16667	0.235768	-0.589673	0.839001	0.406958	-0.951474	-0.718947		-0.482002	-0.104206	0.659874	0.602439	3.25486	-0.137173		-0.238787	-0.766308	0.128877	-0.165567	-2.7036	0.10708		-0.835348	0.135319	0.281186	0.592292	1.49745	-1.14244		0.354091	0.593529	-0.730484	0.579388	2.2957	1.1442		-0.219258	-0.161943	0.822854	-0.599308	3.53244	0.650248
	8.18333	0.310461	-0.588754	0.793237	0.356035	-0.609806	-0.760261		-0.410289	0.0520261	0.547199	0.25911	2.66985	-0.166837		-0.570307	-1.13314	0.994204	-0.287026	-2.46935	-0.0787606		-0.795411	0.0626535	0.0829153	0.562804	1.7287	-1.20375		0.527078	0.76868	-0.679099	0.583829	2.87758	1.08484		-0.102146	-0.456732	0.705311	-0.698838	4.02686	0.920493
	8.2	0.518638	-0.561549	0.741006	0.0270012	-0.649952	-0.739203		-0.247293	0.0995852	0.576335	0.301435	2.35488	-0.156733		-0.81093	-0.719983	1.72315	-0.174037	-2.4148	-0.201758		-0.772899	-0.00507745	-0.0969122	0.359275	0.862256	-1.22579		0.7019	0.85451	-0.707827	0.714695	2.94641	1.13125		-0.011975	-0.56504	0.566309	-0.593132	3.712	1.07862
	8.21667	0.488972	-0.584087	0.83723	-0.118237	-0.92853	-0.771668		-0.0723786	0.090991	0.701944	0.336535	1.62668	-0.109051		-1.10419	-0.854487	2.19836	-0.251886	-2.15254	-0.161303		-0.703336	0.0837048	-0.196218	0.331286	0.552838	-1.11627		0.894897	0.712973	-0.822091	0.917237	2.92504	1.25622		-0.198492	-0.811137	0.497261	-0.333007	2.56815	1.2723
	8.23333	0.462861	-0.580118	0.980498	-0.0261579	-1.24837	-0.853371		-0.0872336	-0.0699	0.570736	0.334832	0.0107773	-0.0823227		-1.23388	-1.00368	2.48619	-0.261851	-1.96287	-0.478794		-0.801141	0.0508522	-0.482667	0.254625	0.34506	-0.995027		1.15317	0.639775	-0.83207	0.964403	3.10214	1.1589		-0.422805	-0.825697	0.0979703	0.228906	2.07851	1.38339
	8.25	0.343811	-0.615312	0.994065	-0.0676991	-1.59416	-0.875191		-0.0892154	-0.107313	0.349349	0.377308	0.614305	0.0315684		-1.21037	-1.00203	2.89346	-0.136208	-1.54068	-1.11723		-0.926987	0.219019	-0.630014	0.0514899	0.073912	-0.918895		1.38072	0.762479	-0.775823	0.845066	3.18644	1.16621		-0.522613	-0.61343	-0.384855	0.983625	1.47885	1.87602
	8.26667	0.405697	-0.627342	0.613671	-0.0921805	-1.62399	-0.973024		-0.231433	-0.0964441	0.315385	0.174394	1.35947	0.0677626		-1.16051	-1.15232	3.53828	0.0482527	-1.34266	-1.22135		-1.02084	0.274705	-0.74721	0.032472	-0.315083	-0.979318		1.46177	1.06092	-0.7944	0.533157	2.74639	1.22736		-0.611454	-0.664149	-0.757521	1.55099	1.11705	1.92637
	8.28333	0.417932	-0.621393	-0.0997348	-0.210498	-1.52162	-0.854349		-0.419915	-0.0731839	0.348115	-0.00110713	1.362	0.0633956		-1.35203	-1.67577	4.53064	-0.10508	-1.04251	-1.15769		-0.530503	-0.0186844	-0.956607	-0.0866116	-0.557888	-0.924668		1.39243	1.0154	-0.776893	0.331466	2.76029	1.1279		-0.509225	-0.438801	-0.658485	1.93688	0.715867	2.01843
	8.3	0.504315	-0.69736	-0.230932	-0.260437	-1.38439	-0.69342		-0.50064	-0.023018	0.362497	0.0591909	1.003	-0.136233		-1.31719	-2.05055	5.34896	-0.301322	-1.1351	-1.05975		-0.317405	-0.332389	-1.14806	-0.26658	-0.329653	-1.06675		1.37582	0.988362	-0.753835	0.23754	2.9701	1.00647		-0.463196	-0.102171	-0.474026	2.08332	0.62777	2.06072
	8.31667	0.609139	-0.935377	-0.416034	-0.0453933	-1.31192	-0.733052		-0.538847	0.0286095	0.353567	0.101819	0.625741	-0.320272		-0.926444	-2.0727	5.98277	-0.107622	-1.33403	-1.01466		-0.44298	-0.415878	-1.2215	-0.622568	0.189634	-1.12087		1.40688	1.04068	-0.527592	0.143208	2.18093	0.95514		-0.256993	0.0191095	-0.381139	2.29823	1.09108	1.92296
	8.33333	0.592319	-0.865734	-0.505848	0.0267442	-1.27544	-0.767242		-0.464873	-0.0544034	0.324672	-0.0298389	0.987472	-0.266882		-0.80592	-1.67019	6.31381	0.151685	-1.48865	-0.631693		-0.18985	-0.149163	-1.20019	-0.704525	0.303389	-1.02621		1.33257	1.09082	-0.39268	0.0477071	1.75151	0.975889		0.142728	0.0642751	-0.168207	2.5683	0.960097	1.87394
	8.35	0.518274	-0.761898	-0.265799	0.225771	-1.40399	-0.710085		-0.502089	-0.136041	0.404719	-0.259767	1.04364	-0.206136		-0.627025	-1.6021	5.51393	0.0916059	-1.3707	-0.149565		-0.0970244	-0.041624	-1.06831	-0.864514	0.194061	-1.00004		1.23985	0.861888	-0.291577	0.0439274	1.47487	1.03933		0.242085	0.127127	0.120099	2.95903	0.462458	1.81555
	8.36667	0.319619	-0.732166	-0.07774	0.275687	-1.46271	-0.525119		-0.579172	-0.17098	0.266621	-0.546782	1.09342	-0.156335		-0.605242	-1.6839	5.07703	-0.0192934	-1.2805	-0.129242		-0.187258	-0.12426	-0.926123	-1.03774	0.667932	-1.17389		1.11092	0.818174	-0.0796064	-0.0261168	0.912149	0.968687		0.305395	0.2102	0.37988	2.73482	0.545608	1.69337
	8.38333	0.36103	-0.624159	-0.049972	0.264455	-1.47672	-0.373048		-0.504909	-0.115038	0.212656	-0.415964	1.00571	-0.145455		-0.810406	-1.52787	4.85971	0.233643	-1.08286	-0.266033		-0.262556	-0.233759	-0.931469	-0.977714	0.83502	-1.46915		1.07247	0.989026	0.120691	-0.12219	0.258039	1.0932		0.630218	0.427148	0.522656	2.63689	0.307489	1.62229
	8.4	0.418041	-0.618214	-0.118699	0.329986	-1.15172	-0.384601		-0.231778	-0.029937	0.350457	-0.0978954	0.514775	-0.0324881		-0.900278	-1.49843	4.69442	0.399199	-0.933575	-0.468581		-0.105766	-0.228483	-0.774913	-0.918984	0.912391	-1.6827		1.21253	1.00083	0.0610393	-0.246886	0.134825	1.30353		0.832927	1.12317	0.64035	2.13978	0.17217	1.35669
	8.41667	0.451387	-0.528117	-0.0753649	0.566936	-0.601372	-0.383473		-0.16468	-0.124827	0.308586	0.253668	-1.04571	-0.112629		-0.98905	-1.82559	4.39222	0.53059	-1.1468	-0.472093		0.00333302	-0.381929	-0.668497	-0.982267	1.05889	-1.82399		1.13825	0.721582	0.0127501	-0.435416	-0.145676	1.37834		0.958291	1.61939	0.791602	1.25405	0.349865	0.812538
	8.43333	0.362854	-0.445379	-0.0146517	0.476165	-0.00978142	-0.30136		-0.0106126	-0.32891	0.470304	0.418614	-1.45479	-0.108406		-1.00698	-2.03432	3.7404	0.914537	-1.22253	-0.314095		-0.0377256	-0.474481	-0.515863	-1.13236	1.58885	-1.84356		1.02724	0.758525	0.0627041	-0.496008	-0.399532	1.54262		0.963437	2.28467	0.844987	0.932168	0.294175	0.656561
	8.45	0.259657	-0.377571	-0.0611165	0.573849	0.31567	-0.204254		0.191231	-0.428351	1.08582	0.587439	-1.34769	-0.0843972		-0.904715	-2.04575	2.91271	1.18502	-1.09961	-0.168282		-0.402646	-0.420472	-0.337213	-1.15227	1.79304	-1.99251		0.791618	0.744347	0.0843783	-0.407305	-1.03946	1.61884		0.757464	2.29734	0.55768	0.925052	0.27873	0.474336
	8.46667	0.317071	-0.368032	-0.114226	0.470632	0.301949	-0.340728		0.394373	-0.469857	1.76395	0.709918	-1.31694	0.0109749		-1.0871	-2.01592	2.36202	1.44738	-1.08845	0.104694		-0.449395	-0.26503	-0.261593	-1.14957	1.67964	-2.0612		0.507794	0.546524	0.136538	-0.37722	-1.41267	1.56953		0.611436	2.12249	0.356493	1.02442	0.296083	0.417239
	8.48333	0.398916	-0.412909	0.122511	0.178267	0.321464	-0.210778		0.638084	-0.472367	2.01124	0.903941	-1.23374	0.0951701		-1.28329	-2.1444	1.96051	1.45799	-0.9393	0.111437		-0.308942	-0.22675	-0.276458	-1.16044	1.27018	-2.17542		0.21991	0.582449	0.144754	-0.443104	-1.10089	1.56189		0.37192	2.0756	0.221718	0.907475	-0.212129	0.253217
	8.5	0.628047	-0.523061	0.222069	-0.0279041	0.0462974	-0.299952		0.732328	-0.434463	2.11894	0.96506	-1.44904	0.0475904		-1.12766	-2.54778	1.55157	1.33238	-0.925763	-0.327984		-0.398873	-0.429542	-0.313511	-1.28578	1.06027	-2.51855		0.154272	0.473527	0.118587	-0.324724	-0.844937	1.61869		0.060565	2.18038	0.0603607	0.625072	-0.544993	-0.0345321
	8.51667	0.6085	-0.648732	0.0439952	-0.301781	0.0363316	-0.38078		0.727306	-0.50374	2.27542	0.991337	-1.62267	-0.0259895		-1.24702	-2.85404	1.34537	1.24469	-1.13915	-0.744653		-0.457242	-0.59037	-0.447874	-1.23546	1.22387	-2.61263		0.0553769	0.318364	0.038264	-0.372052	-0.626575	1.5986		-0.031104	2.19304	-0.0713692	0.294136	-0.556368	-0.247634
	8.53333	0.502215	-0.668685	-0.0294871	-0.341622	0.213957	-0.646445		0.701688	-0.497464	2.37706	1.09658	-1.60437	-0.068867		-1.24869	-3.19232	0.937451	0.956052	-1.31776	-0.608073		-0.406126	-0.624534	-0.514762	-1.11017	0.698449	-2.47755		-0.0613571	0.481106	-0.0655849	-0.441179	-0.496361	1.45793		-0.0820502	2.25432	-0.119706	0.266131	-0.526963	-0.363453
	8.55	0.338246	-0.672479	0.0329124	-0.266507	0.346645	-0.740625		0.341816	-0.334423	2.35612	0.879413	-0.980552	-0.0313676		-1.11924	-3.51638	0.538948	0.650925	-1.70724	-0.52516		-0.453906	-0.605188	-0.546635	-1.19677	0.569542	-2.34746		-0.433021	0.698975	-0.0720397	-0.331304	-0.338707	1.13399		-0.381264	2.51274	-0.188388	0.107233	-0.451436	-0.403427
	8.56667	0.29905	-0.663339	0.190475	-0.475728	0.326899	-0.803795		0.00428643	-0.198825	2.28898	0.495539	-0.814169	-0.170855		-1.13525	-3.53593	0.487447	0.658846	-1.87673	-0.516019		-0.589123	-0.600346	-0.833417	-1.20968	0.449363	-2.29696		-0.841324	0.839599	-0.0506556	-0.148269	-0.115135	0.919227		-0.49046	1.85653	-0.0905631	-0.112923	-0.508294	-0.571394
	8.58333	0.413918	-0.756004	0.285099	-0.829841	-0.30858	-0.795409		-0.159583	-0.157379	2.25442	0.142859	-0.882753	-0.0857298		-1.22071	-3.43001	0.866516	1.03254	-1.90746	-0.498716		-0.63332	-0.585541	-1.03018	-1.1091	0.302356	-2.16253		-0.940929	1.6709	-0.085612	0.376135	0.259962	0.868576		-0.549748	1.65553	0.0233547	-0.162726	-0.764036	-0.629068
	8.6	0.808829	-0.754332	0.333628	-0.936969	-0.920035	-0.791316		-0.36829	-0.0971778	2.28503	-0.0535762	-1.20519	0.0340623		-1.24633	-3.32889	1.47023	0.930295	-1.95629	-0.666836		-0.609032	-0.617578	-1.45028	-0.984747	-0.233992	-2.11411		-0.857689	1.79753	-0.0712893	0.644027	0.498253	0.831788		-0.376039	1.16831	0.166691	-0.349594	-0.773761	-0.558126
	8.61667	0.973765	-0.812604	0.499682	-1.06517	-1.15996	-0.807801		-0.697435	-0.110967	1.80604	-0.141953	-0.703903	0.0644779		-1.17124	-2.84181	1.49971	1.23176	-2.36628	-0.956308		-0.738764	-0.640937	-1.81693	-0.984047	-0.0898205	-2.06861		-0.606027	2.23592	0.0140124	0.723502	0.917828	0.640048		-0.334541	0.951583	0.260093	-0.575415	-0.965235	-0.495787
	8.63333	0.815495	-0.799094	0.423862	-1.0669	-1.00525	-0.568502		-1.13141	-0.00681514	1.46017	-0.0931245	-0.266914	-0.0185815		-1.21942	-2.20017	1.38044	1.35735	-2.56903	-1.20196		-0.786693	-0.701007	-2.06735	-0.919655	0.0329303	-1.96736		-0.35074	2.57454	-0.12163	1.17931	0.966665	0.56411		-0.505323	0.760843	0.24666	-0.768175	-1.10021	-0.470177
	8.65	0.753755	-0.668187	0.215203	-0.993597	-1.08863	-0.612115		-1.26346	-0.00946405	1.38432	-0.195264	-0.275378	-0.0396551		-1.37698	-1.90717	1.25829	1.87575	-2.78464	-1.30962		-0.831836	-0.647467	-2.26501	-0.87773	-0.160496	-1.87813		-0.21895	2.65545	-0.253444	1.59136	0.49835	0.455114		-0.699908	0.659931	0.217203	-0.913834	-1.33836	-0.229483
	8.66667	0.543425	-0.674833	0.091855	-0.856548	-1.22808	-0.497327		-1.24168	-0.0287547	1.3194	-0.216743	-0.336466	-0.00396352		-1.65717	-1.81465	1.14089	2.55467	-2.52968	-1.34762		-0.906544	-0.672537	-2.39824	-0.895503	-0.414229	-1.7351		0.0103977	2.8006	-0.302662	1.89107	0.298706	0.377333		-0.900854	0.492942	0.5359	-0.954883	-1.28511	-0.0230889
	8.68333	0.685726	-0.596387	0.121444	-0.715941	-1.52304	-0.454251		-1.16986	0.00952974	1.18343	-0.286371	-0.186896	0.00467112		-1.6237	-1.54184	1.22848	2.86395	-1.58285	-1.31072		-0.953567	-0.642046	-2.55499	-0.736856	-0.283193	-1.63871		0.149024	2.96088	-0.387128	2.03566	0.253327	0.317476		-1.04688	0.446015	0.732953	-0.915725	-1.01406	0.0602244
	8.7	0.743431	-0.65322	0.0449008	-0.693823	-1.54909	-0.208813		-1.24042	0.0731004	1.1139	-0.411529	-0.159348	0.051684		-1.52272	-1.61034	1.29471	3.24464	-1.33573	-1.46597		-0.931131	-0.508143	-2.64822	-0.825858	0.130644	-1.51058		0.119483	2.72782	-0.375581	1.97044	0.254866	0.350418		-1.24238	0.137166	0.773831	-0.910905	-1.19074	0.192842
	8.71667	0.772057	-0.633819	0.0370388	-0.810247	-1.40256	-0.126208		-1.33545	-0.132942	1.06201	-0.538978	-0.334858	0.151621		-1.222	-1.2509	1.27967	3.53334	-1.00292	-1.42902		-0.866143	-0.532893	-2.83849	-0.834049	-0.0142979	-1.32742		0.336557	2.37851	-0.39884	1.82826	0.248555	0.543925		-1.32606	-0.336818	0.920581	-0.933238	-0.827418	0.271845
	8.73333	0.787446	-0.604208	-0.0333831	-0.771748	-1.61445	-0.0414787		-1.34743	-0.227924	1.0245	-0.584521	-0.237508	0.159609		-1.09223	-0.938606	1.28659	4.08745	-1.00812	-1.31184		-0.842507	-0.673591	-2.8271	-0.821906	-0.046372	-1.36427		0.457842	2.14073	-0.416832	1.62938	0.0972251	0.6536		-1.57841	-0.524898	1.01266	-0.606092	-0.0380494	0.493499
	8.75	0.691738	-0.551427	-0.0875101	-0.703261	-1.36946	0.00110133		-1.38812	-0.230466	1.15297	-0.528912	0.340226	0.018642		-0.992944	-0.677342	1.14266	4.12158	-1.11098	-1.3706		-0.828288	-0.677851	-2.76279	-0.856235	-0.0572499	-1.36502		0.703098	1.25776	-0.458313	1.2541	0.00283775	0.645305		-1.63142	-0.768984	1.31929	-0.470576	0.418314	0.514213
	8.76667	0.265048	-0.53287	-0.064068	-0.528357	-1.24681	-0.16065		-1.46034	-0.206429	0.920631	-0.368917	0.737012	-0.222173		-0.956022	-0.687388	0.788212	4.3568	-1.15452	-1.37369		-0.752551	-0.556253	-2.57559	-0.931454	-0.18011	-1.24502		0.736588	0.960926	-0.50847	1.2287	-0.0911979	0.642096		-1.90311	-0.685133	1.82029	-0.299743	0.890714	0.642071
	8.78333	0.1324	-0.355599	-0.205087	-0.387771	-1.20563	-0.314074		-1.47645	-0.0752603	0.602663	-0.48549	0.492961	-0.407115		-1.12598	-1.22776	0.710719	3.85134	-1.06937	-1.35792		-0.703571	-0.430603	-2.43466	-1.02315	-0.8156	-1.04678		0.79785	0.700842	-0.637025	1.16909	-0.268327	0.880055		-1.94191	-0.39257	2.0591	-0.306532	1.09666	0.796365
	8.8	0.214522	-0.286557	-0.237523	-0.328908	-1.53005	-0.385805		-1.29228	0.0104202	0.265655	-0.713846	0.896376	-0.305136		-1.09299	-1.35518	0.788435	3.6835	-0.461567	-1.12287		-0.58782	-0.325817	-2.29714	-1.04583	-1.16781	-0.925248		0.915434	0.661226	-0.572508	0.80785	-0.424104	0.96457		-1.77052	-0.199594	2.15504	-0.138888	1.13607	0.834513
	8.81667	0.298515	-0.417961	-0.0803186	-0.235196	-1.54884	-0.351369		-0.828691	0.0360221	0.0315851	-0.684643	1.07288	-0.336019		-1.11226	-1.45006	0.781187	2.93943	-0.0706961	-0.838568		-0.677783	-0.32758	-2.05143	-1.03369	-1.06869	-0.753805		0.864865	0.481118	-0.469188	0.780684	-0.527944	1.10493		-1.49734	-0.145601	2.05369	0.0229059	1.20013	0.778847
	8.83333	0.336395	-0.371101	-0.000877244	-0.313767	-1.44138	-0.284873		-0.923975	0.110802	-0.171431	-0.670257	0.981626	-0.483777		-1.15523	-1.28668	0.745187	2.5876	-0.39471	-0.656063		-0.691736	-0.279413	-1.70156	-1.0485	-0.899525	-0.594651		0.577487	0.351986	-0.40954	0.620159	-1.07086	0.9498		-1.31144	0.00707173	1.53106	0.130493	1.19818	0.670576
	8.85	0.409768	-0.324403	0.000923528	-0.320242	-0.913038	-0.38957		-0.808747	0.0881592	-0.243647	-0.331975	0.655619	-0.4823		-1.28563	-1.5064	0.526653	2.53728	-1.15113	-0.630935		-0.370726	-0.0594784	-1.75974	-1.2464	-1.51445	-0.435073		0.503243	0.296839	-0.261947	0.689336	-1.33329	0.910254		-1.24137	0.224239	1.30788	0.279084	1.4812	0.628756
	8.86667	0.517201	-0.217502	0.0404277	-0.397752	-0.867621	-0.552283		-0.540552	-0.0276459	-0.220074	-0.0132808	0.500287	-0.569228		-1.31809	-1.43539	0.407102	2.45978	-1.37406	-0.518342		-0.25602	0.100936	-1.82323	-1.19729	-2.20558	-0.448906		0.713001	0.345131	-0.228278	0.731824	-1.30827	0.970122		-1.10548	0.491247	1.29388	0.254478	2.2821	0.669326
	8.88333	0.606563	-0.263346	0.0224913	-0.502289	-0.964561	-0.630952		-0.245708	-0.00982259	-0.235318	0.176732	0.0977445	-0.624484		-1.52574	-1.6771	0.409887	2.39542	-1.53988	-0.338171		-0.275505	0.244129	-1.90511	-1.23596	-2.33255	-0.465542		0.649118	0.401263	-0.255166	0.649029	-1.47408	0.894877		-0.878455	0.557618	1.36681	0.212337	2.12106	0.659012
	8.9	0.730967	-0.22507	0.0263383	-0.6156	-0.761086	-0.666759		-0.0417915	0.0255205	-0.235009	0.233196	0.255618	-0.515009		-1.60663	-1.59037	0.209637	1.72107	-1.51444	-0.182681		-0.229441	0.417355	-2.08158	-1.2625	-2.4113	-0.28787		0.62818	0.507465	-0.335351	0.67696	-1.79462	0.750355		-0.733315	0.329623	1.2915	0.260976	1.36803	0.980002
	8.91667	0.837627	-0.133832	0.00239956	-0.811815	-0.770949	-0.511633		0.196557	-0.0443984	-0.379449	0.079644	-0.181817	-0.282864		-1.53697	-1.46608	-0.15121	1.25105	-1.39181	-0.0618816		-0.086085	0.490244	-2.34031	-1.31723	-2.50823	-0.219073		0.448487	0.387544	-0.244816	0.562663	-1.94939	0.814511		-0.82746	0.122497	0.880024	1.09676	1.25449	2.17465
	8.93333	0.697157	-0.22193	0.0805018	-0.849312	-0.837504	-0.269079		0.436558	-0.0260943	-0.260141	-0.0668716	-0.600705	-0.0663521		-1.56639	-1.09821	-0.409892	0.822139	-1.34708	0.0677229		0.012908	0.477215	-2.41667	-1.23138	-2.34175	-0.202193		0.553432	0.241279	-0.228991	0.468264	-2.02787	0.80747		-0.708346	-0.137408	0.35414	1.77499	1.26983	2.42524
	8.95	0.649957	-0.56139	0.35019	-0.839057	-0.608136	-0.170744		0.651042	-0.0737165	-0.144121	-0.108008	-1.05616	0.0944277		-1.60246	-0.608211	-0.418747	0.877143	-1.35806	0.00541033		0.0165926	0.434118	-2.34712	-1.03954	-2.20955	-0.159253		0.314841	-0.055713	-0.12228	0.499426	-1.91992	0.609411		-0.472978	-0.390156	0.116425	2.1248	1.54085	2.34431
	8.96667	0.587238	-0.700548	0.53443	-0.538554	0.271225	-0.304298		0.586012	-0.0389391	-0.0312738	-0.0164196	-1.78784	0.192261		-1.69032	-0.597477	-0.112346	1.03135	-1.7745	-0.244985		0.0108297	0.284663	-2.41854	-0.919677	-2.1771	-0.0150532		0.027225	-0.031257	-0.157453	0.370508	-1.4372	0.34485		-0.337928	-0.41777	-0.0482474	2.31503	1.91752	2.13981
	8.98333	0.524066	-0.614702	0.481578	-0.386463	1.05152	-0.447761		0.248301	-0.0693015	0.158717	-0.109419	-1.80865	0.305895		-1.64846	-0.565762	0.111499	1.85698	-1.80313	-0.406222		0.365122	0.463053	-2.61255	-0.670879	-2.33361	-0.117193		0.256307	0.12639	-0.292573	0.0947554	-1.35996	0.213976		-0.327997	-0.435019	-0.0111909	2.58854	2.2187	2.00904
	9	0.449863	-0.0693924	0.496651	-0.26392	1.55464	-0.571721		0.292552	0.268099	0.376269	-0.160764	-1.35016	0.509237		-1.61839	-0.800045	0.360002	3.05805	-1.84143	-0.544521		0.600212	0.912063	-2.66987	-0.705417	-2.71723	-0.276438		0.434428	0.125381	-0.339193	0.0389307	-1.40332	0.341725		-0.148516	-0.545034	0.189073	2.85742	2.25506	1.88784
	9.01667	0.37362	0.187253	0.515532	-0.163801	1.10534	-0.482079		0.318983	0.492557	0.409109	-0.595272	-0.96556	0.53031		-1.55569	-0.891763	0.568605	3.99177	-1.70188	-0.629165		0.369841	1.1581	-2.54274	-0.769593	-2.7062	-0.448148		0.241595	0.0158245	-0.419946	0.000302718	-1.50442	0.42389		-0.0475151	-0.836849	0.396682	2.95838	1.57038	1.83992
	9.03333	0.53755	0.249562	0.639939	0.130406	1.02581	-0.53686		0.750225	0.74481	0.410332	-0.833632	-0.788368	0.683506		-1.62866	-1.12705	0.968591	4.14622	-1.64494	-0.742129		0.38743	1.21361	-2.37839	-0.7387	-2.29635	-0.543062		0.442119	-0.191049	-0.469781	0.137787	-1.82616	0.451668		-0.161093	-1.15445	0.330669	3.26739	1.04195	1.6607
	9.05	1.10713	0.159686	0.62471	0.276021	0.919575	-0.49192		0.968334	0.749119	0.492684	-1.03577	-0.830832	0.819799		-1.64986	-0.85157	1.24621	4.01998	-1.79063	-0.931908		0.390739	1.43751	-2.08322	-0.698772	-1.52595	-0.528384		0.403429	-0.362993	-0.41004	0.162233	-1.92405	1.23935		-0.134793	-1.15698	0.0973847	3.40145	0.764731	1.58733
	9.06667	1.35458	-0.0297892	0.690185	0.507589	0.910288	-0.345469		1.23137	0.662599	0.495847	-1.01184	-1.23375	0.851224		-1.5207	-0.611748	1.24265	3.87041	-1.93468	-1.06241		0.494747	1.64814	-1.75875	-0.699625	-1.11568	-0.614865		0.0754747	-0.430233	-0.310004	0.0890797	-1.84891	1.96537		0.093155	-1.0263	-0.0358552	3.20518	0.715203	0.962164
	9.08333	1.28494	-0.188429	0.881927	0.675515	1.42023	-0.42149		1.58428	0.714807	0.395891	-0.635901	-1.30988	0.749986		-1.4925	-0.628092	1.30712	4.06404	-1.8345	-1.14244		0.380733	1.79215	-1.51919	-0.654839	-0.949657	-0.532574		-0.347876	-0.424064	-0.413323	0.0430242	-1.73973	2.08527		0.306519	-1.04597	0.0156864	2.45717	0.508338	-0.0883392
	9.1	1.36033	-0.212543	0.937419	0.517924	1.57056	-0.502481		1.68596	0.735774	0.201086	-0.574281	-0.0720709	0.708147		-1.51687	-0.576424	1.81375	4.55444	-1.67061	-1.15651		0.285703	1.95689	-1.4849	-0.717146	-0.836575	-0.571502		-0.872944	-0.448267	-0.333414	0.0919142	-1.61812	2.19707		0.55931	-0.89993	0.394649	2.0662	0.602219	-0.357057
	9.11667	1.3982	-0.1078	0.811323	0.472292	1.0575	-0.525488		1.6495	0.673878	0.178798	-0.478524	2.34846	0.574018		-1.40016	-0.854667	2.19599	4.7852	-1.58842	-0.875785		0.365447	2.01704	-1.5653	-0.796137	-0.866187	-0.739563		-1.09925	-0.378542	-0.350217	0.246981	-1.83845	2.54045		0.603375	-0.773869	0.842943	2.32329	0.375779	-0.535573
	9.13333	1.31229	-0.00437952	0.694847	0.152017	0.169128	-0.532722		1.67001	0.589365	0.176553	-0.199138	3.59794	0.58496		-1.19728	-1.14398	2.02767	4.70698	-1.63823	-0.644648		0.431876	2.0761	-1.48791	-0.753762	-0.800708	-0.871752		-1.09675	-0.505333	-0.363152	0.324484	-2.11054	2.79171		0.614456	-0.892243	1.33988	2.74975	0.239117	-0.507743
	9.15	1.2529	-0.0932306	0.686142	-0.133364	-0.481746	-0.449824		1.61758	0.582098	0.130698	-0.0872218	4.60813	0.53046		-1.04836	-1.188	1.88325	3.92469	-1.79774	-0.504887		0.126956	1.79514	-1.59911	-0.826526	-0.693696	-0.717967		-1.38082	-0.592114	-0.386711	0.34196	-1.87124	2.84859		0.600446	-1.00513	1.64571	2.6295	0.503341	-0.205693
	9.16667	1.3934	-0.717398	0.732322	-0.323986	-0.644051	-0.532914		1.63284	0.42703	0.0928959	-0.0624971	5.32195	0.506917		-0.957128	-0.904105	2.01618	2.83993	-1.93293	-0.539491		-0.0644499	1.29538	-1.67305	-0.716346	-0.35744	-0.752412		-1.61599	-0.35515	-0.498372	0.282661	-1.27899	2.91364		0.830343	-0.990075	1.64703	2.53197	1.12365	0.310585
	9.18333	1.28593	-0.995832	0.781341	-0.462694	-0.453696	-0.651968		1.5187	0.359619	0.302319	0.0698728	5.561	0.615724		-0.68472	-0.597869	2.1178	2.21448	-2.24161	-0.43428		-0.131151	0.831386	-1.62355	-0.520368	-0.211992	-0.608539		-1.84708	-0.304634	-0.618611	0.232866	-0.61781	2.97136		1.28213	-0.856439	1.55401	2.51487	1.46729	0.528152
	9.2	0.947378	-1.17927	0.808367	-0.606024	-0.569131	-0.648676		1.10728	0.313108	0.61788	0.133701	6.16978	0.519854		-0.532891	-0.501719	2.06399	2.54624	-2.3443	-0.425442		-0.0539265	0.578846	-1.51801	-0.513892	-0.381585	-0.581932		-2.46232	-0.359936	-0.770835	0.0940208	-0.313679	2.88325		1.24319	-0.579652	1.65869	2.44268	2.6786	0.542685
	9.21667	0.268481	-1.10274	0.875459	-0.665175	-0.561183	-0.722963		0.927921	0.324424	0.969395	0.1597	7.45615	0.382114		-0.427434	-1.09422	2.01051	3.05934	-2.30446	-0.404261		0.0537523	0.285763	-1.72899	-0.454839	-0.829675	-0.628289		-2.64565	-0.50062	-0.894695	0.225045	-0.0392735	2.04186		0.989109	-0.270628	1.90143	2.59586	3.9341	0.421535
	9.23333	-0.0625704	-0.887394	0.874856	-0.759098	-0.659937	-0.857052		0.73055	0.330154	1.09567	0.109523	8.47679	0.367884		-0.338322	-1.44837	2.09091	3.25356	-2.09051	-0.41823		-0.133982	0.351464	-1.97182	-0.49939	-0.706322	-0.753821		-2.55668	-0.561753	-0.972005	0.348105	0.403074	1.5638		1.55174	0.027817	2.07553	2.57983	4.88322	0.403122
	9.25	-0.0966691	-0.749381	0.693735	-0.857053	-1.28766	-0.729514		0.387459	0.299706	1.255	-0.0355172	8.90617	0.384464		-0.22122	-1.7022	2.03044	2.98843	-2.22285	-0.289894		-0.120316	0.347664	-1.93031	-0.517961	-0.75618	-0.963475		-2.35448	-0.448975	-0.997373	0.405231	0.776506	1.44514		2.1096	0.207972	2.19437	2.39647	4.96456	0.332101
	9.26667	-0.124966	-0.568411	0.679329	-0.941945	-1.47095	-0.620646		0.323063	0.396838	1.27705	-0.0176971	7.86706	0.486772		0.00185495	-1.93342	1.55043	2.64725	-2.34431	-0.318975		-0.0926995	0.429288	-1.78987	-0.589818	-0.878651	-0.995689		-2.05403	-0.274687	-1.202	0.284045	0.805453	1.21658		2.08342	0.122431	1.94993	2.23813	4.75556	0.359137
	9.28333	-0.137618	-0.551225	0.584256	-1.09187	-1.49997	-0.535635		0.48314	0.439826	1.3889	-0.266387	5.92358	0.583541		0.228897	-2.18852	0.991142	2.38917	-2.49608	-0.437998		-0.225162	0.704406	-1.63026	-0.805666	-0.917918	-0.988403		-1.77888	-0.175177	-1.42006	0.0986181	1.00491	0.925045		1.92024	0.138402	1.76283	1.66433	4.70389	0.939423
	9.3	-0.108903	-0.561894	0.606676	-1.12317	-1.49668	-0.561301		0.520534	0.525609	1.52042	-0.563618	5.1602	0.478537		0.310415	-2.22152	0.832624	2.29515	-2.47688	-0.563123		-0.342906	0.811865	-1.56583	-1.05021	-1.0341	-1.15098		-1.81702	-0.0393406	-1.51018	0.116322	1.01061	0.864041		1.91146	0.409228	1.72116	1.32287	4.95213	1.00842
	9.31667	-0.165619	-0.616354	0.73137	-1.01286	-1.42843	-0.475116		0.574344	0.371728	1.63791	-0.664503	4.28087	0.536797		0.466456	-2.23183	0.747181	2.15708	-2.60957	-0.613574		-0.384222	0.908849	-1.3174	-1.13978	-0.971298	-1.21359		-1.82003	-0.194604	-1.46945	0.219795	0.818631	0.768163		1.80586	0.613858	1.72965	1.45194	5.10191	0.747322
	9.33333	-0.103203	-0.420397	0.851984	-0.97904	-1.53403	-0.326363		0.551205	0.121257	1.70397	-0.56873	4.16707	0.661274		0.557976	-2.33757	0.438505	2.27727	-2.55595	-0.57231		-0.130106	1.15705	-0.56737	-1.24027	-0.960362	-1.06358		-1.823	-0.550895	-1.43504	1.1086	0.455517	0.634149		1.71593	0.653919	1.83065	1.40382	4.82536	0.361318
	9.35	-0.0783337	-0.373792	0.804317	-1.06873	-1.37185	-0.10615		0.445065	-0.0716976	1.60494	-0.598162	4.62418	0.730187		0.362879	-2.55927	0.0987025	2.04886	-2.54915	-0.497343		0.0249097	1.29809	0.0225081	-1.44148	-1.17817	-1.06759		-1.54949	-0.333696	-1.38924	1.77035	0.0769291	0.505883		1.59582	0.741762	1.88054	1.335	4.66457	0.402458
	9.36667	-0.0619382	-0.357949	0.771435	-1.11803	-1.29488	0.0690822		0.558151	-0.165567	1.44379	-0.524945	4.54464	0.879661		0.431051	-2.5518	-0.315443	1.52635	-2.26705	-0.409928		-0.177013	1.40122	0.352916	-1.23707	-1.25508	-0.871409		-1.29744	0.173962	-1.20769	2.24361	0.151928	0.417109		1.44288	0.734959	1.90475	1.21037	3.27802	0.734003
	9.38333	0.0945208	-0.420704	0.968157	-0.976583	-1.35385	0.529073		0.625857	-0.19134	1.29766	-0.425001	4.13653	1.00214		0.516628	-2.1235	-0.546905	1.24162	-1.73845	-0.293299		-0.272371	1.49024	0.96407	-1.05574	-1.52093	-0.523893		-1.1444	0.503668	-1.13707	2.55215	0.16566	0.547493		1.35787	0.410051	1.93706	1.16537	2.1891	0.776182
	9.4	0.578325	-0.433767	1.08556	-0.95308	-1.50466	0.561964		0.521932	-0.146943	1.30087	-0.526548	3.82434	1.09212		0.472366	-2.10399	-0.654794	1.29209	-1.64667	-0.271862		-0.282696	1.17517	1.35271	-0.893933	-1.7754	-0.119341		-0.978715	0.846993	-1.11651	2.85819	-0.0329956	0.743796		0.388135	0.142457	2.02035	1.21897	1.6133	0.710388
	9.41667	0.607716	-0.380164	1.16311	-0.717936	-1.48598	0.362513		0.392807	-0.110364	1.21429	-0.648297	3.8363	0.983969		0.627582	-2.2035	-0.723005	1.29678	-1.58208	-0.330155		-0.250892	1.20604	1.59906	-0.733094	-1.73216	0.239748		-1.04031	0.905479	-1.08382	3.15798	-0.407889	0.755098		-0.461717	0.585643	1.9503	1.26765	1.63987	0.680077
	9.43333	0.611662	-0.526201	1.12302	-0.377808	-1.37759	0.303516		0.413828	-0.0394541	1.13982	-0.705838	3.92269	0.978009		1.04286	-2.24358	-0.661968	1.2862	-1.26582	-0.52766		-0.232271	1.05087	1.81669	-0.311521	-1.79872	0.419091		-1.20756	0.88215	-1.0264	3.68152	-0.237821	0.663958		-0.828096	1.08708	1.91556	1.47854	1.665	0.38781
	9.45	0.616259	-0.532655	1.23186	-0.215365	-1.2049	0.334014		0.218772	0.14872	0.97437	-0.64771	4.19492	0.979404		1.18165	-2.13441	-0.563011	1.648	-1.09873	-0.654045		-0.215195	0.878275	1.88884	-0.0698965	-1.64734	0.627121		-1.22543	0.799793	-0.854555	4.13129	-0.305962	0.678988		-0.988773	1.1834	1.76779	1.55624	1.86785	-0.0923476
	9.46667	0.577252	-0.52707	1.20662	0.0933635	-1.12908	0.21903		0.0529899	0.55038	0.878398	-0.680161	4.87026	0.992116		1.19032	-1.76402	-0.436836	1.76851	-1.18133	-0.192122		-0.265002	0.854817	2.05713	0.08979	-1.13481	0.87417		-1.15323	0.871696	-0.795341	4.2939	-0.0745011	0.567842		-0.97392	1.30182	1.55358	1.27751	1.62601	-0.0804285
	9.48333	0.895367	-0.370095	1.12759	0.415124	-1.09776	0.0341313		0.11875	1.06403	0.759177	-0.712464	5.22146	0.948915		1.13098	-1.54808	-0.485331	1.59097	-1.10394	-0.0289744		-0.277615	0.98682	1.97626	0.184112	-1.03681	1.06142		-1.10011	1.12478	-0.865665	4.24428	-0.0379335	0.890355		-1.1566	1.39463	1.55554	1.01511	1.08802	-0.185046
	9.5	0.799672	-0.509038	1.18104	0.55045	-1.05031	-0.0941745		0.232562	1.21189	0.5875	-0.771383	4.74501	0.843215		1.15275	-1.09057	-0.579759	1.46732	-0.982632	0.14642		-0.628629	1.09712	1.74936	0.230128	-0.9963	0.927233		-0.99383	1.34298	-0.948291	3.56038	0.0211713	0.957655		-1.91493	1.5187	1.55054	1.06636	0.63794	-0.265332
	9.51667	0.704803	-0.5285	1.51918	0.725056	-1.14861	-0.0996609		0.398191	1.28094	0.486251	-0.775774	4.31138	0.866055		1.40846	-0.514145	-0.656249	1.42222	-0.58484	0.142773		-0.70118	1.22688	1.67169	0.220814	-0.873631	1.05182		-1.24144	1.18844	-1.02941	3.01175	0.212941	0.81801		-2.22041	1.95958	1.5412	1.27077	0.529975	-0.43202
	9.53333	0.637189	-0.42247	1.68127	0.817465	-1.06163	-0.326673		0.65714	1.35286	0.352442	-0.678753	3.77376	1.07342		1.53587	-0.27217	-0.680427	1.45788	-0.493542	0.136506		-0.720972	1.31347	1.61531	0.120445	-0.844386	0.894348		-1.38334	0.9796	-1.12423	2.56195	0.319917	0.728748		-2.13099	2.48719	1.49332	1.39038	0.518434	-0.605141
	9.55	0.488098	-0.335337	1.43445	0.692957	-1.20523	-0.515429		0.668736	1.55341	0.345937	-0.599961	3.40622	1.21333		1.63585	-0.304495	-0.705452	1.29589	-0.676784	0.0381623		-0.634174	1.40872	1.59658	0.0856012	-0.666304	0.529223		-1.31436	0.787424	-1.19484	2.20114	0.341456	0.339041		-2.27228	3.0899	1.44541	1.23989	0.617299	-0.586
	9.56667	0.0937004	-0.39475	1.3846	0.572725	-1.16046	-0.507998		0.729463	1.63204	0.231137	-0.303403	3.08156	1.68728		1.66975	-0.0543073	-0.735814	1.06783	-0.883605	0.123263		-0.599143	1.45389	1.57715	0.031218	-0.550051	0.220898		-1.35363	0.498091	-1.28292	1.77173	0.475758	0.00675464		-2.37886	3.89427	1.38244	1.34582	0.538592	-0.560422
	9.58333	-0.0125076	-0.213281	1.33394	0.262292	-0.84245	-0.486389		0.817103	1.5149	0.439304	-0.0983062	2.50216	1.96647		1.50853	0.16521	-0.720515	1.11046	-0.944027	0.142458		-0.762496	1.33116	1.66701	-0.259023	-0.498923	0.0481945		-1.24189	0.699624	-1.3755	1.50062	0.739161	-0.103626		-2.50157	3.99377	1.37096	1.43387	0.438976	-0.651647
	9.6	-0.0561762	-0.25611	1.31292	0.0655916	-0.889905	-0.530191		0.695818	1.38282	0.591398	0.109295	1.91831	2.06296		1.13783	0.30346	-0.609695	1.0906	-1.14802	0.400273		-0.767664	1.38429	1.8539	-0.655309	-0.371799	-0.0779404		-1.11347	0.933008	-1.41687	1.2755	0.608826	0.140229		-2.52635	3.86249	1.3681	1.27999	0.210608	-0.502315
	9.61667	-0.0520843	-0.32369	1.21568	-0.0300363	-0.911235	-0.617317		0.824147	1.18874	0.726487	0.179124	1.32802	2.17205		0.963161	0.333429	-0.474659	0.958273	-0.770359	0.389546		-0.699748	1.25486	1.96279	-0.79907	-0.368699	0.239095		-1.19845	0.994897	-1.25052	1.29297	0.466218	0.282667		-2.62249	4.03274	1.31215	1.27208	-0.0252296	-0.459322
	9.63333	-0.0264499	-0.263404	1.17396	-0.330999	-0.76848	-0.457856		0.820715	0.851553	0.773639	0.204467	0.434665	2.28003		0.866089	0.250186	-0.549892	0.812328	-0.301165	0.12293		-0.602879	1.26829	2.14026	-0.73995	-0.318018	0.10406		-1.11144	0.7744	-0.988918	1.23935	0.298846	0.320623		-2.55041	4.08955	1.33325	1.2771	-0.33106	-0.543161
	9.65	-0.305793	-0.251061	1.11319	-0.28726	-1.06294	-0.431234		0.661706	0.715364	0.927084	0.274859	0.171308	2.36433		0.725825	0.214654	-0.378538	0.713542	0.105726	0.421		-0.618242	1.20248	2.37278	-0.396602	-0.553756	0.0665354		-0.768503	0.509425	-0.703561	1.11046	0.22798	-0.177056		-2.19149	4.13237	1.26908	1.20175	-0.194931	-0.571468
	9.66667	-0.309084	-0.189178	0.84964	-0.00437628	-1.1806	-0.251259		0.517286	0.879727	1.16825	0.236305	0.071441	2.41476		0.878308	0.0456301	0.0541299	0.85245	0.510228	0.410362		-0.501184	0.855781	2.03274	-0.0728685	-0.48311	0.219248		-0.574265	0.433209	-0.556164	1.24207	0.203779	-0.207174		-2.03394	4.21545	1.24133	1.19404	-0.29205	-0.647927
	9.68333	-0.206736	-0.17751	0.521745	0.0120183	-1.12327	-0.326922		0.248843	0.951253	1.37785	0.131556	0.0415718	2.45585		0.745047	0.105215	0.410972	1.25156	0.48694	0.374549		-0.484959	0.640913	1.86189	0.145303	-0.168924	0.128369		-0.312492	0.623505	-0.556357	1.58184	-0.00730944	-0.0384692		-2.03614	4.04607	1.21646	1.06432	-0.347726	-0.833277
	9.7	-0.0581204	-0.289219	0.364485	0.0423223	-0.182681	-0.297863		-0.139014	0.853506	1.35792	0.118804	-0.142825	2.10998		0.499178	0.538767	0.790842	1.36526	0.119982	0.240293		-0.461462	0.591092	1.96192	0.127112	-0.0133939	0.199692		-0.299396	0.750441	-0.594016	1.70342	-0.174808	0.163357		-1.90186	4.05601	1.19793	1.12941	-0.259389	-1.04087
	9.71667	-0.154193	-0.234794	0.290841	-0.00782338	0.851416	-0.643008		-0.388521	0.688887	1.35768	0.153973	-0.449906	1.73113		0.251078	0.389113	1.26448	1.51281	0.0427381	0.160923		-0.450345	0.323974	1.96858	0.184715	0.194436	0.358006		-0.355305	0.832987	-0.538416	1.71798	-0.378972	0.336076		-1.86443	3.78458	1.15214	1.65718	-0.205831	-1.07878
	9.73333	-0.136151	-0.350092	0.271501	-0.039694	1.39702	-0.714067		-0.529014	0.588848	1.4359	0.0727481	-0.482994	1.35539		0.246229	0.103284	1.40428	1.72995	0.164106	0.0730529		-0.473138	0.318566	1.97265	0.323816	0.420337	0.397735		-0.135076	1.06542	-0.456428	1.85305	-0.644981	0.418305		-1.8607	3.08495	1.12934	1.80618	-0.382398	-1.0716
	9.75	-0.0461083	-0.52047	0.233161	0.00855112	1.26783	-0.616705		-0.526171	0.706404	1.33089	0.000268659	-0.3607	1.38894		0.19547	0.0752715	1.52591	1.58303	0.283988	-0.0293749		-0.404705	0.0245563	1.84243	0.552239	0.602618	0.357226		0.0656449	1.03383	-0.276575	1.91936	-0.659031	0.426969		-1.73763	2.91374	1.10267	1.91212	-0.551504	-0.920458
	9.76667	0.071881	-0.360331	0.276506	-0.0750662	1.40157	-0.668046		-0.368923	0.862892	1.43343	0.00497694	-0.316924	1.25126		0.0984288	0.153007	1.355	1.38398	0.245872	-0.0514508		-0.335718	-0.060852	1.6055	0.740916	0.804701	0.16158		-0.00872399	1.17683	-0.189525	1.53727	-0.56986	0.433856		-1.51131	2.91841	1.01877	2.01783	-0.356537	-0.916547
	9.78333	0.124679	-0.310638	0.361684	-0.150561	1.84996	-0.4414		-0.272146	0.906971	1.32006	-0.0690842	-0.145943	1.02912		0.121052	0.05828	1.13241	1.40509	-0.122949	0.188769		-0.47444	-0.0269723	1.60172	1.14331	0.610782	-0.336253		-0.00604194	1.16645	-0.326255	1.13153	-0.394353	0.487554		-1.31868	2.86564	1.11215	2.12358	-0.21376	-0.952222
	9.8	0.0822788	-0.0181174	0.409901	-0.207238	1.73314	-0.0677953		-0.16987	0.766767	1.09794	0.0709573	0.147747	0.876851		0.26439	-0.0135443	1.1079	1.48627	-0.48398	0.0858632		-0.502335	-0.189917	1.4954	1.62259	0.981083	-0.424065		-0.298888	1.36163	-0.328418	1.09677	-0.222105	0.548542		-1.58926	3.10447	1.06533	2.20746	-0.341541	-0.977818
	9.81667	0.0441354	-0.032628	0.42456	-0.450529	1.82997	-0.00542467		-0.148104	0.520519	0.785023	0.102302	-0.079321	0.675323		0.299854	-0.279691	1.33666	1.39346	-0.475983	-0.165748		-0.287588	-0.332037	1.32448	1.68553	2.2205	-0.489582		-0.370739	1.6002	-0.421414	1.01656	-0.0877619	0.78955		-1.58816	3.18595	0.988465	2.35624	-0.660952	-0.817579
	9.83333	0.0195851	-0.0795794	0.668788	-0.743844	1.66199	-0.230605		-0.0184162	0.369365	0.561703	0.0721948	-0.556773	0.434813		0.0467073	-0.693586	1.72955	1.15736	-0.938206	-0.0207644		-0.257507	-0.348014	1.4003	1.63664	2.49787	-0.693021		-0.305077	1.58041	-0.364651	0.614199	-0.172458	0.987912		-0.873509	3.24841	1.02667	2.36744	-0.519258	-0.786185
	9.85	0.00947083	-0.0890407	0.631296	-0.921786	1.54561	-0.340678		0.0653665	0.337846	0.470959	0.107039	-0.548046	-0.0211246		-0.0544808	-1.51591	1.83159	0.81306	-1.11903	0.0119886		-0.284779	-0.341359	1.25206	1.7481	2.49355	-0.81605		-0.210955	1.38082	-0.197368	0.294641	-0.164436	0.860325		-0.448362	2.93247	1.02206	2.39546	-0.578362	-0.807503
	9.86667	-0.173824	-0.0413051	0.656531	-0.816319	0.420278	-0.265697		0.215795	0.378605	0.281973	0.0868553	-0.283676	-0.0804995		0.0199347	-1.93533	1.60687	0.703309	-1.07377	0.188092		-0.299486	-0.492428	0.992198	1.71402	2.57432	-1.02749		-0.120762	1.29417	-0.161268	0.199163	-0.1348	0.703971		-0.192942	2.7804	0.987787	2.28857	-0.552184	-0.694141
	9.88333	-0.0271808	0.0772332	0.932542	-0.214303	-0.531397	-0.244242		0.358208	0.45005	0.0942544	-0.091802	0.0998462	-0.122957		0.309861	-1.89466	1.24302	0.655106	-1.11251	0.178225		-0.352242	-0.437217	1.02267	1.6542	2.64593	-1.08494		-0.112521	1.06933	-0.175948	0.18846	0.257174	0.584891		-0.0833975	3.01803	0.858204	2.09855	-0.526239	-0.628408
	9.9	0.469064	0.12158	1.02603	-0.103052	-1.2227	-0.296407		0.465023	0.453392	0.104222	-0.271393	0.442118	-0.29196		0.280814	-1.67538	1.18855	0.486444	-0.606132	0.087663		-0.433615	-0.304904	0.981253	1.64309	2.75424	-1.18679		-0.168328	0.900744	-0.244241	0.128615	0.384207	0.66373		0.0692827	3.11171	0.831684	1.99355	-0.411511	-0.753309
	9.91667	0.545064	0.0987897	1.08225	-0.0187868	-1.50439	-0.45576		0.503291	0.307742	-0.0378901	-0.500005	0.64396	-0.350513		0.256552	-1.9524	1.30592	0.640008	-0.171493	0.193307		-0.589442	-0.20011	0.929822	1.84895	2.98623	-1.21136		-0.0926869	0.482167	-0.377366	0.00193831	0.367303	0.650848		0.182098	3.13059	0.827787	1.80931	-0.340789	-0.897455
	9.93333	0.636835	-0.0474017	1.20772	0.337112	-2.22022	-0.998942		0.39473	0.0921772	-0.174822	-0.608443	0.59584	-0.421928		0.212979	-1.99129	1.83972	0.471309	0.180476	-0.120936		-0.556731	-0.200036	0.871573	1.43639	3.42012	-1.20394		0.269624	0.251435	-0.558721	-0.0124234	0.38975	0.580346		0.583552	3.11029	0.776473	1.82467	-0.385481	-0.938859
	9.95	1.0101	-0.33547	1.25368	0.658227	-2.50002	-1.35918		0.377728	0.080564	0.0556302	-0.688675	0.987295	-0.388112		0.254249	-1.80601	1.05337	0.769978	0.177906	-0.539008		-1.05481	0.0450205	0.704815	0.734771	1.95987	-1.3311		-0.00780716	0.069686	-0.873868	-0.0612021	0.447643	0.345316		0.374396	3.32332	0.675483	1.94551	0.0305069	-1.15453
	9.96667	2.12107	-0.176463	1.5443	1.5279	-3.13765	-1.45925		0.165802	0.00979152	0.0100921	-0.870232	1.62942	0.396305		0.627143	-1.13294	-0.000697894	0.842752	1.62209	-0.954613		-1.44291	0.361491	0.73682	0.242886	2.08827	-1.10009		0.190512	-0.167558	-1.21541	-0.0273398	1.13417	0.184291		-0.932697	3.70129	0.543652	2.29667	0.00498182	-1.21727
	9.98333	1.21393	-1.09805	0.702743	-0.384054	-3.56316	-1.86627		0.42011	0.0276872	0.969815	-1.36574	0.0848735	1.94111		-0.334723	-2.84761	0.511527	1.18951	4.70484	-0.598152		-2.30598	-0.155251	-0.04399	1.12799	1.49697	-1.42513		0.406876	-0.0303271	-1.47337	0.185174	0.3947	0.303011		-0.931143	3.08795	0.407025	0.971975	-1.17111	-1.01173
	10.9999	-0.182857	-0.139928	0.578484	-0.305678	-0.935688	-2.32234		3.25533	2.75245	-0.721182	0.364881	2.74371	1.12363		-3.20309	-3.31724	2.10078	2.07298	3.02442	-2.67262		-0.336708	0.52792	-1.74227	-1.14368	-6.46347	-3.37055		-1.88543	0.495656	1.80994	1.05542	1.28497	2.10663		-0.55612	2.46755	2.88805	1.029	6.00721	-2.10198
	11.0166	0.289041	-0.401998	1.32648	0.479952	0.051352	-2.01436		0.721283	1.94332	-0.86743	-0.305262	2.06218	0.535262		-3.32679	-2.24478	1.72289	1.19168	1.25711	-2.04017		0.949281	1.92458	-1.71908	-0.948842	-3.3168	-1.31747		-0.303653	0.894038	1.58265	2.65524	0.725891	1.36692		0.346903	2.48951	3.2667	1.10386	6.28456	-1.1948
	11.0332	0.247856	-0.207315	1.39767	0.702402	0.908568	-2.19209		-0.332963	1.4294	-0.856615	0.00838015	1.45853	0.125971		-3.04265	-1.85895	1.35384	0.880739	0.682776	-1.77984		0.573596	4.40593	-1.24359	-0.8331	-1.96139	-1.84503		1.61801	1.79361	0.956454	4.46722	0.0992716	1.16727		0.714128	2.83773	3.06974	1.95507	4.60188	-0.961741
	11.0499	0.26465	-0.522796	1.54995	0.715667	0.503555	-1.9881		-0.699148	1.28134	-0.612692	-0.249077	1.53713	-0.0364648		-2.84037	-1.45407	1.26064	0.925862	0.477905	-1.42651		0.743376	4.78198	-0.982464	-0.828428	-1.98165	-1.58842		2.32371	2.23254	0.858883	4.32338	0.648111	1.03184		0.775998	2.99594	2.64164	3.58704	5.09687	-1.10955
	11.0666	0.161495	-0.714449	1.5754	0.365007	0.211244	-1.94814		-0.808316	1.12889	-0.699581	-0.510057	1.63197	-0.501264		-2.73877	-1.10468	1.10405	1.04933	0.375296	-1.21501		0.691808	6.23764	-0.703054	-0.788342	-2.07193	-0.971331		2.22947	2.17921	1.1653	4.03521	0.131433	1.2134		0.987186	3.11794	2.48575	3.55913	5.44165	-0.861195
	11.0832	0.0707748	-0.859525	1.65701	0.266767	0.499136	-1.47141		-0.969478	0.948471	-0.676514	-0.592535	1.23549	-0.603314		-2.5453	-1.00848	0.862766	1.2132	0.211741	-1.08957		0.662901	6.40981	-0.409261	-0.910228	-1.92645	-0.691366		2.36116	2.37891	1.14694	4.11641	-0.1091	1.23516		1.26575	3.35222	2.4618	4.02278	4.97024	-0.469031
	11.0999	0.0452817	-0.948462	1.71506	0.0895643	0.762245	-1.50016		-1.0974	0.76049	-0.282592	-0.619902	1.1423	-0.938276		-2.34948	-1.03573	0.685044	1.15225	0.0145201	-1.09954		0.641777	6.52258	-0.196743	-0.951652	-1.91351	-0.682309		2.43376	2.58051	0.95666	4.13593	-0.04422	1.15635		1.32112	3.33983	2.40504	4.3312	4.43705	-0.235769
	11.1166	-0.0616598	-1.05406	1.81129	-0.107399	0.9661	-1.60639		-1.03749	0.813736	-0.0415816	-0.404788	1.00097	-1.14283		-2.13781	-1.1693	0.364812	1.20952	0.634476	-1.00016		0.658965	6.90464	-0.113851	-0.835501	-2.18735	-0.888432		2.61412	2.78426	0.664562	4.00739	-0.408496	1.25505		1.29929	3.45047	2.28114	4.492	4.50156	-0.119226
	11.1332	-0.0847979	-1.16454	1.87518	-0.166582	1.21501	-1.57572		-1.01886	0.886181	0.188404	-0.139534	0.74144	-1.31167		-2.07108	-1.06272	0.168482	1.35566	0.783278	-0.94324		0.746202	6.6315	-0.0184371	-0.831081	-2.37805	-0.574544		2.45106	2.73903	0.437038	3.54135	-0.299757	1.34456		1.37256	3.56763	2.18328	4.58639	4.53259	-0.112718
	11.1499	0.0190375	-1.16432	1.83784	-0.316825	1.28286	-1.42611		-0.918871	1.10618	0.263574	-0.232558	0.936629	-1.1918		-2.11372	-0.944368	-0.00329165	1.54446	0.394304	-0.808635		0.755955	6.34925	-0.102326	-0.90688	-2.53842	-0.43002		1.84816	2.46774	0.49633	2.90918	-0.114812	1.37767		1.37638	3.57917	2.1906	4.53358	4.94401	0.0704492
	11.1666	-0.0616515	-0.99038	1.94763	-0.619329	1.36505	-1.43806		-0.928699	1.22067	0.159058	-0.196394	0.809026	-1.21536		-2.17866	-0.919391	0.0508189	1.58619	0.539583	-0.775995		0.905279	6.81373	-0.34253	-0.906594	-2.55368	-0.293138		1.56713	2.07534	0.50259	2.69297	0.0213633	1.59035		1.44715	3.78264	2.28417	4.05575	5.34399	0.256783
	11.1832	-0.184481	-0.789234	1.93425	-0.701989	1.45017	-1.47987		-0.884143	1.55704	0.143277	-0.22627	0.535234	-1.39079		-1.98739	-0.670367	0.196837	1.54187	0.391804	-0.765903		0.930915	6.88244	-0.442971	-0.94735	-2.93245	-0.354091		1.17323	2.14357	0.429411	2.6247	-0.23075	1.9858		1.46089	4.26467	2.38047	3.66278	5.0928	0.467911
	11.1999	-0.143798	-0.734886	2.02106	-0.642372	1.43976	-1.41477		-0.866997	1.67894	0.0977271	-0.0364488	0.916328	-1.39211		-0.809001	-0.664797	0.36636	1.54903	0.359992	-0.80148		1.08556	6.26987	-0.664199	-0.774091	-2.99653	-0.585524		0.838369	2.209	0.338016	2.55068	-0.130129	2.16327		1.43826	4.59083	2.36794	3.54048	4.60427	0.490958
	11.2166	-0.0954964	-0.644124	1.97991	-0.601079	1.43906	-1.55158		-0.912666	1.79193	0.277353	0.110301	0.872755	-1.29336		-0.0837604	-0.953677	0.496141	1.4356	0.376448	-0.798828		1.21991	5.46283	-0.730085	-0.774745	-2.79525	-0.977788		0.849728	2.25011	0.133105	2.63931	0.446254	2.2267		1.47498	4.83714	2.2359	3.55844	4.57543	0.479061
	11.2332	0.0706211	-0.661156	1.9608	-0.500101	1.69239	-1.87386		-0.752957	2.15372	0.461658	0.0982764	0.85649	-1.18651		0.281762	-0.70395	0.596481	1.10872	0.37991	-0.846383		1.25135	5.04552	-0.840745	-0.648532	-2.74147	-1.09622		0.880223	2.30625	-0.145184	2.78753	0.741609	2.19806		1.44479	5.04345	2.14042	3.43535	4.67847	0.424127
	11.2499	0.28936	-0.647794	1.78807	-0.400578	1.33843	-2.21092		-0.571139	2.26137	0.368859	0.391875	1.02299	-1.30112		0.262184	-0.421128	0.839219	0.923844	0.120868	-0.799964		1.31006	5.15266	-0.999843	-0.466779	-2.57437	-1.08029		0.950198	2.14947	-0.410918	3.12424	0.841609	2.21536		1.41328	5.1539	2.08854	3.04661	4.51225	0.534363
	11.2666	0.272623	-0.655232	1.45589	-0.403398	1.23335	-2.14887		-0.704178	2.29448	0.0733077	0.707646	1.2099	-1.13938		0.138756	-0.308804	1.1129	0.875938	-0.398628	-0.618395		1.2896	5.46349	-0.896524	-0.239012	-2.0393	-0.95493		0.890204	2.05976	-0.612119	3.22354	1.13598	2.37142		1.67712	5.40513	2.09001	2.86312	4.12239	0.867256
	11.2832	0.26878	-0.481069	1.21426	-0.420204	0.964851	-1.94088		-0.597077	2.1504	-0.00920771	0.562205	1.879	-1.05752		0.0721648	-0.0646097	1.27401	0.776092	-1.21616	-0.663871		1.36685	5.45593	-0.650229	-0.150955	-1.82714	-0.783519		0.752471	1.78469	-0.16706	3.71518	1.80529	2.29302		1.84697	5.73132	2.1048	2.81774	3.75122	1.0621
	11.2999	0.149583	-0.313455	1.20216	-0.305959	0.141777	-1.8939		-0.431242	2.04988	-0.0613452	0.590704	2.49359	-1.02331		0.177199	0.0583515	1.32212	0.492958	-1.31359	-0.834413		1.58623	5.4917	-0.403415	0.0393425	-1.73168	-0.788264		0.839404	1.78982	-0.0260886	3.98147	2.15465	2.2445		1.95656	6.30432	2.07341	2.94896	3.77582	0.867437
	11.3166	0.294897	-0.416325	1.20673	-0.236699	0.107977	-1.85948		-0.402841	1.81135	-0.110942	0.640245	2.74465	-1.18282		0.472654	-0.0679845	1.42463	0.273697	-0.950734	-0.873823		1.65095	5.25288	-0.0809465	0.292025	-1.37003	-0.664555		1.00291	2.10594	0.0252925	4.08389	2.412	2.41119		2.10235	6.58275	2.02445	3.2468	3.60323	0.687223
	11.3332	0.478386	-0.269595	1.89446	-0.328541	0.433805	-1.96726		-0.31868	1.70661	-0.135754	0.711444	3.69435	-1.35888		0.835536	-0.1743	1.43665	0.213851	-0.96868	-0.927229		1.55425	4.77876	0.202705	0.456476	-0.778194	-0.644449		1.06994	2.27575	0.441756	4.09707	2.83099	2.2221		2.26866	6.57877	2.06471	3.36445	3.39923	0.587063
	11.3499	0.540421	-0.299969	2.55424	-0.364727	0.341173	-1.93877		-0.363133	1.52867	-0.234945	0.72594	4.06071	-1.38856		0.561142	-0.122589	1.2977	0.266829	-1.04995	-0.847964		1.28663	4.6928	0.381251	0.853228	0.0503464	-0.504216		1.28194	2.34029	0.784236	4.30572	3.29541	1.92891		2.52976	6.31988	2.31162	3.17891	3.10928	0.692042
	11.3666	0.465066	-0.325933	2.92266	-0.41596	0.486781	-2.02619		-0.325645	1.53558	-0.352413	0.651333	3.8978	-1.31513		-0.519779	0.175782	1.11261	0.274233	-1.19465	-0.755243		1.17472	4.67647	0.61797	1.13368	0.210583	-0.355111		1.40713	2.27908	1.08204	4.56557	3.51803	1.77318		2.69121	6.23234	2.70848	3.1929	2.43908	0.802251
	11.3832	0.275624	-0.17734	3.06389	-0.333928	0.362865	-1.84032		-0.386263	1.3665	-0.556195	0.681443	4.25232	-1.37372		-1.12315	0.303659	1.00134	0.588182	-1.36688	-0.884401		1.29912	4.98574	0.716103	1.39288	-0.0390842	-0.228896		1.48879	2.11608	1.26946	5.27841	3.3532	1.7165		2.7137	6.33125	3.07993	3.3574	2.49924	0.794453
	11.3999	0.0534842	-0.0821583	3.28859	-0.396288	0.0488355	-1.7349		-0.74332	0.918422	-0.698824	0.823471	4.85375	-1.41811		-1.34317	0.122763	0.894172	0.863028	-1.55761	-0.844532		1.39283	5.38554	0.757592	1.61817	-0.382743	-0.219511		1.4564	2.04254	1.57065	5.59871	3.35555	1.90816		2.87158	6.78196	3.41162	3.75223	2.72695	0.627842
	11.4166	0.172756	-0.0678969	3.45922	-0.522236	-0.0651897	-1.60599		-0.965955	0.782141	-0.78292	0.846615	4.87217	-1.32672		-1.06148	-0.0748619	0.701204	1.05782	-1.64651	-0.714137		1.45654	5.57646	0.849329	1.62172	-0.618821	-0.20093		1.52162	1.94082	1.92014	5.55835	3.56092	2.01949		3.1249	7.18637	3.59796	4.47996	2.93892	0.314188
	11.4332	0.681823	-0.079886	3.61095	-0.580503	-0.442086	-1.63824		-0.819992	0.664363	-0.985666	0.745709	4.61593	-1.28791		-0.0736719	-0.0738397	0.564629	1.24626	-1.44323	-0.584276		1.62128	5.49362	0.788839	1.62816	-1.26544	0.0724902		1.6442	1.94931	2.2144	5.62109	3.3702	1.9089		3.31801	7.43175	3.94743	5.24368	3.3076	-0.123873
	11.4499	1.05617	-0.192579	3.75793	-0.471044	-0.544818	-1.74311		-0.935802	0.696132	-1.19032	0.677673	4.29214	-1.13393		0.0163394	-0.221839	0.550746	1.70031	0.0459613	-0.543496		1.36414	5.57421	0.662371	1.67108	-1.68412	0.0513472		1.70668	2.1604	1.93651	5.34395	2.91584	1.96826		3.40943	7.39182	4.21019	5.74924	3.71341	-0.165674
	11.4666	1.32738	-0.348806	3.82686	-0.369149	-0.523971	-1.87639		-1.09204	0.665542	-1.18432	0.396099	3.82158	-0.98188		-0.109339	-0.120415	0.643865	2.1484	0.508382	-0.582861		1.36101	5.93651	0.482843	1.63307	-2.2363	0.109322		1.76167	2.94067	2.04415	5.48487	2.59625	1.96524		3.45216	6.94634	4.35647	5.83941	3.69598	0.0167816
	11.4832	1.20728	-0.469759	3.70727	-0.41557	-1.00697	-1.82647		-1.13995	0.685193	-1.13244	0.332982	3.17644	-0.615702		-0.637899	0.232964	0.766359	2.35791	0.417859	-0.512664		1.48441	5.98481	0.275998	1.59361	-2.83665	0.225673		1.81411	3.76885	1.85839	5.69901	2.29783	1.91543		3.87269	6.83859	4.51394	5.8272	3.65548	0.147026
	11.4999	1.05631	-0.311304	2.80483	-0.303711	-1.45243	-1.83625		-1.12931	0.631715	-1.00584	0.280024	2.35573	-0.0747965		-0.986379	0.172924	0.766954	2.30984	1.18538	-0.548473		1.59061	6.15743	0.310188	1.56398	-3.39094	0.487984		1.85484	4.16088	1.33136	5.90461	1.86771	2.07505		4.15878	6.85281	4.62112	6.10478	3.3905	0.119776
	11.5166	1.09856	0.0172713	2.22328	-0.26066	-1.47428	-1.80744		-1.17104	0.519733	-0.823433	0.499145	2.20098	0.486955		-1.11185	0.216884	0.644771	2.20335	2.25389	-0.73748		1.79859	6.38276	0.387576	1.24515	-3.67788	0.615029		1.91109	4.35829	0.98636	5.9233	1.65176	2.10796		4.11899	6.98912	4.56586	6.42791	3.30535	-0.00639685
	11.5332	1.23743	-0.0244446	1.86275	-0.301296	-1.39357	-1.60319		-1.12002	0.401421	-0.63379	0.609095	1.89338	1.01164		-1.11429	0.134425	0.698152	2.11587	2.86169	-0.926224		1.58948	6.45873	0.44961	1.09504	-3.38174	0.877441		1.9172	4.65724	0.718979	5.82427	1.70934	2.12451		4.20129	6.97617	4.5667	7.13472	3.3611	0.112274
	11.5499	1.42935	-0.0644075	1.73812	-0.437864	-1.43257	-1.52126		-0.915358	0.546658	-0.561203	0.640149	1.37176	1.59088		-0.899387	-0.0473705	0.824305	1.95958	3.66268	-0.877831		1.61988	5.97217	0.625945	0.942759	-3.0928	1.06016		1.81953	5.00573	0.644248	5.15246	1.8181	2.21022		4.34776	7.00602	4.62773	7.97747	3.10214	0.295731
	11.5666	1.46613	0.177734	1.83287	-0.489654	-1.6064	-1.47374		-0.64466	0.695388	-0.481511	0.423897	0.830216	1.99447		-0.61589	-0.107298	0.830503	1.82423	4.73331	-0.831552		1.631	5.77729	0.875259	0.925167	-2.63499	1.41269		1.89781	5.3199	0.607369	4.86667	2.00949	2.20589		4.47526	6.91537	4.67992	7.93684	3.03772	0.505971
	11.5832	1.02468	0.197632	2.01153	-0.43836	-1.69653	-1.60355		-0.850015	1.02657	-0.450948	0.0498949	0.710418	2.22602		-1.03099	0.0265906	0.815646	1.69528	5.53704	-0.842124		1.69184	5.83237	0.940114	0.986878	-1.65418	1.72898		1.99095	5.70523	0.433402	5.32327	2.23458	2.39658		4.32641	6.85991	4.70983	7.50514	3.13232	0.828785
	11.5999	0.801813	0.187033	2.10234	-0.310566	-1.64034	-1.55846		-1.08821	1.32415	-0.278826	-0.00789706	0.629265	2.39147		-1.75919	0.442397	0.765206	1.6832	5.68199	-0.865218		1.78478	5.92627	1.18463	0.95873	-1.08472	1.61567		2.25767	6.1368	0.42054	5.62552	2.47335	2.95121		4.28952	6.82684	4.55727	7.18943	3.1857	0.860818
	11.6166	0.556564	0.277708	2.00567	-0.312259	-1.59448	-1.42992		-1.09443	1.422	-0.157262	0.17713	0.425562	2.29689		-1.88897	0.69362	0.788836	1.42355	4.60266	-0.751975		2.05119	5.88604	1.57323	0.936299	-0.522979	1.74937		2.99187	6.15185	0.418984	5.65132	2.96036	3.44932		4.24456	7.14017	4.55626	7.11096	3.00843	0.909388
	11.6332	0.368944	0.303385	1.8999	-0.386966	-1.59493	-1.1618		-0.884153	1.64688	-0.260132	0.0706303	0.555468	2.12325		-1.80915	0.598405	0.710913	1.34437	4.96556	-0.488528		2.10373	5.83945	2.01679	1.4652	0.109768	2.02098		4.15487	5.29852	0.323387	5.79469	3.32333	3.76889		4.17922	7.64765	4.87262	7.06292	3.03195	0.94814
	11.6499	0.292464	0.28737	1.81718	-0.420489	-1.79066	-1.07885		-0.975052	1.94576	-0.335139	0.0476765	0.87169	1.78043		-1.48343	0.325767	0.755774	1.49869	5.41018	-0.394947		2.23403	5.84363	2.26371	1.8718	0.661632	2.0447		4.50183	4.6354	0.469459	5.97851	3.73292	3.85046		3.95784	7.87086	5.09455	7.09948	3.26815	1.31912
	11.6666	0.499304	-0.245205	1.7038	-0.54641	-1.83413	-0.894174		-1.03158	2.11354	-0.373466	0.0401094	1.12124	1.36982		-1.29398	0.359297	0.727159	1.73058	4.86465	-0.42838		2.51349	6.06328	2.3226	2.0563	1.18155	2.16765		4.78603	4.42505	0.506016	6.07677	4.05955	3.88162		3.8414	8.49235	5.28465	6.98435	4.01161	1.49198
	11.6832	0.46473	-0.513082	1.48477	-0.537843	-1.84437	-0.892283		-1.00964	2.28283	-0.463324	-0.218937	1.08786	0.871147		-1.02029	0.373771	0.758543	1.89874	4.52782	-0.40568		2.68945	6.6359	2.51557	2.23006	1.41033	2.35213		5.07337	4.41576	0.438996	6.10038	4.0597	3.84514		3.8853	8.77358	5.52121	7.09173	4.51888	1.62311
	11.6999	0.327233	-0.363065	1.51273	-0.538416	-2.03775	-1.02437		-1.11569	2.40668	-0.549423	-0.38367	0.895407	0.305319		-1.08377	0.202832	0.720623	1.94159	4.11184	-0.155953		2.89519	7.11598	2.56615	2.32747	1.53294	2.46708		5.5554	4.46633	0.347611	6.08042	4.34822	3.85473		3.89294	8.84458	5.64793	6.6009	4.63625	1.72032
	11.7166	0.57955	-0.520885	1.56578	-0.57514	-2.0421	-0.787714		-1.15866	2.46826	-0.456394	-0.445984	0.903376	0.00256798		-1.2426	0.208225	0.689669	1.84235	3.50562	0.0632033		3.10687	7.30268	2.61014	2.46176	1.50348	2.64057		5.9848	4.62355	0.187748	6.5169	4.4481	4.02991		3.91155	9.15175	5.70215	5.88078	4.76829	1.69208
	11.7332	1.65418	-0.616228	1.27455	-0.577298	-1.56705	-0.488007		-1.22531	2.38319	-0.442753	-0.367146	1.02397	0.0594244		-1.52282	0.435173	0.670783	2.22811	2.99425	0.102204		3.34088	7.24533	2.79169	2.52104	1.45886	2.60258		6.22464	4.89263	0.110585	6.70495	4.27093	4.0287		3.90685	9.00793	5.77201	5.75553	5.03739	1.75092
	11.7499	1.82265	-0.479553	1.37459	-0.550917	-1.34208	-0.359701		-1.11526	2.09193	-0.380358	-0.323033	0.787637	0.0381669		-1.5848	0.425161	0.878211	2.70327	2.35967	-0.116955		3.68041	7.21872	3.06274	2.58726	1.40069	2.65189		6.40108	4.91909	0.123864	6.3507	4.19569	3.74398		3.8308	9.03298	6.05222	5.82771	5.46637	1.63234
	11.7666	1.70652	-0.495058	1.49296	-0.681425	-1.39581	-0.317623		-0.861668	1.78463	-0.500546	-0.322487	0.679413	0.109707		-1.60698	0.170757	1.13941	2.77775	2.03706	-0.292019		4.02858	7.4126	3.1729	2.75066	1.77612	2.79612		6.41113	4.68278	-0.0317531	6.18033	4.26645	3.29317		3.65071	9.16922	6.28341	5.91839	5.34637	1.85442
	11.7832	1.59015	-0.667528	1.5179	-0.834459	-1.22401	-0.314519		-0.721015	1.90273	-0.651431	-0.467235	0.57246	0.122744		-1.45186	0.212542	1.38115	2.71542	1.87034	-0.429286		4.37154	7.51211	3.21059	3.12381	1.94926	2.97545		5.92779	4.69339	-0.145346	6.24436	4.27237	3.18671		3.86263	9.22454	6.42127	6.94647	5.59146	1.84271
	11.7999	1.52795	-0.615276	1.55235	-0.95386	-1.14665	-0.348409		-0.837058	1.69609	-0.674077	-0.330569	0.541839	0.143352		-0.937393	0.522579	1.45036	2.4008	0.989367	-0.56064		4.53319	7.80392	3.07592	3.36111	2.03184	3.31638		5.54993	4.79435	-0.209586	6.02718	4.38584	3.15286		4.11994	9.22597	6.56154	8.19635	5.80553	1.90004
	11.8166	1.4944	-0.742656	1.5373	-0.955154	-0.883851	-0.419526		-0.763403	1.41474	-0.724555	0.0192315	0.360816	0.036404		-0.893118	0.421756	1.4385	2.07361	0.386504	-0.656127		4.77677	8.00053	2.91257	3.41916	1.96622	3.56134		5.82676	4.93933	-0.275267	6.17368	4.48761	3.29537		3.95004	9.24591	6.71952	8.76374	6.31665	1.85436
	11.8332	1.31205	-0.760692	1.52366	-0.939837	-0.861911	-0.437495		-0.625619	1.14584	-0.594716	0.302332	0.0950117	0.00985613		-0.967528	0.369037	1.54085	1.87095	-0.17453	-0.488644		4.97541	7.88164	2.94826	3.7286	2.08871	3.64296		6.4118	5.16155	-0.170269	6.24174	4.6283	3.46154		3.71983	8.65369	6.87646	8.88743	6.44044	2.01594
	11.8499	1.32409	-0.826868	1.56748	-0.731937	-1.01454	-0.379646		-0.606057	0.958549	-0.410784	0.406855	0.289444	-0.082728		-1.12574	0.637948	1.53917	1.80468	-0.879578	-0.143946		5.10629	7.79039	3.20294	4.09783	2.2773	3.76906		6.48263	5.20636	-0.219917	6.34149	4.90847	3.85834		3.59007	8.7077	7.05846	8.75746	6.60944	2.16983
	11.8666	1.23183	-0.841569	1.69962	-0.646081	-0.976454	-0.429541		-0.586567	0.774234	-0.332083	0.559132	0.303019	0.0400891		-0.881508	0.952503	1.60021	1.75097	-1.19237	-0.0477066		5.35744	7.9744	3.62085	4.60837	2.43059	3.85277		6.19223	5.25237	-0.182587	6.3802	5.125	4.1213		3.39128	9.53078	7.21642	8.65611	6.84064	2.22623
	11.8832	0.558357	-0.87175	1.73785	-0.742324	-1.04901	-0.760824		-0.643836	0.71072	-0.390529	0.948813	0.34157	-0.241583		-0.547867	1.28617	1.79783	1.76707	-1.47249	-0.144295		5.75227	8.46156	3.93479	4.91243	3.02981	4.1366		6.08536	5.24952	-0.250956	6.27337	5.44428	4.02298		3.22495	10.2685	7.30977	8.7134	7.02007	2.35948
	11.8999	-0.398852	-1.06921	1.64047	-0.713766	-1.60071	-1.07906		-0.675065	0.8388	-0.376779	0.976858	0.475981	-0.574859		0.0769682	1.11205	2.06101	1.1948	-1.77943	-0.215764		5.81297	8.77359	4.01831	5.22989	3.39587	4.29973		6.12025	5.13027	-0.379898	6.37329	5.66016	4.15369		3.15946	10.6522	7.32307	8.60299	7.04481	2.4804
	11.9166	-0.475582	-1.12585	1.27073	-0.607934	-1.82589	-0.987073		-0.725901	0.856701	-0.327931	0.889011	0.613745	-0.816162		0.0577932	1.15013	2.26571	0.716018	-1.59838	-0.131731		5.69683	8.8021	3.96408	5.36912	3.4644	4.40548		6.14263	5.37477	-0.34204	6.53258	5.72483	4.26353		3.27006	10.7558	7.18246	8.55828	6.79251	2.65671
	11.9332	-0.174721	-0.951577	1.04994	-0.631887	-1.93513	-1.06274		-0.977869	0.879873	-0.145708	0.819078	0.560691	-1.00217		-0.00306276	0.928006	2.31126	0.42066	-1.75224	-0.283043		5.53018	8.54054	3.93516	5.3869	3.84195	4.61159		5.99652	5.90005	-0.178121	6.75137	5.91991	4.4013		3.43613	10.8656	7.15159	8.49078	7.1546	2.70224
	11.9499	0.0342726	-0.775961	1.08236	-0.597546	-2.1634	-1.2358		-1.18013	0.706496	0.0536039	1.10404	0.584015	-0.893614		-0.343046	0.742282	2.2034	0.386975	-1.08412	-0.417419		5.17886	8.52703	3.97284	5.12511	4.53532	4.69492		5.69971	6.41447	-0.00256335	7.49672	6.16955	4.30121		3.13809	11.0553	7.07627	7.52401	7.42174	3.00952
	11.9666	0.0686574	-0.544042	1.0522	-0.581859	-2.16376	-1.43218		-0.94137	0.652244	0.211625	1.23357	0.414696	-0.66303		-0.673223	0.53155	2.16511	0.336261	0.0849242	-0.532184		5.0981	8.42765	4.23598	4.57468	5.10735	4.65202		5.07497	6.51598	0.111441	9.0863	7.42146	4.29587		2.7548	11.4029	6.85812	6.52333	7.65302	3.29876
	11.9832	0.0397805	-0.371013	1.07411	-0.472492	-2.48129	-1.3707		-0.207272	0.580799	0.421383	1.60464	0.315519	-0.13483		-0.676283	0.720754	2.03051	0.366876	0.556428	-0.584957		4.81826	8.51638	4.65755	4.50768	5.43261	5.00193		4.67354	6.45799	0.12628	10.2269	8.17536	4.30383		2.70631	11.6719	6.80739	6.4817	7.53032	3.30668
	11.9999	0.0471399	-0.284601	1.12914	-0.479327	-2.58994	-1.43376		-0.0794344	0.548305	0.457669	2.13312	0.0739788	0.0880823		-0.585432	0.499987	2.13525	0.766173	0.672051	-0.862336		4.56093	8.83489	4.96218	4.33375	5.70577	5.01187		3.82098	6.32955	0.274423	11.084	8.77456	4.44963		2.84665	12.1743	6.81965	6.69316	7.14353	3.4636
	12.0166	0.132842	-0.257884	1.08818	-0.803522	-2.60149	-1.48374		0.0582067	0.642416	0.352865	2.3601	-0.147712	0.492715		-0.446741	0.0172856	2.24761	1.17365	0.678215	-1.2992		4.29064	8.70208	4.98344	4.13789	6.05019	5.07001		3.62895	6.25601	0.491039	11.9068	8.96419	4.90277		2.85188	12.3907	6.68008	7.16206	7.04623	3.68984
	12.0332	0.399921	-0.464993	0.789176	-0.956643	-2.81681	-1.29094		0.00426677	0.840396	0.321629	2.32256	-0.0267093	0.535573		-0.400794	-0.290348	2.31729	1.29294	0.596707	-1.63835		4.07322	8.58869	4.78202	3.80761	6.50036	5.25349		3.70921	6.20715	0.430197	12.3002	9.01654	4.89915		2.91184	11.8468	6.78189	7.49234	7.56633	3.71015
	12.0499	0.408827	-0.442011	0.63107	-0.849321	-2.59382	-1.27066		-0.0700928	0.828514	0.315133	2.06905	-0.219842	0.473658		-0.867854	-0.535449	2.08768	1.33023	0.544709	-1.83384		3.6753	8.59063	4.65848	3.72226	6.73232	5.47133		3.44821	6.12898	0.548598	12.5216	9.45533	4.8891		3.00029	11.4255	7.13106	7.90288	7.88009	3.79293
	12.0666	0.465402	-0.391725	0.610053	-0.825384	-2.29002	-1.31438		-0.0114497	0.859285	0.300698	2.28256	-0.178073	0.478696		-1.29526	-0.555306	1.7401	1.36875	0.513412	-1.98607		3.5948	8.56277	4.76403	3.78768	6.96179	5.93766		3.23232	6.30596	0.755396	12.7511	10.0296	4.89217		3.2367	11.5535	7.40515	8.53868	8.07142	4.11388
	12.0832	0.506168	-0.323445	0.461917	-0.983428	-2.13746	-1.43937		0.117197	0.868709	0.262135	2.58214	0.170388	0.567479		-1.29194	-0.575894	1.36032	1.83105	0.22983	-1.98883		3.28359	8.70496	4.99737	4.41936	7.06095	6.25947		3.03923	7.25659	0.822786	13.1475	10.302	4.93845		3.27627	11.744	7.63834	8.80174	8.47875	4.71695
	12.0999	0.0830176	-0.414942	0.345746	-1.02861	-1.94496	-1.55054		0.303772	0.890117	0.160776	2.95042	0.250799	0.528597		-1.24594	-0.386861	1.02822	2.14439	0.772665	-1.7591		3.17784	8.93066	5.2011	4.74584	7.01972	6.46454		3.0781	7.77041	0.797407	13.5	10.0043	4.99186		3.23999	11.6396	7.79069	9.09774	8.18266	4.991
	12.1166	0.091918	-0.454033	0.154199	-1.06198	-1.64132	-1.42007		0.495043	0.960881	0.0905506	3.06139	0.228536	0.528678		-1.09345	-0.203456	1.04419	2.28768	0.407083	-1.72698		3.15051	8.93323	5.28459	4.97274	7.05193	6.60874		3.15836	8.02851	0.776289	13.0357	9.61328	4.94201		3.32603	11.2987	8.05277	10.0196	8.31258	5.04018
	12.1332	0.135039	-0.578709	0.119618	-1.08432	-1.55941	-1.50333		0.157787	1.07512	-0.0470922	2.87979	0.360847	0.324991		-0.91868	-0.0796708	1.32383	2.39797	-0.487997	-1.66717		3.25492	8.82744	5.39589	5.18989	6.99797	6.68618		3.15926	8.2279	0.853298	12.1231	8.68158	4.95688		3.71998	11.2678	8.46434	10.6702	8.13732	5.05094
	12.1499	0.198482	-0.724238	0.0667202	-1.17606	-1.33998	-1.50829		-0.542437	1.17658	-0.239098	1.9725	0.439609	-0.0459519		-0.873646	-0.239797	1.31858	2.38834	-0.984391	-1.61022		3.23791	8.71995	5.58346	5.2776	7.00477	6.64552		2.95871	8.25578	0.904491	12.3094	8.34374	4.99486		3.89095	11.2114	8.8469	11.0076	8.26985	5.08672
	12.1666	0.21166	-0.868184	-0.0904835	-1.19551	-1.09406	-1.46553		-0.652714	1.2709	-0.427201	1.3353	0.566146	-0.172845		-0.922234	-0.275856	0.998847	1.92201	-1.39456	-1.49699		3.44736	8.41959	5.48103	5.3115	7.3045	6.93336		2.89046	8.35792	0.780933	12.1206	8.02046	4.9789		3.96514	11.047	8.99802	11.9816	8.59523	5.18112
	12.1832	0.202076	-0.817674	-0.226813	-1.13393	-1.08208	-1.49043		-0.47763	1.23901	-0.497268	1.094	0.55809	-0.319828		-0.47695	-0.381066	0.792274	1.47089	-1.51646	-1.43769		3.56126	8.34287	5.19386	5.39532	7.80706	7.18847		2.75538	8.64785	0.751412	12.1782	7.82044	4.81973		4.15321	11.1344	9.10132	12.4507	8.89719	5.15941
	12.1999	0.134425	-0.806871	-0.331302	-1.02891	-1.00138	-1.56598		-0.0695299	1.11656	-0.443213	1.09518	0.462427	-0.150291		0.020007	-0.18742	0.515464	1.42034	-1.28101	-1.30628		3.47211	8.33045	5.11079	5.56077	8.2978	7.29304		2.82245	8.92643	0.856488	12.631	7.76315	5.12209		4.36784	11.151	9.0445	12.6499	8.69784	5.50717
	12.2166	0.177986	-0.877015	-0.318384	-1.15884	-1.15285	-1.59382		-0.00614329	1.06123	-0.384888	1.01854	0.497849	-0.120342		0.0861316	-0.123579	0.553723	1.51016	-1.45374	-1.14388		3.65743	8.38104	5.26196	5.66123	8.93736	7.25607		2.66774	9.50857	0.950564	12.6008	7.62366	5.44546		4.36345	11.0135	8.84923	12.6642	8.66184	5.66459
	12.2332	0.223759	-0.878339	-0.325203	-1.24017	-1.21226	-1.57871		0.0843052	0.866455	-0.276439	0.891124	0.293205	-0.264353		0.000878809	-0.351227	0.71399	1.43148	-1.5811	-1.07114		3.73829	9.09576	5.23458	5.62298	9.27629	7.06024		2.51347	9.79193	0.97675	12.6453	7.88179	5.62356		4.43212	10.8767	8.81485	12.6007	8.88196	5.4581
	12.2499	0.2118	-1.02318	-0.275404	-1.1887	-1.23268	-1.57926		0.0620562	0.840023	0.233693	0.627184	0.131352	-0.228202		-0.073347	-0.436641	0.769446	0.94637	-1.70624	-1.15096		4.17461	9.41545	5.2821	5.15117	10.0357	7.16926		2.56377	9.17433	0.993199	12.545	8.40105	5.77196		4.67799	10.6563	8.83845	13.0077	9.0766	5.08785
	12.2666	0.404829	-1.06574	-0.284118	-1.12166	-1.2103	-1.48905		-0.029808	0.889221	0.454657	0.320778	0.265192	0.0307841		-0.0645864	-0.555006	0.950452	0.569878	-2.30136	-1.23254		4.77167	9.54326	5.34952	5.20604	10.9226	7.32682		2.58104	8.70287	1.08223	12.5113	8.93599	5.9009		5.18944	10.8569	9.02555	12.951	9.46052	5.25184
	12.2832	0.474371	-1.20784	-0.269384	-1.07382	-1.42729	-1.52698		-0.105948	0.891725	0.50987	0.0315949	1.11848	-0.012199		-0.0820348	-0.445872	0.855611	0.408599	-2.94336	-1.15191		5.15236	9.70299	5.36435	5.14946	11.4492	7.65454		3.03677	8.60107	1.20525	12.6367	9.24901	6.29498		5.56406	11.4253	9.44874	12.2047	9.22197	5.25378
	12.2999	0.590029	-1.18902	-0.100711	-1.03242	-1.4454	-1.54726		-0.0177092	0.85982	0.590614	0.168181	1.51299	0.119223		-0.136642	-0.516909	0.609908	0.340231	-2.88629	-1.14055		5.32799	9.85627	5.11641	5.4129	12.2326	7.75395		3.24478	9.02155	1.27366	12.1054	9.25394	6.66537		5.49946	11.5369	9.56312	12.1554	9.23468	5.19112
	12.3166	0.693144	-0.94854	0.378239	-0.885441	-1.58487	-1.68111		0.0017059	0.932605	0.674774	0.219635	1.64516	0.19036		-0.068991	-0.454215	0.594971	0.448187	-2.74888	-1.09074		5.70737	10.1686	4.87573	6.06997	13.1241	7.98536		3.39486	9.39011	1.26888	11.3097	9.04624	6.84105		5.62246	11.7365	9.47239	12.0662	9.71989	5.81069
	12.3332	0.68171	-0.824504	0.618179	-0.775955	-1.77434	-1.76206		0.00415649	0.807002	0.684836	0.234256	1.67533	0.211527		0.0424383	-0.414177	0.660663	0.55707	-2.66452	-0.962168		6.45115	10.3324	5.0266	6.30668	13.1851	8.26678		3.74134	9.45904	1.27002	11.0089	9.09919	6.87749		5.72463	12.0566	9.64831	11.3415	10.1826	6.35307
	12.3499	0.654148	-0.604009	0.807846	-0.424962	-1.68377	-1.67988		-0.206128	0.706199	0.658822	0.224789	1.62836	0.0625129		-0.443254	-0.0449508	0.617998	0.637555	-2.70187	-0.858639		6.57487	10.249	5.45931	6.2336	12.771	8.72449		3.7911	9.21425	1.35619	10.5623	9.32167	6.63742		5.96485	12.004	10.0351	10.8998	10.1779	6.62057
	12.3666	0.641147	-0.38813	1.08206	-0.352048	-1.58049	-1.70992		-0.501877	0.627311	0.450969	0.387015	1.6764	-0.0296615		-1.04007	-0.130577	0.584364	0.670043	-3.01563	-0.862357		6.71739	10.1797	5.9276	6.21213	12.455	8.88267		3.97723	9.1272	1.46153	10.0856	9.71704	6.55954		6.19333	12.1902	10.3886	11.0748	10.235	6.61849
	12.3832	0.674924	-0.357167	1.55621	-0.272107	-1.58864	-1.774		-0.5744	0.595086	0.228429	0.561224	1.76962	0.0495095		-1.16367	0.00355297	0.551935	0.511816	-2.73885	-1.06319		6.97311	10.1262	6.11252	6.22162	12.1375	8.9753		4.65132	8.90316	1.40033	10.1106	10.0032	6.58435		6.40058	12.2357	10.8419	11.1233	10.0554	6.68536
	12.3999	0.692072	-0.351795	1.76635	-0.306367	-1.64733	-1.76156		-0.661935	0.661837	-0.0598293	0.683403	1.73681	0.164951		-1.12234	0.183732	0.497429	0.437295	-2.10788	-0.988162		7.1975	9.82305	6.51724	6.3863	11.8113	9.07778		5.15363	8.62271	1.4292	10.0316	9.73769	6.73803		6.52277	12.4596	11.1656	11.2674	9.79622	6.83405
	12.4166	0.642354	-0.454257	1.89597	-0.134644	-1.60407	-1.7942		-0.771819	0.68503	-0.601917	0.655224	1.7888	0.102163		-0.900219	0.407517	0.464091	0.909426	-1.25981	-0.88947		6.86119	10.1024	6.82644	6.6221	11.2099	9.11286		5.65143	8.55499	1.60998	10.0356	9.96075	6.825		6.54512	12.7939	11.8535	11.1394	10.0402	6.78276
	12.4332	0.334636	-0.541324	2.09683	-0.131232	-1.68385	-1.8802		-0.663733	0.736078	-0.796185	0.529879	1.51186	0.0866502		-0.883971	0.328301	0.335124	1.36524	-0.942374	-0.738658		6.57908	10.2169	7.16592	6.69979	10.5253	9.16943		5.88857	8.633	1.82207	10.1872	10.5207	6.90904		6.47579	12.7129	12.3461	11.1832	10.231	6.39818
	12.4499	0.151199	-0.619917	2.35894	-0.174441	-1.81534	-1.80169		-0.414171	0.701626	-0.773028	0.556444	0.816892	0.19186		-0.90642	0.267505	0.157408	1.77247	-0.957059	-0.563333		6.69312	10.303	7.4395	6.80466	10.1176	9.25301		5.66359	8.83527	1.88756	10.4696	10.6897	6.67762		6.64532	12.1873	12.3332	11.5183	10.6625	6.38422
	12.4666	-0.0976875	-0.791099	2.32805	-0.129551	-1.99889	-1.81933		-0.541226	0.627247	-0.718239	0.483983	0.765573	-0.0171575		-1.0354	0.165146	0.097256	2.03124	-1.00955	-0.503343		6.64823	10.4896	7.86167	6.50017	9.98803	9.44826		5.78875	8.73978	2.05011	10.5819	11.0675	6.60825		7.00616	12.1487	12.2901	11.4756	10.6605	6.60163
	12.4832	-0.149616	-0.924811	2.23633	-0.180215	-1.99942	-1.89561		-0.633039	0.436687	-0.557034	0.589273	0.523822	-0.00728125		-1.11974	0.0191354	0.0232137	2.67704	-0.749253	-0.555352		6.39608	10.3655	8.39352	6.215	9.96901	9.58671		6.01131	8.82545	2.28962	10.5388	11.9529	6.75164		7.39546	12.0838	12.4063	11.2732	10.1394	6.15167
	12.4999	-0.221301	-1.06105	2.35343	-0.239684	-1.67848	-1.91679		-0.638939	0.37954	-0.417842	0.642071	0.382814	0.0618368		-1.3099	-0.101828	0.0318123	3.20918	0.0950803	-0.713644		5.96236	10.4829	8.82796	6.40561	10.3189	9.58584		6.18908	9.33243	2.47081	10.6226	12.6629	7.30253		7.72342	11.744	12.4	11.8318	9.94089	5.7941
	12.5166	-0.227562	-1.50761	2.43879	-0.452254	-1.6147	-1.69732		-0.579084	0.440823	-0.300116	0.807903	0.428454	0.0915637		-1.54025	-0.543272	0.226367	3.43545	0.68574	-0.989143		6.22816	10.7667	9.18793	6.59524	11.0159	9.54586		6.33195	9.8554	2.52239	10.8001	13.1041	7.89922		7.90413	11.6925	12.2826	12.605	10.0777	5.66928
	12.5332	-0.147125	-1.76133	2.53961	-0.498595	-1.91333	-1.47333		-0.471705	0.66625	-0.0542287	0.56982	0.365067	0.17934		-1.56015	-0.482997	0.424957	3.37895	0.864629	-0.900742		6.6591	11.393	9.26763	6.82438	11.3897	9.82094		6.44837	10.1437	2.51065	10.9613	13.3419	9.13924		8.12811	11.6684	12.3243	12.7256	10.2614	5.70739
	12.5499	-0.18077	-1.63259	2.49163	-0.534119	-1.95418	-1.44037		-0.291883	0.824822	0.364149	0.377208	0.197613	0.0840535		-1.3493	-0.729909	0.541274	3.48787	0.422371	-0.756201		6.64897	11.8672	9.27493	6.97944	11.9761	10.0541		6.43425	10.175	2.72019	11.0826	13.5188	10.0304		8.25223	11.4449	12.2948	12.7393	10.6298	5.84066
	12.5666	-0.222596	-1.36143	2.57155	-0.44459	-1.97139	-1.52332		-0.106777	0.723503	0.595245	0.198852	-0.128989	0.04007		-1.33509	-0.890773	0.642751	3.50271	-0.0113137	-0.821552		6.68456	12.0468	9.19908	7.01637	12.6614	10.3635		6.28824	10.2739	2.95993	11.1548	13.6096	11.0245		8.36526	11.7682	12.3249	12.7936	10.8488	6.41788
	12.5832	-0.187219	-1.06259	2.74228	-0.471044	-2.09386	-1.51565		0.00544529	0.562155	0.734803	0.15925	-0.345331	0.0256473		-1.41328	-1.16729	0.804352	3.14691	-0.341687	-0.931516		6.71363	12.0594	9.23757	7.04914	13.3566	10.6492		6.19109	10.1324	2.95939	11.3901	13.3764	11.4866		8.62009	11.9675	11.9955	13.1904	11.1761	6.82717
	12.5999	-0.162922	-0.822046	2.87196	-0.235012	-1.85522	-1.57266		-0.165229	0.345688	0.846018	0.108723	-0.255838	-0.166437		-1.36416	-1.37339	0.95298	2.93789	-0.484407	-1.19085		6.72428	12.5715	9.34727	7.19136	14.2178	10.7008		6.24341	10.0802	2.95787	11.3307	13.5375	12.0045		8.76814	12.1725	11.6362	13.3989	11.4188	7.09787
	12.6166	-0.0766825	-0.721228	2.75201	-0.0517763	-1.3732	-1.62523		-0.454386	0.357875	0.837992	0.068536	-0.57872	-0.265237		-1.3398	-1.53791	1.08857	2.54657	0.0155712	-1.53		6.60258	12.9225	9.52082	7.58158	14.9975	10.7581		6.37876	10.2008	3.02252	10.9873	13.7636	12.8014		8.85744	12.2239	11.6474	13.1413	11.4121	7.548
	12.6332	-0.00545882	-0.744801	2.47045	-0.0450914	-0.971754	-1.57501		-0.22894	0.451875	0.712003	-0.0030414	-0.969014	-0.20291		-1.41393	-1.06212	1.13552	2.28808	0.505879	-1.78324		6.70956	13.5387	9.65163	7.86154	15.4917	10.9124		6.56421	10.6453	2.98195	10.9647	13.9293	13.3725		8.84408	12.2646	11.996	13.2429	11.7095	7.9741
	12.6499	0.00695173	-0.82519	2.1045	-0.0779371	-0.970451	-1.56433		0.105737	0.581604	0.474532	-0.162844	-1.01723	-0.298006		-1.50561	-0.781605	1.22237	1.78405	0.537235	-1.83273		6.73496	14.2892	9.73516	7.92026	16.2287	11.0062		6.64053	10.8024	2.95245	11.2604	13.7838	13.6803		8.74618	12.4092	12.2223	13.3789	12.1879	8.3584
	12.6666	-0.0184343	-0.707566	1.85676	-0.0502891	-1.39618	-1.68389		0.0528704	0.592396	0.499913	-0.275851	-1.22454	-0.345002		-1.51431	-0.773902	1.1661	1.36561	0.212398	-1.821		6.68424	14.6724	9.60394	7.89295	16.645	11.2348		6.75362	10.6364	2.87314	11.2666	13.6842	13.2986		8.48634	12.5078	12.5753	13.0118	12.5495	9.02746
	12.6832	0.0547556	-0.550922	1.58563	-0.0380773	-1.44939	-2.17772		-0.149456	0.602053	0.630178	-0.503577	-1.33121	-0.315628		-1.58683	-0.684209	1.22793	1.17291	0.0715743	-1.70848		6.67167	15.1728	9.4594	8.09438	16.7055	11.9065		6.95719	10.6316	2.95416	11.2695	13.8748	12.8766		8.30162	12.6802	13.1245	12.4235	12.7585	9.54927
	12.6999	0.0536387	-0.542708	1.31168	-0.0312361	-1.30512	-2.2536		-0.185598	0.525103	0.727061	-0.452591	-1.20697	-0.47255		-1.56371	-0.779828	1.3372	1.25973	0.780417	-1.87619		6.45377	15.1078	9.56705	8.71829	17.1172	12.1863		6.79721	10.7339	3.19944	11.3137	13.9737	11.805		8.23922	12.9355	13.5451	12.4571	13.142	10.3469
	12.7166	0.113658	-0.811507	1.01717	0.089902	-1.28032	-1.946		-0.268271	0.407176	0.534162	-0.362474	-1.1108	-0.465378		-1.51042	-0.525989	1.52566	1.32471	1.2609	-2.09187		6.52524	15.0044	9.54376	9.22627	17.5137	12.3467		6.60999	11.1085	3.31904	11.3476	14.0657	11.2704		8.08148	13.0174	13.8859	12.7472	13.2784	10.4107
	12.7332	0.295279	-0.977724	0.856219	0.0378985	-1.32579	-1.77113		-0.429052	0.399534	0.374033	-0.321785	-0.737847	-0.539822		-1.40208	-0.289137	1.54527	1.34621	1.04679	-2.09342		6.63984	14.7113	9.51245	9.57972	17.9767	12.5062		6.5716	11.3225	3.34092	11.4671	14.4844	10.8118		7.89462	12.7428	14.0512	12.702	13.2676	9.90829
	12.7499	0.421491	-1.12144	0.640239	0.0225165	-1.40497	-1.73292		-0.368578	0.479136	0.268251	-0.292754	-0.772094	-0.6433		-1.24849	0.00900827	1.50473	1.23402	0.946059	-1.9996		6.73257	14.5162	9.44983	9.86468	18.197	12.6043		6.41754	11.7568	3.4977	11.3526	14.5106	10.8909		7.55562	12.5143	14.2516	12.1975	12.9236	10.0183
	12.7666	0.418385	-1.17049	0.441561	-0.240934	-1.73361	-1.64048		-0.265417	0.436485	0.0752102	-0.0924741	-0.877235	-0.639424		-1.27742	0.34234	1.535	1.27306	0.839544	-1.95628		6.65615	13.9779	9.48521	10.1292	18.288	12.9522		6.10849	12.8051	3.68269	11.3993	14.6588	10.8212		7.19229	12.3831	14.5126	11.9881	12.8629	10.2405
	12.7832	0.494807	-1.14953	0.488492	-0.408967	-1.90038	-1.63635		-0.0935449	0.360727	0.0678306	-0.0153786	-0.725592	-0.64469		-1.3819	0.0604754	1.64035	1.38679	0.537606	-1.8516		6.85246	13.6645	9.63601	10.3406	18.4053	13.52		5.87365	13.4917	3.80169	11.5394	15.1524	10.2548		6.97822	13.1428	14.5015	12.298	13.0322	10.4881
	12.7999	0.441334	-1.08684	0.725291	-0.529592	-1.95176	-1.67214		-0.222753	0.248225	0.164179	-0.000567722	-0.669377	-0.763279		-1.3974	-0.434255	1.60632	1.32155	0.0895292	-1.75975		7.0641	13.0374	9.64099	10.6508	18.6872	13.8506		5.74935	13.6555	3.97389	11.4475	15.4698	9.91173		6.85164	13.8783	14.3885	12.525	13.1279	10.4987
	12.8166	0.281	-0.750032	0.893016	-0.474157	-1.73812	-1.64219		-0.366417	0.214919	0.300126	0.139672	-0.231051	-0.954607		-1.41575	-0.524513	1.69885	0.867774	-0.141891	-1.69843		7.28667	13.2833	9.44196	10.8116	18.7461	13.9344		5.7062	13.8624	4.32603	11.3175	15.9176	9.74892		6.86053	14.2413	14.4631	12.4237	13.6885	10.0845
	12.8332	0.471394	-0.579609	0.922046	-0.400717	-1.64492	-1.71251		-0.405498	0.29219	0.353334	0.175482	0.388017	-1.09143		-1.3658	-0.526533	1.85767	0.701801	-0.466095	-1.68764		7.40964	13.2605	9.3982	11.1247	19.0802	13.8539		5.52759	14.0049	4.62475	11.3984	16.3624	10.0348		7.03781	14.516	14.237	12.2448	13.951	9.47446
	12.8499	0.73878	-0.29749	0.895474	-0.331306	-1.4678	-1.74934		-0.284041	0.248914	0.296598	0.18238	0.406854	-1.18511		-1.24089	-0.544339	1.80798	0.551589	-0.668708	-1.81268		7.51649	12.5903	9.3917	11.3435	19.5764	13.4314		5.2974	14.1128	4.72708	11.3375	16.6017	10.3427		7.1407	14.6293	13.8262	12.3918	13.9629	9.11192
	12.8666	0.742209	0.214645	0.743621	-0.2242	-1.37801	-1.99412		-0.378528	0.023575	0.22119	0.0713733	0.486408	-1.05912		-1.27996	-0.518295	1.70398	0.347192	-1.38375	-1.89835		7.63536	13.1803	9.51949	10.9495	19.895	13.5338		5.25121	14.3049	4.72222	11.4086	16.9736	10.7125		7.1491	14.8556	13.5408	12.4289	14.1118	8.66507
	12.8832	0.691128	0.537251	0.571945	-0.230989	-1.57676	-2.2484		-0.492831	-0.0176271	0.255404	0.0180326	0.770173	-0.910986		-1.41292	-0.343232	1.49551	0.28645	-1.65551	-1.94618		7.54492	13.7675	9.85927	10.6623	19.8922	13.7345		5.40775	14.1693	4.71655	11.5217	17.6923	10.5187		7.3454	15.0985	13.4298	12.4975	14.5282	8.50721
	12.8999	0.577193	0.672975	0.62086	-0.271861	-1.65335	-2.39138		-0.438865	0.00802257	0.345889	0.182936	0.630398	-0.86879		-1.44205	-0.0740758	1.3479	0.10709	-1.7508	-2.02607		7.54794	14.0898	10.3101	10.5817	19.5677	13.6791		5.35252	14.3701	4.76912	11.7349	18.1711	10.352		7.53851	15.2644	13.3042	12.7946	16.9365	8.53489
	12.9166	0.611673	0.857321	0.730917	-0.329758	-1.77369	-2.47844		-0.504144	-0.0454886	0.411718	0.261938	1.1418	-0.415035		-1.38721	-0.289516	1.22392	0.0188633	-1.8369	-1.98355		7.67932	14.3264	10.6429	10.464	19.2753	13.7605		5.51308	14.6127	4.77419	11.8781	18.6567	10.1507		8.14982	15.4496	13.3042	13.0538	20.6221	8.6589
	12.9332	0.665753	0.92043	0.795358	-0.311993	-1.97615	-2.55896		-0.441996	0.0753465	0.569182	0.0737616	2.20103	0.396189		-1.21517	-0.497935	1.12695	-0.19571	-1.88377	-1.99166		7.91428	14.7485	10.949	10.4528	19.0167	13.7379		6.16072	14.3536	4.71587	11.8653	18.7894	10.0488		8.88065	15.7435	13.5314	13.6363	22.8311	8.7571
	12.9499	0.483231	1.1991	0.712053	-0.164515	-1.99357	-2.607		-0.224855	0.160225	0.668946	-0.0887235	2.66758	0.599475		-1.09259	-0.51976	1.02024	-0.242426	-2.20782	-1.96923		7.8187	14.9747	11.341	10.7549	19.2104	13.5846		6.24816	14.0858	4.65085	12.0269	18.7837	10.1894		9.17916	15.9268	13.7826	13.839	24.9408	8.3501
	12.9666	0.483241	1.26382	0.547698	-0.100746	-1.82191	-2.54017		-0.0710244	0.120282	0.625848	-0.0734488	3.32439	0.812478		-1.03583	-0.654441	1.18226	-0.216814	-2.17445	-2.03599		7.54996	14.688	11.5274	10.9078	18.6348	13.8635		5.99108	14.1029	4.57343	12.3406	18.707	10.3151		9.54785	15.7664	13.8952	13.5681	26.1765	8.20358
	12.9832	0.594676	1.25629	0.428647	-0.160924	-1.84102	-2.40053		-0.0641679	0.0382273	0.618553	-0.0831469	3.64651	1.02575		-0.939459	-0.739599	1.23218	0.0135588	-2.10654	-2.19279		7.45778	14.0343	11.9008	11.0311	18.2645	14.3276		5.69907	14.0507	4.46947	12.8902	18.4044	10.4089		9.97961	15.6684	13.9556	13.4678	26.5852	8.50253
	12.9999	0.461873	1.58208	0.412096	-0.280531	-1.73426	-2.2536		0.0723398	-0.155121	0.563941	-0.0403876	3.99132	1.2514		-0.834418	-0.473605	1.19537	0.171042	-2.09026	-2.27854		7.64874	14.2009	12.3749	11.8021	18.3378	14.6596		5.51635	13.9955	4.60706	13.2927	18.2459	10.7403		10.0792	15.8257	14.0688	13.4345	27.8503	8.59916
	13.0166	0.248054	1.57939	0.416834	-0.458113	-2.02079	-2.12256		0.122345	-0.024201	0.392218	0.25499	4.56357	1.447		-0.50235	-0.276284	1.19033	0.257893	-2.30029	-2.03067		7.89904	14.4028	12.7534	12.8658	18.149	15.6219		5.54614	13.9881	5.0292	13.6847	18.3854	10.8689		10.1102	16.7217	14.0727	13.1433	28.9145	8.5802
	13.0332	0.117021	1.18109	0.534197	-0.578287	-2.11733	-1.95549		0.153362	0.0153998	0.267557	0.474717	4.92627	1.37921		-0.181136	-0.0217186	1.26897	0.201826	-2.27714	-1.73278		8.08386	13.6102	12.9407	14.2114	18.1797	15.8497		5.33488	14.0833	5.23966	13.9678	18.6179	11.0317		10.3169	17.8497	14.011	12.8986	29.7221	8.73737
	13.0499	-0.0181196	1.03986	0.596402	-0.587961	-2.18702	-1.86637		0.210995	-0.0545624	0.157875	0.541946	5.22091	1.48934		-0.227324	-0.200915	1.1536	0.107758	-2.10521	-1.43442		9.40655	13.3682	13.1831	15.6291	18.8292	16.0384		5.09038	14.3626	5.40577	14.0174	17.9165	11.2433		10.5387	18.7281	13.8742	12.7591	30.7463	9.36345
	13.0666	-0.132694	1.00032	0.526423	-0.420431	-2.10193	-1.83095		0.281249	0.248657	0.0830461	0.479004	5.94469	1.61667		-0.146114	-0.465642	1.06466	0.274735	-2.0695	-1.3248		10.269	13.1455	13.6756	16.5367	19.4616	16.4333		5.10709	14.4434	5.48302	13.7875	17.9808	11.5361		10.6015	19.1625	13.772	12.7993	29.0485	9.95193
	13.0832	-0.202868	1.06388	0.358816	-0.320154	-1.88289	-1.83209		0.253429	0.609421	0.13065	0.429915	5.8784	1.22123		-0.112137	-0.237666	1.03722	0.394919	-2.16173	-1.43388		10.5268	12.8111	14.0689	17.1653	20.3202	17.1732		4.97303	14.5114	5.69683	13.8192	18.4097	11.9736		10.2125	19.5699	13.6384	12.8001	26.6878	10.6351
	13.0999	0.0353931	1.09519	0.226997	-0.308201	-1.79425	-1.80031		0.188261	0.580244	0.0662963	0.426494	5.21181	0.650053		-0.182986	-0.184477	0.957973	0.590854	-2.0004	-1.4525		10.5624	12.3053	14.4141	17.4184	21.5506	17.5693		4.60138	14.6171	5.87286	13.8277	18.582	12.2905		10.064	19.821	13.3518	12.7454	25.068	11.933
	13.1166	0.0435505	0.973033	0.0700597	-0.422135	-2.20129	-1.84467		0.0747604	0.439644	-0.0256696	0.430901	4.92639	0.591228		-0.0542278	-0.0652964	1.1713	0.655012	-1.83624	-1.36778		10.8135	12.2348	14.7851	17.4979	22.7843	17.469		4.52593	14.4954	6.13902	13.8532	18.4684	12.313		10.1724	19.8499	13.4687	13.4809	23.7393	12.8437
	13.1332	-0.025112	1.11657	0.0372701	-0.499468	-2.79752	-1.94681		-0.0625916	0.408603	-0.0586212	0.430352	4.47054	0.610777		0.022302	-0.0652906	1.05802	0.646004	-1.72593	-1.29134		11.2487	13.0454	15.4057	17.8297	23.5007	17.2702		4.49453	14.301	6.38983	13.803	18.5727	12.2318		9.96446	20.4206	13.8704	14.2981	23.2692	13.5622
	13.1499	-0.0701302	0.791198	0.257981	-0.553127	-2.89628	-1.99537		-0.112547	0.453969	-0.131538	0.435602	3.67525	0.555853		0.00565047	0.0267294	0.873355	0.499199	-1.47794	-1.31654		11.4875	13.1398	15.6119	18.4497	23.9342	17.2955		4.68446	14.5823	6.65761	13.3381	19.0743	11.9663		9.87326	20.895	14.1411	14.929	24.0491	14.377
	13.1666	-0.00811139	0.286359	0.292908	-0.618004	-3.00325	-1.91355		-0.220706	0.554522	-0.159195	0.441633	2.98244	0.324744		0.076228	-0.133678	0.628399	0.395928	-1.38129	-1.16947		11.3181	12.7036	15.7344	17.8499	24.0536	17.1531		4.85316	15.4077	6.65081	13.1701	19.8547	11.5767		9.99473	21.1708	14.5168	15.4601	24.5591	15.0242
	13.1832	0.280898	0.0456075	0.365584	-0.574066	-2.91138	-1.93813		-0.236191	0.402721	-0.0781766	0.0597295	2.42051	0.0450432		-0.23333	-0.496255	0.38532	0.403317	-1.09012	-1.28118		11.0912	12.5856	15.6749	17.3633	24.3596	16.3521		4.87209	15.9638	6.47702	13.0476	20.1696	11.7542		10.07	19.9726	15.0492	16.0238	25.2216	15.7236
	13.1999	0.45425	0.14017	0.478683	-0.553952	-2.8659	-1.99071		-0.0711876	0.546147	-0.0183093	-0.0835871	2.22197	-0.105478		-0.424683	-0.967187	0.524331	0.457934	-1.12138	-1.33685		10.7833	12.9178	15.8688	16.9309	24.5044	16.3108		5.07283	16.8824	6.41215	12.9368	20.1479	11.9216		10.1315	18.8466	15.4718	16.645	25.2681	16.5283
	13.2166	0.602386	0.437139	0.429005	-0.608643	-2.62541	-2.02199		-0.192446	0.733583	0.0217655	-0.105403	1.54108	-0.257328		-0.422378	-1.40451	0.724823	0.477209	-1.14678	-1.44291		9.64962	12.7509	15.8104	16.4002	24.7643	16.3672		5.06337	17.0152	6.38882	12.9759	20.6227	11.9774		10.2457	18.2033	15.923	16.9073	24.4831	16.6264
	13.2332	0.556148	0.610921	0.495318	-0.653567	-2.62669	-2.075		-0.357476	0.380112	0.08758	-0.213291	0.945834	-0.380138		-0.666341	-1.65571	0.811461	0.375174	-0.988308	-1.49775		9.29431	12.9972	15.6207	16.0919	25.1142	16.5346		5.02946	17.0853	6.46694	13.0546	20.4033	11.6953		10.1885	18.7922	16.3621	16.9603	24.5578	16.5664
	13.2499	0.380548	0.361135	0.474699	-0.624186	-2.76483	-2.01727		-0.28242	0.126921	0.210636	-0.243434	0.473332	-0.648828		-0.886816	-1.94991	0.779289	0.383658	-0.609404	-1.47656		9.17042	13.5161	15.3016	16.0975	25.168	16.1194		4.91222	16.9086	6.32513	13.0441	20.0356	11.4711		10.273	19.2001	16.7743	16.9516	25.2448	16.5536
	13.2666	0.0993907	0.107388	0.448257	-0.614786	-2.76882	-1.95965		-0.446685	0.0640373	0.23403	-0.206309	0.0810021	-0.868025		-0.800715	-2.00416	0.692796	0.304506	-0.760632	-1.24621		9.26835	13.8232	15.1594	16.1639	24.1252	16.7584		4.85098	16.6925	6.386	13.3019	20.2201	11.6145		9.96863	18.9686	17.186	16.3552	26.3774	16.6984
	13.2832	0.130683	-0.0822677	0.4866	-0.665933	-2.47316	-1.93999		-0.561798	0.182502	0.384454	-0.192081	-0.246748	-1.03436		-0.699603	-1.92735	0.544399	0.279947	-1.04125	-1.37402		9.19556	13.7085	15.2021	16.0243	23.1849	17.5307		5.04103	16.4437	6.61123	13.4659	20.6819	12.2662		9.65726	18.5806	17.2213	15.3317	26.8449	16.8163
	13.2999	0.147282	-0.313573	0.423555	-0.699692	-2.03157	-1.84078		-0.566516	0.21759	0.476766	-0.258986	-0.364479	-0.976981		-0.64629	-1.60685	0.850892	0.329306	-1.278	-1.41165		9.25061	12.9452	15.5547	15.9858	23.4747	17.7496		5.29366	16.2695	6.76465	13.5376	20.8146	12.6597		9.55915	18.3406	17.0474	14.9417	27.1579	17.7958
	13.3166	0.109629	-0.200705	0.283933	-0.685824	-1.97563	-1.74884		-0.457107	0.365486	0.483996	-0.219104	-0.483448	-0.941168		-0.642172	-1.85737	0.879751	0.40482	-1.10468	-1.35292		9.20924	13.081	16.0361	15.8442	24.2919	17.8293		5.46962	15.8034	6.86193	13.7385	20.8473	13.1444		9.5499	17.9341	16.895	15.1146	26.2005	18.4692
	13.3332	-0.171781	-0.057012	0.295386	-0.657558	-2.04498	-1.73328		-0.394096	0.326722	0.433755	-0.190262	-0.590841	-0.896485		-0.814852	-2.02886	0.981676	0.367203	-0.765068	-1.34801		9.41689	14.1957	16.4551	15.9448	24.9185	18.0741		5.65312	15.0901	6.86652	13.7285	20.942	13.3342		9.56763	17.5743	16.6635	15.284	24.9759	18.6752
	13.3499	-0.521291	0.162313	0.268466	-0.539944	-2.01501	-1.78979		-0.458215	0.299645	0.310925	-0.194832	-0.722331	-0.789463		-0.773736	-2.05213	0.964646	0.403949	-0.584571	-1.37304		10.3799	15.0249	17.0002	15.7282	25.0799	18.3949		5.82958	14.3368	6.87499	13.7605	20.9124	13.0381		9.61048	17.7727	16.2685	15.1649	24.0206	19.3319
	13.3666	-0.65681	0.466212	0.207218	-0.373409	-1.89031	-1.84054		-0.424788	0.369531	0.191304	-0.24604	-1.15021	-0.704594		-0.704008	-1.69474	0.745699	0.409592	-0.552895	-1.30535		11.0973	15.0225	17.2978	15.0637	25.6914	18.4775		6.02926	13.2131	6.90405	13.8552	20.9285	12.5931		9.5822	18.7219	15.8217	14.9657	23.8208	19.3165
	13.3832	-0.858051	0.176575	0.350912	-0.374255	-1.86212	-1.81033		-0.332664	0.306154	0.233184	-0.355355	-1.28508	-0.729588		-0.582161	-1.43843	0.573992	0.518744	-0.466672	-1.15278		11.6407	15.241	17.6012	14.6765	25.9782	18.3933		6.3863	13.1406	6.80364	14.0039	20.9182	12.9962		9.67666	19.2083	15.523	14.8013	23.7584	19.2903
	13.3999	-0.886573	-0.0803647	0.451094	-0.520356	-1.74342	-1.70503		-0.309856	0.487298	0.1903	-0.392735	-1.41002	-0.521145		-0.254382	-1.5326	0.507629	0.966828	-0.682172	-0.977563		11.6566	15.3887	17.9898	14.4977	25.7789	18.4297		7.04962	13.2103	6.82654	14.343	20.814	13.5922		10.0223	18.7026	15.3536	14.8138	22.5295	18.8666
	13.4166	-0.924973	0.202152	0.745921	-0.700112	-1.60219	-1.59039		-0.331467	0.618533	0.0877968	-0.337137	-1.41546	-0.301626		-0.149725	-1.69742	0.672892	1.0563	-0.766292	-0.894961		11.785	15.649	18.3288	14.368	25.55	18.4155		7.65041	13.2844	7.02737	14.5312	20.8695	13.9279		10.1607	18.7323	15.1735	15.0918	21.2753	18.0026
	13.4332	-0.977286	0.380448	0.897333	-0.83861	-1.46895	-1.5143		-0.34315	0.657558	0.117645	-0.216965	-1.40148	-0.0458833		-0.308799	-2.04075	0.796589	0.932936	-0.491723	-1.04971		11.9852	16.485	18.2801	14.4498	25.6347	17.6867		8.06263	13.6849	7.01892	14.4175	20.3894	13.9603		10.3845	18.8908	15.1025	15.5238	20.1372	16.8498
	13.4499	-0.0996277	0.441611	0.961032	-0.843564	-1.48695	-1.41936		-0.292648	0.564546	-0.0199879	0.108817	-1.42616	-0.0980212		-0.507317	-2.41966	0.633698	0.977296	-0.46942	-1.10275		12.1914	17.3026	17.9381	14.547	25.7962	17.2859		8.51703	14.4845	6.8805	14.4556	20.2368	13.6686		10.5903	18.8149	15.234	16.385	19.9367	16.3016
	13.4666	0.772017	0.505746	0.952326	-0.774222	-1.86197	-1.40025		-0.199969	0.561989	-0.180549	0.16541	-1.37052	-0.282999		-0.573372	-2.41664	0.487019	0.917074	-0.63791	-0.947489		12.0829	17.9048	17.4514	14.4596	25.5798	17.3198		8.76505	15.4729	6.88919	14.4468	20.4373	13.6914		10.6722	19.6138	15.4627	16.652	19.6207	14.5281
	13.4832	1.13198	0.377786	0.990882	-0.704615	-1.89518	-1.59282		-0.253285	0.473861	-0.234889	0.0586467	-1.08698	-0.355852		-0.46679	-2.16095	0.489456	0.857493	-1.22114	-0.658121		12.1175	17.8218	17.0233	14.3838	25.2023	17.5479		8.83463	16.1447	6.98135	14.3489	20.4059	13.8106		10.5511	20.1174	15.797	16.6511	19.2093	13.4365
	13.4999	1.42157	0.168657	1.05273	-0.645673	-1.83052	-1.58751		-0.275453	0.64323	-0.24524	0.418526	-1.08701	-0.254933		-0.38081	-1.89476	0.600161	1.02289	-1.36955	-0.768917		12.0547	17.4719	16.6743	14.4531	25.3112	17.6203		9.00352	16.5748	7.01402	14.3859	20.089	13.8027		10.9053	20.7797	16.1423	16.6674	19.0512	12.8353
	13.5166	1.66152	-0.114289	1.25031	-0.560636	-1.92529	-1.54562		-0.269145	0.890909	-0.0511505	0.709862	-1.31838	-0.250329		-0.409205	-1.77444	0.514097	1.18354	-1.32493	-0.853542		11.4113	16.9583	16.2062	14.4722	25.7407	17.6004		9.08296	16.965	7.08973	14.2656	20.0084	13.8909		11.2976	20.8914	16.5416	16.9524	19.2816	11.5163
	13.5332	1.77435	-0.475522	1.36933	-0.649102	-2.0497	-1.63734		-0.429555	0.976903	0.010321	0.828879	-1.49304	-0.227544		-0.380097	-1.81507	0.401381	1.30575	-1.41075	-1.19465		11.1077	16.8633	15.8788	14.6018	25.7342	17.9577		9.17621	17.8805	7.32585	14.1576	20.3729	14.3045		11.4809	20.9185	17.0212	16.9659	19.2294	11.0275
	13.5499	2.29041	-0.530112	1.42711	-0.680944	-2.01912	-1.72232		-0.379542	1.16239	-0.0526	0.919846	-1.55368	-0.327556		-0.400174	-1.49142	0.45577	1.26946	-1.65349	-1.43017		10.6602	17.0982	15.2546	14.8433	25.9032	18.1381		9.01128	18.1972	7.74743	14.2295	20.6157	14.0839		11.427	21.0407	17.3202	16.9512	19.2351	10.9568
	13.5666	2.60858	-0.285034	1.20441	-0.688197	-2.07541	-1.74851		-0.372219	0.985095	-0.0749448	0.796003	-1.58856	-0.190393		-0.563185	-1.07447	0.53639	0.936817	-1.8478	-1.60904		10.9456	17.2573	14.5579	15.0126	26.5642	18.5016		8.45571	18.1847	8.00036	14.1349	20.8526	13.8207		11.2458	20.8487	17.4209	17.0483	19.7024	10.7267
	13.5832	2.75357	-0.382698	0.981141	-0.588064	-2.03524	-1.9017		-0.2766	1.11408	-0.137103	0.738216	-1.60568	0.482803		-0.443115	-1.0021	0.637486	1.06732	-2.2766	-1.6242		11.2978	17.1705	13.8907	14.8954	27.0566	18.7241		8.10707	17.8554	8.21166	14.3401	20.9499	13.5662		11.211	20.729	17.5322	17.3811	20.0647	10.5144
	13.5999	2.77508	-0.420403	0.920832	-0.484357	-1.7186	-1.86821		-0.167926	1.38187	-0.269602	0.660094	-1.71736	0.761164		-0.269003	-0.839496	0.779452	1.42268	-2.39696	-1.64026		11.2217	16.8239	13.3379	14.6903	27.7998	18.9795		8.03146	17.5151	8.39944	14.5591	21.0291	13.5799		11.2542	20.8329	17.7563	18.109	20.0779	10.4548
	13.6166	1.85079	-0.152218	0.856251	-0.522184	-1.53416	-1.84685		-0.251799	1.49319	-0.30072	0.491446	-1.63927	1.31347		-0.189447	-0.774844	0.91157	1.45129	-2.36786	-1.49692		11.1521	16.7384	12.9498	14.803	28.2743	19.4768		7.90655	17.2296	8.45109	14.619	21.1875	13.7157		11.4654	20.4839	17.8966	18.109	19.9033	10.6444
	13.6332	1.30234	0.0851973	0.934294	-0.436737	-1.45144	-1.52703		-0.304718	1.53708	-0.263578	0.478021	-1.56257	1.73204		-0.166983	-1.06157	1.01814	1.50265	-2.39123	-1.63716		11.3811	16.9316	12.63	15.09	28.5804	19.7447		8.11141	16.6336	8.42325	14.8289	21.0744	13.9335		11.5523	19.8233	17.9089	18.5683	20.0048	11.0125
	13.6499	1.00259	0.265619	0.961179	-0.359737	-1.4586	-1.48943		-0.203255	1.51946	-0.308134	0.489931	-1.73381	1.97331		-0.21609	-1.20462	1.39145	1.69981	-2.34787	-1.87585		11.5749	16.9011	12.3415	15.1743	28.4761	19.9765		8.32429	16.3422	8.53961	15.1317	20.9382	14.0916		11.6332	19.5526	17.7192	19.0583	20.0282	11.5875
	13.6666	0.809812	0.4476	0.932333	-0.40063	-1.26326	-1.47604		-0.197689	1.34186	-0.420712	0.104885	-1.72008	2.09228		-0.183449	-1.49524	1.75447	1.7488	-2.57151	-1.76425		11.6147	16.583	12.1218	15.0886	28.4045	20.1826		8.24336	16.4577	8.86141	15.3392	20.8872	14.3814		11.6861	19.1706	17.5217	19.3408	20.0881	11.8619
	13.6832	0.668622	0.465618	0.719271	-0.480424	-1.17423	-1.43669		-0.235377	1.18815	-0.516117	-0.13094	-1.32511	2.21139		-0.1307	-1.87568	2.17651	2.03189	-2.83199	-1.61907		11.7471	16.4522	11.9675	15.1058	28.2122	20.1702		8.50116	16.4516	9.12902	15.5044	21.2821	14.5943		11.7592	18.8863	17.3977	19.4773	20.4449	11.8025
	13.6999	0.674068	0.319401	0.459151	-0.498313	-1.17055	-1.38259		-0.263146	1.06681	-0.677537	-0.255408	-0.508771	2.31822		-0.0954468	-2.16663	2.33218	2.11685	-2.98128	-1.47545		11.8377	16.2308	11.93	15.4382	28.2296	19.7935		8.688	16.5622	9.26672	15.4222	21.4109	14.5121		11.8179	18.5341	17.3918	19.6846	21.8238	11.7531
	13.7166	0.271534	0.339778	0.288009	-0.437922	-0.99732	-1.23891		-0.267497	1.10815	-0.786994	-0.22688	-0.350337	2.52363		-0.00869576	-2.55303	2.40043	2.04622	-3.01476	-1.37035		12.13	16.0415	12.3525	15.511	28.6354	19.7295		8.98371	16.9191	9.04537	15.2445	21.5935	14.5127		11.8422	18.5683	17.6134	19.8013	23.1632	11.8981
	13.7332	0.0667865	0.518587	0.249014	-0.383838	-0.818799	-1.05272		-0.243222	1.30879	-0.660312	0.0751214	-0.16484	2.17032		-0.0591508	-2.08829	2.49532	1.95275	-2.85388	-1.32085		12.2449	16.2507	13.2881	15.6028	29.0582	19.9912		9.32907	17.231	8.79271	15.3196	21.7038	14.5388		11.8584	18.7094	18.1298	20.0935	24.3511	12.1067
	13.7499	-0.00039299	0.34228	0.0906664	-0.422709	-0.88019	-0.932824		-0.259343	1.1762	-0.550175	0.233677	-0.116887	1.90939		-0.274556	-1.42591	2.43514	1.67705	-2.94289	-1.27298		12.8204	16.5576	14.095	15.9325	29.9838	20.144		9.43408	17.6167	8.6708	15.3366	21.8982	14.7879		11.786	18.4705	18.3816	19.8571	25.3996	12.1878
	13.7666	-0.0742883	0.240529	-0.0241882	-0.434309	-1.14649	-0.998946		-0.290244	1.21915	-0.537828	0.209868	-0.121537	1.74056		-0.376476	-1.1082	2.3001	1.37423	-3.22485	-1.16778		13.2151	17.0358	14.8808	16.3224	30.5186	20.1416		9.54778	17.76	9.04719	15.1865	22.2857	15.0178		11.7433	18.4751	18.2921	19.0536	27.3383	12.229
	13.7832	-0.0114319	-0.0674327	0.104256	-0.104603	-0.925724	-1.05365		-0.136043	1.51118	-0.433745	0.269393	-0.349409	1.39234		-0.304567	-0.184773	2.08838	1.26737	-3.3825	-1.09312		13.5447	17.561	15.7064	16.7412	30.9937	20.3497		9.78487	18.0239	9.73189	15.0875	22.4127	15.1713		11.9866	18.6944	18.1162	18.6292	28.5343	12.3337
	13.7999	-0.0017427	-0.121123	0.0893094	-0.132998	-0.796012	-1.29154		-0.196607	1.87355	-0.406781	0.306349	-0.594058	1.23917		-0.295541	0.226012	1.91252	1.24365	-3.32548	-1.14489		13.7576	18.102	16.628	17.3191	31.7089	20.7974		9.86162	18.5969	10.1949	15.3452	22.8598	14.9186		12.308	18.9378	18.0547	18.0247	29.2364	12.4071
	13.8166	0.00682893	-0.283447	0.167763	-0.235597	-0.784732	-1.18757		-0.199402	2.09593	-0.345301	0.282987	-0.747012	0.937871		-0.348386	0.904103	1.46364	1.33503	-3.31241	-1.12781		13.9665	18.4851	17.5033	17.7641	32.5642	21.2642		10.0743	18.9061	10.3185	15.5507	23.2499	14.7518		12.2959	19.2797	18.1228	17.4629	29.9579	12.3383
	13.8332	-0.0882691	-0.346671	0.0880188	-0.0670889	-0.471524	-1.05564		-0.0318154	2.24759	-0.156495	0.328729	-0.796042	0.75549		-0.389543	1.22054	0.926047	1.10685	-3.48957	-1.25276		14.1661	18.6511	18.4963	17.855	33.1257	21.1634		10.2291	19.0576	10.7365	15.9651	23.672	14.66		11.8613	19.7708	18.326	17.1061	30.6279	12.6753
	13.8499	-0.173132	-0.112697	0.264831	-0.162721	0.936913	-0.913068		0.200662	2.20587	0.0124033	0.317165	-1.01309	0.60638		-0.176486	1.65666	0.629655	0.725518	-3.65876	-1.26498		14.0963	18.8502	19.1736	17.8977	33.4381	21.542		10.2838	19.081	11.237	16.1992	23.6486	14.823		11.7995	19.6867	18.5338	17.0572	29.8493	13.2166
	13.8666	-0.34923	0.0606298	0.73385	-0.265858	2.24109	-0.725233		0.274151	2.1303	0.2556	0.330016	-1.52158	0.465179		-0.28403	1.9722	0.597387	0.578462	-3.64305	-1.26183		14.231	19.2625	19.8563	17.5945	33.2165	21.8558		10.547	18.3305	11.788	16.494	23.2905	14.8474		12.1239	19.2524	18.6552	17.5805	28.8107	13.4988
	13.8832	-0.424918	0.36202	0.925888	-0.148441	2.99413	-0.592083		0.206379	1.98389	0.312407	0.367899	-1.8138	0.375001		-0.472988	1.95523	0.628024	0.57907	-3.49733	-1.2872		14.5546	19.8401	19.9783	17.5569	32.8993	21.7841		10.7426	17.8413	12.4755	16.9445	23.2889	14.9234		12.3654	18.9565	18.4721	18.8058	27.9987	13.6803
	13.8999	-0.254352	0.0822739	1.11321	-0.075002	3.52287	-0.625206		0.150813	1.98004	0.0389195	0.148922	-1.92101	0.365142		-0.467627	1.27845	0.504413	0.629451	-3.47262	-1.25274		14.3724	20.1374	19.607	17.6875	32.9551	21.432		11.0573	17.7175	13.1859	17.437	23.6926	15.0582		12.6138	18.9325	18.2505	19.2543	27.7958	14.2173
	13.9166	-0.0394022	0.305889	1.28283	-0.0846201	3.6899	-0.717164		0.105356	2.15697	-0.0578253	-0.00859066	-1.97742	-0.11884		-0.419231	0.982301	0.385775	0.743801	-3.2969	-1.29439		13.8703	20.2307	19.6124	17.8683	32.7316	21.4105		11.2032	17.7745	13.6122	18.0169	24.182	15.1344		12.9972	19.0434	18.4183	19.5408	27.1919	14.4728
	13.9332	-0.114033	0.537107	1.34498	-0.0317713	3.59856	-0.716743		0.371108	2.02887	-0.0239658	0.0163633	-1.98217	-0.233106		-0.533704	0.823035	0.389724	0.990242	-3.27152	-1.31596		13.7572	20.2967	19.8801	17.8736	32.3578	21.5083		11.0979	18.0816	13.4719	18.5569	24.6251	15.1654		13.2055	19.1007	18.513	19.9582	25.6112	14.69
	13.9499	-0.302651	0.671043	1.17576	-0.17659	3.56098	-0.552066		0.523256	1.65935	0.096707	0.52074	-2.00383	-0.302462		-0.581469	0.0767404	0.353416	1.05752	-3.25617	-1.31913		13.765	20.4053	19.9256	17.3286	32.3568	21.4065		10.9198	18.0426	13.0829	18.6498	24.5592	15.1324		13.1004	19.0578	18.7249	21.14	25.0441	14.6745
	13.9666	-0.431047	0.877373	1.04289	-0.18423	3.71498	-0.0485154		0.634771	1.45415	0.338553	0.589298	-1.89226	-0.402104		-0.420111	-0.219079	0.37068	1.0268	-3.40143	-1.37105		13.8226	20.7068	19.6365	16.7384	32.0289	21.0367		10.7812	17.6914	13.0589	18.3961	24.6097	15.3707		13.3572	19.0797	19.0325	21.9496	25.6386	14.8328
	13.9832	-0.498778	0.931818	0.963939	-0.188099	3.87484	-0.00613207		0.631292	1.51112	0.452689	0.532888	-1.8044	-0.330602		-0.413443	-0.244161	0.436036	0.987501	-3.44248	-1.43939		13.9384	21.2781	19.3563	16.6213	32.0494	20.5742		10.6681	17.4615	13.2654	18.6377	24.4833	15.6079		14.7671	18.8799	19.4714	22.4407	25.7608	14.8191
	13.9999	-0.560449	0.829174	1.01762	-0.350683	3.27012	-0.181394		0.911116	1.54384	0.379267	0.452584	-1.65616	-0.28518		-0.479901	0.0927336	0.495447	0.985048	-3.4682	-1.35603		13.9723	21.8519	18.9367	16.6422	32.8673	20.6229		10.9555	17.3984	13.1225	18.8739	23.9836	15.8161		15.6406	18.5264	20.0213	22.898	25.8772	14.9075
	14.0166	-0.378046	0.594304	0.856293	-0.355556	1.85479	-0.345141		1.45168	1.5481	0.278979	0.584687	-1.84747	0.0298791		-0.542923	-0.253788	0.490847	1.27921	-3.45593	-1.33689		14.2377	22.4275	18.7746	16.7311	34.4293	20.6681		11.0749	17.6308	12.8435	19.1637	24.4036	15.8282		15.7916	18.7578	20.4969	23.1503	27.1316	15.3851
	14.0332	-0.293836	0.932112	0.572287	-0.277912	0.697836	-0.616349		1.9935	1.69727	0.346568	0.689425	-1.84019	0.289127		-0.513821	-0.594207	0.549649	1.52386	-3.49335	-1.37061		14.2209	22.6087	18.4255	17.053	36.0794	20.8493		11.0959	17.9365	12.4635	19.2043	25.2393	16.1946		15.5585	19.4201	20.9352	22.6268	28.352	15.7235
	14.0499	-0.340158	1.10082	0.621949	-0.540847	0.665645	-0.893975		2.73548	1.79938	0.438717	0.678717	-1.71368	0.562794		-0.435812	-0.64328	0.368027	1.51632	-3.37661	-1.29309		14.0426	22.626	18.1933	17.3796	37.1952	21.1887		11.093	18.3225	12.3331	18.9686	25.599	16.4648		15.7135	20.0814	21.4217	21.935	28.9801	17.0998
	14.0666	-0.550472	1.72648	0.755756	-0.600994	1.00273	-0.819248		3.07522	1.69879	0.606275	0.825071	-1.82392	0.529443		-0.466646	-0.554326	0.318766	1.6981	-3.38372	-1.3956		14.1914	23.2065	18.0267	17.4321	37.4885	21.4977		11.015	18.2935	12.2032	18.7123	25.3273	16.397		15.6773	20.3293	21.6801	22.5157	29.9603	17.8946
	14.0832	-0.751157	1.73458	1.19849	-0.51426	0.980925	-0.73442		3.05732	1.49145	0.564223	0.905826	-1.91385	0.544211		-0.35252	-0.682081	0.499057	1.83754	-3.34087	-1.42747		14.4547	23.6717	17.6058	17.2038	37.7302	21.831		11.1785	18.1554	12.0521	18.3659	24.8297	16.1632		15.5975	20.798	21.9188	23.2585	31.3331	18.3398
	14.0999	-0.721179	1.78405	1.44133	-0.676856	0.836214	-0.706253		2.8097	1.45434	0.502787	0.725469	-1.7074	0.495988		-0.0857966	-0.522565	0.526279	1.94252	-3.20022	-1.69279		14.8427	23.3005	17.072	17.1384	38.2873	21.7677		11.1195	18.5952	12.0104	18.2883	25.3547	16.0383		15.7436	21.0166	22.5054	23.6472	32.5732	18.4912
	14.1166	-0.710514	1.6034	1.94854	-0.791937	0.4315	-1.0282		2.56575	1.46134	0.216601	0.208477	-1.65865	0.425631		-0.1074	-0.598544	0.504474	1.94159	-3.1901	-1.80813		15.1429	22.7258	16.8616	17.092	38.1473	21.4361		11.3988	20.2495	12.1857	18.4441	26.3022	15.9171		15.755	21.2395	22.8338	23.1898	32.4476	18.6178
	14.1332	-0.695225	1.25751	2.48095	-0.821592	0.30089	-1.49693		2.41613	1.50655	-0.0159601	0.246609	-1.71161	0.35722		-0.409548	-0.831034	0.328918	1.81211	-3.26045	-1.85438		15.1407	22.0033	16.8207	17.1511	37.9363	21.6922		11.8821	21.2816	12.4746	18.3468	26.552	15.8826		15.5675	21.5939	23.0046	22.7077	31.4984	19.0518
	14.1499	-0.579468	1.32932	3.17496	-0.792985	0.381766	-1.58832		2.41412	1.51296	-0.138131	0.457873	-1.78179	0.403274		-0.346549	-1.49321	0.26523	1.86613	-3.27067	-1.83144		15.2176	21.0419	16.5614	17.399	37.9726	21.8617		12.0765	21.8951	12.5096	17.9876	27.6704	16.2484		14.5047	22.3977	23.0304	22.5644	31.1192	19.1794
	14.1666	-0.465862	1.50829	3.85374	-0.749392	0.229872	-1.45885		1.9137	1.36615	-0.203496	0.704641	-1.72084	0.536796		-0.51171	-1.38574	0.305707	2.08087	-3.12994	-1.87493		15.1985	20.4152	16.2614	18.0545	37.3859	21.9846		12.0173	22.2936	12.4522	17.817	28.8772	16.2286		14.5352	23.0117	23.0659	22.4017	30.6647	18.9932
	14.1832	-0.510792	1.48686	4.43773	-0.723701	0.410627	-1.22696		1.20863	1.3765	-0.0570904	0.759009	-1.61615	0.188286		-0.728181	-1.28216	0.278314	1.898	-2.86894	-1.81334		15.2455	20.6232	16.0253	18.4438	36.1028	22.1641		12.1289	22.6627	12.4527	17.7299	29.5183	16.429		15.7978	23.0029	23.1469	22.3668	29.7351	18.6528
	14.1999	-0.466304	0.91329	4.73543	-0.695119	0.190008	-0.918848		0.858497	1.17279	-0.0601575	0.717614	-1.60098	-0.18294		-0.810597	-1.25274	0.130766	1.85737	-2.85141	-1.83287		15.4796	20.6662	15.9631	18.6014	34.8073	22.3455		12.0304	22.8889	12.6449	17.9989	29.901	16.5285		16.2087	22.5527	23.222	22.4361	29.5273	18.7032
	14.2166	-0.447376	0.586455	4.91312	-0.409711	-0.792378	-0.910444		0.340635	1.15278	-0.147867	0.809694	-1.53748	-0.432509		-0.842049	-1.23706	0.146402	1.80675	-3.01789	-1.93638		15.5318	19.9644	15.686	18.6247	33.7306	22.2482		12.0881	22.8082	12.758	18.2164	30.8562	16.7685		16.2972	22.1995	23.2214	22.0232	29.0246	17.6615
	14.2332	-0.399443	0.14753	4.92898	-0.389744	-1.05521	-1.12732		0.0820811	1.11165	-0.200843	0.91227	-1.47894	-0.484997		-0.76759	-1.17694	0.0433405	1.7279	-3.06443	-1.95469		15.4063	18.533	15.5963	18.7393	32.9717	22.1885		12.0906	23.2576	12.9018	18.1634	31.9463	17.3507		16.5193	22.4281	23.2921	20.9998	27.8173	17.3737
	14.2499	-0.212075	0.10674	4.75598	-0.495822	-0.761621	-1.24681		0.0371272	0.993583	-0.16442	0.861586	-1.52202	-0.606307		-0.92423	-0.975093	-0.120446	1.41286	-3.18448	-1.89403		15.2898	17.569	15.9344	18.9798	32.3993	22.0787		12.2058	23.6176	13.3331	18.2936	32.9262	17.7998		16.7607	22.5729	23.2605	20.6463	27.3103	17.5352
	14.2666	-0.025957	0.179216	4.63573	-0.437193	-0.5283	-1.39494		-0.0138459	0.97107	-0.000968117	0.819637	-1.51465	-0.510859		-1.102	-1.20347	-0.185917	1.15828	-3.0888	-1.74628		15.3943	17.5203	16.0158	19.4617	31.6529	22.2166		12.5425	22.931	13.6911	18.523	32.585	18.1137		16.7089	23.391	23.0991	20.3947	26.8334	18.1003
	14.2832	-0.00879086	0.395874	4.38291	-0.476242	-0.18375	-1.56289		0.117478	1.07833	0.191821	0.867843	-1.22897	-0.447925		-1.10097	-1.04466	-0.234658	1.23513	-2.76257	-1.76097		15.5926	17.3218	15.7349	19.6938	31.4446	22.2801		12.4242	21.2953	13.7026	18.8665	32.4618	18.4756		16.6641	23.5057	23.0987	20.4312	26.9234	18.4833
	14.2999	-0.0618116	0.37513	4.28687	-0.544532	-0.353148	-1.59815		0.341702	0.914562	0.315792	0.870406	-1.1239	-0.315251		-1.10118	-0.979013	-0.253305	1.30225	-2.60005	-1.58837		15.564	17.5148	15.6435	19.7129	31.64	21.8111		12.1998	20.7266	13.5555	19.5251	32.2612	18.4626		16.6237	23.5667	23.3068	20.659	27.4968	18.2894
	14.3166	-0.235522	0.222064	3.59381	-0.501695	-0.293517	-1.62636		0.241913	0.746964	0.42894	0.686563	-1.0936	-0.375884		-1.14661	-1.04552	-0.0868686	1.17063	-2.54436	-1.38049		15.5799	18.5633	15.8434	19.6008	31.3666	21.6084		12.0615	20.8295	13.7272	19.7773	31.4203	18.0849		16.8988	23.4694	23.4381	21.0337	28.8269	18.7063
	14.3332	-0.224232	0.347019	2.87637	-0.562791	-0.385677	-1.88409		0.312657	1.04727	0.46939	0.518608	-1.30055	-0.399949		-1.03288	-1.51805	0.0623399	1.07185	-2.51599	-1.43963		15.6671	19.0836	16.1958	19.3333	31.2558	21.4393		11.8614	20.9949	13.8569	19.954	30.4176	18.2197		16.2272	23.3199	23.6769	21.2616	29.4592	19.1938
	14.3499	-0.231009	0.401628	2.3768	-0.494394	-0.607846	-2.02233		0.371523	1.64401	0.258232	0.402238	-1.37563	-0.252305		-0.88812	-1.46725	0.25201	0.953618	-2.32491	-1.62109		15.5336	18.8241	16.3504	19.1186	31.109	21.2149		11.7355	20.9542	14.1321	20.2709	29.5085	18.1559		15.2965	23.5265	24.1423	21.4247	29.1404	19.3709
	14.3666	0.0662694	0.389857	2.05729	-0.443601	-0.687755	-2.27883		0.224465	1.84999	0.249542	0.35768	-1.39229	0.119916		-0.575928	-1.27552	0.373644	0.869516	-2.08813	-1.56167		15.5317	18.9117	16.3339	19.0154	31.4231	21.2011		11.9105	21.5454	14.1845	20.6903	29.0885	18.1502		15.3617	23.8378	24.4203	22.0027	28.9454	19.0504
	14.3832	0.231458	0.0951142	1.88295	-0.643769	-0.750452	-2.39596		0.0575512	1.96181	0.328306	0.329134	-1.53692	0.370918		-0.388983	-1.22893	0.363021	0.799819	-1.90767	-1.46762		15.8512	19.3779	16.3928	19.1481	32.0679	21.3983		12.3606	21.98	13.9898	21.0878	28.2071	18.0007		15.6971	23.9159	24.5834	23.4194	29.4437	18.8525
	14.3999	0.210015	-0.111439	1.84181	-0.60597	-1.13665	-2.33521		-0.0307201	1.98292	0.572158	0.316347	-1.49489	0.51679		-0.35792	-1.31718	0.378971	0.861198	-1.56913	-1.39825		16.0807	20.0449	16.082	19.4554	32.5675	21.4607		12.7336	22.004	13.7479	21.3111	27.6075	17.6851		15.8172	23.8735	24.6671	24.6343	29.6005	18.5182
	14.4166	0.0932938	-0.309959	1.82525	-0.528164	-1.25701	-2.23796		-0.0696954	2.11164	0.656739	0.331167	-1.32713	0.632795		-0.359097	-0.946797	0.778729	0.990839	-1.40689	-1.29543		16.0287	20.3691	15.7259	19.4415	32.9547	21.6942		12.8438	22.0715	13.5363	21.3705	27.0787	17.443		15.7172	23.797	24.7357	25.9255	29.4066	18.3305
	14.4332	-0.0296348	-0.511212	1.96087	-0.4725	-1.32915	-2.09453		-0.164937	2.29752	0.697533	0.361369	-1.64502	0.578793		-0.194509	-0.587059	1.08819	0.918474	-1.47984	-1.32898		15.711	20.5521	15.6721	19.2616	33.6763	21.7106		12.8728	22.0761	13.4801	21.1649	26.882	17.56		15.8252	23.7123	25.1227	26.4002	29.8709	17.6152
	14.4499	0.106047	-0.574137	1.90957	-0.512522	-1.45841	-1.92929		-0.34415	2.17513	0.68622	0.393695	-1.94428	0.50197		-0.000164205	-0.715099	1.30598	0.867495	-1.60663	-1.12142		15.5161	20.875	15.6982	19.193	34.1701	21.7121		12.8428	22.327	13.4873	20.8771	26.8328	17.7536		16.0475	23.7691	25.517	26.4863	30.264	16.9232
	14.4666	0.202362	-0.21756	1.7935	-0.474786	-1.23624	-1.78313		-0.404433	2.03998	0.544348	0.423249	-1.91092	0.340082		0.101637	-0.651199	1.36733	0.872956	-1.75431	-1.23283		15.6679	20.5066	15.8967	19.0822	34.1027	21.6939		12.7646	22.5071	13.5228	20.7398	26.7842	17.7456		15.9912	23.977	25.5806	26.5288	30.3524	16.4872
	14.4832	0.390617	-0.127701	1.78333	-0.365011	-1.47658	-1.67264		-0.478173	2.03378	0.49545	0.532183	-1.88916	0.287578		0.0481547	-0.559871	1.29558	0.8935	-1.66777	-1.55288		15.8801	19.9899	15.9456	18.8285	33.8391	21.7602		13.2218	22.3929	13.3982	20.7727	26.8651	17.9873		15.7093	24.3303	25.4879	26.4763	29.9728	15.8229
	14.4999	0.327332	-0.254839	1.77128	-0.30467	-1.52586	-1.58651		-0.57523	1.67409	0.526669	0.617884	-1.86381	0.175704		-0.0127932	-0.627991	1.19989	1.06892	-1.88732	-1.56358		16.9798	19.964	15.6867	18.9291	34.1803	21.8307		13.6951	22.5388	13.2287	20.7783	27.0898	18.0942		15.7033	24.7134	25.2093	26.9137	30.4249	15.3077
	14.5166	0.325784	-0.298875	1.75193	-0.42784	-1.50331	-1.636		-0.544409	1.12506	0.6826	0.860697	-1.79155	0.0495696		0.00759249	-0.756312	1.25955	1.14283	-2.20905	-1.55893		17.4358	19.8524	15.4763	19.2758	34.5919	22.1791		13.9566	22.4115	13.017	20.4597	27.3382	18.1809		15.4518	24.739	24.8507	27.155	30.4912	15.0089
	14.5332	0.0960459	-0.417552	1.78879	-0.4013	-1.47181	-1.54826		-0.52172	0.878502	0.860192	1.05812	-1.86648	-0.196905		-0.123974	-1.111	1.9677	1.25496	-2.20924	-1.63882		17.4278	19.8761	15.5976	19.2435	34.4339	22.1086		13.9331	21.9728	12.9607	19.9816	27.6499	18.4138		15.0993	25.2024	24.679	26.955	30.3379	15.0234
	14.5499	0.0580743	-0.502777	1.78783	-0.262856	-1.51949	-1.31571		-0.382504	0.51363	0.932158	0.97763	-1.86281	-0.542189		-0.00857907	-1.33251	2.67786	1.20977	-2.36518	-1.72471		17.638	20.0867	16.2318	19.0974	34.2233	21.9337		13.5081	21.8519	13.2078	19.8773	27.9471	18.424		14.6862	26.2191	24.7907	26.1669	30.0201	15.6245
	14.5666	0.0755801	-0.403283	1.5257	-0.200586	-1.77917	-1.2917		-0.273181	0.386178	0.762731	1.13078	-1.68887	-0.617693		0.0503477	-1.42111	2.92123	1.15449	-2.61133	-1.88629		18.3574	20.5657	17.0237	19.055	34.4938	21.7745		13.387	21.6877	13.5091	20.2884	28.1717	18.433		14.6666	26.5563	24.9977	25.3081	29.773	16.0877
	14.5832	0.126921	-0.193892	1.40834	-0.177663	-2.01004	-1.32804		-0.317291	0.154658	0.80984	1.31814	-1.39057	-0.522916		0.0724369	-1.90347	2.82161	1.28913	-2.57873	-1.96783		18.8128	21.2937	17.6286	18.9936	35.3337	21.6068		13.4188	21.4978	13.6721	20.6727	28.7142	18.4908		14.6832	26.3153	25.0163	24.2888	29.5982	16.0841
	14.5999	0.103759	-0.366768	1.29457	-0.254727	-2.23238	-1.40143		-0.281998	-0.0685159	0.596466	1.37605	-1.37928	-0.459697		-0.119352	-2.21832	2.85386	1.26564	-2.2544	-1.8908		18.9564	21.6029	17.8958	18.8056	35.7112	21.8206		13.4831	21.5035	13.7873	21.267	29.7445	18.5756		14.8933	26.0943	24.8006	23.8769	29.4093	16.1918
	14.6166	-0.00889132	-0.581144	1.09898	-0.0864199	-2.31177	-1.54688		-0.141521	-0.0634619	0.437436	1.51055	-1.42229	-0.414185		0.0224728	-2.07563	3.08367	1.18781	-2.19686	-1.95018		18.9729	21.7226	17.9752	18.8712	35.8834	22.0496		13.7292	21.323	13.7778	21.9233	30.9012	18.2937		15.0106	26.0559	24.5821	23.7236	29.3394	16.3584
	14.6332	-0.0886027	-0.620762	0.855348	-0.0617093	-2.40902	-1.72504		-0.127316	0.140223	0.748345	1.51981	-1.41881	-0.253998		0.0401766	-2.11038	3.38587	1.41778	-2.23344	-1.85931		18.9166	21.9489	17.6799	19.1291	36.2262	22.5193		14.2043	22.1345	13.7012	22.5976	31.6903	18.5679		15.0991	25.3891	24.6984	24.0395	29.1799	16.4746
	14.6499	-0.222459	-0.786561	0.733815	-0.291139	-2.11636	-1.85417		0.0856343	0.305962	1.08149	1.47042	-1.36864	-0.161626		0.0347335	-2.23807	3.61362	1.37072	-2.42882	-1.70191		18.7135	22.0379	17.4434	19.4637	36.9505	23.2197		14.2526	22.7085	13.8194	23.4972	32.1	18.6869		15.6828	25.1788	24.8591	24.628	29.4224	16.844
	14.6666	-0.198542	-0.880991	0.708233	-0.291639	-2.04735	-1.91989		0.0792406	0.356871	1.23267	1.35073	-1.32753	-0.134673		-0.0221861	-2.243	3.63452	1.09204	-2.4358	-1.58535		17.8864	21.9287	17.5813	19.2344	36.9526	23.6842		14.201	22.6725	14.0569	24.2936	32.3265	18.7531		16.1967	25.2617	25.0698	24.3689	29.5448	17.482
	14.6832	-0.273394	-0.849729	0.604178	-0.257438	-2.04837	-1.77401		-0.104752	0.630593	1.20491	1.10089	-1.29205	0.137549		-0.0322908	-2.03932	3.27098	1.19152	-2.50001	-1.43283		17.8566	21.7683	17.9909	18.9212	37.2054	23.9254		14.2845	22.632	14.1844	25.2558	32.154	18.4633		16.1074	25.6232	25.5363	24.1711	30.0571	18.0756
	14.6999	-0.396483	-0.783359	0.51611	-0.486733	-1.84382	-1.80484		-0.2356	1.08175	1.15387	1.03239	-0.896429	0.410008		0.00944665	-1.84591	2.42764	1.28277	-2.6583	-1.41226		18.0561	21.6265	18.1181	18.8112	37.5351	24.0313		14.4557	22.8881	14.1881	26.0035	31.9247	18.3712		16.3279	25.3433	26.17	23.9826	30.7132	18.598
	14.7166	-0.503599	-0.750784	0.368305	-0.597127	-1.89381	-1.91287		-0.280636	1.32425	1.26674	0.89151	-0.801164	0.637618		-0.230431	-1.18541	1.92122	1.41043	-2.67467	-1.37528		17.7004	21.4385	18.0829	18.6222	37.7474	24.4252		14.6024	22.8897	14.2249	26.1657	32.0961	19.0826		16.5976	24.7366	26.5682	23.8332	31.0936	18.8352
	14.7332	-0.527227	-0.822668	0.369974	-0.59682	-1.86485	-1.88078		-0.189639	1.71804	1.46071	0.792734	-1.10951	0.604407		-0.336274	-0.901249	1.7667	1.19244	-2.6734	-1.41571		17.176	20.9053	17.753	18.3835	37.6912	24.6649		14.7192	23.1389	14.3814	26.0197	32.3462	19.967		16.6455	24.7536	26.9042	23.7605	31.5556	20.0308
	14.7499	-0.334061	-0.723495	0.255588	-0.582465	-1.92052	-1.78341		0.0755138	1.86168	1.58308	0.768345	-1.32347	0.495499		-0.326059	-0.656922	1.63061	1.35464	-2.51177	-1.22289		16.891	20.7125	17.3519	18.5628	37.104	24.6567		14.8811	24.0162	14.5907	25.8009	32.1023	20.3372		16.7661	24.787	27.1224	23.9782	31.2945	21.3874
	14.7666	-0.0872023	-0.519653	0.118402	-0.369761	-2.03575	-1.7457		0.231879	1.85353	1.82796	0.628807	-1.0227	0.42299		-0.303153	-0.208712	1.5379	1.5875	-2.64447	-1.0619		16.8348	20.3811	17.2376	18.7371	36.7107	25.0777		15.0848	25.0697	14.7827	25.3174	30.9661	20.5207		16.6718	24.601	27.3141	24.233	31.039	23.4714
	14.7832	0.007156	-0.568766	-0.000548064	-0.163396	-2.20079	-1.71439		0.232567	2.02801	2.03185	0.339445	-1.08929	0.491662		-0.55749	-0.271645	1.43994	1.64009	-2.54097	-1.20827		16.7993	20.0762	17.4892	18.8161	36.679	25.5008		15.2019	25.9407	15.0293	24.7515	29.8955	20.5445		16.613	24.4917	27.4819	24.3136	30.6056	25.2521
	14.7999	0.0333486	-0.78092	0.118498	-0.053745	-2.30085	-1.65218		0.420822	1.8865	1.85165	0.301589	-1.30004	0.708476		-0.543813	-0.305621	1.39423	1.3642	-2.30743	-1.28772		16.8196	20.0837	17.9419	18.7703	36.5435	25.4083		15.0718	25.5497	15.1737	23.9129	29.7232	20.32		16.7445	24.5203	27.5018	23.832	30.3433	26.67
	14.8166	0.0662494	-0.683757	0.293341	0.0237399	-2.42429	-1.51263		0.496338	1.70914	1.81544	0.268296	-1.40058	1.07027		-0.4275	0.24423	1.44092	1.35662	-2.07593	-1.33852		16.863	20.0336	18.4792	19.0669	36.2106	25.139		15.0301	25.0868	15.0233	23.0286	29.883	19.9623		16.3636	24.4781	27.6705	23.0757	29.761	27.148
	14.8332	0.0483529	-0.594758	0.43081	0.218334	-2.46987	-1.45333		0.621347	1.5362	1.83058	0.253758	-1.16884	1.3928		-0.287292	0.587188	1.57327	1.4656	-1.82737	-1.43769		16.8747	21.0358	19.126	19.5229	36.614	24.8625		15.4614	25.0608	15.052	22.3909	30.5137	19.7353		16.005	24.2729	27.8242	23.5565	29.2534	27.2796
	14.8499	0.0565404	-0.513164	0.533378	0.352285	-2.61224	-1.51603		0.724589	1.21308	1.83075	0.208363	-0.889516	1.36359		-0.361869	0.628246	1.76405	1.3815	-1.68987	-1.53814		17.0376	21.8248	19.5407	20.1549	36.5264	24.6982		15.8742	24.8078	15.2747	21.7359	32.2685	19.8049		16.0041	23.9667	27.7166	23.9351	28.7229	27.302
	14.8666	0.125403	-0.502155	0.472161	0.430291	-2.56821	-1.52959		0.773667	0.92126	1.84289	0.0977991	-1.26722	1.20608		-0.484364	0.481568	2.00252	1.4131	-1.32513	-1.572		17.5001	22.1302	19.7391	20.3719	36.5931	24.6212		16.1532	24.5917	15.5594	21.2213	33.4283	19.4029		15.8583	23.5303	27.4535	24.1061	27.9521	27.3119
	14.8832	0.329832	-0.423548	0.881635	0.393131	-2.54668	-1.58327		0.79065	0.818751	1.74824	0.0776878	-1.45429	1.06561		-0.265731	0.415906	2.29207	1.35595	-1.26126	-1.59349		17.561	22.8708	19.9197	20.5182	37.1053	24.2884		16.3741	24.7608	15.7521	21.0916	34.3427	18.7087		15.9157	23.1221	27.286	24.8943	27.6238	26.4646
	14.8999	0.384906	-0.459093	1.2942	0.306429	-2.68914	-1.59884		0.747405	0.61015	1.6808	-0.138744	-1.11457	0.982874		0.206449	0.373913	2.45002	1.40304	-0.918169	-1.52013		17.6262	23.1773	20.4147	20.4969	37.3737	24.2644		16.517	24.5231	15.7103	21.1039	35.1187	17.7711		15.9596	22.5866	27.0949	25.2596	27.2547	25.4218
	14.9166	0.215801	-0.761548	1.5389	0.316853	-2.6508	-1.59089		0.64635	0.665639	1.46968	-0.255451	-0.974338	1.02199		0.281922	0.0626615	2.55691	1.26423	0.549834	-1.70207		17.7378	23.3764	20.9511	20.3376	37.5309	24.0127		16.521	23.891	15.6665	21.357	35.6481	17.2691		16.1976	22.255	26.8887	25.0492	27.2477	24.1744
	14.9332	0.00023613	-0.902099	1.68736	0.336415	-2.44374	-1.45451		0.741387	0.81895	1.24517	-0.269281	-1.24258	1.03579		0.380583	-0.384461	2.54165	1.28868	1.66405	-1.67128		17.8495	23.6933	21.3059	20.2616	37.7142	23.1436		16.5461	23.504	15.7576	21.5476	36.3124	17.0872		16.401	22.8763	26.6861	24.9673	27.4299	22.3663
	14.9499	0.0974908	-0.941433	1.99718	0.203853	-2.37334	-1.37912		0.761721	0.692173	1.14298	-0.281788	-1.00913	0.916132		0.636322	-0.288952	2.5371	1.24575	2.0291	-1.65089		18.5593	23.9207	21.523	20.4617	37.5983	22.6823		17.0141	23.5507	15.9516	21.8701	36.5248	17.1228		16.5356	24.4246	26.5496	24.7156	28.312	20.6496
	14.9666	0.119322	-0.897948	2.07269	0.200554	-2.48603	-1.31744		0.594171	0.677386	1.04728	-0.355692	-0.915077	0.634374		0.543244	0.0505192	2.55967	1.21915	2.52539	-1.57258		18.8542	23.9057	21.8785	20.4353	37.7376	22.6379		17.0497	24.0159	16.1081	22.4726	36.5503	16.9971		16.4653	25.8229	26.3591	24.779	28.8661	19.4368
	14.9832	0.1136	-0.936731	1.96328	0.152498	-2.40489	-1.30723		0.613782	0.760218	0.984435	-0.374186	-0.910903	0.297214		0.420203	0.0409146	2.51334	1.29775	3.67711	-1.65616		18.7502	23.9707	21.8789	20.0952	37.7923	22.4743		16.9638	24.1865	16.6119	22.7985	36.7311	17.0741		16.2942	26.9789	26.2145	24.7994	28.7958	18.7737
	14.9999	0.106016	-1.01841	1.89177	-0.012569	-2.20162	-1.25734		0.556576	0.905952	1.01616	-0.435917	-1.16018	0.00849479		0.255134	-0.339207	2.31713	1.36856	4.2439	-1.54238		18.8905	23.0163	21.4116	19.7164	37.3986	22.6162		16.8249	24.4895	17.0746	22.889	35.9583	17.085		16.235	28.4431	25.9714	24.1861	28.8898	18.1336
	15.0166	0.087203	-0.982898	1.93817	0.0337963	-2.13255	-1.26843		1.33906	1.12595	0.910483	-0.386732	-1.59473	-0.137881		0.250125	-0.488922	2.16107	1.41172	4.57062	-1.27255		18.5198	22.9593	21.1964	19.3098	37.8512	22.9705		16.9359	25.0745	17.2691	23.0585	34.5048	17.1134		16.4257	29.909	25.8287	23.9113	29.6452	17.4724
	15.0332	-0.0504345	-0.938722	2.00675	0.156495	-2.40246	-1.17898		3.15907	1.29377	0.800853	-0.387508	-1.58284	-0.263624		0.210216	-0.486315	1.92408	1.29815	4.44019	-1.13117		18.2121	22.9804	20.9899	19.4027	38.4334	23.083		16.909	25.5388	17.2379	23.2437	33.8258	17.4394		16.3261	31.4089	25.7792	24.6059	30.7025	16.9958
	15.0499	-0.157683	-0.741041	1.51552	0.287542	-2.39274	-1.1291		3.57073	1.24734	0.645185	-0.389507	-1.59484	-0.110833		-0.061137	-0.656732	1.51376	1.27763	4.60422	-1.13669		18.2341	22.1393	20.5913	19.4321	38.7415	22.9535		16.9366	25.7784	17.2506	23.3347	33.2596	17.9595		16.1567	32.854	25.7005	25.0419	31.0824	16.6836
	15.0666	-0.231848	-0.64378	1.19594	0.767508	-2.03211	-1.10273		3.93385	1.23288	0.581407	-0.434995	-1.81644	0.0171718		-0.327011	-0.467964	1.23795	1.23972	4.39455	-1.23401		18.4228	22.075	20.2179	19.6978	39.1945	23.2005		17.2217	25.9909	17.3718	23.2301	33.0476	18.4857		16.1156	34.3546	25.8232	25.2827	31.3804	16.3222
	15.0832	-0.214384	-0.527218	1.15288	0.948581	-2.12785	-1.06275		4.0124	1.24368	0.71179	-0.460605	-1.46736	0.107764		-0.181639	-0.312672	1.14983	1.21558	2.52763	-1.48341		18.5247	22.3657	20.0932	20.053	40.2844	23.9134		17.5321	25.9597	17.6234	23.1276	32.959	18.9594		15.9244	35.9123	26.0406	26.1858	31.5467	15.9309
	15.0999	-0.243337	-0.306291	1.13339	0.770509	-2.28711	-1.00733		3.90373	1.12977	0.774598	0.189753	-0.987108	0.232572		-0.465906	-0.127515	1.20094	1.18089	1.74478	-1.6748		18.5125	22.7996	20.0089	20.3664	41.1594	24.3775		17.5243	25.6975	17.76	23.1545	33.1259	19.09		15.6316	36.4082	26.2167	26.6597	31.4386	16.1339
	15.1166	-0.341844	-0.242404	0.988752	0.71652	-2.17724	-0.965216		3.98546	1.20316	0.762746	0.57015	-0.766599	0.211935		-0.471354	-0.496034	1.06805	1.30257	1.78072	-1.71133		18.1979	23.3544	19.6653	20.805	42.4601	24.6969		17.381	25.1489	17.7602	22.8569	33.4467	19.2114		15.4661	36.0453	26.3434	26.9227	31.5845	17.0706
	15.1332	-0.237101	-0.225463	0.846666	0.745786	-2.13872	-0.965556		3.96236	1.45982	0.721384	0.668686	-0.530316	0.14655		-0.344864	-1.16991	0.911347	1.446	1.6206	-1.82025		18.357	23.7308	19.2139	21.2838	42.6911	25.1415		17.7343	25.0591	17.8629	22.5059	34.0951	19.2843		15.5221	35.2931	26.5158	27.5787	31.6238	17.2034
	15.1499	-0.103731	-0.206067	0.820241	0.83507	-2.27595	-1.1254		3.89892	1.60785	0.54463	0.837373	-0.608604	0.135681		-0.385636	-1.56203	0.858664	1.41761	0.904032	-1.76515		18.686	23.8389	18.9534	21.7908	42.644	25.7063		18.278	25.2613	17.8406	22.5217	34.3365	19.327		15.7207	34.379	26.5146	28.1544	31.6901	17.2764
	15.1666	-0.192617	0.102733	0.738672	0.760649	-2.35829	-1.30676		3.90487	1.61258	0.459193	0.999016	-0.610121	-0.0263229		-0.354568	-1.54443	0.900133	1.29722	0.99436	-1.78869		18.5916	24.1038	18.9678	22.5415	42.7388	25.5795		18.1674	25.4268	17.8314	22.4461	34.7299	19.2544		16.4004	33.4888	26.4422	28.406	31.8435	18.4576
	15.1832	-0.0529923	0.113384	0.671834	0.670179	-2.3065	-1.35687		2.92427	1.50938	0.574903	0.953092	-0.288613	-0.152243		-0.354211	-1.00467	0.906583	1.21608	1.02887	-1.74541		18.6503	23.8753	18.9881	23.417	42.4675	25.1381		17.9442	25.4984	18.1479	22.319	34.8202	19.3162		16.8934	32.4693	26.2284	28.4313	31.9382	19.4758
	15.1999	-0.00506875	-0.0311564	0.826589	0.715051	-2.32208	-1.37865		1.78844	1.50169	0.631693	1.1481	0.0250698	-0.0731905		-0.305195	-0.97251	0.874162	1.12011	1.17856	-1.33812		18.6302	23.8899	19.2693	23.8218	42.2535	25.3278		18.0664	25.3749	18.639	22.2764	34.411	19.0057		17.3013	31.6757	25.889	27.1343	32.4571	19.7727
	15.2166	-0.120414	-0.275694	1.16699	0.620144	-2.37342	-1.56944		1.50989	1.51139	0.613359	1.41988	0.132309	-0.0579781		-0.244771	-1.59209	0.836764	1.18867	1.30814	-0.463551		18.5657	24.4076	19.4698	24.2379	41.8294	25.4794		18.1315	25.1178	19.1192	22.5251	34.0331	18.7865		18.5448	30.883	25.7822	25.9483	33.336	19.9454
	15.2332	-0.114202	-0.419414	1.14229	0.206007	-2.54674	-1.71773		1.69008	1.47574	0.591228	1.55737	-0.202123	-0.0802737		-0.259081	-2.05733	0.73045	1.21046	1.4525	-0.279366		18.5917	24.4461	19.2978	24.4995	40.9754	25.3581		17.8413	25.1816	19.339	22.8385	33.4886	18.6946		19.2106	30.266	25.6908	25.8606	33.9607	20.3025
	15.2499	-0.151724	-0.552149	0.952148	0.0185288	-2.14168	-1.94949		1.77938	1.4384	0.518171	1.44121	-0.750351	0.000147334		-0.302202	-2.34499	0.526378	1.10781	1.69825	-0.0894491		18.8852	24.192	19.0845	24.7414	39.8946	25.3912		17.5624	25.0716	19.3821	23.4701	33.4866	19.0775		19.5306	30.1007	25.6064	25.1726	34.5195	20.5575
	15.2666	-0.124834	-0.787735	0.841712	0.0221752	-1.69244	-2.05764		1.69763	1.45809	0.47965	0.75931	-1.16794	-0.04764		-0.290621	-2.47302	0.421052	1.12088	1.67777	0.0943007		18.8591	24.2385	19.2585	24.8389	39.4702	25.4933		17.3176	24.9378	19.2758	23.8719	33.4054	19.1585		19.7887	29.6342	25.6671	25.4938	35.748	20.2104
	15.2832	-0.220796	-0.671703	0.770384	0.0165265	-1.72581	-2.2186		1.48313	1.36662	0.505208	0.573595	-1.55935	-0.0503105		-0.436541	-2.33431	0.475418	1.0255	1.34367	0.144877		18.7739	24.7729	19.5735	24.7607	38.9338	25.4772		17.1779	24.962	19.1002	24.1886	33.2585	19.0832		20.4166	28.9168	26.0694	26.4225	36.4112	19.5903
	15.2999	-0.365691	-0.679811	1.01255	-0.0157987	-1.75542	-2.29698		1.3898	1.04107	0.525555	0.77008	-1.46369	-0.0994981		-0.43237	-2.05234	0.563193	1.01251	0.992397	0.175449		18.506	25.158	19.5128	24.7908	39.3346	25.2843		17.1099	24.5739	19.1186	24.178	32.8358	19.1902		20.7336	28.8345	26.4111	27.0583	37.5328	19.9178
	15.3166	-0.396597	-0.519017	1.19822	0.0678597	-1.762	-2.28348		1.38908	0.996045	0.574918	0.633056	-0.922375	-0.0750887		-0.399406	-1.99233	0.551949	1.34848	0.600281	0.247126		19.1364	25.2906	19.3593	24.6616	39.4064	24.9769		16.941	24.7793	19.0996	24.0188	32.9271	19.5495		20.8091	30.1525	26.8611	27.7061	38.4162	20.6043
	15.3332	-0.445162	-0.728214	1.39158	0.247945	-1.70085	-2.26923		1.4616	1.06515	0.540385	0.496662	-0.049292	0.0928988		-0.444462	-2.18852	0.459368	1.61584	0.427729	0.0124068		19.8199	25.3295	19.4152	24.1702	39.2745	25.0946		16.9103	25.4678	19.0189	24.18	33.0474	19.9441		20.3478	32.0266	27.2757	28.538	38.9285	19.4273
	15.3499	-0.657557	-0.720231	1.60786	0.275176	-1.75527	-2.32411		1.20405	1.07807	0.453889	0.488978	0.165961	0.309165		-0.379467	-2.85221	0.445981	1.86	0.420605	-0.268226		20.0995	25.2345	19.3135	23.417	38.957	25.443		16.894	25.8215	18.7636	24.2867	33.6694	20.1633		20.069	33.2422	27.898	28.9579	38.2599	18.7829
	15.3666	-0.676601	-0.587539	1.52657	0.264721	-1.65894	-2.31972		0.733961	1.15639	0.431011	0.302863	-0.0128834	0.286872		-0.359336	-2.22089	0.549141	2.11189	0.0621614	-0.977804		20.2575	25.2857	19.3195	23.029	38.0856	26.088		16.9779	26.2528	18.3992	24.3996	34.0904	20.4318		20.3369	33.7734	28.5929	29.6302	37.2443	19.1619
	15.3832	-0.641202	-0.371207	1.37938	0.258795	-1.75761	-2.19217		0.469239	1.24917	0.517406	0.902852	-0.0198683	0.235469		-0.412016	-1.61747	0.65636	2.19209	-0.409433	-1.56658		20.39	25.3852	19.5761	22.7178	37.6626	26.4197		17.0522	26.5786	17.8706	25.2703	34.6686	20.6453		19.7996	34.0192	29.0106	30.3627	37.3011	19.5925
	15.3999	-0.774632	-0.207133	1.34697	0.753501	-1.88305	-2.11256		-0.00244815	1.27212	0.546652	1.61533	0.013494	0.258992		-0.541877	-1.51017	0.644348	2.20455	-0.496961	-1.47382		20.2967	25.1236	19.9039	22.2961	37.4544	26.2186		17.3843	26.6401	17.4177	25.5943	35.5249	21.7878		19.781	33.8688	29.4115	30.6462	37.652	19.4754
	15.4166	-0.843196	-0.0317637	1.36337	1.25694	-2.37032	-2.13336		-0.186909	1.35553	0.684388	1.9075	0.17948	0.235897		-0.312729	-1.34759	0.558823	2.24712	-0.637076	-1.61855		20.174	24.6484	20.3877	22.0031	37.2573	26.0824		17.772	27.0156	17.1502	25.6471	35.2483	22.062		19.7463	33.3465	29.7709	31.5102	37.9359	19.6193
	15.4332	-0.852916	0.0562891	1.36803	1.34963	-2.76008	-2.16033		-0.313827	1.45933	0.948391	2.40322	0.867229	0.310376		-0.0598374	-1.37767	0.4846	2.40251	-0.92197	-1.67636		20.4128	24.1432	20.8424	22.028	37.0156	26.2004		18.486	27.4608	17.1854	25.8515	34.9612	22.5412		19.7867	33.4992	29.9098	31.5756	37.2181	20.1544
	15.4499	-0.876311	-0.0497813	1.30982	1.30434	-2.77486	-2.02454		-0.398297	1.49902	1.01073	3.18553	1.66727	0.398879		-0.0460355	-1.42238	0.247825	2.77417	-0.949185	-1.7041		20.6085	23.6955	21.3042	22.0631	36.7976	26.2465		18.9193	27.5329	17.4025	25.9858	34.8367	23.0871		19.6271	33.928	29.7306	31.2379	36.1192	20.6495
	15.4666	-1.02776	-0.132552	1.0023	1.30228	-2.57906	-1.81329		-0.450239	1.59706	1.03585	3.38659	1.74574	0.45653		-0.0600614	-1.56593	-0.0573331	2.7359	-0.81539	-1.6131		20.7906	24.1304	22.001	22.157	36.5876	26.2426		19.5472	27.3465	17.4545	26.1989	34.4746	23.1973		19.4939	34.0078	29.4595	30.6913	36.002	20.7205
	15.4832	-0.998919	-0.412162	0.913794	1.21	-2.60294	-1.5943		-0.690901	1.49674	1.05067	3.59862	1.53395	0.473146		0.0230799	-1.62218	-0.190907	2.38671	-1.04449	-1.58073		20.0838	25.1545	22.5324	22.1576	36.5618	26.528		20.5266	26.7623	17.3493	26.5535	34.2272	23.3463		19.552	32.4603	28.9183	30.4801	36.2423	21.3513
	15.4999	-0.915181	-0.527082	1.17551	1.26014	-2.67084	-1.54852		-0.872718	1.31252	0.990483	3.90796	0.544604	0.405361		0.173672	-1.50097	-0.298629	2.08077	-1.31657	-1.48136		19.7558	25.7909	22.5759	22.1179	36.6135	26.9734		20.8141	26.1845	17.2106	26.9062	33.9307	23.6706		19.9455	30.8981	28.3344	31.4498	36.0344	24.4956
	15.5166	-0.78511	-0.635577	1.27495	1.26635	-2.78954	-1.55884		-1.00246	1.15596	0.909838	4.0644	0.301303	0.338063		0.2417	-1.52558	-0.362635	1.90109	-1.0363	-1.34469		19.6591	26.3703	22.6154	22.6252	36.9265	26.8078		21.1534	26.0311	17.1667	27.0628	33.6706	23.9801		20.1793	29.992	27.6673	33.2488	36.0607	27.5375
	15.5332	-0.781209	-0.812284	1.3177	1.1764	-2.86979	-1.45096		-1.02714	1.05962	0.877365	4.05987	0.406271	0.564498		0.117639	-2.29663	-0.485622	1.78077	-0.69513	-1.32872		19.7003	26.5116	22.6047	23.0916	37.5778	26.4364		21.3161	25.7054	17.2037	26.8334	34.1421	24.0969		19.543	29.4831	27.2534	33.6944	35.6013	29.3969
	15.5499	-0.696764	-1.00129	1.39691	1.36759	-2.82391	-1.2677		-1.0601	0.991665	0.777659	3.20428	0.516808	0.998149		0.0888543	-2.79085	-0.556743	1.70887	-0.385814	-1.55904		19.7616	26.7594	22.5971	23.5013	37.8567	26.5836		21.3728	25.5065	17.3586	25.799	33.8766	23.8665		19.0909	29.4193	27.3913	33.6765	34.2338	31.6026
	15.5666	-0.64387	-1.18863	1.51015	0.934009	-2.77036	-1.15125		-1.23748	1.11999	0.727441	2.71179	0.499324	1.40544		-0.0223287	-2.72153	-0.449764	1.66583	-0.33065	-1.76527		19.8509	27.0883	22.5939	23.8718	38.0699	26.8785		21.4846	25.4467	17.4914	25.368	33.2646	22.6727		18.6041	29.6651	27.3745	33.3105	33.6937	33.3475
	15.5832	-0.590114	-1.31402	1.79315	0.631685	-2.82467	-1.03823		-1.34779	1.45575	0.5293	2.45685	0.450475	1.64184		-0.348424	-2.60528	-0.202062	1.55465	-0.21327	-1.7438		19.8157	27.7815	22.1992	24.0698	38.1198	27.036		21.316	25.3016	17.6862	25.0152	33.3701	22.1847		18.5744	30.1074	27.3919	32.9978	33.0625	34.8501
	15.5999	-0.593499	-1.46822	2.09871	0.61379	-2.82846	-0.953421		-1.2826	1.5446	0.34463	1.8647	-0.0925473	2.11184		-0.390343	-2.00196	-0.244575	1.33362	0.272296	-1.74248		19.7619	28.4551	21.7444	24.1604	38.1251	27.0361		21.2979	25.0375	17.9497	24.9686	33.6886	22.1082		18.6177	30.1813	27.5254	33.1707	32.6385	36.6427
	15.6166	-0.585641	-1.43682	2.36389	0.514917	-2.53063	-0.952327		-1.35037	1.72218	0.201461	1.1167	-0.100523	2.46824		-0.398583	-1.83741	-0.0574465	0.91107	0.950714	-1.7868		19.8021	28.6724	21.4511	24.2962	38.364	26.9403		21.7187	25.2128	18.2773	25.0482	33.8941	22.1414		18.5214	30.2518	28.0993	33.0658	32.7562	37.6606
	15.6332	-0.552928	-1.36415	2.59052	0.49384	-2.3676	-1.11055		-1.40747	1.84523	0.0693524	1.09644	0.50637	2.75722		-0.360731	-1.76009	0.0358564	1.02219	2.25655	-1.80217		20.0149	28.2514	21.4711	24.3583	38.6252	26.9287		21.9568	25.6362	18.5749	25.1325	34.0796	22.2224		18.5732	30.2373	28.882	32.9585	32.7153	38.7438
	15.6499	-0.619777	-1.32961	2.74169	0.320153	-2.21074	-1.2048		-1.36492	1.96438	-0.00853734	1.09365	0.54637	3.02462		-0.459581	-1.47887	0.198626	1.0102	3.4233	-1.81961		19.9665	27.6632	21.5958	24.4152	39.256	26.6782		21.8724	25.7185	18.9147	25.0782	34.8939	22.2465		18.9699	30.0119	29.6743	32.6997	33.2674	38.5071
	15.6666	-0.381967	-1.18569	2.31257	0.184485	-1.98512	-1.12487		-1.33235	2.07199	-0.0392219	1.14903	0.993124	3.24092		-0.673401	-1.493	0.380149	1.02632	3.68269	-1.68731		19.7271	27.6298	21.741	24.5014	39.9703	26.4633		21.9039	25.7951	19.4665	24.9573	35.3114	21.9917		19.3667	30.4115	30.4603	31.0899	33.8427	37.014
	15.6832	-0.338966	-1.05988	2.09963	0.40285	-1.80514	-0.886721		-1.16124	2.10828	-0.0343971	1.33745	1.01485	3.43259		-0.827157	-1.42647	0.461427	1.19729	3.40054	-1.78941		19.8284	27.6834	21.9603	24.4021	40.3422	26.8737		21.9499	25.724	20.0541	25.5234	35.7539	21.9002		19.6639	31.3613	31.298	29.2132	34.273	35.4208
	15.6999	-0.24378	-0.900693	1.95349	0.351463	-1.90517	-0.95367		-1.08901	2.15054	-0.13169	1.50646	0.799959	3.41239		-0.735866	-1.18957	0.614211	1.20302	3.34272	-1.73475		19.985	27.8544	22.2379	24.1764	40.6591	27.0408		21.9148	25.8604	20.7909	25.885	36.1599	22.025		19.8256	31.9487	31.812	28.47	34.8753	34.3323
	15.7166	-0.204145	-0.854327	1.95653	0.265104	-1.98965	-1.15185		-1.07918	2.17755	-0.159976	1.51198	0.616638	3.16955		-0.691516	-0.985445	0.816424	1.28435	3.21721	-1.58431		20.1865	27.6617	22.419	24.0454	41.2139	26.9208		21.6618	25.9837	21.301	26.2607	36.2654	22.0296		19.6295	31.9707	32.4609	27.8499	35.0285	33.5969
	15.7332	-0.139021	-0.796748	1.93372	0.65791	-1.90272	-1.25745		-1.02465	1.9349	-0.106185	1.58657	0.72735	2.91089		-0.651582	-1.21134	0.734866	1.44273	3.11452	-1.38391		20.4085	27.8809	22.6369	24.1091	42.0507	26.9022		21.1928	26.2056	21.6332	26.4657	36.799	21.8646		19.7858	31.6174	33.3951	27.296	34.8904	33.6486
	15.7499	-0.259625	-0.73096	1.83215	0.74769	-1.45741	-1.39045		-1.0066	1.83082	0.00193712	1.9884	1.10928	2.76915		-0.702845	-1.75955	0.533887	1.47304	3.27223	-1.32402		20.541	27.5524	22.6643	24.3259	42.7396	26.8228		20.9807	26.6883	21.6802	27.0961	37.6802	21.8027		19.8722	30.8828	34.224	26.2828	34.82	33.416
	15.7666	-0.195665	-0.692469	2.05108	0.8469	-1.16773	-1.53341		-1.0153	2.00094	0.0227948	2.03779	1.08054	2.47745		-0.761903	-2.20384	0.447196	1.78664	3.25833	-1.28309		20.5603	27.18	22.6686	24.0009	42.9614	26.6979		20.3214	26.8613	21.7981	27.1976	38.0754	21.6199		20.0134	30.034	34.4518	25.3272	35.5815	32.2983
	15.7832	0.193061	-0.687623	2.34784	0.873953	-1.28822	-1.65623		-0.807841	1.86586	0.122884	1.97633	0.641589	2.4551		-0.807688	-2.16631	0.282693	1.81893	2.8825	-1.15138		20.6184	27.3637	22.7326	23.5155	42.955	26.7022		19.3303	26.7607	21.8012	26.9881	38.3581	21.6966		20.6201	29.3274	33.9871	25.1068	35.763	31.804
	15.7999	0.331566	-0.717793	2.73852	0.846281	-1.34051	-1.66439		-0.718293	1.86174	0.150505	1.92935	-0.0631974	2.60345		-0.722403	-2.12853	0.321786	1.58304	1.76759	-1.11714		20.4604	27.6354	22.5837	23.3232	43.1404	27.1253		18.2264	27.0211	21.9077	26.7843	38.501	21.77		21.1598	29.1178	33.4513	25.3697	35.4992	31.1401
	15.8166	0.407239	-0.72704	2.97527	0.982639	-1.38397	-1.66883		-0.6669	1.66057	0.180703	1.93323	-0.162586	2.72771		-0.683807	-2.19434	0.413343	1.54861	1.04061	-1.13569		20.5184	27.6505	22.5222	23.2832	42.8564	27.7253		17.5069	27.2107	22.1065	26.8905	38.185	21.8325		20.6592	30.0191	32.9489	25.2291	34.8633	30.6296
	15.8332	0.322146	-0.691025	3.06345	0.98466	-1.50476	-1.75886		-0.826174	1.61475	0.228321	1.6926	-0.696259	2.75702		-0.631015	-2.2842	0.425887	1.60924	0.724593	-1.22757		20.6746	27.6529	22.4993	23.3977	42.2808	27.7715		17.3201	27.4247	22.2303	27.427	38.6195	22.0948		20.0653	29.5326	32.5227	25.1458	34.5879	30.9105
	15.8499	0.793439	-0.611961	3.05322	1.06226	-1.41321	-1.99333		-0.918126	1.65517	0.309954	1.46005	-0.867148	2.67543		-0.630732	-2.58908	0.353997	1.66196	0.700592	-1.21156		20.555	27.7337	22.3754	23.5306	41.9043	27.6892		17.0996	27.267	22.1286	27.365	38.7188	22.3087		19.9967	28.8853	31.9035	25.3303	35.1851	31.0602
	15.8666	0.923681	-0.758339	3.18051	1.22771	-0.940109	-2.02978		-0.874633	1.742	0.454858	1.33084	-0.994725	2.56848		-0.576231	-2.85516	0.275769	1.73945	0.962195	-1.09379		20.4389	28.2561	22.1816	24.0665	41.9811	27.8692		17.2603	27.1483	21.8834	27.1833	39.3973	22.6424		20.23	28.3849	31.1619	25.6361	36.2004	31.0417
	15.8832	0.975	-0.816716	3.23739	0.988026	-0.639469	-2.02755		-0.901531	1.75733	0.658928	1.21129	-1.06558	2.58044		-0.370724	-3.12877	0.127899	1.76914	0.966063	-1.00931		20.0403	28.6237	22.0519	24.3682	41.8335	28.1667		17.802	27.3997	21.964	26.9856	40.4446	23.0042		20.9775	28.2212	30.0881	25.8053	37.0998	30.8197
	15.8999	1.02827	-0.841082	3.46386	0.590678	-0.448883	-1.87997		-1.04577	1.76605	0.773719	1.06802	-1.40262	2.57105		-0.267213	-3.17279	0.110575	1.74303	1.00254	-0.987731		19.7122	28.4212	21.7677	24.1278	41.3808	28.414		18.2205	27.67	22.282	26.7224	40.8727	23.2603		21.469	28.0952	29.244	25.9323	37.6321	30.9007
	15.9166	1.24628	-0.793578	3.49165	0.395162	-0.0664229	-1.68773		-0.954188	1.49227	0.738216	0.952826	-2.01706	2.48015		-0.219449	-3.08176	0.562819	1.73568	0.963691	-0.958797		19.6115	28.5399	21.6922	23.8433	40.9387	29.2581		18.6942	27.2642	22.4799	26.0455	41.0439	23.2089		21.7564	28.1337	28.8514	26.3747	37.8554	30.6766
	15.9332	1.18308	-0.651741	3.31968	0.32699	-0.0678261	-1.48302		-1.02835	1.33088	0.693445	1.10167	-2.41884	2.45939		-0.201353	-3.26472	1.22454	1.54837	0.584155	-0.89146		19.4962	28.6982	21.6728	23.9269	40.5835	29.6616		19.7064	27.4613	22.6212	25.831	41.2253	23.3429		21.8557	28.8676	28.7291	26.538	37.2024	31.2079
	15.9499	0.875332	-0.707213	3.25729	0.283257	-0.1881	-1.24833		-1.08487	1.19822	0.679955	1.10152	-2.81288	2.15422		-0.192052	-3.29313	1.49365	1.68843	0.543222	-0.906195		19.1142	28.3763	21.413	24.3189	40.161	29.3749		20.3585	27.7737	22.7196	26.2053	41.5002	23.504		21.4895	29.5086	28.8686	26.0792	36.518	31.0484
	15.9666	0.81883	-0.774454	2.77472	0.203715	-0.286467	-1.08309		-1.02968	1.19386	0.720937	0.965019	-2.92627	2.16176		-0.226582	-3.29358	1.55432	2.00753	0.437679	-0.835552		18.9967	28.0197	21.1278	24.4547	39.5396	29.0081		20.6032	28.4981	22.776	26.37	41.3518	23.7265		21.2001	29.8873	29.1088	25.4287	35.5876	31.4878
	15.9832	0.690039	-0.722747	2.3763	0.0502815	-0.366931	-0.997356		-1.0239	1.25951	0.765565	0.922441	-2.96706	2.17817		-0.144785	-3.41029	1.39469	2.9269	0.332511	-0.670959		19.2094	28.3973	20.7864	24.7813	39.1876	28.459		20.8552	28.7194	22.6003	26.214	41.6226	23.8038		21.4872	29.9148	29.1753	25.3161	35.1701	31.0701
	15.9999	0.520355	-0.947978	2.3424	-0.112666	-0.365295	-1.05331		-1.01035	1.29692	0.790343	1.00226	-2.94984	2.23247		-0.0910725	-3.19462	1.43416	3.6749	0.469859	-0.459274		19.5309	28.6841	20.5852	25.0699	39.2476	28.2821		21.9636	29.2346	22.4842	25.6829	42.2127	23.5942		21.8382	30.9558	29.0886	25.2334	34.8647	29.3451
	16.0166	0.0616676	-1.06581	2.49351	-0.47977	-0.459251	-1.12025		-1.02102	1.30734	0.785432	1.00993	-2.8341	2.23481		-0.00416804	-2.98296	1.51885	4.25808	0.759399	-0.550951		19.6728	29.0079	20.4574	24.7945	39.4931	27.6302		23.1011	30.9667	22.4461	25.4133	44.0416	23.3278		21.8562	31.2868	29.1516	25.2382	34.5223	28.1266
	16.0332	-0.105086	-1.07228	2.48621	-0.626163	-0.665681	-0.931575		-0.952608	1.28134	0.721695	1.05559	-2.75336	2.14813		-0.0144045	-2.70211	1.54194	4.71205	0.664636	-0.72273		19.7	28.9749	20.3192	24.518	39.183	26.9545		22.9092	31.6348	22.395	25.3781	44.6262	22.766		22.0589	31.4652	29.5804	26.1533	34.8591	26.945
	16.0499	-0.238692	-1.06294	2.43861	-0.683928	-0.719069	-0.866086		-0.909619	1.23864	0.461501	1.1549	-2.56463	2.25281		-0.00342326	-2.60132	1.51396	4.9713	0.331126	-0.791754		20.3378	28.7997	20.121	24.8453	39.1758	26.5287		22.6161	31.5147	22.3467	25.5258	45.2216	22.4121		21.8117	32.1786	29.7916	27.2086	35.1718	25.6367
	16.0666	-0.265036	-1.05135	2.32244	-0.648101	-1.07328	-0.975353		-0.839338	1.18769	0.288302	1.08766	-2.33634	2.3412		-0.0151014	-2.41318	1.37109	5.29232	0.184389	-0.947127		20.7592	28.5477	20.0243	25.2349	39.0221	25.9747		22.6394	31.1847	22.3888	25.6439	45.5518	22.556		21.3639	33.809	29.6155	27.6455	34.9548	24.4311
	16.0832	-0.269201	-0.994278	2.26434	-0.525112	-1.45814	-1.06637		-0.951737	1.25648	0.424924	0.986578	-2.22034	2.36172		0.0212308	-2.16738	0.919152	5.63109	0.344956	-1.03722		21.0155	28.695	19.9425	25.3545	38.9017	25.1401		22.1729	31.2992	22.445	25.9366	45.2922	23.1899		21.0716	34.3931	29.3011	27.9379	35.2324	23.3239
	16.0999	-0.149136	-1.01187	1.99779	-0.4881	-1.75354	-1.27896		-0.80433	1.25712	0.843851	0.924926	-2.07225	2.44658		0.00270287	-1.99939	0.553402	5.8042	0.129805	-1.14303		21.3096	28.952	19.913	25.3486	39.1475	25.3651		21.0501	31.366	22.91	26.1841	45.3127	23.7379		21.0267	34.3349	29.0001	28.2708	36.7686	22.0913
	16.1166	-0.186666	-0.97944	1.78014	-0.425894	-1.85321	-1.50309		-0.878989	1.24261	1.08396	0.837109	-1.76771	2.39153		0.122644	-2.10317	0.563688	5.95392	-0.210822	-1.09757		21.6339	29.2009	20.0453	25.3454	39.6793	25.7689		20.3171	31.8182	24.1072	26.3954	45.9173	23.7861		21.3435	34.4825	28.5889	28.569	38.0695	21.4553
	16.1332	-0.26741	-0.964771	1.71132	-0.338363	-1.98128	-1.69964		-1.08201	1.15969	1.40445	0.735747	-1.69139	2.10064		0.30941	-2.32114	0.732611	5.77838	-0.375692	-1.10004		21.7867	29.8512	20.2985	25.3863	40.5591	25.5902		20.2154	31.3248	25.2946	26.4191	46.4294	23.4743		21.7551	34.388	28.1685	29.0059	40.163	20.1252
	16.1499	-0.382826	-1.08568	1.72454	-0.172904	-1.83122	-1.85345		-1.24309	1.30746	1.66279	0.653167	-1.5637	2.01952		0.534486	-2.44601	0.947903	5.01697	-0.332757	-1.32583		21.619	29.8269	20.6281	25.1784	41.9259	25.7659		20.1797	31.0281	25.9548	26.4849	46.8968	23.5627		21.8207	33.7358	27.8744	29.4426	42.9948	19.5206
	16.1666	-0.463968	-1.09201	1.88191	-0.0684574	-1.71558	-1.7273		-1.23726	1.36197	1.77694	0.515123	-1.40156	2.02915		0.65177	-2.41003	1.06548	4.37157	-0.574611	-1.45656		21.6457	29.5069	21.116	24.8426	42.9196	25.7018		18.9998	30.0844	26.2138	26.7174	45.8184	23.684		22.1012	34.0683	27.8225	29.6679	44.6501	19.7404
	16.1832	-0.441394	-1.19262	1.9608	0.121775	-1.75959	-1.63462		-1.39395	1.36651	1.8435	0.478431	-1.3362	2.04747		0.698923	-2.38314	1.2449	4.0061	-1.06724	-1.33341		22.1655	28.6986	21.4853	24.8436	43.0388	25.9763		18.8608	28.784	26.5569	27.2236	43.6633	23.6376		21.9774	35.2844	27.6712	30.1709	45.1458	20.0343
	16.1999	-0.426481	-1.00155	2.03851	0.443728	-1.44916	-1.70202		-1.51773	1.40977	1.96367	0.406079	-1.25858	2.10371		0.595526	-2.38104	1.45565	3.62004	-1.22857	-1.3548		22.4604	28.329	21.7121	24.7302	43.2568	26.0257		19.2996	28.6338	26.9543	27.5458	41.8547	23.5937		21.5847	36.1909	27.1728	29.3059	44.5182	20.5699
	16.2166	-0.532849	-0.691186	2.0271	0.583239	-1.41369	-1.57701		-1.49417	1.52766	2.06724	0.390265	-1.28064	1.80416		0.419366	-2.23923	1.70428	3.62303	-1.02086	-1.43686		22.0967	28.4762	22.0381	24.4823	43.5796	25.9666		19.3583	28.8759	27.3098	27.9682	40.2949	23.8126		21.516	36.0234	26.6774	29.0705	44.4944	21.6057
	16.2332	-0.676422	-0.650732	1.8852	0.529912	-1.48744	-1.35769		-1.55281	1.53377	2.11839	0.520331	-1.19481	1.64589		0.750941	-2.35431	2.02336	3.44994	-1.08451	-1.38259		22.2559	29.0182	22.6257	24.6347	44.1349	25.853		19.8106	29.1933	27.8006	28.6228	39.0454	23.7581		21.7505	36.7456	26.1113	30.0207	45.0152	21.7367
	16.2499	-0.756174	-0.78672	1.70972	0.338088	-1.56944	-1.19261		-1.6011	1.37212	1.94856	0.476935	-1.09651	1.58962		0.769369	-2.4308	2.06322	3.27511	-1.39311	-1.42505		23.0328	29.3943	23.1184	24.7983	44.8327	25.8818		20.5549	29.3845	28.2074	28.7998	38.7584	23.2599		21.9154	37.5669	25.5948	30.4278	44.7502	21.9396
	16.2666	-0.88905	-0.889042	1.5304	0.322039	-1.65303	-1.1433		-1.75796	1.41975	1.53185	0.480728	-0.931908	1.43129		0.80726	-2.51229	1.88943	3.12128	-1.28479	-1.08423		23.5966	29.6367	23.5251	24.8413	45.0644	25.4688		20.9207	29.3732	28.0974	29.0076	39.1367	22.5452		21.8453	37.5814	25.4439	30.5718	43.5344	22.2582
	16.2832	-0.81041	-0.893575	1.34223	0.680153	-1.61681	-1.07041		-1.72885	1.67601	1.44062	0.66776	-0.851166	1.38438		0.716149	-2.32287	1.82538	2.98402	-0.908911	-1.00237		23.9197	29.8482	23.9139	24.8452	45.1843	26.0621		21.2282	28.502	27.1658	29.0624	39.186	22.0399		22.397	37.3469	25.3777	30.4416	43.2043	22.655
	16.2999	-0.569625	-0.731009	1.46993	0.754956	-1.35402	-1.11511		-1.55564	1.81765	1.25446	1.01712	-0.80811	1.12107		0.495568	-1.41902	1.64904	3.09789	-0.528863	-1.18743		24.4905	29.4248	24.2742	24.922	44.9948	26.7451		21.2932	27.9387	26.4517	29.2098	38.8008	21.7942		22.9089	37.8225	25.3864	29.9461	43.1143	23.1773
	16.3166	-0.302515	-0.229704	1.77729	0.738732	-1.43025	-1.10548		-1.38437	1.80305	1.13149	1.19205	-0.581516	0.941129		0.248343	-0.636328	1.56532	3.96933	-0.619541	-1.13934		25.0389	28.8962	24.4312	25.0525	44.0367	26.6811		21.2225	27.893	26.2507	29.1928	38.3861	21.2142		23.5986	38.8287	25.5035	29.5485	41.9878	23.3746
	16.3332	-0.304721	-0.0130032	1.69031	0.732789	-1.5761	-1.20867		-1.37899	1.80853	1.21957	1.2448	-0.361224	0.823978		0.267679	-0.654655	1.56803	4.32155	-0.578772	-1.18945		24.8642	28.9934	24.1126	25.5184	43.3212	27.0066		20.966	27.8415	26.2698	29.0849	38.4636	20.889		23.4787	37.7475	25.609	29.3875	42.013	22.9723
	16.3499	-0.380459	0.0863847	1.45417	0.73674	-1.52153	-1.23435		-1.28701	1.77865	1.27127	1.24594	-0.24266	0.768655		0.484568	-0.843712	1.42737	4.62007	-0.569808	-1.23841		24.5551	29.7014	23.8748	25.922	42.9796	27.1185		20.516	28.4746	25.9856	28.9441	38.4392	20.8981		23.9514	36.978	25.8222	28.6595	42.9833	22.6173
	16.3666	-0.374636	-0.0920009	1.31355	0.615914	-1.87605	-1.39211		-1.00143	1.78409	1.28751	1.19754	-0.112754	0.728594		0.577454	-1.08572	1.32879	4.59131	-0.548626	-1.30265		24.3361	30.068	24.2495	25.9582	42.4316	27.5209		20.8238	28.8934	25.6397	28.7714	38.7534	20.9866		24.4842	37.011	25.9454	28.3212	43.3578	21.7099
	16.3832	-0.240629	-0.291325	1.22854	0.509854	-1.96271	-1.51938		-0.813065	1.7949	1.35047	1.28599	-0.0211291	0.719992		0.543929	-1.073	1.14804	4.41784	-0.706002	-1.32293		24.5314	30.3624	24.6043	25.9176	41.8351	28.222		21.268	29.0049	25.342	28.4975	38.8336	21.5126		24.6475	37.8868	26.0837	27.4662	43.3181	20.3975
	16.3999	-0.225686	-0.303858	1.23581	0.450187	-2.08934	-1.40203		-0.725474	1.85885	1.35601	1.41168	0.0632555	0.569608		0.181554	-0.999384	0.921807	4.27565	-0.972133	-1.23048		24.1288	30.383	24.7553	25.8685	40.9753	29.1225		20.786	29.0422	25.1216	28.5932	39.0199	23.059		24.6705	36.9563	26.3104	26.3154	43.0084	19.9262
	16.4166	-0.147056	-0.149148	1.33564	0.47606	-2.03337	-1.15319		-0.728971	1.97255	1.4179	1.38038	0.490844	0.435496		0.18421	-0.881387	0.880847	4.15671	-1.2173	-1.26739		23.2026	30.0717	24.6357	26.1377	40.1007	29.6784		20.4993	29.0195	24.8792	28.5787	38.9731	23.3963		24.8207	36.6086	26.3838	25.598	43.0635	19.701
	16.4332	0.197637	-0.0533364	1.55432	0.333055	-1.89382	-1.00825		-0.826604	1.91851	1.45177	1.35344	0.766557	0.524853		0.135316	-0.913331	0.975499	4.19834	-1.22617	-1.6806		22.6183	30.0474	24.3726	26.5251	39.1487	30.0931		20.5075	28.849	24.6194	28.6323	38.333	23.3966		24.7803	37.3712	26.4731	25.3622	43.3209	19.4125
	16.4499	0.279729	0.412082	1.76134	0.0771327	-1.97649	-0.861326		-0.917276	1.65455	1.34893	1.12047	0.541912	0.530647		-0.0175883	-1.06509	0.950646	4.18349	-1.67103	-1.7851		22.5535	29.5265	24.1275	26.781	37.9109	29.4313		20.7752	28.8945	24.7821	29.1005	37.9724	23.5386		24.0568	38.1159	26.6492	25.3889	42.9865	20.0206
	16.4666	0.114203	0.395035	1.80411	0.0104681	-2.09181	-0.747884		-0.799663	1.56179	1.22303	0.786868	0.62552	0.614126		-0.00921267	-1.83608	1.0113	3.94267	-2.11473	-1.7415		22.2952	29.4479	23.835	27.0405	36.7082	29.1997		21.2935	29.1996	24.8612	31.1815	38.1219	23.7991		24.6531	37.3147	27.114	25.3836	41.6585	20.5003
	16.4832	0.03371	-0.0153435	1.6076	-0.0469932	-1.70865	-0.567978		-0.532946	1.53664	1.05416	0.523428	0.357244	0.507659		0.0897547	-2.42627	1.06135	3.17321	-2.22194	-1.66183		21.911	29.8302	23.592	27.4566	36.1238	29.7542		21.8098	29.2157	24.8552	32.2684	37.693	24.1264		24.4119	36.7081	28.0582	26.1731	40.6803	20.7436
	16.4999	0.196506	-0.022676	1.6203	-0.100696	-1.60354	-0.400715		-0.46371	1.38504	0.917315	0.47422	0.186082	0.284738		-0.0210356	-2.50951	1.05793	2.52293	-2.37262	-1.61865		21.6001	29.9808	23.4984	28.1519	35.6471	29.7436		22.0048	29.0969	24.9549	32.6035	37.4983	24.2488		24.4623	37.6837	28.7546	27.0557	39.5645	21.5206
	16.5166	0.282277	0.105808	1.70394	-0.275509	-1.62659	-0.363217		-0.453492	1.2674	0.852304	0.41892	0.0650176	0.0983921		-0.21412	-2.4192	1.17165	2.17181	-2.46648	-1.62737		21.2573	29.5463	23.4646	29.0042	35.4283	30.1893		21.7783	28.3462	25.1401	32.7264	37.6194	24.4775		24.4767	37.7841	28.9989	28.1242	38.8875	21.7575
	16.5332	0.363717	0.363003	1.73165	-0.446992	-1.52078	-0.29454		-0.88106	1.20491	0.81884	0.376437	0.0352128	0.102763		-0.255822	-2.3359	1.21661	2.20146	-2.48671	-1.38982		20.926	29.4098	22.9132	29.5736	35.4148	30.4931		21.0722	28.1314	25.2911	33.2247	37.3787	24.4576		24.4202	37.1623	29.3271	29.3693	39.3099	22.1586
	16.5499	0.409094	0.336406	1.63963	-0.497158	-1.57724	-0.417624		-1.11606	1.1431	0.782052	0.224097	0.27913	0.0484955		-0.212916	-2.36823	1.47055	2.1514	-2.39267	-1.266		20.6304	29.433	22.141	29.8411	35.508	30.4335		20.602	28.3496	25.2798	33.1908	37.3746	23.4095		24.686	36.212	29.6932	30.3232	39.7208	22.5904
	16.5666	0.41997	0.304415	1.62174	-0.429633	-1.52844	-0.80901		-0.966684	1.11847	0.793645	0.00431075	0.0908196	0.0392463		-0.0094013	-2.52843	1.87294	2.17603	-2.16126	-1.29162		21.1883	29.7473	21.5896	30.0003	35.8908	30.0029		20.4344	28.5028	25.2417	32.7365	37.6468	21.7658		24.7942	37.9335	29.8631	31.0648	40.2127	22.812
	16.5832	0.124013	0.359568	1.47298	-0.153205	-1.68805	-1.0335		-0.58842	1.07217	0.698836	-0.0204348	-0.383387	-0.0469619		0.0413993	-2.10991	2.03128	2.15072	-2.10506	-1.10307		21.6856	30.1677	21.3278	29.8899	36.498	29.6425		20.6286	28.3625	25.2968	32.7697	37.8986	21.6525		25.0741	41.533	29.9676	31.6726	41.3899	23.0235
	16.5999	-0.201858	0.493993	1.39215	0.0609698	-1.67408	-1.14356		-0.462878	1.05542	0.722842	0.0385394	-0.751273	-0.187697		0.0875462	-1.51441	1.91749	2.0977	-2.26595	-1.0248		21.7536	30.297	21.0871	29.6477	37.9839	29.6244		20.8802	28.3508	25.3536	32.8561	38.4326	21.8243		25.2891	43.2098	30.3079	31.9217	43.4581	23.32
	16.6166	-0.196367	0.332548	1.18838	0.0572722	-1.41235	-1.17132		-0.547848	1.07458	0.668902	0.0951909	-0.591644	-0.130975		0.138423	-1.71756	1.74579	2.11103	-2.06619	-1.29111		21.5891	30.7057	20.9458	29.6265	39.249	30.154		20.7363	28.3801	25.0497	32.2582	38.5164	21.8752		25.1484	44.6396	31.1566	32.0275	46.2282	22.1782
	16.6332	0.107368	0.302014	0.905817	0.163501	-1.36622	-1.1322		-0.886857	1.04021	0.674087	0.122237	-0.402618	-0.265001		0.0424919	-1.62164	1.70424	2.06064	-1.98552	-1.44083		21.5317	30.6697	20.8126	29.6624	40.4332	30.679		20.3078	28.4512	24.9226	30.3707	38.2216	21.9799		24.1536	46.7899	31.4031	32.1868	47.8932	21.8491
	16.6499	0.207708	0.226884	0.691353	0.216555	-0.540863	-1.08642		-1.15382	0.959009	0.821594	0.306047	-0.270044	-0.154049		-0.129251	-1.36208	1.73108	2.05799	-2.08485	-1.70345		21.7898	30.6717	21.108	29.3515	41.56	30.8675		19.9967	28.8787	24.8498	29.7503	38.6526	22.3137		23.7916	48.284	30.9263	31.5192	49.9147	21.8923
	16.6666	0.0808634	0.214881	0.379753	0.200827	-0.0538312	-1.00518		-1.21617	1.28442	0.842933	0.405375	-0.382251	-0.124811		-0.170272	-1.30538	1.7916	2.18135	-2.11428	-1.73423		22.2996	31.4079	21.7027	28.4235	42.4813	31.9601		19.9488	29.0802	24.7162	29.636	39.2031	22.7696		23.6782	47.8117	30.5884	31.0417	51.3509	21.1931
	16.6832	0.00262147	0.0384178	0.211965	0.205347	0.0405036	-1.03726		-1.25057	1.62105	0.85688	0.451869	-0.218574	-0.209376		-0.191591	-1.42874	1.86119	2.09606	-2.22763	-1.63834		22.8201	32.1774	22.0684	27.3223	42.8424	33.0187		20.2967	28.8369	24.7663	29.6242	39.8122	22.7367		23.4344	47.7465	30.3205	30.2856	52.3139	21.41
	16.6999	-0.0270181	-0.10213	0.105372	0.291275	0.0796742	-0.942109		-1.22695	1.77518	0.801803	0.478584	0.273745	-0.304531		-0.155318	-1.52968	2.21112	2.09346	-2.05845	-1.77672		23.2429	32.5258	22.5711	26.7616	43.2403	33.0988		20.6507	28.5812	24.7236	29.5321	41.1686	22.7676		23.3941	48.7476	30.2367	29.352	53.641	21.5368
	16.7166	-0.178999	0.0507512	0.0566269	0.548298	0.139594	-0.908249		-1.18258	2.04853	1.0592	0.467711	0.0457981	-0.21439		-0.249386	-1.32332	2.31271	2.10138	-1.70597	-1.81873		23.3874	32.1894	23.1091	26.4158	43.824	33.6538		20.9389	28.2954	24.6406	29.7617	41.9009	23.2002		23.5251	49.0335	30.4486	28.5991	55.1367	21.4897
	16.7332	-0.0987979	0.150748	-0.0384749	0.768178	0.499935	-0.912565		-1.48571	2.0984	1.28546	0.48463	0.101129	-0.0469036		-0.502355	-0.639976	2.32098	2.13165	-1.19718	-1.87509		22.8375	32.1148	23.2987	26.5791	44.1324	33.6972		21.5966	28.1116	24.7901	29.9861	41.5583	23.2683		23.7043	46.5756	30.7763	28.3268	56.1485	21.4187
	16.7499	-0.0369853	-0.0375314	-0.090834	0.569638	0.717075	-1.0764		-1.7594	2.07164	1.38241	0.518228	0.0925812	0.186215		-0.623073	-1.04088	2.46189	2.3353	-1.05358	-2.027		22.7546	31.9595	23.5748	27.0932	43.7717	34.268		21.5965	27.8123	25.1223	30.3869	40.6478	22.9245		23.4992	43.5195	31.1929	28.368	56.6181	21.2157
	16.7666	0.0187301	-0.339408	-0.170524	0.524959	0.648059	-1.17304		-1.75195	2.07799	1.28309	0.507765	-0.0278519	0.300769		-0.525675	-1.4304	2.68233	2.85493	-0.981347	-1.95313		23.0246	31.7178	24.0242	27.2505	43.1246	34.2114		21.3293	28	25.3732	30.2144	39.6819	23.017		23.6757	42.3495	31.0453	28.3162	55.4219	20.9974
	16.7832	-0.0261814	-0.622636	-0.0107743	0.599922	0.295849	-1.14743		-1.71473	2.12463	1.31555	0.574203	-0.213491	0.457353		-0.436618	-1.03666	2.88014	2.83574	-1.04409	-1.79408		22.9353	32.4111	24.3488	27.0507	42.6973	33.6993		20.9386	28.0699	25.5451	29.9436	39.3676	23.8956		24.0449	41.1903	30.6153	28.242	53.2449	21.0536
	16.7999	-0.301429	-0.675711	0.053325	0.662636	0.658781	-1.00277		-1.68392	2.13456	1.30621	0.769546	-0.443549	0.558514		-0.0702562	-0.973753	2.946	2.77774	-0.518417	-1.52761		22.7578	34.4646	24.5068	26.9053	42.2314	33.4642		20.4809	27.6398	25.6776	29.6951	39.8785	24.0775		24.0979	39.3638	30.4206	28.2584	51.9454	20.9137
	16.8166	-0.490367	-0.661834	0.0132906	0.699687	0.385577	-1.11309		-1.7153	2.28028	1.17598	0.781323	-0.60228	0.452393		0.193688	-1.00368	2.95179	2.93958	0.182999	-1.30064		22.9593	35.2265	24.2281	26.7682	41.3033	33.4919		20.675	27.3956	25.8676	29.3336	39.5974	23.9234		24.2787	37.7896	30.1101	28.6743	50.5185	20.8968
	16.8332	-0.538373	-0.709059	0.0335577	1.11252	0.457601	-1.31633		-1.77323	2.19934	1.09387	0.759846	-0.589789	0.555008		0.34547	-0.941536	2.94895	3.07261	0.655018	-1.22723		22.87	34.9337	23.93	26.7286	40.4135	32.129		20.7797	27.76	26.0261	28.9529	39.2076	24.1675		24.5693	37.9695	29.9007	28.9253	49.3126	21.1252
	16.8499	-0.507706	-0.666995	-0.021949	1.28503	0.406179	-1.29384		-1.80911	2.13019	1.09133	0.918941	-0.769291	0.597571		0.381538	-0.905852	2.9198	3.16143	1.02611	-1.23441		22.9022	34.9824	23.5303	26.8209	40.0768	31.0777		20.3864	28.0393	26.1186	28.8188	38.5664	27.0606		24.7676	37.8225	29.9338	28.9652	48.4505	20.8624
	16.8666	-0.456007	-0.713225	-0.0380058	1.23352	0.414889	-1.38854		-1.79605	2.06203	1.1802	1.2548	-1.42447	0.656895		0.463664	-1.02422	2.68369	3.18003	1.0519	-1.0969		22.9174	35.3962	23.1654	27.0188	39.8416	30.4387		20.7233	28.1827	26.3771	29.2388	37.5126	31.6997		24.7453	36.6071	29.459	28.8676	46.9973	20.3629
	16.8832	-0.337929	-0.877494	-0.0111572	0.93226	0.414215	-1.38088		-1.8145	1.95935	0.881714	1.32734	-1.51158	0.637549		0.555103	-1.38951	2.53781	3.33769	0.586596	-0.898271		22.9235	36.543	23.0772	27.0315	39.1795	29.9844		21.0652	28.3103	26.6672	29.6964	37.1641	34.9036		24.598	36.0239	28.9504	29.0611	45.872	20.5089
	16.8999	-0.313985	-0.983914	0.0357911	0.72791	0.085814	-1.446		-1.67242	1.99893	0.703866	1.65893	-1.65115	0.56676		0.542059	-2.13589	2.36578	3.61599	0.335841	-0.747287		23.3011	37.1047	23.3558	26.5821	38.8664	30.3514		21.234	28.6187	26.629	29.7044	37.5109	37.6402		24.7102	35.7865	28.7453	29.1423	45.4026	20.9449
	16.9166	-0.195457	-0.968307	0.163042	0.758229	0.00143931	-1.32487		-1.63645	2.22417	0.709079	1.83441	-1.49002	0.510935		0.610816	-2.42532	2.27704	3.9209	0.554715	-0.71712		23.5781	37.4338	23.5726	26.1642	38.8944	30.169		21.1544	28.8963	26.3563	29.7709	37.8896	40.2466		24.6304	35.0414	28.7019	29.3749	44.0822	21.1598
	16.9332	-0.244268	-0.992505	0.153511	0.674716	0.118693	-1.32103		-1.53381	2.39369	0.814887	2.05958	-1.24686	0.540238		0.576741	-2.12597	2.29288	3.67283	0.644534	-0.510336		23.5505	37.6679	23.5086	26.0435	38.5518	30.2373		21.4145	28.6908	26.2127	30.5206	38.561	41.6435		24.1933	34.1793	28.6719	29.8673	43.0712	21.1722
	16.9499	-0.235701	-0.809312	0.252402	0.650411	0.365232	-1.35957		-1.42387	2.45388	0.809886	2.2424	-1.30259	0.781196		0.760968	-2.40916	2.2829	3.78485	1.59236	-0.394447		23.9034	36.6348	23.378	26.5627	38.3149	30.037		21.9244	28.8793	26.2957	31.414	38.7456	42.2594		23.5629	33.8476	28.4667	30.3918	42.523	21.2427
	16.9666	-0.228885	-0.730018	0.386469	0.46532	0.32324	-1.50752		-1.22954	2.50353	0.764057	2.31157	-1.19637	1.08608		0.648692	-2.57617	2.21711	3.80669	1.20849	-0.338094		24.3377	34.8483	23.2643	27.0425	38.1356	29.3		22.5299	29.3003	26.1498	32.2394	38.2795	43.2408		23.3153	33.3838	28.5062	30.7837	41.8593	21.4296
	16.9832	-0.0890466	-0.585979	0.515794	0.278233	-0.0306278	-1.46929		-0.706524	2.41542	0.730603	2.21452	-0.708141	1.1947		0.564401	-2.52971	2.09082	3.60752	0.90079	-0.450215		24.23	33.8994	23.317	27.4337	38.6747	28.8158		22.8875	29.103	25.9716	33.1271	37.6617	44.026		23.3175	33.046	28.7842	30.6574	41.5786	21.8009
	16.9999	-0.0677734	-0.684131	0.814728	-0.0997057	-0.376569	-1.29067		-0.552618	2.1876	0.716584	2.15511	-0.15902	1.26922		0.577679	-2.38895	2.09611	3.40065	0.628554	-0.455723		24.2422	33.0857	23.4316	27.7932	39.5551	28.5186		23.1742	28.897	25.9061	33.8132	38.0843	44.2881		23.4531	32.1435	29.4352	30.3391	41.3145	22.2349
	17.0166	-0.0866248	-0.742972	1.39577	-0.207689	-0.378767	-1.19524		-0.332961	1.9621	0.688325	2.03443	-0.119295	1.31039		0.661924	-2.38139	2.05551	3.29444	0.166814	-0.431194		24.2794	32.5361	23.8324	27.9708	40.116	28.6959		23.3997	28.815	25.9548	33.9949	39.0437	42.5752		23.7374	31.6767	29.9768	30.2403	41.3072	22.5886
	17.0332	-0.19558	-0.774097	1.7196	-0.32044	-0.272629	-1.08504		-0.102004	1.86222	0.674967	1.75267	-0.119655	1.36395		0.708539	-2.38762	2.06772	3.14934	-0.348309	-0.542357		24.743	31.9731	24.143	28.0802	40.1185	28.9254		23.4698	28.3555	26.1114	33.5415	39.9445	38.5926		23.6286	31.2403	30.387	30.3327	41.3089	23.0573
	17.0499	-0.158237	-0.708987	1.81659	-0.352234	-0.0804082	-1.06518		-0.04848	1.74824	0.663904	1.58369	-0.0833527	1.40218		0.688071	-2.28812	2.14749	2.90032	-0.595506	-0.683824		25.1119	30.9572	24.2312	28.2082	40.3547	28.583		23.3727	28.1584	26.0047	33.1976	40.739	35.6474		23.3229	30.7608	30.3864	29.9777	40.7396	23.1176
	17.0666	-0.202282	-0.63127	1.78099	-0.480299	0.0959835	-1.03112		-0.0248289	1.67099	0.596268	1.12317	-0.0637287	1.36109		0.762412	-2.02248	2.23233	2.37364	-1.07256	-0.742402		24.8825	29.7428	23.9565	28.1749	40.9123	28.2566		22.9531	28.2908	25.8315	33.1521	41.538	33.2049		22.9182	30.1671	30.0857	29.32	40.5996	22.9087
	17.0832	-0.366822	-0.463367	1.85664	-0.652711	0.474207	-1.15849		-0.237856	1.41245	0.507259	1.01185	-0.218858	1.36763		0.702665	-1.99793	2.27782	1.91216	-1.52504	-0.730782		24.6951	29.0729	23.6661	28.2463	41.0553	28.029		23.3218	28.3916	25.6678	32.5772	42.0632	31.4354		22.8669	30.0656	29.8058	28.6362	41.1711	22.832
	17.0999	-0.355223	-0.414018	1.93931	-0.711242	1.27655	-1.37927		-0.403137	1.23215	0.331337	0.859286	-0.22378	1.28597		0.592948	-2.37455	2.34385	1.85455	-1.92387	-0.810923		24.957	28.8305	23.5202	28.3316	40.9766	27.7692		23.8441	28.5367	25.6101	31.9524	41.9118	30.1817		22.9663	29.8623	29.54	27.9543	41.2195	22.9188
	17.1166	-0.458684	-0.503437	1.78056	-0.72281	1.34631	-1.60884		-0.477265	1.20424	0.16139	0.441897	-0.174837	0.872135		0.49986	-2.5093	2.43897	1.69484	-3.0842	-0.941504		24.8904	28.6051	23.6804	27.9514	40.7517	27.8357		24.2459	28.6976	25.6485	31.3497	42.0184	28.9783		23.1532	29.5223	29.2385	27.6219	41.6444	23.2758
	17.1332	-0.456158	-0.542635	1.71266	-0.702882	0.317355	-1.77363		-0.659969	1.14607	0.0836099	0.233438	-0.295805	0.710271		0.279428	-2.70188	2.55388	1.59058	-3.33393	-1.02436		24.9559	28.0905	23.9083	27.7558	40.2831	28.0657		24.2403	28.7236	26.0102	30.9588	42.2226	27.7945		23.1607	29.7932	28.8072	27.123	42.3272	23.3459
	17.1499	-0.513046	-0.569365	1.65497	-0.660748	-0.015609	-1.66912		-0.976796	0.954851	0.0930788	0.142604	-0.0749871	0.74274		0.202312	-2.96653	2.70901	1.59191	-3.68722	-0.918193		25.0384	28.1904	23.9943	27.6961	39.5471	28.4458		23.8809	28.707	26.3732	30.8645	43.0158	26.6292		22.7188	30.7073	28.3434	27.111	42.5377	23.0484
	17.1666	-0.520685	-0.464401	1.19684	-0.753446	-0.111238	-1.63822		-1.07188	0.931522	0.0473632	0.0652378	-0.394149	0.624829		0.101176	-3.11047	2.72549	1.70074	-3.68229	-0.979665		25.0508	28.5334	23.7713	27.6272	39.3961	28.8374		23.8182	28.7633	26.672	30.8634	42.5053	25.2897		22.2812	31.1436	27.5463	27.4215	42.3544	22.6998
	17.1832	-0.554201	-0.348576	0.588563	-0.68506	-0.205646	-1.77518		-1.19645	0.944045	0.118539	0.00159623	-0.0381428	0.966684		-0.011727	-2.95962	2.71473	1.90457	-3.52308	-1.06007		25.0432	27.9463	23.4387	27.6685	39.5099	28.5289		23.9991	28.7495	26.7487	30.9583	41.494	23.8717		22.0766	31.4885	27.0378	27.7615	41.0678	22.9598
	17.1999	-0.447055	-0.369022	0.391407	-0.519098	-0.356345	-1.87399		-1.35363	0.858468	0.146588	0.0914242	0.0204358	1.06953		-0.275565	-2.79466	2.65916	2.38577	-3.37662	-1.19059		24.7858	27.2041	23.2219	27.7288	39.8077	28.2836		23.9055	28.8159	26.7402	30.9955	40.6417	23.237		22.2029	31.803	27.2799	27.9911	40.4514	23.1514
	17.2166	-0.540283	-0.403731	0.397971	-0.491037	-0.624499	-1.88739		-1.3946	0.789201	0.227569	0.5245	0.101169	1.01852		-0.422719	-2.77478	2.52866	2.51781	-3.32055	-1.28121		24.5521	27.1254	23.2516	27.7585	39.9209	28.3927		24.2106	28.6716	26.795	30.9428	39.9896	23.118		22.2288	32.0417	28.8016	28.1071	40.1253	23.3304
	17.2332	-0.592948	-0.374852	0.448755	-0.484861	-0.734026	-1.84459		-1.1843	0.73145	0.359046	1.50649	0.518394	1.06123		-0.61775	-2.80009	2.48965	2.58776	-3.39873	-1.29807		24.5242	27.1109	23.1989	27.8846	39.7372	28.1298		24.5359	28.465	26.8149	30.938	39.3931	23.0288		22.3793	32.6495	30.6474	28.2053	39.297	23.4678
	17.2499	-0.417665	-0.446794	0.237508	-0.450722	-0.827853	-1.62741		-0.953224	0.753245	0.410452	2.03167	0.796611	1.20977		-0.558086	-2.75449	2.48468	2.48655	-3.31309	-1.30488		24.5802	27.1138	23.2794	27.6314	40.0531	28.0186		24.4474	28.5177	26.6795	31.0044	38.9708	23.2739		22.8565	32.6415	32.1487	29.6496	39.2353	23.2852
	17.2666	-0.492245	-0.42456	0.137884	-0.536055	-1.62696	-1.30872		-0.91284	0.838461	0.547839	2.09507	0.75795	1.21826		-0.661201	-2.74559	2.46011	2.25157	-3.55849	-1.34501		24.2606	27.7831	23.2848	27.4577	41.1441	28.6102		24.5956	28.5967	26.5685	31.0378	38.8289	24.0719		22.9007	32.693	33.1601	31.171	39.1691	23.3258
	17.2832	-0.596687	-0.326719	0.146615	-0.483925	-1.7505	-1.12675		-0.856567	0.829066	0.773607	2.11634	0.508363	1.27496		-0.914643	-2.70839	2.4125	2.27669	-3.74471	-1.35697		24.0276	27.9879	23.2013	27.4827	42.2977	29.0806		24.5669	28.7861	26.5448	31.1263	39.1537	24.6931		22.9542	32.8727	34.0125	31.8577	39.0092	23.1198
	17.2999	-0.636001	-0.212389	0.181599	-0.340012	-1.46262	-0.862665		-0.885134	0.88563	0.889195	2.11557	0.164756	1.27363		-1.02712	-2.55956	2.26533	2.29054	-3.87015	-1.4313		23.9216	28.2924	23.1719	27.3401	43.3447	28.8158		24.596	29.3309	26.4693	31.0113	39.4963	25.4972		23.2649	32.3885	34.7196	32.1575	38.798	23.3927
	17.3166	-0.748544	-0.214021	0.13414	-0.41545	-1.53973	-0.929086		-0.904289	0.905996	0.90717	2.32504	-0.380615	1.46253		-1.23245	-2.37732	2.16895	2.20312	-3.92421	-1.49328		24.0824	28.5379	23.1477	27.1239	44.4652	28.2658		24.8371	29.8894	26.3143	30.585	39.4156	26.3127		23.4934	31.6708	35.4007	31.9162	38.8813	23.5458
	17.3332	-0.744641	-0.309207	0.21215	-0.373288	-1.562	-0.722846		-0.883652	1.07635	0.836284	2.42299	-0.57083	2.00874		-1.46138	-2.44215	2.13813	2.03453	-4.1171	-1.48276		24.2681	28.8401	23.2438	26.9905	45.1359	28.0118		25.0258	30.3622	26.2093	30.4588	38.8267	26.9893		23.3218	31.639	36.1887	31.6927	38.9537	23.5358
	17.3499	-0.682239	-0.270978	0.364947	-0.476995	-1.64776	-0.537926		-0.986582	1.22116	0.728974	2.39513	-0.860092	1.94004		-1.62733	-2.35621	2.00324	1.792	-4.13809	-1.32745		24.2747	29.5422	23.5016	27.3697	45.3341	27.8947		24.7784	30.9028	26.0728	30.206	38.6204	28.0227		23.216	31.6934	36.7137	31.5701	39.0041	23.1245
	17.3666	-0.698165	-0.178235	0.407319	-0.574269	-1.73361	-0.36009		-1.00231	1.36832	0.755127	2.39052	-0.762204	1.92695		-1.6027	-2.33621	1.90061	1.34073	-4.01808	-1.28085		24.3447	30.6564	23.7089	27.4572	45.9635	27.673		25.3357	31.205	25.9412	30.0711	38.1761	29.7876		23.6817	31.8181	36.7571	31.9804	38.7715	22.6967
	17.3832	-0.691742	-0.211342	0.275695	-0.408283	-1.77007	-0.215181		-1.00662	1.39564	0.682598	2.03802	-0.68594	1.93605		-1.56329	-2.37382	1.9338	1.41543	-3.98309	-1.18535		24.5616	31.5822	23.8957	27.5728	46.6592	27.2536		25.3647	31.1744	25.9355	30.3082	37.9895	30.2054		24.2251	31.7448	36.2	33.2758	39.3956	22.605
	17.3999	-0.741788	-0.212082	0.119449	-0.304507	-1.75522	-0.270331		-1.18708	1.3879	0.53044	1.39112	-1.03212	1.78561		-1.62884	-2.31862	2.00424	1.53759	-3.97132	-1.16218		24.5775	32.316	24.4356	27.7967	47.349	27.8253		25.1974	30.7535	26.0715	31.2221	38.1405	30.0313		24.5427	32.2959	35.3172	34.3612	40.0952	22.88
	17.4166	-0.854633	-0.23069	0.208221	-0.286397	-1.99147	-0.457816		-0.982769	1.50296	0.494567	0.937752	-1.16849	1.65654		-1.75638	-2.33367	2.00832	1.73045	-4.09789	-1.27992		24.4636	32.2382	24.933	28.3457	47.5442	27.8133		24.7887	30.3627	26.2867	32.0215	38.2475	29.7725		24.4129	32.6026	34.6303	33.5821	39.9848	24.0156
	17.4332	-0.824467	-0.104614	0.410103	-0.127817	-1.70107	-0.61367		-0.903744	1.62846	0.400316	0.898357	-0.896692	1.65298		-1.76991	-2.2514	2.06673	2.01803	-4.05908	-1.27419		24.5502	32.1352	25.1721	28.4933	47.3047	27.373		24.308	30.0447	26.0943	32.827	38.0178	30.1971		24.6204	33.1119	34.3938	32.7861	40.094	24.2727
	17.4499	-0.813873	-0.114978	0.288836	-0.311638	-1.13486	-0.611022		-0.147487	1.76472	0.29724	0.983617	-0.377052	1.68767		-1.74341	-2.22609	2.13173	2.11566	-4.05765	-1.29119		24.6722	32.8239	25.0925	28.4726	47.1698	26.8633		24.263	29.9506	25.7724	33.1914	37.3347	31.4729		24.5939	34.3624	34.3484	32.3728	40.2319	24.4251
	17.4666	-0.807918	-0.0260909	0.249545	-0.366649	-0.92995	-0.775059		0.192502	1.71331	0.134896	0.932876	0.0882542	1.79421		-1.76953	-2.24468	2.21463	2.08263	-4.10823	-0.952148		24.4639	33.3056	25.0838	28.9765	47.4755	26.9467		24.3249	29.9179	25.8278	33.3957	37.2342	32.2996		24.763	35.5964	34.419	32.5008	41.142	23.7211
	17.4832	-0.728789	0.233951	0.440929	-0.0679246	-0.7672	-1.1661		0.206076	1.7616	0.107611	0.745407	0.168896	1.59372		-1.71553	-2.29632	2.19708	2.07197	-4.27925	-0.873043		24.2716	33.1842	25.0303	29.5182	47.4092	26.953		24.2952	29.9815	25.9012	33.8055	36.8807	33.3682		25.0326	36.8947	34.3215	33.2209	42.3197	24.0422
	17.4999	-0.794643	0.261412	0.830338	0.340681	-0.672874	-1.52355		0.316766	1.72185	0.135854	0.725995	0.472631	1.05774		-1.50494	-2.30573	2.1596	2.19123	-4.34443	-0.793088		24.3574	32.5235	24.9877	29.8029	47.4624	27.1041		24.3227	29.9241	26.0677	35.1979	36.6497	33.5104		25.3159	37.3222	33.9566	33.7666	43.1717	25.449
	17.5166	-0.855787	0.0953826	1.02939	0.638338	-0.604141	-1.6612		0.400272	1.72318	0.0317596	0.682948	0.519296	0.810713		-1.49083	-2.41288	2.16854	2.21813	-4.41683	-0.734425		24.4744	32.1366	25.1457	29.7023	47.6514	27.4147		24.3183	30.0051	26.463	36.8845	36.5075	32.6169		25.5215	37.5451	33.7489	34.1232	44.1141	26.3678
	17.5332	-0.913247	0.0348438	0.988833	0.681949	-0.509404	-1.64716		0.443038	1.75649	-0.109046	0.534936	0.421098	0.770082		-1.5372	-2.33583	2.17027	2.10895	-4.60424	-0.67534		24.3504	31.397	25.3031	29.8059	47.6267	27.6677		24.0348	30.0215	26.8665	37.9976	36.8356	32.0089		25.198	37.7682	33.1998	33.6528	44.6101	27.2839
	17.5499	-1.00238	-0.0331236	1.12324	0.647693	-0.334502	-1.65828		0.409023	1.91141	-0.021223	0.405347	0.196712	0.706412		-1.53142	-2.22029	2.23767	1.90401	-4.75957	-0.672935		24.1305	30.6936	25.0694	30.5671	47.4325	27.844		24.1176	30.4192	27.1496	38.5148	37.2277	32.6291		24.6279	37.7009	32.578	32.409	44.157	27.2778
	17.5666	-1.0103	0.00581219	1.23659	0.744086	-0.356557	-1.61239		0.303472	2.16847	0.0608429	0.167547	0.295909	0.719785		-1.50422	-2.26137	2.22904	1.81585	-4.65544	-0.543403		24.2999	30.8768	24.7233	31.9102	47.1042	27.1515		24.733	30.7849	27.2226	38.2549	37.6829	32.9335		24.2195	37.1563	32.2842	31.6438	43.2569	26.9072
	17.5832	-0.965375	0.203401	1.16116	1.0224	-0.484685	-1.53571		0.139967	2.09962	0.121913	0.0113072	0.397763	0.63723		-1.41524	-2.34116	2.10471	1.70666	-4.4677	-0.496456		24.4142	31.1464	24.4217	33.3606	47.3129	26.8501		25.0862	30.9284	27.2418	37.9855	37.9047	32.9396		23.9613	37.3054	31.7718	31.7697	43.0113	26.2816
	17.5999	-0.966938	0.176233	1.05357	1.14878	-0.868952	-1.50535		-0.043727	1.87722	0.219904	0.0425471	0.0528421	0.565134		-1.10234	-2.27603	1.86523	1.52251	-4.35646	-0.488379		24.2948	31.0018	24.3851	34.6643	47.4902	26.6412		25.0188	30.6249	27.5507	37.71	38.9475	31.9718		23.7938	37.4923	31.2736	32.1148	42.9903	26.6088
	17.6166	-0.967374	0.152669	1.21059	1.25931	-1.45017	-1.51533		-0.869926	1.7302	0.268583	0.0675642	-0.419873	0.51052		-1.08515	-2.23777	1.6647	1.38574	-4.22965	-0.505028		24.2192	30.9168	24.4115	35.5169	47.5487	26.6255		25.1506	30.1011	27.8194	38.0929	40.7149	30.7952		23.8035	36.9731	30.8129	32.3035	42.5221	26.9382
	17.6332	-0.960432	-0.076112	1.16891	1.1833	-1.65688	-1.47767		-1.10907	1.77084	0.348357	0.156165	-0.822138	0.379804		-0.926938	-2.09158	1.56852	1.59021	-3.52876	-0.856892		24.1753	30.9302	24.5766	36.0159	47.0484	26.7419		25.2175	29.7649	27.4821	38.9793	43.2992	30.287		23.5255	35.4261	30.3099	32.1228	40.8875	27.6981
	17.6499	-0.767464	-0.235715	1.30497	0.930192	-1.82851	-1.38922		-1.04594	1.90722	0.388618	0.235305	-0.046177	0.541484		-0.834958	-1.9325	1.52493	1.79573	-2.93664	-0.923104		24.3731	31.3413	24.7277	36.8351	46.5647	26.7527		25.378	29.6492	27.0201	39.0432	45.6132	29.4793		23.225	34.1442	30.3337	32.5507	39.1643	27.3882
	17.6666	-0.671988	-0.185418	1.44924	0.495003	-1.88503	-1.36436		-1.16742	2.00767	0.41055	0.18579	0.207044	0.987784		-0.847135	-1.8263	1.49432	1.84615	-2.97928	-0.972417		24.5999	32.0839	25.0898	37.0763	46.421	26.5574		25.4851	29.5728	26.5089	37.8401	46.9899	29.5767		23.0721	33.6415	30.5232	33.0472	38.8546	26.3881
	17.6832	-0.741861	-0.250991	1.61408	0.315965	-1.45961	-1.42755		-1.23124	1.99671	0.45375	0.192958	0.394592	1.06726		-0.850828	-2.009	1.53497	1.87013	-3.01632	-0.771516		24.6271	33.1552	25.2208	36.7616	46.281	26.3713		25.3375	29.8184	26.0429	36.8058	47.7053	29.468		23.4651	33.5678	30.5537	33.1987	38.8497	25.8786
	17.6999	-0.747624	-0.20621	1.93737	0.279306	-1.44351	-1.61689		-1.36488	1.79853	0.465768	0.188792	0.485908	1.23639		-0.825904	-2.25312	1.48601	2.23041	-3.03444	-0.699723		24.9112	33.9792	25.531	36.5953	45.9177	26.4013		24.9892	29.7705	25.815	36.3299	48.0012	28.6301		23.8808	33.4309	30.5453	33.8433	39.0666	25.2838
	17.7166	-0.640954	-0.0831809	2.18717	0.254184	-1.56676	-1.68184		-1.34123	1.62938	0.396144	0.200385	0.665722	1.34553		-0.796821	-2.39016	1.36105	2.46684	-2.33684	-0.756784		25.2044	34.4232	26.0912	35.9134	45.8999	26.2855		25.0827	29.6461	25.8131	36.4194	47.5715	27.9509		24.1775	33.611	30.3335	34.4108	39.7799	25.2413
	17.7332	-0.682312	-0.0939119	2.48556	0.276714	-1.49178	-1.50856		-1.31538	1.31802	0.289436	0.149996	0.575083	1.52894		-0.849503	-2.47987	1.45563	2.51047	-1.92747	-0.937599		25.1808	34.3456	26.4669	34.3086	46.7464	26.2939		24.6307	29.9391	26.1217	36.0731	47.2201	27.5456		24.129	33.66	30.0811	34.2321	40.102	25.0572
	17.7499	-0.613236	-0.338134	2.70058	0.0329813	-0.956481	-1.17165		-1.41136	1.25788	0.169862	0.281204	0.410812	1.69373		-0.910349	-2.3339	1.50098	2.62898	-1.81281	-0.857815		25.3264	34.3258	26.6068	32.4502	47.1732	26.2992		24.7817	30.5658	26.5495	35.8576	47.0461	27.1607		23.9971	33.4581	30.2067	33.6741	40.1342	24.7448
	17.7666	-0.313531	-0.428098	2.54427	-0.145669	-0.766476	-1.09691		-1.27458	1.25632	0.0446935	0.149837	0.46972	1.57001		-0.878123	-2.14654	1.54692	2.81185	-1.92782	-0.732987		25.5115	34.4207	26.9198	31.243	47.1374	26.4592		25.5719	31.4156	26.762	35.5173	46.0799	26.8924		23.9527	32.9892	30.3931	33.3147	40.438	24.4018
	17.7832	-0.262811	-0.419312	2.56846	-0.21029	-0.634651	-1.14745		-1.1153	1.19525	0.00266651	0.126485	0.858581	1.47957		-0.795082	-2.06736	1.61765	2.89959	-1.96767	-0.675249		25.5344	34.6486	27.5176	30.5758	47.2466	26.4669		25.9989	31.7312	26.9293	34.8061	44.415	26.9486		23.7309	33.5533	30.6318	33.365	40.8255	24.1778
	17.7999	-0.234369	-0.455623	3.14639	-0.165441	-0.615293	-1.12633		-1.24432	1.14793	-0.00811724	0.0992666	0.984301	1.54584		-0.952558	-1.90803	1.64501	2.72268	-2.54097	-0.582874		25.6172	34.9115	28.0213	30.1832	47.652	26.2677		26.3502	31.482	27.4718	34.2758	42.0999	26.6126		23.6327	34.9763	30.7859	33.3136	41.9014	24.0892
	17.8166	-0.337341	-0.504338	3.18779	-0.229207	-0.500758	-0.997403		-1.44671	0.930653	0.0134749	0.0749958	0.0816575	1.20253		-1.10601	-1.70857	1.63829	2.41068	-2.80779	-0.504217		25.4063	34.7683	28.5173	29.6783	47.9641	26.1221		26.3889	31.3797	27.8922	34.1914	40.1234	26.3486		23.8559	35.9444	30.433	32.373	43.3441	24.3034
	17.8332	-0.405471	-0.586873	2.8381	-0.295207	-0.734449	-0.868175		-1.44144	0.731271	0.115062	0.133114	-0.30979	0.938911		-1.14553	-1.53205	1.69077	2.17923	-2.6863	-0.626553		25.1161	34.2695	28.8022	30.3154	47.8882	26.1767		26.4249	31.2849	28.1812	34.7875	39.3092	26.3394		23.8453	36.2905	30.4296	31.528	43.1473	23.9912
	17.8499	-0.34712	-0.323979	2.97133	-0.386872	-1.12229	-0.843258		-1.51424	0.590585	0.237251	0.219647	-0.499998	0.591279		-1.01702	-0.634979	1.85277	2.01452	-2.57993	-0.832751		25.1705	33.5955	29.0648	30.9097	47.7871	26.335		26.2462	31.1381	28.1865	35.263	38.8971	26.639		23.2808	37.5638	30.6757	31.2353	43.5343	23.9202
	17.8666	-0.281296	-0.271593	3.09644	-0.429561	-1.01726	-0.772246		-1.42068	0.605389	0.290986	0.426433	-0.599883	0.393532		-0.82829	-0.214077	2.01083	1.64043	-2.50636	-0.871834		24.896	33.6583	29.0929	31.1309	48.0286	26.5048		25.6567	31.3559	27.8296	35.9057	38.7093	26.9312		22.7696	38.3567	31.4989	31.0376	43.7685	24.5074
	17.8832	-0.207073	-0.228882	3.43642	-0.519607	-1.11585	-0.824612		-1.44282	0.618847	0.339464	0.58225	-0.749721	0.292916		-0.572254	0.0174909	2.02689	1.40128	-3.05031	-0.877968		24.7503	33.7365	28.9808	31.2951	47.8976	26.8049		25.0794	31.2663	27.4207	35.9515	38.651	27.4738		22.6951	38.3869	32.7371	31.1669	43.8702	25.1941
	17.8999	-0.0545795	-0.172375	3.26671	-0.693329	-1.3535	-1.02988		-1.35286	0.785795	0.46155	0.593233	-0.913246	0.0719599		-0.487301	0.118922	1.90109	1.35932	-3.56401	-0.472377		24.8007	33.9597	28.9517	31.6356	47.3397	26.6466		24.8537	30.8744	27.1057	35.9798	38.6817	27.8599		23.0531	38.3569	33.6133	31.2715	44.7654	26.4182
	17.9166	-0.113601	-0.17909	3.13443	-0.71277	-1.59847	-1.26363		-1.09133	0.798088	0.586036	0.515937	-0.708231	-0.0647971		-0.393487	0.184222	1.90895	1.15279	-3.90581	-0.4257		24.9235	34.2412	29.1944	32.3127	46.7799	26.5236		24.0014	30.4317	26.9313	35.9445	38.7203	28.0233		23.0767	39.1389	34.1582	31.2555	45.5217	27.5772
	17.9332	-0.380304	-0.232172	3.23771	-0.631144	-1.59313	-1.24604		-1.23204	0.731951	0.692401	0.52948	-0.61681	0.00836295		-0.564004	0.295293	2.04494	1.04258	-3.8716	-0.404907		25.0002	34.1068	29.3045	33.1311	46.9598	26.4017		22.9487	30.0241	26.9439	35.9744	39.0429	27.8117		23.35	40.7533	34.3812	31.0647	46.7726	28.0991
	17.9499	-0.330317	-0.345421	3.47711	-0.705317	-1.69516	-1.31687		-1.31617	0.746877	0.755737	0.491353	-0.812581	-0.186887		0.0911159	0.259364	2.10355	1.10817	-3.80325	-0.0232959		24.8142	33.6681	29.0244	34.8871	47.0531	26.3696		22.4166	29.7739	26.9436	35.9791	38.9048	27.5095		24.0047	40.6968	34.7351	30.8828	48.3598	28.4892
	17.9666	-0.346265	-0.461799	3.09802	-0.750007	-1.7157	-1.35011		-1.30325	0.738168	0.811986	0.422959	-0.51828	-0.414542		0.95031	0.118295	2.18131	1.05538	-3.90137	0.0619215		24.6719	33.2443	28.5005	35.6425	47.1398	26.7349		21.8448	30.1504	27.0205	35.5331	38.5851	27.162		24.5629	39.9113	35.3331	30.9394	49.4064	28.5055
	17.9832	-0.456335	-0.511588	3.06647	-0.696222	-1.74017	-1.40041		-1.21991	0.84907	0.770427	0.418003	-0.322324	-0.575751		1.15755	0.126243	2.32399	1.18364	-3.90525	0.172686		24.7054	33.3818	27.9811	35.9803	47.2355	27.1657		21.328	30.0719	27.3574	34.9393	39.3204	27.0515		24.6167	39.5717	35.8622	31.046	50.1941	28.6646
	17.9999	-0.434138	-0.432819	3.08665	-0.538378	-1.58416	-1.43043		-1.11232	0.868503	0.683437	0.413612	-0.193668	-0.617749		1.32381	0.303692	2.37816	1.32866	-3.79462	0.0410779		24.5093	33.5717	27.5027	35.991	47.2835	27.0635		21.8928	30.8726	27.6962	33.8104	40.9506	26.8005		24.6204	39.9671	36.1451	31.2008	51.5418	29.207
	18.0166	-0.478343	-0.602127	2.68549	-0.382907	-1.32965	-1.52783		-0.834011	0.968358	0.553226	0.299396	-0.23577	-0.448961		1.35903	-0.427148	2.227	1.69389	-3.88029	-0.0376882		24.3561	33.3163	27.171	36.2103	47.5558	27.3868		22.7957	31.5585	28.0746	32.7138	42.4272	26.7965		24.5756	38.7699	36.2848	30.9183	52.373	29.3635
	18.0332	-0.541591	-0.627894	2.27685	-0.433598	-1.09856	-1.54584		-0.826898	1.03831	0.367891	0.116694	-0.435958	-0.462854		1.54342	-0.851666	2.13993	1.82948	-3.99217	-0.109058		24.4081	33.1133	26.8261	36.5315	47.5643	27.619		23.0917	31.6074	28.6472	31.6785	43.358	26.7456		24.9737	38.8504	35.3408	30.5572	52.6836	28.5173
	18.0499	-0.550276	-0.712783	1.80654	-0.469023	-1.05675	-1.53603		-0.912683	0.960384	0.292273	-0.05793	-0.564393	-0.479975		1.65803	-1.07626	2.03247	1.809	-4.05602	-0.0881043		24.8171	33.3563	26.6245	37.6435	47.2832	27.7933		23.3067	31.8218	29.1302	31.2293	43.779	27.2082		24.9888	38.9543	34.1078	30.9072	52.3292	27.8218
	18.0666	-0.538234	-0.793253	1.60293	-0.475091	-1.13146	-1.55677		-0.880128	0.864162	0.238919	-0.0876377	-0.632075	-0.447717		1.78033	-0.899202	1.97717	1.64186	-3.97653	-0.464962		24.8907	33.3063	26.5509	38.6926	47.0397	28.8158		23.5163	32.5934	29.2056	30.9899	44.0134	27.799		24.9585	38.9765	33.4089	31.3604	51.548	26.5755
	18.0832	-0.357961	-0.728939	1.55859	-0.530508	-1.19663	-1.60043		-1.00053	0.827309	0.221971	-0.12907	-0.939443	-0.294996		1.63145	-0.942376	2.00441	1.43007	-3.5256	-0.552333		24.7833	32.901	26.7123	39.7542	46.9234	29.7255		24.0087	32.9102	28.8813	30.8767	44.1071	28.3539		25.2367	38.0573	32.907	31.5699	50.659	25.5122
	18.0999	0.086387	-0.679293	1.66484	-0.588126	-1.35947	-1.56073		-1.18193	0.838029	0.248034	-0.14042	-1.03956	-0.142153		1.51657	-0.929866	1.87997	1.22566	-3.41223	-0.582057		25.4576	32.7904	26.7757	40.389	46.8998	31.2621		24.1987	33.1092	28.5141	30.6747	44.0419	28.9618		25.1901	36.4121	32.7216	32.3651	49.4514	25.5126
	18.1166	0.0559218	-0.6396	1.45081	-0.425585	-1.47088	-1.4889		-1.23239	0.805317	0.357903	-0.101994	-1.0461	0.145316		0.824586	-0.886081	1.82447	0.907115	-3.44515	-0.881929		26.3587	32.74	26.8094	40.5818	46.9895	32.7792		24.3529	33.9627	28.0831	30.7514	44.0208	29.3336		24.8328	36.2029	32.4434	33.4304	47.6672	25.1044
	18.1332	-0.0202502	-0.49602	1.2857	-0.415515	-1.47529	-1.40428		-1.1831	0.857345	0.415001	-0.0245063	-1.49288	0.270543		0.11175	-0.690561	1.70002	0.875141	-3.46728	-0.97203		26.9245	32.8358	26.9293	40.8988	47.1059	32.8342		25.0666	34.5796	27.6115	31.8367	44.3093	29.7457		24.4608	36.0646	32.5136	33.4948	46.0901	24.9352
	18.1499	-0.0381747	-0.403201	1.01327	-0.505462	-1.21705	-1.30943		-1.19054	0.889042	0.525347	0.0405433	-1.57552	0.274649		0.134165	-0.938508	1.54931	1.08333	-3.37356	-1.04507		27.2372	33.0868	27.3271	41.171	46.9785	32.4521		25.5622	34.6853	27.0266	33.6341	43.4213	30.0197		24.5055	35.503	32.7866	33.1654	44.1615	25.0085
	18.1666	-0.0248591	-0.413997	0.69289	-0.550036	-1.11989	-1.28314		-1.35986	1.03237	0.498485	-0.0122113	-1.63419	0.194089		-0.147832	-1.44211	1.48448	1.2414	-3.52491	-0.980499		27.8565	33.4564	27.5489	41.6384	47.1536	32.2127		25.4153	33.6437	26.5857	35.5797	41.7262	30.125		24.4099	34.7442	32.6792	33.2535	42.6131	24.9748
	18.1832	0.0934507	-0.474108	0.603082	-0.665908	-1.26992	-1.12857		-1.48827	1.107	0.479772	-0.0241147	-1.56511	0.018805		-0.455636	-1.4674	1.49205	1.14865	-3.40151	-1.02966		28.1924	34.0373	27.6147	42.0843	46.6415	31.1494		25.7047	33.2408	26.4988	36.6977	40.9089	30.39		24.9012	34.4934	32.6311	33.7542	41.5069	24.8651
	18.1999	-0.0104877	-0.536052	0.736617	-0.679033	-1.4371	-0.98739		-1.51219	1.07575	0.53152	0.0339229	-1.47043	0.113906		-0.862915	-1.50674	1.51024	1.3012	-3.00508	-1.07792		28.3231	34.4559	27.8353	42.3579	46.7848	30.1806		25.928	33.4351	26.416	37.2102	40.4144	30.2388		25.2899	35.1231	32.8724	33.9167	41.1696	25.2042
	18.2166	-0.273204	-0.623211	0.858796	-0.641379	-1.34588	-0.943335		-1.44111	1.16735	0.539657	0.164957	-1.47493	0.319833		-1.23394	-1.54732	1.51031	1.47695	-2.79899	-1.17724		27.9588	34.4614	28.1179	41.709	47.8106	29.4871		25.9547	33.6304	26.1459	37.8806	40.3452	29.7343		25.4916	36.986	32.8987	33.4736	40.9755	25.3047
	18.2332	-0.433433	-0.690852	1.10095	-0.474124	-1.39859	-0.885339		-1.56381	1.16932	0.52695	0.21589	-1.3823	0.206649		-1.46655	-1.45607	1.51772	2.03453	-2.6762	-1.19475		27.9636	34.7641	28.2987	40.8958	49.0381	28.216		26.8975	33.6308	26.4994	38.6128	40.2914	29.5355		25.4251	38.5591	32.7804	33.3518	40.9555	25.3314
	18.2499	-0.878726	-0.646834	1.22083	-0.39017	-1.49957	-0.845673		-1.40434	1.14413	0.606007	0.301144	-0.885269	0.0241938		-1.56078	-1.64056	1.46316	2.49344	-2.62524	-1.28492		28.1478	35.258	28.5468	39.6731	49.9181	27.1294		27.4826	34.01	27.6334	39.302	40.4281	29.0718		25.519	38.9359	32.6308	33.7104	41.4585	25.4231
	18.2666	-1.2939	-0.603324	1.10588	-0.338692	-1.44748	-0.890091		-1.06662	1.21861	0.575197	0.357043	-0.423857	-0.113514		-1.5693	-1.919	1.51187	2.98841	-2.50668	-1.23955		27.5514	35.528	29.0678	38.2549	50.228	25.0334		27.7942	33.942	28.5577	39.974	41.206	28.2735		26.1052	38.7044	32.5927	33.6552	42.1283	25.4067
	18.2832	-1.29073	-0.484579	1.06928	-0.423701	-1.23196	-0.754099		-0.360237	1.2887	0.471225	0.574871	-0.393182	-0.265426		-1.5784	-1.84045	1.60772	3.44452	-2.15203	-1.30898		27.202	35.8351	29.5541	36.5161	50.5772	23.3765		27.6595	33.0884	29.2445	39.9701	41.6573	27.4932		26.6664	38.2641	32.4977	33.1941	42.9985	25.3388
	18.2999	-1.21796	-0.503884	1.0079	-0.407562	-1.1595	-0.742008		-0.18031	1.21526	0.415297	0.760972	-0.338949	-0.332886		-1.70138	-2.1755	1.81385	3.6574	-1.59865	-1.36076		26.9423	35.8975	29.7182	35.5152	50.4642	22.6421		27.0731	33.2113	29.7669	39.2638	41.9034	26.8668		27.0773	38.0252	31.9458	34.0181	44.008	25.3583
	18.3166	-1.28731	-0.554932	1.11132	-0.435876	-1.25574	-0.856159		-0.136155	1.1324	0.334319	0.738171	-0.612778	-0.31402		-1.94605	-1.91578	1.96185	3.66285	-1.69346	-1.34127		26.938	35.9301	29.4336	34.4413	50.6105	22.3599		26.877	33.481	30.2166	37.5905	42.2385	26.4691		27.5161	38.2195	31.6174	35.4779	45.0952	25.2398
	18.3332	-1.41414	-0.622628	1.47797	-0.503872	-0.97065	-0.780571		0.0780088	1.0511	0.376456	0.7686	-0.724428	-0.303374		-1.86229	-1.8057	2.01971	3.55378	-1.74454	-1.35076		27.075	36.0236	29.1708	33.5162	51.278	22.2364		26.0259	33.8915	30.6114	36.4736	42.4561	26.2625		27.6801	38.5855	31.95	35.8201	45.6671	25.1752
	18.3499	-1.42269	-0.544645	1.58382	-0.377858	-1.03751	-0.792016		0.188639	1.0544	0.449788	0.789518	-0.886274	-0.112089		-1.67922	-1.70894	1.96884	3.55193	-1.80618	-1.34962		27.2957	36.0093	28.8259	32.8561	52.0875	22.3185		25.666	33.9138	31.0893	36.3387	42.1785	26		26.961	38.4158	32.2489	35.851	46.1805	25.1041
	18.3666	-1.40111	-0.52239	1.51622	0.0327644	-0.709271	-0.82416		0.262813	1.13411	0.506254	0.634928	-0.847637	-0.173413		-1.39799	-1.59494	1.99598	3.51542	-1.68906	-1.306		27.5956	36.0374	28.5075	32.3578	52.5479	22.599		27.8317	33.6815	31.7844	36.0407	41.8935	25.931		26.953	37.424	32.597	35.851	46.4065	25.3266
	18.3832	-1.31146	-0.483627	1.53276	0.24434	-0.49821	-0.807611		0.324906	1.10273	0.501044	0.483066	-0.760238	-0.364096		-1.00829	-1.59325	2.03617	3.43201	-1.5791	-1.26386		27.9742	35.7826	28.0725	32.0177	51.9339	22.6978		28.8018	33.4447	32.5391	35.1938	42.0133	25.6895		27.3827	35.7029	32.9533	35.8091	46.9484	25.8284
	18.3999	-1.33286	-0.467867	1.64725	0.183238	-0.342891	-0.795879		0.3585	1.20232	0.520325	0.411745	-0.144662	-0.40678		-0.804768	-1.70601	2.13108	3.04218	-1.56823	-1.29633		28.2734	35.5599	27.7781	32.0795	51.8063	22.9776		28.3685	32.8869	32.8143	34.5182	42.7971	25.0066		28.083	33.8118	33.2077	35.7155	47.3962	25.8417
	18.4166	-1.21115	-0.409331	1.54866	0.166839	0.0732597	-0.881127		0.234541	1.40963	0.480455	0.390722	0.0675899	-0.365763		-0.571003	-1.5414	2.1845	2.79491	-1.84988	-1.31718		28.5342	35.0362	27.5246	31.9971	52.4872	23.2582		28.1723	32.4643	32.6936	33.9267	43.0742	24.9279		28.9195	33.5846	33.3051	35.1939	47.5933	25.5313
	18.4332	-1.17302	-0.372338	1.42437	0.179803	0.268196	-0.902889		0.0157001	1.38541	0.519363	0.452388	0.0195506	-0.315075		-0.296275	-1.38492	2.10982	2.49899	-2.00129	-1.39157		28.6982	34.3017	27.126	31.8018	52.7687	23.5476		28.1721	32.4161	32.6434	33.5079	43.4484	25.2079		28.5905	34.4393	33.1167	35.102	47.5778	25.2298
	18.4499	-1.18711	-0.477116	1.28836	0.214326	0.109396	-1.1214		-0.53182	1.34091	0.485265	0.312279	0.267743	-0.254341		0.00120718	-1.43034	2.03504	2.31339	-2.44071	-1.37761		28.8935	34.0347	26.8988	32.2733	52.9493	23.9661		28.0525	32.534	32.7458	33.0793	44.0465	25.3315		28.3563	34.9519	32.9299	35.3563	46.8342	25.1622
	18.4666	-1.18528	-0.370884	1.28687	0.265489	0.180357	-1.12817		-0.647825	1.32744	0.463755	0.155747	0.772796	-0.131921		0.280766	-1.43616	2.15413	2.28654	-2.79251	-1.28583		29.4303	34.1209	26.6971	32.5089	53.1746	24.6496		28.1525	31.8795	32.8489	32.8147	44.6351	25.4831		28.5101	35.8717	32.8387	34.8826	45.8795	24.6282
	18.4832	-0.992648	-0.392969	1.17964	0.410246	0.139188	-0.731999		-0.572004	1.24241	0.424261	0.262029	1.61634	0.0014541		0.729024	-1.71802	2.14645	2.17938	-2.62756	-1.19098		29.3888	34.2296	26.3644	32.7672	53.212	24.9782		28.0997	31.9804	33.2663	33.0223	45.1784	25.4318		28.5668	36.4508	32.7962	34.0097	45.3822	23.9574
	18.4999	-0.81017	-0.301937	1.01933	0.525396	-0.0255645	-0.721805		-0.672001	1.19128	0.357539	0.374096	2.33097	0.0229642		1.02497	-1.75365	2.16317	2.11106	-2.55624	-1.20581		29.152	34.2016	26.0851	32.9709	52.6681	25.3142		28.1113	31.9756	33.6757	32.4399	45.0916	25.2771		29.2727	36.9189	32.4555	34.0497	44.9897	23.6367
	18.5166	-0.949123	-0.210794	1.05368	0.602024	0.0891003	-0.766107		-0.683882	1.1449	0.272833	0.523269	3.0486	-0.117855		1.26774	-1.68046	2.24266	1.86783	-2.70238	-1.28641		29.1909	33.4784	26.0364	32.9252	52.4622	25.5348		28.0151	31.9553	33.5818	31.8618	45.2456	25.2542		29.8502	37.9859	32.1071	33.8029	44.2594	23.7091
	18.5332	-0.928096	-0.259905	1.02269	0.485019	0.144925	-0.782221		-0.630269	1.0118	0.121533	0.773608	3.79031	-0.0612864		1.19608	-1.47193	2.1994	1.68288	-3.14757	-1.20399		29.5532	32.5931	26.0063	32.9378	52.3942	25.3861		25.9494	31.7061	33.2506	31.9143	45.2625	25.2858		29.6622	38.0218	31.6842	33.5923	43.6395	23.2937
	18.5499	-0.797659	-0.22181	0.900674	0.328379	0.299432	-0.759517		-0.553756	1.03601	0.213711	1.17988	4.09092	0.157998		1.20907	-1.16759	2.25244	1.67792	-3.40943	-1.12869		29.814	32.4542	25.9894	33.2769	52.6262	25.8063		25.0919	31.8136	33.0083	31.9898	44.0812	25.5639		29.2864	38.044	31.4166	33.5078	43.6623	23.0638
	18.5666	-0.184784	-0.178588	0.611568	0.208621	0.36902	-0.78477		-0.667207	0.915556	0.178734	1.53982	3.47862	0.330284		1.50459	-1.1792	2.19743	1.70336	-3.58657	-1.12177		29.6412	32.7533	25.6066	33.5305	52.0771	27.0717		24.7203	31.7443	33.0433	31.9523	42.4868	25.8965		28.6458	38.2457	31.2482	33.6119	43.6896	23.3749
	18.5832	-0.195706	-0.371	0.41019	0.142965	0.121761	-0.738176		-0.645834	0.71464	0.0488892	1.68914	3.26942	0.218183		1.63321	-1.2289	2.10783	1.77136	-2.90856	-1.09869		29.1438	33.3812	24.77	34.2155	51.3724	27.4119		24.2138	31.6224	32.8787	31.911	41.3024	26.3015		27.7637	38.6373	31.166	33.6496	43.0121	23.4822
	18.5999	-0.223863	-0.442392	0.342179	0.175076	0.331973	-0.673868		-0.445231	0.713431	0.067579	1.71659	3.80806	0.0953489		1.42474	-1.2509	2.09726	1.82369	-2.14918	-0.992643		28.8084	34.3418	24.0596	34.7756	51.209	28.5204		23.7147	31.3399	32.8376	32.0647	39.6515	26.9109		27.7356	38.464	31.0998	32.9883	42.5788	23.6444
	18.6166	-0.299069	-0.519244	0.396749	0.309665	1.03564	-0.536244		-0.249015	0.794516	0.302358	1.71648	4.03408	-0.0543488		1.37695	-1.076	2.0839	1.92539	-1.53715	-0.857064		28.3566	35.0144	23.6263	34.4797	51.2127	29.0974		23.4933	30.8953	32.7058	32.3813	38.0798	27.0204		27.3003	38.0204	31.21	32.6187	42.9006	24.2784
	18.6332	-0.372106	-0.583614	0.455454	0.565393	1.64629	-0.602453		-0.222528	0.928312	0.405799	1.86072	3.88187	-0.156151		1.47305	-1.05228	1.98971	2.04936	-1.22653	-0.854156		27.4869	35.2394	23.6128	34.3882	51.5164	30.5453		23.4449	30.6245	32.5627	32.4927	36.6726	27.3268		26.7213	37.325	31.4468	32.2789	44.0916	25.0002
	18.6499	-0.637971	-0.578674	0.362445	0.451177	1.97982	-1.07397		-0.363942	0.982833	0.575115	2.02438	3.54546	-0.195588		1.33188	-0.878251	1.98924	1.9761	-0.899209	-0.857702		26.9701	35.3437	23.9861	34.1732	51.6677	32.339		23.6238	29.867	32.5115	32.1824	36.2309	27.6031		26.3995	36.9583	31.6361	32.1262	45.0115	25.9003
	18.6666	-0.778589	-0.734228	0.16088	0.283021	2.00197	-1.18803		-0.40447	0.973936	0.728856	2.11833	3.52037	-0.0942772		1.30948	-0.609843	2.01033	2.14274	-0.741026	-0.739339		26.9487	35.5266	24.3033	33.854	51.6419	34.4685		23.6685	29.3439	32.4932	32.218	36.3202	27.6943		25.5357	37.4737	31.6416	32.2074	45.7927	26.3597
	18.6832	-0.679962	-0.852674	-0.00437988	0.0901756	2.38433	-1.31606		-0.239771	1.03231	0.78218	2.11043	3.38925	-0.0671623		1.20689	-0.051973	2.07607	2.404	-0.818236	-0.566865		26.7093	36.2355	24.5897	33.7108	51.7107	36.3372		23.1097	29.5649	32.5992	32.2607	36.0738	27.6289		25.1433	37.8858	31.5044	32.6328	46.4536	26.4298
	18.6999	-0.511584	-0.68506	-0.059206	0.0831406	2.60011	-1.38684		-0.28046	1.19656	0.859474	1.95492	3.36122	-0.208548		1.22258	0.0250076	2.1105	2.52548	-0.832652	-0.56511		26.0068	36.7179	24.9923	33.5031	51.6319	37.6911		22.9613	30.1729	33.1627	32.1701	36.0362	27.4862		25.1163	37.9412	31.3471	32.7067	46.9315	26.5313
	18.7166	-0.668758	-0.531294	-0.119916	0.286935	3.08662	-1.54028		-0.402295	1.2644	0.742978	1.59479	3.56392	-0.375782		1.19976	-0.22352	2.08281	2.49543	-0.695459	-0.52122		25.4609	36.8732	25.7003	33.2551	51.3879	37.6527		23.5992	30.1766	33.5248	32.4309	36.423	27.5017		25.3608	38.1564	31.1718	32.8926	46.655	26.5958
	18.7332	-1.26141	-0.52872	0.163874	0.386735	3.34269	-1.71562		-0.467285	1.30936	0.636268	1.27956	3.64202	-0.488767		0.98581	-0.406101	2.06854	2.42246	-0.523737	-0.227358		25.4839	36.9162	26.5764	33.3429	50.9202	37.0027		24.1419	30.2692	33.5106	32.5961	37.1106	27.8721		25.8864	38.5405	31.3648	32.7863	46.2972	26.5535
	18.7499	-1.26269	-0.512799	0.501557	0.42537	3.37667	-1.71921		-0.482034	1.52396	0.649673	1.22172	3.43966	-0.479411		0.916484	-0.460335	2.06425	2.41405	-1.29985	-0.0625211		25.5751	37.2128	27.7427	33.1958	50.4289	37.0008		24.384	30.7121	33.6042	32.4035	37.6384	27.4448		26.2013	38.4343	31.6767	32.5638	46.6011	26.6128
	18.7666	-1.26446	-0.448143	0.591434	0.396909	3.38468	-1.72386		-0.738229	1.63132	0.600603	1.11478	3.32024	-0.348049		0.925074	-0.585365	2.07912	2.44863	-1.75966	0.0227581		25.8304	37.2368	28.8234	33.1512	49.8341	35.8061		24.6685	31.2687	33.7176	32.1836	37.9165	27.0919		26.2886	38.5211	31.6378	32.8102	47.8814	26.6153
	18.7832	-1.25309	-0.300403	0.689018	0.335362	3.57692	-1.79248		-0.977005	1.57245	0.491573	1.19491	3.21867	-0.278129		0.999938	-0.648509	2.01427	2.32144	-1.87894	0.0921233		25.7701	37.1367	29.5933	33.6282	48.9712	34.6108		24.5114	31.6672	34.0617	31.9862	38.4696	27.2018		26.6176	38.7369	31.2274	33.6492	48.2045	26.4274
	18.7999	-1.15355	-0.140657	0.914222	0.111549	3.65295	-1.82801		-1.03889	1.36358	0.374506	1.21948	3.40077	-0.191505		1.11188	-0.165829	1.90059	2.17718	-2.20337	0.275216		25.7577	37.2718	29.9793	34.0558	48.313	32.4291		24.3108	31.7086	34.2882	32.3159	38.932	27.0154		27.0488	38.8795	30.8201	33.9761	47.2901	26.2394
	18.8166	-1.08289	0.0997357	1.09907	0.402155	3.61412	-1.78693		-1.02474	1.41752	0.19277	1.16664	3.4705	-0.36545		1.17397	0.12774	1.8249	2.36077	-2.41068	0.399192		25.875	37.4773	30.3257	34.5305	47.9593	29.9088		24.7062	32.0797	34.3398	32.8777	39.0909	26.6512		27.5268	38.7085	30.319	33.961	47.217	25.8823
	18.8332	-1.12786	0.107104	1.35621	0.701734	3.46974	-1.82109		-1.05142	1.80874	-0.091985	1.07056	3.49843	-0.526567		1.11886	-0.139715	1.73727	2.40252	-2.38237	0.489392		25.31	37.5012	30.7482	34.7502	48.0073	27.0853		24.9964	32.3493	34.3685	32.9459	39.2327	26.543		28.9759	36.9902	29.9074	33.6192	47.7612	25.5305
	18.8499	-1.22589	0.0770232	1.43883	0.812082	2.93997	-1.80558		-1.26805	1.85941	-0.169736	1.13503	3.72008	-0.612063		1.06509	-0.736595	1.86056	2.35659	-2.168	0.539576		25.0769	38.1623	31.1816	34.7005	47.6538	25.2724		25.3341	32.0458	34.2385	33.0143	39.2684	26.36		30.0273	36.9924	29.9851	33.6179	48.0631	25.3926
	18.8666	-1.35127	-0.127321	1.39389	0.996499	2.30477	-1.84637		-1.40044	1.69454	-0.146948	1.16095	3.63808	-0.716378		1.12082	-0.809967	1.95473	2.48632	-1.84221	0.577752		25.3145	38.4822	31.7964	34.428	47.0544	23.977		25.1749	31.5266	33.9068	32.9904	39.665	26.2999		30.3433	37.5464	30.0563	33.802	48.2219	25.3512
	18.8832	-1.38481	-0.28507	1.29703	1.04208	1.77031	-1.76242		-1.45916	1.59063	-0.0487152	1.26229	3.68215	-0.743063		1.08919	-0.609176	1.95928	2.58233	-1.45784	0.621428		25.2603	38.4895	32.3808	33.9148	46.68	23.1072		24.2072	31.4913	33.5625	32.8238	40.6179	25.7071		30.3164	37.3287	29.9178	33.8824	48.2468	25.3611
	18.8999	-1.25936	-0.198327	1.08704	1.05348	2.09967	-1.61779		-1.38255	1.86588	0.0991206	1.34804	4.19783	-0.682959		1.02257	-0.180616	1.89798	2.54536	-1.39355	0.531544		25.1169	38.0104	32.4441	33.0393	46.7539	22.5044		23.7107	31.7619	33.6372	33.0286	41.4825	25.2064		30.0537	37.0589	29.3256	34.1843	48.3928	25.4336
	18.9166	-1.28859	-0.0952496	1.03282	1.1539	2.29549	-1.67305		-1.3972	1.83265	0.0509617	1.38756	4.04157	-0.684474		1.03556	0.143994	1.90861	2.58247	-1.18974	0.585316		24.8855	37.8505	32.0823	32.1462	46.6487	22.0716		23.8452	31.814	34.0447	33.1581	41.68	25.2506		29.8381	37.3235	28.8285	34.6744	47.4214	25.2811
	18.9332	-1.26201	-0.194278	1.12616	1.13895	2.10485	-1.68034		-1.10041	1.94635	-0.0429953	1.64451	3.37087	-0.8546		1.09602	0.408261	1.97179	2.57475	-0.738485	0.837862		24.794	37.2578	31.8796	31.1151	46.424	22.2196		23.7887	31.5334	34.3128	33.2046	41.4785	25.0466		29.8486	38.5724	28.5401	34.7179	45.7352	25.145
	18.9499	-1.28454	-0.315669	1.22226	1.13767	1.30906	-1.65222		-0.657836	2.12549	-0.175724	1.55924	3.14438	-0.947963		0.893153	0.467853	2.12612	2.50193	-0.741961	1.03405		25.0097	36.3903	32.2426	30.1319	46.5228	22.2664		23.9653	31.6202	34.5648	33.2448	41.061	24.9317		29.925	40.5014	28.3523	33.9475	44.8899	25.2028
	18.9666	-1.32842	-0.585535	1.09089	1.29622	1.11014	-1.7116		-0.436995	2.22113	-0.19706	1.4376	2.86939	-0.986234		0.798658	0.252069	2.30269	2.34452	-0.704755	1.10008		25.2654	35.6599	32.9196	29.5903	46.3991	22.5925		23.7991	32.0375	34.9165	32.9576	40.9139	25.088		30.0652	42.7755	27.8784	33.8151	44.3179	25.3403
	18.9832	-1.27568	-0.770844	1.14551	1.15187	1.00124	-1.13926		-0.279209	2.09882	-0.111618	1.35933	3.39239	-0.775046		0.88883	-0.0779222	2.40288	2.26131	-0.830835	1.2893		25.3976	35.2956	33.4169	29.193	46.3456	22.9526		23.192	32.2959	34.9532	33.0405	40.6634	25.354		30.6118	44.2198	27.4989	33.8115	43.326	25.5096
	18.9999	-1.21759	-0.715705	0.941808	0.925108	1.12581	-0.701983		-0.266861	1.80823	0.148248	1.25351	3.51354	-0.673118		1.01501	-0.240792	2.41862	2.1854	-0.581272	1.31694		25.9831	34.7277	33.8512	29.0673	46.1453	22.7289		22.8818	32.5502	35.1832	33.3444	41.1808	25.3873		30.4001	44.7041	27.3648	33.6658	42.649	26.0399
	19.0166	-1.12958	-0.801512	0.780817	0.878046	1.07225	-0.585756		-0.0952838	1.97865	0.243426	1.11783	3.35235	-0.746427		1.00661	-0.0986528	2.19849	2.28592	-0.126539	1.37098		26.7779	33.3035	34.0266	28.9861	46.1153	22.4193		22.4269	32.9428	35.6698	33.7233	41.3878	25.5182		30.39	43.7024	27.06	33.5326	42.3506	26.3277
	19.0332	-1.01928	-0.830446	1.02937	0.598043	1.14467	-0.437373		0.00608009	2.38782	0.177966	1.07439	3.0429	-0.764657		0.888029	0.231434	2.09874	2.10863	-0.0729239	1.62298		26.6932	32.81	33.4197	29.1835	46.1125	22.5402		22.3795	33.7503	36.0182	33.893	41.5423	25.5837		30.7481	43.4636	27.3484	33.7175	42.1663	26.3266
	19.0499	-0.986863	-0.824576	1.34952	0.613095	0.81765	-0.525475		0.0613232	2.57185	0.208329	1.07393	2.65288	-0.653877		0.873269	0.0504159	2.07372	2.01906	-0.309644	1.99925		26.6167	32.5846	32.7255	29.2162	45.6467	23.2567		22.8534	34.2704	36.332	34.0517	42.0341	25.8204		31.3386	44.3489	27.6459	33.7444	42.3363	26.4428
	19.0666	-1.01835	-0.885626	1.60025	0.713856	0.406247	-0.628105		0.0761682	2.44178	0.21933	1.15188	2.2942	-0.616729		0.974742	-0.365969	2.22396	2.35593	-0.220623	2.16357		26.4905	32.8545	32.392	29.0905	45.3366	24.0939		22.6364	34.4217	36.3877	34.1139	42.0749	25.9363		31.5452	44.9664	27.9141	33.7653	42.4502	26.5558
	19.0832	-0.91217	-0.995431	1.79212	0.751922	0.15094	-0.545629		0.118854	2.49075	0.210638	1.00637	2.661	-0.655269		0.864553	-0.717159	2.34023	2.41791	0.210702	2.19735		26.516	32.9885	32.3773	29.0398	45.4838	24.1101		22.0765	34.5916	36.2688	34.3381	42.4794	26.394		31.9079	44.0551	28.2096	33.5905	42.7118	27.0931
	19.0999	-0.924929	-0.96118	1.65341	0.84621	0.0895559	-0.542297		-0.234359	2.41407	0.0963063	0.781451	2.69666	-0.602443		0.881238	-1.01843	2.27965	2.24955	0.368462	1.69466		26.6979	33.1974	32.5249	28.9267	45.2031	24.293		21.6138	34.584	36.2184	34.6438	43.5519	27.5239		32.1971	43.0052	28.8666	33.3789	42.9087	28.4871
	19.1166	-1.04989	-0.937617	1.57806	0.922995	-0.128532	-0.534187		-0.513742	2.39695	0.142482	0.759694	2.64408	-0.580331		0.976753	-1.33368	2.11023	2.31975	0.950611	1.7982		26.8151	33.2991	32.3823	28.6471	44.7027	24.5871		21.1535	34.5415	36.1964	34.6637	45.0344	27.7389		32.2833	41.7846	29.5253	33.7997	43.1011	29.5897
	19.1332	-1.08358	-0.800088	1.7662	0.80886	-0.388508	-0.534064		-0.689115	2.46709	0.179017	0.662628	2.2658	-0.705686		1.06884	-1.42992	1.92303	2.36515	1.23834	1.63024		26.9017	33.4058	32.2042	28.2715	44.31	24.8854		20.9435	34.4498	36.3089	34.5091	46.2348	27.8315		31.8543	41.5732	30.1261	33.9373	43.6171	30.742
	19.1499	-0.989021	-0.806653	1.7021	0.769972	-0.631839	-1.1338		-0.779679	2.39727	0.196831	0.619747	1.55277	-0.967466		1.28863	-1.22546	1.89469	2.09612	1.42633	1.58519		26.7417	33.2811	32.0619	27.914	43.4812	25.7249		20.7618	34.5686	36.5659	34.2182	46.8859	27.8614		30.9249	41.2585	30.4728	34.6331	44.3911	31.1709
	19.1666	-0.931353	-0.749879	1.80526	0.912598	-0.276971	-1.47646		-0.736737	2.33487	0.0467994	0.719288	1.2582	-0.947568		1.33847	-0.811507	1.90933	2.10009	1.36301	1.66307		26.2766	33.6678	31.8676	27.6431	42.6975	26.4709		20.5736	34.5834	36.3831	33.8206	46.6139	28.7564		30.207	41.3324	30.6051	35.1792	44.5461	31.9658
	19.1832	-0.943041	-0.577027	1.81102	0.825122	0.422321	-1.40331		-0.767713	2.14085	-0.119309	0.906292	0.987606	-0.892006		1.60352	-1.07646	1.94806	2.22515	1.1723	1.66167		25.495	34.0421	31.8151	27.6063	41.9392	26.8039		20.8884	34.8566	36.073	33.3654	46.8411	29.7488		29.4128	41.2358	30.7018	35.4042	45.0762	32.5302
	19.1999	-0.968384	-0.475138	1.49184	1.18985	0.766585	-1.3493		-0.787925	1.7598	-0.34601	1.12906	0.94544	-0.82893		1.56953	-1.27993	1.99585	2.38981	1.08679	1.53084		25.3114	33.6133	31.9774	27.5139	41.5552	26.76		21.1297	35.4207	35.7902	33.4054	46.4218	30.2046		28.8754	41.1492	30.3514	35.2112	45.372	35.123
	19.2166	-1.02928	-0.536484	1.18369	1.33875	1.09114	-1.2056		-0.719454	1.55736	-0.47214	1.13937	0.880138	-0.772429		1.46654	-0.968234	1.96053	2.52778	1.05486	1.25275		25.3691	33.2116	32.1006	28.1021	41.8153	26.0715		21.2066	35.7907	35.5762	33.5798	45.3049	30.5039		28.4145	40.4616	30.1202	35.3706	45.7755	37.6391
	19.2332	-1.14841	-0.625741	0.858027	1.46244	1.10831	-1.08297		-0.702019	1.45311	-0.541296	1.00909	0.555803	-0.859196		1.40838	-0.751554	1.88918	2.27818	0.914732	1.10809		25.7251	32.8888	32.4193	28.7336	41.7043	25.4574		21.7345	35.547	35.3654	33.8543	44.9202	30.5585		28.5106	39.9906	29.9806	35.7668	46.2131	39.3463
	19.2499	-1.23076	-0.662303	0.672963	1.51934	1.33573	-0.911461		-0.707896	1.34085	-0.428707	1.14879	-0.118961	-0.890549		1.43348	-0.442049	1.84717	2.23862	0.15805	1.06922		25.8028	32.9263	32.6117	29.0306	41.3003	25.238		22.3498	35.5279	35.2076	33.7655	45.0685	29.9282		28.6622	39.9875	30.0737	35.9906	46.9884	39.7735
	19.2666	-1.16369	-0.618369	0.892936	1.67084	1.63118	-1.01089		-0.464577	1.27472	-0.167886	1.32527	-0.38777	-0.813079		1.41454	-0.00968768	1.87451	2.46532	-0.681705	1.32333		25.7256	33.2831	32.5157	29.4191	41.8546	24.9382		22.9245	35.7148	34.9972	33.5822	44.2348	29.0503		28.6536	39.8446	29.8724	36.1425	47.5543	38.7898
	19.2832	-1.01159	-0.462219	0.768058	1.59186	1.8032	-1.11274		-0.335712	1.1384	-0.0736457	1.37976	-0.40195	-0.620973		1.38845	-0.0791586	1.91289	2.58048	-1.51304	1.12878		25.6321	33.7055	32.1674	29.9096	42.3318	24.7852		23.9411	35.7233	34.678	33.313	42.9133	29.1258		29.0008	38.7498	29.5028	35.6358	48.8258	37.1773
	19.2999	-0.926328	-0.529543	0.562405	1.68213	1.78425	-1.12696		-0.188477	1.12853	-0.0543941	1.46872	-0.350425	-0.439124		1.15085	-0.219276	1.88606	2.58298	-1.44884	1.05199		25.5232	33.8909	31.56	30.2494	42.6722	24.609		24.7864	36.0663	34.2554	32.9731	42.1732	29.4102		29.2694	36.8687	29.0589	35.4813	49.5215	35.6402
	19.3166	-0.989489	-0.499953	0.456343	1.95984	2.27331	-1.11874		-0.135232	1.29791	0.0685109	1.48907	-0.450594	-0.475818		0.75984	-0.445525	1.80378	2.66043	-1.28817	0.915237		25.6339	33.969	31.0033	30.4929	43.4082	24.5175		25.2992	35.8901	33.9666	32.65	41.6609	30.0678		29.1663	36.735	28.7807	35.2551	49.8903	34.9995
	19.3332	-0.977393	-0.542083	0.39192	2.18053	1.71687	-0.827469		-0.0879882	1.3704	0.470057	1.43888	-0.823877	-0.415505		0.705888	-0.590969	1.724	2.49011	-1.31321	0.744892		25.7418	33.4115	30.7644	30.8222	44.4501	24.7398		25.3403	35.7297	33.7585	32.3666	41.4665	30.2727		29.0819	36.7302	29.0159	35.0066	50.6758	34.3716
	19.3499	-1.06921	-0.52078	0.523084	2.53905	1.19372	-0.692829		-0.135124	1.50022	0.829787	1.2754	-0.800999	-0.325303		0.535872	-0.551811	1.65292	2.27878	-1.54825	0.703822		26.6022	33.2444	30.976	31.4654	45.4107	24.7811		25.1401	35.0798	33.5402	32.4178	41.0545	30.4531		29.0545	36.7864	29.1299	34.7585	51.0984	34.0299
	19.3666	-1.17436	-0.614915	0.683777	2.32313	0.890195	-0.925559		-0.18695	1.61699	1.07644	1.08928	-0.846616	-0.432103		0.643827	-0.715043	1.50069	2.30192	-1.7155	0.523625		27.2267	33.8964	30.8408	31.8639	45.9651	24.8618		24.7279	33.8471	33.5047	32.3367	40.6786	30.3515		28.5425	36.7778	29.1662	34.7742	51.6347	31.7795
	19.3832	-1.14157	-0.606452	0.925897	2.69813	0.860083	-0.852965		-0.248426	1.7296	1.15221	1.39336	-0.913761	-0.434946		0.661389	-0.830911	1.54176	2.28756	-1.36051	0.346663		27.3054	34.421	30.5127	32.2551	46.0091	25.1451		24.6275	33.6512	33.3854	31.9103	40.4445	30.53		28.2059	36.8045	29.4514	34.3168	51.9602	29.8119
	19.3999	-1.0331	-0.371042	1.43949	2.72402	1.06666	-0.580788		-0.361955	1.72908	1.24645	1.63326	-0.835901	-0.244887		0.541332	-0.583707	1.56024	2.56518	-1.1593	0.0269473		27.0237	33.9676	30.0733	32.6536	45.8925	25.3266		24.7534	34.3229	33.2424	31.6373	39.8387	31.1655		27.6547	36.7888	29.6217	34.1546	52.6581	27.9157
	19.4166	-1.11489	-0.224692	1.72833	2.52151	0.763556	-0.698409		-0.469878	1.73614	1.25495	1.54659	-0.619815	-0.120359		0.659789	-0.315111	1.63554	2.59558	-0.925409	-0.179379		26.9011	33.2996	29.5864	33.4369	45.8169	25.5936		24.7995	34.7151	33.6025	31.8476	39.3085	31.3077		27.3648	36.3468	29.7398	34.0335	53.6249	26.8108
	19.4332	-1.06494	-0.254255	1.82041	2.79321	0.436874	-0.550142		-0.536095	1.66647	1.10756	1.54581	-0.489237	-0.18911		0.634399	-0.252506	1.58062	2.49095	-0.412884	-0.364329		26.4579	33.1591	29.1813	33.9444	45.0817	26.5054		24.7014	35.1002	33.9471	32.2362	39.2525	31.0404		27.3731	36.2666	29.6127	33.6793	54.5125	26.3445
	19.4499	-1.05931	-0.436045	1.86444	3.10215	0.664157	-0.404292		-0.542855	1.79354	1.05099	1.69342	-0.468507	-0.17045		0.627241	0.214473	1.48185	2.36511	0.0660448	-0.517779		26.1238	33.1169	29.1989	33.9667	45.1045	26.873		23.9703	34.9018	34.3	32.7498	39.2367	30.7927		27.4441	36.1224	29.8477	34.0389	54.498	26.462
	19.4666	-0.918106	-0.454493	2.04846	3.1487	1.04839	-0.285186		-0.660497	1.86115	1.08867	1.68158	-0.314305	0.0395992		0.578214	0.774095	1.4599	2.34595	-0.0825737	-0.482573		26.1589	32.7143	29.5463	33.8855	45.9374	26.7046		23.2946	34.5579	34.5496	33.1326	38.7053	30.3114		28.4703	36.1286	30.0896	33.9217	54.4865	26.6209
	19.4832	-0.806407	-0.507042	2.24919	2.98506	1.05101	-0.366847		-0.754126	1.86835	0.931252	1.81042	-0.176848	0.232166		0.373537	0.899004	1.62937	2.4697	-0.213578	-0.627502		25.8525	32.341	29.7285	34.0086	46.0905	26.2706		23.2385	35.1019	34.7044	33.8418	38.8766	29.4389		29.4305	36.0043	29.9689	33.5205	54.7458	26.3673
	19.4999	-0.949956	-0.497043	2.39064	2.73577	1.18197	-0.726788		-0.983002	1.86567	0.699198	1.92125	-0.0618947	0.225502		0.311142	0.761635	1.83999	2.47536	-0.322875	-0.671584		25.5567	32.3193	29.4111	34.0123	45.9783	26.419		23.4656	35.5803	34.828	35.1859	39.0152	28.7		30.0526	35.8766	29.4642	33.2449	54.4741	26.2874
	19.5166	-0.951042	-0.524343	2.42388	2.56615	1.36464	-0.967778		-1.01449	1.85961	0.604675	1.90864	-0.316812	0.231147		0.215913	0.678946	1.93828	2.44969	-0.104297	-0.800044		24.7702	31.9005	28.8853	33.6641	45.9865	26.6186		23.9866	35.6293	34.895	36.1267	39.7355	28.4932		30.7726	35.5725	29.0675	33.1382	54.3269	26.676
	19.5332	-0.913707	-0.419209	2.33679	2.56919	1.45802	-0.815557		-1.07378	1.89773	0.69404	1.85289	-0.394767	0.283815		0.167551	0.726109	1.98495	2.38788	0.0422776	-0.732796		24.448	30.9571	28.5729	33.3979	46.0372	26.524		24.1703	35.4197	34.9735	36.5393	40.5148	29.0467		31.8227	35.0725	28.7489	33.403	54.0328	26.5607
	19.5499	-0.907037	-0.480793	2.08642	2.11791	1.17932	-0.922398		-1.11245	1.89797	0.776641	1.41324	-0.53448	0.283523		0.345006	1.3393	1.94091	2.38533	-0.349488	-0.621082		24.1676	30.2845	28.1019	32.7635	45.9	26.3678		24.0664	34.3916	35.2963	37.227	41.1506	29.5577		33.1853	35.0061	28.1969	33.6408	54.2411	26.2797
	19.5666	-0.973985	-0.498653	1.55824	2.18238	1.0702	-1.2091		-1.05022	1.97629	0.74667	1.36611	-0.619017	0.101805		0.366854	1.99515	1.94022	2.03861	0.0743757	-0.557498		24.0934	30.3557	27.8037	32.3257	45.6076	25.9932		24.5596	33.3416	35.3917	37.496	41.4554	29.7604		34.5589	34.8171	27.6392	33.4879	53.5061	26.6164
	19.5832	-0.964114	-0.537135	1.05743	2.23262	1.162	-1.37626		-1.12735	2.38416	0.731672	1.26854	-0.61605	0.12001		0.209116	1.85615	1.88134	2.10466	0.400544	-0.668502		23.9464	30.4772	27.5762	31.772	45.4236	25.4942		25.7243	32.6336	35.0056	37.391	41.6619	29.8547		35.7083	34.7136	26.9112	33.88	52.2329	26.6459
	19.5999	-0.969303	-0.523967	0.806278	1.84443	1.15136	-1.38204		-1.37931	2.63922	0.932356	1.07783	-0.61196	0.0285211		0.135504	1.74095	1.92637	2.03959	-0.212575	-0.850041		24.0482	30.4229	27.4502	31.4449	45.3585	25.082		26.5806	32.128	34.3906	37.1438	42.1388	30.1688		35.9396	34.9032	26.5143	34.4138	51.1594	26.7015
	19.6166	-0.95261	-0.409498	0.72908	1.81831	0.793549	-1.42636		-1.52335	2.63015	1.19251	0.920253	-0.863526	-0.0966002		0.0507152	1.52372	1.92724	1.95986	-0.462564	-0.799797		24.1178	31.0612	27.0883	31.3277	44.3838	27.4129		27.2967	31.8991	33.7179	37.034	42.1236	30.3449		35.3974	34.9929	26.4055	34.4594	50.5332	26.538
	19.6332	-1.08961	-0.409486	0.768402	1.70306	0.467997	-1.49112		-1.4365	2.77653	1.31555	0.824149	-0.905506	-0.153505		0.0771056	1.48678	2.03709	1.9064	-0.681519	-0.699607		23.8306	32.6492	26.6786	31.2979	42.9486	31.0184		28.0615	31.7384	33.2473	36.9542	42.2169	30.562		34.0786	35.0501	26.28	34.4338	49.8987	27.0606
	19.6499	-1.24047	-0.393025	0.888614	1.67395	0.255445	-1.3201		-1.44411	3.11589	1.42725	0.588195	-0.455137	-0.028762		0.184264	1.92899	1.91913	1.58333	-0.686139	-0.545367		23.8629	33.561	26.4912	31.4729	42.102	33.7888		28.5135	31.4695	33.0304	36.4773	41.9073	30.5556		33.3862	34.9563	26.2495	34.8852	48.9746	28.3658
	19.6666	-1.10958	-0.54079	0.867117	1.76886	0.311357	-1.21665		-1.41326	3.35392	1.42179	0.581808	0.0635211	0.131308		0.115001	2.34013	1.85921	1.43549	-0.314055	-0.535875		24.0878	34.5524	26.2769	31.493	41.3061	35.8017		28.9034	32.0097	33.1314	35.1331	41.9672	30.4045		33.0135	35.4489	26.6192	35.5383	48.6793	28.5272
	19.6832	-0.873881	-0.529092	1.04761	1.36433	0.0592798	-1.07573		-1.4117	3.32003	1.42289	0.892347	0.280908	0.592774		0.221067	2.67159	1.80942	1.29998	-0.173022	-0.521465		24.0245	35.8544	26.2237	31.3343	40.451	37.6436		29.6111	33.6483	33.2707	33.8943	42.0766	30.0313		32.4961	36.1435	27.2176	35.6626	48.5231	27.7569
	19.6999	-0.721819	-0.534151	1.39389	1.15022	-0.212934	-1.2001		-1.22883	3.38162	1.33789	1.01493	0.612453	0.868018		0.234195	2.5994	1.81607	1.01456	0.0742166	-0.509471		23.9849	36.9029	26.5349	31.0207	39.6569	39.3779		30.7477	35.0487	33.4789	33.4339	42.3593	29.4382		31.8889	36.9426	27.9717	35.15	48.5679	27.1842
	19.7166	-0.747525	-0.509639	1.69963	1.28905	-0.460513	-1.36423		-1.01266	3.5756	1.25682	1.06096	0.711675	0.875321		0.0154392	1.83666	1.90595	0.66653	0.722618	-0.501041		24.2257	37.7621	27.0812	30.5639	39.5106	41.2449		31.1501	36.203	33.6615	32.9369	42.0775	28.3797		30.6553	37.8623	28.5186	34.8768	47.8882	27.0925
	19.7332	-0.738349	-0.617481	2.14895	1.20975	-0.78682	-1.51955		-0.851455	3.69654	1.27475	1.0142	1.09776	1.07326		0.0243005	1.15108	1.87415	0.36376	-0.076384	-0.463786		24.7401	38.4068	27.8385	31.0078	39.9234	42.4156		30.1869	36.5711	33.7917	33.0618	42.1487	27.8533		29.5962	39.3772	28.8598	34.7214	47.6843	27.0152
	19.7499	-0.678969	-0.530989	2.46358	1.30455	-0.766942	-1.54235		-0.644522	3.35783	1.37174	1.21948	0.967966	1.24988		-0.085707	1.2547	1.88253	0.0497061	-0.536108	-0.351161		25.6589	38.2472	28.67	32.2173	40.5616	42.8549		28.6013	36.6428	34.074	33.7022	42.1491	28.0359		28.8986	40.6201	29.3503	34.2457	47.6343	27.1881
	19.7666	-0.662888	-0.361627	2.64947	1.24899	-0.730169	-1.51474		-0.337953	3.25641	1.45044	1.30176	0.907677	1.45268		-0.24746	1.54068	1.86853	-0.166525	-0.224932	-0.231459		26.0111	38.0733	29.3181	32.3913	41.2653	42.3049		27.6525	37.0214	34.7069	34.1261	42.1117	28.399		28.6992	40.9764	29.8103	33.8362	47.6048	27.3746
	19.7832	-0.6726	-0.39512	2.72269	1.22099	-0.830778	-1.486		-0.323771	3.3741	1.32534	1.51055	1.0101	1.30431		-0.382007	1.79799	1.90901	-0.382549	0.162147	-0.418549		27.0829	36.7799	29.9931	32.3298	42.0527	39.9031		27.0544	37.1803	35.2594	34.3213	43.1802	28.6176		28.724	41.6865	29.799	33.6929	47.3143	27.5916
	19.7999	-0.682735	-0.33089	2.53951	1.42313	-0.997981	-1.46995		-0.438748	3.15546	1.17662	1.64839	0.531335	0.932766		-0.515635	1.63922	1.83402	-0.579059	0.410447	-0.647278		28.2922	35.1607	30.4346	33.647	42.7217	36.3496		26.6221	37.0495	35.5886	34.3998	43.9606	28.7043		29.6852	42.2561	29.9497	33.6974	47.0778	26.8158
	19.8166	-0.527282	-0.260204	2.451	1.33092	-1.0178	-1.52563		-0.286888	2.79103	1.17389	1.74877	-0.270447	0.584813		-0.586957	1.40679	1.85403	-0.516237	0.387092	-0.751685		28.8495	35.2821	30.5406	35.8201	43.277	33.295		26.6911	36.7315	35.829	34.7977	44.5585	29.1051		30.2116	42.3385	29.9285	33.179	46.9978	25.2857
	19.8332	-0.550049	-0.170218	2.4091	1.38468	-1.07795	-1.6522		0.21034	2.60189	1.22509	1.85325	-0.747093	0.297874		-0.695881	1.25736	1.85043	-0.282762	-0.201217	-0.692874		28.97	35.0889	30.5778	38.1812	43.8436	30.2921		27.3738	35.9884	36.0398	35.3099	45.4457	29.5504		30.0702	41.5782	29.6691	32.5283	46.7152	24.6763
	19.8499	-0.709716	-0.213593	1.98433	1.57824	-1.01517	-1.77468		0.368735	2.57816	1.24974	1.6087	-0.679255	-0.180643		-0.87435	1.10373	1.8388	-0.199813	-0.406855	-0.682961		29.1866	34.6262	30.2422	40.417	44.3516	28.0472		27.5103	34.9016	36.2555	35.802	46.3723	29.6267		30.1656	40.7865	29.6196	32.2562	46.4351	24.7546
	19.8666	-0.707101	-0.218357	1.65492	1.80576	-0.951574	-1.74119		0.535501	2.52352	1.29728	1.63211	-0.608763	-0.392615		-0.940334	1.19267	1.75443	-0.238738	-0.863714	-0.707846		29.1425	34.2644	29.7507	42.4242	45.0701	26.2419		27.6195	34.5924	36.3605	35.8242	47.2357	29.4637		29.9789	39.9122	29.8216	32.1076	46.4347	25.2579
	19.8832	-0.500116	-0.245059	1.1929	1.87011	-0.711711	-1.67041		0.558029	2.37591	1.36147	1.75607	-0.610026	-0.470974		-0.836353	1.2557	1.68581	-0.112474	-1.37501	-0.572894		29.1141	33.9066	29.2434	44.1073	45.8288	23.8835		27.8422	34.6892	36.3003	35.4791	49.581	29.4445		29.9299	38.3861	30.2327	31.9566	46.4696	25.6353
	19.8999	-0.284525	-0.280489	0.751369	1.85203	-0.46381	-1.63881		0.408651	2.46147	1.3753	1.67507	-0.767241	-0.720283		-0.91111	1.32276	1.68127	0.0718213	-0.96821	-0.356785		28.679	34.5151	28.4177	44.4326	46.1585	22.8908		28.441	34.8095	36.2195	34.839	51.8139	29.0884		29.9132	36.6289	30.5742	31.6359	46.8252	25.6473
	19.9166	-0.216478	-0.574075	0.617208	1.87439	-0.65078	-1.60256		0.280519	2.61053	1.13955	1.52679	-0.469024	-0.89727		-0.957103	1.08969	1.77169	0.241932	0.609674	-0.444593		28.1105	35.823	27.5986	44.2038	46.4556	22.7614		29.1327	35.0716	35.9084	34.0873	52.933	29.0318		29.7471	35.621	30.5437	31.2711	46.7604	25.5115
	19.9332	-0.173457	-0.708799	0.481011	1.8945	-0.845885	-1.69542		0.243392	2.56835	0.851015	1.44614	-0.0340239	-1.09753		-1.02091	0.814241	1.92429	0.426903	0.930871	-0.420731		27.9891	36.2365	26.7215	45.3003	46.993	22.8096		30.2409	35.3904	35.7255	33.5074	53.287	28.8166		30.0159	34.8318	30.6204	31.2103	46.7723	25.5864
	19.9499	0.263908	-0.704109	0.360401	1.75088	-0.831041	-1.7483		0.350891	2.43862	0.659153	1.2065	-0.127302	-0.935681		-1.06589	0.548237	2.14148	0.514271	0.837311	-0.317269		26.9052	36.3344	26.188	46.4131	46.9738	22.2732		31.2951	36.9488	35.6659	33.3924	52.9151	28.6848		30.3904	34.8784	30.6331	31.1521	46.6951	25.6569
	19.9666	1.06384	-0.698057	0.852553	1.65253	-0.706186	-1.80333		1.34414	2.43208	0.875542	1.12248	-0.0825389	-0.597742		-1.1336	0.616688	2.5443	0.560827	1.26055	0.582339		26.1516	36.701	26.4433	45.7188	47.1086	22.2662		31.8132	39.0706	35.7113	33.6668	52.6088	28.5063		31.3436	37.5585	31.0279	31.4384	46.4528	26.1574
	19.9832	1.6067	-0.668684	1.38562	1.67223	-0.723814	-1.87784		1.75102	2.36264	1.04914	1.11894	0.0262225	-0.403425		-1.25462	1.17093	2.6671	0.358377	2.18297	1.23294		25.8065	36.7639	26.8869	43.8326	47.0501	22.6813		32.5514	40.2529	35.7958	33.5257	52.2711	28.0649		33.3394	39.7998	32.3038	33.298	45.9726	26.7332
	19.9999	1.98469	-0.589762	1.85262	1.69285	-0.87984	-1.66921		1.77716	2.33294	1.17389	1.79084	-0.0637156	-0.168176		-1.1713	1.41374	2.7033	0.0173018	3.04715	1.36928		25.5788	37.4302	27.3566	42.0116	47.0137	22.8314		34.1728	41.2064	35.863	33.8312	51.186	27.2714		35.2706	41.33	33.6355	35.4998	47.5004	27.4485
	20.0166	2.15435	-0.0143481	2.68251	1.72384	-0.515655	-1.56898		1.98447	2.48163	1.24796	2.4713	-0.262294	-0.000743038		-1.25109	1.3641	2.80054	-0.0459321	3.35364	1.39245		25.153	38.5622	27.9286	40.3566	46.7792	23.073		35.6317	42.648	35.958	33.8238	49.4046	26.7395		36.456	42.457	34.112	37.2581	49.2515	27.8541
	20.0332	2.40059	0.40789	3.07681	1.50121	-0.358505	-1.03293		1.84521	2.79754	1.38899	2.8895	-0.422865	0.084204		-1.38959	1.34422	2.83106	-0.058948	4.18826	1.51594		25.0641	39.1716	27.9759	38.954	46.7476	22.819		36.1525	43.134	35.879	34.0818	47.6843	26.4686		37.2569	42.8819	33.8614	38.9331	50.3397	27.7265
	20.0499	2.62559	0.493117	3.4721	1.27817	-0.359465	-0.306146		1.99583	2.85445	1.68015	2.90728	-0.382626	0.33745		-1.28238	1.29192	3.00984	-0.204761	5.4143	1.45064		24.9642	39.4137	28.3528	37.9158	46.4058	23.1272		36.3374	43.2587	35.9444	34.5367	45.4353	26.4277		37.6971	43.5753	33.9562	40.5553	52.1072	27.5794
	20.0666	2.57266	0.628107	3.88986	1.25697	-0.395859	0.369068		2.23657	2.75058	2.094	2.92493	-0.395256	0.586571		-0.175746	1.07282	3.20059	-0.498719	5.21283	1.43402		24.9796	38.7123	29.5071	37.3892	46.3592	22.7697		36.4251	44.4793	36.1032	34.6994	43.1646	26.8751		37.583	45.0277	34.2899	41.5953	52.8578	27.7471
	20.0832	2.5694	0.81459	4.07158	1.13638	-0.423209	0.613952		2.40389	2.74873	2.58278	3.29972	-0.698553	0.915141		0.930761	0.849129	3.28878	-0.813947	3.92804	1.51666		25.22	38.2224	30.7894	37.7808	46.6915	22.4906		36.6044	45.3411	36.383	34.633	41.9065	27.0695		37.7836	45.1691	35.0372	42.7763	53.4286	28.1757
	20.0999	2.62583	0.862209	4.485	1.15082	-0.500288	0.883509		2.51252	2.7491	3.0404	3.75536	-0.71655	1.77568		1.42095	0.783352	3.53059	-1.08202	3.46041	1.60102		25.2631	39.2854	31.9842	38.1019	47.1636	23.0524		36.2793	45.8424	36.5889	34.8577	41.5007	28.5031		37.8703	45.1123	35.6583	43.6882	53.8677	28.2271
	20.1166	2.16027	1.01815	4.83895	1.0101	-0.545674	0.978241		2.58416	2.77506	3.47122	4.06622	-0.501674	3.21841		1.50291	0.852834	3.53934	-1.28542	3.09196	1.46281		25.3463	41.0755	32.953	38.5781	48.1339	23.3477		36.0675	45.2886	36.9114	34.4631	41.5747	29.7649		37.4557	43.7628	36.4826	44.8702	54.8214	28.0298
	20.1332	1.56222	1.35086	4.58001	0.995911	-0.591039	1.11109		1.80498	3.0111	3.45378	4.39574	-0.330428	3.64228		1.87345	0.721937	3.50941	-1.38216	2.39491	0.607532		27.4931	42.1854	33.7363	39.3943	49.2678	23.2969		36.336	44.4899	37.1735	33.9481	41.349	29.7883		35.645	40.4718	37.1382	45.3666	55.3056	27.8795
	20.1499	1.23055	1.62777	4.22049	0.919191	-0.515726	1.41978		1.64496	3.19118	3.4146	4.53418	-0.304984	3.78072		2.25998	0.493561	3.61486	-1.15361	1.63991	0.0108838		30.1329	42.6061	34.5123	40.1751	50.0903	23.3651		35.5463	44.7427	37.2367	33.4406	41.0717	29.3632		33.4353	38.4282	37.0671	44.5399	55.3836	27.4658
	20.1666	1.29014	1.81002	4.07916	1.01543	-0.489462	1.54447		1.39112	3.32037	3.48745	3.95171	-0.0901403	3.89742		2.32737	0.467029	3.7128	-0.867944	1.00572	-0.0312994		32.0445	43.005	35.0494	41.4722	50.4032	23.6015		33.2035	44.7415	37.1589	32.9272	41.3694	29.3947		31.7518	37.3328	36.8085	43.9299	53.3474	27.3154
	20.1832	1.39239	1.44521	3.71197	1.05753	-0.988068	1.71764		1.73609	3.31573	3.47852	3.5699	0.215519	4.08635		2.73607	0.630472	3.84304	-0.577026	0.823857	0.0126031		33.147	43.1676	35.5534	43.3777	50.9549	23.5325		31.4441	44.4395	37.0576	32.5602	42.4501	29.7487		31.109	36.5893	37.057	43.6624	51.6778	27.1398
	20.1999	1.05533	1.37345	3.5965	1.02922	-1.14033	1.11769		1.70729	3.23691	3.26468	3.34859	0.958954	4.1478		3.14823	0.726548	3.83835	-0.459203	-0.205645	-0.31097		34.2798	42.9439	36.3867	45.2856	51.4332	23.813		30.5381	44.9429	37.2011	32.1885	43.7486	29.7908		31.0102	37.4582	37.6163	43.0468	50.1107	27.3204
	20.2166	0.81125	1.40541	3.72392	0.877539	-1.19571	0.660158		1.49498	3.43725	2.80839	3.54607	1.10456	4.14791		3.02893	0.81396	3.48083	-0.218289	-1.21038	-0.520172		36.184	43.1754	37.2363	46.7764	51.93	24.1067		30.319	45.6297	37.2643	32.0292	44.9463	29.6404		31.1401	38.2044	37.9409	42.5853	48.8609	27.1754
	20.2332	0.730884	1.38431	3.91363	0.860781	-1.03812	0.347466		1.36026	3.51809	2.52033	3.6522	0.984136	4.05213		2.02825	1.30552	3.68357	0.00267609	-1.22273	-0.761355		37.3893	43.6238	37.5776	47.6828	52.504	24.4001		30.7714	45.8052	37.2335	34.0629	46.3568	29.1599		31.1019	38.7594	38.2968	42.6699	49.1203	27.0526
	20.2499	0.544857	1.66196	3.81544	0.777815	-0.882296	0.170792		1.30961	3.7669	2.35977	3.36115	1.50207	3.95247		1.23743	1.99355	3.89331	0.308418	-0.792972	-1.09426		37.7161	44.0182	37.9844	47.8924	52.516	24.1622		30.8418	45.8822	37.2855	36.1955	48.1452	28.5815		30.6904	39.4089	38.3953	42.4079	49.8354	27.026
	20.2666	0.224866	1.62108	3.5391	0.972474	-0.498776	0.0496791		1.34373	3.89592	2.30244	3.36702	1.66307	3.25305		1.16651	2.51635	3.65422	1.43299	-0.419422	-1.37121		38.1948	43.7558	38.822	48.109	52.1933	23.1747		30.806	45.4697	37.1961	37.8028	48.8985	26.4296		30.2649	40.4789	38.4281	42.2195	50.3765	27.2501
	20.2832	-0.0743899	1.65483	3.33819	1.37899	-0.490414	0.16764		1.63331	4.02987	2.17981	3.35649	1.92411	2.04052		1.42524	2.89973	3.49876	2.84443	-0.0709483	-1.50015		38.5054	43.0578	39.5713	47.8933	52.3534	22.8563		31.632	45.0972	36.9771	39.1426	49.1152	25.246		29.7247	41.8118	38.4705	42.9428	50.8301	27.494
	20.2999	-0.350849	1.55742	3.13882	1.55096	-0.591516	-0.0676908		1.81322	3.95861	2.16469	3.17398	2.15935	1.71104		1.19531	3.21404	3.39864	3.71517	0.0663738	-1.66265		36.9811	42.7998	39.7716	47.3724	52.2236	22.7254		31.7533	44.576	36.8563	40.1923	49.8359	25.4513		29.1323	42.9542	39.0658	43.1256	51.7722	27.397
	20.3166	-0.626643	1.50339	3.07877	1.58068	-0.119327	-0.466379		1.65763	3.84401	2.23461	2.94141	2.70588	1.62105		1.14006	3.63682	3.40158	3.92277	0.348837	-1.65288		35.1406	42.1919	40.0531	47.3641	52.2531	22.9196		31.1676	43.3522	36.705	40.7503	50.6234	27.317		28.9748	43.9267	39.5737	42.8502	53.2854	27.0625
	20.3332	-1.19729	1.21495	2.93998	1.36922	0.558895	-0.762824		1.57446	3.86653	2.28196	2.73641	2.95276	1.43439		1.35568	4.13856	3.40028	3.73885	0.718777	-1.86408		33.9624	41.2363	40.2639	46.3034	52.4149	23.1973		30.707	42.2992	36.6308	41.1736	51.0752	28.0963		28.6264	45.4987	39.8466	42.3746	54.4521	26.3863
	20.3499	-1.6188	0.970247	2.62954	1.32164	0.977	-1.07625		1.13972	3.53503	2.49109	2.50167	2.61945	1.55245		0.978345	4.48807	3.56113	3.67353	0.833764	-2.15669		33.6569	40.8453	40.7432	44.9669	52.4544	23.2498		30.2005	41.1253	36.6392	41.6392	50.9594	27.9817		27.8663	46.8834	40.1024	42.0474	54.9284	25.6917
	20.3666	-1.76155	0.703157	2.53479	1.37338	1.44605	-1.34976		1.16388	3.34421	2.90991	2.3439	1.9372	1.31095		0.667494	4.57446	3.87181	3.76252	0.994598	-2.22021		32.9955	41.1523	41.5045	44.2842	52.5173	23.3829		29.8552	40.4104	36.4979	41.9161	50.1859	27.826		26.6977	47.4487	40.2244	41.9036	55.633	25.0473
	20.3832	-1.88181	0.676212	2.06236	1.3985	1.79581	-1.67405		1.35442	3.18038	3.3789	2.23399	1.90754	1.06909		0.45994	4.55444	4.26295	3.81682	1.1542	-2.19977		32.3475	41.0441	41.6778	44.1143	53.0578	23.4602		29.5546	39.8381	36.1006	41.7018	49.4407	28.7375		25.5609	47.8458	40.614	41.7664	55.4632	24.9272
	20.3999	-1.93075	0.638372	1.55559	1.42175	1.77869	-1.91139		1.49455	2.9832	3.50242	2.13684	2.03508	0.899558		0.293815	4.24017	3.95368	4.24452	1.03032	-2.12911		32.4554	40.5405	41.9255	43.946	52.7199	23.6426		28.7528	38.7891	35.4962	39.8367	48.7924	32.3494		24.687	47.8732	41.1018	41.6578	55.0181	24.4741
	20.4166	-1.8759	0.310357	1.35334	1.40403	2.04838	-1.99058		1.52289	2.64618	3.41003	1.9657	1.53346	0.448628		0.181842	3.93024	3.70188	4.81277	0.764508	-1.99393		32.3262	39.8067	41.7225	43.6169	51.8906	23.9799		28.2535	38.2244	34.9443	38.4671	48.8641	35.426		23.968	49.3626	41.5579	41.7349	54.5613	24.0416
	20.4332	-1.78817	0.267156	1.27275	1.31024	2.0028	-2.31936		1.50901	2.57081	3.20911	1.46275	1.2137	0.0173921		-0.0611614	3.65317	3.6374	4.38136	0.609586	-1.90494		32.0535	38.7549	41.0707	43.0592	51.1663	24.6806		27.4062	37.6531	34.6611	37.3615	49.0964	37.4839		23.4288	49.867	42.4163	41.3853	53.8862	23.7874
	20.4499	-1.71909	-0.0193646	1.15108	1.59709	2.22025	-2.47828		1.33011	2.35579	3.11841	1.35763	1.19398	-0.205632		-0.500386	3.5369	3.41714	3.60677	0.779233	-1.86885		31.5308	38.1355	40.2035	42.8036	49.9826	25.1457		25.723	36.878	34.4763	36.5998	50.0098	38.1143		23.6712	49.4187	42.76	40.1869	52.9579	23.4011
	20.4666	-1.70659	-0.167665	0.984496	1.66573	2.2571	-2.60025		1.17921	2.13368	3.02435	1.26458	0.95863	-0.374187		-0.770264	3.22747	3.13797	3.33078	0.881408	-1.23772		30.7406	37.305	39.4402	42.7764	49.9477	25.1348		24.733	36.3248	34.1857	36.1261	51.5792	38.515		23.7297	48.8411	42.1512	39.4581	51.882	23.2087
	20.4832	-1.72427	-0.412405	1.02166	1.71056	1.68571	-2.74617		1.2171	2.27701	2.945	1.16866	0.415662	-0.627048		-1.21072	2.81124	2.87582	3.49656	0.935982	-0.847764		30.0873	36.5586	38.6419	42.6633	50.6405	24.9184		24.4939	36.4344	33.9099	35.9478	52.3675	38.2167		23.2668	47.8531	41.6747	38.8054	50.4413	23.3642
	20.4999	-1.62465	-0.486551	0.945666	1.88308	1.66093	-2.89314		1.13489	2.21318	2.82589	1.17389	0.566912	-0.778379		-1.55205	2.56449	2.75768	3.81801	0.80594	-0.674335		29.6371	35.8132	38.0884	42.838	52.4466	24.6974		24.1963	36.3922	33.5695	35.8051	52.7973	38.7373		23.0021	46.7174	41.3423	38.0114	49.8557	23.4893
	20.5166	-1.37256	-0.476558	0.872725	1.85109	1.7376	-2.90556		1.08687	2.32427	2.55917	1.21641	0.963534	-1.14213		-1.62362	2.45898	2.54459	3.6124	0.785462	-0.486569		29.2317	35.3151	37.6766	42.6346	54.5826	24.7591		23.8516	36.2282	33.2471	36.1783	54.2253	39.6305		22.8905	45.8514	41.1638	37.482	49.8036	23.749
	20.5332	-1.2599	-0.427928	0.902778	2.12676	1.36079	-2.69967		1.3489	2.188	2.14876	1.12499	1.20662	-1.09387		-1.73577	2.3263	2.41026	3.45659	0.863585	-0.330975		28.5348	35.1856	37.8757	41.8833	55.7056	25.0946		23.6517	35.7373	33.0322	36.7873	55.5836	40.6217		23.1834	44.6058	40.9024	37.1568	49.6937	24.0225
	20.5499	-1.19768	-0.484044	1.02028	2.65904	1.59244	-2.63316		1.47676	1.96269	1.76145	1.05919	1.05058	-1.1078		-1.93756	2.299	2.14685	3.23627	0.890981	-0.240451		27.1567	35.1555	38.2091	40.9555	56.0839	27.2412		23.422	35.2135	33.2349	37.5955	56.8738	39.9779		23.545	43.5602	40.5156	37.3043	49.8579	24.6042
	20.5666	-1.13278	-0.55569	1.06308	3.09512	2.10852	-2.68378		1.37627	1.86791	1.43735	0.984263	1.74143	-0.849773		-2.12871	2.29923	1.84918	3.00598	0.948817	-0.268856		25.9281	35.0274	38.1586	40.3021	56.8583	30.8508		23.2782	34.7319	33.7351	37.5875	57.8904	36.8851		24.0706	42.8434	40.1667	37.4136	49.4442	25.8434
	20.5832	-1.16106	-0.557548	1.02212	3.40888	1.84486	-2.80614		1.20308	1.95124	1.28457	1.0156	2.11118	-0.499478		-2.25913	2.25154	1.77869	2.63453	0.992123	-0.346934		25.4694	34.8938	37.9902	39.6682	58.2067	32.9367		23.5679	34.5009	33.9735	37.9371	57.8164	34.7405		24.3312	41.364	40.0512	37.4004	48.8842	26.0585
	20.5999	-1.1269	-0.603531	0.947411	3.27043	1.86358	-2.8435		0.876112	2.071	1.34148	1.01371	2.2236	-0.380893		-2.2833	2.42104	1.69866	2.57595	0.935193	-0.390843		25.1055	34.8291	37.8477	39.3328	59.4726	33.8331		23.5572	34.8055	34.3585	39.8134	57.9597	33.8832		24.3161	40.2971	39.5589	37.3038	48.1234	26.2477
	20.6166	-1.19141	-0.470524	0.851124	2.9146	2.10639	-2.98073		0.542799	2.01302	1.38275	1.17098	2.32527	-0.242009		-2.2503	2.58612	1.76893	2.43425	0.792726	-0.525548		24.9183	34.4193	37.7135	38.9965	60.3812	34.8356		23.4239	35.2035	34.7923	42.3639	57.2963	34.2566		23.816	39.4356	39.2577	37.4358	47.7773	26.7472
	20.6332	-1.24325	-0.161373	0.804238	2.90266	2.47959	-2.88388		0.293514	1.90924	1.26139	1.3764	2.55903	-0.189023		-2.18263	2.5178	1.90428	2.36784	0.53546	-1.11822		24.8414	34.1819	37.6354	38.5006	60.1394	36.1509		23.9823	35.5273	35.1617	44.4141	56.5942	33.8579		23.4788	38.981	38.8677	37.892	47.526	26.7501
	20.6499	-1.25256	-0.17396	0.4822	3.00654	2.83627	-2.93206		0.123575	1.71523	1.07662	1.54263	2.81244	-0.0929679		-2.17744	2.44415	2.00946	2.07322	0.225435	-1.41002		24.702	34.3578	37.6483	37.9331	59.8141	36.8766		24.2088	35.5469	35.4697	45.9783	56.5121	33.1696		23.3317	38.7528	38.317	38.6102	47.4425	26.741
	20.6666	-1.22589	-0.0798327	0.438283	3.03006	2.88334	-2.89444		0.0235724	1.69748	1.02497	1.59251	2.62997	-0.203294		-2.31867	2.42632	2.03783	1.96778	0.101214	-1.56181		24.5911	34.2869	37.4448	37.7106	57.9913	37.9365		24.2071	35.4411	35.7687	46.6758	56.0184	32.9768		23.27	38.3657	37.5388	39.6496	46.7577	26.6993
	20.6832	-1.30121	0.0287812	0.463674	3.14227	3.29514	-2.86836		-0.0797282	1.81717	1.06364	1.52536	2.62873	-0.27979		-2.36759	2.38408	1.95484	2.1687	0.106713	-1.69814		24.5792	33.6128	36.842	37.5731	56.7355	40.2605		24.3954	35.0871	35.8704	47.0134	55.1652	32.6855		23.2452	38.0753	36.6262	40.4068	45.9717	26.5886
	20.6999	-1.26351	0.417272	0.279924	2.89195	3.91574	-2.95379		-0.611682	2.06666	1.07456	1.49671	2.73396	-0.376715		-2.33501	2.60003	1.78965	2.40715	-0.0104841	-1.74368		24.9029	33.1799	35.4676	37.5472	56.2178	41.8537		24.5541	34.6351	35.9579	47.8464	55.7445	32.5928		23.7365	38.6633	35.826	40.9796	45.0172	26.2936
	20.7166	-1.33572	0.724377	-0.00273443	2.44701	3.49971	-2.99188		-1.0689	2.12978	1.08273	1.99205	2.88072	-0.433985		-2.3033	3.22891	1.90253	2.67015	-0.0814883	-1.77483		25.2821	32.7664	34.2893	37.3295	57.1228	40.9677		24.9889	34.3633	35.9237	48.5272	55.6511	32.3368		23.9145	38.6812	35.0356	41.6693	44.1757	25.6738
	20.7332	-1.42505	0.813806	-0.0384317	1.95785	3.33923	-2.75999		-1.21935	2.26506	1.09484	2.53482	2.14757	-0.49342		-2.27472	3.69975	2.07985	2.47333	-0.320942	-1.67163		25.6318	32.5975	33.4932	36.9863	59.1696	39.043		24.9113	34.6575	35.9982	49.4375	55.4479	32.0002		23.6124	38.4332	34.1024	42.5847	43.9479	24.6103
	20.7499	-1.42457	1.00976	-0.0909621	1.86547	3.79559	-2.62324		-1.19784	2.71676	1.07523	2.6786	2.18466	-0.412608		-2.23539	3.94919	2.24404	2.14485	-0.397991	-1.52776		25.7303	32.2905	32.9644	36.9323	61.0116	38.3322		24.8615	34.6633	36.1151	49.6885	55.5559	31.9933		23.554	38.0771	32.8579	43.2786	44.076	23.8282
	20.7666	-1.39354	1.17857	-0.167704	1.80343	3.80891	-2.40822		-1.13258	3.05369	0.913797	2.72093	1.99506	-0.420894		-2.25612	3.49725	2.4003	2.04114	-0.285269	-1.50584		25.8227	31.8386	32.1944	36.9976	62.964	38.9345		25.1904	34.168	35.8699	48.213	55.9581	32.1573		23.777	37.8143	31.5817	43.6653	44.5608	23.0471
	20.7832	-1.05818	1.09482	-0.153214	1.71553	3.63373	-1.92581		-1.10288	3.40902	0.813073	2.68933	1.64609	-0.517326		-2.08346	3.21612	2.40067	1.99919	-0.383536	-1.48282		25.9153	31.92	31.6114	37.0818	65.0378	39.7181		25.242	33.7793	35.6959	46.3475	56.3363	32.2989		24.0204	38.2791	30.6626	43.5029	44.7625	22.3901
	20.7999	-0.816929	0.720484	-0.058789	1.77035	3.34863	-1.74889		-1.14307	4.0191	0.809238	2.85387	1.44189	-0.533707		-2.07965	3.1752	2.28812	1.94396	-0.162573	-1.50297		25.9028	32.1637	31.1264	36.8461	67.1872	40.0563		25.0009	33.6448	35.7464	44.7923	56.0815	32.5513		24.1435	38.5192	30.2891	43.1559	45.1279	21.9764
	20.8166	-0.843296	0.755096	-0.045604	1.82366	2.89242	-1.54635		-1.16635	4.3238	0.906799	2.8539	1.16321	-0.537917		-1.9701	3.11395	2.20704	1.89293	0.0485287	-1.29034		26.2296	32.0311	30.7016	36.5955	68.6591	41.0246		24.999	33.8899	35.9732	44.3895	56.167	32.3181		24.1873	38.4772	30.1293	42.6031	45.2824	21.9252
[truncated: 1,450 more rows]

## Sheet: fig.6d
NAc dLight + DA Chemogenetic inhibition
Fig. 6d
Average ΔF/F0 (%)	Veh,DETQ,Veh							Veh,DETQ,Veh
[truncated: 11 more rows]

## Sheet: fig.6g
Fig. 6g
ΔF/F	Time (min)	VEH						Time (min)	DETQ
[truncated: 1,861 more rows]

## Sheet: fig.6h
Fig. 6h
[truncated: 6,106 more rows]

## Sheet: fig.6i
NAc dLight + DA Optogenetic inhibition
[truncated: 5 more rows]
