# Supplementary material for: A chemogenetic approach for dopamine imaging with tunable sensitivity
Source: Nat Commun. 2024 Jul 2;15:5551. doi: 10.1038/s41467-024-49442-3 (PMC11219860; doi:10.1038/s41467-024-49442-3)
Supplement: Supplementary file 6 — Source Data [file 41467_2024_49442_MOESM6_ESM.zip › SourceData_Fig7.xlsx]

## Sheet: fig.7c
fig.7d	Nac					Cpu					mPFC
DETQ shaded error bar, ΔF/F0, %	DETQ		VEH			DETQ		VEH			DETQ		VEH
	mean	s.e.m.	mean	s.e.m.		mean	s.e.m.	mean	s.e.m.		mean	s.e.m.	mean	s.e.m.
	0.00227212	0.00188285	-0.00296514	0.00389127		-0.00421169	0.00546351	0.000851787	0.00237976		-0.00253505	0.00416774	0.00229446	0.00259717
	0.00300981	0.00190752	-0.00305438	0.0029094		-0.00862567	0.00510447	-0.00342794	0.0026527		0.00130271	0.00487608	0.000996013	0.00398447
	0.00172546	0.00245682	-0.00266271	0.0030557		-0.00411167	0.00427047	-0.00748484	0.00178661		-0.00355873	0.00287222	-5.09202e-05	0.00227913
	0.00177437	0.00187859	-0.00452578	0.00290337		-0.00328591	0.00627708	-0.00555671	0.00257188		0.00314614	0.00353051	-0.000332244	0.00235948
	0.000912825	0.00214318	-0.00417475	0.00296745		-0.0052957	0.00581329	-0.000818104	0.0032367		0.00595891	0.00472277	-0.00425104	0.00458099
	0.000513549	0.00159527	-0.00246988	0.00363895		-0.00952881	0.00429084	-0.0045351	0.00434097		-0.000177794	0.00611175	-0.00300232	0.003113
	0.00225323	0.00283144	-0.00235422	0.0024819		-0.0116145	0.00714527	-0.000133097	0.00303903		-0.00133235	0.00649239	0.00246736	0.00366735
	-0.0015575	0.00245105	-0.00299423	0.00235423		-0.00967967	0.00748249	-0.000131454	0.00265467		0.00642013	0.00270963	-0.00124443	0.00234848
	-0.00155584	0.00290437	-0.00144822	0.00231137		-0.00952101	0.00595475	0.000117905	0.00223885		-0.00114197	0.00395046	-0.00495802	0.0034476
	0.00183565	0.00263871	-0.00178055	0.0019266		-0.01128	0.00520443	0.000892982	0.00312869		-0.000110036	0.00343675	0.00395286	0.00267002
	0.00308757	0.00208272	-0.00160968	0.0023308		-0.00810572	0.00570359	-0.00255665	0.00228955		0.00272427	0.00218872	-0.0011407	0.00330796
	0.00272055	0.00167541	0.00141671	0.00221037		-0.00552126	0.00583843	-0.00247061	0.00253169		0.00134229	0.00467185	-0.000792973	0.00316944
	0.00334428	0.00229856	-0.00232952	0.0021777		-0.00756806	0.00540591	-0.00144809	0.00379667		0.00168395	0.00306544	0.00163042	0.00125662
	0.00046932	0.00188524	-0.0019224	0.00170963		-0.00209247	0.00560276	-0.00285239	0.00329785		-0.000484172	0.00419041	-7.70266e-05	0.00123787
	0.00398917	0.00191435	-0.00228735	0.00205428		0.00227279	0.00618325	-0.00415757	0.00320582		-0.00186856	0.00404289	-0.00527875	0.00294855
	0.000517865	0.00198273	-0.00353632	0.00197657		-0.000100774	0.0047543	-0.00309057	0.00248079		-0.0029197	0.00440631	-0.00420212	0.00223126
	0.000825332	0.00224345	-0.00201436	0.00197166		0.00179219	0.00629992	-0.0076283	0.00340408		0.00528621	0.00332639	-0.00290631	0.00299628
	0.00232814	0.0015761	-0.00362981	0.0020315		0.0033842	0.00522153	-0.00540764	0.00290674		0.000685016	0.0047554	2.11827e-05	0.00319681
	0.00326754	0.00145029	-0.004206	0.00181922		0.0038485	0.00513194	-0.00353387	0.00417127		0.00262558	0.00533234	0.000338074	0.0020366
	0.00207938	0.00204235	-0.00200996	0.00291308		0.00691085	0.00543195	-0.00229262	0.00401356		-0.000663057	0.00607589	0.00275348	0.00257146
	0.00363586	0.00165474	-0.00192971	0.00240353		0.00347923	0.0042105	-0.00379754	0.00412064		0.00158934	0.00444424	-0.000699654	0.00268593
	0.00355779	0.00263774	-0.0044824	0.00220935		-0.00238697	0.00478695	-0.00358831	0.0045849		-0.00194759	0.00448567	-0.00348645	0.00319133
	0.00510432	0.00238197	-0.00398072	0.00234614		0.00366152	0.00473922	-0.00615212	0.0035145		-0.00383441	0.00388654	-0.00158562	0.00266541
	0.00462122	0.00280322	-0.00143932	0.00260124		0.000660473	0.00509142	-0.00538473	0.00329946		-0.0037413	0.0041642	-0.000462409	0.00191146
	0.00640855	0.00249024	-0.0040132	0.00199263		-0.00117781	0.00499281	-0.00741644	0.00312032		0.00176111	0.00258536	-0.00144233	0.00361966
	0.00795005	0.00373958	-0.00389237	0.0021307		0.00439612	0.00519098	-0.00854691	0.00338922		-0.00118403	0.00451236	0.00180963	0.00222644
	0.00840332	0.00448556	-0.00274512	0.00188963		0.00799198	0.00478084	-0.00495867	0.00305122		-0.000766297	0.00337893	-0.00271173	0.00341432
	0.0128726	0.00637137	2.4387e-05	0.00211096		0.00680174	0.00528942	-0.000220891	0.00378353		-0.00268634	0.00263729	0.00294773	0.00214837
	0.0154936	0.00732885	-0.00012219	0.00227996		0.0124188	0.00507307	-0.0029405	0.00321708		0.000316384	0.00443602	5.27778e-05	0.00446866
	0.0160839	0.00878688	-0.00263927	0.00230857		0.0136754	0.00429625	-0.00566417	0.00320464		0.000410044	0.00685215	-0.00103259	0.0016072
	0.0163933	0.0101642	-0.00227699	0.00183541		0.0090901	0.00413801	-0.00460164	0.00311648		0.00220326	0.00481757	0.00320982	0.00155189
	0.0151567	0.0085066	-0.00379925	0.00229896		0.0074199	0.00544322	-0.00483462	0.0042777		-0.000593991	0.00393009	-0.000165429	0.00405628
	0.015793	0.0080392	-0.00428947	0.00230747		0.00516615	0.00503814	-0.00374623	0.0038389		0.0044432	0.00411063	-0.00617614	0.00311217
	0.0115429	0.00695429	-0.00137344	0.00244497		0.00413087	0.00500406	-0.00502655	0.00242031		0.00286731	0.00486572	-0.000291311	0.0023274
	0.0113342	0.00695775	-0.000791257	0.00218967		0.00188327	0.00558311	-0.00248753	0.00362752		-8.76638e-05	0.00240436	-0.00461546	0.00595376
	0.0121606	0.00607505	-0.000987344	0.00201424		-0.0019037	0.00622207	-0.00528662	0.0024297		0.00332757	0.00326075	-0.0017618	0.00254464
	0.0109315	0.0058304	-0.000184465	0.002385		-0.00321306	0.00607449	-0.00464229	0.00412362		-0.00122214	0.0041338	-0.000450542	0.00210171
	0.00979501	0.00559225	-0.00139075	0.00189391		0.00188092	0.00621893	-0.00301085	0.00394848		-0.00262481	0.00428782	0.000394149	0.00385717
	0.0102067	0.00551526	-0.00119995	0.0023749		-0.00116347	0.00740904	-0.00693231	0.00387966		0.00612859	0.00459535	0.00331748	0.00270364
	0.00802844	0.00501497	-0.0034523	0.00207002		-0.000348831	0.00709472	-0.00387515	0.00373142		0.00151219	0.00206365	-0.0032739	0.00559839
	0.00704833	0.00455864	-9.60238e-05	0.00240614		-0.00359187	0.00900692	-0.00432205	0.00543438		0.00294918	0.00359829	0.00355983	0.00121217
	0.00803933	0.00365483	0.000345887	0.00257807		-0.0065696	0.00857231	-0.00641856	0.00392499		0.00384983	0.00300894	0.00180592	0.00313159
	0.00459612	0.00386478	-0.000961737	0.00288495		-0.00444001	0.00773079	-0.00541025	0.00449938		0.00344972	0.00479668	-0.0001864	0.00427317
	0.00637398	0.00360304	-0.00206032	0.00203726		-0.00734297	0.00929385	-0.00201937	0.0040121		0.000630338	0.00504475	0.000778864	0.00336065
	0.00612982	0.004733	-0.000149381	0.00230205		-0.001118	0.00747767	-0.004239	0.0031734		0.00487206	0.00437213	-0.00529089	0.00392515
	0.0071757	0.0041196	-0.000600616	0.0022371		-0.00849291	0.00809327	-0.00671361	0.00319873		0.00123518	0.00442622	-0.00139211	0.00465538
	0.00959548	0.00457276	0.000909654	0.00283597		-0.00771096	0.00790902	-0.00545017	0.00381166		0.00147281	0.00481879	0.00685061	0.00261322
	0.00660095	0.00539926	0.000344961	0.00214167		-0.00731643	0.0072769	-1.66579e-05	0.00374531		0.000249943	0.0046135	0.00220485	0.00208176
	0.00782283	0.00548337	-0.000360162	0.00233506		-0.0048909	0.00701264	-0.00428306	0.00344324		0.000540445	0.00458919	-0.000744113	0.00284877
	0.00726789	0.00493069	0.000724235	0.00227961		-0.00597979	0.00602486	-0.00549967	0.0035316		-0.00118903	0.00343723	0.000984682	0.00284986
	0.00411446	0.00504565	0.000640917	0.0019373		-0.00323171	0.00654752	-0.000773832	0.00301739		-0.00294878	0.00558759	0.00124482	0.00473126
	0.00611843	0.00449343	-0.000925739	0.00233893		-0.00353172	0.00616572	-0.000396258	0.00462103		-0.00218619	0.0037915	-0.000645504	0.00237784
	0.00538767	0.00360572	-0.00135174	0.00205364		-0.00843809	0.00617057	-0.00366231	0.00339313		-0.000305472	0.0034389	0.00406274	0.00450525
	0.00538977	0.00326649	-0.000399533	0.00182902		-0.00529799	0.0059255	-0.00675511	0.0026011		-0.00150641	0.00470843	-0.00302538	0.00345075
	0.00581178	0.00361405	-0.00090736	0.00201938		-0.00925908	0.00703683	-0.00497047	0.00316604		-0.00427306	0.00530559	0.00406277	0.00188224
	0.00532935	0.00355783	-0.00204662	0.00212614		-0.00712437	0.00703581	-0.00542939	0.00253944		-0.000895929	0.00404661	0.00237615	0.00302315
	0.00276751	0.00345778	-0.00403556	0.0022871		-0.00297909	0.00637252	-0.0075587	0.00309246		0.00334883	0.00319376	0.00158972	0.00202803
	0.00527587	0.003347	6.82924e-05	0.00265289		-0.00762683	0.00761275	-0.00325131	0.0027734		-0.0029121	0.00596772	0.00423403	0.00271054
	0.00219586	0.00321563	-0.00159613	0.00245321		-0.0052936	0.00618249	-0.00573718	0.00287024		0.000357367	0.00483331	-0.00110335	0.00241034
	0.00182379	0.00290295	-0.00400553	0.00240196		-0.00797078	0.00492899	-0.00695639	0.00282405		0.00873928	0.00344511	0.00289433	0.00238002
	0.00424594	0.00323949	-0.00197121	0.00257139		-0.00629718	0.00566673	-0.00911408	0.00296969		-0.000840754	0.00511994	0.0017522	0.0030988
	0.00690183	0.00468506	-0.00028499	0.00295328		-0.00583679	0.00590886	-0.0123706	0.00248836		-0.00216696	0.00464003	0.00156347	0.00240458
	0.00600405	0.00478731	-0.00243998	0.00258639		-0.000674042	0.00650803	-0.00854769	0.00384119		-0.001845	0.00594957	0.00919642	0.00267671
	0.00715391	0.00414291	-0.00259911	0.00239228		-0.0049063	0.00673268	-0.00619328	0.00385512		0.000304163	0.00371373	0.00338264	0.00194768
	0.00440995	0.00375971	-0.00228492	0.00269152		-0.00863171	0.00648454	-0.00348101	0.0026991		0.00433034	0.00270853	0.00633613	0.00240017
	0.00522105	0.00351176	-0.00214869	0.00262753		-0.00935052	0.0071571	-0.00521042	0.00345211		0.00214115	0.00429229	0.000887575	0.00367045
	0.00229073	0.00374166	-0.00291954	0.00236116		-0.00804353	0.00638773	-0.00716784	0.00304185		0.000833487	0.00388346	-0.00217621	0.00249115
	0.00543568	0.00313702	-0.00310675	0.00282654		-0.00538318	0.00681914	-0.0120559	0.00398651		0.0012219	0.00259095	0.00239565	0.00380761
	0.00192248	0.00297787	-0.00279445	0.00291449		-0.00695134	0.00734103	-0.00812559	0.00374938		0.00385007	0.00428435	-0.0011162	0.00435353
	0.003168	0.00271264	-0.00530678	0.00253326		-0.0107991	0.00808213	-0.00749736	0.00351092		0.00164806	0.00542387	-0.00215319	0.0034812
	0.00137846	0.00233475	-0.00310207	0.00243548		-0.00678962	0.0073549	-0.0058316	0.00406949		0.00164686	0.00457988	0.000246671	0.00274478
	0.000561156	0.0029221	-0.0040657	0.00254559		-0.00756939	0.00768878	-0.00592026	0.00344254		0.00417764	0.00368587	0.00438806	0.00519836
	0.00229529	0.00226162	-0.0033513	0.00249078		-0.00789485	0.0060726	-0.00574579	0.00306191		-0.00234694	0.00303496	0.00347153	0.0018549
	0.00280582	0.00245908	-0.00176194	0.00226031		-0.0115045	0.00720213	-0.00509538	0.00252824		0.00136869	0.00269511	0.00264666	0.00191507
	0.00556697	0.00272092	-0.00219785	0.00228107		-0.00506493	0.00611399	-0.005311	0.00316824		0.00330756	0.00342417	0.00217632	0.00327176
	0.00265733	0.00281411	-0.00191642	0.00200163		-0.00596287	0.0060577	-0.00816461	0.00339966		0.00429628	0.00373653	0.00161228	0.00292771
	0.00433849	0.00224053	-0.00420597	0.00161915		-0.00514573	0.00612797	-0.00884036	0.00289587		0.00320532	0.00568241	-0.00295163	0.00221951
	0.00127086	0.00367486	-0.00431329	0.0022433		-0.00614395	0.00783207	-0.00423008	0.00354137		0.00252432	0.0043203	0.00400809	0.00336606
	0.00372136	0.00292262	-0.00267482	0.00208767		-0.0110092	0.00620759	-0.00443618	0.00227416		-0.000102755	0.00516999	0.00314527	0.00252735
	0.00621887	0.00274982	0.000132646	0.00239444		-0.00826052	0.00595902	0.000443647	0.00377618		0.00466731	0.00250214	0.00230885	0.00230694
	0.00613164	0.00309482	-0.000685098	0.00239374		-0.00659183	0.00532562	-0.00326315	0.00301952		0.00347208	0.00311664	-0.00380182	0.00462743
	0.0052854	0.00261651	-0.00132424	0.00215382		-0.00928482	0.00713986	-0.00144103	0.00258591		0.0071372	0.0028886	0.00498326	0.00103767
	0.00367699	0.00233841	-0.00199878	0.0023228		-0.00890066	0.00557377	-0.00847857	0.00294306		0.00052402	0.00519562	-0.000938175	0.00262029
	0.00317333	0.00224668	-0.00180528	0.00250824		-0.0116864	0.00697961	-0.00316	0.00297169		-0.000704673	0.00399495	-0.00386537	0.00500674
	0.00149961	0.0028478	-0.00173749	0.00215858		-0.00709472	0.00731796	-0.00582436	0.00373264		0.00154337	0.00338127	-0.000456665	0.00346259
	0.00456725	0.00204631	-0.00356353	0.00192876		-0.00910318	0.00746323	-0.00451612	0.00164677		0.00495672	0.00473533	-0.000774489	0.00460883
	0.0017514	0.00176097	-0.00106543	0.00239486		-0.0091082	0.00713364	-0.00717543	0.00374306		0.00398026	0.00519169	0.000598955	0.00172101
	0.00245113	0.0025407	-0.00168702	0.00201041		-0.0114312	0.00684929	-0.00326698	0.00341267		0.00570702	0.00293826	0.00453214	0.00211531
	0.000185506	0.00241205	0.000439401	0.00197969		-0.0129003	0.0059598	-0.00269191	0.00248119		-0.000260986	0.00474776	-0.000316918	0.00301703
	0.000319798	0.00261209	-0.000151447	0.00205712		-0.0129449	0.00623439	-0.00436132	0.00310567		-0.000142168	0.00413193	-0.000612918	0.00331429
	0.00144844	0.00270925	-0.00217649	0.00248013		-0.00807972	0.00621398	-0.00526764	0.00356528		0.00608987	0.00230327	-0.00375939	0.00448789
	0.00106667	0.00201275	-0.00171516	0.00183589		-0.00691074	0.00638947	-0.00794898	0.00297428		0.00105703	0.00529257	0.00192099	0.00217785
	0.00234259	0.00259182	-0.0021216	0.00261791		-0.0044082	0.00568567	-0.00220497	0.00226812		0.00379711	0.00348169	0.00147952	0.00228647
	0.00113885	0.00249309	-0.00106545	0.00221476		-0.00423745	0.00610539	-0.0030286	0.00217522		0.00267058	0.00657587	-0.00164718	0.00246211
	0.0007126	0.00280494	-0.00295075	0.00198752		-0.00232681	0.00604198	-0.0046856	0.00283418		0.00183118	0.00394906	0.000104437	0.00273198
	0.000965741	0.00257746	-0.00233662	0.00231996		0.000211318	0.00414004	-0.00335886	0.00258899		0.00263237	0.00228387	0.00377408	0.00146578
	0.00212628	0.00232599	-0.00259004	0.00226693		0.00123114	0.00473942	-0.0056878	0.00248951		0.00208742	0.00382745	0.00171606	0.0042023
	0.00141184	0.00234346	-0.00124397	0.00228037		-0.00219329	0.00535926	-0.00476244	0.00336356		0.00631488	0.00373808	0.00317647	0.00310697
	0.00424593	0.00220087	-0.00267032	0.00206228		-0.00345347	0.00507408	-0.00542201	0.0033657		0.000390282	0.00547859	-0.00220004	0.00407575
	0.00487789	0.00260249	-0.00041921	0.00249889		0.000829371	0.00555441	-0.00667078	0.00335129		0.00374341	0.00304822	0.00313288	0.00268237
	0.0055575	0.00321569	-0.000353009	0.00227009		-0.00486061	0.00514646	-0.000827128	0.00278292		-0.00392378	0.00451041	-0.000355918	0.00443101
	0.00610296	0.00410326	0.000594396	0.00302307		-0.0050103	0.00477246	-0.00774911	0.00280482		-0.000196586	0.00548364	-0.00177443	0.00324095
	0.0041152	0.00429326	-0.00150585	0.00301177		-0.00565573	0.00438947	-0.00400697	0.00370589		0.00421383	0.00352437	-0.0026894	0.00371167
	0.00478465	0.00327783	-0.00292907	0.00302893		-0.00613396	0.00471157	-0.00815036	0.00335245		-0.00130326	0.00631762	0.000679429	0.00447039
	0.00330073	0.00348513	-0.00281703	0.00282751		-0.00839771	0.00514154	-0.00992419	0.00254556		0.00385254	0.00569806	0.00160913	0.00267452
	0.00257242	0.00288196	-0.00308306	0.00309673		-0.0128608	0.00627104	-0.005634	0.00362527		-0.00112534	0.00426968	0.000387671	0.00356656
	0.00606458	0.00292183	-0.00222146	0.00251983		-0.0120704	0.00584445	-0.0106882	0.00386806		0.00381487	0.00559734	0.00465624	0.00198702
	0.00316349	0.00239043	-0.000772944	0.00239917		-0.00988484	0.0066643	-0.00743624	0.00372878		0.00382779	0.00455518	0.00458128	0.0038024
	0.00272765	0.00238339	-0.00229362	0.00240794		-0.00745343	0.00642492	-0.00675073	0.00355321		0.00164708	0.00415422	0.00537981	0.0027983
	0.00361127	0.00196843	-0.00257643	0.00191298		-0.00744529	0.00699225	-0.00822369	0.0032709		0.000445277	0.00556236	0.00600739	0.00183685
	0.00311367	0.00229624	-0.000961228	0.00261504		-0.00789352	0.00692464	-0.0047302	0.00338378		0.00192176	0.00221985	0.00132395	0.00359711
	0.000710722	0.00159846	-0.000711575	0.00257853		-0.0079389	0.00607571	-0.00616853	0.00404742		0.00319827	0.00368739	-0.00587146	0.00284436
	0.0020238	0.00180666	0.000163084	0.00280249		-0.0054724	0.00631821	-0.00753091	0.00363274		0.00126131	0.00394007	-0.00106215	0.00409953
	-0.00188838	0.00241023	-0.00299019	0.00227075		-0.010101	0.00713937	-0.00928247	0.00328672		0.00175704	0.0061599	0.00265594	0.00289726
	0.000853064	0.00297625	-0.00324859	0.0023218		-0.00746434	0.00668949	-0.005746	0.00338375		0.00960669	0.00468723	0.000539413	0.00332122
	-3.70863e-05	0.00239507	-0.00337468	0.00235656		-0.0108298	0.00652775	-0.00827198	0.00335631		-0.00126708	0.00466125	-0.00514159	0.00389687
	-0.00165031	0.00238291	-0.00521431	0.00247942		-0.00666983	0.00628682	-0.00816326	0.00359699		0.00290994	0.00418977	-0.00497049	0.00267427
	0.000255219	0.00261703	-0.00351176	0.00258146		-0.00863455	0.00539728	-0.00970205	0.00311546		0.00396286	0.00484805	-0.00222062	0.00430315
	0.000689574	0.00220656	-0.00664146	0.00288229		-0.00973035	0.00530162	-0.00811385	0.00410745		0.00305225	0.00605084	0.00427712	0.00328019
	-0.000929342	0.00173632	-0.00540197	0.00226469		-0.00825063	0.00537718	-0.0109694	0.00394858		0.00117278	0.00558123	0.00108945	0.00507203
	0.000600106	0.00258324	-0.00488237	0.00231609		-0.00436583	0.00533181	-0.00828524	0.00378201		0.00107551	0.00418691	0.00198246	0.0031086
	0.00199132	0.0025295	-0.00291821	0.00262425		-0.00734294	0.00514614	-0.0129451	0.00306073		0.00831365	0.00187373	0.0028666	0.00398317
	0.00460942	0.00187919	-0.00384957	0.00244357		-0.0052654	0.00577887	-0.00991383	0.00362124		0.00342951	0.0036441	0.00390296	0.00186992
	0.00506933	0.00187143	-0.00360755	0.0025048		-0.000984554	0.00441744	-0.0142486	0.00353859		0.00471849	0.00380498	-0.00031821	0.00347642
	0.00236768	0.00259403	-0.00608918	0.00264838		-0.00431285	0.00615009	-0.011145	0.00398081		0.00386109	0.00378026	0.00042698	0.00309259
	0.00537036	0.00220498	-0.00421629	0.0027342		-0.0087655	0.00669785	-0.0130208	0.00334786		0.0115008	0.00272885	-0.000296645	0.00159914
	0.00111411	0.00272428	-0.0050584	0.00270823		-0.00815931	0.00575449	-0.0113663	0.0049387		0.00675177	0.00356414	-0.00221991	0.00243178
	0.00116123	0.00209745	-0.00605198	0.00282311		-0.0111353	0.00533677	-0.00671589	0.00381498		0.000652801	0.0051305	0.00391008	0.00195771
	0.000266842	0.00193413	-0.00397096	0.00275386		-0.00920244	0.00596978	-0.00951792	0.0027695		0.00989309	0.00315892	-0.00289339	0.00362793
	0.000428488	0.00257551	-0.00475138	0.00265018		-0.0118295	0.00612821	-0.00804483	0.00397295		0.00611288	0.00264016	-0.000853826	0.00275099
	-0.00287645	0.00281916	-0.00299899	0.00269075		-0.00865756	0.00664435	-0.00697559	0.00300477		0.00940717	0.00281617	-0.00211266	0.00258175
	0.00119154	0.00207104	-0.00416955	0.00272748		-0.0058896	0.0068589	-0.00705833	0.00378493		0.00557814	0.00452037	-0.00434248	0.00321791
	0.000266908	0.00229899	-0.00503312	0.00260343		-0.00736333	0.0067858	-0.0085052	0.00383556		0.00684621	0.00478893	-0.00459918	0.00390789
	0.00127087	0.00230679	-0.002409	0.00247447		-0.00332565	0.00560111	-0.00635852	0.003656		0.00881696	0.00241701	-0.00154697	0.00332232
	0.00485691	0.00195602	-0.00286049	0.00236309		-0.00498456	0.00528666	-0.00757412	0.00342642		0.00776215	0.00418952	-0.00436046	0.00244511
	0.00107916	0.00272087	-0.000892769	0.0030034		-0.0117902	0.00641277	-0.00440651	0.00306633		0.0046212	0.00412086	-0.00251394	0.00426514
	0.00178163	0.00165144	-0.00252568	0.00283096		-0.00506885	0.00653244	-0.00482895	0.00366919		0.00735084	0.00461804	0.00131762	0.0043463
	0.000749162	0.00262001	-0.00453987	0.00262662		-0.00401905	0.00519676	-0.00627254	0.00405001		0.0053722	0.00451168	0.00294966	0.00254224
	-0.00173637	0.00274043	-0.00295978	0.00294611		-0.00680493	0.00487771	-0.00336756	0.00405928		0.00671295	0.00355401	-0.00106171	0.00524693
	0.00220808	0.00255093	-0.00329289	0.00254479		-0.00628647	0.00475161	-0.00106607	0.00490568		0.00842771	0.00412338	0.000935288	0.00203089
	0.000586418	0.00263564	-0.000938144	0.00282828		-0.00274848	0.00515481	-0.00591849	0.00407442		0.0062053	0.0058285	0.000354894	0.0035151
	0.000378508	0.00236708	-0.000263709	0.00306519		-0.00394775	0.00424745	-0.00309083	0.00417501		0.00923921	0.00395166	0.00102696	0.00145148
	-0.00064845	0.00260536	-0.00195032	0.00283248		-0.00627329	0.00496443	-0.00272413	0.00476438		-0.000444788	0.00392926	-0.000921967	0.00263973
	-0.00153729	0.00303548	-0.00256671	0.00257387		-0.00398392	0.00367405	-0.004285	0.00319712		0.00637769	0.00219191	-0.00478485	0.00349971
	-0.00101629	0.00316069	-0.00222846	0.00270829		-0.00583635	0.00517004	-0.00670413	0.00365093		0.00173789	0.00434429	0.000798598	0.00313603
	-0.0043409	0.0032876	-0.00191345	0.00276437		-0.00208955	0.00502766	-0.00163685	0.00406297		0.00873021	0.00273485	-3.25848e-05	0.00362408
	-0.000946693	0.00382238	-0.00207623	0.00267321		-0.00139201	0.00387224	-0.00752289	0.00303481		0.00300129	0.00431532	-0.00121486	0.00320704
	-8.27416e-05	0.00357733	-0.00294201	0.00234664		-0.00234431	0.00432448	-0.00953539	0.00380655		0.00465577	0.00559472	-0.000792847	0.00292707
	-0.00141163	0.00338713	-0.00361638	0.00222761		0.00160493	0.00515077	-0.00582867	0.00323409		0.00480329	0.00329272	-0.000483647	0.00400339
	-2.35303e-05	0.00248188	-0.00191196	0.0030417		0.00236018	0.00425087	-0.00265691	0.00357947		0.00658616	0.00422622	0.000612347	0.00326066
	0.000309663	0.00274639	-0.00448451	0.00247032		0.0023807	0.00314063	-0.00353225	0.0038323		0.00335591	0.00403597	-0.00420828	0.00209441
	0.000856861	0.00250713	-0.000594931	0.00246693		0.000715936	0.00371026	-0.00418732	0.00423525		5.38266e-05	0.0048911	-0.00484227	0.00306552
	0.00244181	0.00205655	-0.00207726	0.00268135		0.00472227	0.00289023	-0.00755026	0.0043287		0.00718344	0.00539142	-0.000646381	0.00188887
	0.00218306	0.00199527	-0.00357358	0.0024807		0.00436365	0.00350233	-0.00714288	0.00384966		0.000768496	0.00470362	0.00106123	0.00328567
	0.00278646	0.00170762	-0.00269497	0.00272694		0.00129766	0.00295929	-0.00628819	0.00370689		-0.0011986	0.00218838	-0.00287732	0.00312825
	0.000326866	0.00213472	-0.00412635	0.00241138		-0.00106084	0.00310548	-0.00663475	0.00477238		0.00295774	0.0043143	-0.00264823	0.00256651
	0.00246599	0.0022099	-0.00244296	0.0031519		0.00582001	0.00365996	-0.00222122	0.00443101		0.00207485	0.0033727	-0.000496089	0.00301426
	0.00169113	0.00187503	-0.00318403	0.00285626		0.00157892	0.00328922	-0.00281813	0.00421578		0.00672075	0.00308173	-0.0024705	0.00534236
	0.00108087	0.00200069	-0.00215233	0.00296318		0.00311579	0.00298993	-0.00403797	0.004124		-0.00162713	0.0028376	0.000224756	0.0031668
	0.00352796	0.00142936	-0.00179455	0.00278476		0.00138175	0.00256809	-0.00433918	0.00305649		0.00496004	0.00355548	-0.000833892	0.00415355
	0.00247836	0.00172488	-0.00138296	0.00274464		0.00532894	0.00191702	-0.00478786	0.00385467		0.00763364	0.00446928	0.00148568	0.00331409
	0.00118587	0.00186547	-0.00368784	0.00275043		0.000648718	0.00332716	-0.00163549	0.004391		0.0124432	0.00482348	0.00318765	0.00383314
	0.00130024	0.00195393	-0.0022393	0.00286439		0.00668582	0.0036579	-0.00530591	0.00476541		-0.00184207	0.00345849	0.00306487	0.00406326
	0.000597554	0.00212244	-0.00145346	0.00255753		0.00512191	0.00272107	-0.00522064	0.00397594		0.00558587	0.0043012	0.00223098	0.0023327
	0.00250774	0.00263578	-0.00353535	0.00283209		0.00876944	0.00479005	-0.00563189	0.00393045		0.00420448	0.00320918	-0.00187119	0.0041137
	0.00112543	0.00220395	-0.00242135	0.00284827		0.00638532	0.00578882	-0.00270926	0.00504717		0.00180386	0.0035791	-0.00138	0.00276936
	0.00247952	0.00237601	-0.00247167	0.00294568		0.00999592	0.00541513	-0.00565093	0.00369241		0.00469287	0.00521953	-0.000420756	0.00266307
	0.00351945	0.00198814	-0.002775	0.00301638		0.0133501	0.00375955	-0.00578137	0.00368664		0.00216759	0.00394852	0.00208161	0.0024364
	0.00425506	0.00195185	-0.00103705	0.00275118		0.0140172	0.00459363	-0.00291495	0.00432189		0.00634837	0.00437981	0.00180379	0.00281098
	0.0050917	0.00223483	-0.00165781	0.00250025		0.0126558	0.00577399	-0.00648946	0.00437698		-0.000724246	0.00337225	0.00123329	0.00164238
	0.00718611	0.00257509	-0.00296621	0.0025297		0.0113911	0.00578417	-0.00305377	0.00418767		-0.00153619	0.00649185	0.00322926	0.00124301
	0.00713031	0.00317397	-0.00192056	0.00206751		0.013115	0.00583071	-0.00688801	0.00353523		-0.00336931	0.00632427	-0.000101699	0.00250897
	0.00641607	0.00357405	-0.00195375	0.00226857		0.0142253	0.0053257	-0.00218211	0.00510842		0.0065629	0.00626715	-0.000396677	0.00175107
	0.00655507	0.00335405	-0.000212669	0.00270853		0.00950957	0.00507657	-0.00217531	0.00455725		0.00545826	0.00658508	0.000338565	0.00387725
	0.00715812	0.00327199	-8.40634e-05	0.00298893		0.00710222	0.00503787	-0.00379685	0.00438624		-0.00534917	0.00523326	0.00301568	0.00236659
	0.00568222	0.00372879	0.00186328	0.00378378		0.00604822	0.00539447	-0.00351178	0.00466275		-0.00272292	0.00586515	0.00157457	0.00306306
	0.00490492	0.00359278	0.00150148	0.00371953		0.00344486	0.00470538	-0.00369017	0.00518057		-0.00114266	0.00641125	-0.00251955	0.00415443
	0.00405296	0.00364809	0.00131268	0.00308566		0.000882027	0.00335835	-0.00561711	0.00374606		-0.00326536	0.00399247	-0.00174351	0.00406758
	0.00773514	0.00368209	-0.00123134	0.00347		0.00148941	0.00393861	-0.00760446	0.00372608		-0.00426228	0.00560231	-0.00131001	0.00314071
	0.00467577	0.00432576	-0.000304901	0.00339348		-0.000591066	0.00504272	-0.00582996	0.00359681		-0.00254491	0.00493168	-0.000148641	0.00239481
	0.00711784	0.00361819	0.00220825	0.00417206		0.00185471	0.00551649	-0.00524781	0.00304594		0.000899615	0.0039858	-0.00070954	0.00304336
	0.00782015	0.00386702	0.00127018	0.00384655		0.00306752	0.00477191	-0.00457477	0.00402194		-0.00296975	0.0061921	0.00395796	0.00414587
	0.0074603	0.00399168	0.00129076	0.0042681		0.00352169	0.00428654	-0.00422475	0.00335096		-0.00625258	0.00631096	-0.00410978	0.00235309
	0.0132823	0.00426013	0.00209002	0.00377919		0.00766794	0.00511813	-0.00449423	0.0035736		0.0063258	0.00675716	0.000177444	0.0025468
	0.0135388	0.00439353	0.00298356	0.00338053		0.00178304	0.00526506	-0.00383935	0.00376876		0.00185913	0.0051478	-0.00194117	0.00431494
	0.0145675	0.0051691	0.0013729	0.00393274		0.000109656	0.00599041	-0.00147379	0.00397237		-0.00294032	0.00594122	0.000259212	0.00400366
	0.0157394	0.00516669	0.000929831	0.00333557		0.00385883	0.00566421	-0.00344654	0.00362706		0.000386882	0.0060517	0.000765839	0.00148778
	0.0179806	0.00527014	0.000126118	0.00303207		0.0055147	0.00609949	-0.00307424	0.00402658		-0.00779602	0.00516394	0.00126939	0.00293045
	0.0157649	0.00477586	-0.000365799	0.0029335		0.00396361	0.0061906	-0.00326018	0.00378526		-0.0055606	0.00435912	0.0042719	0.0019366
	0.0127496	0.00520415	-0.00102643	0.00268225		0.00268303	0.00527026	-0.00315331	0.00427593		-0.0052017	0.00654043	-0.000437182	0.00309086
	0.0137362	0.0049556	0.000713933	0.00282352		0.00574095	0.00571714	-0.00503782	0.00365868		-0.00263033	0.00662473	0.00683571	0.00395952
	0.0135467	0.00534233	-0.00215999	0.00243872		0.000734404	0.00510234	-0.00428712	0.00389502		-0.00134274	0.0045928	0.00449465	0.00344825
	0.0125567	0.0054976	0.000651671	0.00268283		0.000180178	0.00527657	-0.00452274	0.00370481		-0.00381981	0.00501521	0.00265238	0.00421012
	0.012852	0.00465145	-0.00159309	0.00277269		0.000122153	0.00479241	-0.00087725	0.00376026		-0.00354762	0.00610078	0.00631359	0.00126301
	0.0141978	0.00492793	-0.00154021	0.00250728		0.00602305	0.00473469	-0.00169102	0.00349768		0.00228029	0.00665547	-0.000529738	0.00315754
	0.0134816	0.00540402	-0.000700934	0.0022579		0.00278652	0.00474287	-0.00391033	0.00278905		0.00193786	0.00646867	0.00214159	0.00333078
	0.0140264	0.00483207	-0.00270061	0.00212445		-0.000203337	0.00410797	-0.00149343	0.00424198		0.00023632	0.00473155	-0.00313619	0.00255197
	0.0125521	0.00544928	-0.000551079	0.00287866		0.000406998	0.00557813	-0.0039728	0.00350097		-0.00324185	0.00565299	0.00169144	0.0025067
	0.0132982	0.00531063	-0.00172068	0.00258136		0.00235539	0.00524966	-0.00338534	0.00370587		0.000270653	0.00650658	0.0030634	0.00216936
	0.0125548	0.00435762	-0.00169619	0.00224842		-0.0026823	0.00603121	-0.00426923	0.0035367		-0.00444382	0.0046656	-0.00182579	0.0028595
	0.0136535	0.00458046	-0.00321224	0.00214918		-0.00382601	0.0062708	-0.00246972	0.00343715		-0.00520279	0.00492191	0.000467661	0.00491341
	0.0107339	0.00505357	-0.00308902	0.00245361		-0.00320355	0.00620884	-0.00466745	0.00342681		0.00192412	0.00536397	0.000332196	0.00299746
	0.00958929	0.00446406	-0.00192262	0.00238904		0.000254489	0.00647728	-0.00512219	0.0028971		-0.0012074	0.00742021	0.00536336	0.00212612
	0.0122628	0.00460295	-0.00382678	0.00227406		6.4461e-05	0.00542678	-0.00759773	0.00315022		-0.00377313	0.00515211	0.00515248	0.0040029
	0.00866006	0.00538024	-0.00220737	0.00258632		0.00147586	0.00467822	-0.00363839	0.00435818		-0.00517602	0.00519917	-0.00193008	0.00302583
	0.0105828	0.0049033	-0.00453122	0.0023941		-0.00339111	0.00689229	-0.00651303	0.0045496		0.000287925	0.00562539	0.00267615	0.00284155
	0.00872228	0.00465419	-0.0036558	0.00290896		0.00429887	0.00526872	-0.00823578	0.00469432		-0.00205788	0.00625773	0.00386469	0.00348433
	0.0082151	0.00460785	-0.00225996	0.00289132		0.00024203	0.00507212	-0.00381313	0.00487966		-0.00568973	0.00663458	-0.00151569	0.00275581
	0.00804018	0.00394983	-0.00225012	0.00311339		0.000476583	0.00496372	-0.00604159	0.00406581		-0.00185888	0.00485518	0.00150513	0.00430454
	0.0100343	0.00442495	-0.000634491	0.00329409		0.000985683	0.00793273	-0.00346473	0.00437837		-0.00125541	0.00562347	0.00588234	0.00244232
	0.00882829	0.00438556	0.0015117	0.00298133		0.00141446	0.00742145	-0.00362265	0.00396007		-0.00575799	0.00572318	0.000260234	0.00252459
	0.00809558	0.00446543	0.00111805	0.00269243		-0.0010863	0.00686163	-0.00216671	0.0038135		-0.00136608	0.00614597	-0.00254911	0.00251092
	0.010594	0.00465386	0.000340113	0.00293063		-0.00255973	0.00844733	-0.000214935	0.00410723		0.000132515	0.00599876	0.000816885	0.003069
	0.00773595	0.00499355	0.00108595	0.00266602		-0.00120513	0.00822356	-0.00128038	0.00455031		-0.000770458	0.00680513	0.00422757	0.00222492
	0.00799753	0.00482859	0.000291048	0.00301626		0.00450784	0.00918237	-0.00156848	0.00534291		-0.00336155	0.00572049	-0.00144746	0.0031355
	0.0102602	0.00482936	0.00336723	0.00320461		-0.00275351	0.00709557	0.000750798	0.00496847		0.00354724	0.00681874	-0.00102055	0.00339535
	0.00849481	0.00572305	0.00230609	0.00335236		-6.20099e-05	0.00868517	-0.00273323	0.00402965		0.00218883	0.00544564	0.00361712	0.00276336
	0.00734889	0.00524518	0.00219867	0.00332537		-0.00149601	0.00874696	0.000538151	0.00584463		-0.00327413	0.00594806	-0.000902191	0.00192032
	0.00804863	0.00526926	0.00476342	0.00398142		-0.00327752	0.00875267	0.00238708	0.00593072		0.00159652	0.00589643	-0.00139395	0.00210484
	0.00828197	0.00500034	0.000658011	0.00331319		-0.000835772	0.0076792	-0.00106154	0.00450432		-0.00356402	0.0056115	0.00165066	0.00362132
	0.00799302	0.00536661	0.00397051	0.00360404		-0.00378357	0.00754139	-0.00150204	0.00421034		-0.00633716	0.0059109	-0.00285936	0.00286614
	0.00879691	0.00473532	0.00382062	0.00349869		-0.001307	0.00711589	0.0025437	0.00446544		-0.00373343	0.00634994	0.00614433	0.00402305
	0.00922993	0.00475676	0.000544078	0.00303837		0.00174097	0.00732804	-0.000885309	0.00473651		-0.00129239	0.00598457	-0.00103736	0.0032564
	0.00971113	0.00532126	0.00218455	0.00350822		-0.00032079	0.00657504	-0.00270406	0.00466962		-0.00231545	0.00543125	0.00296943	0.00312707
	0.00733469	0.00474707	0.00164674	0.00313127		0.00031857	0.00679045	0.000271067	0.00486971		-0.00274606	0.00850993	0.0016701	0.00212637
	0.00779538	0.00508798	0.00258924	0.00323561		0.0019616	0.00606269	-0.00120204	0.00443537		-0.00425292	0.0046049	-0.00130531	0.0018726
	0.0112438	0.0042734	0.00127525	0.00309638		0.00311332	0.00625349	-0.00297378	0.00347659		0.00140115	0.00517418	0.00210594	0.00235948
	0.00991812	0.00448112	0.00327827	0.00333083		0.00549582	0.00561788	-0.00379222	0.00374973		0.00204324	0.00349033	-7.46052e-06	0.00253393
	0.0102572	0.00506197	0.00137107	0.00287218		0.00650644	0.00451136	0.000703011	0.00423694		-0.0001238	0.00352879	0.00578496	0.00301431
	0.0086314	0.00486046	0.00209868	0.00319573		0.0023699	0.00613731	0.00087515	0.00408365		-0.00172601	0.00545191	0.00171835	0.00282142
	0.010388	0.00463004	0.00145931	0.00308459		0.00627319	0.00546039	-0.000771145	0.00406446		0.00508953	0.00293408	0.00396349	0.00232052
	0.00904312	0.00492366	0.000322929	0.00301555		0.0070147	0.00476028	-0.00306826	0.00365974		0.00240765	0.00448028	0.000933113	0.0018053
	0.00960012	0.00419864	0.00244712	0.00345645		0.00592628	0.00573792	-0.00363095	0.00330875		-0.00396738	0.00675684	-0.000735975	0.00550413
	0.0108078	0.00428853	0.00116794	0.00332812		0.00387206	0.00458217	-0.00351353	0.00354841		-0.000912612	0.00496706	0.000498443	0.00197917
	0.0105257	0.00444997	0.00178056	0.00306392		0.00530683	0.00440501	-0.00521497	0.00316289		0.00251928	0.00587431	0.0011476	0.00189942
	0.0107492	0.00411113	0.000853313	0.00280513		0.00848738	0.0048107	-0.00636225	0.00363102		0.00363352	0.00437972	0.00224415	0.00192779
	0.00908269	0.00443068	-0.000556668	0.00305664		0.00458645	0.00453759	-0.00370504	0.00345322		0.00506918	0.0040191	0.00126206	0.00176218
	0.00948614	0.00438862	-0.000858315	0.00330693		0.00498501	0.0061755	-0.00642076	0.00403256		0.00154507	0.00585997	0.00298882	0.00302829
	0.00950738	0.00416151	0.00153265	0.00337465		0.000714292	0.00633026	-0.00381785	0.00326201		0.00432226	0.00589227	0.00122376	0.00271586
	0.0075253	0.00430517	0.00104968	0.0035344		0.00577134	0.00438834	-0.00689812	0.00315735		-0.00046924	0.00704977	0.00753202	0.00244099
	0.00867802	0.00462545	0.00155092	0.00330794		0.00591318	0.00514613	-0.00373975	0.00302207		0.00153572	0.00526657	0.00340732	0.00421843
	0.0100119	0.00485631	0.00053383	0.00353572		0.00319429	0.00573665	-0.00290841	0.00395982		0.000451187	0.00351416	0.00153798	0.00258566
	0.0101954	0.00462248	-0.000454527	0.0035504		0.00756906	0.0055164	-0.00234466	0.00373332		-0.00159852	0.00335014	0.0014296	0.00300512
	0.00913759	0.00423866	0.00239759	0.00321537		0.00562678	0.00633422	-0.00509253	0.00283958		0.00633348	0.00510769	0.000245245	0.00374274
	0.0074935	0.00466093	0.00108655	0.00300423		0.00393509	0.00734408	-0.0035116	0.00325211		-0.00226859	0.00297321	0.00675035	0.00275966
	0.00896217	0.00380308	-9.04103e-05	0.00279731		0.000864439	0.00665301	-0.00630053	0.00368964		0.00199685	0.0043676	0.00145898	0.0042696
	0.00755693	0.00383122	0.000923312	0.00306317		0.00173372	0.00733203	-0.00333267	0.00309591		9.73088e-05	0.00438969	0.00330218	0.00190867
	0.00780759	0.00457465	0.000682709	0.00309608		0.00194444	0.00613956	0.00250481	0.00407294		-0.00330668	0.00592449	0.000627262	0.00139937
	0.00754765	0.00442158	-0.000135681	0.00314303		-0.00162066	0.00786072	-0.00412526	0.00422774		-0.00258877	0.00768848	0.00122682	0.00346416
	0.00756289	0.00447506	-0.000141666	0.0028418		-0.000547564	0.00800185	-0.00661306	0.00375106		-0.00342526	0.00449732	-0.00162485	0.00330175
	0.00530575	0.00403749	0.00118995	0.00285556		-0.000794379	0.00712533	-0.00301215	0.00348573		-0.00365997	0.00474996	0.00129172	0.0012943
	0.00711807	0.00483846	0.000405015	0.00309646		-0.00500684	0.00718399	0.00185788	0.00421298		0.000509917	0.00380627	-0.00110599	0.00260176
	0.00649849	0.00459334	0.00192586	0.00283676		-0.00989765	0.00764371	0.00226596	0.00518488		-0.00735917	0.00620677	0.00379461	0.00305617
	0.00542886	0.0045829	0.000583635	0.00280912		-0.00700297	0.00857917	-0.00341933	0.00393456		-0.00529446	0.0036864	0.000347104	0.00368172
	0.00515933	0.00449521	0.00313216	0.00315853		-0.00251304	0.00823754	-0.00213099	0.0044147		-0.00637835	0.00662862	0.00124525	0.0032103
	0.00191791	0.00472035	-0.00137106	0.00277434		-0.0038012	0.00727071	-0.00103342	0.0041494		-0.00348256	0.00493118	-0.00250308	0.00266611
	0.00272641	0.00510895	0.000939916	0.00339247		-0.00507712	0.0076015	-0.00380229	0.00317575		0.000133426	0.00466814	0.00183151	0.00473946
	0.00311118	0.00411544	0.000709682	0.00290446		-0.00367176	0.0073058	-0.00441028	0.0039485		-0.00144659	0.00436139	0.00480386	0.00325255
	0.00569962	0.00407258	-0.000269779	0.0029982		-0.00125292	0.00692121	-0.00842234	0.00315702		-0.00546731	0.00642281	-0.000919533	0.00244802
	0.00564477	0.00415311	-0.00133243	0.00279821		0.000310092	0.00646126	-0.00564822	0.00347835		-0.000228294	0.00650457	0.000887747	0.00340022
	0.0092329	0.00423197	-0.000991118	0.0028569		-0.0022127	0.00591751	-0.00525333	0.00322787		0.000145082	0.00604372	0.000588781	0.00203521
	0.00763499	0.00362057	9.39059e-05	0.00313992		-0.00294598	0.00611431	-0.000627801	0.00408289		0.0017844	0.00374795	0.00351743	0.00172421
	0.00736685	0.00404096	6.497e-05	0.00253544		-0.0066151	0.00730587	-0.00576524	0.00366077		0.000108581	0.00465757	0.00410757	0.00204899
	0.00715424	0.004181	0.000266573	0.00294854		-0.0042061	0.00695287	-0.00257257	0.00303768		0.00118261	0.00549185	0.000178386	0.00185883
	0.00565164	0.00340523	0.000372541	0.00245426		-0.00696202	0.00700767	-0.00303446	0.00301507		-0.00465107	0.0050356	0.00443257	0.00188512
	0.00674709	0.00349701	2.05729e-05	0.00258038		-0.00792988	0.00718559	-0.00549766	0.00344714		0.00325303	0.00598658	-0.0017065	0.00339567
	0.00307361	0.00350472	-0.00231504	0.00276728		-0.0080205	0.00712984	-0.00855869	0.00265025		0.00396927	0.00636462	0.000704374	0.00243138
	0.00341957	0.00454677	-0.00237297	0.00257447		-0.00665335	0.00703892	-0.00885196	0.00271785		0.00174155	0.00568607	0.00437392	0.00350759
	0.0059328	0.0043761	-0.000460757	0.00285163		-0.00318431	0.00476534	-0.00370149	0.0047129		0.0021944	0.00703744	0.00160492	0.00233903
	0.00429747	0.00391957	-0.00126291	0.00265543		-0.00184072	0.00560026	-3.83444e-05	0.00363729		0.00245405	0.00382973	-0.000622652	0.0030919
	0.00344787	0.00407672	4.17973e-05	0.00272762		-0.00326414	0.00424252	-0.000135533	0.00362942		0.00171458	0.00425774	0.00384473	0.00340938
	0.00394489	0.00386942	0.000433974	0.0030163		-0.00264372	0.00564243	-0.00132523	0.00306057		0.0015249	0.00317479	-0.00288238	0.00365579
	0.00544545	0.00352424	0.00231227	0.00346399		-0.00360256	0.00442366	-0.00337087	0.00295301		-0.00680116	0.00582006	0.00116839	0.00308019
	0.00254312	0.00330647	0.00328058	0.00338069		-0.00508819	0.0044817	-0.00311068	0.00274223		0.00103935	0.00381998	0.00514564	0.0026912
	0.00354077	0.00312414	0.00167614	0.00319448		-0.00660052	0.00545588	-0.0023471	0.00268519		-0.00556352	0.00693643	0.00453639	0.00400539
	0.00390934	0.00366558	-0.0003559	0.00255174		-0.00925864	0.00528171	-0.00306526	0.00290407		-0.00465771	0.00428207	0.00205938	0.00252424
	0.0017332	0.00398113	0.000282057	0.00293063		-0.00947204	0.00477519	-0.00300128	0.00181648		0.000341339	0.00549882	0.00114011	0.00316616
	0.00114735	0.00319196	0.000137454	0.0029226		-0.00673819	0.00469952	0.000984647	0.00222453		-0.00100735	0.00562807	0.00353944	0.00291172
	0.000181046	0.00405807	-0.000182371	0.00308265		-0.0071688	0.00417101	-0.00198278	0.00263596		0.000685312	0.0037637	-0.00222189	0.00381237
	0.00154167	0.00401231	0.000546054	0.00260835		-0.00660898	0.00434163	-0.00178404	0.00252578		-0.00294587	0.00424828	0.000386657	0.00492246
	-0.000199249	0.00444123	0.00179226	0.00296662		-0.00313048	0.00363804	-0.0026603	0.00309784		0.000968577	0.00424275	0.000145436	0.00338822
	-0.00103587	0.00395504	0.00205495	0.0025774		-0.00582187	0.00459612	-0.000253611	0.003333		0.00116054	0.00501577	0.00789373	0.000552173
	0.00101447	0.00453317	0.00125194	0.00278657		-0.00278074	0.00267001	0.000212337	0.0033279		0.00273005	0.0045055	0.00246419	0.00397111
	-9.49301e-05	0.00391916	6.15896e-05	0.00300716		-0.00272386	0.0029496	-0.000537636	0.00308091		-1.48364e-05	0.00570096	0.00341592	0.00376246
	0.000884693	0.00358796	0.000150455	0.00290637		-0.00384869	0.00280774	-0.00292423	0.00239721		0.00347195	0.00421993	0.000276055	0.00316101
	0.00191273	0.00321975	0.00136544	0.0027885		-0.00504615	0.00411649	-0.00246076	0.0023175		8.43377e-06	0.00380573	0.00187174	0.00267212
	0.00124816	0.00316232	0.00196213	0.00305802		0.000970871	0.00276097	-0.00175126	0.00329653		0.003027	0.00423762	-0.00219697	0.00305389
	0.000492106	0.00309218	0.00126674	0.00298919		-0.000960737	0.00251162	0.00112979	0.00327906		0.000233988	0.00339596	0.00132248	0.00303244
	0.00187633	0.00359357	0.00257382	0.00313916		0.000601563	0.00240587	-0.00325586	0.0030992		0.00372032	0.00439097	-0.00149509	0.00287343
	0.00304249	0.00323342	0.00163415	0.00292078		0.00710822	0.00294995	-0.00228991	0.00345147		0.000375147	0.00459153	-0.000395656	0.00239074
	0.00222664	0.00312208	0.0032795	0.0031469		0.00414244	0.00253157	-0.0026346	0.00322222		0.00477469	0.00508832	0.00250225	0.00108152
	0.0044114	0.0025312	0.00443487	0.00311715		0.00149434	0.00335609	-0.00495921	0.00286992		0.00163796	0.00492217	0.000883915	0.00268346
	0.0020835	0.00281724	0.00184714	0.00297903		0.00521961	0.00272799	-0.00998865	0.00227843		0.000259823	0.00558067	0.00324011	0.00216469
	0.00253637	0.00318535	0.00274783	0.00322956		0.000299457	0.00365816	-0.00778047	0.00284606		0.00270957	0.00243245	-0.000187017	0.00502925
	0.00106937	0.00316288	0.00331195	0.0029402		0.000277165	0.00371044	-0.00637046	0.00322478		0.00240397	0.00395008	0.00127369	0.00304789
	0.00464749	0.00295	0.000629907	0.00293277		0.00169879	0.0031943	-0.00726773	0.00301451		0.00633262	0.00583542	-0.0011859	0.00338388
	0.00315039	0.00269637	0.000229241	0.00293565		0.00142918	0.0036307	-0.00440799	0.00351254		0.0034301	0.00358309	0.00501877	0.00262735
	0.00290089	0.00275059	0.00115418	0.00283373		0.000925909	0.00372223	-0.00544121	0.0030029		0.00478721	0.00588097	0.0016265	0.00269361
	0.0032213	0.00261505	-0.000194231	0.00261297		0.00477343	0.00491884	-0.00718174	0.00304443		-0.0024044	0.00332512	0.00225982	0.00250779
	0.00199908	0.00223149	-0.000636704	0.00295026		-0.00222089	0.00351083	-0.00594611	0.00368581		0.00191	0.00372374	0.00121002	0.00301969
	0.00554912	0.00238986	0.000135912	0.00296143		0.00253266	0.00392183	-0.00790059	0.00307921		0.00368602	0.00526409	-0.000608133	0.00212848
	0.00454621	0.00297774	-0.00154391	0.00285944		0.00235392	0.00303128	-0.0113913	0.00352956		0.00411173	0.00352334	0.0055522	0.00200907
	0.00570317	0.00236645	-0.00326209	0.00268241		0.00470833	0.0031815	-0.00734849	0.00417771		0.00431175	0.00529406	-0.00241815	0.00410342
	0.00429291	0.00208399	-0.00450878	0.00271917		0.00106773	0.00400694	-0.00889164	0.00316763		-0.00146314	0.00453729	-0.000660885	0.00341263
	0.00306384	0.00247223	-0.00358913	0.00264217		0.000800527	0.00371239	-0.0103548	0.00287128		-0.00215478	0.00484518	0.00275876	0.00270069
	0.00269029	0.00184168	-0.0037969	0.00249766		0.0050503	0.00353943	-0.00849403	0.00405783		-0.00179998	0.00332556	0.00255514	0.00462832
	0.00362852	0.00209074	-0.00171142	0.00300974		0.000567289	0.00320602	-0.00711606	0.00279924		-0.0020744	0.00721797	-0.000699198	0.00274661
	0.00391594	0.00240704	-0.00141413	0.00278077		0.000126177	0.00260453	-0.00849967	0.0030733		0.00365298	0.00418966	0.000478187	0.00307495
	0.00292816	0.00239192	-0.00277856	0.00245227		0.00593594	0.00337766	-0.00579359	0.00315804		-0.00360637	0.00440641	-0.00311605	0.00371895
	0.00409261	0.0018266	-0.00370897	0.00257442		0.0020765	0.00351697	-0.00531328	0.00225843		0.00151839	0.00395076	0.00511184	0.00291978
	0.00378852	0.0021987	-0.00525521	0.00249407		0.00465092	0.0032795	-0.00168061	0.00312446		-0.0016341	0.00311888	0.00838505	0.000767335
	0.00311618	0.0026792	-0.00138505	0.00237234		0.00605516	0.00353779	-0.00484697	0.00298809		-0.000170833	0.00450203	0.00349047	0.00254701
	0.00365548	0.00327633	-0.00205134	0.00214995		0.00370621	0.00373151	-0.00439173	0.00381223		-0.000695143	0.00358306	-0.00203267	0.00303642
	0.00557656	0.00275387	-0.00276886	0.00243094		0.00422684	0.00345141	-0.00710933	0.0028511		-0.000726389	0.0066694	-0.00524745	0.00420963
	0.00800928	0.00316514	-0.00179763	0.00223962		0.00430804	0.00443127	-0.00717044	0.00327086		0.00201404	0.00416583	-4.43208e-05	0.00309665
	0.00555909	0.00289653	-0.001552	0.00248639		0.00667748	0.00404617	-0.00867781	0.00318343		-0.00343114	0.00375173	-0.00186115	0.00260207
	0.00701701	0.00323457	-0.00368105	0.00233114		0.00594412	0.00411403	-0.00657075	0.00373331		0.00607412	0.00474147	0.00344166	0.00189756
	0.00561797	0.0032885	-0.0035166	0.00243973		-0.0012826	0.00339224	-0.00802962	0.00351825		0.00230762	0.00315227	0.00234771	0.00347699
	0.00489755	0.00390962	-0.000948012	0.00276508		9.66503e-05	0.00264415	-0.0044832	0.00447945		0.00481425	0.00398115	0.000955089	0.00263291
	0.00584337	0.00313042	-0.00287561	0.00254509		-0.00160884	0.00361704	-0.00659101	0.00311184		0.00395637	0.00445069	0.000506568	0.0043142
	0.0062517	0.00333619	-0.00250144	0.00251784		-0.00221656	0.00340797	-0.00782571	0.00293777		0.00490512	0.00290448	0.00524567	0.00271289
	0.00645674	0.00288708	-3.88929e-05	0.00237567		0.00173794	0.00473158	-0.00436721	0.00284125		0.00331069	0.00536821	0.00624133	0.00347729
	0.0055602	0.00372917	-0.0023733	0.00263638		0.00447393	0.00589684	-0.00206817	0.00226137		0.00243734	0.00290352	-0.00284714	0.00291745
	0.00438078	0.00339366	-0.00205372	0.00250673		0.00301541	0.00679995	-0.00323357	0.00254071		-0.000404737	0.00523857	0.0027757	0.00297251
	0.00545469	0.00418633	-0.00171179	0.00244107		0.00090217	0.00713526	-0.00425837	0.0030362		0.00316578	0.00383547	-0.00204974	0.00256603
	0.00438048	0.00396234	-0.00101679	0.00244804		0.00405476	0.006229	-0.00415275	0.00312115		0.00358333	0.00381728	0.0032009	0.00200355
	0.00402829	0.0034698	-0.00424352	0.00234721		0.00215703	0.00828384	-0.00661791	0.00250399		0.00738281	0.00362201	-0.000261006	0.00296384
	0.00519511	0.00377695	-0.00200294	0.00229337		-0.00163435	0.00537766	-0.00264974	0.00279179		0.00693829	0.0029246	-0.00138933	0.003181
	0.00962957	0.00391076	-0.00296831	0.00213376		0.000478	0.00630385	-0.00515147	0.00229503		0.00472315	0.00282541	0.00445311	0.00313553
	0.00457378	0.00315194	-0.00250796	0.00268942		-0.00359506	0.00720766	-0.00678518	0.00349093		0.0059728	0.00292269	0.00307929	0.00502548
	0.00592592	0.00299677	-0.000358411	0.00253483		7.84728e-05	0.00648536	-0.00528947	0.00376886		0.00602691	0.00349987	0.00122818	0.00131604
	0.00601277	0.00341695	-0.00301218	0.0026308		0.000451318	0.00688879	-0.00550369	0.00253211		0.00190861	0.00244324	0.00832365	0.00357808
	0.00587427	0.00348564	-0.00129903	0.00280982		-0.00292167	0.00731428	-0.00682364	0.00201692		0.00850684	0.00250922	0.00210233	0.00386293
	0.00301984	0.00400682	-0.000903184	0.00264569		-0.00311487	0.0076472	-0.00269287	0.00283605		0.00729603	0.00356955	0.00364103	0.00366884
	0.00527222	0.00361897	-0.00300281	0.00223639		-0.00510038	0.00668636	-0.00613964	0.00183232		0.000370292	0.00498421	-0.00282468	0.00538743
	0.00510781	0.00416241	-0.000736521	0.00236105		-0.00582342	0.00651995	-0.000765654	0.00275494		0.0053453	0.00398733	0.000226686	0.00250254
	0.00356702	0.00407616	-0.00142104	0.00247234		-0.00729319	0.00826367	-0.0021434	0.00204652		0.00185567	0.00473311	0.00248634	0.00151122
	0.00368159	0.0037518	-0.001264	0.00249238		-0.00550859	0.00699323	-0.000535976	0.00333709		0.00387807	0.0060931	0.00655995	0.00286396
	0.00390848	0.00404746	-0.000468574	0.00266584		-0.00211367	0.00729777	-0.00316408	0.00268837		0.00321451	0.00489669	-0.00114368	0.00378807
	0.00240875	0.0036461	8.40126e-05	0.00232688		-0.00542721	0.00805414	-0.00424031	0.0014615		0.00119891	0.00586053	0.00240742	0.00293467
	0.00298217	0.00408919	-0.000864129	0.00219368		-0.0025391	0.00729556	-0.004547	0.00213424		-0.000632905	0.00480504	0.00932386	0.00299663
	0.00415356	0.00330555	-0.0020184	0.00246893		-0.00240336	0.00748103	-0.00431236	0.00289753		0.00329607	0.00210291	-0.00153294	0.00422068
	0.00511858	0.00355185	-0.00138074	0.00237953		0.00405009	0.00566464	-0.00499692	0.00254575		0.00146877	0.00715915	0.00182448	0.00371986
	0.00335017	0.00347112	-0.00260747	0.00255092		-0.00277108	0.00512808	-0.00600095	0.0030015		-0.000237366	0.00575303	0.00576606	0.00314968
	0.00184076	0.00388378	-0.00229387	0.00206442		-0.000790797	0.00583977	-0.00159069	0.00209841		0.00405333	0.00453904	0.00132805	0.00350315
	0.00228965	0.00356467	-0.0028841	0.00217675		-0.00048167	0.00605161	-0.00632157	0.00252356		0.00300306	0.00202524	0.00021941	0.00214371
	0.000587034	0.00402863	-0.00308281	0.00228598		-0.00162509	0.006071	-0.00459998	0.00306182		0.00277272	0.00417369	0.00263208	0.00456697
	0.0040283	0.00367041	-0.00218894	0.00243604		0.000490977	0.00523509	-0.00272151	0.00244779		0.000286211	0.00510095	0.00551123	0.00249156
	0.00420816	0.00388449	-0.00228947	0.00216612		-0.000682068	0.0055066	-0.00301438	0.00320352		0.00698328	0.00279841	0.000973236	0.00270973
	0.000653506	0.00403551	-0.00115802	0.00245685		0.000999768	0.0055267	-0.000253574	0.00273733		0.00276051	0.00551507	-0.00105596	0.00293357
	0.00123335	0.00345203	-0.00294355	0.00281468		0.000870199	0.00538251	-0.00371352	0.00265848		0.00602328	0.00343945	-0.00270533	0.00265594
	0.000368979	0.00395717	-0.00210491	0.00225409		-0.00210439	0.0056953	0.00189495	0.00302653		0.000649707	0.00410738	0.00488326	0.00394462
	0.00399289	0.00361353	-0.00129531	0.00282841		-0.00288117	0.00490395	-0.000249637	0.00254893		0.00410283	0.00558756	0.00220447	0.00162795
	0.00296925	0.00350053	0.000154357	0.00284278		-0.000190706	0.00585988	0.00121657	0.00259889		-0.00235338	0.00617421	-0.00214478	0.00216863
	0.00385958	0.00357463	-0.000509198	0.00254696		-0.0016434	0.00577659	0.0018539	0.00333942		0.00307031	0.00506285	0.00020954	0.00223774
	0.00188334	0.00306257	-0.00023541	0.0022168		-0.0033573	0.00515892	0.000869231	0.00324402		0.00574168	0.0036136	-0.00156717	0.00384094
	0.00310907	0.00340679	1.5554e-05	0.00219313		-0.00277677	0.00591563	-0.000461054	0.00212337		0.00493098	0.00325249	-0.000792758	0.0034633
	0.00271137	0.0037984	-0.000902199	0.00211636		-0.00772561	0.00651819	-0.0010811	0.00232495		0.00507967	0.00607964	-0.00343042	0.00473108
	-0.000390871	0.0041341	-0.00120084	0.00223108		-0.00413233	0.00556016	0.00370751	0.00373879		0.000444498	0.00325657	-0.00214435	0.0050756
	0.000335568	0.00399618	-0.00181278	0.00238293		-0.00541896	0.00614008	0.00162686	0.00242709		-0.00169664	0.00338109	-0.00163687	0.00246908
	0.000457535	0.00435492	-0.00192326	0.00193757		-0.0106716	0.00657897	0.00248439	0.00323117		0.0022432	0.0043802	-0.000244781	0.00398574
	0.000144676	0.00370592	2.67924e-05	0.0022162		-0.0066145	0.005953	0.00167823	0.0036266		0.00203661	0.00314747	-0.00484303	0.00357743
	0.00512868	0.00385339	-0.00182682	0.0022624		-0.00259112	0.00563531	0.000948051	0.00304168		0.00143267	0.00212407	-0.002355	0.00243968
	0.00441958	0.00344613	0.000211055	0.00290216		0.00241145	0.00452345	-5.31898e-05	0.00343216		0.00627835	0.00358233	0.00332812	0.00189463
	0.00925472	0.00360942	-0.00351505	0.0019779		0.000100347	0.00531505	-0.000330064	0.00233297		0.00120741	0.0027102	-0.00536266	0.00417189
	0.00723005	0.00419884	-0.00170684	0.00206933		-0.00634047	0.00561993	-0.00214706	0.00179026		0.00593369	0.00341775	-0.0073392	0.00360391
	0.00611022	0.00333616	0.000420664	0.0023833		-0.00605118	0.00474642	0.00102234	0.00214047		0.00404971	0.00471303	-0.000282776	0.00227244
	0.00691617	0.00347523	-0.000587024	0.00213932		-0.00558035	0.00524206	0.000220756	0.00240263		0.00282121	0.00259411	-0.00345816	0.00301938
	0.00592066	0.00383053	0.000148938	0.00229845		-0.00713279	0.00594942	0.00187302	0.00250894		0.0099604	0.00507492	-0.00117561	0.00434177
	0.00475891	0.00379191	0.000561082	0.0022104		-0.0110506	0.00675588	0.00258332	0.00272761		0.00519403	0.00600898	-0.00380775	0.00291701
	0.00614868	0.00308625	0.000242426	0.00232708		-0.00927954	0.00518225	0.00300065	0.00241297		0.00578845	0.00483258	-0.00362594	0.00309836
	0.00539987	0.00296868	-0.000389259	0.00202771		-0.010132	0.00534639	0.00550012	0.00187503		0.000986674	0.00517196	0.00269183	0.00149333
	0.00445427	0.0031643	0.00211106	0.00243613		-0.00822456	0.00566997	0.00441148	0.00202003		0.00196376	0.00506686	0.000575828	0.00258642
	0.00559597	0.00321449	-0.000370803	0.00150894		-0.0104263	0.00527536	0.00319533	0.00240937		0.0033606	0.00440977	0.000431491	0.00304574
	0.00607603	0.00340975	0.000722765	0.00174363		-0.0064087	0.00510753	0.000761064	0.0021683		-0.000314545	0.00557626	0.00115476	0.00357015
	0.00645366	0.00271905	0.000318855	0.00147382		-0.00963219	0.00635094	-5.01225e-05	0.00188469		0.000407961	0.00324437	-0.000959682	0.00403915
	0.00427684	0.0029522	0.00155682	0.0018159		-0.00815994	0.00571621	0.00110969	0.00208123		0.00319094	0.00366099	-0.00456805	0.00357841
	0.00351322	0.00280514	0.00041716	0.00157611		-0.0141648	0.00521332	0.00190723	0.00199453		0.00185258	0.00458273	-0.000229373	0.00353164
	0.00179416	0.00326629	-0.00119312	0.00160149		-0.00776449	0.00643356	0.000504744	0.00228512		0.00207455	0.00345482	0.00500308	0.0015756
	-4.34097e-05	0.00277405	0.000899446	0.00191692		-0.0107894	0.0065479	0.00254523	0.00245535		0.000706478	0.00521413	0.00207981	0.00198637
	-9.17803e-05	0.00323337	-0.00147252	0.00160909		-0.00986644	0.00537162	0.00412616	0.00180047		0.00486323	0.00332741	-0.00340437	0.00394309
	0.00098764	0.00291432	0.00215693	0.00212578		-0.011913	0.00614748	0.00423643	0.00235499		-0.00211705	0.00363514	0.00162473	0.00254526
	0.00233692	0.00261492	-0.000785648	0.00175032		-0.00580864	0.00453954	0.00698078	0.00231603		-0.000351995	0.0043985	0.00328596	0.00272733
	0.00299781	0.00249214	0.00112968	0.00159808		-0.00773043	0.00356031	0.00250237	0.00365628		0.00366187	0.00298338	-0.00352715	0.00393737
	0.00675021	0.00271237	-0.00169188	0.00146708		-0.00196949	0.003234	0.00613177	0.00248747		0.0035885	0.00408381	0.0034884	0.00210223
	0.00737528	0.0039175	0.000672336	0.00224043		-0.000271606	0.00458909	0.00115211	0.00227791		-0.00229785	0.00365169	0.002121	0.00399705
	0.00943363	0.00427386	0.00195664	0.00186023		-0.000696169	0.00366058	0.00473121	0.00199101		0.00221434	0.00379904	-0.000950494	0.00436548
	0.00712335	0.00443866	0.00241739	0.00168177		0.00177271	0.0039494	0.00608215	0.00237182		0.00618878	0.00147906	-0.000471068	0.00229319
	0.00795433	0.00445022	0.00128482	0.00174084		0.00280008	0.00522796	0.00435207	0.00219424		0.00223086	0.00181496	0.00121845	0.0020903
	0.00798105	0.00433841	0.00127663	0.00167301		-0.000125476	0.00511544	0.00470971	0.00232151		0.00502692	0.00262371	-0.000361651	0.003956
	0.0079595	0.00412109	0.00201737	0.0019918		-0.000854049	0.0052	0.00474869	0.00160713		0.00527143	0.00363209	0.00383933	0.00138236
	0.00633641	0.00399951	0.0020757	0.00168674		-0.000233574	0.00373643	0.00484671	0.00263541		0.0100207	0.00271108	-0.000220872	0.00304707
	0.00573222	0.00307619	0.00345812	0.00183237		-0.00183273	0.00468301	0.00622012	0.00244072		0.0053595	0.00223298	0.00520204	0.00392782
	0.00547993	0.00270394	0.00263337	0.00188497		-0.00424295	0.00453532	0.00239668	0.00279325		0.00242365	0.00587772	0.00432823	0.00369703
	0.00628921	0.00319859	0.00392596	0.00188503		-0.00534552	0.00555969	0.000433107	0.00181744		0.000170697	0.00328992	0.00488201	0.00244683
	0.00642769	0.00271394	0.00170225	0.00172876		-0.0034146	0.00539396	0.00442682	0.00231008		0.00403228	0.00231706	0.00257096	0.00434532
	0.00669993	0.00381646	-0.000663015	0.00150092		-0.00723661	0.00501992	0.00389684	0.00185351		0.00366742	0.00364422	0.00136265	0.00395717
	0.00751906	0.00303382	0.00158523	0.00226315		-0.00210639	0.00417988	0.00511805	0.00243557		0.0051753	0.0010036	0.00088027	0.00327577
	0.00543712	0.00353445	0.000945947	0.00150346		-0.0028674	0.00582171	0.00332426	0.00207743		0.0070014	0.00217729	0.00414149	0.00246973
	0.00397491	0.00262121	0.002814	0.00179363		-0.00202572	0.00508627	0.00353394	0.00347857		0.00210167	0.00452612	0.00966858	0.00352537
	0.00510527	0.00289052	0.00129396	0.00147587		-0.00176422	0.00682008	0.00373204	0.00153328		0.00673253	0.00204351	0.000625806	0.00321586
	0.0034554	0.00310319	0.000534019	0.00169372		-0.00553719	0.00727411	0.00308045	0.00236877		0.00493105	0.00356331	0.00582301	0.0026202
	0.00245262	0.00264672	-0.00021653	0.00219316		-0.00296537	0.00677236	-0.00134474	0.00297189		0.00360508	0.00416937	-0.00507133	0.00322416
	0.00245144	0.00277006	-0.00123806	0.00146511		-0.0038457	0.00721054	0.000844021	0.00150441		0.00140326	0.00439604	0.00221643	0.001611
	0.00239735	0.00239464	-0.000213408	0.00168362		-0.00452061	0.00734732	0.00286027	0.00149437		0.00415999	0.00338262	0.0020742	0.00281522
	0.00355654	0.00224629	-0.0003923	0.00199209		-0.00403849	0.00629745	0.00215634	0.00150914		0.00592082	0.00254455	0.00036582	0.00128001
	0.00327326	0.00254534	6.64827e-05	0.00174985		-0.00503669	0.00807861	0.00117583	0.00261333		0.00375806	0.00256121	-0.000202554	0.00204246
	0.00210789	0.0026985	0.00107207	0.00187124		0.00204665	0.00772929	0.0003079	0.0020374		0.00142331	0.0030986	0.0021242	0.00289648
	0.00319695	0.00269925	0.000252961	0.00203918		-0.00540424	0.00758184	-0.00012304	0.00196984		0.000435782	0.00412989	-0.00127773	0.00241939
	0.00036354	0.00298071	-0.000203047	0.00223934		-0.00535148	0.00691205	-0.00135557	0.00292792		-0.0036241	0.00236701	0.0025151	0.00239848
	0.00205629	0.00303909	-0.000698139	0.00182978		-0.00100774	0.0077605	-0.00155939	0.00172527		0.0020167	0.00103763	-0.00206314	0.00224095
	5.66298e-05	0.00319899	0.00118481	0.00206867		-0.00787055	0.00751479	-0.00158514	0.00271764		0.00567742	0.00144818	-0.000185418	0.00267468
	0.00212546	0.00275687	-0.00205167	0.00214178		-0.00388669	0.00697385	0.0009607	0.00225406		0.00523596	0.00361939	0.00136747	0.0013305
	0.00183155	0.00265232	-2.33982e-05	0.00198074		-0.00261999	0.00733288	0.00298989	0.00249044		0.00580387	0.00361724	-0.00158932	0.00387869
	0.000633756	0.00263252	0.000857038	0.00200888		-0.00656972	0.00655325	0.00225518	0.00299626		0.000783706	0.00284803	0.000771487	0.00362113
	0.00014284	0.00248463	0.000652373	0.00193774		-0.00531779	0.006131	0.0039546	0.00337063		-0.00060244	0.00208966	0.00489163	0.00266796
	-0.00218128	0.00350356	0.00216883	0.00222368		-0.00581859	0.00619178	0.00233345	0.00156461		0.00419978	0.0029331	-0.00245266	0.00361023
	0.000654985	0.00305444	0.00223348	0.00221328		-0.0028607	0.00678845	0.00100303	0.001791		0.00123211	0.00256063	0.00485375	0.00305247
	-0.000834248	0.00324316	-0.000526475	0.00161131		0.000953856	0.00641901	-0.00157115	0.00214162		0.00553896	0.00241411	-0.000514577	0.00481134
	0.00228422	0.00275226	0.00188407	0.00245577		-0.000788021	0.00563435	0.00162035	0.00265659		0.00235626	0.00133754	-0.00201422	0.00270563
	0.00148147	0.00296128	0.00295773	0.00210597		-0.00167694	0.0056798	-0.00130452	0.00444013		0.00622952	0.00218101	0.00163476	0.00294721
	0.00237185	0.00250519	9.26207e-05	0.0021458		-0.00216517	0.00563924	0.00151804	0.00241548		0.0019754	0.00318789	0.00611681	0.0033603
	0.00243054	0.00286306	0.000721468	0.00223789		0.00123868	0.00533242	0.00337682	0.00231755		0.00252433	0.00275086	-0.00616444	0.00354901
	0.00105143	0.00252877	-0.00115646	0.0018985		-0.00388917	0.00572314	-0.000510306	0.00241917		0.00565071	0.00446066	0.00630136	0.00208712
	0.00519659	0.00277089	-0.000213471	0.00198545		0.00393433	0.00552637	-0.00227554	0.00250437		0.000645949	0.00464283	0.000970634	0.00145634
	0.00364225	0.00264172	0.000393061	0.00220222		0.00281847	0.00533156	-0.000333838	0.00188012		-0.000600611	0.00295236	-0.00343658	0.00525789
	0.00280165	0.00285493	-0.00121192	0.00194391		-0.0032514	0.00568695	0.0015228	0.00323846		0.00142118	0.00391742	-0.00587818	0.00320718
	0.00285639	0.00279278	-0.00173312	0.00196065		-0.00221432	0.00580276	0.000346342	0.00206581		-0.00229364	0.00408921	0.00121234	0.00308205
	0.00236849	0.00313061	-0.00175415	0.00198391		-0.00171276	0.00644175	0.00133506	0.00329758		0.00166441	0.00668023	-0.00139231	0.00277782
	0.00301368	0.00256437	0.000411413	0.00231185		-0.00163109	0.00505637	0.000184336	0.00340679		0.00102521	0.002976	-0.00238819	0.00307517
	0.00101398	0.00283408	0.00173838	0.00194149		-0.00229474	0.00555503	0.00358983	0.00282259		0.0018043	0.00376542	-0.000627354	0.00193579
	0.0016568	0.00229522	-1.28609e-05	0.00191421		0.0043134	0.00437524	-0.000252693	0.00301694		-0.000582766	0.00386416	0.00334964	0.00297821
	0.00428764	0.00247162	0.00132372	0.0022577		0.0107331	0.00704295	0.00104913	0.0033288		-0.00388858	0.00513055	-0.00125187	0.00273181
	0.00549675	0.00197589	0.000683411	0.00244267		0.00901573	0.00769669	-0.00015163	0.00278841		0.00381462	0.00351179	-0.000467884	0.0045658
	0.00738084	0.00214863	0.00284921	0.00212559		0.00979682	0.00556644	0.00143864	0.00312185		-0.000161545	0.00488898	0.00721428	0.00311666
	0.00628485	0.0023673	0.00273313	0.00227836		0.00851585	0.00599686	-0.00619103	0.00204374		0.00384228	0.00306479	-0.000490575	0.00311051
	0.00599904	0.00227666	0.00221052	0.00230694		0.0134261	0.00619933	-0.00127591	0.00370373		0.00166176	0.00321586	-0.000571591	0.00525157
	0.00601541	0.00275936	0.0010644	0.00220107		0.0108207	0.0078831	-0.00100964	0.00302629		0.00929722	0.00454917	0.0044874	0.00275546
	0.00745925	0.00212865	0.000714319	0.00213792		0.0131212	0.0079941	-0.00227341	0.00349501		0.0042638	0.00406727	-0.00131534	0.00336148
	0.00727159	0.00230924	0.000986305	0.00223438		0.010506	0.00681682	-0.00571265	0.00284404		0.00330028	0.00445776	-0.000783856	0.002201
	0.00443561	0.00170866	-0.00193297	0.00193013		0.00510016	0.00593219	0.00018133	0.00439002		0.00329934	0.00260023	-0.00188499	0.0023005
	0.00421772	0.00177077	-0.00145246	0.00213231		0.00674579	0.00428243	-0.00312959	0.00353502		0.00580519	0.00269783	-0.00158355	0.00317275
	0.00734626	0.00183383	0.00035239	0.00235176		0.00823265	0.00269349	0.000782827	0.0035362		0.00793645	0.00363537	-0.000443511	0.00466248
	0.0066322	0.00245887	0.00107158	0.00205938		0.00812521	0.00264514	0.000514647	0.00377285		0.00571654	0.00496308	0.000917159	0.00387752
	0.00816592	0.00233496	0.000146977	0.00203621		0.00768772	0.00391664	-0.00606133	0.0019804		0.00414353	0.00261446	-0.00408413	0.00230993
	0.00759883	0.00243919	-0.00065574	0.0020779		0.00759146	0.00325781	-0.00214478	0.00257894		0.0114849	0.0019559	0.00110864	0.00210715
	0.00549541	0.00167468	0.00199444	0.00244869		0.00151285	0.00253733	-0.00500937	0.00265162		0.00779736	0.00232546	-0.00203869	0.00263236
	0.00347751	0.00224342	0.000595354	0.00216964		0.00794632	0.0021376	-0.00448013	0.00239949		0.00394203	0.00375548	-0.00354631	0.00372663
	0.0043727	0.0018818	0.000310972	0.00224618		0.0032079	0.00301261	-0.00470174	0.00229929		0.00659702	0.00389529	-0.00405198	0.00280534
	0.00235699	0.00182199	0.00296537	0.00274822		0.00236172	0.00218809	-0.00295471	0.00357421		0.007336	0.00633265	0.000516976	0.00341738
	0.00241963	0.00187341	0.00103027	0.00246453		0.00408947	0.00270396	-0.00433652	0.00342992		0.00539772	0.00404688	-0.00274315	0.00523019
	0.00269681	0.00186138	0.00137407	0.00255872		0.00300239	0.00203334	-0.003177	0.0028851		0.00654356	0.00295027	-0.00233904	0.00320533
	0.00258085	0.00182693	1.71035e-05	0.00230078		0.00592561	0.00265267	-0.00364822	0.00342126		0.000924817	0.00306612	-0.0041911	0.00397388
	0.00114394	0.00195802	0.00267699	0.00265643		0.00202103	0.00322211	-0.00690267	0.00280116		0.00788319	0.00239331	-0.000275103	0.00329835
	0.00212271	0.00219658	0.00391053	0.00304272		0.00307398	0.00232913	-0.0023906	0.00354926		0.000838737	0.00358313	0.00439492	0.00337455
	0.00637797	0.00230834	0.00400909	0.00310119		0.000850656	0.00396214	-0.00184872	0.00377262		0.00659465	0.00241323	-0.000860716	0.00342735
	0.00743526	0.00217214	0.000873221	0.00290053		0.00214496	0.00288143	-0.00452377	0.00355227		0.003832	0.00320906	-0.0026954	0.00394104
	0.00863719	0.00315828	0.00151541	0.00280893		0.000629662	0.00282293	-0.00167355	0.00429783		0.00722452	0.00120072	0.00383991	0.00123495
	0.00741562	0.00297608	0.00380348	0.00325496		0.00745891	0.00367405	-0.00404665	0.00388389		0.00217064	0.00421393	0.000443623	0.00233091
	0.00916956	0.00276614	0.00171967	0.00313174		0.00391925	0.003066	-0.00385757	0.00378726		0.00799344	0.00162561	-0.00174584	0.00321944
	0.00755672	0.00303857	0.00215467	0.00316199		-0.00133633	0.0028716	-0.00456197	0.00406201		0.00286318	0.00285572	8.12461e-05	0.0029207
	0.00573822	0.0024748	0.00273267	0.00313061		-0.0041062	0.00314625	-0.00540761	0.0038738		0.00175253	0.0022289	-0.00594639	0.00679345
	0.00813178	0.00255639	0.00528309	0.00301037		0.00209774	0.00164631	-0.00772752	0.00348397		0.00549996	0.00288429	-0.000619434	0.00252633
	0.00884473	0.0023838	0.0032833	0.00286992		0.00157487	0.00280909	-0.00471159	0.00379152		0.00470252	0.00285046	-0.00537701	0.0042559
	0.005773	0.00228421	0.00567781	0.00419566		0.00146091	0.00309095	-0.00495842	0.00387185		0.00416213	0.00409466	-0.0101481	0.00570493
	0.00746873	0.00225938	0.00274296	0.00357504		0.00209302	0.00307659	-0.00390858	0.00413964		0.000798124	0.00409863	-0.00498074	0.00313673
	0.00777871	0.0021709	0.00449672	0.00400051		0.00370316	0.00254358	-0.000795562	0.00397542		0.00081998	0.00401284	0.000847781	0.00392686
	0.00593655	0.0017838	0.00313491	0.00351707		-0.00221599	0.00157809	-0.0013534	0.00409366		0.000585934	0.00354663	-0.00472221	0.00375486
	0.00572754	0.00188229	0.00422841	0.00346806		-0.00168681	0.00235231	-0.000660903	0.00345726		0.00338558	0.00360813	-0.0031473	0.00502603
	0.00474039	0.0019524	0.00529384	0.00340315		0.00284236	0.00315282	-0.000241209	0.00466734		0.00569959	0.00290314	-0.00186485	0.00363155
	0.00342539	0.00225308	0.00351162	0.00302736		-0.00112233	0.00337099	-0.00368332	0.0034455		-0.00230201	0.00250772	-0.000927235	0.00220771
	0.00546372	0.0016095	0.00411014	0.00302557		0.000320273	0.00397084	-0.00212421	0.0040874		0.00054447	0.00268135	-0.00250811	0.00367379
	0.00421127	0.00113652	0.00404771	0.00311247		0.00157523	0.00201757	-0.00416371	0.00333758		0.00537347	0.00259316	0.0022802	0.00372543
	0.00587732	0.00197702	0.00421434	0.00327253		-0.000167593	0.00259232	-0.00533572	0.00284575		0.00112961	0.00441622	0.0043281	0.00287887
	0.00429734	0.00211911	0.00340112	0.00303036		-0.0016132	0.00249252	-0.00544152	0.00270539		1.26465e-05	0.00422575	0.00195293	0.00224913
	0.00202884	0.00169017	0.00216605	0.00266947		-0.000298689	0.00485534	-0.00568655	0.00239934		0.00319411	0.00420766	0.00176656	0.00296087
	0.00345359	0.00132619	0.00166533	0.0030115		0.000717288	0.0034773	-0.00541896	0.00272727		0.000455667	0.00383818	-7.65752e-05	0.00385557
	0.00441728	0.00220366	0.00187937	0.00296309		-0.00156546	0.0036885	-0.00537143	0.00238799		0.00567933	0.00398711	0.00133092	0.00507115
	0.00505184	0.0023092	0.00318374	0.0031422		-0.000522384	0.00430024	-0.00525293	0.00351349		0.00547479	0.0037366	0.00177474	0.00382177
	0.00606984	0.00147668	0.00136597	0.00267018		-0.00144192	0.00326317	-0.00614658	0.00253736		0.00951859	0.0037759	-0.00483311	0.00454997
	0.00225645	0.00179403	0.0016147	0.00255003		-0.000749152	0.00428439	-0.00664829	0.00212822		0.00501077	0.00454555	-0.00153127	0.00309431
	0.00672144	0.00192586	0.00178512	0.00280881		-0.00348224	0.00534396	-0.00468031	0.00248192		0.00640881	0.0028653	-0.00748478	0.00558634
	0.00291981	0.00215245	0.00305629	0.00283494		-0.00840228	0.00439436	-0.00738351	0.00305936		0.00212583	0.00440551	0.000812458	0.00300808
	0.00259633	0.00239632	0.00239886	0.00274484		-0.00745775	0.00563029	-0.00455132	0.00283346		0.000774261	0.00286898	-0.00288408	0.00262446
	0.002319	0.00209482	0.0040377	0.00253637		-0.00736759	0.00555994	-0.00317342	0.00319365		0.00178586	0.00472038	0.00138446	0.00315696
	0.0030933	0.00152119	0.00153555	0.00262506		-0.00367303	0.00452348	-0.00757687	0.00340954		-0.000674076	0.00273828	0.00203975	0.00467878
	0.0022688	0.0016568	0.00251854	0.00254585		0.00176919	0.00554112	-0.00623552	0.00328502		-0.000798647	0.00264366	0.000803656	0.00245706
	0.00157409	0.00137253	0.00175561	0.00280806		-0.00672972	0.00428218	-0.00819048	0.00310446		0.00370184	0.00211458	-0.00219117	0.00291281
	0.00204846	0.00156435	0.00155294	0.00289441		-0.00256778	0.00433147	-0.00552019	0.0034386		0.00332	0.00303373	-0.0047424	0.00430887
	0.000221941	0.00182027	0.00233176	0.00229563		-0.00197791	0.00411096	-0.00590648	0.00278433		0.000371176	0.00403377	-0.00119537	0.00327968
	0.000697711	0.00140149	0.00210717	0.00239828		-0.00229198	0.00442001	-0.00875316	0.00239294		0.00415517	0.00200371	-0.00183821	0.00288419
	0.000981939	0.00182197	0.00103064	0.00253854		-0.0054075	0.00338781	-0.00754676	0.00366631		0.00132592	0.00427342	0.00122345	0.00305481
	0.00173339	0.00224172	-0.000502444	0.00250686		-0.00454773	0.00319238	-0.0119911	0.00291133		0.000546977	0.00449795	-0.00487462	0.0031005
	0.00157804	0.00180245	-0.000241456	0.00296504		-0.00790368	0.00330789	-0.0103849	0.00214774		0.00544659	0.00276928	-8.23054e-05	0.00423605
	-0.00145726	0.00187219	-0.000229741	0.00255853		-0.00314035	0.00432654	-0.0110577	0.00297622		-0.00160746	0.00326633	-0.00494558	0.00535729
	0.000761426	0.00247502	0.000532587	0.00255247		-0.00441605	0.00406505	-0.00927432	0.00347933		-0.00273488	0.00535587	-0.00204479	0.00377041
	0.000518926	0.00197389	-0.00101603	0.00261958		-0.00519711	0.00436773	-0.010652	0.00357322		0.00109424	0.00431576	-0.00432749	0.00458454
	0.000931143	0.00178527	-0.00248384	0.00250827		-0.00778148	0.0050877	-0.00941123	0.00396673		-0.000374474	0.00599687	-0.00108471	0.00352196
	0.00130791	0.00174741	-0.0015527	0.00273016		-0.000273914	0.00358601	-0.0135661	0.00336051		0.00232866	0.00390035	-0.00268556	0.0043277
	0.00147156	0.00182979	0.000215184	0.00294871		-0.00303137	0.00521805	-0.0145626	0.00325319		0.00338033	0.00477397	0.00662833	0.00446973
	0.00188427	0.00285321	-0.00110801	0.00258914		0.0030209	0.00505342	-0.0102587	0.00155691		-0.00139834	0.00379344	0.00642673	0.00430787
	0.00436381	0.00192896	0.000512556	0.00246791		0.00221948	0.00540436	-0.00562097	0.00239704		0.00936072	0.00212436	-0.00287354	0.00308193
	0.00320583	0.00243936	-0.000971861	0.00270808		0.00166135	0.00655127	-0.00935081	0.00270357		0.00447758	0.00343564	0.00360713	0.00233599
	0.00445035	0.00296083	-0.000730017	0.00240189		0.000391435	0.00657372	-0.00791056	0.00217969		0.00386108	0.00262676	0.00303975	0.00268774
	0.00631973	0.00282567	-0.00158086	0.00242492		0.00807866	0.00533734	-0.00880339	0.00330996		0.00350086	0.00223652	-0.00350504	0.00522898
	0.00544705	0.00277683	-0.00250855	0.00254226		0.0057833	0.00608017	-0.00923211	0.00249465		0.00605982	0.00396412	-0.00433356	0.00375749
	0.00552654	0.00276146	-0.000922393	0.00267605		-0.000798652	0.00618773	-0.00889981	0.00257507		0.00642955	0.00368448	0.00016587	0.00338391
	0.00737609	0.00344995	-0.00273468	0.0025534		-0.00162599	0.00491169	-0.00699702	0.00338829		0.00511553	0.00418615	0.00140699	0.00337105
	0.0062142	0.00304471	-0.00375439	0.00230996		0.00438401	0.00467125	-0.00858921	0.00361362		0.00956558	0.00443169	-0.00180622	0.00347248
	0.00818658	0.00294512	-0.00363874	0.00229285		0.00851116	0.00481177	-0.00269144	0.00376302		0.00490997	0.00480544	-0.00110564	0.0027415
	0.00417693	0.00309531	-0.00359326	0.0023124		0.00124797	0.00407715	-0.00688741	0.00275026		0.00339324	0.00404377	0.00375013	0.00210353
	0.00508323	0.00308802	-0.000611738	0.00271745		0.00113082	0.00403016	-0.00521221	0.00228617		0.000632131	0.00428999	-2.23726e-06	0.00430021
	0.00488594	0.00279956	0.000360817	0.00261667		0.0068055	0.00436111	-0.00412969	0.00206563		0.00517736	0.0034041	-0.00117122	0.00366936
	0.00722235	0.00332817	-0.0035601	0.00269043		-0.000531397	0.00536233	-0.0056406	0.00317068		0.00421607	0.00275597	-0.00201914	0.00396049
	0.00645411	0.00305431	-0.00044427	0.00232289		0.00250053	0.00467678	-0.00259424	0.00275731		0.00904815	0.00319741	0.00447865	0.0032346
	0.00719882	0.0032846	-0.000854279	0.00238655		0.00250808	0.00425451	-0.00414631	0.00262476		0.00589583	0.0050686	0.00202379	0.00315748
	0.0081868	0.00322934	-0.000969302	0.00204521		0.00458322	0.00402676	-0.00333573	0.002921		-2.40914e-05	0.00390639	4.75896e-05	0.00220086
	0.0083124	0.00305272	-0.00426762	0.00223778		0.00388644	0.00463339	-0.00307578	0.00210939		0.00077876	0.00371668	-0.0028319	0.0027123
	0.00901872	0.00327379	-0.0006079	0.00240182		0.000716142	0.00448874	-0.00490798	0.00244235		0.00208695	0.00326997	-0.00240214	0.00263799
	0.00654941	0.00331761	-0.00145952	0.00256703		0.00254359	0.0052902	-0.00397065	0.00303987		0.00399516	0.00458598	0.0019955	0.00251476
	0.00832601	0.00321013	-0.00347412	0.00243843		-0.00204343	0.004932	-0.00774951	0.00254198		0.00444007	0.00397773	0.000468142	0.00331938
	0.0063156	0.00314295	-0.00406331	0.00257753		-0.000737026	0.00499465	-0.00591473	0.00274414		0.00417869	0.00218337	-0.000235655	0.0031261
	0.00403114	0.00300572	-0.00543994	0.00273085		0.0037903	0.00469604	-0.00752365	0.00265596		0.00315876	0.00245804	-0.00103753	0.00340716
	0.00496985	0.00303538	-0.00572454	0.00264761		0.00303732	0.00473476	-0.00917003	0.00355631		0.00455593	0.00556321	0.00114245	0.00353851
	0.00598229	0.00230629	-0.00307706	0.00301226		0.00743249	0.00367452	-0.00684209	0.00234784		0.000997356	0.00412761	0.00392495	0.00306408
	0.00537531	0.00302355	-0.00361718	0.00249837		0.00292721	0.00345451	-0.00394217	0.00224705		0.00756927	0.00310136	-0.00243545	0.00266986
	0.00507495	0.00324089	-0.00198102	0.00227326		0.00577724	0.00461349	-0.00119735	0.00250565		0.00276985	0.00409249	-0.00221897	0.00411006
	0.00583545	0.00319416	-0.00402303	0.00225121		0.00117933	0.00406366	-0.00235855	0.00303054		-0.000201529	0.00420031	-0.00296526	0.00514202
	0.00687388	0.00248252	-0.00280096	0.00232554		0.00230231	0.0048733	-0.00380108	0.00273629		0.000682701	0.00574307	0.00164323	0.00346714
	0.00433747	0.00328634	-0.00323897	0.00221245		0.0026395	0.00568031	0.000428935	0.00357947		0.00179818	0.00447721	0.000963811	0.00383448
	0.00114013	0.00329003	-0.00103378	0.00210298		-0.000766737	0.00576628	-0.00448253	0.00219292		0.00442745	0.00355642	-0.00126235	0.00321184
	0.0021324	0.00321259	-0.000927454	0.00187271		0.00419942	0.00455966	-0.00307065	0.00252081		-0.00127345	0.00397804	0.000266094	0.0022801
	0.00384332	0.00309036	-0.000311542	0.00210801		0.00217018	0.00479055	-0.0022703	0.00240435		0.0033891	0.0031355	-0.000176701	0.00394462
	0.00430117	0.00261028	-0.00168753	0.00197164		0.00564529	0.00491004	0.00102909	0.00176795		0.0024976	0.00318034	-0.00659676	0.00477526
	0.00523099	0.00311713	-0.000287322	0.00242893		0.00266021	0.00519909	0.000292143	0.00254241		0.000380246	0.00537393	-0.00449354	0.00403609
	0.00556891	0.00265461	8.72226e-05	0.00228359		-3.03733e-05	0.00384421	-0.0022744	0.00171376		0.000867851	0.00441565	0.000668391	0.00200555
	0.00596827	0.00319631	-0.0017252	0.00224713		0.00265493	0.00492796	-0.00375197	0.00235884		0.00522148	0.00434021	0.00124159	0.00295151
	0.00454725	0.00340174	-0.00107609	0.00197013		0.00253124	0.00532995	-0.00261228	0.00224002		0.00605412	0.00372983	0.000273772	0.00473841
	0.00349229	0.00286827	0.000568747	0.00205107		-0.0016134	0.00587249	-0.00358097	0.000862477		0.00311765	0.00380065	-0.00100758	0.00417664
	0.00180731	0.00342327	0.000719563	0.00209175		-0.00307298	0.00616837	-0.00081069	0.00201888		0.00814233	0.00346443	0.000974383	0.00288903
	0.0038474	0.00346717	0.000558879	0.00193474		-7.27141e-05	0.00627506	-0.000930293	0.0026955		0.00384821	0.00320853	0.00399099	0.00312467
	0.00330001	0.00340741	0.00118432	0.00233971		0.00177048	0.00555373	-0.000857711	0.00271295		0.00491415	0.00368203	0.000431327	0.00185455
	0.00235475	0.00268704	0.00120036	0.00187162		0.000997763	0.00462016	-0.000318866	0.00176479		0.00355863	0.00408152	-0.00119686	0.00417151
	0.00208044	0.0034759	0.00249692	0.00231856		0.00066453	0.00526172	-0.00133898	0.00209844		0.00468194	0.00497113	-0.00032275	0.00499874
	0.0008884	0.0031961	0.00117638	0.00208609		-0.000605139	0.00576283	-0.000321602	0.0026588		0.00371104	0.00307736	0.000345674	0.00223803
	0.00259712	0.0033078	0.000780306	0.00213996		-0.0023198	0.00480206	-0.00431724	0.00238501		0.00477803	0.00254482	-0.00108794	0.00384913
	0.0039503	0.00264636	0.000225301	0.00213164		0.00378982	0.00620059	-0.00166276	0.00236467		0.00667046	0.00628425	-0.000657436	0.00357304
	0.0043444	0.00339775	0.00148926	0.0023779		0.00456578	0.0038527	0.000626325	0.00278194		0.011949	0.00512999	-0.00217568	0.00265372
	0.00307635	0.00319172	0.00180229	0.00270279		0.00220529	0.00553949	-0.00203665	0.00163781		0.00542226	0.00702673	-0.000525618	0.00220102
	0.00140341	0.00292926	0.00225644	0.00238447		0.00322662	0.00469363	0.00236026	0.00261293		0.00342392	0.00574904	-0.00146607	0.00218823
	0.00456618	0.00348473	0.00413879	0.00264825		0.00620771	0.00410229	-0.00114928	0.00298822		0.00153564	0.00649704	-0.00142226	0.00347703
	0.00224519	0.00332057	0.00465158	0.00270595		0.00717725	0.00394607	0.00221868	0.00285864		0.00464662	0.00407831	0.000723976	0.00436984
	0.00413525	0.0026139	0.00511912	0.00332096		0.00490036	0.00399388	0.00175152	0.0023477		0.00930192	0.00503209	-0.0034928	0.00403232
	0.0047377	0.00299631	0.00540039	0.00262256		0.00672952	0.0040361	0.00180579	0.00194781		0.00481094	0.0036501	0.00319723	0.0029313
	0.00291588	0.0030341	0.00771764	0.00335225		0.00452562	0.00429079	0.000106771	0.00276398		0.00215425	0.00394609	0.000731205	0.00177898
	0.002365	0.00247866	0.00699442	0.00301188		0.00301661	0.00520697	0.00412312	0.00165523		0.00294287	0.00463624	0.00148397	0.00397035
	0.00280729	0.0033413	0.00666637	0.00355634		0.00513375	0.00416421	0.00688374	0.00242406		0.0054065	0.00543064	0.00376802	0.0035451
	0.00219191	0.00344393	0.0068331	0.00314531		0.00483427	0.00337849	0.002608	0.00207414		0.00483104	0.00506289	0.00305221	0.00190269
	0.0024791	0.00325166	0.00719296	0.00259354		0.00407491	0.0031201	0.00388463	0.00215549		0.000293521	0.00504213	0.00406857	0.00166755
	0.000426413	0.00315997	0.00597431	0.00301328		0.00690921	0.00373489	0.0040906	0.00229407		0.00246121	0.00371325	0.000187184	0.00400896
	0.00325873	0.00257768	0.00560819	0.00277553		0.00601651	0.00259966	0.00617165	0.00155349		-0.00113882	0.00468449	-0.00192107	0.00315844
	0.00178652	0.00285503	0.00311325	0.00257567		0.00533222	0.00328315	0.0058989	0.00219151		0.0022985	0.0053049	0.000322764	0.00324151
	0.00344769	0.00254569	0.00472503	0.00246074		0.00732967	0.00320357	0.00932577	0.00164096		0.00610399	0.00620713	0.000157962	0.00294699
	0.00503071	0.00274262	0.00245358	0.00227511		0.00644292	0.00253492	0.00385946	0.00150185		0.00562601	0.00488408	0.00181609	0.00400867
	0.00225948	0.00308608	0.00548958	0.00216703		0.00977974	0.00331986	0.0045393	0.00159067		0.0029548	0.0047434	0.000655807	0.00270625
	0.00529186	0.00272869	0.00492541	0.00308209		0.00839655	0.00337695	0.00365402	0.00127671		0.0062136	0.00534749	0.00312246	0.00236625
	0.00496378	0.00251758	0.00358299	0.00199091		0.0117471	0.00347102	0.00647865	0.00112538		0.00491004	0.00451122	-0.00207135	0.00461881
	0.0061463	0.00305216	0.00176901	0.00261656		0.00870344	0.00322322	0.00932895	0.00205222		-0.00035534	0.0035487	-0.00263218	0.00307475
	0.00404829	0.00361065	0.00247458	0.00212202		0.0109295	0.00394113	0.00737934	0.00224792		0.000829599	0.00521642	0.00113168	0.00420666
	0.00438901	0.00311105	0.00417577	0.00223168		0.0110764	0.00357689	0.00637634	0.00150091		0.00658038	0.00238304	0.00634174	0.00199401
	0.00608122	0.00261478	0.00351027	0.00217546		0.0107383	0.00413122	0.00771694	0.00243211		0.00557302	0.00359004	0.00409714	0.00317293
	0.00453813	0.00280008	0.00218776	0.00239214		0.00475326	0.00389523	0.00307948	0.00139142		-0.00376698	0.00498507	0.00383501	0.00428398
	0.0038692	0.00319546	0.00273622	0.00268842		0.00517373	0.00294262	0.0022831	0.00144279		0.00186459	0.00227984	0.00393155	0.00205513
	0.00518653	0.00223138	0.00272889	0.00194453		0.0106877	0.0035792	0.0049898	0.00236998		0.00106066	0.00511365	-0.00108927	0.0032977
	0.00480884	0.00302032	0.00359822	0.00224609		0.0067878	0.00308078	0.00644338	0.00225613		0.00351654	0.00389839	0.00212611	0.00189314
	0.00485414	0.00226222	0.00394134	0.00235778		0.00430698	0.00556863	0.00614207	0.0019374		-0.000562808	0.00677765	0.00289107	0.00330149
	0.00578686	0.00238433	0.00468293	0.00189607		0.0066854	0.00515082	0.00621921	0.00180863		0.00108159	0.0058576	0.00304103	0.00386098
	0.0019314	0.00276958	0.00432096	0.00230497		0.00180557	0.00516522	0.00405891	0.00161551		0.00474625	0.00451573	8.75346e-05	0.00386999
	0.00491014	0.00337422	0.00381495	0.00234987		0.00211938	0.00643762	0.00361403	0.00164684		0.00565006	0.00423875	-6.67246e-06	0.00364672
	0.00315683	0.00265572	0.00288823	0.00212726		0.000284911	0.00511344	0.00689897	0.00135454		0.000616652	0.00450427	0.0035503	0.00323176
	0.00141343	0.00294837	0.00246033	0.00221203		0.000653636	0.0064187	0.00474293	0.00137753		0.00464824	0.00696187	0.00118303	0.00289508
	0.00342322	0.00247504	0.00470874	0.00209718		-0.000990655	0.00594695	0.00355753	0.00203982		0.00249765	0.00713023	-0.00194544	0.00333694
	0.00115695	0.00308985	0.00131968	0.00222927		-0.00138272	0.00773515	0.00462101	0.00129259		0.00526469	0.00617484	0.00840227	0.00308394
	-0.000100176	0.00424023	0.00237094	0.00202558		-0.00201895	0.00746197	0.00143178	0.00162759		0.00084113	0.00615052	-0.00279982	0.00417201
	0.00104551	0.0030586	0.00196451	0.00178447		0.000174506	0.00658144	0.00178568	0.00300196		-0.000236979	0.00571918	-0.00132524	0.00424746
	-0.00321766	0.00369738	0.00292835	0.00181668		-0.00171446	0.00562823	-0.00113857	0.00249186		0.00308862	0.00433775	9.11167e-05	0.00385533
	0.000709492	0.00255333	-0.000358041	0.00181206		-0.00228754	0.00659315	0.00253813	0.00211887		0.00233672	0.00419714	-0.00123629	0.00241952
	0.000145349	0.00243077	-0.000232623	0.00204428		-0.00403992	0.0053794	0.00345782	0.00256992		0.00168752	0.00411519	0.00224675	0.0034381
	0.000720076	0.00230194	0.0021078	0.00187758		-2.15127e-05	0.00574	-0.00036471	0.00299164		0.00417789	0.00555369	-0.00195678	0.00211772
	-0.00204799	0.00295064	0.000805563	0.00181381		-0.00383312	0.00720848	0.0035789	0.00236269		-2.61389e-05	0.00397105	0.00365377	0.00171459
	0.00139992	0.0030138	0.00156412	0.00170303		-0.00537136	0.00560416	0.00297826	0.00206434		0.00210691	0.00446984	-0.00249283	0.00327506
	-0.00155199	0.00371693	0.00168942	0.00215873		-0.00611234	0.00618574	0.00399024	0.00234668		0.00334753	0.00430396	-0.00152752	0.00190346
	0.000505767	0.00346362	0.00344257	0.00189616		-0.00154744	0.00595442	0.000816073	0.00248769		0.00460989	0.00430015	-0.000942674	0.00403295
	0.000356074	0.00376832	0.00211493	0.00162819		-0.00316973	0.00755776	0.00944414	0.00273267		-0.00692231	0.00654136	0.000161901	0.00369388
	-0.00145167	0.00344869	0.00235114	0.001718		-0.00535447	0.00628925	0.00515962	0.00166773		0.0018168	0.00334813	0.0025848	0.00336173
	0.00254582	0.00380142	0.00144273	0.00132157		-0.00493447	0.00741821	0.00280499	0.0014035		0.00122812	0.0034687	-0.00590831	0.00362819
	-0.00317406	0.00347653	0.00308423	0.00175534		-0.0113458	0.0063402	0.00456287	0.00173046		-0.00603929	0.00414354	-0.000698968	0.0030352
	-0.00306464	0.00339042	0.00295027	0.00174114		-0.000883447	0.00634055	3.77481e-05	0.00207858		-0.00021828	0.00578528	-0.00147006	0.00306456
	-0.00373694	0.00476605	0.00176465	0.00141817		-0.00567243	0.00620324	0.00230633	0.00294388		-0.000685109	0.00471103	-0.000408784	0.00338688
	-0.00355743	0.00464002	0.000582601	0.00177029		-0.00350739	0.00566188	0.0052872	0.0024453		0.00242241	0.00259766	0.000239041	0.00322184
	-0.002732	0.00451197	0.000861872	0.00184167		-0.00624372	0.0064322	0.00338337	0.0022761		0.00315587	0.00343239	0.00286778	0.00189255
	-0.00441533	0.00426019	0.00185603	0.0014685		-0.00290476	0.00570198	0.000748877	0.00161927		-0.00226587	0.00505588	-0.00286315	0.0028658
	-0.00340763	0.00494251	0.0010189	0.0018087		-0.00871367	0.0059404	0.00385462	0.00221425		-0.000564281	0.00580815	0.00120798	0.00352958
	-0.0038242	0.00401294	4.42881e-05	0.00130835		-0.00927442	0.00414333	-0.00370409	0.00334105		-0.00473223	0.00612423	-0.00055594	0.00346437
	-0.00391859	0.00426907	0.000216904	0.00142308		-0.0110348	0.00488279	-0.000849331	0.00211627		-2.08755e-05	0.00643746	0.00232282	0.00245661
	-0.00525342	0.00408994	0.0012971	0.00159332		-0.0099031	0.00433677	-0.000683235	0.00250872		0.00458304	0.00357186	-0.00136144	0.0022012
	-0.00323565	0.00356475	0.00125105	0.00150446		-0.00954823	0.00505773	0.00123509	0.00207275		0.0011762	0.00588471	0.000569332	0.00365605
	-0.00138471	0.00255811	-0.000148829	0.00132657		-0.0104051	0.00420069	-6.8819e-05	0.00263131		-0.00116239	0.00438159	-0.00271502	0.00465406
	-0.000349708	0.00270511	0.00147473	0.00160917		-0.0155498	0.00626522	0.000894428	0.00326513		2.72814e-05	0.00448057	-0.000764462	0.00388497
	-0.0031404	0.00321442	0.00104834	0.00168117		-0.0119993	0.00606947	-0.00215785	0.00283402		0.00218532	0.00300075	-0.000159311	0.00385001
	-0.0017252	0.00326503	0.00115686	0.00175322		-0.0115845	0.00571754	0.00109376	0.00204315		0.00551423	0.00464245	-0.00410204	0.00464896
	-0.000254239	0.00360335	0.00114475	0.00142168		-0.0108405	0.00607294	0.0012429	0.00155596		0.00340519	0.00336959	-0.00139161	0.00423585
	-0.00327829	0.00370537	0.00085241	0.00226374		-0.00867415	0.00470088	0.00359277	0.0020487		0.00249766	0.00341234	-0.00651883	0.00408117
	-0.0049041	0.0034684	-2.65267e-05	0.00166784		-0.0108277	0.00547928	-0.00200516	0.00163386		0.000145062	0.00395081	0.00193518	0.00412928
	-0.00129183	0.00250433	0.00170504	0.00207618		-0.0120878	0.00463943	-0.00230069	0.0032109		-0.00176053	0.00364131	-0.00237344	0.00356999
	-0.00307276	0.00309083	0.00344111	0.00154119		-0.0101172	0.00510864	0.00246916	0.00286482		-0.00206157	0.00390431	-0.00436343	0.00489496
	-0.00266861	0.00283162	0.00243629	0.00161279		-0.00777708	0.00311801	-0.00177064	0.00310467		-0.000890507	0.0052498	0.000959367	0.00300572
	-0.00252415	0.00238687	0.000828854	0.00167069		-0.0075298	0.00313718	0.00184998	0.00214516		0.000820729	0.00440311	0.00161062	0.0029097
	0.000145629	0.00201962	0.00132753	0.00153825		-0.00703098	0.00332446	-0.000999155	0.00325314		2.22662e-05	0.00636901	-0.00306557	0.00415318
	0.00222403	0.00175644	-9.34817e-05	0.00163783		-0.0129946	0.00222151	-0.00164887	0.00228366		0.00526749	0.00499173	0.00267986	0.00244671
	0.00150804	0.00183999	0.00101457	0.00200984		-0.0041295	0.00285902	-0.00168741	0.00159232		0.00721813	0.00260415	0.00221218	0.00187279
	0.00134919	0.00215431	0.000852415	0.00199878		-0.0053176	0.00317188	-0.00160955	0.00286578		0.00358077	0.00429838	-0.00478938	0.00422673
	0.00333467	0.00215595	0.00440201	0.00252017		-0.00300126	0.00278141	-0.00249375	0.00342074		0.00244432	0.00336113	-0.0016894	0.00287561
	0.00211676	0.00232548	0.00398775	0.00297078		-0.00181549	0.00302489	5.94945e-05	0.00247343		0.00050065	0.00418157	0.00375047	0.00237788
	0.00398967	0.00222138	0.00296461	0.00367933		0.0013872	0.0030685	-0.00480621	0.00285082		0.00460165	0.00346714	-0.000609545	0.00254287
	0.00280391	0.00202802	0.00445905	0.00333163		-0.00330342	0.0020984	-0.00191772	0.00340719		0.00434993	0.00401506	-0.00201656	0.00392444
	0.00226677	0.00172312	0.00190384	0.00310671		-0.00326268	0.00279625	-0.00404134	0.00339713		0.000468737	0.00267871	0.00101288	0.00263934
	0.00101592	0.00260755	0.00185952	0.00328471		-0.00611432	0.00293428	-0.00518352	0.00256798		0.00368183	0.00291918	0.00216986	0.00279745
	0.00195815	0.00166007	0.00257708	0.00269828		-0.00454684	0.00291898	-0.00289947	0.00309026		0.00608971	0.00444225	0.00173533	0.00348041
	0.000526388	0.00178183	0.00218951	0.00224494		-0.0100621	0.00326916	0.000535809	0.00284487		0.00528307	0.00425789	0.00443635	0.00288606
	0.00244277	0.0022463	0.00178868	0.00213084		-0.00496799	0.00263787	-0.00302596	0.00309889		0.0102766	0.00191691	-0.00196945	0.00256023
	0.00330018	0.00193576	0.00410386	0.00220452		-0.00276149	0.00234016	0.00252968	0.00253072		0.00667521	0.00356335	0.00269204	0.00274873
	0.00174055	0.00212409	0.001957	0.00208902		-0.0036108	0.00222541	-0.00151835	0.00218999		0.00798542	0.00392836	-0.00173535	0.00316659
	0.00232327	0.0020049	0.00197649	0.00244235		-0.0054139	0.0012961	-0.000267409	0.00246453		0.00326627	0.00324283	-0.00339324	0.00407305
	0.00183367	0.00222423	0.00291153	0.00229138		-0.0045481	0.00292387	0.000342903	0.00223343		0.00914543	0.00433996	0.00116521	0.00260999
	0.00451956	0.00191874	0.00282164	0.0031445		-0.00689507	0.00215403	8.03097e-05	0.00423641		0.00390055	0.00242355	0.00377941	0.00438899
	0.0041727	0.00169727	0.00217669	0.00263478		-0.00575399	0.00269778	-8.4324e-05	0.00256966		-6.678e-05	0.00249285	-0.00197092	0.00398849
	0.00153788	0.00238703	0.000150386	0.00305084		-0.00524589	0.00273081	-0.00128518	0.00415143		0.00410817	0.00309262	-0.000123702	0.00151057
	0.00381736	0.00162441	-0.000183359	0.00273099		-9.42789e-05	0.00297714	-0.00493304	0.00367529		0.00670685	0.00527504	-0.00237879	0.00408669
	0.00226019	0.00165299	0.00201824	0.00309425		0.00830942	0.00439755	-0.00204015	0.00416272		-0.00010361	0.00271197	-0.00159971	0.00382152
	0.00539142	0.00218678	-0.000359905	0.0029737		0.00801037	0.00452741	0.00131462	0.00281461		0.000337996	0.00327564	-0.00336917	0.00181599
	0.00641804	0.00321962	-0.00172514	0.00319248		0.00789899	0.00616406	-0.0019465	0.00284183		0.00683309	0.00344776	0.00276886	0.00422216
	0.00743758	0.00371672	-0.00146957	0.00283666		0.00718724	0.00494564	0.000785429	0.00271748		-0.000830836	0.00329184	-0.0020914	0.00351742
	0.00563851	0.00368559	-0.00091279	0.0024934		0.00970679	0.00453949	-0.00467233	0.00357825		0.00457503	0.00387299	-0.00288757	0.0026716
	0.00568927	0.00339667	0.000191421	0.0022695		0.00309832	0.00427623	-0.00373539	0.00273656		0.00736809	0.00276064	-0.00184527	0.00427459
	0.0070472	0.00379373	-0.00193888	0.00274714		-0.00179017	0.00302057	-0.00176766	0.00375678		0.00513822	0.00559748	-0.000620253	0.00256298
	0.00713895	0.00332268	-0.000296726	0.00264508		-0.000978794	0.00233719	0.00144135	0.00296693		0.0020583	0.00141013	0.00183473	0.00416134
	0.00325151	0.00395195	-0.0017759	0.00264004		0.00324236	0.00364832	-0.00297777	0.0024838		0.00686665	0.00421846	0.00026192	0.00280504
	0.00585965	0.00311102	-0.00235007	0.00269925		-0.00364718	0.00330618	-0.00366335	0.00331758		0.00147751	0.0043975	-0.0032745	0.0030791
	0.00237896	0.00267062	-0.00037667	0.00254029		-0.0047839	0.00270746	-0.0014143	0.00191227		0.00312098	0.0026444	-0.00299296	0.00413829
	0.00123982	0.0020099	0.000194693	0.00210392		-0.00212578	0.00423709	-0.00152191	0.00194638		0.00660716	0.000892202	0.00355096	0.00295202
	0.00437965	0.0018107	0.000900649	0.00214169		-0.00333729	0.00306424	-0.000275213	0.00200327		0.00413001	0.00382817	-0.00378849	0.0035185
	0.00338773	0.00210428	-0.00102518	0.00186976		0.000718885	0.00261348	-0.000133231	0.00192779		0.00494326	0.00302275	0.00333038	0.00289711
	0.000264102	0.00140784	0.000103694	0.00240828		-0.00455848	0.00208152	-0.00147435	0.00353866		-0.00174175	0.00321994	-0.00728881	0.00355929
	0.00353082	0.0012072	0.000226538	0.00167595		-0.00440206	0.00301723	-0.00052735	0.00188641		0.00208405	0.00400905	0.00126731	0.00154613
	0.00159247	0.00186892	0.000390811	0.0019617		-0.00198683	0.00405733	0.00298572	0.00363988		0.00251403	0.00269423	0.000823748	0.00222292
	0.00142606	0.00174671	-0.00183181	0.00226628		-0.00190882	0.00279315	0.00207582	0.00219612		0.00372612	0.00475167	-0.00324243	0.00304079
	0.00141522	0.00150064	0.000135281	0.00152002		0.00300226	0.00194142	-0.00133788	0.00339695		0.00256574	0.00300184	-0.001995	0.00280505
	0.00239566	0.00194568	0.00213753	0.00200823		0.00322566	0.00199289	-0.00166168	0.00334905		0.00308579	0.00200139	-0.00188225	0.00292522
	0.00257749	0.0014188	0.000158264	0.00156905		0.00493745	0.00220709	0.00109108	0.00194522		0.00450883	0.0029183	-0.00571844	0.00386845
	0.001092	0.00221001	0.00192181	0.00167997		0.00457868	0.00288585	0.00185524	0.00132659		0.00149003	0.00186116	0.00314239	0.00241341
	0.000233871	0.00119379	0.000868899	0.00180252		0.00175717	0.0033915	-0.00169772	0.00247104		0.00310171	0.00278677	-0.00139141	0.00407323
	0.0031529	0.00158923	0.00115335	0.00200175		0.00682352	0.00242355	0.000379454	0.00242086		-0.000997711	0.00552552	-0.00512179	0.00362259
	0.00145245	0.00168806	-4.05134e-05	0.0016926		0.00590556	0.00251896	-0.00234019	0.00268698		0.00188103	0.00319081	-0.00425349	0.00297685
	0.00240623	0.00250388	0.00011622	0.00178935		0.00247274	0.00241657	-0.00278293	0.0028512		0.0037146	0.00325701	0.00095264	0.00251519
	0.00156159	0.00188188	-0.000187719	0.00203155		0.0062022	0.00213055	-0.00157916	0.00260997		0.00450884	0.00294831	-0.00153765	0.0032649
	-0.00335547	0.00187687	0.000574258	0.00199207		0.00546205	0.00259561	-0.00229322	0.00268376		0.00227838	0.00247378	-0.00622661	0.00357427
	0.00242172	0.00144293	-0.00085063	0.00184504		0.00443729	0.0035071	0.0019561	0.00335453		0.00373369	0.00260204	-0.000113414	0.00151337
	0.000157653	0.0018062	-0.00108895	0.0023443		0.00809298	0.00241327	5.0165e-05	0.00275926		0.00846899	0.0030907	-0.00195744	0.00375024
	0.00120124	0.00205751	-0.00138987	0.00167021		0.00855042	0.00304359	-0.002911	0.00210253		-0.000138	0.00397669	0.000684233	0.00433174
	0.00302806	0.00183889	0.000695774	0.00171675		0.00801155	0.00218647	-0.00305042	0.00197535		0.00412452	0.00318111	0.00116173	0.00201085
	0.000249409	0.0015981	-0.000820044	0.00167807		0.0102985	0.00362172	0.000124962	0.00145185		0.00120909	0.00298187	0.000616078	0.00341505
	0.000918686	0.00171695	0.000554686	0.00207949		0.00829645	0.00348835	0.0008599	0.00296721		0.00252979	0.00434275	-0.00251318	0.00146555
	0.000970211	0.00149074	0.000869969	0.00168073		0.00627259	0.00243411	0.00398404	0.00336659		0.00432091	0.00345568	-0.00280055	0.00382585
	0.00016795	0.00173678	0.00113108	0.00152026		0.00386193	0.00341691	-0.00229473	0.00206313		0.00617149	0.00528782	-0.00242968	0.0019262
	-7.14793e-07	0.0019319	0.000691272	0.00209111		0.00461724	0.00374334	-0.000924023	0.0025095		0.00758515	0.00681012	0.00364915	0.00260693
	0.00211784	0.00209228	0.000704303	0.00171337		0.00358766	0.00292162	-0.00266606	0.00274902		0.00534807	0.00644032	0.00193605	0.00251492
	0.000397697	0.00108182	0.00134053	0.00146463		0.00130189	0.00328118	0.0016981	0.00164528		0.00833402	0.00568359	-0.00320842	0.0041748
	0.00113897	0.0021578	0.00117956	0.00178579		0.00222048	0.00256621	0.00416807	0.00360077		0.00255466	0.00438387	-0.000614926	0.00198849
	-0.000298975	0.00161855	0.00295842	0.00176342		0.0044626	0.00240325	0.005752	0.00226393		0.00766509	0.00430541	-0.000825521	0.00244106
	-9.5867e-05	0.00157074	0.00258771	0.00157241		0.00274937	0.00355516	0.001854	0.00157338		0.00431776	0.00578036	-0.000106048	0.00195866
	0.00147484	0.00150236	0.000308618	0.00175005		-0.00124407	0.00291774	0.00178279	0.00228381		0.00863357	0.00576116	-0.00474109	0.00333142
	0.000884477	0.00150264	-0.000293795	0.00155517		0.00345942	0.00357784	0.00272913	0.00184578		0.00640702	0.00535846	-0.00241218	0.0036732
	0.00290092	0.00172721	0.00157005	0.00175248		0.00821413	0.00318571	0.00439385	0.00233405		0.00281278	0.00502983	0.00359936	0.00272292
	9.72607e-05	0.00203525	0.00136331	0.00164927		0.00578276	0.00374792	0.00449054	0.00215274		0.00275924	0.00390687	0.0011755	0.003502
	0.000982746	0.00202141	0.0027743	0.00208113		0.00749881	0.00292826	0.00340397	0.00140484		0.0064628	0.00352834	-0.00103764	0.00344459
	-0.000952625	0.00159288	0.00124866	0.00173515		0.00618449	0.00352476	0.0060512	0.00225183		-0.000801636	0.00360686	-0.00108008	0.00282671
	0.000250028	0.00176	-0.000318738	0.00109174		0.00399563	0.00274679	-0.000530689	0.00184922		0.00411685	0.00303082	-0.00395005	0.00279377
	0.00157584	0.00168739	-0.000740819	0.0013606		-0.000306545	0.00323729	0.00302575	0.00157587		0.00146204	0.00442962	-0.00135483	0.00294812
	-0.0010934	0.00164212	0.0009735	0.00111151		0.00548406	0.00483769	0.0052669	0.00165641		-0.00181993	0.002578	0.00016007	0.00260605
	0.00042497	0.0017135	0.000843137	0.00159202		0.00663876	0.00382644	-0.00168715	0.00284974		0.00151753	0.0041615	-0.00154794	0.00187852
	-0.00223811	0.00127722	0.00141227	0.00142806		0.0024884	0.00443109	-0.000784484	0.00184677		0.00190843	0.00375152	0.00200832	0.00220844
	0.000230988	0.00146422	0.00119645	0.00137503		0.00114537	0.00343883	0.00321851	0.00221959		0.0012833	0.00224089	-0.000597011	0.00347315
	-0.00229664	0.00153692	0.00218954	0.00172341		0.0043551	0.00348667	0.00365852	0.00125049		0.00233306	0.00182667	0.00329525	0.00120679
	-0.00203757	0.00225629	0.00174602	0.00172916		0.000431752	0.00388973	0.000548726	0.00213471		0.00555581	0.00146936	0.00290391	0.00195661
	-0.000351815	0.00181108	0.00138061	0.00144714		2.31395e-05	0.00316192	-0.000451125	0.00236405		-0.000728996	0.00482891	-0.00299215	0.00344416
	-0.00133088	0.00210978	0.003034	0.00143588		0.000119232	0.00436164	0.00168153	0.00219885		-0.00303878	0.00420142	-0.00194922	0.00315014
	-0.00158149	0.00142065	0.00430195	0.00205001		-0.00221668	0.00317716	0.00133044	0.00276663		0.00120355	0.00212388	-0.00115807	0.00300433
	-0.000355239	0.00189994	0.00291128	0.00193568		-0.00368045	0.0049128	0.00192925	0.00282642		0.00434651	0.00335465	-0.00391117	0.00394067
	0.000788953	0.00162076	0.00150505	0.00186669		-0.000205925	0.00298437	-0.000260616	0.00295418		-0.000428426	0.00306043	-0.000123441	0.00374124
	9.5773e-05	0.00182751	0.0045576	0.00199866		-0.00624187	0.00409729	-0.000838141	0.0024622		0.00233582	0.00236764	-0.00636466	0.00312365
	-0.000174464	0.00170793	0.0042047	0.00191992		-0.000109522	0.0037599	0.000953688	0.00186123		0.00188514	0.00322226	-0.00278092	0.0048833
	5.61246e-05	0.00172363	0.00340112	0.0019838		-0.0037429	0.00418227	-6.74805e-06	0.00177879		0.00255447	0.00377949	0.00249031	0.00343569
	0.000588809	0.00208444	0.00302995	0.00168893		-0.00601102	0.00407802	0.00171804	0.00191694		-0.00207701	0.00186281	-0.000813648	0.00378089
	-0.000697342	0.00171275	0.00183465	0.00161382		-0.0103166	0.0040138	0.00438434	0.00257037		0.00319389	0.00250165	0.00143351	0.00321877
	-0.000837244	0.00203061	0.002544	0.00213126		-0.00428134	0.00463598	0.000911916	0.00262609		0.00516174	0.00395428	-0.000982658	0.00312651
	-0.00279967	0.00284678	0.00249073	0.00207119		-0.00549734	0.00442138	0.00226595	0.00177669		0.0048859	0.00309089	-0.00162792	0.00181272
	-0.00307849	0.00187496	0.00067607	0.00180285		-0.00251968	0.00537462	-0.00287308	0.00210657		0.000374364	0.00323842	0.000131562	0.00239528
	-0.00122953	0.00241376	3.17606e-05	0.00212408		-0.00835966	0.00464523	0.000788553	0.00279328		0.000253101	0.00253164	-0.00330145	0.00230313
	-0.00287994	0.00213568	0.00248407	0.00169315		-0.00769455	0.00461626	0.00177954	0.0026449		-0.000697954	0.00398485	-0.00127479	0.00209248
	-0.00236156	0.00257662	0.00129857	0.00201775		-0.00864561	0.00470705	0.0015827	0.00178542		0.00215785	0.003967	0.00157645	0.00287491
	-0.00374999	0.00269281	0.000938124	0.0017597		-0.0110859	0.00318073	0.00159228	0.00257988		0.00552964	0.00254411	-0.0045768	0.00316477
	-0.00104561	0.00255398	0.00140769	0.00224982		-0.00891912	0.00545663	0.00171594	0.00305987		0.00418632	0.00424531	-0.00396479	0.00296567
	-0.000250105	0.00233984	0.000639284	0.00199368		-0.00636967	0.00318285	-0.00145578	0.00259022		0.000599385	0.00384828	0.00235303	0.00364097
	5.17923e-05	0.00209973	0.000507182	0.00169139		-0.00990203	0.00320808	-0.00131407	0.0026699		0.00394331	0.00470512	0.0012426	0.00209984
	0.000628693	0.00232727	0.00136873	0.00169868		-0.0106192	0.00469639	-0.00155544	0.00227857		-0.00117193	0.00465842	-0.00136914	0.00217707
	0.00146282	0.00237057	-0.000199923	0.00199457		-0.00740364	0.00314082	0.00314638	0.0025397		0.00780597	0.00352947	0.000161227	0.00325803
	0.00123994	0.00260345	-0.000127201	0.0016376		-0.00855461	0.00332425	0.00168163	0.00196912		0.00411434	0.00297149	-0.000755287	0.00378572
	0.00315901	0.002216	0.00153209	0.00180316		-0.00929327	0.00243026	0.00470634	0.00294798		0.00343033	0.00314247	-0.00846329	0.00350396
	0.000449532	0.00178579	-7.13987e-05	0.00173922		-0.0110127	0.00396833	0.00570736	0.00229335		0.00465177	0.00289586	-0.00408208	0.00267364
	0.00110195	0.00232544	0.000175957	0.00171403		-0.0091276	0.00301714	0.0013365	0.00299724		0.00238092	0.0013339	-0.000803371	0.00184269
	-0.00161258	0.00142137	0.00195374	0.00186311		-0.00846636	0.00423036	-0.000644171	0.00212999		0.00222779	0.0035613	0.00485427	0.00356137
	-0.000886351	0.00160917	-0.00204609	0.00162621		-0.0112569	0.00488629	0.00325003	0.00264778		0.00494412	0.00334097	-0.0074695	0.0033263
	-0.00141725	0.002397	-0.000565042	0.00127487		-0.00744394	0.00602366	-0.00130921	0.00229983		-0.00217281	0.00261833	-0.0032304	0.00250647
	-0.00336718	0.0024432	0.00406894	0.00213474		-0.00823472	0.00479237	0.00018181	0.00300308		-0.00225744	0.00272684	-0.0032237	0.00263848
	-0.00229146	0.00258833	0.00128489	0.00187883		-0.011678	0.00541862	0.000863768	0.00226808		0.000427845	0.00333703	-0.00340457	0.00197912
	-0.00382219	0.00260037	0.00271537	0.00155366		-0.00605205	0.00598265	0.00111233	0.00256869		-0.00130354	0.00256672	-0.00340106	0.00235201
	-0.00188658	0.0028165	0.00086488	0.0014368		-0.00577137	0.00572381	0.00315536	0.00299107		-0.00408697	0.00119215	0.00551178	0.00255334
	-0.0018427	0.00253338	0.00201043	0.00134657		-0.00940434	0.00453714	0.000131934	0.00267653		-0.00069503	0.00500287	0.000929135	0.00251886
	-0.00488795	0.0026771	0.00282131	0.00170241		-0.0086351	0.00625346	-0.00071551	0.00221871		0.00242895	0.00219239	-0.00189727	0.00198676
	-0.00224921	0.00261423	0.000235642	0.00160021		-0.00897251	0.00509648	0.00167922	0.00189542		-0.00146916	0.00227534	0.000689237	0.00139983
	-0.00544639	0.00206612	0.00238716	0.00148898		-0.0100173	0.00587259	0.000749928	0.00208451		-0.00249479	0.00331362	0.00851126	0.00179001
	-0.00300703	0.00311498	0.00299635	0.0016681		-0.00575326	0.00501522	0.00333941	0.00309938		-9.49501e-06	0.00196836	-0.00295404	0.00386544
	-0.00518836	0.00246651	0.00147417	0.00115337		-0.00616898	0.00614382	0.002195	0.00301423		-0.00490233	0.00386182	-0.00234455	0.00344306
	-0.00375924	0.00301943	0.00296412	0.00139136		-0.00379931	0.00613369	0.00579773	0.00265226		-0.00238856	0.00322561	-0.00466025	0.00296452
	-0.00608625	0.00280474	0.0014224	0.00159173		-0.00253666	0.00541439	0.00445425	0.00167852		-0.00176669	0.00240994	0.0024709	0.00169085
	-0.00235805	0.00277346	0.00369412	0.00168232		-0.00463089	0.00525136	0.00240977	0.00299316		0.00210666	0.00217311	0.000984319	0.00414054
	-0.0038014	0.00236907	0.00269271	0.00139956		-0.00823407	0.00457973	0.00451259	0.00164848		0.00212616	0.00234259	0.00371172	0.00258557
	-0.00174982	0.00273803	0.0036562	0.00163767		-0.00772578	0.00447787	0.00182557	0.00174238		0.00434741	0.00235631	-0.00439568	0.00201736
	-0.00384392	0.00240849	0.00394866	0.0015634		-0.0044065	0.00449603	0.00710637	0.00300479		0.00347139	0.00291638	-0.00336405	0.00403364
	-0.00527843	0.00262337	0.00623531	0.00156866		-0.00461241	0.00473683	0.00427219	0.00153306		0.00472318	0.00155458	0.00254771	0.0021859
	-0.00374963	0.00244989	0.00427459	0.00165286		-0.00568958	0.00399495	0.00620708	0.00225709		-0.000452815	0.00132777	-0.00145607	0.00266371
	-0.00349482	0.00263993	0.00373374	0.00145135		-0.00376179	0.00438395	0.00345045	0.00255009		0.00342016	0.00282061	0.000416374	0.00538267
	-0.00342103	0.00269011	0.00533607	0.001342		-0.00445076	0.00339474	0.00669109	0.0023979		-0.0012032	0.0029631	-0.000961111	0.00329753
	-0.00496381	0.00238847	0.00622585	0.00143163		-0.00196028	0.00362888	0.00506236	0.00192709		0.000185762	0.00208262	-0.00459154	0.00505028
	-0.00340209	0.00201245	0.00596008	0.00138037		-0.00540618	0.0033977	0.00459632	0.00213803		0.00409322	0.00291347	0.000422897	0.00526819
	-0.003837	0.00228092	0.0048173	0.00149155		-0.000919067	0.00361003	0.00115376	0.00226845		0.00795928	0.00214747	-0.00171508	0.00332836
	-0.000871072	0.00208794	0.0047901	0.00106453		-0.00292715	0.003833	0.00290344	0.00255272		-0.000431935	0.002076	0.00365137	0.00231496
	-0.00428108	0.0021504	0.00575572	0.0012148		-0.00323678	0.00363656	0.00299148	0.00211037		0.00152341	0.00204167	-0.00425625	0.00236288
	-0.00139988	0.00255458	0.00676232	0.00113507		-0.00359109	0.00286721	0.000146444	0.00233724		0.00254917	0.00280393	2.57184e-05	0.00250876
	-0.00102876	0.00223101	0.00430709	0.00111295		0.00136093	0.00328452	0.00428581	0.00343529		-0.00061914	0.00335932	0.00152831	0.00195355
	-0.00312953	0.00210071	0.00456465	0.00102167		0.00262374	0.00257182	0.00457302	0.00198121		0.00204965	0.00138663	0.00192598	0.00225497
	-0.00345521	0.00252916	0.00386097	0.00131633		0.00314239	0.00173039	-0.000482527	0.00196435		0.000705653	0.00185897	-0.00676016	0.00288788
	-0.00185237	0.00220623	0.00573273	0.00142172		0.00571007	0.00270478	0.00181955	0.00231013		0.00415271	0.00253128	0.00108157	0.00191297
	-0.00130401	0.00257918	0.00179485	0.00125466		0.00203449	0.00260099	0.00277458	0.00230092		0.00391726	0.00292684	0.00187327	0.00244579
	-0.00255182	0.00199897	0.00580543	0.00164363		0.00770368	0.00235677	0.000332307	0.00339715		-0.00100925	0.00151967	0.00516162	0.00206303
	-0.00154792	0.00184733	0.0047664	0.00202626		0.00187045	0.00464842	0.000732456	0.00173642		0.00510805	0.00409376	0.00104622	0.00233953
	-0.000835586	0.00233596	0.00478422	0.00129257		0.00459491	0.00199408	0.00425886	0.00186334		0.00422748	0.00130013	-0.00032948	0.0025416
	9.63308e-05	0.00172498	0.00678115	0.00166482		0.00161399	0.00259091	0.00239317	0.00171773		0.00444271	0.00232421	-0.00127104	0.00444086
	0.000762508	0.00183797	0.00543917	0.00171407		0.00463715	0.0032255	0.00406346	0.00273186		0.0114394	0.00211693	-0.00324027	0.00293406
	-0.0015267	0.00221189	0.00519504	0.00171703		0.0100813	0.00306925	0.00525727	0.00196581		-0.00018143	0.00362149	-0.00343202	0.00243713
	-0.000827595	0.00206491	0.0036998	0.00166632		0.00739409	0.00286226	0.00173866	0.00204762		-0.000486894	0.00256085	0.00319584	0.00290571
	0.000951405	0.00196145	0.00467518	0.00123877		0.00850052	0.002871	0.00212952	0.00309087		-0.00240588	0.00249907	-0.00125912	0.00360345
	-0.00169454	0.0020874	0.00383499	0.0016004		0.00708741	0.00249532	0.00429958	0.00202727		-0.00389756	0.00261161	-0.00143194	0.00486803
	-0.00126447	0.0015483	0.00429693	0.00189216		0.0029579	0.00244997	-0.000478603	0.0015351		0.000430364	0.00400372	-0.00014528	0.00332705
	0.000288776	0.00244866	0.00224121	0.00179393		0.00628714	0.00349361	-0.000641631	0.00224276		0.00391303	0.0043974	0.00127021	0.00165346
	-0.000247847	0.00200522	0.00290956	0.00151814		0.00361531	0.00331345	-0.000828461	0.00224963		0.000432295	0.00294179	0.00140613	0.00251009
	-0.00231772	0.00220972	0.00496674	0.00196957		0.00298058	0.00354742	-0.00263969	0.00410473		-0.00278437	0.00269626	-0.00166302	0.00231716
	-0.000424841	0.00270426	0.00256837	0.00176451		0.00643022	0.00271187	-0.00200349	0.00276362		0.00669594	0.00313899	0.000277349	0.00196023
	-0.0011943	0.00154298	0.00174848	0.00182711		0.00339299	0.00303869	-0.00127855	0.00222275		0.00267979	0.004489	-0.00383511	0.00487101
	-0.00194919	0.00241032	0.00353607	0.00127753		0.00865067	0.00336645	-0.000390325	0.00341731		0.00102964	0.00365812	0.00328577	0.00112438
	-0.000595559	0.00184904	0.00350662	0.00188284		0.00573728	0.00332664	0.00170215	0.00237063		0.00469555	0.00197454	-0.000253078	0.00242303
	0.0028325	0.00139935	0.00295226	0.00135595		0.00852444	0.00349759	-0.00396398	0.00346926		0.00571196	0.00488596	0.000444096	0.00258811
	-0.000528335	0.00188325	0.00184211	0.00161402		0.00483014	0.0035567	-0.00168007	0.00297191		0.00458949	0.00335369	0.0048658	0.00210842
	-0.00205962	0.00268186	0.00303321	0.00113501		0.00611765	0.00297152	0.0004677	0.00327789		0.00361257	0.00229194	-9.41374e-05	0.00203956
	-0.00258078	0.0017335	0.00331768	0.00154684		0.00570566	0.00253897	-0.00109706	0.00249511		-0.00462129	0.00603777	0.00321356	0.00140924
	0.00104306	0.00193752	0.00542124	0.00123189		0.00492173	0.00317864	-0.00112284	0.00300803		-0.00257063	0.00349599	0.00317844	0.00258105
	-0.000676655	0.00188648	0.0040566	0.00150377		0.00165429	0.0035588	6.48327e-05	0.00241507		3.8346e-05	0.000921275	0.00477596	0.00370876
	-0.00130666	0.0017508	0.00234595	0.00149361		0.00457467	0.00393428	-0.00103876	0.00290234		0.00474633	0.00416353	0.00156019	0.00343221
	-0.000418944	0.0021248	0.00292576	0.0013305		0.00179208	0.00327942	-0.00244235	0.00274437		-0.000823841	0.00305357	-0.00304568	0.00288127
	-0.00108526	0.00178786	0.0041127	0.00121219		0.00264668	0.00304919	-0.0029854	0.0040946		-0.00143745	0.00444213	0.00276731	0.0026208
	-0.000369349	0.00216501	0.00333755	0.00150612		0.00150766	0.00310168	-0.00199105	0.00234992		-0.000955839	0.00459539	0.00265081	0.00231699
	0.000481843	0.0024726	0.00446407	0.00168925		-0.0014585	0.00317654	-0.00326658	0.00250314		-0.00011717	0.00265199	0.00406383	0.00199468
	-0.000837024	0.00170846	0.00469604	0.00128034		-0.000761995	0.00310584	6.04678e-05	0.00144483		0.0037889	0.00254844	0.00434475	0.00448647
	-0.00103584	0.00189044	0.00490078	0.00174634		0.000824326	0.00223099	0.00295481	0.00157545		0.000589173	0.00287811	-8.88825e-05	0.00396998
	-0.0036207	0.00184642	0.00598673	0.00196107		-0.00628144	0.00290202	0.0010722	0.00300041		-0.00125906	0.00253777	0.0030177	0.00475612
	-0.0031572	0.00142054	0.00591966	0.0013051		-0.000549877	0.00236079	0.00794808	0.00219804		0.00517215	0.00319212	0.00158617	0.00368402
	-0.00166641	0.00184175	0.00485306	0.0019304		-0.00416971	0.00313707	0.00609127	0.00186941		-0.00290411	0.00419316	-0.00161733	0.00122893
	-0.00429185	0.00216742	0.00482557	0.00137826		-0.00195535	0.00165695	0.0036722	0.00249606		0.00373053	0.00325181	0.000669127	0.00320301
	0.000180287	0.0022911	0.00538555	0.00171133		-0.00669143	0.00212478	0.00469019	0.001666		-0.00277506	0.00311957	-0.00130447	0.00333804
	-0.000160213	0.00222235	0.00468672	0.00144976		-0.00418735	0.00274744	0.00461959	0.00178443		-0.000960678	0.00402076	0.00660691	0.0020471
	-0.00145937	0.00192575	0.00608187	0.0019544		-0.00399426	0.00386565	0.0021469	0.00145879		-0.00570362	0.00340168	0.00252679	0.00278408
	-0.00381212	0.00166011	0.00415162	0.00157113		-0.00654629	0.00352639	0.00227552	0.00209238		-0.00868041	0.00424872	-0.00199733	0.00411796
	-0.00279356	0.00206963	0.00479699	0.00147245		-0.010205	0.00256092	0.00379909	0.00160413		0.000829787	0.00482402	-0.00440142	0.00365645
	-0.000444339	0.00171571	0.00346384	0.00142075		-0.0108946	0.00216277	0.0074123	0.00432086		-0.00401302	0.00328631	0.00104538	0.00206737
	-0.00245465	0.00161636	0.00488678	0.00176156		-0.00573094	0.00289491	0.00583491	0.00221192		-0.00106925	0.0015107	-0.00204065	0.00263497
	-0.0014455	0.00225512	0.00429152	0.00131129		-0.00684122	0.0023894	0.00840771	0.00154323		-0.000537686	0.00268937	-0.000926841	0.00168499
	-0.00272221	0.00259045	0.00518742	0.00152394		-0.00522321	0.00362649	0.00801263	0.00395105		0.00339559	0.00259936	0.0029342	0.00243104
	-0.00411224	0.00284537	0.00525348	0.00146923		-0.00425004	0.0030282	0.0069808	0.00243603		0.00528587	0.00217387	0.00270418	0.00343685
	-0.00290845	0.00231836	0.00693202	0.00182867		-0.00233377	0.00245062	0.00624273	0.00175261		0.003989	0.00191256	-7.61043e-05	0.00168684
	-0.00246179	0.00274078	0.00563747	0.00129689		-0.00407138	0.00283501	0.00952913	0.00364078		0.00142491	0.00388337	0.0018343	0.00302552
	0.00127354	0.00231532	0.00642252	0.00173777		-0.00716578	0.00429982	0.00665235	0.00242999		0.000371801	0.00392507	-0.00115145	0.00375333
	-0.00366075	0.0019977	0.00451349	0.00165054		-0.00658154	0.00328375	0.00322886	0.00269393		0.00101029	0.00259513	-0.00325248	0.00393692
	-0.00310259	0.00253822	0.00287102	0.00205007		-0.00467539	0.00266495	0.00408804	0.00218978		-0.000272912	0.00215257	-0.00870899	0.00345327
	-0.000189406	0.00266473	0.00394234	0.00161207		-0.00943882	0.00316868	0.0075763	0.0021576		-0.00190732	0.00330776	-0.00235414	0.00315789
	-0.00280409	0.00237682	0.00519286	0.00118298		-0.0102505	0.00384532	0.00421617	0.00132682		0.00105737	0.00253897	-0.00021967	0.00254776
	-0.00277673	0.00225475	0.00331871	0.00143462		-0.00676942	0.00287657	0.00657037	0.0026541		0.00325332	0.00453264	-0.00435284	0.00283054
	-0.00323632	0.00243726	0.00669349	0.00169258		-0.00765615	0.0032329	0.00610918	0.00238883		0.00186598	0.00260381	-0.00271747	0.00214212
	-0.00130811	0.00178651	0.00424644	0.00218074		-0.00614152	0.00374582	0.000327186	0.00140189		0.00449437	0.00234042	-0.00200118	0.00214167
	-0.00101179	0.00199646	0.00607283	0.00163068		-0.00884333	0.00323877	0.00292601	0.00249063		0.000224549	0.00347702	0.00546267	0.00204282
	-0.00228135	0.00206924	0.0051369	0.00208999		-0.00861807	0.00399874	-0.000209595	0.00256489		0.00385133	0.00576707	0.00200704	0.00211978
	-0.00293619	0.00213497	0.00438851	0.00175484		-0.0122736	0.00425527	0.00142977	0.00229521		0.00497367	0.00359839	0.00133185	0.00188942
	-0.00363884	0.00318101	0.00369729	0.00197355		-0.00847287	0.00424981	-0.00379794	0.00240557		0.00248347	0.00252424	0.00543796	0.0022521
	-0.00393738	0.00237938	0.00287642	0.00151317		-0.0132691	0.00377693	-0.00660219	0.00237662		0.00435817	0.00536747	-0.00103781	0.00259622
	-0.00202324	0.00183229	0.00308098	0.00153539		-0.0109529	0.0033345	0.000508666	0.00406858		-0.000491063	0.00264461	0.00018787	0.00332531
	-0.00205302	0.00208492	0.00299227	0.00133142		-0.00766428	0.0028189	0.00380949	0.00380155		0.0045555	0.00187745	0.00393904	0.0044627
	-0.00169956	0.00172443	0.00284755	0.00168658		-0.00256398	0.0041899	0.00125995	0.00223495		-0.000176231	0.00225843	0.000879626	0.00524574
	-0.00370283	0.0021631	0.00292402	0.00109865		-0.00432576	0.0033055	-0.00346411	0.00288374		-0.0019712	0.00295972	0.00366049	0.00211713
	-0.00349263	0.00251359	0.00279892	0.00121454		0.00112167	0.00356912	0.00171732	0.00341213		-0.00187411	0.00396178	0.00122793	0.00351386
	-0.000931139	0.00208117	0.00185719	0.00176171		0.00178296	0.00354406	-0.00347905	0.0046409		-0.000677883	0.00214751	0.00321788	0.00308317
	-0.00209936	0.00276354	0.00366824	0.0011551		-0.000445469	0.00275823	-0.00442996	0.0041556		-0.000511468	0.00395587	-0.00446145	0.00214538
	-0.00121405	0.00220604	0.00530636	0.00153292		0.00160631	0.00229867	-5.86654e-05	0.00251219		0.00445132	0.00272887	0.00202941	0.00348837
	-0.0028166	0.00223999	0.0018047	0.00126921		0.000105389	0.00272441	-0.000958458	0.00289603		-0.000983024	0.00359954	-0.000678354	0.00148121
	-0.00162682	0.00299432	0.0033683	0.00133237		-2.67584e-05	0.00246028	0.00404714	0.00397158		-0.00224924	0.00309331	0.00254767	0.00224717
	-0.000249337	0.00196504	0.00234287	0.00160488		0.00155652	0.00273882	0.00121709	0.00325365		-0.00619364	0.00239769	0.00581455	0.00214046
	-0.000531915	0.00192339	0.00482582	0.00120563		0.00369805	0.0034018	0.00160801	0.00466702		-0.00325223	0.00441842	0.0039186	0.0028706
	0.00113815	0.00264042	0.00293085	0.000843171		0.00631987	0.00503161	-0.00127251	0.00268867		0.00272238	0.00317461	0.00256588	0.00273735
	0.00188954	0.00244135	0.00340752	0.00142965		0.00894451	0.00355318	0.000591911	0.00314536		-0.0042839	0.00346237	0.00218641	0.00225745
	0.00251341	0.00324914	0.0018818	0.00130911		0.00786484	0.00351281	-0.00119999	0.00312825		-0.00399296	0.00301343	-0.00132113	0.00336073
	0.00425698	0.00283817	0.00199711	0.00152856		0.00120052	0.0031272	0.000633107	0.0019491		0.00274584	0.00716875	0.00829205	0.00463579
	0.0051397	0.00297488	0.00241459	0.00150091		-0.000223452	0.00307629	0.00429011	0.00261378		0.00420711	0.00643556	0.0040074	0.00277801
	0.0044632	0.00223414	0.00151594	0.00129515		-0.00602123	0.00390765	0.00211335	0.00358266		-0.00137751	0.00345197	-0.000906961	0.00139113
	-0.000517099	0.00164194	0.000958311	0.000970508		-0.00239117	0.00403233	-0.00490873	0.00262702		0.00112643	0.0039892	0.000566057	0.00224165
	0.000726639	0.00115103	0.000127386	0.00162814		-0.00477017	0.00367057	0.00048411	0.00253752		-0.00362498	0.00398115	0.00181321	0.00213394
	0.00119624	0.00155196	0.00340995	0.00142704		-0.00347834	0.00352275	0.00105199	0.000885016		-0.00164856	0.00389395	-0.00135293	0.00208223
	0.0014161	0.0018506	0.00357341	0.00117043		-0.00155642	0.00291076	0.00382187	0.00256646		0.00458333	0.0054565	0.00690612	0.00255456
	-0.000567691	0.00205495	0.00512786	0.0019071		-0.00248268	0.00412996	0.00463393	0.00282662		-0.00135132	0.00434284	5.84712e-05	0.00374109
	-0.000254767	0.00164814	0.00410219	0.00148423		-0.00250783	0.00450392	0.00365889	0.00191541		0.000849395	0.00392627	0.00125057	0.00367347
	0.00149019	0.00171316	0.00484821	0.00212883		-0.00254812	0.00499199	0.00389409	0.00224952		-0.000956037	0.00435967	0.000774312	0.00262405
	-0.00059195	0.00195652	0.00445612	0.00157848		-0.0037005	0.00504515	0.000739566	0.00191317		0.00390786	0.00438517	0.00257518	0.00193681
	-0.00097802	0.00238788	0.00364933	0.00160751		-0.00549253	0.00425104	0.000355239	0.00126483		0.0039266	0.00518803	0.000312768	0.00226166
	0.000451013	0.0017749	0.00283626	0.0015178		-0.00705279	0.00545479	0.000271435	0.00177528		-0.00398915	0.00400731	-0.0040404	0.0024661
	-0.000783229	0.00173477	0.00370453	0.00166895		-0.00901914	0.0054014	0.00305281	0.00151965		-0.00239106	0.00449831	-0.000162066	0.00313274
	0.000269475	0.00238609	0.00446101	0.00136743		-0.00889924	0.00594389	0.00218156	0.00209453		0.00234333	0.0037611	0.00397332	0.00219601
	-0.00102709	0.00209249	0.00478756	0.0016042		-0.00484621	0.00504806	-0.00053618	0.00255668		0.00167902	0.00303016	-0.000296947	0.00264972
	-0.00108768	0.00232934	0.00506866	0.00194147		-0.00201965	0.00527218	0.00480968	0.00233398		0.00312364	0.00462179	0.00224432	0.00141537
	-0.0017612	0.00282548	0.00562537	0.00153128		-0.00144737	0.00635495	0.00302395	0.00157658		5.73122e-05	0.00359391	0.00286424	0.00272117
	3.48111e-05	0.00237053	0.00425167	0.00156363		-0.00131895	0.00504222	0.000789146	0.000668435		0.00212419	0.00311099	0.00143738	0.00152149
	-0.00263553	0.00233518	0.00300712	0.00154663		-0.00802047	0.00689711	-0.00340152	0.00269437		0.00397397	0.00307333	0.000567939	0.00308553
	-0.0010816	0.00197657	0.00201636	0.00126778		-0.00526125	0.00658371	-0.000782693	0.00231987		0.00304854	0.00347623	-0.00320451	0.00275424
	-0.00266559	0.0026792	0.00163224	0.00138632		-0.00651173	0.00684691	-4.54432e-05	0.00244805		0.00312546	0.00348733	0.000628328	0.00389913
	-0.00338928	0.002829	0.00172887	0.00140259		-0.00762744	0.0076236	0.00345203	0.00287516		0.000608722	0.00360497	0.0032293	0.0025766
	-0.00386443	0.00232025	0.00160876	0.00142199		-0.0117627	0.00742221	0.000343901	0.00244773		0.000323093	0.00305304	0.00164266	0.00279451
	-0.00293285	0.00286354	0.000404145	0.00167529		-0.00710679	0.00708486	0.00101856	0.0025986		-0.000235529	0.00343015	0.00420451	0.00305982
	-0.0027831	0.0026623	0.00186513	0.00172816		-0.00836816	0.00666709	0.000629428	0.00148196		0.00124315	0.00242839	-0.000769719	0.00241554
	-0.00164678	0.0025501	0.00373152	0.000994463		-0.00396544	0.00714864	0.000435537	0.00280056		-0.000391425	0.00145508	-0.0030047	0.00340487
	-0.00170217	0.00232201	0.00071642	0.00183411		-0.00826741	0.00728	-0.00306288	0.00283676		0.00482004	0.00536902	-0.00118366	0.00294935
	-0.000267712	0.00227777	0.00234581	0.00149673		-0.0100887	0.00694001	0.00108585	0.00162869		0.00479833	0.00306142	0.00252044	0.00265183
	-0.00013667	0.0026638	0.00346888	0.00178624		-0.0118535	0.0072653	0.00028436	0.00183275		0.00355174	0.00305042	0.000677399	0.00232894
	-0.002188	0.00297344	0.00336701	0.00183247		-0.00835691	0.00575327	0.000303335	0.00134594		0.00328539	0.00491575	-0.00253461	0.00290385
	-0.00112522	0.00222037	0.00189379	0.00166674		-0.00701038	0.00676694	3.42492e-05	0.00156729		0.00625975	0.00338538	0.00154761	0.00194338
	-0.000888151	0.00193665	0.00400234	0.00145958		-0.00620046	0.00683909	0.00243299	0.00184579		-0.00166053	0.00370483	0.00140252	0.00132662
	0.000150617	0.00272863	0.00307154	0.00134023		-0.00688857	0.00616041	0.00203775	0.00167054		0.00511064	0.00368251	0.0026363	0.00268082
	-7.32809e-05	0.00236921	0.000829287	0.00160351		-0.00406773	0.0068943	0.0030695	0.00245512		0.00280365	0.00360402	-0.0002747	0.003922
	-0.00134688	0.00286643	0.00165234	0.00125984		-0.00546037	0.00659634	-3.41702e-05	0.00231515		-0.00252364	0.00394468	-0.000237962	0.00174913
	-0.00429922	0.00286003	0.00195121	0.00133514		-0.00239476	0.00823185	0.00113178	0.00211129		0.00578845	0.00408975	-0.00192898	0.00108442
	-0.00158751	0.0025969	0.00200888	0.00129549		-0.00725214	0.00754013	-0.000852254	0.00246723		0.000159406	0.00250458	0.00126348	0.00266712
	-0.00351852	0.00204349	0.00431262	0.00161337		-0.00905067	0.00702298	0.00393166	0.00193196		0.00138599	0.00332403	0.00619794	0.00361023
	-0.00363495	0.00229551	0.00436567	0.00170143		-0.0100121	0.00712309	0.00573787	0.00172028		0.0025023	0.00277571	-0.00103599	0.00150055
	-0.00251352	0.00237861	0.00449927	0.00202902		-0.00797827	0.0068841	0.00261897	0.00206973		-0.00209136	0.00338144	-0.0037223	0.00302861
	-0.00145053	0.00231303	0.002449	0.00207145		-0.00430614	0.00628901	0.00341473	0.00175734		-0.00159059	0.00346695	-0.00191629	0.00410001
	-0.000578998	0.00248446	0.00416731	0.001455		-0.0095233	0.00715625	0.00330165	0.001117		-0.00150818	0.00284781	0.000521744	0.00105578
	-0.00241015	0.00245419	0.00139587	0.000941067		-0.00456125	0.00671897	0.00583913	0.00247144		0.00545083	0.00276371	0.00075257	0.00108183
	-0.00121317	0.00287279	0.00213648	0.00166605		-0.0057049	0.00679692	0.00490012	0.000910595		0.00169298	0.00304175	-0.00487034	0.00447054
	-0.00378214	0.0025234	0.00206273	0.00122576		-0.00614908	0.00650643	-0.00030794	0.00157936		-0.00116898	0.00215694	0.00413448	0.00283389
	-0.00274193	0.003	0.00300063	0.00141496		-0.00366443	0.00632376	0.00130679	0.00132909		-0.000167014	0.00287915	0.00209554	0.00281523
	-0.00440868	0.00309545	0.00191609	0.00143656		-0.00707626	0.00559298	0.00252503	0.00168153		0.00205782	0.0024569	-0.0023957	0.00166259
	-0.00449673	0.00351443	0.00257976	0.00137894		-0.00824092	0.00670127	0.00547725	0.00199668		0.00317535	0.00326459	-0.0019284	0.00363975
	-0.00230382	0.00334185	0.0029953	0.00151576		-0.00451284	0.00673669	0.00324042	0.00191639		0.00494474	0.00418959	0.00106915	0.00385752
	-0.00393916	0.00301223	0.00539932	0.00170271		-0.00629925	0.00558397	0.00116397	0.00174311		0.000543869	0.00330158	0.000652995	0.00288522
	-0.00290599	0.00304881	0.00355456	0.00195509		-0.00230229	0.00586637	0.00338152	0.0024147		0.000425247	0.00283084	0.00159016	0.00226416
	-0.00477788	0.00334074	0.00301472	0.00137377		-0.00580995	0.00488537	0.00330964	0.00202277		-5.86353e-05	0.00312918	-0.00195824	0.00179159
	-0.00111668	0.00338833	0.00305393	0.00154168		-5.86781e-05	0.00197176	0.0037125	0.00286483		0.00367147	0.00199283	0.00398874	0.00225227
	-0.00491802	0.00340632	0.00378194	0.001125		-0.00160071	0.00347966	0.00417405	0.00128565		0.00233284	0.00371154	0.00349163	0.00383264
	-0.0043913	0.00242709	0.00305741	0.00147031		0.00377427	0.00275633	0.00347177	0.0014953		0.000774836	0.00466584	0.00311679	0.00239033
	-0.00379349	0.00294037	0.00199511	0.0011862		0.00138611	0.00217682	0.00571456	0.00290115		-0.00558706	0.00227638	0.00244812	0.00143562
	-0.00381988	0.00301534	0.00136961	0.00140832		0.00347392	0.00225751	0.00142022	0.00257121		0.00782999	0.00448273	-0.00177698	0.00237234
	-0.00466484	0.00273562	0.00278723	0.00158786		-0.00120631	0.00216287	0.0033082	0.00212065		0.00221276	0.00409369	0.00320178	0.00193964
	-0.000375736	0.00173711	0.00227043	0.00130569		0.00338763	0.00253086	0.00296736	0.00163574		-0.0039017	0.00239942	0.00134773	0.00359214
	0.000257765	0.00197415	0.00234407	0.000938336		0.000714894	0.00194135	0.000762908	0.00178317		-4.10365e-05	0.00515924	0.000212301	0.00303232
	0.00123335	0.00166394	0.00291945	0.00127972		0.00785555	0.00225102	0.000927629	0.00143039		0.00107846	0.00238628	-1.11321e-05	0.00374228
	0.00203006	0.00155449	0.0037213	0.00129532		0.00202265	0.00193698	0.00519046	0.00173656		-5.94591e-05	0.00322839	0.00251071	0.00353141
	0.00144216	0.00209764	0.00141779	0.00226892		-0.0014539	0.00211001	0.000482655	0.0015746		0.000170523	0.00306335	-0.00443175	0.00303495
	0.00274466	0.00133612	0.0011431	0.0016309		0.0021485	0.00258327	0.00317782	0.00213095		-0.00403857	0.00476253	-0.00700113	0.0028411
	0.000847145	0.00156478	0.0020918	0.00180521		0.00375136	0.00280053	0.00755073	0.0014669		-0.00125671	0.00323259	-0.00180313	0.00173546
	9.05267e-05	0.00165795	0.00195406	0.00197949		-0.0031434	0.00310089	0.0043928	0.00167943		-0.00407892	0.00311035	0.000266735	0.00389167
	0.00144957	0.00214469	0.00249961	0.00150901		0.00102543	0.00315041	0.00481549	0.0018289		0.00471274	0.00625302	0.00156433	0.0026996
	-0.00165981	0.00202771	0.00281315	0.00150928		-0.00451124	0.00204114	0.00564099	0.00179535		0.00104544	0.00289712	0.000645921	0.00208119
	-0.00308444	0.001749	0.00314365	0.00171043		0.00256582	0.00304443	0.00471864	0.00274368		0.00393399	0.00580085	0.00847804	0.00415472
	-0.0022179	0.00152333	0.00291503	0.00173182		-0.00572218	0.00268815	0.00255405	0.00163144		-0.000961241	0.00470556	0.00294406	0.00277078
	-0.00163407	0.00206662	0.00553582	0.00217386		-0.00603144	0.0041363	0.00243053	0.00172724		-0.00290137	0.00319611	-0.00226125	0.00322582
	0.000351182	0.00160408	0.00522453	0.00184483		-0.00738762	0.00306395	0.00718541	0.00260955		2.45905e-05	0.00276947	-0.000716303	0.00164078
	-0.00289379	0.00252922	0.003699	0.00237593		-0.0129915	0.00342453	0.00688245	0.00334247		0.000215338	0.00434052	0.00590174	0.00267095
	-0.0023532	0.00220501	0.00266773	0.00195786		-0.00545154	0.00280927	0.00787684	0.00322422		0.00224681	0.00242355	-0.00104482	0.0032509
	-0.00310007	0.00270486	0.00474007	0.00210941		-0.000975507	0.00199963	0.00900899	0.00390855		0.000335417	0.00256863	0.00502686	0.0033188
	-0.00423746	0.00260112	0.00290399	0.00206019		0.0016459	0.00219071	0.0048524	0.00327137		0.0108836	0.00348079	0.00451905	0.00310952
	-0.00271853	0.0027336	0.00474716	0.00238428		0.00171812	0.00239874	0.00618648	0.00219812		0.00404307	0.00216589	0.000543994	0.00239498
	0.000383569	0.00238245	0.0018151	0.00192338		-0.000514259	0.00229761	0.00321816	0.00216807		0.00811763	0.00205171	-0.00129632	0.0023395
	-0.00186554	0.00228326	0.00252662	0.00178161		0.00693517	0.00233956	-0.00101476	0.00289258		0.00736578	0.0017972	0.00386179	0.00162601
	-0.00156785	0.00268933	0.00490432	0.00208192		0.00451469	0.00306334	0.00188947	0.00263166		0.00218205	0.00194814	0.00218594	0.00200331
	-0.00139588	0.00266025	0.00245017	0.00156182		0.00476587	0.00194127	0.00312241	0.00185793		0.00187952	0.00406605	0.000905576	0.00134591
	0.000749038	0.00197001	0.00149921	0.00208836		0.00582766	0.00324241	0.00288267	0.00234284		0.00253027	0.00382645	-0.00176883	0.00288941
	0.00156165	0.00225475	0.00283968	0.00144231		0.00801577	0.00309333	0.0031463	0.00259124		0.00696982	0.0033686	0.000750658	0.00171477
	0.00185647	0.00253954	0.000883703	0.00127601		0.00681138	0.00275358	0.00565857	0.00274801		0.00390227	0.00320084	0.00481469	0.00238484
	0.00426682	0.00166163	0.00385694	0.0017294		0.00555667	0.00362101	0.00372061	0.00241081		0.00646614	0.00289675	-0.00234286	0.00304713
	0.00431493	0.00211595	0.00293682	0.00172576		0.00886609	0.0041597	0.00549589	0.00220624		0.00732893	0.00310812	-0.00162318	0.00129675
	0.00344536	0.0023308	0.00274947	0.00109554		0.00716891	0.00363303	0.0029653	0.00171801		0.00880505	0.00330478	0.00315938	0.00289664
	0.00293864	0.00211309	0.00349351	0.00184533		0.00505671	0.00315631	-0.000219498	0.00188035		0.00674111	0.00264028	0.000256257	0.00329711
	0.00313361	0.00205536	0.00198001	0.00172332		0.00918514	0.00402339	0.00277965	0.00206384		0.00663789	0.00223403	0.00189248	0.0032787
	0.00355807	0.00224055	0.00194884	0.00142579		0.00206908	0.00452747	0.00104588	0.00240832		-0.00160472	0.00270043	-0.00137188	0.00252146
	0.00303619	0.00198516	-0.00133113	0.00151222		0.00843059	0.00413853	0.00225016	0.00162069		0.00827482	0.0019126	-0.00488387	0.00404564
	0.000613182	0.00165304	0.00192784	0.00136363		0.00892533	0.00420684	0.0037066	0.00153248		0.0041692	0.00214625	-0.00120438	0.00385985
	0.00118703	0.00140581	0.001581	0.00112434		0.00911999	0.00343327	0.00464196	0.00223181		0.00223301	0.00327426	-0.0008663	0.00209534
	0.00370822	0.00152412	0.000332143	0.00154386		0.00560496	0.00440087	0.00441318	0.00288764		0.00390616	0.00143334	0.00478273	0.00329115
	0.00309113	0.00244086	-0.000755332	0.00141513		0.00984639	0.00347321	0.0063432	0.00157794		0.00664534	0.00545859	0.00225825	0.00145999
	0.000885362	0.00197763	0.0027909	0.00170831		0.0104029	0.00420124	0.00830172	0.00239061		0.00245538	0.00345993	0.001778	0.00507846
	0.00340338	0.00164945	0.00445469	0.00184376		0.00924239	0.00355602	0.00536866	0.00263011		-0.00058557	0.00196875	-0.000203093	0.00123984
	0.00263853	0.00220631	0.00157099	0.00193032		0.0124792	0.00324768	0.00622964	0.00175683		-0.00132557	0.00419646	-0.00258513	0.00438339
	0.00217591	0.00207388	0.000512441	0.00192598		0.0121807	0.00409617	0.00225343	0.00204723		0.00587272	0.00307841	-0.000231879	0.00283925
	0.0019551	0.00215324	0.00123074	0.00196332		0.0111389	0.00344978	0.0099239	0.00254465		-0.00202558	0.00163442	0.000681715	0.00401858
	0.00113701	0.00174733	0.00174039	0.00157111		0.0101993	0.00385489	0.00616342	0.00132217		0.00622727	0.00393749	-0.00313786	0.00267226
	0.00106776	0.00245874	0.000987565	0.00180865		0.013033	0.00319218	0.00492186	0.00148639		0.0133358	0.0044999	-0.000854778	0.00255504
	0.00386704	0.00147468	0.00199391	0.00165484		0.00840368	0.00368822	0.00473847	0.00260547		0.00447084	0.00338671	0.00222813	0.00300247
	0.00403249	0.0017378	0.0013834	0.00141109		0.0150021	0.00360614	0.00167419	0.00143173		0.00358188	0.00494499	-0.00302202	0.00340892
	0.00324242	0.00223788	0.00281149	0.00151231		0.0126129	0.00349011	0.00543906	0.00251114		0.00267593	0.00339957	-0.00494492	0.00250524
	0.00295021	0.00223409	0.00349193	0.00190583		0.00895865	0.00281659	0.00554895	0.00224699		0.00550076	0.00492175	-0.00224145	0.00281952
	0.00247646	0.00171454	0.00228717	0.00138661		0.0116804	0.00330005	0.00436471	0.00104951		0.00947972	0.0018928	-0.00171343	0.00251666
	0.00554604	0.00185497	0.00395389	0.00170451		0.00932734	0.00352886	0.00125571	0.00153748		0.00557421	0.00272716	-0.000601854	0.00576293
	0.00532953	0.00245784	0.00222699	0.00163159		0.00974743	0.00290153	0.00150002	0.00175848		0.00277443	0.00273519	-0.00175603	0.0029075
	0.00573807	0.00231898	0.00100189	0.00169652		0.00629267	0.00258919	0.00179676	0.00209158		0.005555	0.00490821	0.00208554	0.00383662
	0.0052236	0.00254214	0.00311406	0.0014438		0.00465114	0.00266377	0.00194761	0.0017631		0.00432454	0.00242651	-0.00126625	0.00256645
	0.00517077	0.00253457	0.00210396	0.0012326		0.0079866	0.00348341	0.00599289	0.0014125		0.00139229	0.0041771	0.000129093	0.00245325
	0.00770556	0.00279434	-0.000288338	0.00179857		0.00946688	0.0035008	0.00150272	0.00166796		0.00670502	0.00225567	-0.00234804	0.00449713
	0.00659982	0.00264949	0.0024911	0.00181355		0.00107513	0.0035313	0.0041595	0.00149808		0.00473389	0.002359	-0.00328493	0.0038431
	0.00655255	0.00294117	0.00298523	0.00201972		0.0039236	0.00334656	0.00355599	0.00231831		0.00347494	0.00391013	0.00219012	0.00514031
	0.00633766	0.00298095	0.0038901	0.00224952		0.00678939	0.00322767	0.00041114	0.00294973		0.00837496	0.00239505	-0.00338851	0.00215465
	0.00536199	0.00312693	0.0043549	0.00229075		0.00735224	0.00322316	0.00510786	0.00165816		0.00277242	0.00198172	-0.00383335	0.00285076
	0.00801588	0.00301815	0.00492352	0.00216087		0.00497257	0.00294113	0.00442562	0.0019451		0.0025039	0.00328029	-0.000244563	0.00125748
	0.00548607	0.00296759	0.0043901	0.00219014		0.00301221	0.00267669	0.00534757	0.0024305		0.00110808	0.00367894	-0.00193658	0.00152654
	0.0058124	0.00278546	0.00533075	0.00231898		0.00242059	0.00270222	0.00925334	0.00230477		0.00591382	0.00218183	-0.000194641	0.0035561
	0.00669777	0.00324008	0.00541028	0.00292643		0.00904477	0.00316113	0.00941416	0.00179297		0.0018445	0.00330122	0.000767313	0.00282551
	0.00513119	0.00252892	0.00548661	0.00317278		0.0092521	0.00284541	0.00520828	0.00203057		0.000990928	0.00250533	0.0014175	0.00409684
	0.00384036	0.00263263	0.00450936	0.00273185		0.00485592	0.00347946	0.00335296	0.00158527		0.00645243	0.00316527	0.000485422	0.00340889
	0.00574352	0.00263926	0.00330941	0.00244713		0.00826092	0.00312043	0.000784501	0.00140508		0.00543237	0.00172255	-0.00106523	0.00375149
	0.00802218	0.00220671	0.00267081	0.0027712		0.00794137	0.00252714	-0.00190913	0.0021306		0.00926315	0.00324251	0.00428794	0.00105426
	0.00538567	0.00263882	0.00345868	0.00252952		0.00640825	0.00136458	-0.00197958	0.00217188		0.00168957	0.00436279	0.00110285	0.00332638
	0.00442429	0.00232069	0.00432097	0.0025581		0.00934542	0.00241412	0.00254065	0.00212925		0.000834502	0.00369798	0.00349097	0.00149996
	0.00464726	0.00230649	0.00450182	0.0026281		0.00772682	0.00238835	0.00245539	0.00288809		0.00706006	0.00159232	0.00367109	0.0017716
	0.00186869	0.00167926	0.00402293	0.00256917		0.00556172	0.00316661	0.00024023	0.0024936		0.000170244	0.0025505	0.000136342	0.00281044
	0.00377384	0.00198646	0.00311511	0.00255764		0.0033404	0.00278185	-0.000254165	0.00219491		-0.00172488	0.00322348	-0.00124175	0.00265569
	0.0030397	0.00126938	0.00445255	0.00211585		0.00323165	0.00302125	0.00585061	0.00148964		0.00459477	0.00377925	0.000244077	0.00218873
	0.00392227	0.00177853	0.00460756	0.00184763		0.00688076	0.00251025	0.000593744	0.00234994		0.00280947	0.00288164	0.0011061	0.00336698
	0.00310817	0.00205073	0.00372453	0.00183272		0.00267108	0.00248828	0.00242412	0.00201962		0.0062982	0.00324931	-0.00604294	0.00312548
	0.00158594	0.00180747	0.00250596	0.00174605		0.00613539	0.00184269	-0.00376247	0.00347819		0.00584788	0.00461242	-0.000814243	0.00301407
	0.00187763	0.00149482	0.00165071	0.00168901		0.00457001	0.00215842	-0.000904248	0.00177549		0.00752024	0.00255227	0.000496223	0.00265972
	0.00477964	0.00170688	0.00306534	0.00159648		0.00670416	0.00238609	0.000410097	0.00271472		0.0055302	0.00255748	0.000628792	0.00355087
	0.000837833	0.00190373	1.66276e-05	0.00154226		0.00270948	0.00155135	-0.00304249	0.00272018		0.00809157	0.00437935	-0.00249581	0.0031633
	0.000206807	0.00159979	0.00131477	0.00165301		0.00669921	0.00316521	-0.00269256	0.00232322		0.00626284	0.00203148	0.0011755	0.00220106
	0.00218779	0.00219479	0.00211337	0.00222577		0.00818266	0.00281887	-0.00373583	0.00239315		0.00738218	0.00194939	-0.000572077	0.00244578
	0.00257589	0.0016047	-0.000823037	0.00139452		0.00782796	0.00228461	-0.0040322	0.00371632		0.0063633	0.00175484	0.00403023	0.00166503
	0.00299156	0.00116049	-0.0014198	0.00115965		0.00725766	0.00164604	0.00145143	0.00240523		0.00368098	0.00143106	0.00242456	0.00141919
	-0.00052822	0.0021053	0.000886705	0.00160868		0.00572196	0.00232454	0.000948571	0.00259713		0.00827309	0.00426706	0.00253903	0.00292992
	-0.000891381	0.00194733	-0.000668251	0.00138942		0.00348767	0.0024987	0.00375558	0.00182718		0.00435676	0.00300827	-0.00110179	0.00246367
	-0.00221178	0.00230659	0.00172456	0.00196519		0.00052536	0.00378846	-0.00135038	0.0023751		0.00179577	0.00263895	-0.000168996	0.00149072
	-0.000224818	0.00206716	0.000900995	0.00135708		-0.00192722	0.00342311	-0.000564111	0.00219386		0.00411523	0.00384669	0.000333459	0.00254688
	-0.00150245	0.00291653	-0.00105779	0.00142151		-0.00346308	0.00378197	-0.00105495	0.00212086		0.0043414	0.00425222	0.00204773	0.00216483
	-0.00412675	0.00259605	-0.00028373	0.00152843		-0.00389999	0.004682	-0.000213356	0.00221269		0.00155256	0.00348415	0.00176811	0.00422825
	-0.000736105	0.00203808	0.00119822	0.00185858		-0.00459149	0.0029935	0.00021157	0.00123028		0.00390611	0.00533645	8.53947e-05	0.00306285
	0.00104041	0.00213793	-0.00112181	0.00148039		-0.00271081	0.00368834	-0.00298503	0.00222324		-0.00249873	0.00250665	0.000510425	0.00314052
	0.000194366	0.00249819	0.000938103	0.00177724		-0.0045673	0.00430124	-0.00221797	0.00257198		0.00305385	0.00450652	-0.00176534	0.00227122
	-4.80018e-05	0.00222345	0.000278572	0.00102382		-0.00548091	0.00537364	-0.000863955	0.00172885		0.00595867	0.00465255	6.17712e-05	0.00229026
	0.00089882	0.00263655	0.000254054	0.00131705		-0.00531576	0.00554223	0.00187384	0.00160096		-0.00513968	0.0042274	-0.00275874	0.0038577
	-0.00271088	0.00234275	-0.000407174	0.00158187		-0.00962942	0.00574719	0.00301964	0.00173945		0.00529972	0.00568366	0.00119059	0.00326388
	-0.000362439	0.00219587	0.00121237	0.000887151		-0.00662523	0.00544423	0.00126636	0.00225889		-0.00570654	0.00526956	-0.0029709	0.00159289
	-0.00233123	0.00245299	0.000765268	0.00176119		-0.00882982	0.00492876	0.00276037	0.00243547		0.00293681	0.00482312	0.000927426	0.00214841
	-0.0022981	0.00250955	5.71723e-05	0.00174531		-0.00898675	0.00619757	0.00041962	0.00224038		0.00145059	0.00556674	0.000383889	0.00428781
	-0.00065217	0.00201052	-0.00170196	0.00183998		-0.00938078	0.005166	0.000394953	0.00147839		0.00291549	0.00416011	-0.0020234	0.00338035
	-0.00144287	0.00214272	-0.00148888	0.00181645		-0.00970445	0.00548049	8.32139e-05	0.00142887		0.0113382	0.00485431	-0.00677782	0.0044016
	-0.00284714	0.00201198	0.000234141	0.00222538		-0.00813609	0.00497969	-0.00401378	0.00237174		-0.000275046	0.00471715	-0.000330104	0.00125133
	-0.00091722	0.00209321	1.71649e-05	0.00164043		-0.00323588	0.00508972	-0.000335539	0.00191003		0.00449337	0.00462058	0.0017729	0.00269226
	-0.00096956	0.00182429	0.000249362	0.00136989		-0.00746579	0.00343176	0.000412158	0.00227706		0.00079079	0.00284071	-0.000353204	0.00156563
	1.13772e-05	0.00189597	-0.000468047	0.00137311		-0.00811599	0.00416968	-0.000205682	0.00185565		0.00633121	0.00369687	-0.00010009	0.00244106
	-0.000109985	0.00144989	-0.00180333	0.00150112		-0.00450855	0.00525865	0.00154157	0.00256745		0.00112336	0.00520765	-0.00108625	0.00238165
	-0.0016624	0.00257156	0.000605121	0.00142093		-0.00387622	0.00460006	0.000176038	0.0017505		0.00430834	0.00250532	-0.00121113	0.000989965
	0.000622571	0.0022837	-0.00104826	0.00125881		-0.00476419	0.00532456	0.00298121	0.00161104		-0.000729736	0.0026163	-0.00104077	0.00155915
	0.000118111	0.00210469	-0.000559579	0.00122523		-0.00865542	0.00459648	-0.00202871	0.00200245		0.000320782	0.00403897	-0.000338009	0.00145633
	-0.00194322	0.00240887	-0.000113639	0.00133892		-0.0066212	0.00482192	0.00061717	0.00256829		0.00402071	0.00544214	-0.00460002	0.00173675
	-0.00170711	0.00267007	0.00056306	0.00124859		-0.00543275	0.00514752	0.000444832	0.00168428		0.006594	0.00453287	-0.00085281	0.00346343
	-0.00070167	0.0028901	-0.00108928	0.00142545		-0.00358143	0.00448059	0.00144227	0.00126859		0.00115457	0.00373818	0.00490959	0.00148508
	-0.00313563	0.00310585	0.00120732	0.0013071		-0.00499382	0.0047456	0.00112011	0.00216045		-0.00580973	0.00344092	0.000788565	0.00244011
	-0.00270574	0.00307889	0.000947452	0.00136817		-0.00304114	0.00611075	0.00105428	0.0033638		0.00356256	0.00271547	-0.00125135	0.00203092
	-0.00134114	0.00362094	-0.000424047	0.00157962		-0.00590197	0.00494086	0.00224847	0.00285359		0.00254233	0.00427381	-0.00350958	0.00175696
	-0.00181998	0.00351604	-0.000519253	0.00132405		-0.00587253	0.00329616	0.00314944	0.00184398		0.00185817	0.00296334	-0.00876277	0.00246672
	-0.00483474	0.00323973	-0.000185826	0.00128821		-0.00463925	0.00437383	0.00272213	0.00128458		0.010964	0.0032131	-0.00166074	0.00234119
	-0.00307708	0.00352855	0.000432014	0.00135401		-0.00108841	0.00401151	0.00223909	0.00180217		0.00125485	0.00398525	-0.00325299	0.00283959
	-0.0036867	0.00370329	0.000440094	0.00143179		-0.000297018	0.00494784	0.000142107	0.00259232		0.00128466	0.00183862	-0.000314113	0.00376026
	-0.000859899	0.00402807	-0.00105297	0.00119878		0.00458266	0.00245537	0.00496139	0.00306619		0.00246496	0.00283198	-0.00435111	0.00474817
	-0.000419423	0.00355481	0.00111821	0.00200166		0.00126384	0.00278789	0.00322822	0.00138898		0.0044001	0.00361925	-0.00665475	0.00437944
	-0.000360965	0.00351153	0.000317734	0.00196413		-0.00246397	0.00264981	0.00240196	0.00393391		0.00273762	0.00208449	-0.00728451	0.00517974
	-0.000946057	0.00317084	-0.00256793	0.00156582		0.000667268	0.00365399	0.00199714	0.00187455		0.00374305	0.00204497	-0.00459562	0.00352737
	-0.00175821	0.0028489	-0.00108469	0.00119712		-0.000751133	0.0035753	0.00440783	0.00198619		0.00821198	0.00439609	-0.000149149	0.00374686
	-0.00253552	0.00322514	-0.000578283	0.00159665		0.00456598	0.00225809	0.00305284	0.00148438		0.00925183	0.00243505	-0.00392234	0.00224174
	-2.8759e-05	0.00232318	-0.00191668	0.00119799		0.00586004	0.00240901	0.00556842	0.00206323		0.00476495	0.00389256	-0.00300738	0.00315312
	-0.00153115	0.00295789	0.000413856	0.00146321		0.00142497	0.00211875	0.00236562	0.00238564		0.00380401	0.00169527	-0.00614498	0.00194553
	0.000682257	0.00267744	-0.00324257	0.00189338		0.00981227	0.0028629	0.00276284	0.00207776		0.0054086	0.00287628	-0.0049172	0.00227961
	-0.00182912	0.0025932	-0.00129566	0.00133786		0.00680598	0.00272759	1.74972e-05	0.0023283		0.00849893	0.00316151	-0.0022744	0.00327313
	-0.00203859	0.00315736	-0.00215837	0.000983256		0.00737667	0.00247055	0.000812434	0.00134357		0.0132938	0.00379875	-0.00527719	0.00345125
	-0.00141865	0.00281406	-0.00181263	0.00136134		0.00927388	0.00159837	0.00125903	0.00184506		0.00513535	0.00315313	-0.00179422	0.00276991
	-0.000699771	0.00312333	-0.000657688	0.00105758		0.00947955	0.00130376	0.00302401	0.00220978		0.00864667	0.0040801	-0.00587144	0.00378529
	0.000178488	0.0024266	-0.000232952	0.00133299		0.00559502	0.00273471	1.04036e-05	0.00163783		0.00765593	0.00390382	0.00127688	0.0020174
	-0.00144292	0.0025425	-0.00107648	0.00142726		0.00660676	0.00210641	0.00452418	0.00150317		0.00823425	0.00499122	-0.00480471	0.00451968
	0.000584027	0.00217503	-0.000240502	0.00135493		0.00706596	0.00241087	0.000459912	0.00225608		0.00411305	0.00417969	-0.00107173	0.00310608
	-0.00119503	0.00253269	-0.00258753	0.000973666		0.00571614	0.00207402	0.00423658	0.00206442		0.0109597	0.00303824	-0.000789066	0.00225893
	0.000114851	0.00192794	-0.00148843	0.00147152		0.00951069	0.00314202	0.00383921	0.00256		0.010943	0.00213602	-0.0066297	0.00371836
	-0.00194917	0.00244109	-0.00213349	0.00144515		0.00869192	0.00210232	-9.95445e-05	0.0024589		0.006844	0.00435273	-0.00202391	0.00318591
	0.0010642	0.00279958	-0.00138223	0.0013112		0.00697039	0.00161589	0.00116058	0.00158451		0.000800014	0.00340719	-0.000185562	0.00421315
	0.000316587	0.0022643	-0.00287792	0.0014006		0.00571854	0.00185355	-3.29176e-05	0.00235067		0.00534482	0.00299514	-0.00194009	0.00163082
	-0.00156714	0.00229243	-0.000650854	0.00156165		0.0062234	0.00189128	0.00188916	0.000867116		0.00309613	0.00266668	-0.00380109	0.00220228
	0.00130874	0.00246748	-0.00288098	0.00171559		0.00766618	0.00242829	0.00220117	0.00294277		0.0128541	0.00163679	-0.000815143	0.0019346
	-0.00142106	0.00113558	-0.00157005	0.00151629		0.00857035	0.00242913	0.00372765	0.00148114		0.00906866	0.00191835	-0.00392761	0.00159423
	0.00222181	0.00173708	-9.4861e-05	0.00178004		0.00773051	0.00287514	0.000911683	0.000730738		0.00672714	0.00463957	0.00257203	0.00320624
	0.00218353	0.00201865	-0.000660887	0.00180418		0.00715939	0.00257825	0.00333481	0.00208646		0.00363531	0.00296341	0.000627335	0.00360861
	4.98156e-05	0.00178203	-0.0021825	0.00129281		0.00863093	0.00242733	0.000570751	0.00207098		0.000593758	0.00248509	-0.00390763	0.00249056
	-0.000620541	0.00241303	0.000106482	0.0011431		0.00363874	0.00280015	0.00493257	0.00203456		0.00652875	0.00448566	-0.00206019	0.0025254
	-0.000379989	0.00210832	0.00149709	0.00131221		0.0081917	0.00291047	0.00185218	0.00263681		0.004678	0.00273067	0.000480148	0.00163622
	0.00145851	0.00169312	0.00112649	0.00111527		0.00484738	0.00253523	0.00545867	0.00247811		0.0039476	0.00278917	-0.00165567	0.00235745
	0.000538027	0.00170546	0.00152936	0.00152586		0.00683063	0.00278245	0.00511401	0.00203392		0.00522315	0.0036664	-0.00216387	0.00197208
	0.000993003	0.00206331	0.00374343	0.00138989		0.00581587	0.00214386	0.00408909	0.00188944		0.000180952	0.00434589	-0.00194817	0.00251893
	-0.00157983	0.00199045	0.00478045	0.00191609		0.00834683	0.00336421	0.0026738	0.00260547		0.000649508	0.00343517	0.00227154	0.00297442
	-0.000650188	0.00179109	0.00454831	0.00133884		0.00278122	0.00454879	0.00309748	0.0020317		0.00610004	0.00418064	0.00351172	0.0018213
	-0.00092996	0.00192513	0.00387683	0.00183232		-0.000330561	0.00325817	0.00365867	0.00252758		0.00833784	0.00356494	0.00334804	0.00415942
	-0.00126892	0.00201052	0.00408702	0.00181045		0.00313946	0.00274684	0.00271778	0.00290457		0.0058953	0.00311301	0.0028245	0.00425686
	0.00089915	0.00206963	0.00201117	0.00218115		0.00152481	0.0026782	0.00158214	0.00265802		0.00508096	0.00317444	-0.000533532	0.0038115
	-0.000683016	0.00273362	0.00202791	0.00204562		0.00159619	0.00241259	0.0022608	0.00271494		0.00225367	0.00287708	-0.000375846	0.00211814
	0.000506673	0.00219122	0.00349988	0.00222841		0.0056428	0.00196887	0.00326052	0.00230703		0.0071721	0.00360695	-0.00181626	0.00325192
	-0.000533982	0.00227585	0.00588233	0.00218431		0.00916412	0.00271023	0.000501719	0.00269433		0.00355762	0.00370308	0.000445383	0.00320653
	0.00139353	0.00189374	0.00475953	0.00213202		0.00655158	0.0034886	0.0038173	0.00288532		0.00858824	0.00708189	0.00274649	0.0029281
	0.000353539	0.00217477	0.002453	0.00215023		0.0108998	0.00244292	-0.000544237	0.00252805		0.0067463	0.00313579	-0.000190063	0.00114327
	0.000788702	0.00152302	0.00316686	0.00234279		0.00544951	0.00266843	0.00192596	0.00324787		0.00232534	0.00372036	0.00412483	0.00325106
	0.000723764	0.00164188	0.00148642	0.00231083		0.00885675	0.00335846	-0.00117981	0.00282217		0.010234	0.00714332	-0.00249758	0.00371975
	-0.000406739	0.00163292	0.00116404	0.00244143		0.00646235	0.0026396	-0.00293602	0.00218017		0.00196084	0.00438445	-0.00459727	0.00202284
	-0.000503312	0.00190596	0.00704506	0.00221825		0.00885153	0.00319628	-0.000405819	0.00266546		0.00188174	0.00471512	-0.0035266	0.00307033
	-0.000292849	0.00173336	0.00603357	0.00240575		0.0108659	0.00245542	0.00191277	0.00270231		0.00402351	0.00306798	-0.00462061	0.00162679
	-5.80562e-05	0.00164498	0.00471691	0.00242029		0.00636851	0.00404165	0.00384775	0.00267144		0.00719225	0.00343646	0.00278906	0.00178475
	0.000435107	0.00199456	0.00450322	0.00218961		0.00829565	0.00392723	-0.00284654	0.00214717		0.00478657	0.00313854	-0.000325394	0.00328452
	0.00218727	0.00173002	0.00161553	0.00198906		0.00886407	0.0035948	0.00173419	0.00166927		0.00633037	0.00409064	-0.000545502	0.00302752
	0.00126298	0.00185616	0.00319279	0.00190324		0.00934538	0.00369032	-0.000743129	0.00280249		0.00204228	0.00434396	0.000894988	0.00337432
	0.00138186	0.00202138	0.00292047	0.00157296		0.00906763	0.00435025	0.000782388	0.00167099		0.00774382	0.00193692	0.00258533	0.00197927
	0.00241286	0.00214108	0.000552056	0.00235973		0.0107763	0.00366151	0.00117135	0.00374344		0.00431139	0.00358667	-0.00463762	0.00367618
	0.00125837	0.00213023	0.00261306	0.00151186		0.0111172	0.00385884	0.000747519	0.0023413		0.00375545	0.0019643	0.00533183	0.00457252
	0.000445792	0.00224955	0.00294172	0.00139923		0.0108163	0.00392391	0.00128253	0.00204114		0.00500473	0.00215001	-0.000508685	0.00413029
	-0.00312611	0.00174231	0.00103624	0.00181192		0.010758	0.00345271	0.000608536	0.00242972		0.00119388	0.0037084	0.00118587	0.00469744
	0.000550886	0.00174307	0.00443457	0.00168221		0.00820839	0.00316527	-0.00074457	0.00255412		0.00373754	0.00416922	0.00351763	0.0049606
	0.000630523	0.00179226	0.00432012	0.00188375		0.0119563	0.00269747	-0.00250464	0.00204365		0.00433551	0.00457957	0.00512386	0.00471292
	0.00091304	0.00166694	0.00392434	0.00181382		0.00799335	0.00324517	-0.00114617	0.00234242		0.000567795	0.00315219	0.000492792	0.00341566
	-0.000692461	0.00218336	0.000450629	0.00229884		0.00553616	0.00292773	-0.00281857	0.00237123		0.0029016	0.00374541	-0.000740024	0.00241188
	-0.0002354	0.00199773	0.00306081	0.00225591		0.00777804	0.00294151	0.0050427	0.00201454		0.00496002	0.00276233	-0.00423296	0.00178737
	0.000325443	0.00249617	0.00328474	0.00183148		0.00384076	0.00287062	0.00210608	0.00143986		-0.000252975	0.00338185	0.00272631	0.00254606
	0.000385254	0.00259246	0.0029202	0.00193376		0.0032892	0.00298113	0.00610151	0.00189144		0.00328307	0.00389264	-0.00115078	0.00200066
	0.00057508	0.00200729	0.00389044	0.00197684		0.00622539	0.00337126	0.00378959	0.00161358		-0.000288374	0.00452461	-0.002549	0.00224826
	-0.00046946	0.00218237	0.00362847	0.00161629		0.00117844	0.00371605	0.00404722	0.00192075		0.00223662	0.00331813	-0.00242776	0.00245893
	-0.00151294	0.00257758	0.00351532	0.0015608		0.00273536	0.00275102	0.000191558	0.0017921		0.00193377	0.00555258	-0.00360601	0.00289161
	-0.00243759	0.00257442	0.00352221	0.00202521		0.00398409	0.00373248	0.00224832	0.00119857		0.00835748	0.00360719	-0.00477843	0.00365056
	-0.000855113	0.00203619	0.0030902	0.00126472		0.00583513	0.00304568	0.00221374	0.00197549		0.0024993	0.00505996	-0.00169245	0.002407
	-0.000333198	0.002289	0.00237493	0.00179595		0.00571576	0.00320649	0.00103516	0.00180321		0.00590976	0.00346594	-0.00201787	0.00319847
	-0.00233287	0.00238066	0.00356059	0.00160018		0.00684806	0.00343819	0.00165246	0.00192035		0.00638084	0.00225206	-0.00418141	0.0033024
	-0.00193725	0.00244896	0.00177102	0.00151568		0.00481201	0.00361446	-0.00206494	0.00275749		0.00399889	0.00378355	-0.00171321	0.00335921
	-0.00316233	0.0022542	0.000760757	0.00178511		0.00545933	0.00290483	0.00158065	0.00130942		0.00359593	0.00322842	0.00068805	0.00323644
	-0.000528024	0.00272203	0.000688502	0.0016566		0.00539425	0.0031532	0.00144902	0.00224928		0.000506126	0.00237276	-0.00496625	0.00321703
	-0.00307303	0.00236994	0.002693	0.00149412		0.00638089	0.00504581	-6.84302e-05	0.00227897		0.00631523	0.00375142	0.000759645	0.00286286
	-0.00358393	0.00238313	0.00402434	0.00109185		0.00958984	0.00409265	0.000948968	0.00210123		0.00568874	0.00363629	-0.00146414	0.00243371
	-0.00251484	0.00240657	0.00288939	0.00142954		0.0038206	0.00325187	0.00488191	0.00179617		-0.00212293	0.00426697	0.00194386	0.00362241
	8.84361e-06	0.00252044	0.00133261	0.00201217		0.00566818	0.00321523	0.0017817	0.00148535		0.00445969	0.00354682	-0.00373852	0.00287312
	-0.00299942	0.0020964	0.00226666	0.00155233		0.00680725	0.00252549	0.00332481	0.00213561		0.00895728	0.00242621	-0.00134823	0.00128125
	-0.000306755	0.00208222	0.000648718	0.00155167		0.00851042	0.00284988	-0.000977048	0.00240122		0.00719647	0.00317659	-0.00446943	0.00272444
	0.00320585	0.00151185	0.00144086	0.00186819		0.010188	0.00318167	0.000177878	0.00277426		0.00445546	0.00378217	-0.00749695	0.00371599
	0.00155875	0.00150727	-0.000381168	0.00186383		0.0107577	0.00346018	0.00231998	0.00228008		0.00747674	0.00337317	-0.00520653	0.0046626
	0.00349716	0.00133529	-0.0010255	0.00206058		0.0138781	0.00392671	0.00296861	0.002368		-0.00298146	0.00290449	-0.000105509	0.00573816
	0.00583919	0.00181659	-0.000114868	0.00190013		0.0111709	0.00369553	0.000646311	0.00222324		0.00555056	0.00377598	-0.00127015	0.00420615
	0.00289691	0.00186328	0.00137899	0.0015877		0.0132292	0.00352285	0.00298235	0.00265576		0.00115304	0.0033142	-0.00424846	0.00214258
	0.00302266	0.00210022	0.00168175	0.0020592		0.0104329	0.00254281	0.00520115	0.00293161		0.00895646	0.00625293	-0.00831159	0.00405661
	0.00498362	0.00193991	0.0011025	0.00188376		0.00887618	0.00358408	0.00214314	0.00208847		0.00191927	0.0022686	-0.000890194	0.00331604
	0.0024218	0.00167672	-0.000337287	0.00198939		0.01417	0.00415529	0.00561942	0.00171237		0.00293734	0.00381766	-0.00205703	0.00179647
	0.00338197	0.00178124	0.00237502	0.00124519		0.0120901	0.00368942	0.000401092	0.00264218		0.00264276	0.00393654	-0.00150683	0.00333294
	0.00169619	0.00125939	0.00193768	0.00185096		0.00859222	0.00320594	0.00504152	0.00239368		0.00179202	0.00285911	-0.00276408	0.00117835
	0.00198082	0.00135751	0.00380402	0.00211251		0.00797473	0.00242512	0.00695209	0.00198781		0.00286082	0.00515529	-0.00121831	0.00259171
	-0.00159553	0.00194394	0.00472299	0.0018938		0.0123174	0.00276993	0.00671168	0.00304955		-0.00416846	0.00359435	0.00425221	0.00262023
	0.00271391	0.00171357	0.00605302	0.00210373		0.0086605	0.00350329	0.00434512	0.00264655		0.000667415	0.00683611	0.00106178	0.00359279
	0.00254221	0.00152365	0.00602159	0.0019622		0.00678936	0.00372476	0.00471572	0.00322433		0.0010137	0.00444119	-0.00179399	0.00202684
	0.00167725	0.0014612	0.00191774	0.00217355		0.0101293	0.00254816	0.00549044	0.00161531		0.00476064	0.00421019	-0.00144369	0.00196072
	-0.000338127	0.00186572	0.0042245	0.0017856		0.00770862	0.00332142	0.00569231	0.00227983		0.00541419	0.00373645	-0.00393434	0.00279133
	0.00079125	0.00168522	0.00448693	0.00201491		0.00921544	0.00278118	0.00190686	0.0031751		0.00806822	0.00315532	-2.16477e-05	0.00319772
	0.000681383	0.00175278	0.00461673	0.00172142		0.00959627	0.00305866	0.00655403	0.00381547		0.00501948	0.00376425	-0.00360284	0.00311147
	-0.00150342	0.00154377	0.00527685	0.00207662		0.0117677	0.00314827	0.00542582	0.00214365		0.00103839	0.00245181	-0.0033115	0.00310873
	-0.00151979	0.00157127	0.00418688	0.00213875		0.00679	0.00374307	0.00256785	0.00124502		0.00403517	0.00198503	-0.000990381	0.00242713
	0.000484594	0.00161952	0.00434837	0.00172684		0.00375479	0.00273523	0.00542317	0.00284949		0.0070313	0.00162991	-0.0053617	0.00203922
	0.00175457	0.00126861	0.00235628	0.00177335		0.0107897	0.00354028	0.00254915	0.00168054		0.000519798	0.00316764	0.00146638	0.00388917
	-0.00133644	0.00129948	0.00576338	0.00138722		0.00892538	0.00458422	0.00333808	0.0015474		-0.00338803	0.0029567	-0.000851811	0.00315924
	-0.000600351	0.00127868	0.00441378	0.00170319		0.00687587	0.00327276	0.00474028	0.00180519		0.00422232	0.00240888	-0.00129447	0.00210655
	0.00130179	0.0016603	0.00447378	0.00192505		0.00809296	0.00304125	0.00572141	0.00116054		0.00789523	0.00380486	-0.00675174	0.00216191
	-0.000456642	0.0015601	0.00453268	0.00171358		0.00753495	0.00365103	0.00123192	0.00261117		0.00418359	0.00285036	-0.00108122	0.00205216
	-0.00184894	0.00139923	0.0035147	0.0018503		0.00402521	0.00271791	0.00511972	0.00174315		0.00351655	0.00365302	-0.000562965	0.00182371
	-0.00136181	0.00187328	0.00594167	0.00175132		0.0095361	0.00172199	0.00265162	0.0014658		0.00824417	0.00385696	-0.00420215	0.00226414
	0.000434502	0.00162496	0.00400618	0.00240489		0.00636789	0.00356963	0.00256551	0.00369903		0.00286364	0.00299534	-0.00167571	0.00221816
	0.000120461	0.00180565	0.00474652	0.00197538		0.00715786	0.00218637	0.00506679	0.00191366		0.00209422	0.00349127	-0.00351795	0.00178188
	0.00175107	0.0019005	0.00526444	0.00215817		0.00577268	0.00365945	0.0040573	0.00166363		0.00553198	0.00344901	-0.00385579	0.00327069
	5.80877e-05	0.0020143	0.00520152	0.00208842		0.00468641	0.00365757	0.00361868	0.00148079		0.00724619	0.00355024	0.00117624	0.00254207
	0.00165596	0.00161826	0.002809	0.00212937		0.00458032	0.00310429	6.54488e-05	0.00223925		0.00262044	0.00375979	-0.00248539	0.00275347
	0.000903982	0.00122651	0.00420436	0.00203974		0.00435448	0.00377829	0.00114372	0.00149307		0.000609871	0.00209804	0.000841332	0.00157867
	-0.000390736	0.00133705	0.00412453	0.00205254		0.00510671	0.00265577	-0.00153243	0.00282952		0.00369254	0.00245698	-0.00634454	0.00235687
	0.00103307	0.00150172	0.00656534	0.00174133		0.00764856	0.00220306	0.00145515	0.00217154		0.00397901	0.00238311	-5.54412e-05	0.00190026
	-0.000891921	0.0018515	0.00577567	0.00233744		0.00464631	0.00246481	0.0029275	0.00197132		0.00258915	0.00295372	-0.0004664	0.00307793
	-0.00345978	0.00202751	0.00347565	0.00184012		0.00240705	0.00289475	0.00170886	0.00102764		0.00141175	0.00283408	-0.000862338	0.00293145
	-0.00275867	0.00205716	0.00524109	0.00189233		0.00268288	0.00227902	0.00207456	0.00268308		0.00452028	0.00249147	0.00221638	0.00404446
	-0.0021329	0.00185	0.00488024	0.00155777		0.000390473	0.00388278	0.000792126	0.00114777		0.00237061	0.00180779	0.00570991	0.00318565
	-0.00410104	0.00197139	0.00378483	0.00188071		-0.000929285	0.00252304	0.000645973	0.00140236		0.00522873	0.00307558	-0.00508139	0.0027602
	-0.00396632	0.00233823	0.00407424	0.0016488		0.00142524	0.00352638	-6.80556e-05	0.00244819		0.00129394	0.00180377	-0.00413559	0.00265056
	-0.00387027	0.00240498	0.00299194	0.00201271		-0.00215457	0.00358857	0.00178355	0.00240256		-0.00111853	0.00276365	-0.00120923	0.00197011
	-0.00280277	0.00261819	0.00533689	0.001239		-0.000841649	0.00235936	-0.00298303	0.00118236		0.00428464	0.00305048	-0.00315334	0.00370457
	-0.00321923	0.0016065	0.00411913	0.00166278		0.00286816	0.00423501	0.00123807	0.00295848		0.00202663	0.00250098	0.0015265	0.00275569
	-0.00353777	0.00259084	0.00319963	0.00207051		-0.00132534	0.00316293	-0.000835581	0.00233179		0.000700395	0.00180043	-0.00244926	0.00333999
	-0.0037857	0.00214932	0.00253937	0.00195941		0.00130757	0.00313708	4.99464e-05	0.00212157		0.00481639	0.00432608	-0.00515403	0.00341944
	-0.00119532	0.0022832	0.00102688	0.00158843		0.000580274	0.00234188	-0.000178363	0.00176561		0.000556485	0.00185053	-0.00567281	0.00209494
	-0.0014169	0.00319764	0.000316397	0.00202412		-0.00166067	0.00332411	0.00303674	0.00166548		-0.00219035	0.00416547	-0.00451824	0.00336296
	-0.00173336	0.00268246	0.00285389	0.00165092		-0.000989628	0.00274384	0.00277654	0.00220698		0.0059424	0.0028602	-0.000865822	0.00302683
	-0.0058399	0.00268912	0.00397368	0.00160208		-0.00385983	0.00325201	0.00544266	0.00184511		-0.000626444	0.00275308	-0.00265024	0.00140347
	-0.0032189	0.0028474	0.00444289	0.00140888		-0.00204556	0.00382771	0.00477988	0.00135309		0.00194769	0.00185584	-0.00155241	0.00488462
	-0.00417788	0.00318173	0.00450938	0.00183585		-0.000521554	0.00249265	0.00280345	0.00181249		-0.00150678	0.00299099	0.00339556	0.00217412
	-0.00360218	0.00296122	0.00234858	0.00189066		-0.00357694	0.00312629	0.00117249	0.00224173		0.00984256	0.00528585	-0.00195506	0.00297107
	-0.00242871	0.00360329	0.00407821	0.00168998		-0.00514692	0.00363918	0.00414382	0.00249263		0.000552645	0.00297634	0.00162397	0.000852361
	-0.00607288	0.00384924	0.00183705	0.00189903		-0.0057351	0.00330355	0.00171924	0.00122812		0.00611313	0.00422871	-0.00224272	0.00154718
	-0.00538553	0.00302155	0.00346789	0.00208646		-0.00905004	0.004026	0.00127203	0.00195748		0.0030266	0.00375935	-0.000445335	0.00188359
	-0.00396609	0.00322315	0.00325478	0.00224154		-0.00808386	0.00393829	0.00146173	0.00301904		0.0013105	0.00242703	-0.00293051	0.00341334
	-0.00542289	0.0031528	0.00253883	0.00234804		-0.00460929	0.00346893	0.00706194	0.00220584		0.00454857	0.00379708	-0.00411449	0.00503137
	-0.00430374	0.00270725	0.0038307	0.00178062		-0.00436238	0.00346532	-0.00181358	0.00382678		0.00223669	0.00209627	0.000247479	0.00285347
	-0.00384982	0.00245025	0.00483325	0.00218545		-0.0011491	0.00338323	0.00149479	0.00214065		0.00171977	0.00396103	-0.00359899	0.00230842
	-0.0017523	0.00250214	0.00372488	0.00201528		-0.00198041	0.00258241	0.0064664	0.00226057		-0.00423454	0.0027708	0.000458566	0.00279479
	-0.00208651	0.00223403	0.00480063	0.00183418		-0.00131116	0.00335341	0.00775456	0.00293694		0.00439659	0.00496715	-0.00442639	0.00324328
	-0.0037039	0.00209589	0.00466403	0.00192192		-0.00263148	0.00328606	0.00792669	0.00154988		-0.000331003	0.0033732	0.00213239	0.00216827
	-0.000771036	0.00207132	0.00556945	0.00275455		-0.00264487	0.00433124	0.00824273	0.00125469		0.000156938	0.0045202	-0.00375273	0.00344877
	-0.00290552	0.00168291	0.00481873	0.00218926		-0.00246054	0.00435495	0.00804219	0.00207894		0.00125017	0.00244445	-0.00430407	0.00112965
	-0.00417671	0.00184666	0.00522608	0.00221656		0.000205658	0.00363458	0.00769849	0.00327127		-0.0004594	0.00260333	-0.00261241	0.00303502
	-0.000647817	0.00196641	0.00595279	0.00174009		0.00267279	0.00268281	0.00783398	0.00199576		0.0028377	0.00216677	-0.000149652	0.00318503
	-0.00141737	0.00201155	0.00563219	0.00215693		0.00229281	0.00301315	0.00515657	0.00267898		0.00102292	0.00356599	-0.003591	0.00280943
	-0.00311685	0.00196746	0.00672036	0.00141816		0.00380068	0.003255	0.00364681	0.00189522		-0.000546376	0.00329674	0.000321161	0.00232707
	-0.00370042	0.00166272	0.00570752	0.00185386		-0.000214128	0.00321861	0.00376155	0.00173719		0.00215942	0.00224212	0.00367357	0.00284345
	-0.00167675	0.00209702	0.00506102	0.0021757		0.0026324	0.00342276	0.00746064	0.00246418		0.00692089	0.00436439	0.00155759	0.00247008
	-0.000654299	0.00227944	0.00510025	0.00166321		0.000857815	0.00267818	0.0041317	0.00114239		-0.00197914	0.00383173	-0.000898998	0.00184057
	-0.00503529	0.00200015	0.00277449	0.00184542		0.00381659	0.00157849	0.00304241	0.00205208		0.000488356	0.00312461	0.00320172	0.00292643
	-0.00512958	0.00233812	0.00391281	0.00193748		-0.00154542	0.00253568	0.00231434	0.00224927		0.00170851	0.00232307	0.00159173	0.00507384
	-0.00103897	0.00209112	0.00290682	0.00155569		0.00345653	0.00167596	-0.000768911	0.00189771		0.00322842	0.00283024	-0.000228358	0.00119733
	-0.00320912	0.00130793	0.00268632	0.00170642		0.00244319	0.00314111	0.00879321	0.00275024		-0.000657812	0.00256488	-0.00264809	0.00238066
	-0.00165694	0.00148808	0.00626338	0.00149953		0.00327878	0.002906	0.00837776	0.00208134		0.00337257	0.00201964	0.00040006	0.00234822
	-0.00449217	0.00191647	0.00571675	0.00135279		-0.00108997	0.00170319	0.00522611	0.00195647		0.00346133	0.00262801	-0.00171747	0.00317619
	-0.00366774	0.00208596	0.00530715	0.00142867		-0.00197397	0.00183487	0.00299168	0.00296821		0.000635245	0.0028685	-0.00375981	0.0039126
	-0.00415542	0.00216378	0.00403911	0.00168109		0.00378191	0.00305532	0.00205529	0.00178282		0.00520465	0.00119905	-0.00117342	0.00240382
	-0.00218015	0.00208296	0.00232791	0.00180068		0.00877003	0.0024435	0.00162561	0.00214767		-0.00318504	0.00285645	-0.00387714	0.00215318
	-0.00226236	0.00165678	0.00183684	0.00225593		0.00632243	0.00321444	0.00600974	0.00154592		-0.000364558	0.00287981	-0.00288999	0.00343858
	-0.00164286	0.00165258	0.00218468	0.00222919		0.00539264	0.00291342	0.00444031	0.00157865		-0.00106862	0.003616	0.00116488	0.00524675
	-0.00109574	0.00162727	0.00363489	0.00200398		0.00742438	0.00253219	0.00562359	0.00249699		0.00103662	0.00439287	-0.0037932	0.0029447
	-0.00188113	0.00149453	0.00698484	0.00199182		0.00362224	0.003216	0.00946409	0.00359655		-0.00125534	0.00156196	-0.00546927	0.0030846
	-0.00147757	0.00149249	0.00439	0.00182376		0.00816316	0.00304679	0.00533531	0.00228269		0.00347272	0.00245554	0.00228526	0.00141035
	-0.000910222	0.00189377	0.00309805	0.0019218		0.00825386	0.00209246	0.00331603	0.00268264		-0.000982402	0.00348214	-0.00253403	0.00266571
	-0.00177874	0.00158909	0.0039554	0.0021921		0.00481	0.00380332	0.00416303	0.00238976		-3.26835e-05	0.0024663	0.00142404	0.00234543
	-0.00130347	0.00137897	0.00491246	0.00167775		0.00868245	0.00371828	0.00186437	0.00148166		0.00198276	0.00305762	0.00244332	0.00445799
	-0.000555321	0.000809364	0.00274308	0.00185394		0.00894341	0.00361872	0.00205516	0.00147416		0.00242123	0.00263552	-0.00501405	0.00200377
	0.000380052	0.00155954	0.00387419	0.00162655		0.00786009	0.00322554	0.00318518	0.00236452		0.00380526	0.00125084	0.00369279	0.00394525
	-8.67974e-05	0.00142064	0.00517777	0.00149652		0.00502045	0.00225737	0.00208238	0.000967289		-0.000824867	0.00289407	0.0010384	0.00274945
	-0.00158298	0.00164366	0.00292379	0.0015915		0.00571471	0.0040031	0.0023591	0.00201906		0.000370516	0.00303415	-0.00290348	0.00242934
	-0.0021297	0.00153105	0.00287788	0.00151247		0.00652802	0.00319231	0.00348037	0.00234886		-0.000610514	0.00196704	-0.00425699	0.00329774
	-0.000347604	0.00169048	0.00164838	0.00154164		0.00574501	0.00239949	-0.00182004	0.00168187		0.000566748	0.00215042	-0.00160921	0.00128882
	-0.00142702	0.00121021	0.00106466	0.0016469		0.00457085	0.00284842	0.00109842	0.00228213		0.00384786	0.00236728	-0.00047459	0.00341227
	-0.00135093	0.001529	-9.66682e-05	0.00157993		0.00431723	0.00295581	0.000742787	0.00145649		0.00415483	0.00198346	-0.00601487	0.00324101
	-0.000240256	0.0010422	0.00087605	0.0019442		0.00529668	0.00281457	0.00118711	0.00170719		0.00201259	0.00236584	-0.00307749	0.0033502
	0.0015086	0.00184432	9.96127e-05	0.00121536		0.0081317	0.0034303	0.00261546	0.00235362		-0.00582812	0.00251517	-0.0011116	0.00135862
	-0.000431965	0.00108277	0.00134401	0.00141114		0.00600685	0.00373378	0.000112584	0.00173252		-0.00191766	0.00211714	-0.00127588	0.00278993
	-0.000374382	0.00102091	-0.000161462	0.00138802		0.00665475	0.00340481	0.00273074	0.00204815		-0.00299725	0.00330997	0.00231402	0.0034334
	0.000199106	0.00137544	0.00191202	0.0011053		0.00542843	0.00294755	0.000158982	0.00207259		-0.00625608	0.00374631	0.00250615	0.00198523
	-0.000709151	0.000849307	0.00237298	0.00165911		0.00684664	0.00364273	0.00280115	0.00210061		-0.000903968	0.00185072	-0.00122278	0.00309287
	0.000317806	0.00105227	-1.62031e-05	0.0013668		0.00635555	0.00374482	-0.00102857	0.00183564		0.00868324	0.00332525	-0.000364001	0.00305283
	0.000462916	0.00146094	0.00154856	0.00136279		0.00677948	0.00374167	0.00146824	0.00186185		-0.000388172	0.00388692	0.00441938	0.00316953
	0.000960071	0.00128019	0.00379188	0.00133873		0.00279554	0.00351256	0.000390669	0.00170464		0.00160726	0.00269597	0.00244455	0.00225514
	0.000303077	0.00118751	0.00356172	0.00165498		0.00847354	0.00340785	0.00508451	0.0014737		-0.00122023	0.00515393	0.00229185	0.0033929
	0.000190448	0.00141781	0.00284824	0.00189062		0.00500226	0.00317469	0.00448506	0.00212979		-0.0051257	0.00428376	0.00230829	0.00218514
	-0.000820397	0.00185275	0.00365213	0.00188533		0.00734166	0.00414442	0.00444006	0.00196039		0.00128426	0.00541238	-0.00181739	0.00272594
	-0.00112925	0.0010079	0.0018799	0.00204541		0.00561578	0.00239604	0.00390476	0.00276137		-0.00647958	0.00163846	0.00191448	0.00354521
	-0.00337146	0.00108171	0.00551487	0.00161965		0.00197046	0.00310029	0.00272414	0.00210211		-0.00458822	0.00116808	-0.00157634	0.00254586
	-0.000662866	0.0012894	0.0047375	0.00199331		0.00783521	0.00284412	0.000980945	0.00188521		-0.00717125	0.0029769	0.00436346	0.00314898
	-0.00242444	0.00104211	0.00419137	0.00184195		0.00455595	0.00242713	-0.00075092	0.00255234		-0.000788044	0.00534034	0.00177557	0.00275541
	-0.00223218	0.00201579	0.0020639	0.00148413		0.00313608	0.00271798	0.00352382	0.002674		0.00160677	0.00225395	0.000453138	0.00140975
	-0.00362249	0.00181441	0.00424528	0.00183651		-0.00359798	0.00216779	0.00231136	0.00293976		0.00454142	0.00376964	-0.000243827	0.00300257
	-0.00537282	0.00152741	0.00303775	0.00152544		0.000562706	0.00249591	-0.000121318	0.00297797		0.00351485	0.00346081	0.00274422	0.00192085
	-0.00573899	0.00198789	0.00321891	0.00203776		-0.00117754	0.00187552	0.000245503	0.00282548		0.00387277	0.00399366	-0.00115291	0.00318524
	-0.00144671	0.00154287	0.00506655	0.00167787		-0.00489714	0.00306435	0.00536453	0.0026249		-0.00369882	0.0038542	-0.000724868	0.00156241
	-0.00571623	0.00171452	0.00290288	0.00187373		-0.00296992	0.0018119	0.00128784	0.00219091		0.00247678	0.00275132	0.00124277	0.00173686
	-0.00624503	0.00198529	0.00379904	0.00169136		-0.00468542	0.00272076	0.000442865	0.00198787		1.01696e-06	0.00234247	-0.00273126	0.0030322
	-0.00518032	0.00188914	0.00224341	0.00175042		-0.00331079	0.00256111	0.00107182	0.00138169		-0.00406299	0.00103775	-0.00550608	0.00336156
	-0.00367773	0.00210623	0.00325135	0.00173986		-0.00503752	0.0029698	-0.000179336	0.00199738		-0.00143189	0.0034744	0.000429986	0.00204944
	-0.00431744	0.00184396	0.000730905	0.00189303		-0.00539046	0.00305985	-0.000203251	0.00175169		-0.000383182	0.00312172	-0.00133519	0.00250644
	-0.00788013	0.00200242	0.00229406	0.00149104		-0.00319219	0.00313111	0.000577063	0.00233794		0.00191897	0.00235914	-0.00110719	0.00388184
	-0.00654186	0.00173113	0.00163235	0.00151362		-0.00805242	0.00391946	0.00142184	0.0024743		-0.00228738	0.00325806	0.00187819	0.00153557
	-0.00423866	0.00231644	0.00154423	0.00200814		-0.00679465	0.00338462	0.00271371	0.00291848		-0.00883204	0.0035396	-0.000876667	0.00238081
	-0.00294618	0.00241175	0.000683315	0.00187825		-0.00679286	0.00399189	0.0019059	0.00150276		-0.00203483	0.00256413	0.00198811	0.0026957
	-0.00324526	0.00220356	0.000722084	0.00194518		-0.00651387	0.00380226	0.00111329	0.00225444		-0.0037784	0.00257596	0.00171464	0.00162594
	-0.00500856	0.00200228	0.00151791	0.00162339		-0.000758491	0.00261123	0.00091377	0.0021699		-0.00344674	0.00243378	0.00279499	0.00448965
	-0.00422694	0.00166433	0.0022436	0.00190992		-0.00272199	0.00238801	0.000402115	0.00181739		0.00109143	0.00232892	-0.00450236	0.00210765
	-0.00454829	0.00157048	0.00174456	0.00180412		-0.00167505	0.00343662	0.00615116	0.00255115		-0.00264396	0.00298967	0.00243474	0.0018786
	-0.00262012	0.00176062	0.000974053	0.00178013		-0.00350739	0.00287128	0.000377681	0.00212475		0.000989812	0.00270879	0.000250583	0.00295001
	-0.00383963	0.00215831	0.00333846	0.00195921		-0.00030715	0.00269646	-0.00192201	0.00188115		-0.000251341	0.00107145	-0.00108361	0.00298852
	-0.00470648	0.00163512	0.00192576	0.00165296		-0.0016319	0.00304295	0.00178437	0.00223659		0.00576231	0.00317362	0.00124571	0.00298175
	-0.00321909	0.00198884	0.00165134	0.0019832		-0.00332487	0.00200948	0.0019543	0.00181374		-0.000211064	0.00318664	0.00124286	0.00336445
	-0.00330895	0.00193172	0.00121764	0.00162613		-0.00253057	0.00149008	0.00375332	0.00200722		-0.00305738	0.00398826	0.000621276	0.00315026
	-0.00424459	0.00191072	0.00065078	0.00141557		-0.00110574	0.00231965	0.00608309	0.00204925		-0.00418484	0.00192105	0.00399033	0.0023141
	-0.00500951	0.00193396	0.00123037	0.00147865		-0.00259774	0.001617	0.00499938	0.00205555		-0.00386412	0.00594856	-0.00172362	0.00273287
	-0.00895092	0.00185127	2.06378e-05	0.00145594		-0.00582194	0.00267902	-0.00101213	0.00231548		-0.000401277	0.00294691	-0.00920214	0.00478815
	-0.00502617	0.00160743	0.000624365	0.0017726		-0.00228636	0.00219956	0.0042234	0.00241583		-0.00126153	0.00365909	-0.00254924	0.00141572
	-0.00590295	0.00203164	0.00146666	0.0021781		-0.00830374	0.00305295	0.00493016	0.00300069		-0.00219595	0.00372009	-0.00128405	0.00307228
	-0.00621188	0.00143687	-0.0012543	0.00150254		-0.00406689	0.00270255	0.000381655	0.00209241		0.00458817	0.0037566	-0.0013924	0.00109808
	-0.00394609	0.0022181	-2.36861e-05	0.000873804		-0.00641856	0.00264183	0.00071057	0.0024696		-0.00221683	0.0033987	-0.00427357	0.00273556
	-0.00253682	0.00242145	0.000410992	0.00114626		-0.00629398	0.00247895	0.00395674	0.00208289		-0.00300963	0.00396789	-0.00128149	0.001776
	-0.00411492	0.00229662	0.00070798	0.00147705		-0.0033732	0.00309105	0.00564308	0.00259342		0.00569943	0.00302057	0.00367161	0.0020546
	-0.00414461	0.00259095	0.00451465	0.000858671		-0.00582659	0.00216265	0.00672242	0.0015122		-0.00274448	0.00463141	0.00418591	0.00347719
	-0.00462864	0.00199375	0.0024122	0.00115169		-0.00276764	0.00288358	0.00213376	0.00296699		0.00212592	0.00370158	0.00588784	0.00284975
	-0.00783044	0.00250328	0.00518424	0.00142576		-0.00718977	0.00212287	0.00619873	0.00293137		-0.00128249	0.00338902	0.00135398	0.00156552
	-0.00808529	0.00300731	0.0041582	0.00164444		-0.010459	0.00177335	0.00479005	0.00204479		-0.00314313	0.00230241	0.00185552	0.00391927
	-0.0062628	0.00286733	0.00512559	0.0016213		-0.00670184	0.00295084	0.00576154	0.00196152		0.00218129	0.00440283	0.00160465	0.00271438
	-0.00326546	0.00268852	0.00386148	0.0020479		-0.00465091	0.00301238	0.00399583	0.00251729		-0.000786741	0.00287733	-0.00212046	0.00288576
	-0.00649929	0.00255069	0.00400218	0.00171191		-0.00662085	0.00362776	0.00192485	0.00284302		-0.00575452	0.0039678	-0.00289437	0.00172595
	-0.00382003	0.0028742	0.00102419	0.00208618		-0.00520523	0.00380882	0.00353986	0.00226035		-0.00268394	0.00236944	-0.0011036	0.00160562
	-0.00600147	0.00198246	0.00388972	0.00205056		-0.00417104	0.00318636	0.00177814	0.00238742		-0.00163139	0.00290978	-0.00314243	0.00321312
	-0.00692286	0.00234227	0.0043379	0.00156411		-0.009774	0.00403649	0.00415599	0.00181688		-0.00594264	0.00303975	-0.00413312	0.00273289
	-0.00711234	0.00214986	0.0039053	0.00197893		-0.00676881	0.00299802	0.0020838	0.00199545		-0.00865104	0.00482566	0.00317314	0.00323239
	-0.00655597	0.00190169	0.00373281	0.00193359		-0.00591223	0.00244578	0.00273135	0.00325922		-0.00482988	0.00414019	-0.0011538	0.00135922
	-0.005127	0.00125524	0.00383632	0.00207609		-0.0072683	0.003699	0.00534081	0.00168893		-0.00490346	0.00287673	-0.00307362	0.00382112
	-0.00430999	0.00167988	0.00596886	0.00270048		-0.0106148	0.00413667	-0.000477737	0.00242189		-0.00585466	0.00263894	-4.56975e-05	0.00353771
	-0.00456843	0.00164667	0.00573271	0.00285421		-0.00884808	0.00291548	0.00498634	0.00247565		-0.00309239	0.00280462	-0.00170777	0.00211575
	-0.00548462	0.00252861	0.00502433	0.00214399		-0.0112547	0.00317139	0.00404087	0.00187377		-0.00302168	0.00363591	0.00150441	0.00300662
	-0.00748807	0.00195127	0.00500815	0.0024047		-0.0129855	0.00255305	0.000396303	0.00252399		-0.0053506	0.00385152	0.00134592	0.00450657
	-0.0069812	0.00194529	0.00479484	0.00168453		-0.0103658	0.00274365	0.00245159	0.00181966		-0.00610487	0.00490358	-0.00192867	0.00202112
	-0.00402265	0.00144565	0.00369503	0.00142968		-0.0106313	0.00363006	0.00489211	0.00166562		-0.00769129	0.00416819	0.000775425	0.00372273
	-0.00502946	0.00154827	0.00459295	0.00163204		-0.00811544	0.00229388	0.00510302	0.00180856		-0.00329343	0.00322068	0.00338337	0.00146744
	-0.004435	0.00142756	0.00213888	0.00203602		-0.00776423	0.00313258	0.002508	0.00267999		-0.00585953	0.00240215	-0.00319373	0.0026261
	-0.00489053	0.00191553	0.00313867	0.00163647		-0.0104643	0.00268775	0.00227737	0.00191527		-0.0118085	0.00319311	-0.00254491	0.00185864
	-0.00541125	0.00163004	0.00296686	0.00147099		-0.00917774	0.0034148	0.00048856	0.00145913		-0.00389646	0.00380082	0.000753444	0.00421328
	-0.00386814	0.00128294	0.00317189	0.00170063		-0.0119089	0.00321928	0.00240985	0.00266119		-0.000364128	0.00218624	0.00142213	0.00199474
	-0.00622544	0.00191829	0.00214611	0.00188801		-0.00267658	0.0030821	0.00581533	0.00282787		-0.000834931	0.00397545	-0.002935	0.00175281
	-0.00469044	0.00159678	0.00267111	0.002128		-0.00395184	0.00296035	0.00367398	0.00267954		-0.0062925	0.00128478	-0.00140118	0.00293716
	-0.00443916	0.0020599	0.00387676	0.00170033		-0.00427645	0.00325927	0.00239975	0.0026148		-0.000785875	0.00243929	-0.00366311	0.0033469
	-0.00290757	0.00162011	0.00345633	0.00165052		-0.00265315	0.00149935	0.00268117	0.00115675		-0.00338312	0.00336174	-0.00691094	0.00314116
	-0.00505316	0.00143139	0.00451336	0.00158077		-0.00138902	0.00337435	0.00308734	0.00311782		0.000191126	0.00262466	-0.00128812	0.00486538
	-0.00439951	0.00169284	0.00304938	0.00187924		-0.00313878	0.00322777	0.00298052	0.00249227		-0.00648816	0.00233747	-0.00215744	0.00206371
	-0.00229367	0.00211047	0.00472247	0.00140292		-0.00413123	0.00263917	0.000360919	0.00191964		0.000252018	0.00348135	-0.00113054	0.00419082
	-0.00659873	0.00276121	0.00322189	0.00128599		-0.00164337	0.00234333	0.00145137	0.00128976		-0.00727172	0.00232838	-0.00239429	0.0040387
	-0.00368639	0.00247946	0.00528564	0.00158818		0.00226108	0.00231075	0.000258819	0.00156498		-0.00378191	0.00437787	0.00427981	0.00306876
	-0.00467448	0.00224157	0.00353499	0.0012601		-0.000650512	0.00176522	0.00283243	0.0013247		0.00105989	0.0015631	0.00399274	0.00256441
	-0.0042411	0.00190473	0.00282203	0.00177996		-0.00313815	0.00230242	0.00539549	0.00247413		-0.00395665	0.00382488	-0.00202072	0.00239834
	-0.00393312	0.00194408	0.00351776	0.00163503		-0.00120611	0.00215293	0.00224739	0.00173962		-0.00458891	0.0029165	-0.00411257	0.00264751
	-0.00498286	0.00226341	0.00318584	0.00206444		-0.00217435	0.0029516	0.00270092	0.00150783		-0.00577622	0.00315225	-0.00449397	0.0039223
	-0.0028827	0.0015898	0.00262962	0.00226834		0.00315847	0.0025538	0.000638781	0.00229693		-0.00406897	0.0015573	-0.00346745	0.00248442
	-0.000763576	0.00110488	0.00121266	0.0015102		-0.000468758	0.00231749	0.00378917	0.00362387		-0.00323882	0.0028018	-0.00338215	0.00160837
	-0.000804248	0.00137091	0.00308743	0.0017682		0.00291753	0.00227627	0.00271686	0.00225442		-0.00092972	0.00421614	-0.000858279	0.00292139
	-0.0011157	0.00152734	0.00260934	0.00141443		0.00378719	0.0029335	0.00137239	0.00205093		-0.000839116	0.00380627	-0.00112216	0.00223266
	-0.00284336	0.0013823	0.00250593	0.00188643		0.00208264	0.00289217	0.00204991	0.00192709		0.00116776	0.00322337	-0.00421749	0.00232631
	-0.00297419	0.00131459	0.00277552	0.00164182		0.00880115	0.00301107	-0.000332303	0.00159146		-0.00320309	0.00358669	0.000190791	0.00336315
	-0.00261342	0.00141452	0.00201195	0.00116978		0.00204251	0.00337926	0.00127541	0.00173776		-0.00450495	0.00449149	0.00126145	0.00428475
	0.00258268	0.00315358	0.00189371	0.001721		0.00970782	0.00470259	0.00270414	0.00102449		-0.00167739	0.00278679	-0.000377655	0.00345375
	0.00820719	0.00389996	0.00343966	0.0013628		0.0125287	0.00482826	0.0025046	0.00188734		0.00180874	0.00240804	0.00439239	0.00222538
	0.00606218	0.00456697	0.00105988	0.00145728		0.00804572	0.00504313	0.0011148	0.00298254		-0.0033877	0.00292132	-0.00344566	0.00279649
	0.00782835	0.00438276	0.00420412	0.00159806		0.0107927	0.00462191	0.00364019	0.0016957		0.00567941	0.00353714	-0.00208147	0.00156615
	0.00503543	0.00362811	0.00240262	0.00125515		0.00502721	0.00473413	-1.51501e-05	0.00175658		0.00101531	0.00237106	-0.00464123	0.0027582
	0.00618998	0.0034692	0.00338642	0.00130356		0.00764375	0.00389982	0.00571476	0.00205228		-0.00075115	0.00255988	-0.00246767	0.00137182
	0.00472453	0.00260736	0.00252082	0.00176778		0.0065217	0.00337064	0.00459978	0.00186449		-0.00316882	0.00441252	0.00436754	0.00313107
	0.0032574	0.00315611	0.00280777	0.00122692		0.00312554	0.00264295	0.00347625	0.00234805		-0.00250888	0.00247541	-0.00386094	0.0023684
	0.00405108	0.00248775	0.00255089	0.00161495		-0.00133663	0.00315828	0.00315923	0.00152534		0.00302249	0.00211648	-0.00280185	0.00224091
	0.00345125	0.00272958	0.00258017	0.00127873		0.00194321	0.00233034	0.00375693	0.00258252		-0.00268614	0.00245615	0.000132217	0.00103617
	0.00233214	0.00226827	0.00186278	0.00126808		-0.000952115	0.0021309	0.00143987	0.00284014		-0.00111462	0.00242536	-0.000518155	0.00262202
	0.000364062	0.00229944	0.00158864	0.0013389		0.00199119	0.00206665	0.00217816	0.00120573		-0.00271801	0.00350748	-0.00822521	0.00308334
	0.000858915	0.00191007	-0.000838279	0.00167618		-0.000191886	0.00369409	0.00235432	0.00117505		0.00368238	0.00386202	-0.00164886	0.00259216
	0.00190407	0.00167356	0.000869037	0.00143532		-0.00175047	0.00291115	0.000406768	0.00136274		-0.00601977	0.00365233	-0.000899356	0.00247939
	0.000761234	0.00155198	-0.00208028	0.00147472		-0.0062438	0.00311322	-0.00137246	0.00291971		-0.00537976	0.00292023	-0.0018264	0.00353448
	0.00350704	0.00156045	0.00102557	0.00137761		-0.00581351	0.00300999	-0.000993709	0.00226124		0.00201807	0.00365343	-0.00529527	0.00376649
	-0.000284755	0.00215509	-0.000993464	0.00162852		-0.00611809	0.00286064	-0.000451472	0.00171357		0.000859476	0.00344515	-0.00135492	0.00174678
	0.00230373	0.00234262	-0.00148466	0.00187064		-0.00224161	0.00281149	-0.0010429	0.00201893		0.000365397	0.00244883	-0.00205487	0.00389518
	0.000612339	0.00192062	-0.000209513	0.00149517		-0.00252974	0.00223897	-0.000118798	0.00200019		-0.00673473	0.00221687	-0.00170599	0.00248132
	0.0003517	0.00171803	0.000403759	0.0018878		-0.00107146	0.0027608	0.00294837	0.00208978		0.00225403	0.00197396	-0.00868746	0.00261676
	0.00258276	0.00139736	-0.00076079	0.00153808		0.000272337	0.0030935	-0.000218995	0.0016906		0.00132525	0.00371962	0.00236569	0.00427893
	0.000257429	0.0015966	-5.7137e-05	0.0017081		-0.00176282	0.00428336	0.00270985	0.00192522		-0.00429494	0.00509332	-0.000932364	0.0045696
	0.00055509	0.00125984	-0.00181056	0.00168506		-0.00381673	0.00351721	0.00099499	0.00239666		-0.00388905	0.00366127	-0.00681806	0.00323742
	-0.0012362	0.00155082	-2.5813e-05	0.00154221		-0.00574595	0.00366691	0.000512877	0.00141487		-0.00775592	0.00395592	-0.00376857	0.00254988
	-0.000453202	0.00171479	0.00123217	0.00164571		-0.000509391	0.00342339	0.000329995	0.00156705		-0.00129716	0.00310688	0.000259038	0.00144387
	-0.00167812	0.00160495	-0.00197836	0.0016978		0.000335634	0.00319873	0.00160817	0.00237798		0.0026518	0.00378603	-0.00218322	0.00206509
	-0.0020384	0.00181992	-3.40592e-05	0.00210712		-0.00231483	0.00418886	0.00380014	0.00232107		-0.00453878	0.00318311	-0.00518256	0.00236539
	-0.00126965	0.0021236	-0.000790598	0.00179965		-0.00504039	0.00468754	0.000221252	0.00217622		-0.00573761	0.00492206	0.000803641	0.00328171
	-0.000176897	0.00191398	-0.0016955	0.00216828		-0.00341037	0.00426568	0.0025947	0.00238363		-0.000287242	0.00415792	-0.00555518	0.00437947
	0.00135421	0.00139918	0.00199942	0.00210719		-0.00460744	0.00521738	0.0035718	0.00202167		-0.00383552	0.00442402	-0.00123143	0.00284936
	-0.00334071	0.00274594	-0.000461158	0.00196038		-0.00191852	0.00414783	0.00447963	0.00187317		-0.00210481	0.00387264	0.000645996	0.00261382
	-0.00125051	0.00172781	-0.000870894	0.00191963		-0.000684377	0.0044688	0.00327212	0.00233955		-0.000774591	0.00317171	0.00272955	0.00158962
	-0.00146588	0.00219742	-0.000141035	0.0019138		-0.0012267	0.00452816	5.96392e-05	0.00169681		-0.000486874	0.00317149	0.00204756	0.00178439
	-0.00312258	0.00155176	-0.000708767	0.00166708		-0.00219768	0.00407138	0.000334901	0.00171608		-0.00087448	0.00183496	0.00178844	0.00170188
	-0.00114127	0.00206598	0.00169259	0.0018248		-0.00145769	0.0057697	0.0018454	0.00164864		0.00449811	0.00452365	-0.000818023	0.00297013
	-0.00202852	0.00219952	-0.000783787	0.00179261		-0.000970481	0.00428014	0.00148963	0.0026331		0.00558772	0.00438718	-0.000509612	0.00404443
	-0.0027317	0.00230455	0.00130307	0.0016147		-0.00670481	0.00547185	0.00216956	0.00121914		0.000532503	0.00290319	0.000625722	0.00194315
	-0.00212205	0.00249659	-6.38458e-05	0.00159965		-0.00604525	0.00494687	0.00488149	0.00203291		0.0015211	0.0030307	0.00330512	0.00243964
	-0.00157349	0.0025649	0.00178519	0.00128532		-0.00385082	0.00460077	0.000817157	0.00162828		0.00116322	0.00366676	-0.00144803	0.00304834
	-0.00273887	0.002914	0.0015903	0.0015916		-0.00299816	0.00578955	-0.00170111	0.00126276		-0.00213354	0.00224901	0.000158155	0.00140845
	-0.00371515	0.00313185	0.00156012	0.00149144		-0.00770691	0.00438224	-0.00105968	0.00168916		0.000574363	0.00306916	0.00234487	0.00314592
	-0.00129295	0.00254109	0.00151527	0.00150532		-0.00598823	0.00560312	0.00360838	0.00266428		0.000452686	0.00389793	-0.00142139	0.00163261
	-0.00424354	0.00302566	0.00128134	0.00143252		-0.00783958	0.00373517	0.00333989	0.00238936		0.00151478	0.00167729	0.00433681	0.00216414
	-0.00330117	0.00263987	0.00242908	0.0010906		-0.00771316	0.00373515	0.00867149	0.00253005		0.0112911	0.00182975	0.000187331	0.00260722
	-0.00704969	0.00338338	0.00363873	0.00141671		-0.00337741	0.00572474	0.00490912	0.00276773		0.00320705	0.00177703	-0.000679995	0.00171384
	-0.00491174	0.0031562	0.000125729	0.00122211		-0.00451706	0.00422482	0.00569129	0.00235667		0.00685499	0.00346958	-0.00052432	0.00417446
	-0.00223321	0.00300953	5.68918e-05	0.00129147		-0.00325014	0.00504541	0.00401396	0.00241348		-0.00163596	0.00332979	-0.000383072	0.00120219
	-0.00506856	0.00303614	0.00158262	0.00139499		-0.00861304	0.00464264	0.000198631	0.00230262		-0.00186812	0.00330811	-0.00085799	0.00236172
	-0.00279248	0.00302901	-0.000186179	0.00140778		-0.00795337	0.00534785	0.00538532	0.00250441		-0.000806807	0.00346742	0.000301771	0.00295521
	-0.00484301	0.00301734	-0.00188398	0.00150579		-0.0105015	0.00591147	0.000876112	0.00118227		0.00309987	0.00273875	0.00686381	0.00490053
	-0.00459478	0.0036486	0.00077527	0.0016415		-0.00985526	0.00493869	0.00150116	0.00209126		0.00206286	0.00294835	0.000351061	0.00335492
	-0.00302864	0.00319484	0.00128232	0.00153585		-0.00916465	0.00447744	0.00131552	0.0018266		0.00173898	0.00370759	-0.00204389	0.00096241
	-0.00510261	0.00360304	0.000848299	0.00144057		-0.0111542	0.00488955	0.000239698	0.00204381		0.00495279	0.00307598	-0.00248416	0.00273996
	-0.00623391	0.00244158	-0.000122027	0.00137934		-0.00779821	0.00600642	0.000894988	0.00188885		-0.00176905	0.00300582	0.00120746	0.000854954
	-0.00223568	0.00214747	0.0016582	0.00149487		-0.0114151	0.00584001	0.000600531	0.00182541		0.000158982	0.00164249	-0.000832065	0.0036141
	-0.0023482	0.00218726	0.00234869	0.00152234		-0.015661	0.00583025	-0.000542838	0.00263369		0.00183473	0.00398454	-0.00259914	0.00139735
	-0.00307427	0.00201085	0.00158147	0.00144926		-0.015449	0.00540195	-0.00233967	0.00175827		-0.00360625	0.00388877	-0.00120589	0.00232983
	-0.0039358	0.00256092	0.00208486	0.00147616		-0.0103899	0.00560007	-0.00298897	0.00155873		0.00232709	0.00399223	0.00451973	0.00408198
	-0.00252172	0.00280455	0.00422351	0.00236936		-0.00990962	0.005414	-0.00171858	0.00143132		0.00927437	0.00441133	0.000874885	0.00228676
	-0.00469858	0.00306329	0.00274473	0.00197279		-0.00502383	0.00638672	-0.00265712	0.00240711		0.00494098	0.00482288	0.000180713	0.00111566
	-0.00261413	0.00294265	0.0019802	0.00136024		-0.00828175	0.00420327	-0.00178632	0.00271441		0.00133663	0.00461008	0.000361672	0.00375354
	-0.0049546	0.00383963	0.00149302	0.00168801		-0.00455718	0.00276094	-0.0029171	0.0018726		0.0030213	0.00387147	0.00342952	0.00407645
	-0.00347885	0.00350498	0.00314184	0.00116409		-0.00218203	0.00348419	-0.000367423	0.00200793		-0.00207892	0.00318306	-0.00368384	0.00169942
	-0.00441297	0.00411642	0.00124899	0.00143277		-0.00462267	0.00233879	-0.00459288	0.00218771		-0.000493892	0.0047808	0.00307682	0.00244781
	-0.00429445	0.0040675	0.00240247	0.00120201		-0.00741387	0.00202542	-0.00327547	0.00159832		-0.00537438	0.00256241	-0.000130492	0.00213157
	-0.00542779	0.0038968	-0.000652068	0.00162716		-0.00288446	0.00242549	-0.00389873	0.00266259		0.00105982	0.00292751	-0.00854368	0.00449426
	-0.00824109	0.00411863	0.000576697	0.0012998		-0.00581053	0.0030016	-0.00362184	0.00199529		0.00204711	0.00290705	-0.00310818	0.00286679
	-0.0100453	0.00531799	6.81063e-05	0.00105164		-0.00800324	0.00388005	-0.00483177	0.00200003		-0.000404105	0.00284872	-0.00238931	0.00299601
	-0.00926038	0.00518399	0.00137771	0.00139157		-0.00748513	0.00331225	-0.000138535	0.00208809		-0.00587394	0.00338338	0.000365045	0.00200863
	-0.00968097	0.00487429	0.00152839	0.00189398		-0.00502213	0.00432221	-0.00538764	0.00184296		-0.00341995	0.003392	-0.00780499	0.00192292
	-0.00857461	0.00568959	0.000720533	0.00160319		-0.00689531	0.00384785	-0.00140162	0.00188886		-0.00484908	0.00420086	-0.00544089	0.00453173
	-0.01012	0.00552166	0.00322815	0.0015162		-0.0105976	0.00471003	-0.0011689	0.00152745		0.00182265	0.00260304	-0.00129369	0.00252997
	-0.00945447	0.00528486	0.00240763	0.00124763		-0.00526638	0.00488799	-0.00154812	0.00275854		-0.00211432	0.00239703	-0.0020212	0.00318071
	-0.00910716	0.00560975	0.00194137	0.00112269		-0.0067671	0.00415394	-0.00196265	0.00148582		-0.00221352	0.0040846	-0.00135016	0.00195541
	-0.00676949	0.00592903	0.00160642	0.00137018		-0.00864923	0.00420536	-0.00232163	0.00228533		-0.00385068	0.00460104	0.000158576	0.00245473
	-0.0056812	0.00536307	-0.00114207	0.00173456		-0.0078823	0.00392129	-0.00147657	0.0012856		0.00086139	0.00290947	-0.00127271	0.0022554
	-0.00638315	0.00539512	0.000978189	0.00187779		-0.0108176	0.00523269	-0.00280747	0.0018913		0.00248951	0.00392508	0.00558539	0.00320428
	-0.00940485	0.00598388	0.000245955	0.00142497		-0.0102078	0.00384065	-0.00303108	0.00327808		0.00211273	0.00219467	0.000435749	0.00180177
	-0.00741176	0.00661149	0.00218895	0.00121852		-0.0103122	0.00381519	0.000996393	0.00168785		0.00318815	0.00239487	-0.00415118	0.00256524
	-0.00718193	0.0051624	0.000154702	0.0015056		-0.00755419	0.00391462	0.00135432	0.00152321		0.00379752	0.00287813	-0.00449556	0.00299637
	-0.0055457	0.00580244	0.00221571	0.00160979		-0.00566657	0.00294784	0.0027868	0.00281364		0.00470464	0.0030572	0.0039635	0.00191105
	-0.00568851	0.00570313	0.00297307	0.00186628		-0.00522174	0.00288053	0.00516653	0.00287298		-0.00205626	0.00446717	-8.79286e-06	0.00174028
	-0.00771226	0.00470383	0.000540309	0.00194054		-0.00248905	0.00310713	8.21237e-05	0.00208189		-0.0028244	0.0030733	-0.0037427	0.00311409
	-0.00688776	0.00527975	-0.000172353	0.00171578		-0.00453867	0.00270688	0.00155591	0.00215565		-0.0049781	0.00368894	0.00129836	0.00201222
	-0.00681871	0.0045953	0.000472403	0.00205907		-0.0075471	0.00210653	-0.000387186	0.00234712		-0.00263929	0.0023495	-0.00349648	0.00145425
	-0.00644527	0.00382608	0.000834128	0.00163218		-0.00644054	0.00197491	0.00372856	0.00280553		-0.00563509	0.00290181	-0.00305745	0.00256061
	-0.00561838	0.00304109	0.000812372	0.00160681		-0.00538532	0.00285217	0.000468625	0.00289395		-0.00391502	0.00496457	-0.000814967	0.00266134
	-0.00452681	0.00302027	0.00208658	0.00124234		-0.00671105	0.00242083	-0.00163466	0.00316801		-0.00245409	0.00482205	-0.00523048	0.00379392
	-0.0045012	0.00243357	0.000225412	0.00208845		-0.00686182	0.00359966	0.000642837	0.00217597		-0.00674465	0.00490919	-0.00233643	0.00349012
	-0.00196271	0.0021292	0.00168409	0.00143468		-0.00445416	0.0028792	0.000409515	0.00268466		-0.00160745	0.00398334	0.00136782	0.00414402
	-0.00214747	0.00199888	0.00314377	0.00163289		-0.00420086	0.00279223	0.0016795	0.00108169		0.00187369	0.00279233	0.00107944	0.00280445
	0.000114641	0.0020072	0.00272803	0.00155358		-0.00108896	0.00214102	0.00212513	0.00201709		-0.00104353	0.00458818	-0.00136069	0.00155522
	0.00217654	0.00166455	0.00093089	0.00118846		0.00365757	0.00608801	0.000898424	0.00251815		-0.000956567	0.00426845	-0.000631473	0.00434152
	0.00749671	0.00332279	0.00146873	0.00147806		0.00907922	0.00683605	-0.00107871	0.00276545		-0.0017115	0.00342102	-0.0027028	0.00201401
	0.00588406	0.00411638	0.000751017	0.00174893		0.000448009	0.00492814	-1.76875e-05	0.00164687		-0.00318186	0.00343141	-0.00251624	0.00379336
	0.00705808	0.00409328	0.002043	0.00132367		0.00353074	0.00484689	-0.00192853	0.00262788		-0.00100948	0.00373969	-0.00299538	0.00378538
	0.00862714	0.00556571	0.000595872	0.00152087		0.00773946	0.0074296	-0.0029618	0.00220297		0.0023585	0.00222303	0.00245896	0.00293867
	0.0109267	0.00610212	-3.58105e-05	0.00149792		0.0103941	0.00684535	-0.00542139	0.00211546		0.000144449	0.00273591	-0.00239991	0.00147289
	0.00966551	0.00650206	0.000315232	0.00135098		0.0107474	0.00660894	-0.00591531	0.00263844		-0.00776928	0.00248563	-0.00800491	0.00456882
	0.0104944	0.00663965	-0.00131391	0.00185643		0.005907	0.0062283	-0.00658537	0.00293515		-0.00108661	0.00212227	-0.0032448	0.00217617
	0.0122808	0.00663081	-0.00166886	0.00149099		0.00691473	0.00354268	-0.00964261	0.00289747		0.00211673	0.00275221	-0.000840392	0.00292024
	0.0121604	0.00710002	-0.000353112	0.00173905		0.00814868	0.00400945	-0.00261499	0.00218797		0.00124726	0.00319221	0.000562024	0.00327034
	0.0125804	0.00701267	0.000445604	0.00137275		0.00782394	0.00314614	-0.00774759	0.00343768		0.00495587	0.003399	0.00266832	0.00299515
	0.0128374	0.00708117	0.00104482	0.00115399		0.00965713	0.00291658	-0.00694253	0.00266631		-0.00369669	0.00283512	-7.07018e-05	0.00195538
	0.00998446	0.0057077	0.00338541	0.000799468		0.00687951	0.00314436	-0.00430756	0.00203569		0.00255954	0.00228335	-0.00537203	0.00289643
	0.00950179	0.00529978	0.00226311	0.00156318		0.00602236	0.00326156	-0.00442026	0.00162841		-0.00754628	0.00424832	-0.000302547	0.00256579
	0.00614702	0.00460024	0.0046229	0.00144722		0.00351595	0.00329151	-0.00196356	0.00196137		-0.00472191	0.00275436	0.00301403	0.00350476
	0.00952122	0.00417877	0.0015755	0.00133852		0.00389275	0.00340731	-0.0041109	0.00365517		-0.00016487	0.00350172	-0.00287111	0.00283941
	0.00657987	0.00354089	0.00275258	0.00179579		-0.00069043	0.00294534	-0.00500625	0.00190335		-0.00152044	0.003231	0.00267856	0.00239838
	0.00593442	0.00349247	0.00266524	0.00155041		-0.00204138	0.00361004	-0.0092294	0.00240784		0.00152478	0.00368662	0.00395193	0.00322765
	0.00633955	0.00425853	0.00204023	0.00157431		-0.00207449	0.00265269	-0.0066837	0.00321535		0.00256534	0.00201922	0.000666049	0.00271012
	0.00754528	0.00315246	0.000549178	0.00152271		1.36336e-05	0.00285715	-0.00854712	0.00304144		-0.00126123	0.00407425	-0.000352163	0.00265803
	0.005371	0.00345818	-0.00123446	0.00164021		-5.73283e-06	0.00265873	-0.00538829	0.00307424		0.00283834	0.00333344	0.00323618	0.00182181
	0.00709709	0.00275956	-0.00203443	0.00156594		0.00222135	0.00324973	-0.00575873	0.00388108		0.000762376	0.00277182	-0.00395323	0.00195224
	0.0064255	0.00283543	-0.00243055	0.0020679		0.00378943	0.00263309	-0.00631467	0.00296574		-0.00557136	0.00291313	0.00120791	0.0020097
	0.00611789	0.00271192	-0.00340426	0.00181426		0.00770306	0.00250709	-0.00900213	0.00281045		-0.00324903	0.00329016	-0.000800973	0.00119913
	0.00348014	0.00187828	-0.0023937	0.00162631		0.00413097	0.00290488	-0.00811892	0.0028995		-0.000675784	0.00387601	0.00173084	0.00241232
	0.00322901	0.00259731	-0.00294102	0.00188371		0.00304487	0.00230603	-0.00876535	0.00413304		0.00261402	0.00363677	0.00146919	0.00252577
	0.00281262	0.00256942	-0.00191091	0.00212353		0.000202024	0.00405751	-0.0100908	0.00405555		-0.00580159	0.00216335	-0.00190747	0.00196515
	0.00242082	0.00164519	-0.0047258	0.00233771		0.00515262	0.00236462	-0.0118248	0.00425916		0.00132365	0.00078048	-0.00177	0.0036091
	0.001447	0.00144558	-0.00510089	0.0026302		0.00493559	0.00199542	-0.00500493	0.0052188		-0.00223695	0.00179418	-0.00111316	0.00265752
	0.00413831	0.00137569	-0.00201853	0.00248248		0.00642568	0.00131118	-0.00686672	0.00480308		-0.000238805	0.00381825	-0.00486091	0.00255606
	0.00375251	0.00199805	-0.00321929	0.00266971		0.00591383	0.00277019	-0.00775285	0.00386545		0.00232611	0.00474694	-0.00182481	0.00260205
	0.00141601	0.00138534	-0.00462076	0.00276465		0.00312053	0.00242183	-0.00515869	0.00424489		4.52996e-05	0.00162509	-0.00331814	0.0026936
	0.00204393	0.00178879	-0.00362824	0.00297985		0.00469489	0.00221527	-0.012308	0.00460406		-0.00394266	0.00368726	-0.0012728	0.00408988
	0.00410735	0.00153083	-0.00307659	0.00322047		0.00501262	0.00301431	-0.00475601	0.00434838		0.000792681	0.00296281	0.00210873	0.00179476
	0.00223033	0.00141186	-0.00430315	0.00346965		0.00750917	0.00492989	-0.00961297	0.00411715		-0.00593799	0.00362705	0.00141193	0.00306747
	0.00165917	0.00172102	-0.00455607	0.0030241		0.0106749	0.00216382	-0.00777715	0.0056142		-0.00660458	0.00540496	-0.00275095	0.00161434
	0.00126579	0.0017591	-0.0064317	0.00279259		0.00486046	0.00404603	-0.00561949	0.00354708		0.00251258	0.00651484	-0.000930154	0.00146422
	0.000893037	0.0024135	-0.00311624	0.00265059		0.00473757	0.0036119	-0.00551484	0.00362893		-0.00698206	0.00321217	-0.00410536	0.00341669
	0.000107663	0.00223963	-0.00409763	0.00342442		0.0023086	0.0036058	-0.002125	0.00405836		-0.00560637	0.00372724	-0.000312851	0.00249156
	-0.000424508	0.00176774	-0.00353845	0.00321581		0.00137457	0.00290677	-0.00608643	0.00387559		-0.00445213	0.0054346	0.00133484	0.00354933
	0.000945055	0.00208026	-0.00396121	0.00305891		0.00621514	0.00368612	-0.00942895	0.00483981		-0.00409065	0.00550482	0.00242254	0.00185287
	-0.000643276	0.00217727	-0.00418351	0.00320623		0.00673676	0.00372022	-0.00661573	0.00413701		-0.00272185	0.00548986	0.000973868	0.00250129
	-0.000523195	0.00249671	-0.00358756	0.00305182		0.00421395	0.002975	-0.00334636	0.00411257		-0.00655135	0.00451499	-0.00180679	0.0022185
	-0.000920353	0.00240776	-0.00268449	0.00312581		0.00427618	0.00357699	-0.00812758	0.00352		-0.00703838	0.00405124	-0.00185193	0.00237486
	0.000535603	0.00269794	-0.00460317	0.00266981		0.00697118	0.00423728	-0.00588506	0.00301881		0.00283009	0.00475806	-0.00194267	0.00298512
	0.000925835	0.00307197	-0.00288775	0.00279141		0.00850782	0.00432544	-0.00502388	0.00440196		-0.00269607	0.00600985	-0.00351687	0.00463718
	-0.00229689	0.00243857	-0.0028125	0.00285104		0.0059635	0.00348784	-0.00653672	0.00435056		0.00252716	0.00388761	-0.00279345	0.00309093
	-0.004071	0.00241304	-0.00162126	0.00221888		0.00848078	0.00320991	-0.00505873	0.00361723		-0.000105409	0.00502358	-0.00250427	0.00277995
	-0.000389082	0.0024986	-0.00116653	0.00245769		0.0108088	0.00286706	-0.006425	0.00385695		4.62124e-05	0.00463481	-0.00117569	0.00294187
	-0.000424983	0.00240892	-0.00481748	0.00198977		0.0068111	0.00299419	-0.00571085	0.0039624		-0.00312427	0.00550525	-0.00150222	0.00158847
	0.00229295	0.00182601	-0.00273171	0.00195493		0.00936348	0.00326985	-0.00585096	0.00381114		0.00214308	0.00507743	-0.0015386	0.00265918
	0.00241259	0.00178097	-0.00401777	0.00199559		0.0104032	0.00311772	-0.00426853	0.00365225		0.000585975	0.0054589	-0.0033086	0.00299815
	0.00408203	0.00201017	-0.00350352	0.00188559		0.00691507	0.00346366	-0.00477441	0.00365898		0.00343033	0.00564215	-0.00205038	0.00188345
	0.00495632	0.00235804	-0.0047616	0.00197386		0.00631916	0.00331396	-0.00571603	0.00413784		-0.00170019	0.00364284	-0.00409667	0.00179654
	0.00597783	0.0017252	-0.0044934	0.00197002		0.0052214	0.00383456	-0.00536445	0.00428377		0.00269763	0.00527815	0.00126656	0.001376
	0.0056272	0.00155372	-0.00230309	0.00166307		0.0039025	0.00320517	-0.0070767	0.00425934		0.000481343	0.00467864	-0.00140557	0.00225947
	0.00563772	0.00205652	-0.00343672	0.00234186		0.0095545	0.00331893	-0.00253338	0.00524909		0.00242041	0.00779569	0.000884263	0.00172292
	0.00476876	0.00218607	-0.0033019	0.00171372		0.00839344	0.00297535	-0.00741641	0.00454324		-0.00187327	0.00502986	-0.000287869	0.00244801
	0.00418958	0.00206999	-0.00454484	0.00164566		0.00890798	0.00302746	-0.00652747	0.00421404		0.00352667	0.00824524	-0.0035099	0.00147854
	0.00668455	0.00285527	-0.00257711	0.00222476		0.00547985	0.00227415	-0.00832814	0.0058388		-0.00252141	0.00511679	-0.00240392	0.00287138
	0.00727766	0.00237068	-0.00361728	0.00221649		0.00647706	0.00306666	-0.0118002	0.00391476		-0.00165363	0.00518281	-0.00214095	0.00127582
	0.00595111	0.00304055	-0.00554498	0.00217778		0.0158227	0.0031128	-0.0132724	0.00606666		-0.00404605	0.00499386	-0.00710375	0.00471674
	0.00715121	0.00286003	-0.00488158	0.00275137		0.0116628	0.00316986	-0.0103614	0.00613386		-0.00174564	0.00494733	-0.00329872	0.0015217
	0.00391484	0.00239751	-0.00397153	0.00233432		0.00928564	0.00336984	-0.0112958	0.00473519		-0.00275878	0.00607651	-0.000426309	0.00292116
	0.0027521	0.00203776	-0.00381128	0.00265115		0.00430581	0.00169703	-0.00921419	0.00485079		1.17067e-05	0.00472031	-0.000794021	0.00364751
	0.00362274	0.00165543	-0.000993843	0.00312749		0.00667864	0.00259697	-0.0114537	0.00612943		-0.000137171	0.00612884	-0.00377739	0.00122282
	0.00285276	0.00235793	-0.00317449	0.00267653		0.00671771	0.00304976	-0.0116192	0.00576613		0.00120754	0.00505648	-0.00284209	0.00237099
	0.00216387	0.0018833	-0.00408048	0.00287323		0.00274905	0.004837	-0.0110511	0.0058963		-0.000938068	0.00423851	-0.000171767	0.00236257
	0.00214544	0.00202495	-0.00457512	0.0026921		0.00597997	0.00414154	-0.00963569	0.00509189		0.00281304	0.00513427	-0.00108129	0.00210143
	0.00145303	0.00270824	-0.00417324	0.00327462		0.00646364	0.0041715	-0.00852389	0.00474358		0.000354577	0.00368343	-0.00366023	0.00197327
	6.12141e-05	0.00237787	-0.00321213	0.00291265		0.0057339	0.00362772	-0.00897616	0.0049708		-0.00471318	0.00169127	-0.00123854	0.00279973
	-0.000390935	0.00266041	-0.00474829	0.00261123		0.00607383	0.00360549	-0.0115574	0.00439428		0.000596055	0.00453437	-0.00334005	0.0018649
	-0.00189019	0.00299992	-0.00333944	0.0024837		0.00321735	0.00275231	-0.0074955	0.0046136		-0.00372717	0.00575764	-0.00218181	0.00334231
	-0.0024614	0.00298015	-0.00138751	0.00257288		0.00529383	0.003814	-0.0129959	0.00513045		-0.00340537	0.00385621	0.00158046	0.00273575
	-0.00313093	0.00298799	-0.00208771	0.0018168		0.00319047	0.00334465	-0.0108069	0.00450273		-0.00133497	0.00609594	-0.00470901	0.00219885
	-0.00181923	0.0029139	-0.00286966	0.00251394		0.00487919	0.00246668	-0.0100158	0.00539728		-0.00411469	0.00493067	0.00434038	0.00451057
	-0.00489284	0.00322977	-0.00118086	0.00223478		0.00506598	0.00336767	-0.00864633	0.00411925		-0.00480291	0.00492355	0.00298471	0.00328131
	-0.00341321	0.00309663	-0.00231032	0.00272496		0.00799206	0.00453302	-0.011387	0.00572624		-0.00596015	0.0045786	-0.000429645	0.00431491
	-0.00262369	0.00313074	-0.00331909	0.00247311		0.00909166	0.00426033	-0.0117643	0.00509222		-0.00527668	0.00417908	0.00601563	0.00311121
	-0.00390763	0.00327059	-0.00199751	0.0022743		0.00413082	0.0043096	-0.00757015	0.00456355		-0.0014208	0.00572317	-0.00865548	0.00339432
	-0.00428355	0.0030178	-0.00128032	0.00227642		0.00366155	0.00390411	-0.0117608	0.00444374		-0.00705074	0.00488685	-0.00211583	0.00266857
	-0.00101841	0.00296503	-0.00242036	0.0023763		0.000807941	0.00457223	-0.0127053	0.00459385		-0.000817849	0.00455086	-0.00803569	0.00225939
	-0.00345811	0.00226049	-0.00177234	0.00247865		0.0048237	0.00382147	-0.0127456	0.00457939		-0.00298562	0.00424182	0.000261369	0.00175194
	-0.00248701	0.00288099	-0.00327531	0.00216472		0.00739176	0.00246648	-0.00904823	0.00414495		-0.00349655	0.00406191	-0.000945221	0.00281057
	-0.00146143	0.00308113	-0.00173665	0.00274699		0.00733645	0.00319336	-0.00872928	0.00341005		-0.000184639	0.00359789	-0.00349654	0.00467875
	-0.00153649	0.00316514	-0.00272499	0.00213055		0.00547068	0.00386494	-0.00861158	0.00383847		0.00219237	0.00328638	0.000486394	0.00229399
	-0.00229441	0.00286658	-0.00360578	0.00185773		0.00322545	0.00345436	-0.00696845	0.00419227		-0.000530834	0.00291821	0.00511191	0.00316702
	-0.00115788	0.00323154	-0.0019918	0.001734		0.00779578	0.00345716	-0.00964697	0.00374546		-0.00445736	0.00270399	-0.000725925	0.00270499
	-0.00201563	0.00302124	-0.00168769	0.00237474		0.00563819	0.0035768	-0.0095309	0.00418055		-0.00279018	0.00308396	-0.00104862	0.00346813
	-0.00102102	0.00189464	-0.000425916	0.00165604		0.0070403	0.00328378	-0.00635633	0.00378097		0.0023848	0.00390943	0.00191773	0.00164799
	0.000798247	0.0021238	-0.00106088	0.00220419		0.00681147	0.00298749	-0.00548999	0.00261512		-0.00500236	0.00447921	-0.00213954	0.00199664
	0.000297041	0.00204493	-0.0013705	0.00175726		0.00484333	0.00341541	-0.00477042	0.0025815		0.00121243	0.00517489	-0.00245735	0.00189842
	0.0021354	0.00175791	-0.00157917	0.00160921		0.00771501	0.00417315	-0.00640287	0.00294101		-0.00313598	0.00421594	-0.00167615	0.00272988
	0.00322796	0.00126665	-0.00321114	0.00201731		0.0116249	0.00266313	-0.00112228	0.00306745		-0.00815252	0.00520175	-0.00550405	0.00223789
	0.00328633	0.0017146	-0.000449399	0.00180429		0.0107688	0.0030473	-0.00398527	0.00161106		-0.00131994	0.00549812	-0.00224703	0.00389241
	0.00529664	0.00157235	-0.00119466	0.00152336		0.0105591	0.00302784	-0.00333283	0.00143971		0.000788912	0.00385059	-0.000449424	0.00342983
	0.0014394	0.00178448	-0.0013647	0.00178659		0.0110773	0.00284347	-0.00622241	0.0028725		-0.00115882	0.005475	0.00118927	0.00214654
	0.00169644	0.00242599	-0.00319888	0.00125228		0.0108093	0.0024136	-0.00238323	0.00403756		-0.00116066	0.00653087	-9.23998e-05	0.00183438
	0.00160283	0.00221705	-0.00246324	0.0012722		0.00639164	0.00374064	-0.00379775	0.00241071		-0.00511615	0.00531472	-0.00567784	0.00330607
	0.00145826	0.00215799	-0.00287181	0.00150066		0.00686777	0.00390093	0.00106078	0.0020596		-0.00372451	0.00523973	-0.00245665	0.00234432
	-0.00055971	0.00237196	-0.00288424	0.00117507		0.00489251	0.00431566	-0.0013328	0.00271694		-0.00301815	0.00202987	-0.00105905	0.00255025
	-0.000764509	0.00202825	-0.0020451	0.00142088		0.00535098	0.00319173	-0.000256109	0.00262988		-0.000913211	0.00510636	-0.000369312	0.00425021
	-0.00294145	0.00265139	-5.17797e-05	0.00169583		0.00478949	0.00389374	-0.00192923	0.00203877		-0.00620338	0.00556565	-0.0033939	0.0037762
	0.000818915	0.00296384	-0.00178772	0.00145087		0.00462799	0.00382544	-0.000477331	0.00262497		-0.00151039	0.00517639	0.000684188	0.00285515
	-0.00348339	0.00275994	-0.00159498	0.00145443		0.00739347	0.00437956	0.0025832	0.00213822		-0.00341901	0.00510323	-0.00242071	0.00167875
	0.00025081	0.00310865	-0.000194977	0.00128215		0.0055632	0.00389328	-0.000286634	0.00201201		0.00111575	0.00474108	-0.0082821	0.00349366
	0.000776462	0.00314498	-0.00227062	0.00136469		0.005125	0.00382463	-0.00118494	0.00208737		-0.00501004	0.00586592	-0.00368374	0.00361757
	0.000518321	0.0024448	0.000286987	0.00160505		0.00462981	0.00436044	-0.00222078	0.00190451		-0.00130848	0.00333603	-0.00413521	0.00364051
	-0.00278298	0.00210258	-0.000468433	0.00198682		0.0114782	0.00422862	0.00259592	0.00267446		-0.00672134	0.00357891	-0.00285162	0.00341298
	-0.000171883	0.00259431	-0.000657043	0.00157446		0.0111945	0.00303321	-0.00363117	0.00346099		-0.00109365	0.00571026	-0.0019137	0.00372261
	-0.00116192	0.00314461	-0.00357094	0.00142396		0.0102671	0.00299955	-0.00618646	0.00389273		-0.000325526	0.00458157	-0.00300126	0.00301737
	0.000651324	0.00268685	-0.00108587	0.0014345		0.00986147	0.00345426	-0.00201602	0.00217454		-0.0072785	0.00489494	-0.00024942	0.0025735
	0.00259533	0.00272004	-0.00357607	0.0016313		0.00640947	0.00315701	-0.00800371	0.00363453		-0.00191915	0.00471081	0.000206482	0.00374274
	0.00147548	0.00258048	-0.00356763	0.00201984		0.0110821	0.00273427	-0.00558198	0.00329339		0.000693493	0.00503019	-0.00565342	0.002705
	0.00455367	0.0025023	-0.00184124	0.00190077		0.00869692	0.00377546	0.00159501	0.00322756		0.00125292	0.00516	0.000318779	0.00403228
	0.00275376	0.00322606	-0.00335464	0.00182276		0.011238	0.00403257	-0.00389174	0.00281822		0.00786308	0.00604669	-0.000910583	0.00291647
	0.00156872	0.00353705	-0.00176573	0.00138813		0.00810296	0.00326353	0.00152878	0.00184252		-0.000163575	0.00638969	0.000574615	0.0043423
	0.00340033	0.00348674	-0.00186163	0.00163409		0.00855068	0.00369798	-0.00140761	0.00187071		-0.000724826	0.00548453	-0.00399218	0.00240112
	0.000947194	0.00295937	0.000182783	0.00118787		0.00976904	0.00344478	0.00180654	0.00146676		-0.000603374	0.00271689	0.00215556	0.00527079
	0.00428976	0.00262078	0.000247906	0.00123616		0.0137636	0.00422704	0.00380374	0.00179392		0.00339226	0.00290765	-0.00270552	0.00627381
	0.00245512	0.0025499	0.000338334	0.00149268		0.00560215	0.00347807	0.00326159	0.00169818		0.00371227	0.00412792	0.000192066	0.00154781
	0.00416476	0.00221171	0.000156779	0.00152119		0.0108363	0.00324363	0.00178277	0.00131922		-0.0037676	0.00302567	0.000772463	0.00207774
	0.00529093	0.00250353	0.00202976	0.00119692		0.00534461	0.00391042	0.000782198	0.00181436		0.00234433	0.0036285	0.000332071	0.00501777
	0.00310342	0.00233638	0.000310543	0.00237389		0.00833286	0.00379042	0.00312867	0.00147584		8.26667e-05	0.00209336	-0.00694665	0.00477169
	-0.000247684	0.00262479	-0.000840808	0.00219729		0.00855377	0.00419746	0.000832417	0.0020844		0.00403802	0.00431368	0.000974079	0.00402918
	0.000126531	0.0031743	-0.0026599	0.00251344		0.0026098	0.00439395	0.00232128	0.00146889		-0.00435152	0.00339372	-0.00157039	0.00308256
	-0.000412482	0.00281787	-0.00121785	0.00171849		0.0012764	0.00378435	-0.00065902	0.00224721		0.000430639	0.0041336	-0.000581858	0.00581037
	0.0024553	0.00304294	-0.0012381	0.00177078		0.00375759	0.00405075	0.00194046	0.00217648		-0.00626364	0.00450711	-0.00833786	0.00323145
	0.000610759	0.00246867	-0.00221141	0.00204612		0.00385497	0.0051205	-0.000703275	0.00201106		-7.43999e-05	0.00591348	-0.0064838	0.00261137
	0.000397102	0.00279167	-0.00404047	0.00129819		0.00313269	0.00506336	-0.00309187	0.00184227		0.000303292	0.00408967	-0.000935369	0.0023501
	-0.00125467	0.00287	-0.00187397	0.00177476		0.0063964	0.0034755	-0.00330438	0.00231462		-0.00367543	0.00354301	-0.00698938	0.00365481
	-0.000858062	0.00314485	-0.003386	0.00130026		0.00298735	0.00545206	0.000274883	0.00174517		-0.00413273	0.00329411	-0.00716283	0.00348359
	-0.00122928	0.00302851	-0.000556287	0.00136027		0.00504945	0.00329114	0.000683343	0.00254479		3.16191e-05	0.00326265	-0.00418879	0.00237977
	-0.00327404	0.00333609	-0.0022062	0.00145899		0.000625419	0.00389734	-0.00413132	0.00272169		-0.00672361	0.00490197	-0.00493997	0.00116336
	-0.00218486	0.00312537	-0.00283132	0.00146533		0.000614732	0.00372175	-0.00262017	0.00171328		0.00108436	0.00418802	0.000142683	0.00212283
	-0.00313528	0.00324747	-0.00437481	0.00133144		-0.00120315	0.00472951	0.000854034	0.00199522		0.00117302	0.00511314	-0.00339893	0.0040914
	-0.00314737	0.00344887	-0.00415848	0.00183757		-0.000434883	0.00420436	-0.00224474	0.00207556		0.00436919	0.00590291	-0.00380831	0.00211086
	-0.00306138	0.0034157	-0.00159174	0.00196149		-0.00173156	0.00488281	0.00279281	0.00135369		-0.00207646	0.00280909	-0.0046741	0.00290913
	-0.00371782	0.00363058	-0.00216153	0.00151166		-0.00419044	0.00493237	-0.00100946	0.00238404		0.00299113	0.00404521	-0.00197063	0.00182856
	-0.00719547	0.00454219	-0.00155622	0.00128595		-0.00530405	0.00560463	0.00147442	0.00106268		0.00413442	0.00330121	0.000132553	0.00253546
	-0.00453197	0.00452245	-0.0018143	0.00157987		-0.00612457	0.0053164	0.00123258	0.00195306		0.00239165	0.00316904	-0.0055503	0.00326863
	-0.00591651	0.00441986	-0.00117253	0.00150316		-0.00342951	0.00583135	9.80359e-05	0.00178853		-0.00189545	0.0072722	-0.00271185	0.00329941
	-0.00429534	0.00433164	-0.00170512	0.00154695		-0.0010995	0.00492275	0.00445758	0.00204897		0.00256948	0.00519566	-0.00358122	0.00296809
	-0.00616631	0.00461509	-0.000433847	0.00136366		-0.00200027	0.00514437	0.00285527	0.00143359		-0.000910861	0.00359597	-0.00634935	0.00466141
	-0.00495024	0.00414536	-0.00150372	0.00145226		-0.00364762	0.00600144	0.0036642	0.00253166		-0.00597221	0.00475363	-0.00368061	0.00314646
	-0.0060732	0.0042313	-0.00268165	0.00167456		-0.00492205	0.00476029	0.00302314	0.00282079		-0.000638658	0.00357048	-0.00355821	0.00437149
	-0.00498879	0.0041482	-0.00289434	0.00143813		-0.000938216	0.0051587	0.00461863	0.0016639		-0.00176222	0.00537263	-0.000735013	0.00167152
	-0.0054935	0.00439278	-0.000390396	0.0015503		-0.000672242	0.00423004	0.00524459	0.00253204		-0.00192188	0.00589942	-0.00139558	0.00232465
	-0.00592837	0.00484485	-0.000662146	0.00134164		-0.00258429	0.00476996	0.0018114	0.00198571		-0.00193828	0.00441295	-0.004996	0.00313684
	-0.00429414	0.00422608	-0.0027268	0.00213629		0.00107068	0.00494683	0.00450747	0.00187433		0.000117354	0.00390161	0.000851803	0.00281032
	-0.00540344	0.00328446	-0.000981413	0.00126263		0.00357435	0.00433233	0.00703811	0.00146369		-0.00168321	0.00418525	-0.00114529	0.00379448
	-0.00204349	0.00262315	0.00303264	0.00161205		0.00339993	0.00397535	-0.00103068	0.00183829		0.00120006	0.00543423	-0.00361046	0.00208036
	-0.000815205	0.00247458	0.00127	0.00109575		0.00419544	0.00346518	0.00345556	0.00210985		-0.00107458	0.00483544	0.000979581	0.00246199
	-0.00229915	0.00217709	0.00160143	0.00101509		0.00235495	0.00402657	0.000656494	0.00313777		0.00322952	0.00490892	-0.00472336	0.00231716
	-0.00207785	0.0020496	0.00205558	0.00134741		0.00367809	0.00363505	0.00167021	0.00266607		0.00174844	0.00362354	-0.00143023	0.000567304
	0.00023703	0.00194803	-5.52514e-05	0.001349		-0.00288158	0.00321069	-0.00322206	0.00199443		-0.00582757	0.00543896	0.00320049	0.00284578
	-0.00281436	0.00238055	-0.00219917	0.00160933		0.00160022	0.00311216	0.00179691	0.00213196		-0.00384777	0.00466429	-0.00140572	0.00141261
	0.00062775	0.00165775	-0.00331544	0.00149903		-0.00124278	0.00429644	-0.00258872	0.00185367		0.00440294	0.00571123	-0.00139239	0.0032225
	0.00140714	0.0019929	-0.00101111	0.00139643		-0.00218169	0.00413406	-0.00211746	0.00238723		-0.00103313	0.0042864	-0.00262063	0.00332051
	0.00141512	0.00238458	-0.00172716	0.00142107		-0.000645921	0.00441976	0.000581461	0.00287632		-0.00262297	0.00543753	-0.000486341	0.00254504
	0.00118432	0.00155089	-0.00182824	0.00139201		0.00082635	0.00423923	-0.00196933	0.00222965		0.000774401	0.00412714	0.00210905	0.00340268
	-0.000459898	0.00213146	-0.0018214	0.00174578		0.00157278	0.00482903	0.0005206	0.0029417		-0.00389599	0.00483549	-0.00374429	0.00208886
	-0.000406703	0.00103908	0.000646054	0.0020177		-0.000250684	0.00458453	0.00138635	0.00176602		0.00021565	0.00430665	-0.00424298	0.00292612
	-0.00108542	0.00239218	0.000356372	0.00215993		-0.00124619	0.00491861	0.00278985	0.00133571		1.86808e-05	0.00216121	-0.00165996	0.000676823
	-0.00165514	0.00202665	0.000214147	0.00234681		-0.00392537	0.00460511	0.00286899	0.00290723		-1.82372e-05	0.00420685	-0.00408025	0.00220675
	0.000307033	0.00255141	-0.000815287	0.00170853		-0.00264103	0.00550079	0.00191277	0.00229199		0.000796111	0.0026863	-0.00291905	0.00360884
	-0.00208742	0.00294452	0.00159756	0.00200657		-0.00293671	0.00566803	0.00159286	0.0016438		-0.0035604	0.0053982	-0.00303314	0.00241167
	-0.00299159	0.00269682	0.0003476	0.00193717		-0.00423607	0.00581434	-0.00138223	0.0017946		0.000741849	0.00401617	-0.00518768	0.0018269
	-0.0026929	0.00342669	0.00101682	0.00176188		-0.00411905	0.00526713	6.7371e-05	0.00168156		0.000280512	0.0026448	-0.00810358	0.00317432
	-0.00196574	0.0031997	0.000639626	0.00115976		-0.00356224	0.00518069	-0.000221586	0.00120293		0.00042676	0.00475314	0.000493855	0.00250663
	-0.0016643	0.0033315	-0.000194203	0.00164868		-0.00136326	0.00660387	0.00251406	0.00220817		-0.00541969	0.00401483	-0.0064526	0.00189516
	-0.00345708	0.00329597	0.00111594	0.00141652		-0.00242717	0.00626982	-6.53728e-05	0.00131193		-0.00669965	0.00461325	-0.00828729	0.00266742
	-0.00325023	0.0036922	0.00181575	0.00125417		-0.00507489	0.00606102	-0.000894614	0.0017053		-0.00617779	0.0025837	0.00131726	0.00396081
	-0.00268474	0.00308496	0.00178245	0.00179624		-0.00396496	0.00542629	0.00558264	0.00289248		-0.00550082	0.00439745	-0.00414964	0.00401232
	-0.000615704	0.00310791	0.00160166	0.00187548		-0.00326315	0.00530805	0.00411323	0.00184077		0.00455114	0.00533766	-0.00196104	0.00226764
	-0.0031601	0.00303663	0.00268709	0.00308239		-0.000484542	0.00494789	0.00267655	0.00145528		0.00304651	0.00501307	-0.00412684	0.00191527
	-0.00110833	0.00251335	0.00420821	0.00265829		-0.00154909	0.00514756	-0.000517319	0.00242286		-0.00169684	0.00266995	-8.0559e-05	0.00354598
	-0.0021575	0.00200581	0.00376296	0.00232444		-0.00199539	0.00454176	-0.00188084	0.000983315		-0.00391686	0.00583062	-0.00344814	0.00312501
	-0.00260323	0.00193754	0.00304218	0.00160574		-0.000399601	0.0045377	-0.000153205	0.00224597		0.0022691	0.00292068	-0.00373674	0.00353467
	-0.00337865	0.0021984	0.00129161	0.00175494		0.00293867	0.0042901	-0.00132134	0.00218472		0.002398	0.0028484	-0.00447966	0.00318384
	-0.004047	0.00247834	0.000455924	0.00289512		0.00138021	0.00506919	-0.00208019	0.00189662		-0.00117584	0.00364109	-0.00332722	0.00605146
	-0.00178548	0.00177899	0.00101882	0.00263649		0.00249935	0.00486249	0.000721064	0.00230035		0.000224236	0.00274988	-0.00896557	0.0046918
	-0.00186419	0.00234513	0.00153843	0.00256675		-0.00106976	0.00493753	-0.0009864	0.00182459		0.0022269	0.00311658	-0.00904702	0.00443703
	0.000829796	0.00203884	0.000452106	0.00251929		0.000362614	0.00412964	0.0020413	0.00210238		0.00305807	0.00438043	-0.00628571	0.00338697
	-0.000220951	0.00141282	-0.000843352	0.00243835		-5.93846e-05	0.00407115	-0.00215047	0.00162626		0.00475654	0.00361591	-0.00122764	0.00291742
	0.000485051	0.00136204	-0.00138261	0.00199249		0.000211061	0.00403745	-0.00114383	0.00214941		-0.00381161	0.00381327	-0.00178245	0.0013414
	-0.00153117	0.00186088	0.00101327	0.00203533		0.00134993	0.00409795	-0.0023335	0.00135768		0.00907213	0.00417844	-0.0049701	0.00173747
	-6.03847e-05	0.00185875	-0.00363666	0.00187732		0.0035452	0.00421585	0.000176304	0.00136386		0.00215938	0.00425547	-0.00205148	0.00272169
	-0.00149466	0.00159334	-0.00281158	0.00162418		-0.000837152	0.00404365	0.000307118	0.00161137		-0.00526542	0.00327417	-0.00361592	0.00244134
	-0.000851376	0.00260357	-0.00186139	0.00194237		-0.0021403	0.00316037	-0.000970546	0.00164747		-0.0082458	0.00300851	0.000224052	0.00229144
	-0.00107006	0.00192399	-0.00189034	0.00135215		0.00202736	0.00302836	0.000951755	0.00221905		-0.00145228	0.00620099	-0.00327301	0.00218111
	-0.000130409	0.00242699	-0.00384422	0.00157059		-0.00269242	0.00410356	-0.00219201	0.00224245		-0.004526	0.00539604	-0.00401987	0.00248174
	-0.000839795	0.0019648	-0.00442062	0.00230841		0.00225822	0.00256595	-0.00136109	0.00249432		-0.00185643	0.00328439	0.000141431	0.00405549
	-0.00337047	0.00279103	-0.00197553	0.00216106		0.000939476	0.00344368	-0.0039368	0.0020684		-0.00598971	0.00268045	0.00132792	0.00247344
	-0.00231635	0.00278882	-0.000179251	0.0020209		-0.00268921	0.00343026	0.000653726	0.00178217		0.00185186	0.00428021	1.82841e-05	0.0037891
	-0.00388457	0.00276758	-0.00162169	0.00186527		-0.000235913	0.00260902	0.000826816	0.00266604		0.000472567	0.00345946	0.000112858	0.00217341
	-0.00247885	0.00289542	-0.00269623	0.00207966		-0.00459891	0.00308218	-0.0024004	0.00258312		0.000557239	0.00420061	0.000340224	0.00163566
	-0.00386981	0.00263334	-0.00156647	0.00168688		-0.00513376	0.00411624	-0.00166011	0.00311835		0.00189464	0.00480073	0.00135462	0.00352115
	-0.00389407	0.00260884	-0.00169064	0.00189534		-0.00114956	0.00315808	-0.00302866	0.00223054		-0.0110673	0.00227136	-0.000505411	0.00352182
	-0.00295709	0.00261917	-0.00526749	0.00160494		-0.00427287	0.00229657	-0.00044184	0.0028229		0.00409828	0.00352297	-0.0046521	0.00157846
	-0.00476924	0.00320294	-0.00520545	0.00223507		0.00188603	0.00348344	0.000942863	0.00277829		-0.00618662	0.00281756	-0.00284437	0.00310427
	-0.0038042	0.00299731	-0.00150358	0.00224774		-0.00209915	0.00261491	0.00199047	0.00247063		-0.000301783	0.00375964	-0.00037383	0.00247145
	-0.00285817	0.00305408	-0.00167662	0.00197016		0.00112602	0.00254121	0.00132231	0.00187475		-0.000809452	0.00423573	-0.00256193	0.00140487
	-0.00372456	0.00259826	-0.00155291	0.00217388		4.91762e-05	0.00308208	0.000507281	0.00201313		-0.00604363	0.00396158	-0.00554355	0.00403181
	-0.00576104	0.00300122	-0.000786425	0.00166705		0.00101048	0.0017344	-0.00210524	0.00257771		-0.0055904	0.00352275	-0.000470968	0.00216399
	-0.00364396	0.00292368	-6.86275e-05	0.00172366		-0.00225418	0.00320178	-3.64446e-05	0.00270804		-0.00126062	0.00357055	-0.0028905	0.00178304
	-0.00429877	0.00291399	-0.000974411	0.00166872		-0.00189118	0.00205061	-0.000576954	0.0024983		-0.00435353	0.00499308	-0.00782441	0.00422847
	-0.00353746	0.00273831	-0.00120199	0.00254497		-0.00182221	0.00189479	-0.000176199	0.00263857		-0.0046701	0.00305403	-0.00115942	0.00375424
	-0.00280466	0.00256966	0.00235513	0.00243799		0.000741391	0.00276739	0.000925123	0.0015625		-0.00160753	0.00379985	-0.00568763	0.00263723
	-0.00351071	0.00329313	-7.16085e-05	0.00206917		-8.53049e-05	0.00302743	-0.00298104	0.00200445		0.000648218	0.0043835	-0.00383666	0.00282549
	-0.00464909	0.00323219	-0.00373166	0.00196532		0.00550163	0.00344099	0.0020129	0.00259786		-0.00589939	0.00384047	-0.00891256	0.00295911
	-0.00395908	0.00300857	-0.00188505	0.00151246		8.03805e-05	0.00438164	-0.000941391	0.0014044		-0.00243241	0.00388713	-0.00312139	0.00475842
	-0.00469194	0.00316427	-0.00272431	0.00123805		0.00427795	0.0037592	-0.0017455	0.00243271		-0.000501324	0.00382165	-0.00291926	0.00307042
	-0.0045935	0.00276464	-0.00474895	0.0018112		0.00287133	0.00426857	0.00124992	0.00259695		-0.00207673	0.00424903	-0.00048705	0.00308838
	-0.00682823	0.00329038	-0.00286398	0.00140757		0.00381525	0.00302699	0.000103497	0.00333026		-0.000963142	0.00471325	-0.00204291	0.00336548
	-0.00270165	0.0028896	-0.00522281	0.00157115		0.00327589	0.00298614	-0.0010626	0.00254263		0.000262302	0.00497237	-0.00245797	0.00333916
	-0.00538815	0.00325253	-0.00126437	0.00125705		0.00189956	0.00302014	-0.00204518	0.00343254		-0.00426747	0.0050617	-0.00527256	0.00239511
	-0.00398061	0.00342908	-0.00121324	0.00180328		-0.00241795	0.00318352	-0.00306384	0.00293944		0.00188736	0.00338649	-0.000940164	0.00291436
	-0.00583623	0.00338047	-0.000547905	0.00196388		0.000880637	0.0029311	-0.00349555	0.00302087		-0.00717932	0.00398539	-0.00343309	0.00271522
	-0.00703649	0.00388544	-0.00190208	0.00200643		-0.00289577	0.00186759	-0.000320957	0.00183322		-0.00423038	0.00443526	-0.00282284	0.00240897
	-0.0031051	0.00401421	-0.00196501	0.00229134		-0.000807876	0.00249083	0.000990236	0.00360597		-0.00493214	0.00313929	-0.0022722	0.003102
	-0.00649894	0.00454651	-0.0037059	0.00192277		0.000724925	0.00321192	-0.00152444	0.00320474		-0.0023594	0.00155428	-0.00264708	0.0033105
	-0.00718094	0.00425359	-0.00115366	0.00202143		-0.00059825	0.00307828	-0.00285219	0.00344558		-0.00693842	0.00476939	-0.000991391	0.00119284
	-0.00596672	0.00429361	-0.00243069	0.00180605		-0.000734864	0.00289694	-0.00220367	0.00245999		0.000564276	0.00373784	0.00346696	0.00249382
	-0.00682957	0.00435831	-0.00200543	0.00138643		0.00316245	0.00300403	-0.00267334	0.00313993		-0.00491481	0.00376818	-0.0030936	0.00140068
	-0.00433723	0.00486022	-0.00117986	0.0025464		0.00386891	0.00197712	-0.00109417	0.00308016		-0.000703586	0.00205938	-0.00137411	0.00301556
	-0.00615868	0.0042142	-0.00302026	0.00195494		0.00426199	0.00286054	-0.00549843	0.00397332		0.00441229	0.00580078	0.000450116	0.00485914
	-0.00543662	0.00496095	-0.00448821	0.00247196		0.00165731	0.00288175	-0.00369941	0.00343119		0.00606184	0.00306318	0.00130107	0.00282066
	-0.00603496	0.00429711	-0.0035895	0.00169717		-0.00315049	0.00261131	-0.00452847	0.00296064		-0.0052352	0.0012611	-0.00382303	0.00164312
	-0.00387338	0.0036003	-0.000953026	0.00189535		-0.000277216	0.00382496	-0.00248401	0.0033743		-0.00445912	0.00385131	0.00513312	0.00315786
	-0.00594445	0.00382355	-0.00224413	0.00167238		0.00472224	0.00238048	-0.000924516	0.0032642		0.00575824	0.00333013	0.000638478	0.00248173
	-0.00483228	0.00329248	-0.00143629	0.00138591		0.00380775	0.00234447	-0.00060293	0.00236085		0.0033399	0.00439611	0.00081495	0.00259531
	-0.00527885	0.00413135	-0.00192614	0.00171048		0.00343992	0.0030803	0.00420147	0.0017981		-3.0154e-05	0.00294556	-0.000529389	0.00229206
	-0.00485501	0.00388864	-0.00168066	0.00141192		0.00115394	0.00296029	0.000341609	0.00271045		-0.0067575	0.00320851	-0.00558918	0.00257233
	-0.00651858	0.00402846	-0.000562425	0.00146249		0.000621524	0.00173637	0.00345579	0.002291		0.00232682	0.00487465	0.00321902	0.00451138
	-0.00492801	0.00396656	-0.000118728	0.00140115		0.00281198	0.0033978	0.00128537	0.00208437		-0.00112788	0.00244297	0.00119911	0.00249919
	-0.00478822	0.00386708	1.1419e-05	0.0012422		0.00618875	0.00179659	-0.000202297	0.0020028		-0.00210661	0.00441005	0.00158842	0.00410234
	-0.00504931	0.00357515	-0.00211036	0.00141872		0.00147988	0.00239116	6.24197e-05	0.00194834		-0.00514753	0.00421446	0.00195304	0.00489476
	-0.00587873	0.00367956	-0.000893832	0.000937916		0.00281776	0.00282769	0.00153091	0.00103248		-0.00592879	0.00538273	0.00265651	0.00308056
	-0.00448649	0.00373831	-0.000824547	0.00151054		0.00498027	0.00397907	-0.00144831	0.00187684		-5.77928e-05	0.00346205	0.000815262	0.00218411
	-0.00404468	0.00341332	-0.000470791	0.00137114		0.00734201	0.00189341	0.00446118	0.00189527		0.000967422	0.00290069	0.00068105	0.00332018
	-0.00226474	0.00331616	-0.000580541	0.00141566		0.00334082	0.0040974	0.00222147	0.00175467		-3.04997e-05	0.00384711	-0.00279444	0.00144697
	-0.000146351	0.00284702	-0.00258067	0.0014159		0.00794609	0.00244525	0.00363017	0.00250869		0.00409698	0.00241809	-0.00184637	0.00381115
	-0.00142687	0.0026764	-0.00396484	0.00123054		0.00506092	0.00534085	0.00345582	0.00356068		-0.00261337	0.00321955	0.00535263	0.00295944
	-4.17327e-05	0.00256591	-0.00217569	0.00143913		0.00537566	0.00312058	0.00472945	0.00170067		-0.000705712	0.00319418	-6.50721e-05	0.00348165
	7.98081e-05	0.00270757	-0.000344068	0.00176025		0.00719807	0.00372041	0.00136711	0.00152909		-0.00283253	0.00368786	-0.00271991	0.000959354
	-0.00205821	0.00290179	-0.00181653	0.00139339		0.00358298	0.00426885	0.00523469	0.00195619		-0.00868957	0.00521206	0.003182	0.00359379
	-0.00210604	0.00318091	-0.00171648	0.00204284		0.000653926	0.00402894	0.00209977	0.00188122		-0.00337229	0.00246807	0.00503508	0.00285533
	-0.00403726	0.0034347	-0.00102934	0.00208037		0.00478629	0.00174859	0.00321961	0.0015207		-0.00112468	0.00357985	-0.00522732	0.00322999
	-0.00364117	0.00350853	-0.00390421	0.00195923		0.00126981	0.00350094	-0.000570615	0.0022708		-0.00366165	0.003754	-0.000263019	0.0024942
	-0.0066551	0.00471956	-0.00171373	0.00174797		0.000316316	0.00347973	0.00176321	0.00258782		-0.00393638	0.00287214	0.00110689	0.00185775
	-0.00350346	0.00439239	-0.00141715	0.00248614		-6.59542e-05	0.0044887	0.0016668	0.00290792		0.000175015	0.00352787	-0.00344795	0.00208218
	-0.00561304	0.00390603	-0.00322766	0.00226009		0.00276631	0.00408724	-0.00225305	0.00310411		0.00303961	0.000953077	0.000847327	0.00227498
	-0.00298572	0.00404897	-0.00171831	0.00214068		0.000469588	0.00395292	0.000573007	0.00177896		0.00164276	0.00386161	-0.000754309	0.00350322
	-0.0046902	0.00402696	-0.00534198	0.00237342		0.00870024	0.00199875	-0.00335974	0.00252476		-0.00223188	0.00165283	-0.00143212	0.00498095
	-0.0044799	0.00414234	-0.0033637	0.00232589		0.0106698	0.00276041	-0.000435299	0.00387152		-0.000908023	0.00428789	-0.00322353	0.00437042
	-0.00264246	0.00385227	-0.00404511	0.00265938		0.00980507	0.00202994	-0.000697748	0.00209789		0.000525924	0.00192722	-0.000916076	0.00299903
	-0.00333248	0.00354044	-0.00388284	0.0026465		0.00701138	0.00233235	-0.00112205	0.00296747		-0.00111108	0.00345515	-0.00146849	0.00458564
	-0.0047694	0.00371899	-0.00315514	0.00171697		0.007837	0.00312979	-0.000204979	0.00250021		-0.00717359	0.00486868	0.0011168	0.000920194
	-0.00288016	0.00372493	-0.00282634	0.00149328		0.00789783	0.00299272	0.000281247	0.00159992		-0.00369528	0.00391007	-0.00274248	0.00236717
	-0.00347123	0.00357375	-0.00118056	0.00187394		0.00912221	0.00323548	0.00274623	0.00109852		-0.00426887	0.00287211	-0.00450805	0.00338529
	-0.00244648	0.00325925	-0.00260208	0.00157961		0.00968896	0.00271009	0.00168825	0.00101832		0.00121765	0.00260392	-0.00210195	0.00404545
	-0.000215507	0.00287626	-0.00169146	0.00196728		0.00536332	0.00285462	0.000928995	0.00192586		0.00164182	0.00507196	-0.00509623	0.002171
	0.000304545	0.00253691	-0.00311728	0.0014317		0.00834329	0.00312251	0.000638331	0.00137543		0.000534832	0.00470511	-0.000975272	0.00320897
	-0.000248541	0.00293048	-0.00289725	0.00155394		0.00989969	0.00214033	0.000624807	0.00171783		-0.00537018	0.00452847	-0.00175132	0.00168443
	-0.00154652	0.002696	-0.00259697	0.00157757		0.010891	0.00237805	0.00232811	0.00198923		-0.00151694	0.00454258	0.000488384	0.00418826
	-0.00276299	0.00306562	0.000296465	0.00134445		0.00958421	0.00276188	0.00318739	0.00294053		-0.00063019	0.00392921	-0.00175559	0.00445258
	0.00019462	0.00294364	0.0014072	0.00145719		0.0115438	0.00444116	0.00115363	0.00163784		-0.00116897	0.00246064	-0.00410147	0.00374813
	-8.6091e-05	0.00325443	0.00115546	0.00146629		0.0136731	0.00500258	-0.00070676	0.00131582		-0.000366268	0.004261	0.000168958	0.00264053
	0.000830162	0.00306001	-0.000769529	0.00100384		0.0112001	0.00385738	0.00165858	0.00158444		-0.00407141	0.00514454	0.00248075	0.00229247
	0.000587075	0.00288087	0.000480184	0.0011161		0.00513971	0.00444264	0.00158064	0.00136489		0.00042734	0.00486533	0.0048581	0.00183844
	0.00083734	0.00235917	0.00031467	0.00129549		0.0149878	0.00787951	0.00269577	0.00118793		-0.00330664	0.00286005	-0.00106389	0.0020286
	0.00431343	0.00358622	0.00150133	0.00124135		0.016688	0.00975496	0.00412443	0.00128305		-0.00197258	0.00497381	-0.00271514	0.00267327
	0.00539579	0.0033033	-0.00111633	0.00132251		0.0131839	0.00973903	0.0025707	0.00212435		0.000377464	0.00385831	-0.00314346	0.00278198
	0.00550112	0.00327998	-0.000868304	0.0012134		0.0162938	0.00863842	0.00353125	0.00152356		0.00282496	0.00505642	0.000878878	0.00301071
	0.00381823	0.00354691	0.000480897	0.00158366		0.012448	0.00768908	0.00204711	0.0014428		-0.00139015	0.00535361	0.000757493	0.00204198
	0.00493615	0.00269252	0.00144021	0.000955284		0.0115037	0.00640365	0.00139197	0.002502		-0.00419777	0.00405227	-0.00121311	0.00193412
	0.00476781	0.00251155	0.00160197	0.00153651		0.00673415	0.00419202	0.00161393	0.00199656		-0.00443592	0.00571587	-0.0041304	0.00177529
	0.00507033	0.00214155	0.000835595	0.00123778		0.00381752	0.00421767	0.000748456	0.00127117		0.00314595	0.00396892	-0.00230873	0.00194519
	0.00460949	0.00249517	0.000133564	0.00120236		0.00922794	0.00485113	0.00199236	0.00215071		0.00367337	0.00358828	-0.000144237	0.00297834
	0.00403196	0.00319963	0.000734281	0.00158898		0.00532372	0.00575678	-0.0017019	0.00223776		0.00500725	0.00311783	-0.0026249	0.00280605
	0.00307775	0.00245471	0.00148428	0.00140759		0.00160722	0.00504817	-0.000666629	0.00304397		-0.000981838	0.0029764	-0.00146127	0.00276246
	0.0060246	0.00282911	0.000941624	0.00117293		0.00102987	0.00415598	-0.00305395	0.00220965		-0.00335828	0.00379595	-0.00350348	0.00186918
	0.00103548	0.00289357	0.00114364	0.0014822		-0.0031525	0.00388134	-0.00131943	0.00146452		0.000982556	0.0030292	0.0047444	0.00572264
	0.00229373	0.00318397	-0.000950062	0.00109678		-0.00501562	0.00433635	0.00286662	0.0021158		0.00254183	0.00440155	-0.00115327	0.000961279
	0.00346112	0.00325426	-0.00191111	0.000933493		0.000702263	0.00273259	-0.00219592	0.00232114		-0.000130173	0.00645018	-0.000518279	0.00295392
	0.00191062	0.00319072	-0.0010983	0.00108487		-0.00242495	0.00337072	0.00240813	0.00205949		-0.00670681	0.00518093	-0.00644427	0.00127987
	-0.000540382	0.00263747	-0.000431869	0.00122768		-0.00752751	0.00351257	0.000590301	0.00193049		0.00198405	0.00362	-0.00208988	0.00233725
	-1.57166e-05	0.00229094	-0.000633277	0.00135185		-0.00673216	0.00316452	-0.000577975	0.00260106		-0.00554664	0.00471909	-0.00143464	0.00192234
	-0.000751592	0.00245199	-0.0019844	0.00118519		-0.00922668	0.00496524	-0.00513147	0.00239083		-0.0022491	0.00396755	0.00136563	0.00256803
	-0.000654409	0.00165571	-0.00173719	0.0019616		-0.00942147	0.0038589	0.000815968	0.00339938		0.00240175	0.00367624	-0.0041958	0.00206626
	-0.00148887	0.0021679	-0.00133269	0.00127895		-0.00915143	0.00435618	-0.00257927	0.00336778		-0.000509567	0.00532168	9.74262e-06	0.00321232
	-0.00391792	0.00247265	-0.00216949	0.00174379		-0.00859555	0.00485381	-0.00360875	0.00240313		-0.00770733	0.00481226	-0.00157593	0.00158227
	-0.000697381	0.00275631	-0.0018343	0.000994286		-0.00882102	0.00440244	-0.00278834	0.00377478		0.000686887	0.00506541	-0.000984229	0.00268868
	-0.00371948	0.00228313	-0.00180134	0.00127288		-0.00705823	0.00533543	-0.00271628	0.00303752		-0.00346696	0.00357016	0.0027216	0.00257273
	-0.0010929	0.0017285	-0.00297675	0.00126979		-0.0079344	0.00447332	-0.00371183	0.00302169		0.000406749	0.00269022	0.00372412	0.00459512
	-0.00286646	0.0021663	-0.0024098	0.0010493		-0.00750147	0.00484529	-0.00111914	0.00275293		-0.00380771	0.00399595	0.00121279	0.00312845
	-0.00204341	0.0023848	-0.00157375	0.00125723		-0.00813812	0.00376364	-0.00283301	0.00403193		-0.00269128	0.00413723	0.000469818	0.00258235
	-0.00164123	0.00243347	-0.00199149	0.00161664		-0.00393378	0.0029698	-0.00714743	0.00414099		0.00178925	0.00233586	-0.00143911	0.00344086
	-0.000160673	0.00179899	-0.00232686	0.00151844		-0.00466389	0.00396013	-0.00907075	0.00376736		-0.00161169	0.00295245	-0.00594292	0.00332154
	0.00113998	0.00163121	-0.00190565	0.00117693		-0.00383822	0.00506011	-0.00793212	0.00382613		-0.00261404	0.00470303	0.000177047	0.0035736
	0.000770237	0.00227844	-0.00381574	0.00184336		0.000210653	0.00383121	-0.00697552	0.00421121		-0.00113907	0.00397704	0.00165606	0.0034889
	0.000782884	0.00217192	-0.00235197	0.00187248		-0.00887861	0.00372899	-0.005192	0.00413215		0.00127992	0.00618744	-0.00209922	0.00188803
	-0.000242073	0.002271	-0.00405664	0.00189919		-0.002721	0.00357587	-0.00532899	0.00457927		0.000132551	0.00543222	-0.000503629	0.00243795
	-0.000805982	0.00180311	-0.00289637	0.00212287		-0.0057831	0.00421155	-0.00258702	0.00415733		-3.67163e-05	0.00609048	0.000662757	0.004558
	-0.00151491	0.00197286	-0.00299369	0.00218392		-0.00643952	0.00378432	-0.00458011	0.00441649		-0.00227621	0.00339341	-0.00240161	0.00294178
	-0.00353465	0.00193812	-0.00364184	0.00148426		-0.000823016	0.00410025	-0.00383425	0.00405274		-9.33273e-05	0.00429268	-0.00268971	0.00379891
	-0.00282605	0.00219053	-0.00287392	0.0013201		-0.00378153	0.00351649	-0.00573966	0.00369826		-0.00252213	0.00363576	0.00302738	0.00372
	-0.00196679	0.00229395	-0.00359077	0.00154045		-0.00438059	0.00346206	-0.00853989	0.00374881		-0.00375827	0.00601723	0.0023585	0.00389049
	-0.00210435	0.002346	-0.00380997	0.00204831		-0.00520699	0.00414285	-0.00725209	0.00513846		-0.00490227	0.00389436	0.00164021	0.00482957
	-0.00267918	0.00311247	-0.00510114	0.00223924		-0.00551554	0.00363103	-0.00776039	0.00492299		-0.00120235	0.00486644	0.000101132	0.00294935
	-0.000575617	0.00235652	-0.00347015	0.00231226		-0.00559767	0.00399769	-0.00608409	0.0041969		-0.00433841	0.00676058	-0.00294319	0.00150276
	0.000821483	0.0029403	-0.00438473	0.002383		-0.00339956	0.00367952	-0.00802445	0.00495381		-0.00521408	0.00540755	4.71493e-05	0.00149856
	-1.4362e-05	0.0035024	-0.00502738	0.00272755		-0.0109122	0.00401431	-0.00739506	0.00377587		-0.000501691	0.00420375	0.0025825	0.00294983
	3.75965e-05	0.00269444	-0.00375137	0.00270987		-0.00913988	0.00382669	-0.00164753	0.00513886		-0.00489866	0.0056735	0.00570117	0.00341601
	0.000724177	0.00350623	-0.00591526	0.00250331		-0.00642063	0.00390896	-0.0076399	0.00420982		-0.00415907	0.00468735	-0.00232225	0.00149197
	0.00177311	0.00305601	-0.00394384	0.00286534		-0.00744473	0.0044973	-0.00741997	0.00484476		-2.86328e-05	0.00542718	-0.00446778	0.00211537
	0.000699253	0.00285983	-0.00640194	0.0021348		-0.0110053	0.00467095	-0.00715406	0.00530484		-0.00361901	0.00651867	-0.00224847	0.0014379
	-0.00148206	0.00215518	-0.00572542	0.00178182		-0.00825496	0.0045729	-0.00958388	0.00479543		-0.000543701	0.00521577	-0.00253185	0.00137152
	-0.00114981	0.0028236	-0.00356572	0.00228253		-0.00714646	0.00444315	-0.00543686	0.00418587		0.0028322	0.004576	-0.00382574	0.00381345
	-0.000524845	0.00248942	-0.00537979	0.0026712		-0.0111487	0.00354256	-0.00820829	0.00475168		-0.00437173	0.00374754	-0.000798249	0.00346685
	0.00100823	0.00230658	-0.00418741	0.00246099		-0.00840994	0.00385976	-0.00856688	0.00537875		-0.00103887	0.00522966	-0.00147847	0.00226414
	9.23074e-05	0.00226362	-0.00613116	0.00226077		-0.00929808	0.00397965	-0.00642344	0.00520996		0.00362445	0.00267106	0.000849349	0.00174161
	0.0022643	0.00135677	-0.00531464	0.00289227		-0.0054601	0.00350875	-0.00525246	0.00481721		-0.00170228	0.00283738	-0.00187129	0.00141065
	-0.00268923	0.00272679	-0.00538556	0.00265468		-0.00501782	0.00360218	-0.00735462	0.00465827		-0.000360957	0.00370768	-0.000334809	0.00324045
	-0.00122929	0.00277392	-0.00618501	0.00245401		-0.0103969	0.0048536	-0.0119623	0.0041197		0.00283371	0.00218309	0.00125528	0.000809522
	-0.00234224	0.00360725	-0.007255	0.0025481		-0.00615283	0.00514606	-0.00617826	0.00501342		0.00195574	0.00396121	-0.00100141	0.00260015
	-0.00253338	0.00338896	-0.00674101	0.00295751		-0.00443292	0.00588117	-0.00857582	0.00406455		0.00316323	0.00297438	-0.000236063	0.000929237
	-0.00395317	0.00347828	-0.00496929	0.0021792		-0.00929701	0.00562512	-0.00911102	0.0051384		0.00432462	0.0033057	-0.00314024	0.0015698
	-0.00489552	0.00383944	-0.0054668	0.00250716		-0.00592838	0.00444246	-0.00677928	0.00481517		0.00427889	0.00458633	-0.00655709	0.0029849
	-0.00345366	0.00375466	-0.00699619	0.00290404		-0.0050069	0.0051455	-0.00780234	0.00472588		0.00661688	0.00460725	-0.00253042	0.00148619
	-0.00410411	0.00388755	-0.00483776	0.00304956		-0.00448976	0.00452028	-0.00683774	0.0050723		0.00486989	0.00479672	0.0016399	0.00169131
	-0.00367958	0.00338709	-0.00554875	0.00333425		-0.0037765	0.0049266	-0.00664246	0.00514533		0.00295586	0.00437273	-0.00685265	0.00275403
	-0.00564298	0.00397275	-0.0059399	0.00309004		-0.00375492	0.00505644	-0.00779978	0.00524244		0.00497806	0.00383506	0.00113954	0.0020072
	-0.00638399	0.00402095	-0.0049719	0.00266803		-0.00884599	0.00659715	-0.00630711	0.00375262		0.0011406	0.00346004	-0.00290316	0.00248167
	-0.00336063	0.00384383	-0.004457	0.00325114		-0.00647463	0.00583477	-0.00474897	0.00407123		0.00013276	0.00360712	-0.00313837	0.0027809
	-0.00554701	0.00310379	-0.00706535	0.00270344		-0.00670085	0.00507702	-0.00974054	0.00532074		-3.28389e-05	0.00407657	-0.00116655	0.00191171
	-0.00344234	0.00371391	-0.0062707	0.00287085		-0.0119839	0.00484713	-0.00742271	0.00514318		-0.00486406	0.00311527	-3.43181e-05	0.00349248
	-0.00495785	0.00385119	-0.00525508	0.00323287		-0.0136243	0.00504743	-0.00216729	0.00351739		0.00544927	0.00290376	0.00140315	0.0021681
	-0.00238149	0.00425137	-0.00641303	0.00297826		-0.0122938	0.00539021	-0.00398692	0.00395053		-5.63811e-05	0.004496	-0.00042012	0.00286625
	-0.00400131	0.00365914	-0.00639756	0.00318823		-0.00919292	0.00419169	-0.00622416	0.00396357		0.0048422	0.00397196	0.00139839	0.00375062
	-0.00650541	0.00358633	-0.00449725	0.00310397		-0.00756844	0.00427803	-0.00355694	0.00406232		-0.00108358	0.00436501	-0.000133354	0.00397199
	-0.00475104	0.00337719	-0.00513798	0.00282005		-0.00513219	0.00344779	0.00113531	0.00468341		-0.000537151	0.00257652	0.00152339	0.00189589
	-0.00228434	0.00375079	-0.00393918	0.00342367		-0.00516661	0.00423143	-0.00519455	0.00284581		0.00342637	0.00471382	0.00317196	0.00226994
	-0.00328204	0.00409128	-0.00313582	0.00295315		-0.00329623	0.00477927	-0.000816781	0.00239306		0.00469995	0.0040259	-0.00137129	0.00329201
	-0.00544772	0.00448495	-0.00350994	0.00225394		-0.00449318	0.00493902	-0.000318317	0.00174191		0.000706754	0.00432048	-0.00275001	0.00239323
	-0.00593248	0.00481968	-0.00508216	0.00194573		-0.0021617	0.00472534	0.00177231	0.00207995		0.00517933	0.00318891	-0.00314552	0.00262795
	-0.00696049	0.00476656	-0.00419116	0.00216929		-0.000859164	0.00482401	0.00187121	0.00260426		-0.00245321	0.00342664	-0.00213188	0.00296081
	-0.00700268	0.00445118	-0.00555911	0.00220871		-0.00537358	0.0041571	0.00196984	0.00181257		-0.000317585	0.004059	-0.00519337	0.00271392
	-0.00629798	0.00477248	-0.00319985	0.00218906		-0.00599424	0.00427024	0.000845419	0.00214868		-0.00104785	0.0030291	-0.000148218	0.00431489
	-0.00736068	0.00444232	-0.00239866	0.00213172		-4.18485e-06	0.00393196	0.000567775	0.0026646		-0.00247139	0.00303053	-0.0012455	0.00191389
	-0.00695938	0.00385472	-0.004849	0.00217125		-0.00827837	0.00465696	-0.000799644	0.0028945		-0.000870745	0.00460048	-0.000616461	0.00259559
	-0.00419758	0.00402863	-0.00145264	0.0024138		-0.00306036	0.00418293	0.00205018	0.00172352		-0.00117164	0.00370355	-0.000680878	0.00187224
	-0.00412159	0.00386575	-0.00159303	0.00196553		-0.00491858	0.00439937	-0.00109388	0.0017967		-0.00587561	0.00555657	0.0033003	0.00224329
	-0.005294	0.00397395	-0.00300764	0.00203931		-0.00498641	0.00551603	-0.00114747	0.00327752		0.000391072	0.00576543	0.000157752	0.00243213
	-0.00642153	0.00460507	-0.00276619	0.00169569		-0.00643854	0.00598632	0.00290315	0.00226524		0.00368977	0.0047017	-0.000400985	0.00147915
	-0.00567317	0.00466652	-0.00224648	0.0012963		-0.00262567	0.00578008	0.00227456	0.00229991		-0.000313337	0.00381506	0.00409978	0.00283909
	-0.00667598	0.00443643	-0.000913883	0.00186418		-0.00212223	0.00512773	0.00140469	0.00120564		0.00258659	0.00396305	-0.00336096	0.00304999
	-0.00688696	0.00457912	-0.00286276	0.00107273		-0.00297023	0.00499879	0.000726934	0.00115328		0.000466228	0.00468694	-0.00295467	0.00417147
	-0.00314936	0.00402666	-0.000905326	0.00121976		-0.00630439	0.00514425	0.00409542	0.00192179		0.0045444	0.004452	-0.0102243	0.00264439
	-0.00414123	0.00355465	4.05013e-05	0.00157361		-0.00324441	0.00373224	0.00695499	0.00277505		0.000694507	0.0039382	0.00246124	0.00291256
	-0.00360162	0.00285438	0.000275393	0.0015324		-0.00277497	0.00441749	0.00131177	0.00213385		0.00366761	0.00382223	-0.00424897	0.00259549
	-0.00136951	0.00265982	0.00138668	0.00160552		0.0025631	0.00545507	0.00464011	0.00190933		0.000865097	0.00494273	-0.000568831	0.00289874
	-0.000380822	0.00183381	0.00178711	0.00112148		-0.00102737	0.00632561	0.00135765	0.00155417		0.00100782	0.0033876	0.00155719	0.00223951
	0.000576994	0.00177334	0.000368931	0.00146432		-0.00175355	0.00519101	0.000660307	0.00161883		0.00401032	0.00355692	-0.00311126	0.00205188
	0.00066594	0.00266097	-0.00010022	0.00128093		-0.00484119	0.00677201	0.000483934	0.00250011		0.000399444	0.00234719	-0.00160196	0.00314125
	-0.00156632	0.00245133	0.00043834	0.00106465		-0.000867544	0.00586529	-0.00367234	0.00244308		0.00294245	0.00426706	0.00218524	0.00240519
	-0.000996493	0.00290256	-0.00131184	0.00117739		-0.000698318	0.00708321	-0.000875928	0.00165615		0.000434413	0.00359971	-0.000183832	0.00301507
	-0.000797685	0.00331808	-0.00158676	0.00105649		-0.00153717	0.00658409	-0.000718639	0.00343414		0.00875416	0.00253904	-0.00114609	0.00270294
	0.000893046	0.00267327	-0.000561696	0.000943038		-0.00144315	0.00621745	-0.00557052	0.00398368		0.00348688	0.00348893	0.00457707	0.00275632
	-0.00169919	0.00225717	-0.00175337	0.00113361		0.00110884	0.00520343	-0.00613733	0.00340142		0.00235869	0.00329528	-0.00247159	0.00287727
	-0.00124229	0.00222047	-0.00236265	0.00125376		0.001209	0.0047531	-0.00288878	0.00296228		0.00163274	0.00223279	-0.00272705	0.00215861
	-2.01165e-05	0.00281561	-0.00187055	0.00159779		0.00161202	0.00528628	-0.00438964	0.00310604		0.0033995	0.00317517	-0.00382192	0.00245873
	-0.00199098	0.00239316	0.00205648	0.00130557		0.00399422	0.00472671	-0.000944267	0.00394312		0.00252566	0.00198421	0.000309412	0.00293411
	-0.00301615	0.00265533	-0.0035235	0.00118566		-0.00341228	0.00610261	-0.00467366	0.00370172		0.00388431	0.00322774	1.89197e-05	0.00293858
	-0.00447234	0.00292149	-0.00103947	0.00093758		0.000139042	0.00494505	-0.00212662	0.00314812		0.000343783	0.00529289	0.00292905	0.00242508
	-0.00443217	0.00311534	-0.00195981	0.00111238		0.000408883	0.00430475	-0.00290058	0.00215429		3.47029e-05	0.00253698	-0.00174266	0.00333942
	-0.0018443	0.00320257	-0.00102242	0.00149542		0.00561201	0.00517075	0.000427596	0.00248781		0.00496043	0.00361477	-0.00454363	0.00178502
	-0.00189488	0.0019779	-0.00237427	0.00112167		0.0114478	0.00359018	-0.00170583	0.00217127		-0.0012109	0.00298505	-0.00501252	0.00213691
	-0.00180298	0.00232165	-0.00258627	0.000804426		0.00788086	0.00338369	0.00128309	0.00303095		-0.00156531	0.00450254	-0.000304327	0.00230972
	0.000517052	0.0023277	-6.82613e-05	0.00218621		0.00375406	0.00235105	-0.000134005	0.00161461		0.00468753	0.00362439	0.0033442	0.00363355
	-0.00350701	0.00248543	-0.000955804	0.00116168		0.00590438	0.003274	0.00274038	0.00121502		0.00227512	0.00270755	-0.00328153	0.00174146
	-0.00244732	0.00286449	-0.00192143	0.00109048		0.00509102	0.00305271	0.00115932	0.0014581		0.000868265	0.0032023	-0.00402409	0.00197166
	-0.00191996	0.00303471	-0.00208715	0.000993327		0.00282532	0.00404349	-0.000970278	0.00321518		0.00170232	0.00322282	0.00156255	0.00200696
	-0.00280295	0.00259543	-0.00141472	0.00120167		0.00181995	0.00361743	-0.00269863	0.001899		0.000949825	0.0020019	0.00386879	0.00387595
	-0.00218633	0.00299736	-0.00241843	0.0010885		0.0064835	0.00502404	0.000168641	0.0021834		6.10079e-05	0.00430411	0.00164206	0.00154407
	-0.00493076	0.00328201	-0.00150694	0.00101217		0.00324225	0.00590098	0.00301991	0.00188846		0.00109571	0.00498379	-0.00138238	0.00181407
	-0.0047908	0.00394801	0.000834832	0.00129387		0.000276634	0.00518603	0.000707042	0.00182656		0.000917756	0.0043578	-0.000942358	0.00295847
	-0.00339633	0.00343064	-0.000114092	0.00136481		0.00568363	0.00507699	0.00507756	0.00255203		-0.00307201	0.00454416	-0.00222552	0.00173737
	-0.00645499	0.00358681	-0.00135237	0.00145829		0.00188074	0.00465837	0.00277715	0.0014403		-0.000722887	0.00366903	0.00445271	0.00344476
	-0.00736017	0.00315785	-0.000620451	0.00119586		0.00357945	0.00489234	-0.00374359	0.00305621		-0.00259471	0.00503546	0.000798626	0.0022427
	-0.00207343	0.00303838	-0.000785696	0.000974082		0.00257832	0.00497325	0.0030406	0.00341746		0.00141611	0.00453085	-3.50662e-05	0.0022328
	-0.00462394	0.00318456	-0.000791159	0.000998809		0.00408913	0.00442336	0.00105427	0.00171155		-0.00400267	0.00423781	0.00167336	0.00261015
	-0.00350141	0.00328814	0.00044392	0.000909088		0.00352908	0.00457586	0.00027638	0.00189255		-0.000267328	0.00397175	0.00249626	0.00313963
	-0.00207289	0.00280637	-0.000912747	0.00102582		-0.000753894	0.00605939	0.00110409	0.00147956		-0.00137413	0.00353426	-0.000319686	0.0016374
	-0.00250696	0.00275373	-0.00392036	0.00116427		-0.000367288	0.00571769	-0.000112122	0.00191318		0.000327706	0.00356847	0.00369381	0.00212743
	-0.00488151	0.00352796	-0.0024873	0.00124038		0.000803394	0.00508282	-0.00330039	0.00248857		-0.00571463	0.00451423	-0.00114941	0.00113405
	-0.0043831	0.0030795	-0.00107128	0.0011287		-0.00181154	0.00666614	0.00093033	0.00145855		-0.00465014	0.00517387	0.000364294	0.00254164
	-0.00346056	0.00335446	-0.0013437	0.00154678		0.00329676	0.00548613	0.000854954	0.00248808		-0.00164215	0.00305943	0.00304441	0.00273323
	-0.0045884	0.00341758	-0.000998271	0.00135526		0.00265827	0.00458972	0.00334711	0.00214506		-0.00302852	0.00419645	0.00411894	0.00207796
	-0.00403671	0.00313832	-0.00152726	0.00144227		8.65911e-05	0.00493769	0.000481613	0.00259821		0.0029027	0.00250026	-0.000794743	0.00381212
	-0.00283847	0.00267047	-0.000983993	0.00116072		-0.0023295	0.00540973	0.00478997	0.00267777		-0.00754404	0.00538097	0.00182706	0.00298272
	-0.00375255	0.00278171	-0.000799251	0.00149339		-0.00313355	0.00479607	0.00328443	0.00200585		0.0010366	0.00347503	-0.000566574	0.00219478
	-0.00430914	0.00296904	-0.000797522	0.00125887		-0.000538787	0.0038817	0.00229272	0.00132514		-0.00131019	0.00395491	0.00056588	0.00227253
	-0.00419964	0.0035464	-1.60041e-06	0.00177852		0.00163802	0.00351538	0.00392288	0.0023355		0.00271184	0.00532316	-0.00489237	0.00207115
	-0.00300096	0.00330913	-0.000528667	0.000941806		0.00214539	0.00522912	0.00423124	0.00216389		0.00329174	0.00470384	-0.00246704	0.00251114
	-0.00224767	0.00334976	0.000797761	0.00148529		0.00122197	0.00604162	0.00733642	0.00249527		0.00388014	0.00377313	-0.000135032	0.00425748
	-0.00333993	0.00371337	-0.00185556	0.000963244		-0.0019701	0.00484958	0.00224238	0.0015043		0.00172843	0.00312508	0.00292119	0.00198008
	-0.00507769	0.00407269	0.000432281	0.00105132		0.00456763	0.00441561	0.000218766	0.00213277		0.00365441	0.00356924	0.00315767	0.0032023
	-0.00230881	0.00428426	-0.000944475	0.0014599		0.00345114	0.00512728	0.00581099	0.00153832		0.00307898	0.00251039	0.00251469	0.00308011
	-0.00420743	0.00408005	-0.0014879	0.000912821		0.00201384	0.00383541	7.32151e-05	0.0019965		-0.00206347	0.0024669	-0.00333226	0.00177967
	-0.00169776	0.00400128	-0.00190266	0.00130893		0.00416494	0.00386746	0.00313386	0.00199419		0.000823189	0.00176696	0.00154862	0.00202048
	-0.0056726	0.00430852	-0.00183917	0.00167961		-0.00188868	0.00641919	0.00258679	0.00177386		0.00393066	0.00352214	-0.00602819	0.00275204
	-0.00135477	0.00429932	-0.00231272	0.000971349		0.00484032	0.0047906	0.000982283	0.00221234		0.00442215	0.00425226	-0.00151792	0.0036448
	-0.00423388	0.00432062	-0.000649368	0.00138716		0.00332458	0.00435681	0.00265585	0.00206655		-0.00047425	0.00303802	-0.00203053	0.00177427
	-0.00141491	0.00410186	-0.00312465	0.00106111		-0.000468863	0.00338066	0.00590184	0.00257973		-0.000117758	0.0042862	0.00191457	0.00263432
	-0.00528431	0.00356939	0.000329737	0.000771912		-0.000385752	0.00417057	0.00402714	0.00292371		-0.00171869	0.00332921	-0.00237357	0.00164469
	-0.00147235	0.00298581	-0.00061329	0.00100639		-0.000968625	0.00560144	0.00471692	0.00183407		-0.00306159	0.00461549	-0.00317882	0.0024692
	-0.00416979	0.0032727	0.000242474	0.00124783		0.00484329	0.00315349	0.00367571	0.00182856		-0.00521718	0.00321458	-0.00129406	0.00293053
	-0.00206867	0.00327954	0.000243189	0.00125542		0.00319216	0.00356081	0.00222111	0.00314353		0.00155018	0.00409213	3.63494e-05	0.00394039
	-0.00159243	0.00321417	0.0008563	0.00160036		0.00273732	0.00388154	-0.000716737	0.00294417		0.00344617	0.00475217	-0.000160527	0.00325448
	-0.00256159	0.0027442	0.000413784	0.00134499		0.00773671	0.00254236	0.00469151	0.00217078		-0.00157288	0.0046049	-0.00204358	0.00340431
	-0.00274787	0.00240747	0.000365287	0.00189738		0.0064304	0.00371032	0.00650153	0.00214968		-0.000342909	0.00353346	0.0039186	0.00300473
	-0.00179909	0.00272988	-0.00186032	0.00121147		0.00857553	0.00303221	0.00256421	0.00169117		-0.00244495	0.00437911	0.000211268	0.00396706
	-0.00106993	0.00294337	-0.00096296	0.000830369		0.00825197	0.00343497	0.00576714	0.0016592		0.00293686	0.00419668	-0.00196187	0.00120413
	-0.00170306	0.00271413	-0.00219724	0.00142756		0.0103477	0.00338385	0.00475478	0.00222327		-0.00283635	0.00479801	0.00541758	0.00322358
	-0.00286271	0.00233905	8.69826e-05	0.00121765		0.00808009	0.00420509	0.0076529	0.0016313		-0.00434359	0.00407788	0.00186794	0.00352151
	-0.00335665	0.00178048	0.000888993	0.00153709		0.00831624	0.00420748	0.00363818	0.00247216		-0.00115157	0.00505804	9.17948e-05	0.00332775
	-0.00152489	0.00259443	0.00146761	0.00155088		0.0106724	0.00401316	0.00304308	0.00198095		-0.00201099	0.0034192	0.00170755	0.00365363
	-0.00207535	0.00209422	-0.00231058	0.00148965		0.00918161	0.00336186	0.0028418	0.00227527		0.00293119	0.00345703	-0.00184138	0.00227934
	0.000563291	0.00288959	-0.00104379	0.00133048		0.00944856	0.0039389	0.00722618	0.0022312		-0.00351196	0.00532904	-0.0046133	0.00121186
	-0.000972969	0.00218722	-0.00154201	0.0010977		0.00870561	0.00393258	0.00351082	0.00159682		0.000923529	0.00343556	-0.000616449	0.00395539
	-0.00193356	0.00186724	-0.00104301	0.000963319		0.00508952	0.00443822	0.00301051	0.00246545		-0.00141142	0.00300788	-0.00515061	0.00217279
	-0.00246188	0.00229692	-2.03526e-05	0.00162054		0.0118423	0.00327666	0.00460925	0.00287419		-0.00314089	0.00529344	-0.00790219	0.00210982
	0.0011384	0.00165181	-0.000246149	0.00112907		0.0082513	0.00435806	0.0039025	0.00157749		0.000520711	0.00534606	-0.000509224	0.00307287
	-0.000561777	0.00237275	-0.00108508	0.000982098		0.00660154	0.00359839	0.00321515	0.00145933		-0.00106022	0.00368364	0.000565441	0.00269235
	-0.00050197	0.00193243	-0.00207244	0.00164456		0.00674666	0.00376126	0.00678598	0.00205591		-0.00147776	0.00498147	0.00238235	0.0024545
	-0.000263345	0.00200604	0.00157032	0.00159149		0.00408993	0.00479829	0.00539511	0.00239301		0.00293698	0.00457606	0.000711233	0.00204927
	0.000891266	0.00207724	0.000702503	0.00160248		0.00210131	0.00474761	0.00834926	0.00272154		3.57473e-05	0.00501053	-0.000944492	0.00212258
	-0.00332067	0.00202005	0.000856809	0.00166134		0.00105365	0.00424419	0.00611681	0.00191302		-0.0023997	0.00324169	-0.000457192	0.00430348
	-0.00339823	0.00278329	0.00244212	0.00198908		0.00362877	0.00445121	0.00688361	0.00206403		-0.00186497	0.00476983	0.000164999	0.00362792
	-0.00214623	0.00303121	0.0019568	0.00231873		0.00342615	0.00463816	0.00624886	0.00216003		0.00259782	0.00472662	-0.0042808	0.0030916
	-0.00614757	0.00300514	0.00156914	0.00179734		0.00068995	0.00396072	0.00354081	0.00147116		-0.000368186	0.00397483	-0.00078248	0.00328532
	-0.00440619	0.00359188	0.00223783	0.00178015		0.00271902	0.00392356	-0.00257014	0.00244608		-0.00389978	0.00438869	-0.000125036	0.00257952
	-0.004854	0.00413133	0.0010317	0.0014351		-0.000915563	0.00299372	-0.000485837	0.0019264		0.000993547	0.00356418	0.0002003	0.00200573
	-0.00436839	0.00353061	0.000501358	0.00110094		-0.000778792	0.00329823	0.00595862	0.00147427		-0.00242762	0.00572462	-0.00186488	0.00521866
	-0.00479476	0.00413475	0.0017988	0.00197774		0.003412	0.00314221	0.0010267	0.00242254		-0.00431796	0.00503207	-0.00392044	0.00251877
	-0.00482643	0.00382386	-0.000281531	0.00131983		0.00307811	0.00430807	-0.000497933	0.00358863		-0.000750023	0.00520503	0.00115333	0.00358833
	-0.00268452	0.00245528	-0.000283458	0.00150324		0.00154103	0.00297143	-0.000865197	0.00268399		-0.00607811	0.0030829	0.000616973	0.00189435
	-0.00220873	0.00153322	-0.00366923	0.00127063		0.00603024	0.00325717	-0.00144082	0.00400775		0.00204191	0.00512284	-0.00456489	0.00250952
	0.00128226	0.00161133	-1.35158e-05	0.00109269		0.00641892	0.00318274	-0.00049833	0.002503		-0.0012198	0.00479333	-0.00323871	0.00257556
	0.00323093	0.00179556	-4.12723e-05	0.00151854		0.00536007	0.00295853	0.000840472	0.00362855		0.00370389	0.0044092	-0.00382833	0.00200032
	0.00322898	0.0021609	-0.00326118	0.00167965		0.0106299	0.00343534	0.000101527	0.00275756		0.00356704	0.00354702	0.000224621	0.0022156
	0.00115467	0.00168639	-0.000463294	0.00123289		0.00932142	0.00433891	0.00561935	0.00228627		-0.00211343	0.00320654	-0.00355285	0.00246071
	0.00207394	0.00204396	-0.000569635	0.00118721		0.0104106	0.00351546	0.00424505	0.00155149		0.0052487	0.0027321	0.000369429	0.00334444
	0.000944012	0.00222582	-0.000910382	0.0010738		0.00759773	0.00290999	0.00148257	0.00211463		-0.00369372	0.00380693	0.000426827	0.00287631
	0.00297474	0.00217024	-0.00215584	0.00167181		0.0134832	0.00435967	0.00189949	0.00264377		-0.00317069	0.00444178	0.00316543	0.0028934
	0.00340369	0.00363903	-0.0033984	0.00171029		0.00939468	0.00452539	0.00126792	0.00318479		0.00344506	0.00452077	-0.00148513	0.00198947
	0.00430654	0.00248893	-0.00240902	0.00151078		0.00629309	0.00311279	-0.00021324	0.0031023		-0.0066962	0.00485883	-0.00155385	0.00455336
	0.0052011	0.0029025	-0.000635338	0.00134084		0.010391	0.00393543	0.00074147	0.00209268		0.00250352	0.00366726	5.87148e-05	0.000880797
	0.00279896	0.00307619	-0.00286641	0.00156613		0.00683962	0.00457374	-0.00275385	0.0024891		0.00339016	0.00373092	-0.0081116	0.00294006
	0.00420057	0.0029777	0.000414559	0.00136818		0.0101918	0.00399412	0.00287608	0.0021087		0.000468612	0.00415468	0.00165302	0.00465947
	0.00401371	0.00299592	-0.00102315	0.000976546		0.00825144	0.00424713	-0.000264525	0.00241669		-0.0024825	0.00242619	-0.00504367	0.00110432
	0.00412878	0.0023941	-0.0015288	0.00113353		0.00625192	0.0041206	0.0016585	0.000918364		0.00294116	0.00390002	-0.00577135	0.0036434
	0.00366726	0.00239256	-0.00213388	0.00126815		0.00352842	0.00441268	0.000152828	0.00199174		0.00303761	0.00482799	-0.00404686	0.00146252
	0.00125893	0.00187196	-0.00121277	0.0012107		0.00561382	0.00441525	-0.00200193	0.0026984		0.000677201	0.00527286	0.000664659	0.00535965
	0.00162077	0.00158006	-0.00289716	0.0016288		0.00741596	0.00313581	0.00112463	0.0017623		-0.00550238	0.00290128	-0.00371152	0.00370446
	0.00113511	0.00153546	-0.00264403	0.000857397		0.00642416	0.00317556	-0.00126063	0.00278249		0.00257933	0.00403589	-0.00233877	0.00243864
	0.0015779	0.00149142	-0.00217138	0.00124014		0.00541958	0.00297026	0.00376859	0.0024403		0.00223083	0.00476837	-0.00674669	0.00134805
	0.000782919	0.00199383	-0.00416923	0.00114789		0.00699507	0.00327015	0.00222441	0.00288073		0.00104006	0.00452833	-0.00109212	0.00262676
	0.00261357	0.00176823	-0.00297821	0.00109437		0.00422628	0.00469673	-4.23896e-06	0.00312094		-0.000350811	0.00292056	0.00263645	0.00395346
	0.000917489	0.00164667	-0.00214413	0.00109123		0.00711124	0.00475547	0.0042942	0.00204672		-0.000496533	0.0026116	-0.00408734	0.00236294
	0.00163057	0.00209161	-0.00335966	0.00186816		0.0131136	0.00435547	0.0039228	0.00313796		0.00212576	0.00384452	-0.00223137	0.00122876
	0.00235398	0.00185267	-0.00381651	0.00176199		0.00889195	0.00482836	0.000430029	0.00336022		-0.00214195	0.00472366	0.000956095	0.00313587
	-0.00195057	0.00193414	-0.00370215	0.00138838		0.0118194	0.00506152	-0.000350686	0.00294076		0.0044698	0.00252206	-0.00102649	0.00307366
	0.0047004	0.00177244	-0.00431875	0.00144791		0.005932	0.00544013	-0.00105904	0.0033834		-0.00335093	0.00467425	-0.0019148	0.00315633
	0.000836222	0.00187948	-0.00230953	0.00136685		0.0103333	0.00447413	-1.894e-05	0.00248183		-0.00198181	0.00519076	0.000543496	0.00354302
	0.000205711	0.0016853	-0.00320725	0.00166346		0.0106027	0.00496847	0.00299324	0.00315672		0.00179877	0.00338424	-0.00235238	0.00165472
	-0.000513239	0.0021482	-0.00355787	0.00145926		0.00358573	0.0048354	-0.00199846	0.00215194		-0.00160697	0.00409663	0.00132247	0.00296555
	1.44809e-05	0.00170197	-0.00344423	0.00124471		0.00406535	0.00346572	-8.67637e-05	0.00206826		-0.0030584	0.00721869	0.0034105	0.0021223
	-0.00143139	0.00191605	-0.00118836	0.00123219		0.00800096	0.00369275	0.00638177	0.00212492		0.00392401	0.00557137	0.00202191	0.00193183
	-0.00187839	0.00248633	-0.00233174	0.0010362		0.0115955	0.00381635	0.0032338	0.00136072		-0.00587938	0.00486867	0.00170057	0.00400254
	-0.0033451	0.00212809	-0.00303898	0.0013476		0.00737965	0.00542206	-0.000228439	0.00160608		0.00168916	0.00564527	-0.000514813	0.00206724
	-0.0034298	0.00224346	-0.00334921	0.00138415		0.00933073	0.00429844	-0.00176938	0.00136498		-0.00316279	0.00591498	-0.00292096	0.00187299
	-0.00170178	0.00263649	-0.00245617	0.0013054		0.00554385	0.00365504	-0.00114388	0.00147899		0.00311611	0.00592874	0.000351653	0.00194117
	-0.00288824	0.0025583	-2.89692e-05	0.001218		0.00617695	0.00365561	-0.00236052	0.00187642		-0.00448615	0.00496792	-0.00156515	0.00343912
	-0.00388398	0.0027406	-0.000439547	0.000829235		0.00257885	0.00310655	0.00498737	0.00160618		-0.00251983	0.0047353	0.00262232	0.00332134
	-0.00445474	0.00227089	0.000154558	0.00131572		0.00247493	0.00300266	-0.00178515	0.00216661		-0.00434638	0.00545715	-0.00104272	0.00234593
	-0.00208886	0.00272938	-0.00342799	0.000916723		0.00458269	0.00377633	0.00144908	0.00308659		-0.00470663	0.00466245	-0.000718732	0.00293356
	-0.000691857	0.00196654	-0.00259016	0.00157204		0.00716548	0.00371132	-0.00217549	0.00389484		-0.000876099	0.00359622	0.00245038	0.00190295
	-0.00459224	0.00182819	-0.00177265	0.00174103		0.001475	0.0032599	-0.00379473	0.00278503		-0.0026256	0.00595929	-0.0016922	0.00225164
	-0.00139219	0.00221541	-0.00322267	0.00156036		-0.00107473	0.00391226	-0.00272549	0.00298146		0.000291356	0.0059003	0.00407811	0.00255344
	-0.00198668	0.00179705	-0.00245854	0.00114484		0.00515992	0.00329763	-0.00704041	0.00368611		-0.000378321	0.00415214	-0.0021746	0.00105327
	-0.00164038	0.00188248	-0.0028058	0.0014153		0.00197232	0.00373853	-0.000638657	0.00300859		-0.00193053	0.00441255	-0.00284144	0.00241411
	-0.00165879	0.0018319	-0.00323167	0.00142043		0.000618138	0.00358465	-0.0019066	0.00354305		-0.00462289	0.00487657	0.000243656	0.00175224
	-0.00293001	0.00185629	-0.00391262	0.00155785		-0.00055989	0.00397076	-0.00106116	0.00208866		-0.00340212	0.0042259	-0.00335019	0.00233374
	-0.00280751	0.00158983	-0.00566583	0.00172506		0.00114285	0.00307547	-0.00554208	0.00436821		0.000641497	0.00381248	0.000566228	0.0036896
	-0.00500399	0.00224016	-0.0025738	0.00189182		-0.000665	0.00275469	-0.00505167	0.00381737		-0.00290727	0.00323548	0.00438089	0.00216619
	-0.00106366	0.00248526	-0.00220186	0.00158427		0.00181648	0.00269082	-0.0040802	0.0049719		-0.0042051	0.00577626	-0.00439917	0.00219951
	0.00122316	0.00272607	-0.00281284	0.00176719		1.28266e-05	0.00322423	-0.00252632	0.0030548		0.000772392	0.00441216	-0.00092864	0.00254144
	-0.001633	0.00261434	-0.00237127	0.00147461		-0.00121297	0.00324436	-0.0015044	0.00303804		-0.00309669	0.00448216	0.00194737	0.00305169
	-0.0023799	0.00219466	-0.00223773	0.00120321		-0.000307203	0.00228238	-0.000747104	0.00304636		0.00471257	0.00484226	9.20146e-05	0.0031472
	-0.00195539	0.00132581	-0.00190891	0.00112157		-0.00215386	0.00419135	0.000297471	0.00399326		0.00350003	0.00247439	6.27866e-05	0.0026466
	0.00141969	0.00150859	-0.000122602	0.00164989		-0.000196925	0.00192137	-0.000847458	0.00337641		-0.0025269	0.0054865	-0.00043211	0.00142965
	0.000107072	0.00128118	-0.000614361	0.00194289		0.000629665	0.00354773	0.0041009	0.00371925		0.00245863	0.0045266	-0.00375124	0.00327563
	5.6039e-05	0.00125157	-0.00272694	0.00170273		-7.11077e-05	0.00230856	0.00217868	0.0031773		-0.000581197	0.00269298	0.00164861	0.00338758
	0.000514813	0.0013186	-0.00414865	0.0022405		-0.00160376	0.00291832	-0.00297409	0.00357643		0.0016439	0.00457111	-0.00260403	0.00319075
	-0.000494077	0.00199307	-0.00132694	0.00216902		-0.00211845	0.00469451	0.000864665	0.0045545		0.0017303	0.00560665	0.00662045	0.00427122
	-0.000289988	0.0019441	-0.00213774	0.00175432		-0.00114741	0.00536396	-0.00357046	0.00314846		-0.00200386	0.00560379	0.000803759	0.00266538
	-0.00259364	0.00242214	-0.00266548	0.00183262		-0.0056758	0.00457713	-0.00240836	0.00346492		0.0016429	0.00471615	0.000990055	0.00329868
	-0.00216734	0.00229905	-0.00402452	0.00109797		-0.00336137	0.00520238	-0.000583125	0.00267		-0.00105277	0.00483176	0.00499244	0.00431145
	-0.00206285	0.0031266	-0.00398435	0.00229631		0.000387151	0.00438488	-0.00567089	0.00376541		0.00226379	0.00545379	0.00281227	0.0028406
	-0.00350154	0.0034607	-0.00188771	0.00223893		-0.00213584	0.00427815	-0.00147181	0.0043568		0.00389206	0.00535359	0.00226769	0.00250417
	-0.00568352	0.00356259	-0.00407093	0.0026739		-0.00171827	0.00612531	-0.00659347	0.00452606		0.00512863	0.00435719	0.00148481	0.00203804
	-0.00719342	0.00366198	-0.00469755	0.00230043		0.0032137	0.00413344	-0.00213411	0.0045205		0.0023838	0.00634655	-2.00405e-05	0.00337237
	-0.00467118	0.00353193	-0.00331152	0.00197732		-0.00238683	0.00452802	-0.00371883	0.00350092		0.00239101	0.00585417	-0.00132902	0.00251624
	-0.00398032	0.00362871	-0.00255589	0.00218714		0.0016129	0.00552841	-0.00315681	0.00305966		0.00696647	0.00573739	0.00167381	0.00471249
	-0.00512326	0.00389016	-0.00469274	0.0023426		0.000501667	0.0051056	-0.00192496	0.00393009		-0.00345421	0.00590339	-0.00176143	0.00294974
	-0.00615775	0.00390623	-0.00387322	0.00273383		0.00377484	0.00465769	-0.00170027	0.00375543		-0.00139039	0.00489507	0.00388973	0.00278233
	-0.00523097	0.00396647	-0.00528558	0.00230791		0.00575511	0.00421445	-0.00338269	0.00430069		-0.00160226	0.00475725	-0.00286466	0.00320025
	-0.00527443	0.00419446	-0.00431212	0.00237101		0.00194465	0.00473558	-0.00577289	0.00384366		0.000183464	0.00650817	-0.00046243	0.00164606
	-0.00458161	0.00422934	-0.00425976	0.00335354		0.00394308	0.00591049	-0.00414451	0.00388603		-0.000762975	0.00604196	0.00168915	0.00264945
	-0.00480862	0.0047348	-0.00467839	0.0029679		0.000361218	0.00597579	-0.00097549	0.00431418		0.000807807	0.00552645	0.000990795	0.00374406
	-0.00665785	0.00456945	-0.00340842	0.00270062		0.000467817	0.00578241	-0.00241696	0.00463497		0.00353521	0.0037244	0.00291304	0.00284065
	-0.00355027	0.0037002	-0.00375312	0.00328947		0.00523152	0.00424753	-0.00516476	0.00393709		2.55575e-05	0.00506006	0.00511573	0.00303101
	-0.00464314	0.00472986	-0.0050005	0.00317942		0.00681521	0.00520836	-0.0064068	0.00519728		0.00243549	0.00511496	-0.00212854	0.00117261
	-0.00541812	0.00350059	-0.00480149	0.00249563		0.00645595	0.0047031	-0.00478651	0.00468895		-0.00178449	0.00456913	0.00119408	0.00266491
	-0.0033769	0.00348206	-0.00406329	0.00196659		0.00406246	0.00559812	-0.00543731	0.00446795		-0.00203865	0.00518301	-0.000825523	0.00117683
	-0.00408665	0.00366167	-0.00285757	0.00217373		0.0107194	0.00455265	-0.00503541	0.00453451		-0.00428985	0.00591898	0.00167566	0.00252222
	-0.00417583	0.00339365	-0.00349504	0.00162636		0.00167724	0.0050544	-0.00320078	0.003996		0.00246703	0.00512679	-0.00310333	0.00160404
	-0.00483459	0.00317253	-0.00440997	0.00198872		0.00645164	0.00538557	-0.00461595	0.0039146		-0.00131084	0.00479296	-0.00275929	0.00150948
	-0.00581045	0.00360568	-0.0041306	0.00180177		0.0048992	0.00462627	-0.00369317	0.00330895		0.000109594	0.00482814	-0.00545616	0.00112118
	-0.00946883	0.00399133	-0.00420647	0.00159665		0.00313371	0.00572897	-0.00433053	0.00393357		-0.00469295	0.00395144	-0.00254899	0.00270706
	-0.00580247	0.00463669	-0.00270136	0.00126814		-0.003109	0.0059262	-0.00151019	0.00327044		-0.0010994	0.00440917	0.00416026	0.00269774
	-0.00669281	0.00471529	-0.00131567	0.0012733		0.00259311	0.00606068	-0.0016367	0.00236287		-0.00464796	0.00340916	0.00275637	0.00210965
	-0.00763842	0.00461549	-0.00126885	0.00145542		0.00528107	0.00696195	0.00155314	0.0023394		0.00339821	0.00458929	-0.00121066	0.00193785
	-0.00721581	0.00446609	-0.000773658	0.00143189		0.00372421	0.00670443	0.00131139	0.00155324		-0.00198104	0.00409335	-0.00386495	0.00165674
	-0.00566482	0.00454027	0.0014319	0.00138774		0.00291169	0.00564596	0.00245478	0.0025351		0.00501004	0.00309156	-0.00118345	0.00250804
	-0.00474178	0.0036282	0.00297747	0.00187573		0.00183479	0.00742245	0.0041685	0.0023052		0.000149889	0.00516514	-0.000859587	0.00202107
	-0.00354597	0.00431351	0.00186498	0.00177818		0.00498013	0.00657447	-9.36634e-05	0.00198069		0.00169558	0.00395255	0.004928	0.00397532
	-0.00528027	0.00471012	0.00126065	0.00242365		0.00076532	0.00678014	0.000696624	0.00307648		0.00275599	0.00382701	0.00302479	0.00159883
	-0.00623799	0.00480132	0.00249082	0.00272158		0.00126954	0.00639238	0.00372272	0.00329469		0.003437	0.00482088	-0.000385661	0.00290095
	-0.00703699	0.00459152	0.00341807	0.00254035		-0.00159497	0.00528281	0.00886898	0.0029997		-0.00656513	0.00494513	0.000732	0.00292059
	-0.0067924	0.00474018	0.00424297	0.00287839		-0.00179174	0.00478708	0.00419494	0.00282918		-0.00235313	0.00486009	0.00194071	0.00210685
	-0.00666376	0.00464687	0.00338676	0.00271216		0.00392296	0.00495701	0.00495824	0.00207053		-0.00157974	0.00680814	0.00134144	0.0023992
	-0.00761084	0.00451223	0.00366903	0.00255783		0.00184949	0.00385314	0.00432075	0.00220025		-0.00575096	0.00633219	-0.00375934	0.00295336
	-0.00449689	0.00425686	0.00336495	0.00217741		0.00277453	0.00463739	0.00163038	0.00236778		-0.00392203	0.00461292	0.0018622	0.00183687
	-0.00407345	0.00429564	0.00145313	0.00171251		0.0108949	0.00439887	0.00123706	0.00186989		0.000487142	0.00542998	-0.00215285	0.00253619
	-0.00626429	0.00386202	0.00115789	0.00193019		0.00646887	0.00361686	-0.0025896	0.00232743		0.00389871	0.00486448	-0.00147178	0.00316244
	-0.00357253	0.00384328	0.000729283	0.00146734		0.00821701	0.00392129	0.00144988	0.00237635		0.000995829	0.00379939	-0.00110496	0.00439161
	-0.004108	0.00345238	0.000356828	0.00127366		0.00479591	0.00450198	-0.00136793	0.00205858		0.000774828	0.00546499	0.00653805	0.00258446
	-0.0041409	0.00348462	0.000648688	0.00150901		0.00307952	0.00406296	0.00037052	0.00219907		-0.00310036	0.00461236	0.00291271	0.00261391
	-0.00432878	0.00366833	0.000206646	0.00141161		0.00416555	0.00450152	-0.00241111	0.00310177		-0.0012191	0.00649952	-0.00114159	0.00446227
	-0.000832441	0.00395791	-0.0014624	0.00154219		0.00235112	0.00443557	-0.00318948	0.00299309		-0.00222097	0.00625707	-0.0010048	0.00258319
	-0.00526457	0.00390251	-0.00133923	0.00133585		0.00470419	0.0037957	-0.00160243	0.00260658		-0.00183381	0.00267407	-0.000376518	0.00343701
	-0.00541682	0.00352723	-0.0033049	0.00105571		0.00458403	0.0053219	-0.00319397	0.0030792		-0.00151033	0.00557488	-0.00301955	0.00208643
	-0.00534065	0.00330735	-0.00101144	0.00111747		0.0025009	0.00302674	-0.00290802	0.00336196		0.00207977	0.00361811	0.00092543	0.00273949
	-0.00404142	0.0030518	-0.00276718	0.0011924		0.0047321	0.0038159	-0.00408014	0.00305081		0.00212022	0.00415841	-0.00182522	0.00273046
	-0.00203383	0.00361174	-0.000923041	0.00169989		0.00746905	0.00358143	-0.00813548	0.00367596		-0.000213543	0.00416554	-0.000368359	0.00330072
	-0.00204184	0.00332048	-0.00528462	0.00126216		0.00586944	0.0033179	-0.00538056	0.00401614		0.00292675	0.00332592	-0.003238	0.00137566
	-0.00172791	0.00277632	-0.00299626	0.00105254		0.00561097	0.00354477	-0.00796859	0.00462986		0.00268279	0.00434577	-0.00110221	0.00184954
	-0.00392577	0.00270586	-0.00101596	0.00190435		0.00447961	0.00408056	-0.00658672	0.00417897		0.000228339	0.00286459	0.000384122	0.00150302
	-0.0029904	0.00228532	-0.000175828	0.00201549		0.00495594	0.00399695	-0.00576648	0.00340851		-0.0035153	0.00377852	-0.00218854	0.00327793
	-0.00418934	0.00263271	0.00053444	0.00194701		0.00843713	0.00329865	-0.00879672	0.00401392		-0.000939292	0.00582811	-0.00246616	0.00276771
	-0.00386807	0.00291191	-0.00299552	0.00159274		0.00285841	0.00536302	-0.0106791	0.00407772		-0.00426739	0.00431032	0.00144447	0.00372019
	-0.00447806	0.00275885	-0.00214075	0.00128219		0.00541383	0.0039725	-0.00659047	0.00412206		-0.00683774	0.00397444	-0.00116397	0.00232171
	-0.00360924	0.00300687	0.000126292	0.00131488		0.00185998	0.00367131	-0.00815299	0.00426814		-0.00435685	0.0025983	0.00229885	0.00209669
	-0.00388718	0.00381662	-0.000594507	0.00134922		0.00210846	0.00374607	-0.00820018	0.00303731		0.0022468	0.00344796	-0.00156658	0.00398006
	-0.00259315	0.00332903	0.00100693	0.00206256		-0.00139023	0.00434873	-0.00582784	0.00380307		-0.00233064	0.00448792	-0.000330675	0.00288884
	-0.00151877	0.00282558	0.00219959	0.00184951		0.00210431	0.00545153	-0.00454314	0.0038815		0.00040264	0.00363884	-0.00323695	0.00249273
	-0.00146101	0.00356347	0.00119478	0.00116031		0.00254364	0.00543549	-0.0049825	0.00475423		0.00347352	0.00469866	-0.000156695	0.00166013
	-0.00287007	0.00324065	0.001181	0.00162241		-0.00146877	0.00453018	-0.00749157	0.0048697		0.00418389	0.00433027	0.00298724	0.00242407
	-0.00307816	0.00348718	0.00132823	0.0013144		-0.00291233	0.00428797	-0.00545708	0.00349336		-0.00221912	0.00460542	0.00269538	0.00284802
	-0.00219773	0.00345393	-0.00102358	0.00105179		-0.000947632	0.00641039	-0.00760726	0.00430984		-0.00230828	0.00253364	0.000756099	0.00299095
	-0.00280012	0.0037806	0.00234355	0.00149143		-0.00267871	0.00562862	-0.00608415	0.00402256		0.00132424	0.00516295	-0.0052275	0.00326926
	-0.00424896	0.00405858	0.00096265	0.00199644		-0.00683708	0.00636477	-0.00596193	0.00384196		0.00495185	0.00292873	0.00218406	0.00135803
	-0.00617057	0.00383015	-0.00105976	0.00175899		-0.00374212	0.00556468	-0.00330391	0.00345358		0.00303612	0.00409467	0.00316153	0.00239772
	-0.00823221	0.00468219	-0.000510233	0.00138271		-0.00639364	0.00563421	-0.00958481	0.00470899		0.00254144	0.00252579	0.00378441	0.00311545
	-0.00870512	0.00475589	-0.0007789	0.00144224		-0.00753351	0.00550644	-0.00646258	0.0042305		0.00282954	0.00211994	0.00121884	0.00137665
	-0.00739834	0.00490471	-0.00074889	0.00158233		-0.00531044	0.00572671	-0.0057353	0.00335035		-0.00385991	0.00294588	0.0069714	0.00438829
	-0.00945059	0.00519358	-0.00197238	0.00186286		-0.00465324	0.00499047	-0.00889157	0.00435168		0.00215328	0.00311092	0.00035785	0.00165299
	-0.00968766	0.00502207	-0.0022156	0.00144212		-0.00196193	0.00415596	-0.00820594	0.00422244		-0.00197751	0.00347893	0.00250399	0.00207012
	-0.00723588	0.00487711	-0.00169667	0.00174732		0.00058607	0.0047075	-0.00745931	0.00492265		0.000275226	0.00600728	0.00274005	0.0016964
	-0.00677932	0.00426929	-0.0024017	0.00169205		-0.00467945	0.00373308	-0.00908234	0.0045563		0.00070441	0.00423576	-0.00476274	0.00288015
	-0.00841651	0.00407207	-0.00239488	0.00180568		-0.00377439	0.00492919	-0.00815648	0.00469008		-0.000846761	0.00352368	0.00253512	0.00249101
	-0.00434931	0.00448996	-0.00296889	0.00136455		-0.00828396	0.00480734	-0.00789596	0.00523194		0.00109629	0.00243354	-0.00367812	0.0025742
	-0.00585921	0.00415587	-0.00171085	0.00243359		-0.00409527	0.00458693	-0.00869054	0.00527321		-0.000462518	0.00598739	0.00199051	0.00150585
	-0.00731159	0.00397684	-0.0026279	0.00172328		-0.00509492	0.00511136	-0.00495177	0.00388121		0.00452235	0.00374935	-0.00808342	0.00357483
	-0.00581189	0.00399703	-0.000881893	0.00150228		-0.00769269	0.00471352	-0.00777578	0.00490601		0.00436756	0.00232255	-0.00765644	0.00356966
	-0.00645086	0.0043353	0.00112127	0.00141811		-0.00604584	0.00590091	-0.00444521	0.00466545		-0.00311997	0.00581132	-0.00362507	0.00196232
	-0.00682552	0.00431588	-0.000786485	0.00130965		-0.00419416	0.00586	-0.00316676	0.00510697		0.000658225	0.00403249	0.000216881	0.00228116
	-0.00679017	0.00429042	-0.00185481	0.00128132		-0.00596074	0.00460136	-0.00644743	0.0040666		-0.000564817	0.00332482	-0.00567632	0.00287553
	-0.00473799	0.00392935	-0.00184284	0.00145014		-0.0046346	0.00543643	-0.00214922	0.00391507		-0.0017961	0.00410036	-0.00139312	0.00240612
	-0.00263862	0.00344994	-0.00278242	0.00153266		-0.00609453	0.00597711	-0.00357665	0.00425864		-0.00250834	0.00587283	0.000282612	0.00275348
	-0.00282675	0.00307981	-0.00160433	0.0013286		-0.00474662	0.00513959	0.00174335	0.00325454		0.00216531	0.00190922	-0.00158899	0.00444813
	-0.00269785	0.00310455	-0.00268242	0.00153957		-0.00492947	0.00483933	-0.000860188	0.00314494		-0.00262056	0.00445064	0.00184191	0.0030648
	-0.00426938	0.00259227	0.000528766	0.00140773		-0.00217665	0.00462716	0.000648765	0.00187171		0.0015381	0.00420248	0.000175427	0.00169488
	-0.00191021	0.00333232	0.000459181	0.00116571		-0.00451097	0.00463344	0.00470582	0.00277274		0.00238269	0.00250952	-0.00444125	0.00389223
	-0.00517195	0.00299663	0.00267651	0.0018032		-0.00912606	0.00455349	0.0023229	0.0014442		0.000379781	0.00370032	-0.00338489	0.00401286
	-0.00604458	0.00342523	0.00172117	0.00142989		-0.00419176	0.00542236	0.00473072	0.00217879		-0.00012226	0.00147868	0.00522687	0.0023589
	-0.00656886	0.0034481	0.00149454	0.001926		-0.00656228	0.00463153	0.000989313	0.00234131		0.00205596	0.00353903	-0.00209813	0.00210606
	-0.00609384	0.00397372	-0.000116805	0.00201516		-0.00424039	0.00514169	0.00467335	0.00202448		0.000835582	0.00370766	-0.0063181	0.00364068
	-0.00547357	0.00365948	-0.00103702	0.00161709		-0.00428809	0.00533427	0.00228966	0.00180773		-0.00350915	0.00401286	-0.0042718	0.00396429
	-0.00686053	0.0045742	-0.00070466	0.00158624		-0.00680646	0.0045719	-0.000183453	0.00219507		-0.00531991	0.00380071	0.00337273	0.00304525
	-0.0055395	0.00400378	0.00213591	0.00137203		-0.0092845	0.00421575	0.00434361	0.00159683		-0.00346735	0.00409816	0.00292765	0.00106518
	-0.00683273	0.00289688	-0.0010038	0.00162683		-0.00448202	0.00455419	-0.000414355	0.0019972		-0.000885346	0.00458858	-0.00032227	0.00381716
	-0.00667253	0.0033855	0.000574845	0.00129108		-0.00703031	0.00425131	0.000599769	0.0019888		-0.00519133	0.00211094	0.000563811	0.00402348
	-0.00386244	0.00362855	-0.000456629	0.0016653		-0.0118408	0.00536502	0.00432327	0.00163573		-0.00252557	0.00482929	-0.00329106	0.00274675
	-0.00323843	0.00317021	-0.000397641	0.00143667		-0.012726	0.00415474	-0.000792164	0.00253097		-0.00725262	0.00430668	-0.000235462	0.00392618
	-0.00648291	0.00353222	0.000454117	0.00138789		-0.0134935	0.00474081	0.00307708	0.00111821		-0.00296932	0.00234623	-0.00477122	0.00201282
	-0.00633254	0.00398149	0.00112207	0.00178277		-0.0157029	0.0051838	0.0034725	0.00169481		-0.0034764	0.0022149	-0.000927587	0.00329691
	-0.00836507	0.00439651	0.000302061	0.00126365		-0.00972013	0.00578369	0.000834743	0.00265384		-0.00745983	0.00300719	-0.00334798	0.00255344
	-0.0052863	0.00414177	0.00107179	0.00170255		-0.0155645	0.00577518	0.00485795	0.00157869		-0.00209577	0.0027952	-0.00338788	0.00195606
	-0.00564128	0.00431404	-0.00183586	0.00117634		-0.0132055	0.00404481	0.00135237	0.00142112		0.000148254	0.00388953	-0.00561083	0.0026521
	-0.00755093	0.00406056	-0.000258359	0.0016952		-0.0116618	0.00539803	0.00448954	0.00191575		-0.000386595	0.00422296	-0.0017184	0.00256075
	-0.00710638	0.00427188	-0.000749375	0.00106843		-0.0133332	0.00650279	0.00316108	0.002279		-0.00381609	0.00372614	-0.00419389	0.00343747
	-0.00845221	0.00408783	-0.000839405	0.00148849		-0.00891013	0.00509407	-0.000467975	0.0023043		-0.00177133	0.00318574	-0.00236335	0.00283607
	-0.00768873	0.00453136	0.000968889	0.00119998		-0.0154953	0.005905	0.00226926	0.00187505		-0.00505	0.00318198	0.00119181	0.00298866
	-0.00821006	0.0042987	-0.00143339	0.00165886		-0.0124575	0.00617317	0.00097144	0.00186255		-0.00202846	0.00522649	-0.0050794	0.00302604
	-0.00728184	0.00454058	-0.00100363	0.00144628		-0.0126149	0.00609884	0.00396441	0.0021272		-0.00183449	0.00400749	-0.00084684	0.00241041
	-0.00712416	0.00497776	0.00107569	0.00136067		-0.0112038	0.00571143	0.00311898	0.00166871		-0.00731949	0.00270024	0.00183276	0.00259377
	-0.00783564	0.00438333	0.000615762	0.00198057		-0.0160838	0.00383691	0.00610495	0.00229751		-0.00623851	0.00272927	0.00223416	0.00247407
	-0.00535851	0.00396411	0.00217498	0.00194593		-0.0118992	0.00428014	0.00118753	0.00335185		0.000431784	0.00422622	0.00295694	0.00332022
	-0.00743173	0.00387021	0.000488937	0.0014003		-0.0158709	0.00444663	0.00444703	0.00184448		-0.00531159	0.00420406	-0.00130673	0.00220525
	-0.00669282	0.00338569	0.00124345	0.00186847		-0.0124784	0.00451377	0.00681279	0.00209057		-0.00695856	0.00521407	-0.00213907	0.00346351
	-0.00794912	0.00387683	0.00169735	0.00173257		-0.0137588	0.00369285	0.00679497	0.00199643		-0.00896287	0.00394919	-0.00214638	0.00164471
	-0.00773015	0.00418105	0.00133366	0.00143021		-0.0177472	0.00545513	0.000580295	0.00235064		-0.00712762	0.0023349	0.00108745	0.00298388
	-0.00805628	0.00457542	0.0011455	0.00127391		-0.0168712	0.00340886	0.00467954	0.00231733		-0.00229305	0.00365602	-0.00159967	0.00341968
	-0.00949208	0.00414239	0.00171653	0.00134961		-0.0117868	0.00388761	0.0038197	0.00100419		-0.00982285	0.00235235	0.00196359	0.00168294
	-0.00853029	0.00372085	0.00214715	0.00187508		-0.011713	0.00371753	0.0014461	0.00181759		-0.00401532	0.00313315	0.00205663	0.00246156
[truncated: 46,004 more rows]

## Sheet: fig.7d
Fig. 7d	Nac		Cpu		mPFC
DETQ change of amplitude, Peak ΔF/F x100	VEH	DETQ	VEH	DETQ	VEH	DETQ
	0.00258743	0.111893	-0.019096	0.420956	0.0153796	0.0531518
	0.000556223	0.227904	-0.00477313	0.153181	-0.00561192	0.0580109
	-0.00127588	0.372583	-0.0214493	0.499192	0.025197	0.209851
	-0.00339544	0.218153	-0.0176173	0.438693	0.0034221	0.0333527
	0.00805286	0.0962272	-0.0104867	0.0247621	0.00280871	0.0310504
	0.0139216	0.0462262	-0.00988747	0.434093	-0.000391014	0.0387102
	-0.00440705	0.112984	-0.0051069	0.212435	0.00408256	0.0538659
	-0.0152425	0.152281	-0.00686636	0.533494
	-0.00099015	0.0778185	-0.00964317	0.560929
	0.00600174	0.0381612	-0.00329205	0.0312729
	-0.00049127	0.416126	0.00342962	0.0327283
	0.00286379	0.715922	0.0156604	0.0556746
	0.0011239	0.833876
	0.00759716	0.0598025
	0.00230181	0.0562552
	0.00318388	0.0413447

## Sheet: fig.7e
fig.7e	Nac		Cpu		mPFC
DETQ pharmacokinetics, Decay time, min	VEH	DETQ	VEH	DETQ	VEH	DETQ
	0.000833333	82.2617	0.000833333	41.4617	0.000833333	68.3483
	0.000833333	61.8375	0.000833333	55.4792	0.000833333	108.644
	0.000833333	55.5075	0.000833333	48.8992	NaN	48.3492
	0.000833333	71.7775	0.000833333	47.2883	6.52917	42.1233
	0.000833333	83.4508	0.000833333	8.6875	0.000833333	NaN
	0.000833333	24.6625	0.000833333	53.8667	0.000833333	NaN
	0.000833333	35.5408	0.000833333	43.0967	42.6383	129.743
	0.000833333	36.7175	0.000833333	46.3442
	0.000833333	38.9625	0.000833333	39.7617
	4.2525	27.2525	0.000833333	102.388
	0.000833333	49.0442	20.0242	95.4717
	0.845	39.9925	NaN	125.801
	0.33	42.3675
	29.71	104.213
	11.1842	93.9575
	41	95.6333
calculate the decay time as 1/e; threshold = 0.37*data.detq.amplitude;
if isempty(find(s<threshold,1,'first')) data.detq.tau = nan

## Sheet: fig.7f
fig.7f					Nac				Wilcoxon signed rank test		Cpu				Wilcoxon signed rank test		mPFC				Wilcoxon signed rank test
Temporal Scales ΔF/F0, %					DETQ		VEH				DETQ		VEH				DETQ		VEH
		frequency, Hz	t, sec		mean	s.e.m.	mean	s.e.m.	p value		mean	s.e.m.	mean	s.e.m.	p value		mean	s.e.m.	mean	s.e.m.	p value
		0.326276	3.06489		0.00490682	0.00155505	0.00401347	0.00102928	0.32587		0.00785799	0.00154876	0.00677185	0.00111608	0.0771484		0.00339779	0.00109451	0.00277614	0.000835283	0.046875
		0.304426	3.28487		0.00471313	0.00150946	0.00412027	0.00100838	0.569494		0.00849832	0.00171893	0.00658762	0.00113525	0.0771484		0.00344753	0.00139392	0.00244468	0.000769057	0.015625
		0.28404	3.52064		0.00594339	0.00239596	0.00416983	0.00109299	0.379375		0.00746595	0.00144471	0.00739617	0.00143698	0.791016		0.00339113	0.00155639	0.00271026	0.000878322	0.6875
		0.265018	3.77332		0.00495027	0.00168712	0.00587749	0.00187869	0.0979893		0.00733096	0.00136319	0.007657	0.0013946	0.733398		0.00372276	0.00179149	0.00250817	0.000717231	0.375
		0.247271	4.04415		0.00517392	0.00170879	0.00510001	0.0014456	0.958761		0.00740633	0.00147371	0.0083753	0.00174356	0.518555		0.00332047	0.00147944	0.00296605	0.000972245	0.9375
		0.230712	4.33441		0.00502829	0.0015265	0.00398574	0.000992392	0.108941		0.00837384	0.00176271	0.00744869	0.00138353	0.30127		0.00283879	0.000960242	0.0027534	0.000911991	0.46875
		0.215262	4.64551		0.00510914	0.00175165	0.00475133	0.00154229	0.469113		0.00785304	0.00173204	0.00735768	0.00146994	0.909668		0.00255333	0.000884434	0.00263913	0.00098203	0.6875
		0.200846	4.97893		0.00534352	0.00171489	0.0052864	0.00188697	0.958761		0.00825305	0.00188544	0.00639172	0.00115077	0.203613		0.00278385	0.00124687	0.00243118	0.00067518	0.9375
		0.187396	5.33629		0.00540077	0.00163108	0.00426857	0.00118369	0.108941		0.00881988	0.00197613	0.00676957	0.00125072	0.0522461		0.00284347	0.00134759	0.0023867	0.000655132	0.296875
		0.174847	5.71929		0.00533412	0.00147498	0.00448525	0.00132169	0.00972552		0.011669	0.00286642	0.00672833	0.0010658	0.0341797		0.00271551	0.0010184	0.0022991	0.00059483	0.6875
		0.163138	6.12978		0.00523614	0.00154775	0.00412081	0.001067	0.0626714		0.0103975	0.00245368	0.00758204	0.00130402	0.0639648		0.00305651	0.0013339	0.00237042	0.000691426	0.9375
		0.152213	6.56974		0.00565968	0.00178593	0.00406818	0.00106025	0.00972552		0.0106563	0.00255065	0.00739827	0.00133495	0.109863		0.00257856	0.00100173	0.00223714	0.00063204	0.46875
		0.14202	7.04127		0.00581509	0.00175533	0.00361971	0.000888708	0.00320459		0.0106784	0.00261359	0.00663366	0.00125201	0.0341797		0.00288266	0.00144361	0.00255859	0.000902317	0.8125
		0.132509	7.54665		0.00646227	0.00224636	0.00401774	0.00106978	0.00320459		0.009681	0.00220382	0.00751595	0.00159736	0.0341797		0.00296404	0.00151903	0.00249676	0.000935426	0.8125
		0.123635	8.0883		0.00526417	0.00155453	0.0045785	0.00134718	0.13373		0.0106448	0.0023251	0.00699709	0.00136496	0.0209961		0.00290212	0.0013041	0.00238929	0.00080932	0.6875
		0.115356	8.66882		0.00653498	0.00181767	0.00415245	0.00104431	0.0228948		0.0127453	0.00298969	0.00631416	0.00125438	0.0209961		0.00255353	0.00092165	0.00218066	0.0005859	0.375
		0.107631	9.29101		0.00706695	0.00216385	0.00371972	0.000825992	0.00270771		0.0136938	0.0032606	0.00633982	0.00117608	0.0209961		0.00271061	0.00108733	0.00212506	0.00052397	0.6875
		0.100423	9.95786		0.00579576	0.0017001	0.004195	0.000991313	0.034001		0.0106335	0.00257284	0.0065323	0.00125851	0.0771484		0.00280089	0.00117569	0.00229452	0.000652838	0.8125
		0.0936981	10.6726		0.00576949	0.00187731	0.00333118	0.000652823	0.049422		0.0103096	0.00238911	0.00639601	0.0012288	0.0639648		0.00257394	0.00103631	0.00219967	0.000617414	1
		0.0874234	11.4386		0.00663195	0.00211747	0.00387702	0.00105179	0.000776411		0.0107183	0.0026766	0.0058999	0.00112217	0.0268555		0.00294444	0.00133977	0.00242399	0.000778285	1
		0.081569	12.2596		0.00754563	0.00217974	0.00370838	0.000985865	0.00228219		0.0115266	0.00299033	0.00548452	0.00111615	0.0209961		0.00281666	0.00101173	0.00206729	0.000600253	0.109375
		0.0761065	13.1395		0.00666475	0.00194606	0.00372897	0.000917138	0.00160919		0.00999334	0.0023232	0.00571629	0.00110732	0.0341797		0.00313911	0.00142487	0.00215971	0.000604238	0.296875
		0.0710099	14.0825		0.00693814	0.00206644	0.00343885	0.000753261	0.00378325		0.0104388	0.00244202	0.00554766	0.00102804	0.0424805		0.00242791	0.000994857	0.0021619	0.000502762	0.9375
		0.0662546	15.0933		0.0063939	0.00171675	0.0030568	0.000633686	0.00320459		0.0085039	0.00187855	0.00542918	0.000972532	0.0341797		0.00268544	0.00120671	0.0020315	0.000467879	0.9375
		0.0618177	16.1766		0.00570773	0.00149983	0.00329441	0.000752534	0.00836065		0.00687577	0.00133316	0.00697572	0.00146415	0.850098		0.00275867	0.00107421	0.0021953	0.000736331	0.15625
		0.057678	17.3376		0.00577333	0.00153626	0.00332822	0.000673988	0.0112856		0.00690776	0.00138924	0.00651637	0.00131234	0.62207		0.00277178	0.00122812	0.0021236	0.000516319	1
		0.0538154	18.582		0.00525264	0.00142075	0.00413164	0.000994651	0.0228948		0.00687001	0.00140335	0.00599421	0.00130352	0.17627		0.00262178	0.00103241	0.00200203	0.0005408	0.296875
		0.0502116	19.9157		0.00492529	0.00115891	0.0038622	0.00096829	0.0261836		0.00786823	0.00165197	0.00489624	0.000965227	0.0522461		0.00236341	0.000726812	0.00175734	0.00032838	0.296875
		0.0468491	21.3451		0.00520172	0.00169106	0.00317052	0.000626142	0.14766		0.00742816	0.00172876	0.00434884	0.000876016	0.109863		0.00190665	0.000654264	0.00181911	0.000556108	0.578125
		0.0437117	22.8772		0.00454039	0.00120243	0.00266956	0.00039556	0.0879356		0.00547942	0.00115141	0.00387642	0.000675736	0.151367		0.00270324	0.00138357	0.00177684	0.000461141	0.9375
		0.0407845	24.5191		0.00481848	0.00122372	0.00248563	0.000394355	0.0298731		0.00603257	0.00119882	0.00319741	0.000425178	0.00683594		0.00246337	0.00126527	0.00182412	0.000327922	0.296875
		0.0380533	26.279		0.00547195	0.00129666	0.00238767	0.000347131	0.0173784		0.00631561	0.00128311	0.00372855	0.000450761	0.0922852		0.00188111	0.000698005	0.00214019	0.000370174	0.375
		0.035505	28.1651		0.00664353	0.00181339	0.00207229	0.000245422	0.00523391		0.00547627	0.00102379	0.0046132	0.00083419	0.380371		0.00247072	0.000975706	0.00199828	0.000353895	0.6875
		0.0331273	30.1866		0.00567257	0.00150709	0.00257379	0.00040028	0.0261836		0.00499013	0.000965549	0.00435662	0.000753371	0.850098		0.00266956	0.000732177	0.00220851	0.000276938	0.9375
		0.0309089	32.3532		0.00516715	0.0013994	0.00322977	0.000632421	0.0557193		0.00544953	0.00105742	0.00437937	0.000722819	0.0922852		0.00286802	0.000965314	0.00223082	0.000425016	0.8125
		0.028839	34.6753		0.00407646	0.000948797	0.0034844	0.000736739	0.0979893		0.00504947	0.00103255	0.00347661	0.000457154	0.109863		0.00248695	0.000957976	0.00212669	0.00045478	0.9375
		0.0269077	37.1641		0.00443188	0.00116745	0.00359191	0.000808293	0.196108		0.00431855	0.000886187	0.00513569	0.000833991	0.266113		0.00187618	0.000634821	0.00231074	0.000487584	0.375
		0.0251058	39.8314		0.00488925	0.00133652	0.00322573	0.000686526	0.0228948		0.00422699	0.000819386	0.00470072	0.000862969	0.62207		0.0017697	0.000582043	0.00207952	0.000460481	0.21875
		0.0234245	42.6903		0.0051098	0.00142403	0.00245373	0.000395327	0.0298731		0.00388531	0.000693626	0.00330966	0.000632701	0.339355		0.00167616	0.000374835	0.00175978	0.000470931	0.9375
		0.0218559	45.7543		0.00440082	0.00113171	0.00271709	0.00041577	0.196108		0.00380572	0.000633451	0.00287256	0.000411832	0.0639648		0.00174645	0.000576217	0.00200575	0.000501377	0.46875
		0.0203922	49.0383		0.00351808	0.000723944	0.00253232	0.000406518	0.0199709		0.00445368	0.00114871	0.00244646	0.000349299	0.0268555		0.001852	0.000532712	0.00195068	0.000307457	0.9375
		0.0190266	52.5579		0.00378436	0.0008896	0.00227998	0.00042833	0.0557193		0.0038235	0.000800553	0.00228797	0.000266913	0.0209961		0.00253925	0.00054391	0.00167875	0.000288377	0.03125
		0.0177525	56.3302		0.00336151	0.00085824	0.00191148	0.00031934	0.0112856		0.00338598	0.000536871	0.0027391	0.000294149	0.0922852		0.00248635	0.000583159	0.00158274	0.000304349	0.078125
		0.0165636	60.3732		0.00349605	0.000907636	0.00215015	0.00038569	0.0703257		0.00271382	0.000472493	0.00213014	0.00034601	0.203613		0.00157969	0.000406022	0.00185643	0.000297851	0.375
		0.0154544	64.7064		0.00287431	0.00073883	0.00200763	0.000366657	0.605095		0.0022387	0.000429389	0.00216636	0.000252347	0.969727		0.00136537	0.000388125	0.00173093	0.000336753	0.15625
		0.0144195	69.3506		0.00356031	0.000955147	0.00173847	0.000213362	0.0879356		0.00256227	0.000529008	0.00227488	0.000266915	0.677246		0.002095	0.000694312	0.00145268	0.000363716	0.03125
		0.0134539	74.3281		0.00330564	0.000747055	0.00225412	0.000296	0.13373		0.0027926	0.000505255	0.00268125	0.000414063	0.850098		0.0019354	0.000638514	0.00167789	0.000306328	0.8125
		0.0125529	79.6629		0.00267974	0.000496991	0.0022538	0.000381476	0.0557193		0.00296367	0.000489423	0.0031176	0.000451182	0.569336		0.00171683	0.000765194	0.00143975	0.000237063	1
		0.0117123	85.3806		0.00229234	0.000403434	0.00187471	0.000477329	0.214602		0.00251547	0.000427754	0.00277621	0.000509017	0.423828		0.00167298	0.000705132	0.00117635	0.000197695	0.9375
		0.0109279	91.5086		0.00257274	0.000627333	0.00202758	0.000511945	0.437967		0.00246673	0.000350659	0.00254713	0.000527356	0.909668		0.00152138	0.000637565	0.0011172	0.00025272	0.9375
		0.0101961	98.0765		0.00214797	0.000398368	0.00168794	0.000283358	0.255291		0.00224892	0.000380745	0.00191167	0.000264261	0.339355		0.00154316	0.000814655	0.0010411	0.000157383	0.578125
		0.00951332	105.116		0.00289915	0.000727976	0.00173648	0.000269597	0.162673		0.0022248	0.000437546	0.00175549	0.000285292	0.469727		0.00195929	0.000919318	0.0011659	0.000177469	0.9375
		0.00887624	112.66		0.00228519	0.000521486	0.00147338	0.000237782	0.108941		0.00177233	0.000351748	0.00175924	0.000196113	0.850098		0.00130186	0.00052066	0.00117133	0.00016565	0.9375
		0.00828182	120.746		0.00254048	0.000618519	0.00144011	0.000276038	0.162673		0.00182616	0.000342036	0.00173184	0.000168159	0.733398		0.00191654	0.000569345	0.000994076	0.000145259	0.21875
		0.00772721	129.413		0.00243935	0.000490509	0.00158385	0.000266744	0.14766		0.00209709	0.000390587	0.00219051	0.000312704	0.569336		0.00222229	0.000527948	0.00115106	0.000271701	0.015625
		0.00720975	138.701		0.00263631	0.00059956	0.00166711	0.000234257	0.034001		0.00210968	0.000352159	0.00214941	0.000238687	0.791016		0.00267316	0.000894126	0.00119813	0.000337933	0.046875
		0.00672693	148.656		0.00225818	0.000470971	0.00172244	0.000173828	0.234321		0.00234245	0.000527254	0.00186832	0.000222565	0.203613		0.00162948	0.000575709	0.00088441	0.000172372	0.109375
		0.00627645	159.326		0.00145694	0.00023877	0.0016559	0.000266845	0.876722		0.00159111	0.000429917	0.0016043	0.000269613	0.850098		0.00113498	0.000336736	0.000803429	0.000115802	0.46875
		0.00585613	170.761		0.0021641	0.000436871	0.00151851	0.000247604	0.0626714		0.00133639	0.000250014	0.00127916	0.000195462	0.733398		0.00110225	0.00048461	0.000803635	0.000189359	0.6875
		0.00546397	183.017		0.0018738	0.000364752	0.00187522	0.000384577	0.917632		0.00165522	0.00022587	0.00183267	0.000293299	1		0.00136151	0.000607134	0.000884778	0.000195111	0.8125
