# Supplementary material for: A chemogenetic approach for dopamine imaging with tunable sensitivity
Source: Nat Commun. 2024 Jul 2;15:5551. doi: 10.1038/s41467-024-49442-3 (PMC11219860; doi:10.1038/s41467-024-49442-3)
Supplement: Supplementary file 6 — Source Data [file 41467_2024_49442_MOESM6_ESM.zip › SourceData_Fig8.xlsx]

## Sheet: fig.8 d.top (heat maps, trials)
		Veh Day 1																				DETQ																				Veh Day 2
Time to CS, s		Trial #1	Trial #2	Trial #3	Trial #4	Trial #5	Trial #6	Trial #7	Trial #8	Trial #9	Trial #10	Trial #11	Trial #12	Trial #13	Trial #14	Trial #15	Trial #16	Trial #17	Trial #18	Trial #19		Trial #1	Trial #2	Trial #3	Trial #4	Trial #5	Trial #6	Trial #7	Trial #8	Trial #9	Trial #10	Trial #11	Trial #12	Trial #13	Trial #14	Trial #15	Trial #16	Trial #17	Trial #18	Trial #19		Trial #1	Trial #2	Trial #3	Trial #4	Trial #5	Trial #6	Trial #7	Trial #8
-5		1.23398	0.0465366	0.376549	-0.00271252	1.62051	-0.0585451	-1.58559	-0.650941	-1.99308	0.0728443	0.518671	-0.87524	0.622561	-0.338143	-0.208595	0.340543	1.62351	1.74776	-0.639448		-1.84245	1.18973	-0.394945	-5.31316	-0.330625	-3.37976	3.36891	1.42728	-1.06672	-0.217755	-1.01859	-2.92698	1.05916	-1.56732	0.422413	0.244263	8.04888	-0.354308	0.234742		0.368241	0.294949	-0.0503548	0.129318	-0.438313	-1.99353	-0.0340684	0.326396
-4.9918		1.19301	0.0236293	0.318426	-0.0037513	1.61093	-0.0663712	-1.62387	-0.672058	-1.9111	0.0964031	0.513955	-0.851657	0.555544	-0.310436	-0.194642	0.340329	1.57249	1.76069	-0.61165		-1.81869	1.1976	-0.392582	-5.32283	-0.344211	-3.25892	3.28721	1.33219	-0.953766	-0.236884	-1.01232	-2.95253	1.03268	-1.59016	0.431381	0.190253	8.10576	-0.352381	0.1905		0.314041	0.251578	-0.0352368	0.145661	-0.481275	-2.03208	-0.0272008	0.345143
-4.9836		1.1441	-0.00454082	0.283763	-0.0108744	1.60475	-0.0619548	-1.6539	-0.711093	-1.84449	0.11084	0.524933	-0.819227	0.512911	-0.271397	-0.164081	0.345164	1.53219	1.77014	-0.584855		-1.79304	1.18916	-0.382983	-5.34951	-0.371392	-3.12631	3.2188	1.27922	-0.854145	-0.250148	-1.0158	-2.98036	0.985256	-1.60279	0.427529	0.136296	8.13401	-0.345585	0.138408		0.271612	0.231051	-0.00648727	0.148076	-0.499171	-2.0929	-0.0198046	0.378173
-4.9754		1.09993	-0.0419027	0.269304	-0.0365268	1.60628	-0.0618502	-1.67525	-0.760613	-1.81388	0.0998406	0.546428	-0.80191	0.480524	-0.246582	-0.145196	0.333656	1.51982	1.76541	-0.556884		-1.77303	1.17762	-0.36664	-5.37834	-0.399016	-3.00988	3.1668	1.25033	-0.772283	-0.275912	-1.01807	-3.00838	0.931139	-1.60016	0.411876	0.0911644	8.14304	-0.337697	0.085185		0.248849	0.22619	0.0140309	0.127259	-0.507367	-2.15728	-0.00153722	0.414907
-4.9672		1.0697	-0.0823483	0.253059	-0.0845248	1.60749	-0.0689293	-1.69498	-0.798821	-1.81159	0.0723865	0.563542	-0.816292	0.44258	-0.239509	-0.154101	0.310059	1.54676	1.75157	-0.519844		-1.7602	1.16773	-0.346179	-5.39915	-0.422716	-2.94724	3.12032	1.22952	-0.696604	-0.323532	-1.01727	-3.03417	0.873768	-1.59089	0.393043	0.0535457	8.14482	-0.330974	0.0388768		0.23913	0.221955	0.0101538	0.0996688	-0.51518	-2.20736	0.0297819	0.4483
-4.959		1.05426	-0.113665	0.223104	-0.141934	1.59832	-0.0767628	-1.71585	-0.815408	-1.80884	0.0510814	0.564826	-0.858913	0.396984	-0.237254	-0.184437	0.291313	1.59366	1.7362	-0.469587		-1.74963	1.15488	-0.328538	-5.41235	-0.443642	-2.95808	3.06965	1.20858	-0.618204	-0.386863	-1.0204	-3.05223	0.812563	-1.58676	0.38074	0.0217689	8.14874	-0.329036	0.00837808		0.231201	0.217467	-0.0133728	0.085739	-0.51095	-2.24279	0.0692589	0.474686
-4.9508		1.04913	-0.130426	0.190241	-0.187814	1.57619	-0.0780909	-1.7324	-0.815149	-1.78513	0.0487083	0.552656	-0.906368	0.356302	-0.231945	-0.221448	0.284276	1.62124	1.72435	-0.405463		-1.73168	1.14004	-0.32002	-5.42452	-0.465025	-3.03436	3.015	1.18889	-0.541278	-0.45133	-1.03086	-3.05953	0.752628	-1.58905	0.377576	-0.00278722	8.15776	-0.334385	-0.00283025		0.217917	0.225411	-0.041731	0.0903836	-0.483344	-2.27446	0.109625	0.492479
-4.9426		1.04772	-0.136518	0.1724	-0.210539	1.54689	-0.0723809	-1.73931	-0.806013	-1.74393	0.0568241	0.536211	-0.939483	0.33368	-0.227975	-0.254723	0.280824	1.6063	1.71047	-0.334928		-1.70188	1.13161	-0.32249	-5.43898	-0.487037	-3.14662	2.9634	1.17603	-0.478798	-0.505886	-1.03987	-3.05914	0.704545	-1.58981	0.379234	-0.017533	8.1687	-0.344697	0.000605145		0.202326	0.25175	-0.0616097	0.101358	-0.44085	-2.30791	0.148858	0.501966
-4.9344		1.04497	-0.139402	0.171665	-0.216987	1.52035	-0.0655668	-1.73916	-0.79054	-1.70509	0.0618971	0.522553	-0.958027	0.329415	-0.234943	-0.279985	0.264229	1.5581	1.68753	-0.270646		-1.67172	1.13451	-0.330383	-5.45275	-0.504222	-3.26665	2.91989	1.16912	-0.440323	-0.549416	-1.03289	-3.05287	0.67429	-1.58412	0.378917	-0.0210858	8.18723	-0.350803	0.0152346		0.191531	0.288599	-0.0696426	0.107869	-0.40313	-2.33943	0.187999	0.505856
-4.9262		1.03664	-0.140115	0.170544	-0.217716	1.49963	-0.0590854	-1.74406	-0.764308	-1.68146	0.0647259	0.512305	-0.972066	0.332535	-0.253319	-0.299829	0.228173	1.50523	1.65654	-0.221112		-1.65538	1.14259	-0.335192	-5.46135	-0.509363	-3.38161	2.88202	1.16211	-0.421847	-0.586719	-1.0068	-3.04383	0.657159	-1.57393	0.372328	-0.0155135	8.21858	-0.341693	0.035712		0.188053	0.323631	-0.072588	0.112602	-0.382514	-2.36454	0.227317	0.509313
-4.918		1.02107	-0.136746	0.150871	-0.214278	1.47924	-0.0504756	-1.76342	-0.727753	-1.66842	0.0761309	0.503487	-0.987581	0.333139	-0.2713	-0.317006	0.181057	1.4693	1.62453	-0.189177		-1.65617	1.14324	-0.333896	-5.46473	-0.499703	-3.48745	2.84251	1.15565	-0.412129	-0.620683	-0.975844	-3.04094	0.642144	-1.56465	0.361607	-0.00466977	8.25697	-0.315131	0.0553442		0.190427	0.350991	-0.0765105	0.126172	-0.37776	-2.38512	0.264724	0.516658
-4.9098		0.990234	-0.119396	0.0987165	-0.217235	1.4506	-0.062943	-1.81607	-0.703771	-1.62746	0.105205	0.501558	-1.0238	0.300996	-0.279047	-0.363748	0.112931	1.42204	1.57712	-0.144386		-1.67956	1.12423	-0.32094	-5.4357	-0.478181	-3.56999	2.7317	1.13335	-0.310125	-0.687178	-0.947332	-3.0406	0.612966	-1.57207	0.353277	0.0092171	8.31614	-0.251889	0.0496748		0.214955	0.380161	-0.0929812	0.117809	-0.377603	-2.44716	0.319675	0.538221
-4.9016		0.957317	-0.109745	0.0254913	-0.206313	1.41497	-0.0730065	-1.87627	-0.683433	-1.5643	0.1528	0.494126	-1.05346	0.263546	-0.267045	-0.411306	0.0545462	1.37654	1.53721	-0.11335		-1.70022	1.09333	-0.315948	-5.42113	-0.446386	-3.63378	2.6251	1.10667	-0.20889	-0.748463	-0.950478	-3.05741	0.565571	-1.58648	0.346741	0.0233555	8.36551	-0.199359	0.0353094		0.233999	0.400433	-0.0943335	0.135528	-0.38064	-2.51061	0.357744	0.560581
-4.8934		0.925743	-0.124676	-0.0417861	-0.183444	1.37287	-0.077635	-1.93203	-0.684516	-1.48457	0.202146	0.48064	-1.07428	0.2361	-0.255019	-0.455376	-0.00513578	1.32059	1.50295	-0.0923421		-1.69921	1.07326	-0.326966	-5.43013	-0.416011	-3.67592	2.5388	1.07285	-0.12073	-0.804553	-0.968457	-3.09315	0.512391	-1.59694	0.338996	0.0391051	8.40783	-0.173546	0.00930339		0.239654	0.417898	-0.0653711	0.158245	-0.376897	-2.56883	0.377296	0.576581
-4.8852		0.897403	-0.175416	-0.0897438	-0.158253	1.32729	-0.0841991	-1.97556	-0.708333	-1.41623	0.228471	0.463326	-1.0988	0.219744	-0.264568	-0.491724	-0.0786737	1.26392	1.46268	-0.0741492		-1.67988	1.08101	-0.348095	-5.45414	-0.398514	-3.70033	2.48544	1.02373	-0.0571097	-0.861612	-0.971945	-3.13935	0.469218	-1.59589	0.324687	0.0570835	8.44751	-0.170347	-0.0186785		0.2306	0.431753	-0.0139765	0.172582	-0.371196	-2.60944	0.387207	0.57868
-4.877		0.870818	-0.259645	-0.126124	-0.133501	1.28162	-0.100852	-2.0105	-0.732829	-1.37714	0.226926	0.443949	-1.1386	0.206297	-0.299878	-0.511976	-0.159282	1.23015	1.41583	-0.0501491		-1.66017	1.11013	-0.362446	-5.4762	-0.395448	-3.71635	2.45855	0.951916	-0.0105796	-0.922157	-0.94728	-3.18335	0.437607	-1.58874	0.304886	0.0735985	8.48758	-0.173233	-0.0341857		0.204591	0.431858	0.0312345	0.189331	-0.375863	-2.62113	0.401932	0.565859
-4.8688		0.844833	-0.359239	-0.164307	-0.102602	1.2368	-0.124354	-2.04227	-0.72865	-1.35483	0.219087	0.424574	-1.18608	0.191865	-0.341409	-0.505665	-0.220931	1.2312	1.37372	-0.0161587		-1.6573	1.13683	-0.356687	-5.48847	-0.404042	-3.73194	2.43765	0.866689	0.0399404	-0.978032	-0.90493	-3.22106	0.402474	-1.58832	0.288881	0.0828569	8.51785	-0.173361	-0.0320791		0.16028	0.409724	0.0507082	0.228107	-0.395385	-2.60334	0.429457	0.545507
-4.8606		0.820314	-0.45191	-0.203049	-0.0618462	1.19615	-0.145322	-2.06929	-0.689369	-1.32421	0.226334	0.406937	-1.22499	0.183656	-0.364304	-0.46546	-0.244516	1.25232	1.34078	0.0220427		-1.68146	1.14181	-0.333321	-5.49714	-0.418377	-3.74628	2.40979	0.793759	0.106306	-1.01652	-0.861522	-3.25185	0.348224	-1.5993	0.28518	0.0880434	8.52347	-0.174541	-0.0154576		0.10061	0.373602	0.0521818	0.291557	-0.415379	-2.57083	0.466915	0.525363
-4.8524		0.798493	-0.523402	-0.226553	-0.0181745	1.1661	-0.156959	-2.08623	-0.636788	-1.27837	0.247342	0.393531	-1.24543	0.192082	-0.363728	-0.400322	-0.238449	1.26299	1.30805	0.0594388		-1.73179	1.12812	-0.304156	-5.51211	-0.43001	-3.76118	2.38352	0.754497	0.180324	-1.03295	-0.820383	-3.27501	0.276061	-1.60948	0.290072	0.0994383	8.49119	-0.183634	0.00772835		0.037828	0.348996	0.0580143	0.359415	-0.413915	-2.54445	0.502537	0.506661
-4.8442		0.777687	-0.57021	-0.223409	0.0157255	1.14811	-0.161782	-2.0942	-0.597024	-1.23633	0.25666	0.38368	-1.25125	0.215106	-0.355791	-0.338722	-0.23047	1.2458	1.26498	0.0944325		-1.79207	1.11484	-0.277438	-5.53392	-0.431032	-3.7838	2.37523	0.752737	0.246294	-1.03776	-0.77294	-3.29023	0.203698	-1.60047	0.292126	0.126676	8.41912	-0.199308	0.0295677		-0.0104276	0.353272	0.0777701	0.405283	-0.387839	-2.53401	0.532655	0.485034
-4.836		0.756912	-0.597885	-0.205249	0.0288127	1.13774	-0.167664	-2.10101	-0.574537	-1.21944	0.235646	0.3708	-1.25336	0.236812	-0.361972	-0.310223	-0.241035	1.21347	1.21604	0.129475		-1.84861	1.11453	-0.252548	-5.55424	-0.41703	-3.82283	2.38708	0.77105	0.298967	-1.04776	-0.71255	-3.3012	0.148472	-1.57153	0.286343	0.171986	8.32701	-0.212673	0.0465673		-0.0331691	0.379176	0.10021	0.42617	-0.356065	-2.53142	0.563244	0.45618
-4.8278		0.73477	-0.609868	-0.195742	0.0223854	1.12468	-0.173891	-2.11697	-0.549532	-1.22447	0.198927	0.34178	-1.25845	0.245177	-0.387481	-0.329285	-0.263887	1.18857	1.17966	0.163855		-1.89405	1.1232	-0.225593	-5.56782	-0.392849	-3.88579	2.40091	0.78607	0.351028	-1.07029	-0.645173	-3.31288	0.114596	-1.54199	0.278936	0.230339	8.24926	-0.214253	0.0557972		-0.0380869	0.404744	0.107595	0.443586	-0.336986	-2.52301	0.597631	0.421157
-4.8196		0.70983	-0.604659	-0.208231	0.00965615	1.09924	-0.173266	-2.13706	-0.500947	-1.23059	0.176991	0.291896	-1.26059	0.245412	-0.419822	-0.380928	-0.278576	1.1735	1.16688	0.193871		-1.92455	1.12847	-0.199635	-5.57926	-0.370431	-3.96871	2.39567	0.788539	0.414008	-1.09617	-0.585595	-3.33196	0.0987483	-1.53089	0.278374	0.297867	8.20542	-0.202735	0.0506745		-0.0410557	0.418718	0.101633	0.478884	-0.328064	-2.50573	0.628176	0.383637
-4.8114		0.67994	-0.582744	-0.235825	0.00794026	1.06068	-0.164908	-2.1441	-0.435814	-1.22242	0.185772	0.232266	-1.24847	0.251529	-0.44626	-0.431684	-0.279824	1.14636	1.16455	0.213115		-1.93631	1.12574	-0.181006	-5.59759	-0.356272	-4.05015	2.36814	0.785487	0.48183	-1.10781	-0.542624	-3.35764	0.10114	-1.53863	0.286182	0.380709	8.18926	-0.184404	0.0290159		-0.0529828	0.43056	0.104168	0.532091	-0.311893	-2.4881	0.643968	0.342867
-4.8032		0.644397	-0.552744	-0.261115	0.0257427	1.01697	-0.16147	-2.12683	-0.380381	-1.20839	0.21163	0.18328	-1.21819	0.273107	-0.471879	-0.455538	-0.286315	1.08393	1.14931	0.220548		-1.92789	1.12171	-0.170572	-5.62583	-0.343471	-4.10065	2.33367	0.785881	0.540605	-1.09513	-0.509579	-3.38407	0.125396	-1.54985	0.295683	0.487526	8.17916	-0.165465	-0.00412167		-0.0731637	0.453661	0.132579	0.586441	-0.282539	-2.4756	0.640279	0.294337
-4.795		0.604977	-0.527901	-0.279516	0.0566321	0.973752	-0.173551	-2.09165	-0.351058	-1.21059	0.229392	0.158528	-1.17978	0.301691	-0.510243	-0.452685	-0.316084	0.99629	1.11281	0.217422		-1.90543	1.12264	-0.160489	-5.65761	-0.318773	-4.09847	2.30858	0.793423	0.583475	-1.06391	-0.474066	-3.40881	0.1695	-1.55079	0.300331	0.617951	8.16326	-0.146888	-0.0423902		-0.090987	0.479159	0.179819	0.627739	-0.262278	-2.45992	0.623222	0.238076
-4.7868		0.563324	-0.517716	-0.304262	0.0858411	0.932764	-0.198984	-2.05905	-0.343272	-1.23768	0.229404	0.152643	-1.15667	0.319141	-0.563607	-0.439856	-0.363364	0.921966	1.06862	0.201941		-1.88575	1.11937	-0.142163	-5.68586	-0.272986	-4.04067	2.29716	0.804409	0.61493	-1.02821	-0.434787	-3.43178	0.219021	-1.54314	0.298992	0.758719	8.14888	-0.127356	-0.0819459		-0.0953678	0.482358	0.221511	0.659481	-0.274863	-2.42872	0.60134	0.181212
-4.7786		0.520712	-0.524289	-0.347198	0.108513	0.893844	-0.223261	-2.04542	-0.34461	-1.27252	0.228665	0.150168	-1.16443	0.315174	-0.615826	-0.430141	-0.401221	0.891439	1.04251	0.173634		-1.87973	1.09647	-0.114864	-5.71193	-0.210341	-3.94936	2.29174	0.816207	0.646175	-0.995858	-0.406496	-3.45266	0.255646	-1.53654	0.293464	0.889291	8.1447	-0.108152	-0.120965		-0.0837054	0.447522	0.237595	0.692877	-0.316365	-2.38223	0.572874	0.133486
-4.7704		0.479135	-0.545891	-0.397965	0.131534	0.858795	-0.235905	-2.04835	-0.349996	-1.28698	0.243915	0.141867	-1.20157	0.297766	-0.645811	-0.420768	-0.405177	0.902278	1.04446	0.135097		-1.87686	1.05244	-0.0876381	-5.74314	-0.148514	-3.85362	2.28425	0.833198	0.68762	-0.963019	-0.405162	-3.47072	0.273392	-1.53499	0.285235	0.994341	8.13404	-0.098557	-0.161499		-0.0601027	0.380921	0.232541	0.722661	-0.357093	-2.33278	0.532124	0.0988456
-4.7622		0.444504	-0.585327	-0.429703	0.159632	0.832962	-0.242768	-2.04825	-0.36408	-1.2691	0.267147	0.13141	-1.25541	0.28442	-0.651865	-0.398567	-0.378472	0.927783	1.05943	0.0922933		-1.85599	1.00744	-0.0693161	-5.78196	-0.107098	-3.7695	2.27418	0.858696	0.744628	-0.923144	-0.426078	-3.47816	0.281559	-1.53443	0.275564	1.0736	8.09364	-0.109096	-0.200242		-0.0338107	0.302912	0.225959	0.727369	-0.370182	-2.28841	0.477286	0.0721566
-4.754		0.420111	-0.640608	-0.424695	0.188502	0.816682	-0.254744	-2.02979	-0.3865	-1.23298	0.274352	0.124272	-1.31607	0.287148	-0.654025	-0.360299	-0.345122	0.944702	1.06315	0.0540229		-1.80311	0.98581	-0.0590589	-5.81978	-0.0952172	-3.70076	2.26474	0.884129	0.820382	-0.877554	-0.443346	-3.4647	0.292109	-1.53134	0.265943	1.13467	8.01639	-0.138516	-0.233094		-0.0154051	0.229019	0.229367	0.690769	-0.353962	-2.24318	0.411973	0.0453908
-4.7458		0.401156	-0.696153	-0.392871	0.208982	0.798769	-0.273436	-1.98969	-0.405352	-1.20617	0.250539	0.121561	-1.37729	0.301697	-0.671871	-0.320865	-0.324546	0.949012	1.04713	0.0259331		-1.72556	0.990152	-0.0473243	-5.84429	-0.109052	-3.64811	2.25202	0.900251	0.910193	-0.834076	-0.434803	-3.42476	0.307536	-1.52989	0.258014	1.1821	7.92095	-0.172503	-0.258744		-0.00923942	0.160684	0.235585	0.623429	-0.32931	-2.18734	0.345238	0.01557
-4.7376		0.376294	-0.730811	-0.362959	0.219789	0.766798	-0.289011	-1.93339	-0.409612	-1.19879	0.209181	0.117814	-1.43211	0.315826	-0.704661	-0.303751	-0.313371	0.950641	1.02115	0.00775664		-1.64979	0.997642	-0.0262294	-5.85368	-0.133107	-3.61073	2.22319	0.903801	0.999607	-0.796045	-0.404549	-3.36272	0.321028	-1.54069	0.251515	1.21669	7.83583	-0.193579	-0.280076		-0.0142505	0.0945071	0.229703	0.558767	-0.311377	-2.12299	0.289219	-0.0142131
-4.7294		0.335331	-0.729055	-0.350623	0.229222	0.72022	-0.290349	-1.86807	-0.400014	-1.19778	0.180848	0.105875	-1.46692	0.327721	-0.733826	-0.32386	-0.297309	0.949723	1.00136	-0.00534793		-1.59569	0.986214	0.00278366	-5.86084	-0.15354	-3.58812	2.16594	0.902738	1.07382	-0.757419	-0.375958	-3.29197	0.326557	-1.56718	0.245487	1.24044	7.77431	-0.19639	-0.302099		-0.0300048	0.0356318	0.20722	0.523186	-0.294323	-2.06439	0.250337	-0.0395174
-4.7212		0.281817	-0.691403	-0.350289	0.242043	0.6712	-0.275356	-1.79612	-0.387178	-1.18624	0.179394	0.0872119	-1.46901	0.346588	-0.744171	-0.372492	-0.271865	0.936705	0.991038	-0.0225287		-1.55767	0.957057	0.0277878	-5.88155	-0.166469	-3.57338	2.07926	0.911227	1.12534	-0.711824	-0.366525	-3.22726	0.326656	-1.59927	0.239296	1.26384	7.72875	-0.191192	-0.329613		-0.055124	-0.00255871	0.182355	0.510059	-0.261912	-2.02409	0.229256	-0.0610343
-4.713		0.226565	-0.629654	-0.349936	0.248771	0.632989	-0.252415	-1.72317	-0.389153	-1.16439	0.190149	0.0700314	-1.44531	0.379462	-0.740461	-0.436181	-0.253589	0.902728	0.979487	-0.0540976		-1.51182	0.931078	0.0401471	-5.91903	-0.17589	-3.56279	1.97496	0.938834	1.15439	-0.663058	-0.374247	-3.16947	0.328025	-1.62171	0.231153	1.29967	7.68802	-0.188755	-0.360748		-0.0811366	-0.00720705	0.173547	0.493974	-0.206318	-2.00261	0.220856	-0.0854651
-4.7048		0.175161	-0.55754	-0.350306	0.236117	0.604838	-0.228852	-1.66198	-0.413097	-1.14844	0.189794	0.0601436	-1.4196	0.419059	-0.743367	-0.517543	-0.26135	0.853878	0.960583	-0.102614		-1.43324	0.92579	0.041809	-5.96153	-0.185628	-3.56423	1.86623	0.984752	1.16933	-0.62329	-0.391284	-3.10791	0.331975	-1.63108	0.216694	1.35142	7.64777	-0.182767	-0.391814		-0.0940599	0.020156	0.181977	0.461727	-0.137146	-1.99137	0.21722	-0.117351
-4.6966		0.123854	-0.483596	-0.363168	0.204091	0.568571	-0.202718	-1.62146	-0.452929	-1.15003	0.177048	0.0558433	-1.41236	0.447412	-0.762997	-0.626581	-0.2929	0.809423	0.945308	-0.162644		-1.31845	0.937496	0.0395547	-5.99493	-0.198729	-3.58871	1.75671	1.04278	1.17965	-0.602466	-0.424127	-3.03657	0.333399	-1.64248	0.194377	1.4093	7.61141	-0.155694	-0.42291		-0.0793122	0.0600854	0.193478	0.428194	-0.0739447	-1.98273	0.213373	-0.15088
-4.6884		0.0716716	-0.416885	-0.394254	0.168333	0.512247	-0.169781	-1.5941	-0.494781	-1.1625	0.175431	0.0521205	-1.4288	0.454254	-0.791688	-0.751682	-0.326573	0.78341	0.951282	-0.224178		-1.18815	0.946795	0.0351455	-6.01625	-0.216111	-3.63136	1.64253	1.10498	1.18932	-0.600185	-0.491318	-2.95771	0.328176	-1.67717	0.170414	1.46311	7.58915	-0.0988675	-0.456589		-0.034384	0.0898366	0.193023	0.418647	-0.0235928	-1.97535	0.208009	-0.17424
-4.6802		0.0254766	-0.365929	-0.42904	0.149006	0.441815	-0.132745	-1.56101	-0.527183	-1.16935	0.208143	0.0457011	-1.46119	0.451922	-0.814673	-0.862723	-0.343804	0.770894	0.978459	-0.278882		-1.06968	0.943309	0.0239684	-6.03393	-0.240217	-3.67522	1.52403	1.16447	1.19282	-0.608294	-0.600839	-2.87805	0.318512	-1.7404	0.153701	1.51133	7.58555	-0.0258725	-0.49509		0.0304071	0.0995455	0.179657	0.43892	0.0260608	-1.97148	0.193276	-0.182535
-4.672		-0.00406626	-0.337371	-0.444788	0.151496	0.376502	-0.106561	-1.50855	-0.547238	-1.16612	0.264976	0.0375689	-1.50588	0.460092	-0.8264	-0.930922	-0.35093	0.758444	0.999797	-0.328654		-0.974139	0.935257	0.000297286	-6.0543	-0.27124	-3.70261	1.41071	1.21943	1.17813	-0.621844	-0.736043	-2.79812	0.30945	-1.81425	0.146918	1.56128	7.5906	0.0364422	-0.535776		0.100686	0.0922229	0.165699	0.465595	0.0911842	-1.96885	0.163668	-0.182877
-4.6638		-0.0105706	-0.332743	-0.435266	0.164982	0.331067	-0.106925	-1.4436	-0.563076	-1.16282	0.315308	0.0288953	-1.56369	0.481631	-0.83545	-0.951589	-0.371855	0.742492	0.98307	-0.380041		-0.900258	0.937482	-0.0342093	-6.07198	-0.299686	-3.70953	1.31375	1.26915	1.13636	-0.644001	-0.864399	-2.71008	0.301157	-1.87456	0.14388	1.61729	7.58921	0.0715662	-0.565399		0.164948	0.0755172	0.159121	0.474001	0.171592	-1.95589	0.12154	-0.186953
-4.6556		0.000698712	-0.346359	-0.413808	0.176612	0.303396	-0.132918	-1.39254	-0.579809	-1.16802	0.341161	0.0136451	-1.63377	0.501197	-0.850676	-0.946856	-0.417611	0.733383	0.927011	-0.435481		-0.84204	0.953001	-0.0714162	-6.07663	-0.310915	-3.70877	1.23318	1.31182	1.07743	-0.680425	-0.964481	-2.60905	0.285519	-1.91098	0.13779	1.66893	7.57123	0.0863038	-0.571475		0.217069	0.0480499	0.152126	0.463192	0.246131	-1.9195	0.0775953	-0.196038
-4.6474		0.0165297	-0.369177	-0.398428	0.181426	0.280052	-0.163189	-1.37357	-0.589328	-1.17544	0.351284	-0.0175144	-1.70584	0.503321	-0.868003	-0.941513	-0.4666	0.74747	0.862533	-0.490389		-0.803406	0.966744	-0.106312	-6.06599	-0.298403	-3.71447	1.15804	1.34992	1.02249	-0.729661	-1.04134	-2.50103	0.253501	-1.93173	0.128776	1.69566	7.53937	0.0949497	-0.552173		0.257929	0.00274763	0.134335	0.45346	0.294366	-1.85998	0.0424218	-0.198745
-4.6392		0.0222509	-0.394239	-0.392149	0.182642	0.254861	-0.175698	-1.38293	-0.583332	-1.16749	0.368532	-0.0707067	-1.76602	0.493178	-0.869728	-0.946112	-0.484987	0.789123	0.821128	-0.536981		-0.790313	0.962838	-0.137461	-6.04992	-0.270063	-3.73155	1.07856	1.38906	0.986668	-0.779255	-1.11486	-2.39223	0.205185	-1.94994	0.119676	1.68438	7.50864	0.103836	-0.515253		0.290244	-0.0572815	0.106736	0.459016	0.320314	-1.79677	0.0168256	-0.183166
-4.631		0.011693	-0.416967	-0.381265	0.183932	0.233867	-0.166443	-1.39911	-0.56086	-1.13917	0.404013	-0.138891	-1.80264	0.492278	-0.845527	-0.956182	-0.463801	0.843344	0.805428	-0.566815		-0.794293	0.944595	-0.163498	-6.03889	-0.244634	-3.76273	0.996078	1.43493	0.969398	-0.812993	-1.19385	-2.28347	0.152648	-1.96928	0.108746	1.63937	7.4821	0.109773	-0.472096		0.316212	-0.11091	0.0842156	0.469976	0.346226	-1.75509	-0.00789194	-0.149993
-4.6228		-0.0104624	-0.434956	-0.355147	0.183355	0.222255	-0.150404	-1.40299	-0.532425	-1.10606	0.446291	-0.206167	-1.81585	0.513317	-0.804396	-0.963799	-0.428366	0.893154	0.787652	-0.581322		-0.796042	0.931906	-0.18252	-6.02978	-0.23634	-3.80763	0.919597	1.4868	0.960168	-0.82438	-1.26598	-2.17251	0.110647	-1.98514	0.0933691	1.58259	7.44639	0.110503	-0.429597		0.334215	-0.134952	0.0814575	0.464652	0.382871	-1.74269	-0.0348952	-0.111406
-4.6146		-0.0335565	-0.447409	-0.322665	0.171641	0.21791	-0.146413	-1.391	-0.513919	-1.09104	0.477293	-0.260329	-1.81588	0.546002	-0.770516	-0.969534	-0.414995	0.931471	0.741645	-0.588776		-0.786105	0.936966	-0.193546	-6.00823	-0.244692	-3.8623	0.854431	1.53159	0.952628	-0.822833	-1.31413	-2.05758	0.08292	-1.9959	0.0768156	1.53656	7.38789	0.11034	-0.389385		0.33765	-0.119529	0.0990958	0.440513	0.419476	-1.74292	-0.0565651	-0.0795959
-4.6064		-0.052426	-0.448872	-0.304634	0.147235	0.208431	-0.1579	-1.37219	-0.516259	-1.10455	0.497357	-0.302754	-1.80735	0.565858	-0.759081	-0.985982	-0.432026	0.960703	0.67299	-0.597237		-0.774509	0.951342	-0.200174	-5.96594	-0.258584	-3.92097	0.794005	1.55783	0.948715	-0.82448	-1.33932	-1.94372	0.0604887	-2.00577	0.068795	1.50971	7.31077	0.116888	-0.355956		0.320312	-0.0757502	0.121308	0.422168	0.436714	-1.73289	-0.0616935	-0.0590536
-4.5982		-0.0706336	-0.432024	-0.311895	0.116219	0.185108	-0.177122	-1.35257	-0.542641	-1.13984	0.522893	-0.342413	-1.78772	0.557758	-0.761908	-1.0202	-0.454582	0.980266	0.613167	-0.610084		-0.785713	0.95627	-0.211114	-5.91409	-0.266171	-3.97459	0.728426	1.57133	0.945661	-0.838273	-1.36274	-1.84276	0.0349933	-2.0209	0.0749812	1.49609	7.23389	0.12901	-0.341262		0.287678	-0.023543	0.134472	0.438104	0.431701	-1.70773	-0.0434539	-0.0504606
-4.59		-0.0925335	-0.397437	-0.334188	0.0852738	0.158612	-0.19817	-1.33078	-0.591066	-1.17918	0.567931	-0.384168	-1.75174	0.524874	-0.75977	-1.06239	-0.453791	0.978887	0.587368	-0.625896		-0.833416	0.946247	-0.232294	-5.87329	-0.260222	-4.01027	0.658312	1.59007	0.930815	-0.862024	-1.40287	-1.75989	0.00982675	-2.03969	0.0879045	1.48776	7.18112	0.137485	-0.351353		0.251696	0.0252188	0.138399	0.491886	0.423361	-1.68106	-0.00230437	-0.0559078
-4.5818		-0.115785	-0.354128	-0.350145	0.0549962	0.151891	-0.220511	-1.30618	-0.650918	-1.20863	0.625354	-0.424329	-1.70232	0.480319	-0.744626	-1.09106	-0.42585	0.94433	0.591947	-0.640244		-0.90361	0.935528	-0.26026	-5.85041	-0.240818	-4.01645	0.598764	1.62333	0.89256	-0.8904	-1.45546	-1.69347	-0.00389249	-2.05234	0.0930614	1.4815	7.15693	0.133655	-0.380969		0.222656	0.070807	0.145035	0.554484	0.428787	-1.66401	0.0545839	-0.0771365
-4.5736		-0.130456	-0.3154	-0.351109	0.0218533	0.176993	-0.239821	-1.28316	-0.702369	-1.22505	0.67016	-0.453954	-1.65374	0.424998	-0.728148	-1.0825	-0.391544	0.885321	0.601193	-0.652361		-0.966032	0.937168	-0.283533	-5.82845	-0.213404	-3.98759	0.568952	1.66389	0.833263	-0.923509	-1.50034	-1.63415	-0.00160391	-2.05175	0.0856145	1.47862	7.14899	0.114629	-0.413455		0.204881	0.116831	0.163028	0.589196	0.440818	-1.65177	0.119503	-0.110367
-4.5654		-0.129866	-0.290148	-0.347413	-0.0130255	0.224539	-0.246714	-1.27015	-0.73321	-1.22718	0.687108	-0.471783	-1.62466	0.3498	-0.726532	-1.02607	-0.368925	0.832052	0.594282	-0.661636		-1.00297	0.944899	-0.291194	-5.78315	-0.181749	-3.93103	0.578178	1.69441	0.771467	-0.964506	-1.52515	-1.57124	0.00882231	-2.04282	0.0738842	1.47755	7.14391	0.0851874	-0.434936		0.199487	0.161066	0.184091	0.584912	0.438931	-1.63183	0.182533	-0.144083
-4.5572		-0.118888	-0.279512	-0.350254	-0.0415276	0.273796	-0.233488	-1.27075	-0.745782	-1.21266	0.688934	-0.487292	-1.6188	0.250167	-0.741409	-0.934844	-0.355398	0.812492	0.576775	-0.664276		-1.02043	0.942643	-0.280286	-5.70798	-0.149074	-3.87141	0.621319	1.7118	0.729436	-1.01208	-1.53725	-1.50071	0.0165793	-2.03523	0.0691322	1.46959	7.13544	0.0519531	-0.450086		0.208375	0.192601	0.190474	0.560545	0.410498	-1.59988	0.231729	-0.163273
-4.549		-0.10888	-0.284338	-0.355288	-0.0558734	0.309805	-0.206968	-1.2755	-0.750428	-1.17938	0.700797	-0.513699	-1.62405	0.140237	-0.757339	-0.827255	-0.333451	0.831082	0.563459	-0.658707		-1.0434	0.92241	-0.260458	-5.62017	-0.117066	-3.82758	0.686822	1.73177	0.713617	-1.05964	-1.55027	-1.42628	0.0204161	-2.03213	0.074778	1.44743	7.12406	0.0153719	-0.476565		0.232617	0.202945	0.177121	0.542647	0.364029	-1.56272	0.260389	-0.159786
-4.5408		-0.106972	-0.309659	-0.348365	-0.0605325	0.33534	-0.18905	-1.27075	-0.756179	-1.13168	0.73364	-0.557113	-1.62666	0.0476068	-0.76022	-0.710962	-0.298938	0.864542	0.556878	-0.644519		-1.08962	0.893071	-0.242271	-5.54089	-0.0871313	-3.79867	0.766537	1.7682	0.713548	-1.10219	-1.5636	-1.34553	0.0284579	-2.02396	0.0846892	1.4105	7.1129	-0.0299434	-0.52414		0.263182	0.19713	0.157947	0.539693	0.318341	-1.52729	0.268598	-0.140565
-4.5326		-0.111948	-0.354498	-0.325802	-0.0685693	0.359327	-0.197088	-1.25489	-0.759376	-1.08126	0.772499	-0.611711	-1.62199	-0.00830818	-0.750816	-0.589668	-0.269924	0.888928	0.538192	-0.623249		-1.1479	0.866636	-0.225559	-5.47364	-0.0600711	-3.76844	0.854556	1.81552	0.718257	-1.13955	-1.56195	-1.2497	0.0450011	-1.99728	0.0892979	1.36154	7.09766	-0.087474	-0.587263		0.282722	0.187569	0.151887	0.534763	0.282471	-1.49119	0.264908	-0.123211
-4.5244		-0.121077	-0.405869	-0.303328	-0.0900235	0.382839	-0.226673	-1.24134	-0.755729	-1.04162	0.793855	-0.664248	-1.61467	-0.0325986	-0.737457	-0.475817	-0.271893	0.903825	0.486662	-0.600629		-1.19204	0.841577	-0.199839	-5.40504	-0.0331527	-3.72238	0.941413	1.85441	0.72551	-1.17276	-1.53297	-1.13332	0.0629976	-1.94839	0.0839645	1.30087	7.07739	-0.151656	-0.647611		0.276412	0.182411	0.162976	0.509628	0.246946	-1.44637	0.261736	-0.121737
-4.5162		-0.135764	-0.445418	-0.303261	-0.120738	0.402929	-0.253563	-1.24417	-0.749107	-1.01224	0.796388	-0.703335	-1.60486	-0.0487403	-0.72415	-0.383439	-0.307666	0.923733	0.40594	-0.580306		-1.20432	0.804195	-0.155194	-5.32523	0.00252635	-3.65964	1.01341	1.86798	0.741795	-1.1978	-1.48104	-1.00007	0.0717993	-1.88509	0.069611	1.22303	7.05759	-0.208855	-0.687969		0.238634	0.181993	0.176003	0.468425	0.199038	-1.39038	0.267556	-0.134439
-4.508		-0.161727	-0.457663	-0.329559	-0.14498	0.419506	-0.255841	-1.26013	-0.750791	-0.975979	0.803254	-0.723138	-1.58023	-0.0756748	-0.705169	-0.315301	-0.35008	0.949245	0.328051	-0.557747		-1.1903	0.747126	-0.0919496	-5.24234	0.0503472	-3.59065	1.05955	1.85789	0.770375	-1.20524	-1.42337	-0.859095	0.0706464	-1.81665	0.0485855	1.12276	7.04061	-0.24978	-0.703362		0.178418	0.181588	0.176072	0.431705	0.135892	-1.33364	0.280269	-0.147435
-4.49979		-0.200939	-0.441472	-0.365389	-0.153413	0.441127	-0.233128	-1.26688	-0.766911	-0.914809	0.831579	-0.720292	-1.53244	-0.115281	-0.677811	-0.260045	-0.367863	0.963734	0.28193	-0.521778		-1.17227	0.678525	-0.0199626	-5.17386	0.102082	-3.51921	1.0824	1.83772	0.803246	-1.18744	-1.37436	-0.710902	0.0721145	-1.74996	0.0229559	1.00848	7.01927	-0.281856	-0.700263		0.114704	0.180474	0.167511	0.411311	0.0678222	-1.2948	0.294189	-0.151227
-4.49159		-0.24917	-0.407107	-0.388027	-0.149941	0.475496	-0.203325	-1.24568	-0.79584	-0.826855	0.874359	-0.69493	-1.46861	-0.152974	-0.649673	-0.214519	-0.357238	0.947882	0.265431	-0.463866		-1.16868	0.617669	0.0527215	-5.12579	0.142712	-3.44112	1.09698	1.81671	0.825575	-1.14625	-1.33353	-0.542771	0.0911738	-1.69273	-0.00523476	0.901559	6.98574	-0.322093	-0.684469		0.0625008	0.186589	0.164264	0.399947	0.00747478	-1.28699	0.303627	-0.152719
-4.48339		-0.296121	-0.367083	-0.390598	-0.144637	0.520925	-0.182189	-1.1977	-0.828269	-0.730558	0.909975	-0.649587	-1.40557	-0.178135	-0.633387	-0.187879	-0.345163	0.901518	0.254913	-0.386628		-1.17676	0.580292	0.123593	-5.08291	0.162165	-3.35378	1.11702	1.79239	0.830685	-1.09392	-1.29149	-0.349919	0.13132	-1.65615	-0.0327704	0.819527	6.93494	-0.377877	-0.660682		0.0265463	0.202865	0.169595	0.381167	-0.0437724	-1.3054	0.310735	-0.166995
-4.47519		-0.332494	-0.328296	-0.38454	-0.142983	0.567674	-0.168073	-1.13994	-0.857791	-0.645336	0.928782	-0.592282	-1.35462	-0.199013	-0.634572	-0.182308	-0.358559	0.844295	0.232722	-0.310398		-1.189	0.565773	0.189545	-5.02447	0.163162	-3.26009	1.14544	1.7601	0.821711	-1.04556	-1.24405	-0.148329	0.180455	-1.65102	-0.0538289	0.762598	6.87221	-0.441944	-0.631184		0.0033091	0.221652	0.172445	0.355372	-0.090436	-1.32979	0.324178	-0.200787
-4.46699		-0.356412	-0.295281	-0.383417	-0.143232	0.612286	-0.14967	-1.08828	-0.886615	-0.571631	0.94177	-0.539339	-1.3136	-0.229007	-0.646124	-0.181922	-0.394543	0.793055	0.209813	-0.256596		-1.2065	0.561706	0.242068	-4.94749	0.158625	-3.1631	1.17737	1.71968	0.807397	-1.00836	-1.19936	0.0358255	0.220004	-1.6773	-0.0638577	0.714325	6.81193	-0.499613	-0.601363		-0.0160386	0.230588	0.160357	0.34134	-0.126384	-1.34162	0.351115	-0.246259
-4.45879		-0.373132	-0.2669	-0.387497	-0.139476	0.658961	-0.117451	-1.04229	-0.919481	-0.497162	0.966487	-0.50685	-1.26938	-0.268283	-0.653535	-0.167427	-0.423466	0.746229	0.212201	-0.229097		-1.23554	0.558665	0.271406	-4.87124	0.159182	-3.06157	1.20851	1.6835	0.792486	-0.977953	-1.16948	0.184742	0.241474	-1.71923	-0.0638539	0.654406	6.76125	-0.543396	-0.584218		-0.0343184	0.221972	0.138115	0.351283	-0.134436	-1.3408	0.390082	-0.292619
-4.45059		-0.388526	-0.240201	-0.387469	-0.130142	0.714524	-0.0737638	-0.991646	-0.956504	-0.416416	1.0012	-0.499	-1.21745	-0.300751	-0.64907	-0.127524	-0.424547	0.692746	0.245196	-0.214918		-1.27639	0.557333	0.276083	-4.81787	0.172574	-2.9438	1.2415	1.66718	0.772984	-0.946328	-1.15454	0.304369	0.251194	-1.75755	-0.0597648	0.580033	6.72244	-0.574993	-0.590922		-0.0473491	0.19665	0.123056	0.37184	-0.103135	-1.34265	0.431537	-0.337821
-4.44239		-0.403675	-0.215282	-0.379409	-0.120186	0.78013	-0.0237992	-0.933647	-0.989621	-0.335287	1.02472	-0.506332	-1.16665	-0.309975	-0.642412	-0.064147	-0.410885	0.629623	0.282652	-0.196257		-1.31579	0.562512	0.270279	-4.78944	0.203479	-2.80273	1.28405	1.67159	0.743254	-0.912093	-1.14013	0.419216	0.259244	-1.78309	-0.0585477	0.503149	6.69146	-0.597847	-0.618644		-0.0512353	0.162245	0.126091	0.377792	-0.0418835	-1.35839	0.459407	-0.38294
-4.43419		-0.418854	-0.195373	-0.369709	-0.114077	0.844141	0.0364815	-0.879275	-1.00403	-0.260608	1.01442	-0.517898	-1.12871	-0.297124	-0.650083	0.00903182	-0.413812	0.574514	0.291649	-0.169303		-1.33329	0.570382	0.274222	-4.76571	0.251037	-2.64482	1.33943	1.68056	0.70524	-0.881671	-1.1139	0.549315	0.266191	-1.79765	-0.061339	0.435464	6.65439	-0.610522	-0.651915		-0.0483707	0.122353	0.138544	0.355532	0.0200446	-1.38279	0.462484	-0.421405
-4.42599		-0.435697	-0.187602	-0.368806	-0.11368	0.889636	0.116292	-0.837782	-0.992471	-0.191274	0.970277	-0.529942	-1.1067	-0.280949	-0.678138	0.0773034	-0.450349	0.555724	0.267268	-0.142833		-1.32613	0.56541	0.29829	-4.72851	0.306243	-2.48841	1.40329	1.67201	0.66692	-0.860661	-1.08179	0.697008	0.263781	-1.80555	-0.0635073	0.377179	6.59127	-0.611694	-0.671916		-0.0427441	0.0760175	0.141059	0.317255	0.0583026	-1.40434	0.436843	-0.440887
-4.41779		-0.459222	-0.197328	-0.375741	-0.117301	0.909318	0.21522	-0.809535	-0.966159	-0.120989	0.917564	-0.549602	-1.09379	-0.276149	-0.713874	0.132953	-0.506384	0.584661	0.23565	-0.126608		-1.30845	0.537733	0.336021	-4.68238	0.354563	-2.35659	1.46604	1.63611	0.63724	-0.84581	-1.06297	0.855648	0.247531	-1.79989	-0.0613761	0.320769	6.48749	-0.605563	-0.669418		-0.0400438	0.0222376	0.11913	0.285226	0.0770718	-1.4213	0.385266	-0.435993
-4.40959		-0.490437	-0.223202	-0.378072	-0.124599	0.910963	0.314131	-0.785014	-0.946324	-0.0537597	0.88071	-0.581615	-1.07963	-0.275571	-0.738651	0.180058	-0.555025	0.641644	0.224206	-0.121234		-1.29611	0.498056	0.37122	-4.64814	0.384236	-2.26602	1.51743	1.58568	0.615065	-0.827011	-1.06702	1.01539	0.225105	-1.76443	-0.0573415	0.260311	6.33658	-0.602346	-0.652184		-0.0446862	-0.0368842	0.0792844	0.267142	0.099181	-1.44161	0.316817	-0.417425
-4.40139		-0.522072	-0.257498	-0.367861	-0.137704	0.908599	0.387507	-0.758418	-0.946286	-0.00376345	0.862755	-0.619813	-1.06265	-0.262343	-0.746434	0.223901	-0.58496	0.690712	0.229041	-0.126889		-1.28988	0.465388	0.394148	-4.6389	0.395306	-2.21232	1.55015	1.54083	0.590163	-0.798148	-1.08081	1.1729	0.208523	-1.69239	-0.0560926	0.199701	6.14765	-0.609056	-0.632657		-0.0618387	-0.0952734	0.0443248	0.251985	0.138309	-1.47031	0.247556	-0.407228
-4.39319		-0.543459	-0.287318	-0.352247	-0.158495	0.911371	0.423538	-0.734503	-0.959219	0.0194728	0.847683	-0.651746	-1.05049	-0.229037	-0.748657	0.259521	-0.608247	0.706398	0.222915	-0.143434		-1.27459	0.445446	0.409241	-4.64653	0.398369	-2.1743	1.56143	1.50144	0.554768	-0.759935	-1.08327	1.32678	0.199372	-1.60063	-0.0582366	0.146329	5.93986	-0.621089	-0.616511		-0.0957752	-0.145199	0.0310601	0.22816	0.186541	-1.50228	0.192384	-0.422561
-4.38499		-0.548779	-0.29661	-0.348212	-0.181829	0.918479	0.436545	-0.721763	-0.965015	0.02597	0.822344	-0.668643	-1.04759	-0.190169	-0.756691	0.274535	-0.641633	0.696064	0.191244	-0.169985		-1.23	0.427213	0.425547	-4.65231	0.403173	-2.13145	1.55196	1.44754	0.51169	-0.713727	-1.07201	1.46797	0.187697	-1.5186	-0.0582966	0.10188	5.7311	-0.627427	-0.605491		-0.143701	-0.186846	0.035008	0.198611	0.224018	-1.53074	0.158663	-0.461969
-4.37679		-0.541558	-0.275875	-0.363257	-0.19776	0.929666	0.449402	-0.71949	-0.952936	0.0398767	0.790314	-0.670351	-1.04913	-0.167779	-0.768563	0.268406	-0.684218	0.684812	0.150628	-0.202096		-1.15289	0.398545	0.442095	-4.64965	0.41466	-2.07786	1.52703	1.36195	0.46618	-0.657602	-1.06454	1.58057	0.166634	-1.46497	-0.0495133	0.0638011	5.53504	-0.62322	-0.59941		-0.193407	-0.225636	0.0384696	0.182521	0.24512	-1.55841	0.141448	-0.506751
-4.36859		-0.530652	-0.233447	-0.3869	-0.198701	0.953499	0.474214	-0.716995	-0.927233	0.0821636	0.767684	-0.662573	-1.04229	-0.171903	-0.774428	0.255383	-0.713697	0.683334	0.136176	-0.228763		-1.05747	0.369469	0.450641	-4.65086	0.430088	-2.02969	1.49772	1.24944	0.416071	-0.589965	-1.0731	1.65599	0.143946	-1.434	-0.0308951	0.0328311	5.35858	-0.614513	-0.597962		-0.231028	-0.264027	0.0320697	0.195258	0.263809	-1.59549	0.125327	-0.53377
-4.36039		-0.524102	-0.189381	-0.400945	-0.187466	0.994777	0.506544	-0.702932	-0.892614	0.157008	0.759397	-0.65223	-1.02225	-0.194085	-0.770519	0.251876	-0.707871	0.678332	0.164114	-0.24		-0.959209	0.366066	0.445699	-4.6694	0.440419	-2.00881	1.47677	1.13411	0.351476	-0.515158	-1.0861	1.69685	0.13405	-1.40812	-0.00727316	0.0156182	5.19076	-0.615247	-0.60509		-0.245249	-0.298206	0.0306128	0.230011	0.29629	-1.64693	0.102256	-0.532057
-4.35219		-0.521961	-0.164482	-0.401283	-0.178218	1.04239	0.537274	-0.676818	-0.847907	0.252798	0.75228	-0.645045	-1.00178	-0.221696	-0.766505	0.263318	-0.671682	0.65638	0.216884	-0.23444		-0.860505	0.400091	0.43067	-4.69846	0.441106	-2.02157	1.47134	1.03751	0.266108	-0.443347	-1.07912	1.71366	0.139973	-1.38066	0.017836	0.0213638	5.01742	-0.632701	-0.622973		-0.233907	-0.322513	0.0556361	0.266546	0.342216	-1.70547	0.0798827	-0.509729
-4.34399		-0.519836	-0.166937	-0.399066	-0.184035	1.0713	0.568373	-0.65483	-0.791047	0.357295	0.733863	-0.649345	-1.00141	-0.24887	-0.773878	0.279971	-0.631392	0.6272	0.260398	-0.221163		-0.743756	0.452544	0.413875	-4.71317	0.438405	-2.05958	1.48142	0.960858	0.172271	-0.381645	-1.04315	1.71277	0.148731	-1.35946	0.0450328	0.0505957	4.82995	-0.658852	-0.65251		-0.205239	-0.33604	0.108425	0.291905	0.388597	-1.75832	0.0731783	-0.485314
-4.33579		-0.515496	-0.193258	-0.404399	-0.205436	1.06029	0.60994	-0.651081	-0.728689	0.467372	0.705572	-0.670914	-1.02753	-0.277923	-0.789828	0.29611	-0.607349	0.618371	0.278664	-0.216424		-0.587054	0.491621	0.398676	-4.6954	0.443252	-2.10805	1.50275	0.89838	0.0933423	-0.326938	-0.995789	1.68991	0.145309	-1.34827	0.074932	0.0925607	4.63149	-0.676906	-0.69275		-0.170212	-0.347683	0.167117	0.310572	0.42544	-1.79904	0.0901405	-0.471053
-4.32759		-0.511853	-0.238519	-0.416136	-0.232317	1.01279	0.663972	-0.662182	-0.678689	0.594099	0.681167	-0.707386	-1.06748	-0.311034	-0.799072	0.326261	-0.591841	0.645931	0.282275	-0.233242		-0.386292	0.500676	0.382133	-4.65468	0.461923	-2.14899	1.53549	0.847835	0.0446207	-0.269101	-0.961562	1.63866	0.128018	-1.33294	0.102803	0.135463	4.43223	-0.675712	-0.741255		-0.13684	-0.364605	0.212342	0.333265	0.458734	-1.83185	0.122664	-0.465458
-4.31939		-0.513716	-0.298279	-0.420984	-0.255487	0.953679	0.717782	-0.673819	-0.654359	0.753567	0.669669	-0.749178	-1.10206	-0.341269	-0.789846	0.388383	-0.561511	0.68991	0.292101	-0.272199		-0.1508	0.488436	0.364268	-4.62131	0.485534	-2.1689	1.58305	0.809577	0.0244359	-0.202267	-0.946527	1.5666	0.107195	-1.28844	0.121007	0.175827	4.23934	-0.655436	-0.792898		-0.110618	-0.380128	0.24801	0.355181	0.499301	-1.86761	0.150392	-0.458952
-4.31119		-0.51955	-0.364717	-0.410578	-0.273257	0.902919	0.759239	-0.672227	-0.644645	0.953392	0.661342	-0.784331	-1.1258	-0.359696	-0.767414	0.478461	-0.506277	0.719639	0.310437	-0.322833		0.112686	0.472238	0.350637	-4.61586	0.497165	-2.1616	1.64334	0.776046	0.0181158	-0.131864	-0.937895	1.49302	0.0933835	-1.20424	0.127027	0.218674	4.04617	-0.624497	-0.846607		-0.0939056	-0.381721	0.295133	0.350106	0.541534	-1.91527	0.160791	-0.445249
-4.30299		-0.523535	-0.424753	-0.390791	-0.290114	0.860667	0.788766	-0.657708	-0.626612	1.18809	0.636639	-0.806259	-1.15077	-0.36578	-0.749005	0.565557	-0.445943	0.724721	0.316262	-0.374036		0.402822	0.456392	0.349352	-4.6305	0.489371	-2.13145	1.70318	0.731625	0.0115016	-0.0716357	-0.922106	1.44157	0.0897705	-1.09659	0.127859	0.267651	3.84536	-0.591604	-0.901744		-0.089164	-0.36385	0.363574	0.299321	0.560129	-1.97485	0.154712	-0.423975
-4.29479		-0.520669	-0.468217	-0.376319	-0.309873	0.819548	0.814802	-0.644523	-0.586074	1.44821	0.585978	-0.814193	-1.1855	-0.369714	-0.747844	0.620728	-0.408638	0.722226	0.290289	-0.417209		0.717868	0.431255	0.364178	-4.64021	0.469107	-2.09336	1.74394	0.661028	0.00382804	-0.0332579	-0.899575	1.42223	0.0940151	-0.993689	0.132323	0.316484	3.64036	-0.557993	-0.955643		-0.0997301	-0.335421	0.438981	0.215837	0.53307	-2.03636	0.138539	-0.39244
-4.28659		-0.514685	-0.49091	-0.37298	-0.332421	0.777902	0.841512	-0.645731	-0.531575	1.72854	0.520134	-0.811982	-1.22206	-0.383741	-0.756882	0.63737	-0.399171	0.733515	0.23734	-0.451377		1.04648	0.390111	0.392346	-4.62955	0.44137	-2.06374	1.75417	0.565651	0.000801208	-0.0162652	-0.880824	1.42057	0.104687	-0.910799	0.142721	0.351555	3.44502	-0.524319	-1.00318		-0.121884	-0.311985	0.501058	0.136136	0.464983	-2.08812	0.117129	-0.34693
-4.27839		-0.513522	-0.497797	-0.374713	-0.358064	0.746466	0.85953	-0.659835	-0.483895	2.02596	0.458652	-0.80543	-1.24376	-0.408331	-0.757477	0.631045	-0.396102	0.760033	0.181114	-0.478105		1.3721	0.339493	0.426887	-4.60638	0.401794	-2.04417	1.73815	0.461402	0.0017921	-0.00898865	-0.871098	1.41219	0.122879	-0.843773	0.151581	0.366845	3.2812	-0.495768	-1.03988		-0.146696	-0.299327	0.545085	0.0879518	0.389157	-2.12679	0.0962533	-0.294819
-4.27019		-0.519947	-0.491399	-0.373403	-0.384008	0.734971	0.85772	-0.681085	-0.458337	2.33232	0.417855	-0.801829	-1.23841	-0.430792	-0.738321	0.616202	-0.376251	0.779985	0.139304	-0.493632		1.68878	0.296041	0.462881	-4.58838	0.340334	-2.03127	1.7106	0.366586	-0.000338799	0.00184551	-0.861237	1.38333	0.149087	-0.780153	0.147853	0.367483	3.16223	-0.478564	-1.0672		-0.166847	-0.290114	0.587664	0.0698776	0.336984	-2.15648	0.084003	-0.256511
-4.26199		-0.524866	-0.468173	-0.371436	-0.404026	0.741099	0.835361	-0.707437	-0.449478	2.63394	0.397141	-0.805111	-1.21211	-0.438993	-0.708554	0.598846	-0.340995	0.772485	0.105745	-0.494415		2.005	0.270697	0.496172	-4.58149	0.255954	-2.02435	1.6829	0.293166	-0.00811081	0.0217525	-0.835852	1.33604	0.180486	-0.719526	0.129073	0.365591	3.08342	-0.472751	-1.09577		-0.180368	-0.276736	0.649523	0.0597994	0.311118	-2.17977	0.0936062	-0.250819
-4.25379		-0.517086	-0.426079	-0.382324	-0.409931	0.751553	0.803569	-0.736726	-0.441838	2.92761	0.390471	-0.81243	-1.18094	-0.432071	-0.687053	0.577107	-0.312359	0.738646	0.0624295	-0.481809		2.32616	0.259498	0.521979	-4.57684	0.163587	-2.02771	1.65608	0.242109	-0.0129341	0.0473909	-0.790112	1.28201	0.210261	-0.679512	0.106135	0.36907	3.03425	-0.468064	-1.13607		-0.187777	-0.257752	0.733771	0.0479125	0.291045	-2.19475	0.130897	-0.27767
-4.24559		-0.498522	-0.370302	-0.412691	-0.398647	0.755523	0.775941	-0.76234	-0.423124	3.2289	0.398761	-0.81935	-1.15328	-0.417791	-0.679126	0.55039	-0.305205	0.695245	0.00782832	-0.460748		2.65132	0.250996	0.533141	-4.5664	0.0812976	-2.04632	1.6253	0.206721	0.00356389	0.0723842	-0.737347	1.23022	0.230436	-0.6752	0.0933522	0.376517	3.0038	-0.449353	-1.19337		-0.188064	-0.236901	0.821998	0.04677	0.262114	-2.20252	0.187898	-0.31293
-4.23739		-0.482424	-0.313625	-0.452161	-0.378371	0.748247	0.760256	-0.768444	-0.3916	3.5599	0.427239	-0.821016	-1.12123	-0.406316	-0.671252	0.532116	-0.310269	0.656826	-0.0371786	-0.435557		2.96831	0.241176	0.520771	-4.55427	0.0152237	-2.07964	1.59033	0.184485	0.0495149	0.094622	-0.696721	1.18053	0.236944	-0.699487	0.0939995	0.383556	2.97707	-0.412201	-1.25973		-0.175475	-0.217884	0.893875	0.0732941	0.231462	-2.21452	0.24661	-0.324969
-4.22919		-0.482956	-0.273627	-0.482341	-0.366501	0.729879	0.755085	-0.745725	-0.359449	3.93077	0.473696	-0.816447	-1.07747	-0.403498	-0.647485	0.541255	-0.30513	0.621852	-0.052714	-0.40816		3.26062	0.236601	0.481853	-4.55106	-0.0376644	-2.11872	1.55948	0.177623	0.117127	0.115618	-0.671284	1.13356	0.232375	-0.726837	0.0968065	0.391662	2.93527	-0.365402	-1.31261		-0.148719	-0.202616	0.943142	0.123938	0.217048	-2.24524	0.289519	-0.298816
-4.22099		-0.503017	-0.264123	-0.495078	-0.377922	0.699689	0.758667	-0.704053	-0.338972	4.32838	0.522655	-0.807802	-1.02405	-0.414173	-0.609303	0.579469	-0.277506	0.580643	-0.04451	-0.375173		3.51704	0.244754	0.426642	-4.55918	-0.0822099	-2.15398	1.54183	0.190097	0.19595	0.134601	-0.640451	1.09367	0.222958	-0.734962	0.0882473	0.406474	2.85841	-0.32073	-1.32911		-0.116168	-0.192399	0.980455	0.170322	0.221558	-2.29378	0.307524	-0.247103
-4.21279		-0.533644	-0.285207	-0.498641	-0.410975	0.651713	0.776082	-0.665966	-0.332761	4.72882	0.553943	-0.801719	-0.977456	-0.448829	-0.569908	0.622095	-0.238266	0.538589	-0.0450094	-0.338172		3.73752	0.260283	0.372262	-4.56743	-0.118259	-2.17385	1.5366	0.221138	0.28617	0.146917	-0.581623	1.06068	0.211146	-0.722998	0.0683517	0.431091	2.73934	-0.28038	-1.30467		-0.0886403	-0.192091	1.01912	0.180406	0.226086	-2.33873	0.306806	-0.198085
-4.20459		-0.563506	-0.32244	-0.50551	-0.44954	0.585601	0.809636	-0.64474	-0.340012	5.11477	0.56229	-0.807305	-0.954571	-0.511366	-0.54215	0.641204	-0.212324	0.516638	-0.0825494	-0.306079		3.92926	0.263151	0.32792	-4.56361	-0.140027	-2.1651	1.53432	0.262856	0.395451	0.149248	-0.496133	1.03099	0.194297	-0.706998	0.0512096	0.460205	2.59444	-0.236786	-1.25564		-0.071068	-0.204591	1.05656	0.150818	0.214698	-2.35582	0.300095	-0.175915
-4.19639		-0.588119	-0.355232	-0.515446	-0.47289	0.513325	0.850232	-0.639407	-0.362541	5.48255	0.564406	-0.832914	-0.951143	-0.582042	-0.526285	0.630011	-0.207823	0.533757	-0.153033	-0.291368		4.10275	0.237722	0.287511	-4.55059	-0.144887	-2.12162	1.52699	0.30751	0.526311	0.144789	-0.410443	1.00672	0.170689	-0.696764	0.0465365	0.485099	2.45175	-0.181199	-1.20851		-0.0619654	-0.229523	1.07519	0.107369	0.19115	-2.33904	0.29424	-0.186076
-4.18819		-0.606978	-0.371215	-0.516779	-0.474618	0.4545	0.878811	-0.639212	-0.402388	5.82803	0.575404	-0.877577	-0.948989	-0.62801	-0.514958	0.610197	-0.20791	0.585349	-0.228553	-0.301335		4.25781	0.188391	0.237714	-4.54638	-0.143162	-2.05169	1.51813	0.354134	0.665289	0.14071	-0.349241	0.998437	0.145656	-0.685988	0.0461129	0.502236	2.32487	-0.118873	-1.18168		-0.0546879	-0.260368	1.06841	0.0771028	0.172037	-2.30281	0.286091	-0.216367
-4.17999		-0.618133	-0.372928	-0.506719	-0.463328	0.423463	0.881833	-0.635315	-0.45448	6.14099	0.590931	-0.930026	-0.936237	-0.631649	-0.506023	0.609418	-0.191785	0.641574	-0.289253	-0.330645		4.38373	0.135141	0.177135	-4.56515	-0.151696	-1.97581	1.51743	0.401489	0.791254	0.14002	-0.310877	1.02086	0.125554	-0.667144	0.0336124	0.516151	2.21356	-0.0645582	-1.17308		-0.0493005	-0.283823	1.05136	0.0623782	0.166618	-2.26371	0.266834	-0.249701
-4.17179		-0.617863	-0.364447	-0.497445	-0.450209	0.418391	0.864833	-0.629315	-0.502139	6.41153	0.592504	-0.978382	-0.919392	-0.597004	-0.503734	0.632299	-0.160826	0.666084	-0.340438	-0.361384		4.47702	0.0952323	0.12098	-4.60154	-0.184156	-1.92115	1.52596	0.440256	0.892605	0.136971	-0.275102	1.0757	0.107222	-0.646946	0.00402655	0.527255	2.10617	-0.0268614	-1.17411		-0.0519638	-0.286716	1.04953	0.0426121	0.16539	-2.22505	0.235327	-0.276471
-4.16359		-0.602595	-0.342443	-0.505663	-0.437007	0.423813	0.849175	-0.626356	-0.526549	6.63938	0.567975	-1.01784	-0.915292	-0.546241	-0.511057	0.663156	-0.140094	0.64809	-0.400802	-0.377155		4.54752	0.0700709	0.0813704	-4.63534	-0.239699	-1.9029	1.52912	0.462969	0.968367	0.12275	-0.230381	1.14687	0.07838	-0.642183	-0.0294597	0.527545	1.99304	-0.000810686	-1.18047		-0.0651349	-0.269245	1.07031	0.00558006	0.151393	-2.17794	0.206637	-0.296343
-4.15539		-0.57579	-0.301694	-0.534173	-0.418297	0.428552	0.848922	-0.630205	-0.531764	6.83609	0.529227	-1.05332	-0.933199	-0.501932	-0.522288	0.688363	-0.14988	0.605241	-0.478385	-0.373396		4.6024	0.0522074	0.0502897	-4.65205	-0.300498	-1.91668	1.51046	0.470749	1.01928	0.0955055	-0.184186	1.2122	0.0298399	-0.66268	-0.0523447	0.505437	1.87345	0.0245639	-1.19304		-0.0809636	-0.245055	1.09305	-0.0286866	0.125074	-2.11435	0.19623	-0.31261
-4.14719		-0.547653	-0.245508	-0.568431	-0.392715	0.435861	0.859006	-0.643762	-0.541233	7.0104	0.503474	-1.08845	-0.958894	-0.476588	-0.525947	0.711627	-0.181625	0.560425	-0.557251	-0.356782		4.63962	0.0411437	0.00666425	-4.65524	-0.350084	-1.9472	1.46821	0.477685	1.04695	0.0615257	-0.147162	1.26242	-0.0351456	-0.697474	-0.0666944	0.458158	1.75091	0.0530809	-1.21373		-0.0869277	-0.231114	1.09156	-0.0281295	0.106846	-2.03498	0.204794	-0.328556
-4.13899		-0.527819	-0.186297	-0.592859	-0.36818	0.450303	0.866481	-0.667846	-0.57097	7.15994	0.506099	-1.11861	-0.971159	-0.46773	-0.515243	0.74873	-0.204433	0.524625	-0.618883	-0.337755		4.64857	0.0436516	-0.0628198	-4.6582	-0.386963	-1.97507	1.41855	0.498241	1.05329	0.0294939	-0.114203	1.30266	-0.104456	-0.727226	-0.0889335	0.401045	1.62449	0.0771617	-1.24114		-0.0744925	-0.232842	1.06376	0.0138638	0.11808	-1.94709	0.221682	-0.349656
-4.13079		-0.520197	-0.138028	-0.607227	-0.354455	0.465793	0.868419	-0.700307	-0.610601	7.27742	0.529354	-1.13712	-0.964655	-0.46385	-0.498437	0.805343	-0.201248	0.492825	-0.661979	-0.321122		4.62847	0.0607353	-0.147478	-4.66628	-0.420496	-1.98938	1.38175	0.529835	1.04631	0.00581223	-0.0684962	1.34652	-0.170538	-0.744228	-0.130914	0.356339	1.49054	0.089838	-1.26721		-0.0501663	-0.240949	1.02694	0.0703678	0.159714	-1.85819	0.236224	-0.382473
-4.12259		-0.522183	-0.102868	-0.623927	-0.347509	0.463986	0.877247	-0.734775	-0.627605	7.36291	0.556864	-1.14386	-0.949492	-0.45821	-0.494472	0.86965	-0.182726	0.460281	-0.702276	-0.305892		4.59731	0.0797394	-0.224381	-4.66903	-0.455613	-1.99293	1.36506	0.555119	1.04257	-0.00470923	-0.00490567	1.39789	-0.235883	-0.756507	-0.18797	0.333863	1.33923	0.0978498	-1.28432		-0.0302798	-0.246191	0.993998	0.109054	0.209603	-1.77265	0.248676	-0.425485
-4.11439		-0.528357	-0.0745	-0.648249	-0.332942	0.431218	0.902885	-0.760584	-0.601346	7.42474	0.583406	-1.14236	-0.942357	-0.457114	-0.516476	0.925272	-0.173656	0.434284	-0.748832	-0.29326		4.57075	0.0840823	-0.281947	-4.65109	-0.486236	-1.99263	1.36142	0.562079	1.05476	0.00392086	0.0586102	1.44805	-0.304196	-0.774918	-0.242343	0.326574	1.16313	0.115268	-1.28841		-0.024822	-0.248391	0.960296	0.125656	0.239865	-1.69447	0.264371	-0.464271
-4.10619		-0.535668	-0.0536837	-0.667668	-0.302879	0.375271	0.937313	-0.764878	-0.543515	7.47595	0.617798	-1.13282	-0.953958	-0.467445	-0.561478	0.969482	-0.180793	0.426756	-0.792096	-0.286221		4.54478	0.0694955	-0.329434	-4.60928	-0.500082	-1.9846	1.36166	0.551945	1.08157	0.0389735	0.0961328	1.48907	-0.370826	-0.800534	-0.279457	0.321893	0.967144	0.147212	-1.27914		-0.0308734	-0.247137	0.914522	0.143748	0.245716	-1.62915	0.279853	-0.479622
-4.09799		-0.548131	-0.0477674	-0.659254	-0.266369	0.314337	0.964597	-0.745249	-0.486269	7.52369	0.665507	-1.11311	-0.980859	-0.482992	-0.610126	1.01258	-0.182754	0.43691	-0.815976	-0.285422		4.50455	0.0491972	-0.382655	-4.55386	-0.493351	-1.95785	1.36239	0.537922	1.10867	0.105028	0.0990169	1.52315	-0.424878	-0.821767	-0.298162	0.316154	0.765999	0.18215	-1.25881		-0.0372182	-0.237652	0.861822	0.181644	0.244483	-1.58111	0.279199	-0.464202
-4.08979		-0.566179	-0.0610908	-0.614197	-0.245495	0.257347	0.982029	-0.714316	-0.449834	7.56212	0.710662	-1.08251	-1.01585	-0.493891	-0.646424	1.0678	-0.154078	0.451172	-0.821986	-0.286886		4.44431	0.0341007	-0.445734	-4.49526	-0.471939	-1.89955	1.36407	0.532208	1.11973	0.199759	0.0841728	1.55844	-0.459541	-0.828932	-0.306207	0.321335	0.573877	0.200991	-1.22676		-0.0336941	-0.216746	0.825421	0.228986	0.25371	-1.54779	0.250249	-0.43137
-4.08159		-0.582761	-0.0870006	-0.54657	-0.253247	0.200454	1.00256	-0.697078	-0.435539	7.57906	0.727543	-1.04858	-1.05816	-0.500081	-0.671611	1.12852	-0.0953095	0.455978	-0.832583	-0.283158		4.37395	0.0188835	-0.505125	-4.43257	-0.443191	-1.80662	1.36318	0.533271	1.10985	0.313967	0.0776344	1.59995	-0.47728	-0.827262	-0.308566	0.350703	0.402789	0.196507	-1.17213		-0.0191087	-0.190908	0.818916	0.260036	0.270707	-1.51641	0.191781	-0.405815
-4.07339		-0.589446	-0.111624	-0.479925	-0.280324	0.144802	1.03758	-0.712249	-0.430386	7.56439	0.701236	-1.02507	-1.11115	-0.514892	-0.699135	1.16784	-0.0341203	0.456332	-0.869891	-0.267097		4.31428	-0.0100551	-0.54503	-4.35594	-0.411256	-1.69142	1.35028	0.529949	1.09013	0.43764	0.0892819	1.63703	-0.484346	-0.83103	-0.302056	0.398911	0.255247	0.177932	-1.08964		0.00246738	-0.176542	0.828882	0.256991	0.275819	-1.46891	0.118705	-0.403687
-4.06519		-0.587436	-0.122214	-0.425496	-0.302007	0.101793	1.08225	-0.752723	-0.424558	7.5159	0.642122	-1.02246	-1.17084	-0.549456	-0.735085	1.16374	0.00272663	0.470844	-0.933286	-0.240379		4.27553	-0.0570499	-0.564301	-4.25925	-0.378658	-1.57014	1.31822	0.519137	1.06863	0.566186	0.105979	1.65365	-0.481701	-0.848331	-0.28053	0.44415	0.130114	0.155673	-0.988012		0.0287493	-0.181636	0.828385	0.22769	0.2563	-1.39574	0.0537906	-0.422018
-4.05699		-0.589388	-0.116795	-0.377746	-0.300582	0.0871578	1.11653	-0.792854	-0.421968	7.43826	0.578983	-1.04079	-1.22415	-0.627199	-0.773586	1.12696	0.0153294	0.504015	-0.992096	-0.207813		4.25556	-0.111855	-0.574211	-4.14845	-0.3476	-1.45387	1.27189	0.506162	1.03823	0.701506	0.109425	1.6472	-0.464004	-0.874276	-0.24691	0.466049	0.0252855	0.13101	-0.886015		0.0564524	-0.193825	0.800745	0.195863	0.223832	-1.30625	0.0129501	-0.444562
-4.04879		-0.607212	-0.100281	-0.328505	-0.278664	0.0996828	1.1285	-0.81532	-0.429797	7.33675	0.534817	-1.06906	-1.25099	-0.653495	-0.808077	1.09721	0.029122	0.535773	-1.01178	-0.172968		4.24873	-0.160089	-0.582018	-4.03464	-0.326369	-1.35353	1.22576	0.499884	0.98389	0.846147	0.0967264	1.63069	-0.427162	-0.897979	-0.216755	0.460314	-0.0699808	0.0968263	-0.797596		0.0774385	-0.192791	0.756557	0.175926	0.198366	-1.2255	-0.00375262	-0.457474
-4.04059		-0.638465	-0.0805124	-0.281406	-0.25689	0.117389	1.12586	-0.824248	-0.445383	7.21475	0.503587	-1.09247	-1.24483	-0.620374	-0.842787	1.11189	0.0617503	0.542456	-0.987189	-0.139759		4.24829	-0.20051	-0.583224	-3.91847	-0.323414	-1.2772	1.19175	0.498467	0.899619	0.996286	0.0801832	1.61602	-0.377036	-0.91821	-0.205724	0.440109	-0.170495	0.0500558	-0.719485		0.0808445	-0.173394	0.72259	0.160837	0.185068	-1.17599	-0.00507738	-0.458789
-4.03239		-0.668549	-0.063548	-0.248848	-0.253958	0.118076	1.12912	-0.832182	-0.456426	7.08017	0.466126	-1.10261	-1.21777	-0.558376	-0.89117	1.17184	0.0992597	0.517576	-0.945463	-0.112187		4.24434	-0.243148	-0.567798	-3.78684	-0.339736	-1.23176	1.16941	0.485554	0.798992	1.14377	0.0689194	1.60251	-0.327541	-0.944847	-0.213493	0.416302	-0.284371	7.31729e-07	-0.634905		0.0615187	-0.147706	0.713339	0.136692	0.173267	-1.16033	0.000985859	-0.45521
-4.02419		-0.689043	-0.0500839	-0.2326	-0.267227	0.0986388	1.15015	-0.8418	-0.450145	6.94933	0.418052	-1.10121	-1.18733	-0.511596	-0.956979	1.24362	0.111008	0.476584	-0.918925	-0.0966893		4.22843	-0.292158	-0.536867	-3.62729	-0.365754	-1.21377	1.14497	0.449632	0.707887	1.28594	0.0525854	1.57517	-0.290448	-0.984288	-0.223589	0.386293	-0.408005	-0.0353554	-0.535463		0.0284138	-0.134221	0.716644	0.101043	0.15405	-1.16262	0.0172873	-0.452635
-4.01599		-0.705281	-0.0392648	-0.218168	-0.280847	0.0761019	1.18299	-0.840185	-0.427482	6.83766	0.380689	-1.09139	-1.16126	-0.503828	-1.02839	1.29521	0.0843145	0.440909	-0.914241	-0.0983682		4.18914	-0.337775	-0.50702	-3.44589	-0.386799	-1.203	1.10594	0.401891	0.63896	1.43075	0.00979793	1.52033	-0.266083	-1.02842	-0.220019	0.342621	-0.527959	-0.0470333	-0.426109		0.00217483	-0.14058	0.709453	0.0711845	0.13674	-1.16711	0.0490164	-0.452299
-4.00779		-0.729566	-0.0331418	-0.187807	-0.28211	0.0696014	1.21388	-0.822091	-0.403429	6.7493	0.380372	-1.07504	-1.13668	-0.527282	-1.09028	1.31716	0.0454359	0.417263	-0.912408	-0.11854		4.11942	-0.366296	-0.494251	-3.26522	-0.391139	-1.17232	1.05506	0.363523	0.584601	1.58996	-0.0655878	1.44308	-0.24535	-1.06208	-0.202584	0.288972	-0.625163	-0.0419681	-0.314721		-0.00561038	-0.158255	0.678808	0.0646853	0.142243	-1.1715	0.0893173	-0.453344
-3.99959		-0.764784	-0.0346241	-0.139147	-0.273269	0.0792306	1.23955	-0.801491	-0.388587	6.66954	0.416939	-1.05263	-1.1109	-0.561684	-1.14101	1.31691	0.0356458	0.397713	-0.894236	-0.149702		4.02183	-0.375798	-0.497896	-3.10091	-0.378959	-1.11218	1.00749	0.343223	0.532034	1.7671	-0.154917	1.35887	-0.21951	-1.08127	-0.183914	0.237182	-0.68849	-0.0349523	-0.206521		0.00134133	-0.17326	0.63661	0.074363	0.175739	-1.18332	0.119778	-0.456675
-3.99139		-0.801818	-0.0421213	-0.0919024	-0.264981	0.083659	1.27042	-0.796712	-0.376462	6.57672	0.460134	-1.02848	-1.09293	-0.598408	-1.19403	1.29906	0.0687956	0.379652	-0.865622	-0.180289		3.90849	-0.383563	-0.501289	-2.94404	-0.355015	-1.03266	0.975746	0.331654	0.481277	1.95472	-0.234761	1.27983	-0.187355	-1.09947	-0.170062	0.19839	-0.714256	-0.0333366	-0.101721		0.0095012	-0.181297	0.604346	0.0726774	0.21788	-1.20627	0.128559	-0.46586
-3.98319		-0.830414	-0.0499241	-0.0686173	-0.262601	0.0627442	1.31112	-0.808338	-0.354534	6.45916	0.479625	-1.01199	-1.09569	-0.637345	-1.26349	1.25723	0.117839	0.369308	-0.846654	-0.196799		3.79257	-0.411019	-0.485444	-2.77347	-0.319841	-0.954422	0.958779	0.313363	0.445353	2.14449	-0.302401	1.2049	-0.153273	-1.13237	-0.15306	0.171139	-0.705317	-0.0297093	0.00272745		0.0100989	-0.189204	0.587122	0.0450294	0.245846	-1.23264	0.119389	-0.481141
-3.97499		-0.8485	-0.0533271	-0.0722442	-0.25674	0.0162813	1.35061	-0.818317	-0.316783	6.32086	0.473753	-1.01196	-1.11866	-0.681095	-1.34535	1.19115	0.147193	0.376133	-0.845023	-0.195911		3.6842	-0.461121	-0.445298	-2.58136	-0.272977	-0.891056	0.943375	0.289221	0.43536	2.33443	-0.377887	1.12072	-0.121308	-1.17514	-0.122618	0.144628	-0.674764	-0.0145286	0.10665		0.00650439	-0.209323	0.569343	0.00589262	0.253618	-1.24953	0.107865	-0.495061
-3.96679		-0.860589	-0.0550663	-0.0834161	-0.237895	-0.0388426	1.36737	-0.808271	-0.271704	6.17229	0.459895	-1.0281	-1.1486	-0.725563	-1.41604	1.12435	0.149265	0.399699	-0.84826	-0.187437		3.58036	-0.516434	-0.392635	-2.38282	-0.218597	-0.836566	0.917999	0.277011	0.441452	2.52558	-0.477385	1.01721	-0.0939574	-1.20721	-0.0799233	0.114647	-0.642381	0.00460713	0.208604		0.00935131	-0.24208	0.537062	-0.0169975	0.254833	-1.25149	0.103356	-0.500585
-3.95859		-0.86956	-0.0661347	-0.083018	-0.213291	-0.0850062	1.35128	-0.781852	-0.232434	6.02388	0.446024	-1.05213	-1.17048	-0.759951	-1.45198	1.08513	0.145181	0.425999	-0.8388	-0.183318		3.47589	-0.555385	-0.341514	-2.19925	-0.167682	-0.780648	0.883116	0.285678	0.44134	2.71322	-0.590007	0.905594	-0.0761066	-1.21482	-0.0373262	0.0877448	-0.624758	0.0060685	0.308741		0.0237154	-0.27356	0.49583	-0.0181204	0.264438	-1.24469	0.101902	-0.499882
-3.95039		-0.873728	-0.0908941	-0.070845	-0.202948	-0.121875	1.31703	-0.761581	-0.201484	5.8817	0.415781	-1.07846	-1.17978	-0.777901	-1.44917	1.07895	0.15653	0.44058	-0.820644	-0.190047		3.37405	-0.570544	-0.297897	-2.03519	-0.13009	-0.728516	0.845846	0.304233	0.423745	2.88466	-0.685841	0.805625	-0.075419	-1.20481	-0.00534565	0.0700566	-0.633796	-0.0260342	0.40723		0.0479805	-0.292002	0.465637	-0.0232752	0.280407	-1.23716	0.0980656	-0.502596
-3.94219		-0.867571	-0.123681	-0.0662991	-0.220446	-0.157498	1.2877	-0.763713	-0.17322	5.74762	0.349881	-1.10792	-1.18245	-0.793117	-1.42605	1.08492	0.175548	0.44592	-0.814178	-0.207114		3.28285	-0.573416	-0.258931	-1.87573	-0.103216	-0.697375	0.809421	0.314018	0.399522	3.02684	-0.745803	0.727125	-0.0967595	-1.19763	0.0163526	0.0584599	-0.668446	-0.0843942	0.508379		0.0768317	-0.30467	0.452654	-0.0597108	0.285841	-1.23025	0.091567	-0.515542
-3.93399		-0.849113	-0.151818	-0.0856034	-0.255676	-0.1883	1.26827	-0.785706	-0.146241	5.62349	0.25674	-1.14433	-1.18369	-0.827857	-1.40578	1.07228	0.173491	0.458081	-0.830418	-0.228355		3.21094	-0.579609	-0.218015	-1.70649	-0.0757166	-0.702946	0.771964	0.303535	0.39069	3.13585	-0.778279	0.664734	-0.136041	-1.20636	0.032657	0.037532	-0.720825	-0.145237	0.61651		0.10466	-0.330401	0.434201	-0.126502	0.272137	-1.21975	0.0874846	-0.533798
-3.92579		-0.824232	-0.167401	-0.123716	-0.283457	-0.197633	1.2426	-0.812582	-0.12281	5.5076	0.168447	-1.18572	-1.17739	-0.888914	-1.39765	1.02932	0.131563	0.48953	-0.854223	-0.248073		3.16267	-0.588336	-0.172038	-1.5286	-0.0428368	-0.746571	0.733829	0.279183	0.405437	3.21894	-0.805235	0.606367	-0.180601	-1.22401	0.0419285	-0.00831211	-0.782494	-0.190139	0.723387		0.126319	-0.378052	0.378584	-0.199038	0.246729	-1.20452	0.0911643	-0.543612
-3.91759		-0.804313	-0.173279	-0.164254	-0.288178	-0.175776	1.19633	-0.8308	-0.101834	5.39536	0.113096	-1.22241	-1.15485	-0.956506	-1.39652	0.975717	0.0635567	0.533123	-0.862656	-0.263124		3.13367	-0.588604	-0.121164	-1.3534	-0.00878351	-0.811332	0.703949	0.256381	0.428589	3.28779	-0.836041	0.548489	-0.219613	-1.23484	0.0359271	-0.0786926	-0.846755	-0.21881	0.807173		0.136996	-0.430637	0.279442	-0.254438	0.227713	-1.19199	0.103059	-0.537058
-3.90939		-0.797566	-0.177422	-0.199408	-0.273758	-0.133389	1.13597	-0.84039	-0.077765	5.28129	0.0942329	-1.24351	-1.11618	-0.996246	-1.39568	0.939903	0.00163122	0.559079	-0.846765	-0.269854		3.11528	-0.577231	-0.0620873	-1.18544	0.0208192	-0.878531	0.692688	0.244613	0.440429	3.34949	-0.859786	0.504316	-0.254195	-1.23253	0.010139	-0.15604	-0.901438	-0.23685	0.85038		0.131897	-0.45785	0.163489	-0.288544	0.227433	-1.19284	0.115782	-0.520878
-3.90119		-0.798421	-0.183371	-0.2374	-0.252459	-0.0946155	1.0854	-0.850974	-0.041591	5.16236	0.0927819	-1.24422	-1.07707	-0.991234	-1.39757	0.931516	-0.0345896	0.546324	-0.822938	-0.267134		3.09569	-0.564366	0.0100668	-1.01439	0.0449527	-0.942713	0.699948	0.240397	0.43701	3.40316	-0.864714	0.4816	-0.295841	-1.22547	-0.0308004	-0.220209	-0.934187	-0.242571	0.8503		0.115785	-0.446217	0.0690645	-0.31185	0.240081	-1.20951	0.124578	-0.510294
-3.89299		-0.792169	-0.189405	-0.284757	-0.230173	-0.0735041	1.05849	-0.868011	0.00688789	5.03961	0.0854493	-1.2295	-1.06156	-0.920372	-1.4065	0.933757	-0.055035	0.502528	-0.818976	-0.263824		3.05673	-0.561182	0.0935385	-0.823698	0.0678563	-1.00489	0.712947	0.235276	0.427382	3.44363	-0.858621	0.471277	-0.355976	-1.22567	-0.0754973	-0.260954	-0.933535	-0.227584	0.823643		0.103961	-0.407918	0.0115132	-0.325767	0.250723	-1.23248	0.131253	-0.514227
-3.88479		-0.767988	-0.196361	-0.331876	-0.204637	-0.0583451	1.04556	-0.884875	0.0582282	4.91703	0.066138	-1.20941	-1.0807	-0.875781	-1.41672	0.921673	-0.0793949	0.455167	-0.847072	-0.268458		2.98603	-0.563845	0.176379	-0.605195	0.0958891	-1.06277	0.719039	0.221878	0.418674	3.47079	-0.864091	0.455556	-0.43527	-1.23499	-0.114546	-0.282436	-0.896014	-0.188633	0.789372		0.114575	-0.366253	-0.0271384	-0.317563	0.255799	-1.24827	0.142639	-0.527143
-3.87659		-0.729068	-0.205884	-0.358517	-0.172088	-0.0317628	1.03125	-0.890978	0.101697	4.79567	0.0510905	-1.19135	-1.12354	-0.863359	-1.40941	0.88401	-0.107468	0.423065	-0.894073	-0.283006		2.89051	-0.553954	0.243289	-0.366002	0.129237	-1.11006	0.715841	0.205779	0.405425	3.49377	-0.89369	0.425132	-0.522881	-1.2395	-0.146721	-0.295726	-0.82585	-0.139557	0.753826		0.157576	-0.33438	-0.0725839	-0.279289	0.26582	-1.25152	0.163928	-0.53562
-3.86839		-0.684733	-0.221883	-0.360418	-0.134989	0.00741901	1.01266	-0.880249	0.131199	4.66962	0.0551743	-1.17269	-1.17332	-0.868308	-1.37264	0.835213	-0.115923	0.404405	-0.93619	-0.298729		2.79161	-0.523328	0.28792	-0.12038	0.166739	-1.138	0.710036	0.20014	0.374715	3.52286	-0.932129	0.382666	-0.606063	-1.2239	-0.177202	-0.304738	-0.72818	-0.10273	0.715288		0.223041	-0.307398	-0.130669	-0.222496	0.291894	-1.24909	0.188966	-0.532431
-3.86019		-0.640163	-0.242075	-0.355219	-0.0962803	0.0424665	1.00088	-0.860859	0.142426	4.53241	0.0703499	-1.14664	-1.22424	-0.874843	-1.31318	0.792197	-0.0840473	0.386781	-0.961615	-0.303261		2.7146	-0.489025	0.322932	0.125029	0.20771	-1.15131	0.708239	0.210762	0.323482	3.55858	-0.947509	0.336831	-0.679472	-1.18647	-0.209219	-0.30717	-0.610545	-0.0906424	0.675931		0.285686	-0.273335	-0.184735	-0.175169	0.327294	-1.25178	0.199801	-0.523491
-3.85199		-0.590379	-0.257328	-0.362133	-0.0559735	0.0570414	1.00114	-0.842211	0.137845	4.38177	0.0678881	-1.11008	-1.28253	-0.880653	-1.25066	0.760116	-0.0243254	0.370088	-0.979508	-0.292205		2.6761	-0.479925	0.36585	0.378046	0.25158	-1.16538	0.710184	0.228973	0.265811	3.5905	-0.922438	0.289488	-0.744573	-1.1411	-0.23828	-0.301826	-0.487087	-0.0970016	0.639644		0.326654	-0.231933	-0.217652	-0.163075	0.348547	-1.26277	0.187181	-0.520501
-3.84379		-0.530271	-0.260067	-0.381836	-0.0132011	0.050688	1.00104	-0.818209	0.121315	4.2239	0.0384085	-1.06835	-1.34704	-0.895715	-1.19963	0.735868	0.0206276	0.369522	-1.00414	-0.270268		2.67087	-0.508068	0.422528	0.650761	0.299313	-1.19355	0.71344	0.241294	0.218854	3.60977	-0.870069	0.237349	-0.802628	-1.10168	-0.255702	-0.294376	-0.37566	-0.106447	0.608618		0.348224	-0.196664	-0.234723	-0.182871	0.338908	-1.27514	0.157901	-0.528249
-3.83559		-0.466314	-0.253147	-0.396184	0.0309097	0.0421772	0.976992	-0.776551	0.0976062	4.07021	0.00387248	-1.03362	-1.39832	-0.921285	-1.15773	0.72163	0.0153514	0.392784	-1.033	-0.246216		2.68492	-0.557402	0.486674	0.943587	0.35373	-1.23855	0.719825	0.241276	0.191352	3.62051	-0.817754	0.182709	-0.852962	-1.06606	-0.258941	-0.294601	-0.295937	-0.110606	0.577511		0.363109	-0.182106	-0.259912	-0.206318	0.306846	-1.28105	0.128316	-0.53835
-3.82739		-0.412116	-0.249008	-0.392429	0.0757975	0.0485103	0.921223	-0.718426	0.0751363	3.92715	-0.00913394	-1.01417	-1.41339	-0.943658	-1.11375	0.728253	-0.0351605	0.42999	-1.04696	-0.227766		2.70571	-0.598773	0.550369	1.24398	0.412663	-1.29714	0.733792	0.234672	0.177102	3.6339	-0.777166	0.134375	-0.896772	-1.01985	-0.2569	-0.308029	-0.261992	-0.116533	0.538849		0.379556	-0.18966	-0.305443	-0.210211	0.270129	-1.28029	0.107174	-0.537404
-3.81919		-0.378334	-0.259151	-0.380254	0.122688	0.0710823	0.85051	-0.665594	0.06104	3.79598	-0.00115359	-1.01278	-1.39639	-0.947613	-1.06438	0.759716	-0.0939372	0.462358	-1.03197	-0.219798		2.72681	-0.616423	0.61279	1.54068	0.469586	-1.36298	0.757849	0.227368	0.16419	3.65246	-0.734384	0.103607	-0.940072	-0.958019	-0.261823	-0.328079	-0.268878	-0.134894	0.49392		0.390977	-0.20584	-0.359988	-0.200787	0.233643	-1.28007	0.0900678	-0.520807
-3.81099		-0.363035	-0.282537	-0.381743	0.174332	0.100695	0.789655	-0.640826	0.0545658	3.67777	0.00221434	-1.0271	-1.3738	-0.932689	-1.02128	0.797842	-0.130257	0.477223	-0.993298	-0.218694		2.7448	-0.615197	0.678155	1.83595	0.51786	-1.43566	0.789581	0.21688	0.149729	3.66563	-0.671059	0.0952673	-0.988947	-0.894485	-0.276878	-0.344595	-0.289937	-0.163116	0.453434		0.386569	-0.216305	-0.40428	-0.202063	0.186601	-1.28615	0.06995	-0.497407
-3.80279		-0.354411	-0.304578	-0.403847	0.234947	0.129855	0.750974	-0.645979	0.0466377	3.57652	-0.0182054	-1.0553	-1.37184	-0.915243	-0.997165	0.813612	-0.144258	0.47903	-0.951492	-0.219899		2.75738	-0.605799	0.743295	2.14093	0.558252	-1.5175	0.823188	0.19957	0.141924	3.66209	-0.592765	0.0990254	-1.03871	-0.846496	-0.293886	-0.353848	-0.288997	-0.185196	0.423426		0.369184	-0.223458	-0.434492	-0.226741	0.12202	-1.29579	0.0542013	-0.480216
-3.79459		-0.339998	-0.313355	-0.427645	0.307519	0.159864	0.726939	-0.65606	0.0243817	3.49111	-0.0504459	-1.09201	-1.39231	-0.909202	-0.993109	0.7976	-0.15686	0.477566	-0.919029	-0.217898		2.75837	-0.589477	0.797375	2.45875	0.600808	-1.60527	0.854116	0.180619	0.14344	3.64267	-0.526752	0.098211	-1.07203	-0.815302	-0.30447	-0.360131	-0.240039	-0.189212	0.402018		0.35434	-0.236577	-0.467869	-0.25602	0.055413	-1.30043	0.0549568	-0.475784
-3.78639		-0.315599	-0.309694	-0.427777	0.395815	0.193539	0.705795	-0.64655	-0.015778	3.41385	-0.0608698	-1.12665	-1.41299	-0.907411	-0.99254	0.768463	-0.176409	0.472284	-0.886039	-0.203735		2.74586	-0.559018	0.835827	2.7783	0.654761	-1.69031	0.880724	0.168427	0.143098	3.61819	-0.493105	0.0836171	-1.07321	-0.784928	-0.310543	-0.36801	-0.149259	-0.17707	0.381279		0.352683	-0.25608	-0.52176	-0.261269	0.0145468	-1.29508	0.0733786	-0.481607
-3.77819		-0.28329	-0.301022	-0.398877	0.496691	0.224468	0.689469	-0.614619	-0.0584604	3.33225	-0.0329556	-1.14561	-1.41773	-0.887483	-0.97526	0.756092	-0.189499	0.448439	-0.836372	-0.167317		2.72118	-0.514145	0.867706	3.08673	0.716192	-1.76481	0.903565	0.165927	0.121858	3.59702	-0.481332	0.054771	-1.04413	-0.740506	-0.316539	-0.373932	-0.0518624	-0.162138	0.35479		0.362202	-0.266407	-0.586267	-0.236659	0.0100199	-1.28399	0.0974685	-0.493946
-3.76999		-0.246059	-0.295317	-0.361864	0.598379	0.239769	0.690078	-0.571285	-0.0820928	3.24205	0.0179671	-1.14228	-1.41484	-0.83877	-0.934316	0.771355	-0.179714	0.39432	-0.770225	-0.104831		2.68378	-0.470302	0.907731	3.38567	0.774829	-1.8226	0.924009	0.16545	0.0715002	3.57886	-0.461702	0.0143342	-1.00564	-0.685259	-0.318056	-0.366915	0.0246916	-0.149675	0.32499		0.37111	-0.248747	-0.631175	-0.202393	0.0249249	-1.27753	0.111531	-0.513207
-3.76179		-0.207833	-0.292502	-0.337626	0.689608	0.235051	0.708315	-0.522225	-0.0820646	3.14916	0.064627	-1.12393	-1.42331	-0.774674	-0.875454	0.793293	-0.150852	0.316395	-0.706788	-0.0235649		2.63145	-0.444505	0.962526	3.68992	0.825209	-1.86544	0.942484	0.157356	0.00594246	3.56033	-0.418048	-0.0392149	-0.980116	-0.632086	-0.304254	-0.345097	0.0737445	-0.131349	0.297263		0.372056	-0.20151	-0.632105	-0.179067	0.0319977	-1.28272	0.112389	-0.540221
-3.75359		-0.172646	-0.289948	-0.326087	0.769663	0.220564	0.725415	-0.460208	-0.073644	3.05992	0.0957565	-1.1034	-1.44905	-0.724824	-0.804982	0.796484	-0.126675	0.244546	-0.665274	0.0546687		2.56214	-0.433676	1.02158	4.01087	0.872809	-1.89584	0.956587	0.142378	-0.0520385	3.54238	-0.365361	-0.111672	-0.97245	-0.585242	-0.271237	-0.319757	0.104626	-0.0995806	0.271778		0.368143	-0.146798	-0.591496	-0.164952	0.0157322	-1.29724	0.114648	-0.56957
-3.74539		-0.147443	-0.289168	-0.309687	0.843204	0.211209	0.717677	-0.380365	-0.0831465	2.97565	0.123914	-1.08928	-1.48192	-0.706289	-0.722422	0.781816	-0.125187	0.207754	-0.645775	0.106368		2.47827	-0.41504	1.06687	4.34297	0.928636	-1.91012	0.965436	0.125546	-0.0933055	3.52903	-0.332659	-0.201366	-0.970676	-0.536875	-0.229999	-0.305819	0.125207	-0.0616867	0.246262		0.367624	-0.111886	-0.53278	-0.141235	-0.0142149	-1.31409	0.134149	-0.591154
-3.73719		-0.138637	-0.294017	-0.277795	0.912074	0.21154	0.681022	-0.296301	-0.121986	2.89258	0.163619	-1.08018	-1.50197	-0.710776	-0.627428	0.777846	-0.138278	0.207617	-0.628683	0.125387		2.39904	-0.369423	1.09118	4.67009	0.99646	-1.90266	0.972741	0.11009	-0.124462	3.52029	-0.3326	-0.290685	-0.963367	-0.476659	-0.197802	-0.308081	0.133741	-0.0346807	0.222387		0.372163	-0.111206	-0.478947	-0.102252	-0.0341211	-1.33081	0.171872	-0.598646
-3.72899		-0.144363	-0.299768	-0.243444	0.974929	0.205513	0.637515	-0.233675	-0.177106	2.80723	0.210505	-1.06917	-1.49878	-0.718014	-0.529268	0.811218	-0.139649	0.221508	-0.600852	0.125604		2.34806	-0.304305	1.10066	4.98111	1.06935	-1.87452	0.985151	0.0957728	-0.157261	3.5093	-0.352619	-0.361243	-0.951527	-0.403104	-0.183142	-0.318336	0.125266	-0.0297667	0.205304		0.377513	-0.143354	-0.431986	-0.0701874	-0.0290514	-1.35396	0.214403	-0.595483
-3.72079		-0.153551	-0.294523	-0.23217	1.03337	0.176433	0.607558	-0.207858	-0.226505	2.72031	0.245647	-1.05329	-1.48305	-0.719526	-0.447506	0.877934	-0.117302	0.224605	-0.566622	0.125534		2.33542	-0.250012	1.10573	5.27634	1.14002	-1.83787	1.0062	0.0816588	-0.192942	3.48567	-0.372617	-0.404121	-0.945287	-0.323294	-0.180035	-0.326625	0.106942	-0.0400032	0.202624		0.374841	-0.19923	-0.384143	-0.0730882	-0.00309337	-1.39034	0.243492	-0.589629
-3.71259		-0.156209	-0.268821	-0.252069	1.09638	0.126008	0.584689	-0.211728	-0.255296	2.63841	0.254477	-1.04055	-1.47273	-0.723051	-0.39436	0.94531	-0.0857607	0.213814	-0.539131	0.132638		2.34827	-0.228154	1.11094	5.55995	1.20874	-1.81131	1.03393	0.068491	-0.22039	3.44399	-0.386029	-0.424681	-0.950644	-0.246914	-0.177922	-0.334209	0.0843565	-0.0471708	0.214162		0.359592	-0.270715	-0.337659	-0.114168	0.0279914	-1.43499	0.251151	-0.58538
-3.70439		-0.15473	-0.226729	-0.281899	1.16761	0.0710246	0.54197	-0.225996	-0.2597	2.56722	0.239635	-1.04449	-1.47413	-0.738186	-0.358133	0.984688	-0.074598	0.20338	-0.519953	0.140767		2.35853	-0.230005	1.11268	5.82903	1.27733	-1.80394	1.06461	0.0602548	-0.229743	3.38868	-0.402759	-0.432617	-0.961786	-0.180369	-0.171877	-0.348845	0.0506417	-0.0406757	0.229653		0.337021	-0.351602	-0.309638	-0.165334	0.049444	-1.47228	0.244457	-0.58082
-3.69619		-0.160539	-0.186838	-0.296834	1.23623	0.0252161	0.464306	-0.237943	-0.244556	2.50869	0.223002	-1.07194	-1.47222	-0.759794	-0.314756	1.00064	-0.0948308	0.200916	-0.493578	0.145055		2.34229	-0.230171	1.10533	6.07162	1.34528	-1.80634	1.09828	0.0545987	-0.225568	3.33145	-0.431273	-0.430265	-0.96775	-0.12706	-0.164299	-0.370501	-0.00918516	-0.0235015	0.239845		0.314152	-0.432278	-0.317366	-0.191366	0.0604163	-1.4901	0.233112	-0.571688
-3.68799		-0.182325	-0.164726	-0.292659	1.28781	-0.0121514	0.368042	-0.256438	-0.218485	2.45956	0.223444	-1.11694	-1.44384	-0.768795	-0.247794	1.01548	-0.12602	0.193922	-0.441735	0.149383		2.30075	-0.212374	1.09152	6.27718	1.40721	-1.80781	1.13496	0.0422682	-0.220438	3.28074	-0.463586	-0.412605	-0.965607	-0.0857138	-0.160557	-0.388789	-0.105207	-0.00484298	0.244349		0.292237	-0.502414	-0.356556	-0.183086	0.0669633	-1.49153	0.218349	-0.556907
-3.67979		-0.212154	-0.161303	-0.286902	1.31892	-0.0490666	0.285944	-0.294544	-0.182369	2.41075	0.230156	-1.16115	-1.38739	-0.75326	-0.163088	1.04104	-0.138695	0.170366	-0.367463	0.161638		2.25013	-0.182599	1.07832	6.44954	1.45873	-1.80673	1.1672	0.0157129	-0.222632	3.23229	-0.482885	-0.381012	-0.962198	-0.0523288	-0.162993	-0.389669	-0.231592	0.00775775	0.248923		0.269474	-0.555458	-0.399747	-0.161054	0.0716065	-1.48984	0.198916	-0.541581
-3.67159		-0.234018	-0.165524	-0.294034	1.34034	-0.0865281	0.234497	-0.348241	-0.136276	2.35595	0.220571	-1.188	-1.32994	-0.721209	-0.0767589	1.05948	-0.124652	0.137939	-0.295098	0.18459		2.19744	-0.155681	1.06913	6.60547	1.50246	-1.81016	1.1832	-0.0245114	-0.23113	3.17376	-0.482105	-0.345792	-0.963394	-0.0226197	-0.169701	-0.367098	-0.362479	0.0143969	0.260988		0.247896	-0.591291	-0.423279	-0.145433	0.0730486	-1.49438	0.176795	-0.536004
-3.66339		-0.237826	-0.166282	-0.303787	1.36268	-0.112403	0.201314	-0.392849	-0.0807682	2.29652	0.190892	-1.19177	-1.29894	-0.69433	0.00611822	1.04548	-0.103807	0.11869	-0.246845	0.213171		2.13986	-0.137056	1.06025	6.75963	1.54463	-1.82407	1.17847	-0.0680209	-0.238244	3.09936	-0.473398	-0.321954	-0.965342	0.00868204	-0.179757	-0.330065	-0.474862	0.0186956	0.277654		0.239496	-0.616088	-0.428025	-0.132589	0.0778704	-1.50428	0.165327	-0.548398
-3.65519		-0.228197	-0.160726	-0.289771	1.38473	-0.120105	0.167192	-0.404543	-0.0200517	2.23698	0.163253	-1.17542	-1.29202	-0.688332	0.0992082	0.999287	-0.100731	0.12651	-0.225148	0.237736		2.07019	-0.121125	1.04479	6.91428	1.58833	-1.84421	1.16213	-0.097859	-0.245091	3.01725	-0.475644	-0.320968	-0.957843	0.0488148	-0.194157	-0.29366	-0.560517	0.0180668	0.288251		0.25879	-0.634795	-0.430694	-0.0982146	0.0990068	-1.51574	0.175714	-0.578767
-3.64699		-0.219526	-0.158211	-0.240184	1.39267	-0.116162	0.128093	-0.384465	0.0383749	2.17744	0.160268	-1.14264	-1.28371	-0.69658	0.216776	0.950771	-0.118884	0.149914	-0.211765	0.256245		1.99128	-0.106814	1.02248	7.06317	1.63098	-1.86132	1.15127	-0.108505	-0.263063	2.94132	-0.49291	-0.342866	-0.937716	0.100637	-0.214077	-0.266725	-0.627198	0.00568564	0.283057		0.303751	-0.644781	-0.439869	-0.030077	0.143162	-1.53125	0.199759	-0.61754
-3.63879		-0.221623	-0.167639	-0.173216	1.37913	-0.115218	0.0965009	-0.357947	0.0909554	2.11342	0.181123	-1.09527	-1.25174	-0.701787	0.356574	0.927357	-0.139964	0.163232	-0.186436	0.272808		1.91821	-0.103781	1.00474	7.20567	1.66361	-1.87414	1.15586	-0.107917	-0.298828	2.87574	-0.508158	-0.378389	-0.916451	0.157626	-0.237039	-0.249752	-0.6931	-0.0199238	0.259923		0.353293	-0.641336	-0.441132	0.0510883	0.195881	-1.55794	0.213116	-0.650525
-3.63059		-0.230924	-0.187296	-0.120556	1.34873	-0.122747	0.0773846	-0.347636	0.139397	2.04249	0.202549	-1.03926	-1.20523	-0.699008	0.500589	0.929082	-0.150045	0.154955	-0.146069	0.285929		1.86044	-0.123982	1.00188	7.35292	1.68053	-1.88365	1.17129	-0.106436	-0.342487	2.81095	-0.50279	-0.421565	-0.909734	0.205278	-0.255948	-0.236601	-0.771686	-0.0495184	0.218257		0.384411	-0.626717	-0.413122	0.108764	0.228743	-1.5981	0.199144	-0.667248
-3.62239		-0.235885	-0.208978	-0.097189	1.31034	-0.126312	0.0562756	-0.354291	0.180316	1.97076	0.207844	-0.98707	-1.1693	-0.7017	0.62961	0.930984	-0.15605	0.135559	-0.103853	0.282941		1.81143	-0.166205	1.00945	7.51562	1.68459	-1.8848	1.18521	-0.10523	-0.373649	2.73647	-0.477363	-0.466461	-0.921759	0.233607	-0.265196	-0.223143	-0.85406	-0.0692738	0.159119		0.387208	-0.608868	-0.356844	0.128581	0.224918	-1.64517	0.162133	-0.665544
-3.61419		-0.231886	-0.225798	-0.0876436	1.27112	-0.110355	0.0131162	-0.367774	0.204306	1.90681	0.202456	-0.952868	-1.15478	-0.72106	0.742196	0.916443	-0.171926	0.125784	-0.0750071	0.24411		1.76444	-0.211098	1.00879	7.69034	1.68521	-1.86639	1.18902	-0.0978055	-0.378009	2.65307	-0.451746	-0.506881	-0.942585	0.248124	-0.270257	-0.212068	-0.918862	-0.0738606	0.0822725		0.368534	-0.600564	-0.301241	0.126735	0.19369	-1.68914	0.12707	-0.648954
-3.60599		-0.223752	-0.237004	-0.0680784	1.23168	-0.076132	-0.0516239	-0.3839	0.208831	1.84698	0.201296	-0.938137	-1.15018	-0.751666	0.850085	0.902551	-0.198313	0.136818	-0.0640058	0.161583		1.72079	-0.237232	0.985452	7.86228	1.69042	-1.82338	1.18374	-0.0813381	-0.363847	2.56828	-0.443782	-0.537126	-0.959539	0.262628	-0.283685	-0.207335	-0.953525	-0.0796208	-0.00793546		0.342063	-0.609521	-0.276194	0.127322	0.157749	-1.72477	0.118344	-0.625013
-3.59779		-0.220233	-0.24559	-0.0349851	1.19092	-0.0423611	-0.115872	-0.411175	0.20596	1.78098	0.205651	-0.931111	-1.14307	-0.773165	0.959733	0.918945	-0.214658	0.160784	-0.0636869	0.0541911		1.68799	-0.244149	0.945203	8.0229	1.70374	-1.76306	1.17537	-0.0706646	-0.353412	2.48484	-0.451145	-0.555579	-0.969885	0.281261	-0.311656	-0.205675	-0.962391	-0.110139	-0.0978169		0.313676	-0.632505	-0.289944	0.133944	0.132716	-1.75279	0.138381	-0.603601
-3.58959		-0.223807	-0.248571	-0.00693973	1.15111	-0.0278926	-0.1569	-0.458649	0.218174	1.70366	0.195451	-0.917811	-1.13597	-0.771946	1.06109	0.967644	-0.199551	0.181752	-0.0627106	-0.040096		1.66922	-0.252739	0.90965	8.17891	1.71929	-1.70779	1.16705	-0.0845405	-0.362169	2.3984	-0.456873	-0.571156	-0.979165	0.295682	-0.345901	-0.20254	-0.965576	-0.171444	-0.17164		0.284786	-0.660194	-0.325373	0.127995	0.114829	-1.77452	0.16825	-0.593631
-3.58139		-0.229002	-0.235519	2.05694e-05	1.11956	-0.0383133	-0.173282	-0.518984	0.264907	1.62189	0.150813	-0.896558	-1.14182	-0.759772	1.13968	1.01539	-0.154695	0.198198	-0.0593792	-0.0974234		1.65524	-0.286884	0.893875	8.34112	1.72863	-1.67605	1.15582	-0.124479	-0.387482	2.30512	-0.450862	-0.598815	-0.989567	0.298523	-0.369582	-0.198487	-0.974072	-0.243573	-0.221116		0.257275	-0.685144	-0.364109	0.0965394	0.0902423	-1.78707	0.186695	-0.596764
-3.57319		-0.230153	-0.200673	-0.00656833	1.10007	-0.0601354	-0.1869	-0.571105	0.343986	1.54606	0.079889	-0.879452	-1.1639	-0.757526	1.19623	1.02283	-0.107696	0.220922	-0.0567997	-0.119932		1.62834	-0.351055	0.893051	8.50507	1.72788	-1.67399	1.13689	-0.175772	-0.415279	2.20947	-0.43937	-0.642317	-0.993912	0.296106	-0.3729	-0.202654	-0.979412	-0.298624	-0.24986		0.232907	-0.701681	-0.406425	0.0552668	0.0530056	-1.78495	0.18451	-0.604371
-3.56499		-0.227433	-0.15253	-0.00485892	1.08828	-0.0725923	-0.216228	-0.60091	0.441681	1.47937	0.0144732	-0.880687	-1.1846	-0.771655	1.25307	0.981673	-0.08809	0.260094	-0.0542063	-0.127422		1.58532	-0.426417	0.891447	8.65037	1.71651	-1.69641	1.1076	-0.220275	-0.431089	2.12404	-0.432266	-0.689785	-0.983373	0.30367	-0.362472	-0.222388	-0.971661	-0.327754	-0.273573		0.21081	-0.705704	-0.465822	0.032619	0.00811354	-1.766	0.170453	-0.603531
-3.55679		-0.225282	-0.109757	0.0171044	1.0706	-0.0681777	-0.256244	-0.609433	0.544862	1.41468	-0.0204619	-0.900028	-1.1812	-0.785251	1.3351	0.922817	-0.102435	0.309494	-0.0467764	-0.133371		1.53506	-0.491692	0.881722	8.76077	1.69475	-1.73171	1.06653	-0.248844	-0.434181	2.06022	-0.427929	-0.728591	-0.958038	0.324646	-0.353355	-0.249601	-0.954509	-0.348768	-0.306817		0.191216	-0.689529	-0.544555	0.0425978	-0.0380752	-1.73619	0.157658	-0.590141
-3.54859		-0.225418	-0.0887342	0.0478707	1.03591	-0.0529489	-0.285531	-0.607391	0.646928	1.34511	-0.0243286	-0.919003	-1.1433	-0.779449	1.44206	0.88182	-0.130898	0.347862	-0.0301542	-0.130929		1.49079	-0.544524	0.874129	8.84345	1.66443	-1.77157	1.01086	-0.266439	-0.432946	2.01898	-0.415497	-0.755563	-0.929113	0.344938	-0.353719	-0.264296	-0.937768	-0.382068	-0.350269		0.170668	-0.646659	-0.624064	0.0711887	-0.0858618	-1.7071	0.149993	-0.573328
-3.54039		-0.223435	-0.0883021	0.0726011	0.990648	-0.0381829	-0.290368	-0.603853	0.745199	1.27201	-0.0168156	-0.916225	-1.08106	-0.753109	1.54774	0.864941	-0.147627	0.360325	-0.00915852	-0.108353		1.45824	-0.594636	0.882686	8.92572	1.62953	-1.81462	0.936991	-0.278231	-0.434584	1.99061	-0.389324	-0.782032	-0.910472	0.348482	-0.360293	-0.254826	-0.925387	-0.428269	-0.394012		0.146289	-0.582102	-0.675203	0.0891468	-0.140805	-1.68863	0.145781	-0.566109
-3.53219		-0.212031	-0.096638	0.0922585	0.951881	-0.0280668	-0.278497	-0.596113	0.840371	1.20155	-0.017859	-0.885574	-1.02063	-0.724472	1.62383	0.851219	-0.148552	0.358321	0.00674582	-0.0676057		1.43176	-0.643541	0.907124	9.03343	1.59737	-1.85785	0.84755	-0.278815	-0.441406	1.9605	-0.356777	-0.822731	-0.906669	0.3337	-0.365474	-0.229644	-0.905222	-0.470261	-0.429231		0.119593	-0.515122	-0.684058	0.0794974	-0.204302	-1.68299	0.148155	-0.572948
-3.52399		-0.193052	-0.103196	0.120959	0.928616	-0.0186048	-0.269162	-0.578162	0.933769	1.13885	-0.0291805	-0.843559	-0.985222	-0.706287	1.66636	0.819653	-0.146435	0.365339	0.0117573	-0.024233		1.40108	-0.67965	0.932378	9.17077	1.57603	-1.89383	0.75722	-0.261382	-0.454639	1.91921	-0.327573	-0.877739	-0.909857	0.313274	-0.367175	-0.211459	-0.863238	-0.494538	-0.456087		0.0945531	-0.463199	-0.665915	0.0528908	-0.265104	-1.68424	0.165457	-0.586805
-3.51579		-0.179097	-0.105529	0.161434	0.912533	-0.00679913	-0.271821	-0.556795	1.03085	1.08232	-0.0434408	-0.814103	-0.977085	-0.690847	1.69785	0.776277	-0.14967	0.389457	0.0135407	0.00536568		1.36707	-0.69316	0.942542	9.32015	1.56582	-1.91297	0.68501	-0.227242	-0.476919	1.86756	-0.299767	-0.932571	-0.910871	0.300558	-0.37062	-0.215976	-0.802524	-0.50527	-0.482548		0.0728252	-0.429888	-0.648007	0.0317449	-0.310359	-1.68515	0.201172	-0.596328
-3.50759		-0.181141	-0.102726	0.19158	0.887618	-0.000499568	-0.277016	-0.549769	1.13587	1.02679	-0.0601248	-0.807723	-0.983582	-0.662637	1.73918	0.752201	-0.14654	0.412734	0.0234811	0.0137894		1.34402	-0.693392	0.933799	9.45956	1.55819	-1.90637	0.63887	-0.18673	-0.513394	1.81007	-0.260373	-0.975394	-0.911285	0.29643	-0.378356	-0.235909	-0.744919	-0.519129	-0.509959		0.050231	-0.402195	-0.642091	0.0266441	-0.337408	-1.6823	0.242184	-0.595041
-3.49938		-0.197631	-0.0918761	0.187143	0.847981	-0.0080851	-0.274157	-0.571176	1.24206	0.971143	-0.0888074	-0.816635	-0.991861	-0.615801	1.7872	0.769959	-0.117958	0.405136	0.0455555	0.0035801		1.35222	-0.700048	0.916449	9.57924	1.5436	-1.87388	0.607315	-0.156361	-0.56305	1.7478	-0.200942	-1.00229	-0.922784	0.291871	-0.384139	-0.249311	-0.710263	-0.543468	-0.526514		0.0159393	-0.365311	-0.639176	0.0258167	-0.356867	-1.67446	0.260948	-0.583736
-3.49118		-0.213226	-0.0687648	0.152457	0.805686	-0.027062	-0.263269	-0.614173	1.33977	0.921455	-0.137808	-0.826034	-0.998554	-0.562119	1.82335	0.823081	-0.0627592	0.357916	0.0684916	-0.0193018		1.4041	-0.718088	0.901682	9.68266	1.51757	-1.82637	0.568188	-0.14898	-0.611714	1.67958	-0.129468	-1.0171	-0.953983	0.281975	-0.381764	-0.244597	-0.710995	-0.568956	-0.525566		-0.0326153	-0.320479	-0.623581	0.00924507	-0.380622	-1.65908	0.242276	-0.564811
-3.48298		-0.213333	-0.0335353	0.122097	0.777908	-0.0485452	-0.252803	-0.653275	1.42359	0.884618	-0.198834	-0.829869	-1.00679	-0.519662	1.84118	0.886096	-0.00801827	0.292304	0.0753701	-0.0494059		1.4892	-0.730216	0.889288	9.77501	1.48489	-1.77181	0.506086	-0.16274	-0.643012	1.60817	-0.0633586	-1.02128	-0.999509	0.273266	-0.372797	-0.228422	-0.745109	-0.581406	-0.511041		-0.0844294	-0.281477	-0.597839	-0.02337	-0.406186	-1.63409	0.193911	-0.538865
-3.47478		-0.198893	0.00580861	0.126518	0.768106	-0.0681397	-0.247659	-0.667874	1.49461	0.861974	-0.245578	-0.830488	-1.01197	-0.493556	1.85506	0.936785	0.0174399	0.23658	0.0616103	-0.0718945		1.58278	-0.71729	0.871154	9.85217	1.45522	-1.71431	0.422603	-0.190847	-0.651696	1.54414	-0.0113742	-1.00848	-1.04522	0.277196	-0.365723	-0.216881	-0.804819	-0.576666	-0.489906		-0.12526	-0.258105	-0.584157	-0.0501323	-0.415124	-1.6031	0.137504	-0.508233
-3.46658		-0.189565	0.0428217	0.16427	0.76796	-0.095405	-0.239365	-0.663553	1.56079	0.846822	-0.257387	-0.831057	-1.0017	-0.473826	1.88504	0.968219	0.0158513	0.199034	0.0381991	-0.0704793		1.6647	-0.679591	0.843665	9.90498	1.4311	-1.66262	0.329857	-0.228746	-0.646343	1.4993	0.0356223	-0.974143	-1.08345	0.30103	-0.365803	-0.218764	-0.885637	-0.564522	-0.460974		-0.150902	-0.247534	-0.597324	-0.0526818	-0.39456	-1.5761	0.0898227	-0.481798
-3.45838		-0.205188	0.0758582	0.203904	0.76799	-0.143166	-0.217112	-0.655971	1.63439	0.829817	-0.242557	-0.829462	-0.973047	-0.450215	1.93096	0.986045	0.0177482	0.169512	0.0203355	-0.0354916		1.72518	-0.638017	0.814042	9.93311	1.40836	-1.6297	0.241849	-0.277545	-0.639698	1.47601	0.0927997	-0.932696	-1.11856	0.337837	-0.367767	-0.22645	-0.987019	-0.556541	-0.417015		-0.168946	-0.239072	-0.625798	-0.036432	-0.351768	-1.56151	0.0510225	-0.472267
-3.45018		-0.250049	0.108296	0.217615	0.769088	-0.210171	-0.184004	-0.650739	1.72018	0.81017	-0.227271	-0.8238	-0.934952	-0.424409	1.9725	0.982627	0.0481531	0.134589	0.0148486	0.0303368		1.76528	-0.611494	0.796319	9.94852	1.37995	-1.63033	0.168634	-0.336806	-0.633361	1.4665	0.16072	-0.907673	-1.15593	0.372417	-0.360407	-0.229104	-1.10592	-0.548883	-0.354832		-0.188224	-0.22511	-0.644614	-0.0216186	-0.307875	-1.55751	0.00924618	-0.485345
-3.44198		-0.311449	0.143478	0.207369	0.777246	-0.281025	-0.157487	-0.63774	1.81586	0.792456	-0.232105	-0.816511	-0.896679	-0.404955	1.99142	0.942001	0.0976496	0.0938457	0.0173576	0.110891		1.78821	-0.598234	0.793919	9.96132	1.34226	-1.66583	0.115403	-0.393147	-0.618768	1.4635	0.219876	-0.914518	-1.19002	0.396311	-0.340207	-0.22659	-1.23306	-0.521293	-0.286597		-0.204418	-0.209698	-0.642384	-0.0177901	-0.27876	-1.55214	-0.0386439	-0.512431
-3.43378		-0.372518	0.179478	0.195152	0.792109	-0.345544	-0.147229	-0.607067	1.91266	0.778844	-0.248512	-0.813908	-0.856282	-0.394933	1.99134	0.864569	0.131577	0.0550045	0.0222073	0.182893		1.79145	-0.582437	0.794886	9.96367	1.29682	-1.71735	0.0838419	-0.421137	-0.593513	1.465	0.24757	-0.943644	-1.20974	0.413054	-0.315864	-0.227101	-1.34971	-0.457099	-0.228835		-0.203942	-0.200117	-0.631577	-0.00990216	-0.261691	-1.53414	-0.0841727	-0.53591
-3.42558		-0.423685	0.208943	0.196748	0.805016	-0.405301	-0.14689	-0.56689	2.00019	0.764091	-0.250254	-0.819744	-0.80322	-0.380726	1.99231	0.780573	0.126551	0.0160705	0.0310626	0.230995		1.77692	-0.555281	0.785276	9.93645	1.24893	-1.75782	0.0715408	-0.406281	-0.565564	1.46896	0.23989	-0.966654	-1.2139	0.428581	-0.299954	-0.232881	-1.43789	-0.360983	-0.188972		-0.182341	-0.195885	-0.631691	0.0186828	-0.239976	-1.50301	-0.117341	-0.543954
-3.41738		-0.461139	0.224624	0.20655	0.808747	-0.466074	-0.141198	-0.539004	2.07431	0.739683	-0.223313	-0.826648	-0.731743	-0.346065	2.00696	0.728656	0.0921452	-0.0339014	0.0475339	0.257908		1.7548	-0.519998	0.764091	9.87358	1.20019	-1.77585	0.0708067	-0.356923	-0.54496	1.46764	0.21468	-0.965323	-1.21439	0.440549	-0.297648	-0.234192	-1.49687	-0.258046	-0.165037		-0.145711	-0.188857	-0.639988	0.0593489	-0.207284	-1.46914	-0.140124	-0.541925
-3.40918		-0.482021	0.222767	0.209861	0.803227	-0.526221	-0.127204	-0.53271	2.1366	0.704859	-0.183227	-0.822374	-0.656124	-0.292018	2.02504	0.721703	0.0582085	-0.100543	0.0657725	0.275594		1.737	-0.486225	0.741856	9.79499	1.15164	-1.77413	0.0715622	-0.298519	-0.533201	1.44881	0.193461	-0.948241	-1.22409	0.436493	-0.302909	-0.217602	-1.54215	-0.169804	-0.152951		-0.105206	-0.172737	-0.632166	0.0838041	-0.173419	-1.4449	-0.165687	-0.546401
-3.40098		-0.483895	0.20356	0.20551	0.794839	-0.574239	-0.122916	-0.534146	2.1843	0.668927	-0.156236	-0.801021	-0.595441	-0.240934	2.02406	0.734773	0.0455694	-0.172027	0.0759422	0.293314		1.7249	-0.456984	0.728824	9.73	1.1072	-1.76201	0.066325	-0.252115	-0.523815	1.40601	0.184604	-0.934482	-1.24553	0.407675	-0.304934	-0.185302	-1.59177	-0.0938017	-0.150354		-0.0702833	-0.151931	-0.590244	0.0769073	-0.151726	-1.43278	-0.205683	-0.567664
-3.39278		-0.472452	0.17345	0.211199	0.790678	-0.602767	-0.151502	-0.527838	2.21087	0.641787	-0.155939	-0.76999	-0.557935	-0.217724	1.99677	0.732148	0.0493804	-0.222202	0.0722277	0.301851		1.70951	-0.424326	0.721628	9.68836	1.07032	-1.7421	0.0537816	-0.21841	-0.510587	1.34637	0.186519	-0.933028	-1.27315	0.363261	-0.299317	-0.15725	-1.65602	-0.0129954	-0.1589		-0.043656	-0.141455	-0.521876	0.0503091	-0.144544	-1.4232	-0.251907	-0.59972
-3.38458		-0.461201	0.141664	0.241113	0.788034	-0.616945	-0.217284	-0.512706	2.20956	0.620722	-0.176703	-0.740667	-0.536868	-0.223744	1.95743	0.70622	0.050017	-0.236154	0.0579971	0.285539		1.67535	-0.380759	0.707114	9.65205	1.03882	-1.70825	0.0393055	-0.185851	-0.496695	1.28455	0.203751	-0.934134	-1.30306	0.323491	-0.291108	-0.151932	-1.7289	0.0797859	-0.174958		-0.0221758	-0.149903	-0.453391	0.0306092	-0.141474	-1.40468	-0.285042	-0.627253
-3.37638		-0.462875	0.118337	0.284318	0.777197	-0.624015	-0.293579	-0.503921	2.17942	0.596184	-0.20421	-0.720624	-0.515562	-0.23382	1.92706	0.676613	0.0424647	-0.225639	0.0382722	0.243934		1.62277	-0.332443	0.679362	9.59696	1.00556	-1.66204	0.0302531	-0.154703	-0.485982	1.2313	0.249357	-0.920697	-1.33614	0.301317	-0.288082	-0.166462	-1.79998	0.172309	-0.192833		-0.00600273	-0.170176	-0.407185	0.0288818	-0.130804	-1.3759	-0.294245	-0.639822
-3.36818		-0.477095	0.1131	0.314602	0.753397	-0.625206	-0.343625	-0.513662	2.12733	0.561776	-0.233553	-0.707688	-0.477903	-0.22298	1.91313	0.665506	0.0408873	-0.21945	0.00934742	0.196476		1.56864	-0.296349	0.645086	9.51777	0.963131	-1.61935	0.0257893	-0.13797	-0.476003	1.18906	0.328477	-0.889908	-1.37201	0.294555	-0.291467	-0.178657	-1.86633	0.242884	-0.209859		0.00329911	-0.184016	-0.384375	0.0333048	-0.112284	-1.3472	-0.28963	-0.63974
-3.35998		-0.489208	0.127359	0.315764	0.725276	-0.617674	-0.356718	-0.532807	2.0587	0.525307	-0.265635	-0.694384	-0.419603	-0.196401	1.90381	0.676233	0.0586418	-0.234588	-0.0361468	0.166635		1.52975	-0.284538	0.613459	9.42982	0.912559	-1.59509	0.0151899	-0.14701	-0.460997	1.15524	0.425244	-0.857606	-1.40435	0.292625	-0.294507	-0.167238	-1.92621	0.283798	-0.226453		0.00560409	-0.18055	-0.375531	0.0263855	-0.0933934	-1.32978	-0.294471	-0.63598
-3.35178		-0.485944	0.155306	0.30599	0.708755	-0.600366	-0.354353	-0.542019	1.96942	0.502316	-0.294682	-0.677297	-0.345809	-0.181208	1.88412	0.690847	0.0903282	-0.265276	-0.0985064	0.163311		1.5099	-0.288757	0.588455	9.34928	0.859026	-1.59718	-0.0111341	-0.176623	-0.438204	1.12904	0.512876	-0.839752	-1.42519	0.290919	-0.289741	-0.136131	-1.97617	0.307968	-0.24533		0.00473286	-0.167249	-0.377249	0.00425649	-0.0776017	-1.32381	-0.321371	-0.633115
-3.34358		-0.469117	0.185305	0.320846	0.713067	-0.580395	-0.354571	-0.533742	1.86174	0.498418	-0.308987	-0.658296	-0.258196	-0.196286	1.85391	0.693288	0.113204	-0.287399	-0.165925	0.179398		1.49696	-0.287025	0.566686	9.27911	0.805393	-1.62135	-0.0499727	-0.206785	-0.411181	1.11356	0.576176	-0.842664	-1.43169	0.29408	-0.277908	-0.108683	-2.00979	0.333007	-0.273209		0.00951536	-0.16379	-0.395222	-0.0218061	-0.0621791	-1.31991	-0.359045	-0.627278
-3.33538		-0.456594	0.208508	0.372941	0.729	-0.570612	-0.351633	-0.520042	1.74966	0.500746	-0.2999	-0.64215	-0.150685	-0.228904	1.82465	0.682158	0.108718	-0.285937	-0.221296	0.20915		1.47052	-0.270529	0.543987	9.21347	0.751243	-1.65751	-0.0838073	-0.223529	-0.390615	1.11018	0.625175	-0.864002	-1.42753	0.305391	-0.264866	-0.101968	-2.02083	0.362339	-0.313549		0.0279868	-0.178395	-0.430365	-0.0373395	-0.041675	-1.31101	-0.386916	-0.614278
-3.32718		-0.462428	0.223364	0.434293	0.736996	-0.574341	-0.338212	-0.52063	1.6558	0.488401	-0.273033	-0.630158	-0.0120758	-0.247555	1.7996	0.662549	0.0826187	-0.269178	-0.25173	0.25472		1.42458	-0.257822	0.521923	9.15066	0.696882	-1.69957	-0.0959685	-0.232975	-0.386155	1.11349	0.681765	-0.897484	-1.42043	0.318459	-0.252296	-0.109068	-2.0068	0.388171	-0.3618		0.0542948	-0.198823	-0.469778	-0.0423111	-0.0156337	-1.29877	-0.394148	-0.599122
-3.31898		-0.482507	0.236247	0.465807	0.72765	-0.582318	-0.326575	-0.544016	1.59658	0.450362	-0.247261	-0.619959	0.156115	-0.234731	1.76637	0.634732	0.0593928	-0.251007	-0.262907	0.308872		1.36938	-0.275222	0.503706	9.09689	0.646896	-1.74657	-0.0855105	-0.250155	-0.400617	1.11312	0.75308	-0.94342	-1.41704	0.322319	-0.23484	-0.109149	-1.97683	0.40409	-0.410965		0.0759235	-0.205443	-0.489312	-0.0499542	0.00842977	-1.28723	-0.382259	-0.595639
-3.31078		-0.498159	0.247991	0.456375	0.705454	-0.577038	-0.341758	-0.57648	1.5696	0.390693	-0.239498	-0.609826	0.334402	-0.200914	1.70815	0.597065	0.0520696	-0.231263	-0.274841	0.344334		1.31969	-0.327425	0.488438	9.0571	0.610863	-1.79055	-0.0650225	-0.279207	-0.427438	1.10051	0.82178	-1.00249	-1.41823	0.311034	-0.207662	-0.0885572	-1.94055	0.417017	-0.455608		0.087691	-0.19074	-0.476729	-0.0684148	0.0251654	-1.27593	-0.358516	-0.612398
-3.30258		-0.492346	0.251508	0.42996	0.67976	-0.546847	-0.392181	-0.597397	1.55606	0.320901	-0.24747	-0.600812	0.506942	-0.164615	1.626	0.552063	0.0487288	-0.195757	-0.306273	0.33313		1.28615	-0.389814	0.472987	9.02419	0.593852	-1.81825	-0.0447657	-0.308236	-0.455329	1.07495	0.862677	-1.06497	-1.41964	0.28815	-0.175414	-0.054851	-1.90359	0.443321	-0.497769		0.102214	-0.16774	-0.442925	-0.0906519	0.0391513	-1.26175	-0.323978	-0.641199
-3.29438		-0.464552	0.240327	0.415021	0.653386	-0.496098	-0.456317	-0.60421	1.54082	0.245528	-0.257807	-0.593164	0.675818	-0.131387	1.54297	0.515183	0.0249238	-0.136717	-0.359407	0.27114		1.27076	-0.433429	0.456569	8.98034	0.590621	-1.81921	-0.0257	-0.317621	-0.480085	1.04283	0.867148	-1.11145	-1.41977	0.264363	-0.148417	-0.0231754	-1.86666	0.490551	-0.544565		0.13944	-0.156906	-0.41173	-0.102121	0.0577725	-1.24524	-0.275744	-0.662668
-3.28618		-0.428489	0.214827	0.411197	0.621847	-0.442993	-0.501653	-0.612849	1.51844	0.163592	-0.262464	-0.582024	0.85456	-0.0928562	1.48051	0.511169	-0.0245657	-0.0661912	-0.420767	0.188635		1.26436	-0.455435	0.442216	8.9115	0.593784	-1.79279	-0.00571981	-0.302912	-0.512058	1.009	0.853085	-1.12743	-1.42699	0.246808	-0.132599	0.00515781	-1.83004	0.547769	-0.596172		0.203927	-0.162679	-0.397218	-0.0963241	0.0840068	-1.2327	-0.220533	-0.664152
-3.27798		-0.398359	0.186115	0.397866	0.584199	-0.401059	-0.517988	-0.643568	1.48332	0.0789025	-0.266461	-0.563214	1.05053	-0.0410977	1.43958	0.548552	-0.0740065	-0.00774184	-0.47485	0.124855		1.26194	-0.476016	0.435709	8.82213	0.598697	-1.75686	0.0084548	-0.281279	-0.561394	0.97117	0.850359	-1.1137	-1.45457	0.237465	-0.124499	0.0422992	-1.80052	0.595158	-0.640656		0.276203	-0.172012	-0.390169	-0.0862289	0.111961	-1.23097	-0.175574	-0.649972
-3.26978		-0.372354	0.1677	0.363648	0.546186	-0.368602	-0.523634	-0.697888	1.43284	0.00161481	-0.283217	-0.537346	1.25759	0.0175169	1.39954	0.613244	-0.0895625	0.0325382	-0.522412	0.0954268		1.26126	-0.508679	0.437034	8.7328	0.606036	-1.73582	0.00258629	-0.272432	-0.626571	0.925977	0.876558	-1.08946	-1.50415	0.236763	-0.117189	0.098059	-1.78925	0.618442	-0.66344		0.331207	-0.171629	-0.370843	-0.0918554	0.132503	-1.24135	-0.152697	-0.63645
-3.26158		-0.338304	0.161809	0.32253	0.512337	-0.336047	-0.542141	-0.758707	1.36619	-0.0565384	-0.315319	-0.514392	1.46668	0.0702031	1.34324	0.676382	-0.0640217	0.0706121	-0.575403	0.0847901		1.25748	-0.543748	0.438915	8.65936	0.620335	-1.74323	-0.0299863	-0.282888	-0.695663	0.878797	0.927141	-1.07237	-1.56012	0.24544	-0.108976	0.165845	-1.79808	0.619429	-0.656274		0.358603	-0.163891	-0.33728	-0.113254	0.14562	-1.26108	-0.150521	-0.633992
-3.25338		-0.288627	0.159256	0.297411	0.479597	-0.297927	-0.574475	-0.809006	1.29012	-0.0942954	-0.351158	-0.506007	1.68372	0.115705	1.27572	0.718819	-0.0220655	0.122105	-0.636289	0.0681298		1.24864	-0.561726	0.433256	8.59538	0.640632	-1.77661	-0.0795127	-0.306843	-0.756801	0.844555	0.988166	-1.06278	-1.60354	0.262571	-0.103987	0.225821	-1.82231	0.610106	-0.624842		0.363982	-0.163405	-0.312129	-0.129086	0.163296	-1.28696	-0.150772	-0.636564
-3.24518		-0.232788	0.153723	0.291973	0.446073	-0.26356	-0.595343	-0.850184	1.21935	-0.124793	-0.374757	-0.512127	1.92713	0.164263	1.22007	0.743119	0.0076576	0.183425	-0.689386	0.0339398		1.23071	-0.555084	0.419496	8.51842	0.654978	-1.82471	-0.129175	-0.332182	-0.809329	0.83635	1.0545	-1.05232	-1.62975	0.281923	-0.103767	0.264939	-1.85336	0.597058	-0.580209		0.356642	-0.176846	-0.32101	-0.119723	0.191402	-1.31682	-0.135028	-0.633024
-3.23698		-0.189533	0.147179	0.282473	0.414793	-0.24343	-0.582105	-0.892743	1.16537	-0.163214	-0.38009	-0.517008	2.20166	0.225015	1.18751	0.764838	0.0200892	0.230532	-0.712871	-0.00377064		1.1948	-0.537227	0.406287	8.41441	0.650507	-1.87762	-0.170084	-0.355469	-0.857544	0.851234	1.13145	-1.03888	-1.64799	0.289694	-0.103056	0.289118	-1.88359	0.57835	-0.525888		0.340621	-0.192103	-0.366615	-0.0910588	0.224984	-1.35026	-0.102201	-0.623621
-3.22878		-0.166852	0.148633	0.24313	0.396415	-0.234515	-0.53396	-0.940144	1.12776	-0.208022	-0.371027	-0.50453	2.49239	0.292593	1.16462	0.789074	0.0331681	0.241841	-0.700404	-0.0190222		1.13453	-0.525075	0.404256	8.29411	0.624515	-1.936	-0.206747	-0.382455	-0.897252	0.870843	1.21922	-1.02861	-1.66415	0.274417	-0.0939503	0.313559	-1.9067	0.55536	-0.456427		0.318243	-0.195367	-0.42482	-0.0704422	0.256095	-1.38817	-0.0707936	-0.62059
-3.22058		-0.153053	0.16418	0.176142	0.398998	-0.226073	-0.468083	-0.98326	1.10148	-0.242779	-0.355552	-0.477142	2.77217	0.350577	1.13059	0.808092	0.057719	0.221127	-0.666286	-0.000520546		1.05218	-0.520177	0.411792	8.18054	0.587711	-2.00143	-0.247401	-0.417314	-0.919211	0.877946	1.30064	-1.02978	-1.66995	0.238609	-0.0741383	0.346898	-1.91776	0.538419	-0.373025		0.298735	-0.190984	-0.468193	-0.0777963	0.28716	-1.42977	-0.0602443	-0.631847
-3.21238		-0.131085	0.186301	0.10708	0.418714	-0.217418	-0.404741	-1.01063	1.08436	-0.256627	-0.330247	-0.452666	3.02491	0.387318	1.07955	0.816415	0.0788727	0.192242	-0.626556	0.0422547		0.955448	-0.510704	0.414447	8.08371	0.55478	-2.06438	-0.290878	-0.455871	-0.92606	0.869843	1.35368	-1.03651	-1.65407	0.197862	-0.049924	0.38337	-1.90947	0.540168	-0.287204		0.292798	-0.19676	-0.493292	-0.0991278	0.332532	-1.46833	-0.0749683	-0.64908
-3.20418		-0.101207	0.199866	0.0584187	0.440591	-0.219487	-0.357019	-1.02725	1.0793	-0.258767	-0.283311	-0.445527	3.25167	0.413438	1.02677	0.821463	0.071868	0.175496	-0.584699	0.088848		0.86024	-0.487602	0.398934	7.99298	0.530346	-2.10939	-0.32478	-0.489736	-0.932041	0.855835	1.37486	-1.0341	-1.62048	0.164902	-0.0332865	0.410522	-1.8824	0.563269	-0.219503		0.303462	-0.22656	-0.517327	-0.103577	0.403364	-1.49282	-0.0967968	-0.655279
-3.19598		-0.0815288	0.194206	0.0278637	0.449336	-0.241305	-0.321923	-1.04866	1.09527	-0.274385	-0.21486	-0.448327	3.463	0.451684	0.987484	0.837266	0.0301911	0.170957	-0.535167	0.122857		0.780059	-0.455288	0.366481	7.89427	0.505387	-2.12926	-0.33808	-0.50548	-0.950344	0.842717	1.38367	-1.01771	-1.58811	0.136288	-0.0306392	0.426278	-1.84384	0.593864	-0.181448		0.324687	-0.272857	-0.547931	-0.0775076	0.491769	-1.4959	-0.102577	-0.644514
-3.18778		-0.0891563	0.166802	-0.00627966	0.44134	-0.276984	-0.291142	-1.07814	1.13298	-0.31934	-0.143668	-0.440398	3.66475	0.515579	0.958933	0.864792	-0.0224607	0.163306	-0.476553	0.141511		0.716238	-0.427686	0.329998	7.78809	0.474844	-2.13025	-0.332001	-0.494771	-0.980868	0.825599	1.40126	-0.998753	-1.5729	0.094543	-0.0365982	0.44527	-1.7979	0.617967	-0.16613		0.344215	-0.313138	-0.570473	-0.0397677	0.576818	-1.48095	-0.0880367	-0.628747
-3.17958		-0.117954	0.120593	-0.0554285	0.426072	-0.30532	-0.26751	-1.1	1.17483	-0.386812	-0.0944875	-0.406968	3.85554	0.59663	0.925934	0.885534	-0.0566135	0.141009	-0.417613	0.151604		0.663503	-0.411073	0.300656	7.68594	0.442549	-2.13194	-0.320226	-0.45817	-1.01032	0.794984	1.42801	-0.985922	-1.57454	0.0297197	-0.0397776	0.478947	-1.74813	0.639315	-0.159505		0.352446	-0.332564	-0.562003	-0.0239663	0.640172	-1.45978	-0.0683912	-0.624572
-3.17138		-0.142922	0.0588961	-0.104844	0.417753	-0.311532	-0.25741	-1.09604	1.19531	-0.455863	-0.0775982	-0.35167	4.02842	0.672625	0.883517	0.88194	-0.0648716	0.115432	-0.373968	0.151664		0.614071	-0.397461	0.274492	7.5919	0.415154	-2.14373	-0.31833	-0.400582	-1.02719	0.750309	1.44522	-0.975119	-1.58073	-0.0480818	-0.0340925	0.520452	-1.69767	0.677267	-0.153128		0.346806	-0.338134	-0.523355	-0.0437114	0.679047	-1.44238	-0.0590777	-0.634748
-3.16318		-0.147528	-0.0173643	-0.130846	0.418699	-0.301282	-0.253678	-1.06722	1.17348	-0.512637	-0.0794035	-0.29037	4.17878	0.732202	0.846461	0.854669	-0.0649094	0.105577	-0.351799	0.133844		0.557003	-0.375467	0.240613	7.49334	0.391033	-2.15903	-0.33051	-0.330173	-1.0333	0.701661	1.44023	-0.95308	-1.58135	-0.119064	-0.0238349	0.548232	-1.64929	0.744442	-0.144341		0.332102	-0.3464	-0.487525	-0.0803768	0.704768	-1.43105	-0.0641441	-0.646177
-3.15498		-0.137473	-0.10272	-0.129843	0.42096	-0.293846	-0.236585	-1.03602	1.10971	-0.556867	-0.080766	-0.23354	4.31093	0.78287	0.834293	0.822492	-0.0728552	0.114727	-0.341817	0.0977359		0.489188	-0.345877	0.196185	7.37403	0.359617	-2.16819	-0.350882	-0.258133	-1.03608	0.660616	1.42244	-0.915568	-1.57723	-0.172972	-0.0191258	0.546329	-1.60632	0.830803	-0.135423		0.316229	-0.367473	-0.490617	-0.110513	0.728624	-1.42356	-0.075074	-0.642998
-3.14678		-0.130567	-0.180045	-0.121601	0.417836	-0.305153	-0.195522	-1.02541	1.02208	-0.594589	-0.0801859	-0.1771	4.42921	0.837097	0.846898	0.804169	-0.0828105	0.12316	-0.327636	0.0601373		0.411209	-0.3225	0.149685	7.23333	0.313146	-2.17374	-0.373967	-0.19375	-1.04217	0.631459	1.41198	-0.880028	-1.57485	-0.214588	-0.0244553	0.519223	-1.56957	0.908332	-0.128808		0.30433	-0.394762	-0.533319	-0.130616	0.750543	-1.41686	-0.0866404	-0.621399
-3.13858		-0.135889	-0.23204	-0.127796	0.411496	-0.33287	-0.143312	-1.03771	0.931261	-0.625056	-0.0917054	-0.111825	4.53295	0.893038	0.858088	0.797883	-0.0752574	0.109818	-0.299029	0.0445862		0.327388	-0.320564	0.112357	7.08956	0.258544	-2.18904	-0.401129	-0.143564	-1.05135	0.611803	1.41638	-0.86755	-1.57686	-0.252943	-0.0361566	0.485696	-1.53355	0.955735	-0.124174		0.290289	-0.413405	-0.582086	-0.156052	0.767048	-1.4057	-0.105501	-0.590052
-3.13038		-0.146286	-0.251983	-0.145545	0.411025	-0.362839	-0.102571	-1.05999	0.845932	-0.641677	-0.123049	-0.03837	4.61919	0.938406	0.841371	0.78275	-0.0417667	0.0774826	-0.263354	0.0575		0.244585	-0.339876	0.0868354	6.96378	0.209619	-2.22477	-0.436056	-0.107766	-1.05882	0.599885	1.42395	-0.882198	-1.57872	-0.287768	-0.0507546	0.45547	-1.49351	0.974372	-0.121667		0.266617	-0.419	-0.602964	-0.198563	0.781582	-1.38395	-0.137623	-0.560899
-3.12218		-0.147619	-0.24968	-0.15553	0.419736	-0.381691	-0.0801651	-1.07888	0.772061	-0.643404	-0.163565	0.0312116	4.68674	0.962472	0.794685	0.748077	0.000439899	0.0520708	-0.236177	0.078824		0.169334	-0.364175	0.0657446	6.86041	0.173721	-2.27242	-0.475687	-0.0781684	-1.06081	0.599614	1.41971	-0.90873	-1.57374	-0.312329	-0.0695001	0.42054	-1.44557	0.980224	-0.121709		0.23546	-0.424645	-0.595439	-0.250349	0.806058	-1.34974	-0.175998	-0.540912
-3.11398		-0.136772	-0.243732	-0.148298	0.430682	-0.386931	-0.0625897	-1.09053	0.717205	-0.636793	-0.191483	0.0845296	4.74131	0.969592	0.740596	0.707333	0.0277646	0.0477657	-0.223213	0.0823813		0.1008	-0.377143	0.0417683	6.76321	0.145128	-2.311	-0.507711	-0.049177	-1.05858	0.615164	1.40438	-0.923274	-1.56171	-0.328344	-0.0946716	0.36815	-1.38933	0.986061	-0.120475		0.20744	-0.444117	-0.587498	-0.290563	0.852159	-1.3083	-0.205167	-0.529695
-3.10578		-0.124838	-0.249187	-0.136496	0.435404	-0.381702	-0.0361805	-1.10075	0.689948	-0.632479	-0.198824	0.12327	4.79086	0.971099	0.703736	0.682105	0.033678	0.0490811	-0.210831	0.0611727		0.0389393	-0.374943	0.0146377	6.65278	0.10852	-2.32998	-0.521213	-0.0264131	-1.05184	0.641215	1.39428	-0.9141	-1.55086	-0.346758	-0.124625	0.299946	-1.3334	0.99484	-0.116503		0.189482	-0.475475	-0.598938	-0.311877	0.912751	-1.26646	-0.214001	-0.523932
-3.09758		-0.123321	-0.265443	-0.138443	0.434317	-0.372905	-0.000986831	-1.11281	0.69328	-0.637039	-0.197536	0.163506	4.83088	0.966714	0.686395	0.677242	0.0376365	0.0290658	-0.183442	0.0309901		-0.0173532	-0.364729	-0.0135868	6.52493	0.0518559	-2.33594	-0.517515	-0.0170343	-1.03847	0.663312	1.4046	-0.893951	-1.54888	-0.375556	-0.154222	0.234584	-1.29254	1.00466	-0.111039		0.178887	-0.497127	-0.617191	-0.328319	0.964094	-1.22396	-0.206543	-0.524751
-3.08938		-0.130424	-0.281853	-0.154037	0.433213	-0.365143	0.0268846	-1.12158	0.716239	-0.648056	-0.20071	0.219465	4.84308	0.943215	0.669929	0.671017	0.0629845	-0.0229266	-0.13734	0.0132516		-0.067688	-0.354066	-0.0441416	6.39132	-0.0192136	-2.3422	-0.506684	-0.021278	-1.01492	0.668646	1.43515	-0.88543	-1.55471	-0.409424	-0.181961	0.191729	-1.27451	1.01973	-0.104556		0.168044	-0.49044	-0.615472	-0.357603	0.991103	-1.17329	-0.20097	-0.535725
-3.08118		-0.129504	-0.287887	-0.160738	0.433852	-0.360418	0.0380586	-1.1219	0.741049	-0.657794	-0.205117	0.290089	4.8145	0.891321	0.638079	0.639558	0.11144	-0.0871062	-0.086725	0.0139565		-0.105486	-0.341316	-0.0835832	6.26409	-0.0853331	-2.35802	-0.495111	-0.0282828	-0.982542	0.658189	1.47265	-0.901799	-1.56063	-0.431629	-0.215052	0.174242	-1.2787	1.04666	-0.103922		0.159594	-0.461002	-0.584934	-0.399186	1.00286	-1.10973	-0.208434	-0.553723
-3.07298		-0.108848	-0.282955	-0.134817	0.428702	-0.36379	0.0446942	-1.11686	0.755278	-0.664131	-0.194837	0.361288	4.75509	0.825099	0.597337	0.588253	0.158587	-0.13383	-0.0494723	0.0184636		-0.121133	-0.320252	-0.13957	6.14275	-0.127148	-2.37725	-0.480993	-0.0239061	-0.954251	0.645898	1.50376	-0.941498	-1.56371	-0.428473	-0.26205	0.170171	-1.28747	1.08454	-0.119065		0.16151	-0.428579	-0.549191	-0.430919	1.01673	-1.03993	-0.224436	-0.567409
-3.06478		-0.0771336	-0.277165	-0.0784731	0.405508	-0.379274	0.0662475	-1.11245	0.756141	-0.675486	-0.158255	0.424136	4.69386	0.776627	0.566598	0.550128	0.180767	-0.155516	-0.0302919	0.0119152		-0.105097	-0.293741	-0.208466	6.01813	-0.136628	-2.38869	-0.460233	-0.00906343	-0.947205	0.644716	1.52319	-0.993205	-1.57184	-0.401576	-0.323098	0.163833	-1.27968	1.12195	-0.155068		0.171842	-0.400321	-0.541013	-0.432812	1.03763	-0.976859	-0.235647	-0.56743
-3.05658		-0.0574961	-0.278059	-0.016801	0.363464	-0.40321	0.103964	-1.11356	0.74829	-0.702557	-0.10647	0.487281	4.65382	0.766179	0.556398	0.547784	0.180793	-0.171027	-0.0239297	-0.0118147		-0.0514783	-0.274054	-0.271833	5.8889	-0.120559	-2.38981	-0.435523	0.00486902	-0.965347	0.653713	1.5298	-1.04722	-1.59598	-0.363816	-0.388189	0.149942	-1.24854	1.14483	-0.209081		0.174925	-0.363902	-0.567753	-0.413326	1.04814	-0.930081	-0.236621	-0.559645
-3.04838		-0.0609726	-0.283913	0.0269241	0.314404	-0.424506	0.136522	-1.11361	0.738797	-0.745454	-0.0714387	0.571731	4.62849	0.780236	0.554702	0.569509	0.183432	-0.199797	-0.0267795	-0.0499655		0.0295682	-0.270346	-0.311513	5.76673	-0.0908931	-2.38571	-0.415549	0.0135194	-0.995178	0.660351	1.51869	-1.10625	-1.63666	-0.327615	-0.445044	0.133029	-1.20526	1.14856	-0.271426		0.157001	-0.305458	-0.602954	-0.404768	1.02649	-0.902111	-0.239669	-0.563635
-3.04018		-0.0761872	-0.285443	0.0517713	0.273566	-0.434029	0.142642	-1.09997	0.731206	-0.788317	-0.0744912	0.687438	4.59575	0.784807	0.541245	0.576494	0.210564	-0.240717	-0.0411856	-0.0993665		0.113136	-0.279499	-0.324295	5.66138	-0.0569838	-2.38446	-0.406526	0.0246145	-1.01636	0.655673	1.48346	-1.16945	-1.68249	-0.292752	-0.488	0.112642	-1.16278	1.14335	-0.326909		0.117499	-0.23036	-0.614159	-0.43343	0.972774	-0.890567	-0.266199	-0.593022
-3.03198		-0.0804049	-0.274974	0.0743824	0.243722	-0.4336	0.125065	-1.06958	0.728951	-0.816773	-0.109636	0.823977	4.54377	0.76009	0.511128	0.544587	0.257651	-0.270292	-0.0712424	-0.161104		0.174439	-0.290931	-0.324793	5.56554	-0.0249834	-2.39144	-0.405846	0.0429212	-1.01784	0.645343	1.42616	-1.2275	-1.72331	-0.247015	-0.522199	0.0770971	-1.12514	1.14226	-0.368574		0.0704645	-0.164263	-0.594304	-0.496223	0.909693	-0.890924	-0.320589	-0.639402
-3.02378		-0.0626113	-0.252089	0.105034	0.212707	-0.437927	0.11156	-1.03661	0.735715	-0.833127	-0.150611	0.961228	4.48076	0.71438	0.478938	0.489785	0.299025	-0.265436	-0.113931	-0.238537		0.202507	-0.30126	-0.331066	5.46027	-0.000920967	-2.40251	-0.407514	0.0593971	-1.00475	0.642642	1.36308	-1.27273	-1.7604	-0.180174	-0.555999	0.017022	-1.08321	1.14531	-0.396077		0.0307012	-0.12669	-0.567848	-0.563639	0.859724	-0.897212	-0.384406	-0.680836
-3.01558		-0.0342683	-0.219757	0.136268	0.165703	-0.460152	0.119513	-1.01877	0.74899	-0.850317	-0.178007	1.08825	4.42098	0.67296	0.45865	0.451331	0.31772	-0.229997	-0.15708	-0.327928		0.206565	-0.318465	-0.347512	5.33585	0.0130586	-2.40911	-0.40975	0.0509979	-0.9877	0.6535	1.31585	-1.30935	-1.8004	-0.100612	-0.591956	-0.0612139	-1.02842	1.14125	-0.407288		-0.000777638	-0.113893	-0.563548	-0.610995	0.831087	-0.901783	-0.432195	-0.70443
-3.00738		-0.014597	-0.17589	0.1544	0.104709	-0.498219	0.13721	-1.01926	0.762733	-0.873149	-0.194713	1.213	4.36837	0.646808	0.445377	0.450607	0.323975	-0.190136	-0.191661	-0.41603		0.207251	-0.344521	-0.36345	5.20401	0.018844	-2.41279	-0.416881	0.00432747	-0.969699	0.670344	1.2922	-1.34877	-1.84131	-0.0290378	-0.626828	-0.138952	-0.969764	1.12034	-0.399995		-0.0305915	-0.108229	-0.578048	-0.641386	0.815492	-0.899365	-0.452221	-0.716139
-2.99918		-0.0129995	-0.114177	0.159526	0.0482617	-0.539868	0.141344	-1.02142	0.772682	-0.891613	-0.21548	1.34717	4.31019	0.624402	0.417574	0.474754	0.341973	-0.167188	-0.223542	-0.487076		0.215134	-0.366824	-0.37107	5.08645	0.0255192	-2.41815	-0.432682	-0.0650616	-0.948621	0.680761	1.27838	-1.3983	-1.87022	0.0220602	-0.656843	-0.197733	-0.925128	1.08558	-0.376773		-0.0623925	-0.0958051	-0.580113	-0.673068	0.801595	-0.890873	-0.449824	-0.728962
-2.99098		-0.0253583	-0.0368926	0.167226	0.0118601	-0.574167	0.128024	-1.00764	0.776769	-0.894805	-0.237084	1.48761	4.23866	0.591917	0.359365	0.493813	0.380746	-0.160368	-0.264113	-0.528945		0.225177	-0.370289	-0.372745	4.99214	0.0421284	-2.42782	-0.452401	-0.124466	-0.925016	0.678599	1.25465	-1.44743	-1.87547	0.0607855	-0.682331	-0.235179	-0.903106	1.05015	-0.343709		-0.0921154	-0.0744032	-0.546952	-0.710129	0.785883	-0.883926	-0.435613	-0.745771
-2.98278		-0.0452751	0.042044	0.191641	-0.00376309	-0.600849	0.120343	-0.981634	0.780618	-0.88859	-0.23691	1.61576	4.16162	0.554631	0.280884	0.496083	0.424257	-0.151605	-0.319627	-0.543606		0.233494	-0.355822	-0.375316	4.90988	0.0684775	-2.43775	-0.464137	-0.153168	-0.903823	0.664377	1.21828	-1.47822	-1.85757	0.104851	-0.707866	-0.263075	-0.901479	1.02222	-0.310996		-0.110236	-0.0509518	-0.491637	-0.737532	0.771311	-0.889577	-0.409302	-0.758815
-2.97458		-0.0713974	0.102732	0.226142	-0.00934924	-0.626456	0.143334	-0.960878	0.792658	-0.896146	-0.197883	1.71987	4.09523	0.53204	0.205842	0.500196	0.451321	-0.13105	-0.380673	-0.539249		0.240703	-0.339795	-0.380963	4.82124	0.0963778	-2.43583	-0.457786	-0.157872	-0.89381	0.637391	1.18977	-1.48712	-1.82667	0.159805	-0.734946	-0.288875	-0.910165	0.997404	-0.282612		-0.112227	-0.0275616	-0.452465	-0.737794	0.756394	-0.915899	-0.368725	-0.763682
-2.96638		-0.105174	0.133582	0.248986	-0.0118198	-0.652828	0.19368	-0.955818	0.812166	-0.932912	-0.128776	1.80683	4.04839	0.536237	0.146874	0.525196	0.462572	-0.109258	-0.427223	-0.520223		0.254663	-0.337171	-0.386002	4.71936	0.117323	-2.41031	-0.434117	-0.16675	-0.894861	0.591875	1.19367	-1.48911	-1.79176	0.216188	-0.75877	-0.306978	-0.920675	0.970013	-0.254829		-0.106927	0.00275785	-0.452863	-0.716482	0.734104	-0.961034	-0.320407	-0.766409
-2.95818		-0.140691	0.139636	0.251413	-0.00682759	-0.675792	0.240948	-0.960784	0.827072	-0.996783	-0.0614217	1.89542	4.01317	0.558736	0.0957509	0.561387	0.476842	-0.100314	-0.448347	-0.488312		0.276224	-0.345823	-0.389444	4.61362	0.12554	-2.35945	-0.40493	-0.196981	-0.897091	0.524228	1.23433	-1.50433	-1.75348	0.270469	-0.773218	-0.308221	-0.928459	0.943448	-0.224187		-0.1053	0.04773	-0.475935	-0.699135	0.695858	-1.01045	-0.27965	-0.776428
-2.94998		-0.164024	0.13239	0.248293	0.0117414	-0.694472	0.262802	-0.960627	0.824095	-1.07426	-0.0214305	1.99589	3.96933	0.577623	0.0368756	0.57524	0.505477	-0.0954885	-0.453523	-0.450903		0.290368	-0.353103	-0.396999	4.51738	0.122327	-2.28183	-0.381033	-0.237647	-0.889342	0.442694	1.29167	-1.54331	-1.70801	0.335502	-0.778042	-0.292083	-0.926213	0.928611	-0.196037		-0.108537	0.102666	-0.490348	-0.704376	0.642696	-1.04449	-0.260089	-0.794999
-2.94178		-0.167186	0.120223	0.264533	0.0397835	-0.714598	0.26285	-0.9473	0.793673	-1.15432	-0.00791136	2.10113	3.90586	0.584318	-0.0295182	0.542603	0.534565	-0.0751318	-0.460757	-0.418901		0.27941	-0.354314	-0.411333	4.43432	0.111995	-2.17423	-0.361991	-0.264655	-0.86604	0.365588	1.34071	-1.59621	-1.65686	0.425894	-0.779233	-0.273834	-0.907477	0.931175	-0.179107		-0.108489	0.148502	-0.487063	-0.72111	0.589982	-1.05344	-0.263772	-0.811325
-2.93358		-0.157174	0.105641	0.304125	0.0647739	-0.739933	0.257113	-0.925997	0.738546	-1.23265	-0.00592141	2.20106	3.83307	0.588421	-0.0837673	0.480442	0.53602	-0.0309986	-0.478178	-0.399091		0.245388	-0.358897	-0.426169	4.35928	0.098238	-2.03683	-0.339186	-0.270101	-0.828633	0.306784	1.37063	-1.64677	-1.60865	0.536981	-0.782272	-0.272819	-0.874508	0.941379	-0.180108		-0.098788	0.163071	-0.481339	-0.721625	0.550184	-1.04613	-0.280126	-0.8126
-2.92538		-0.154595	0.0898449	0.3445	0.0757256	-0.766972	0.25183	-0.904192	0.666909	-1.3056	-0.00958409	2.29546	3.7691	0.602509	-0.1097	0.432285	0.4994	0.0180723	-0.501979	-0.387568		0.205528	-0.380491	-0.429182	4.28862	0.0840329	-1.87924	-0.308614	-0.2697	-0.786926	0.263747	1.38512	-1.68579	-1.57109	0.645313	-0.78485	-0.297651	-0.835239	0.937725	-0.19348		-0.0853775	0.145351	-0.481985	-0.693132	0.517542	-1.04185	-0.297021	-0.799449
-2.91718		-0.176127	0.0726153	0.359442	0.0712668	-0.782564	0.235803	-0.879744	0.587922	-1.365	-0.0301033	2.39075	3.72236	0.625725	-0.116614	0.425753	0.447701	0.0439337	-0.523939	-0.372552		0.179564	-0.423097	-0.411377	4.22771	0.0728536	-1.71941	-0.276356	-0.2891	-0.749408	0.220786	1.38673	-1.71024	-1.5418	0.731973	-0.77922	-0.342953	-0.794029	0.907575	-0.203251		-0.0874253	0.115545	-0.471305	-0.65733	0.476507	-1.05069	-0.308639	-0.787022
-2.90898		-0.218321	0.0603844	0.34736	0.0615105	-0.778388	0.201101	-0.849572	0.51334	-1.40296	-0.0792876	2.48564	3.68024	0.64307	-0.130557	0.448258	0.418131	0.0401898	-0.546411	-0.350926		0.174676	-0.474243	-0.374886	4.18392	0.0634709	-1.57832	-0.249653	-0.335902	-0.717558	0.16434	1.36763	-1.71809	-1.50742	0.802715	-0.76184	-0.398932	-0.753925	0.854498	-0.199362		-0.116012	0.0928816	-0.417826	-0.649269	0.421452	-1.06285	-0.318372	-0.79117
-2.90078		-0.258329	0.0609546	0.32711	0.0561518	-0.760943	0.158879	-0.815772	0.458391	-1.42236	-0.150283	2.56746	3.62103	0.643431	-0.170729	0.468856	0.426794	0.0287324	-0.575529	-0.334033		0.182965	-0.51656	-0.335027	4.15098	0.0507737	-1.46272	-0.22625	-0.39483	-0.688789	0.0943831	1.31886	-1.70656	-1.45539	0.877959	-0.737814	-0.455992	-0.712679	0.792892	-0.182737		-0.16383	0.0760424	-0.316391	-0.677267	0.36642	-1.06042	-0.336239	-0.811052
-2.89258		-0.276679	0.0781794	0.312285	0.0555943	-0.745791	0.13174	-0.785459	0.429043	-1.43582	-0.214203	2.62256	3.53951	0.637313	-0.233094	0.471464	0.45983	0.0374461	-0.608712	-0.334749		0.194772	-0.54145	-0.308275	4.10664	0.0277317	-1.36645	-0.196175	-0.450925	-0.660599	0.0228311	1.24585	-1.67628	-1.38727	0.968726	-0.715232	-0.509882	-0.674601	0.733999	-0.159641		-0.210088	0.0473574	-0.198925	-0.712364	0.331023	-1.03636	-0.362714	-0.828767
-2.88438		-0.27643	0.108587	0.299285	0.0525425	-0.740661	0.128948	-0.766834	0.420041	-1.45966	-0.249604	2.65119	3.45051	0.648642	-0.296986	0.469246	0.489685	0.072866	-0.631969	-0.357515		0.211034	-0.551859	-0.30055	4.03181	-0.0103055	-1.27794	-0.156735	-0.504438	-0.630513	-0.0389142	1.16725	-1.63945	-1.31736	1.06646	-0.69677	-0.55699	-0.655528	0.676033	-0.131716		-0.236187	-0.00316199	-0.108461	-0.719837	0.317128	-0.998873	-0.382816	-0.827614
-2.87618		-0.276148	0.140565	0.276355	0.0416879	-0.741448	0.138865	-0.757034	0.41525	-1.50299	-0.259703	2.6702	3.37061	0.688231	-0.350583	0.480703	0.504649	0.114976	-0.631176	-0.390701		0.230657	-0.553512	-0.305016	3.93122	-0.0583031	-1.1896	-0.117106	-0.567504	-0.596437	-0.0907894	1.09694	-1.6193	-1.25557	1.15129	-0.678477	-0.590619	-0.676979	0.612046	-0.0884963		-0.237167	-0.0613897	-0.0640474	-0.691606	0.308466	-0.957125	-0.38237	-0.809262
-2.86798		-0.290378	0.162962	0.246464	0.027763	-0.736333	0.140925	-0.747327	0.396617	-1.55897	-0.2616	2.69585	3.3039	0.742712	-0.399217	0.495351	0.516382	0.135399	-0.604916	-0.415668		0.247083	-0.544796	-0.306768	3.83017	-0.10641	-1.10375	-0.0875645	-0.647085	-0.550458	-0.14138	1.02814	-1.62695	-1.19512	1.21215	-0.657556	-0.606041	-0.75498	0.54862	-0.0203379		-0.222531	-0.103855	-0.0521091	-0.650107	0.291959	-0.909992	-0.365034	-0.789679
-2.85978		-0.311847	0.173356	0.22689	0.0228198	-0.719883	0.13053	-0.734939	0.36702	-1.61156	-0.265846	2.73112	3.24694	0.786675	-0.453487	0.483406	0.539561	0.127729	-0.569451	-0.420016		0.24914	-0.517433	-0.296689	3.74902	-0.14996	-1.02694	-0.0657727	-0.730218	-0.484627	-0.195433	0.93851	-1.65056	-1.1197	1.25714	-0.640655	-0.607036	-0.889175	0.504704	0.0611169		-0.201239	-0.120864	-0.0454502	-0.618266	0.270355	-0.851593	-0.347264	-0.78012
-2.85158		-0.320823	0.176222	0.225855	0.0358469	-0.698813	0.127105	-0.729984	0.347783	-1.64964	-0.261497	2.76202	3.19964	0.805573	-0.510888	0.428284	0.5699	0.106815	-0.544381	-0.405629		0.231186	-0.473377	-0.278219	3.68271	-0.190031	-0.957425	-0.0387017	-0.791636	-0.400375	-0.247823	0.814048	-1.66579	-1.02266	1.30482	-0.639051	-0.6027	-1.0528	0.492656	0.128613		-0.174373	-0.119014	-0.0336043	-0.591013	0.253775	-0.78414	-0.340702	-0.775082
-2.84338		-0.303765	0.174379	0.228378	0.063888	-0.679425	0.150539	-0.744694	0.35588	-1.67771	-0.230139	2.77402	3.17196	0.808621	-0.557846	0.349666	0.586121	0.0864506	-0.534641	-0.381603		0.203878	-0.434181	-0.259871	3.60826	-0.228072	-0.88668	0.00305743	-0.820793	-0.307414	-0.290245	0.667582	-1.65692	-0.915701	1.36517	-0.655964	-0.60024	-1.20592	0.503311	0.160308		-0.139545	-0.107403	-0.0300169	-0.546689	0.244057	-0.719358	-0.337937	-0.761748
-2.83518		-0.265728	0.167882	0.20897	0.0980463	-0.658048	0.198955	-0.783035	0.388947	-1.7088	-0.170614	2.76913	3.17019	0.813243	-0.581621	0.286219	0.573257	0.0672152	-0.527005	-0.359528		0.190394	-0.421841	-0.245048	3.5127	-0.262433	-0.808169	0.0532025	-0.830942	-0.212646	-0.321073	0.528828	-1.63158	-0.815441	1.43217	-0.681762	-0.597954	-1.31672	0.51401	0.154856		-0.0987683	-0.0889731	-0.0509134	-0.477456	0.228402	-0.665679	-0.329509	-0.737494
-2.82698		-0.222493	0.156362	0.151396	0.127603	-0.622121	0.250128	-0.832222	0.428189	-1.75116	-0.109142	2.76644	3.18046	0.823682	-0.587	0.260842	0.542782	0.0396364	-0.502864	-0.347208		0.203214	-0.435317	-0.23249	3.40747	-0.286319	-0.720753	0.0954343	-0.844324	-0.114037	-0.345979	0.419204	-1.61118	-0.725238	1.49172	-0.703004	-0.584788	-1.37624	0.512042	0.129725		-0.0644549	-0.0622829	-0.0921946	-0.402584	0.196202	-0.615288	-0.324031	-0.713939
-2.81878		-0.184278	0.143722	0.0608432	0.147027	-0.56374	0.284574	-0.87592	0.451688	-1.79772	-0.0750687	2.78515	3.18094	0.824023	-0.589629	0.257238	0.523164	0.00147281	-0.456322	-0.348893		0.22799	-0.449322	-0.221492	3.31551	-0.29666	-0.631312	0.117724	-0.871363	-0.00220484	-0.368322	0.33713	-1.60486	-0.636843	1.53891	-0.716012	-0.552053	-1.39269	0.506657	0.106302		-0.0531723	-0.0331126	-0.128044	-0.351074	0.150734	-0.547388	-0.341922	-0.703199
-2.81058		-0.15089	0.139133	-0.034699	0.15351	-0.491075	0.303458	-0.912576	0.453729	-1.83465	-0.0761681	2.82735	3.15436	0.79555	-0.596499	0.245143	0.526173	-0.0325928	-0.402419	-0.368843		0.231018	-0.440296	-0.216503	3.24815	-0.300951	-0.547499	0.120318	-0.902941	0.128257	-0.382498	0.266494	-1.6029	-0.54626	1.582	-0.729837	-0.504694	-1.37878	0.510369	0.0920831		-0.0692856	-0.0162813	-0.136925	-0.334315	0.105416	-0.448447	-0.386741	-0.705536
-2.80238		-0.121253	0.146546	-0.107141	0.143957	-0.424587	0.322303	-0.952431	0.446636	-1.85381	-0.0888611	2.87765	3.10286	0.738447	-0.598741	0.217337	0.534521	-0.0460782	-0.362232	-0.404696		0.185917	-0.410856	-0.221487	3.19665	-0.307358	-0.470462	0.11172	-0.923822	0.269375	-0.379216	0.197976	-1.58732	-0.461161	1.6251	-0.75473	-0.458806	-1.33883	0.517407	0.0862688		-0.10365	-0.0220764	-0.126898	-0.333289	0.0704206	-0.327419	-0.439369	-0.71122
-2.79418		-0.103781	0.162296	-0.153123	0.117173	-0.376793	0.346168	-1.00258	0.443031	-1.85457	-0.0813392	2.91723	3.04405	0.678695	-0.581311	0.196359	0.523062	-0.0440399	-0.343559	-0.443463		0.104478	-0.384538	-0.233201	3.14609	-0.313536	-0.401249	0.0984059	-0.9358	0.410464	-0.358194	0.135671	-1.54877	-0.391108	1.65498	-0.791739	-0.428288	-1.28208	0.508273	0.0858347		-0.145109	-0.0472876	-0.122865	-0.322028	0.0461312	-0.211261	-0.473612	-0.710384
-2.78598		-0.109652	0.180504	-0.193551	0.0793549	-0.340733	0.362543	-1.05692	0.450011	-1.84157	-0.0440008	2.94355	2.99692	0.6401	-0.544327	0.208576	0.487488	-0.0511513	-0.33591	-0.467613		0.0266136	-0.377295	-0.245796	3.09388	-0.309272	-0.347862	0.0781686	-0.951374	0.54661	-0.332956	0.0837326	-1.4906	-0.333652	1.65361	-0.831152	-0.411853	-1.22343	0.470655	0.0913786		-0.190334	-0.0740625	-0.131781	-0.294214	0.0231251	-0.124998	-0.483434	-0.702595
-2.77778		-0.140801	0.197111	-0.244421	0.0402292	-0.301665	0.360359	-1.10306	0.466468	-1.81677	0.0082214	2.96464	2.96386	0.622425	-0.508601	0.249006	0.454228	-0.086102	-0.324233	-0.469119		-0.0176899	-0.38287	-0.261025	3.0484	-0.284044	-0.318369	0.046384	-0.977572	0.677243	-0.320312	0.0339593	-1.41998	-0.275773	1.62041	-0.86175	-0.396821	-1.17198	0.415832	0.105963		-0.241201	-0.0830888	-0.133961	-0.268279	-0.00324091	-0.0741591	-0.484661	-0.694433
-2.76958		-0.18388	0.208618	-0.29818	0.00619917	-0.253416	0.349264	-1.1378	0.486239	-1.78267	0.0578134	2.9828	2.93457	0.609091	-0.498437	0.280801	0.453497	-0.141641	-0.305697	-0.456811		-0.0319357	-0.38541	-0.286405	3.01288	-0.241175	-0.316669	0.00633339	-1.00541	0.802584	-0.327378	-0.0259896	-1.33362	-0.211513	1.58122	-0.879007	-0.376048	-1.12695	0.367991	0.130201		-0.291787	-0.0710585	-0.108401	-0.265022	-0.0250576	-0.0438099	-0.49234	-0.688548
-2.76138		-0.219211	0.211468	-0.339228	-0.020424	-0.209306	0.355584	-1.1713	0.510137	-1.7468	0.104063	2.98762	2.89899	0.592117	-0.516318	0.276664	0.48677	-0.186779	-0.29295	-0.452765		-0.0471934	-0.379713	-0.327691	2.9766	-0.197219	-0.334175	-0.0292279	-1.02019	0.920519	-0.348043	-0.0938911	-1.22921	-0.15068	1.56571	-0.886079	-0.351062	-1.07848	0.340818	0.154997		-0.325473	-0.0536169	-0.0666211	-0.280384	-0.0299766	-0.0146917	-0.506659	-0.678425
-2.75318		-0.236968	0.202702	-0.366718	-0.0425305	-0.188903	0.392752	-1.21331	0.543787	-1.7211	0.158341	2.96986	2.85785	0.585508	-0.543692	0.245821	0.522013	-0.20461	-0.293285	-0.469085		-0.0933651	-0.376415	-0.378974	2.92244	-0.16863	-0.353388	-0.0501212	-1.01892	1.02991	-0.372687	-0.147104	-1.11418	-0.1084	1.57876	-0.888108	-0.324602	-1.01714	0.327347	0.169991		-0.329202	-0.0455295	-0.0484054	-0.284771	-0.0153441	0.0194023	-0.519324	-0.656485
-2.74498		-0.242799	0.18239	-0.394788	-0.0620204	-0.19469	0.442982	-1.25982	0.589183	-1.71123	0.219096	2.93791	2.82078	0.606862	-0.563905	0.218107	0.528466	-0.208495	-0.299521	-0.494573		-0.169907	-0.388517	-0.425292	2.84507	-0.158399	-0.36083	-0.0606499	-1.01542	1.13831	-0.398203	-0.161168	-1.00573	-0.0876482	1.59888	-0.889329	-0.2926	-0.948834	0.313729	0.172192		-0.306662	-0.0468105	-0.0811239	-0.257954	0.00802073	0.0528084	-0.519935	-0.624679
-2.73678		-0.250043	0.155971	-0.427187	-0.0772735	-0.211059	0.476495	-1.30025	0.638005	-1.71223	0.263034	2.9144	2.78923	0.649253	-0.577553	0.205132	0.506689	-0.224821	-0.300741	-0.504731		-0.255073	-0.414006	-0.455632	2.7598	-0.1604	-0.359246	-0.0746974	-1.01985	1.25597	-0.429106	-0.132678	-0.920406	-0.0742497	1.60389	-0.892393	-0.248613	-0.888627	0.294141	0.167646		-0.270329	-0.041432	-0.147606	-0.213097	0.0224417	0.0812703	-0.505547	-0.597896
-2.72858		-0.262748	0.127379	-0.447618	-0.0865454	-0.222859	0.486207	-1.329	0.677372	-1.7126	0.270049	2.91393	2.75406	0.678069	-0.597792	0.187425	0.485702	-0.26181	-0.292712	-0.481532		-0.329033	-0.440548	-0.473631	2.68941	-0.165709	-0.360968	-0.0991894	-1.02449	1.38506	-0.470389	-0.08224	-0.859578	-0.0483815	1.59063	-0.898843	-0.194871	-0.836391	0.278414	0.164096		-0.229705	-0.0147289	-0.205677	-0.182996	0.0224255	0.110682	-0.482177	-0.591086
-2.72038		-0.271917	0.100488	-0.435392	-0.0891756	-0.230812	0.494352	-1.35646	0.695273	-1.70335	0.250191	2.92614	2.70843	0.663146	-0.628528	0.138604	0.491383	-0.30023	-0.280546	-0.426222		-0.386517	-0.45886	-0.491382	2.6414	-0.169048	-0.380451	-0.125661	-1.01065	1.51565	-0.520062	-0.0341463	-0.807264	-0.000251272	1.57373	-0.908848	-0.146747	-0.772463	0.280592	0.157258		-0.181878	0.0291313	-0.226739	-0.183741	0.0165957	0.150198	-0.454904	-0.6035
-2.71218		-0.2663	0.0783972	-0.394115	-0.0866033	-0.244324	0.52535	-1.39827	0.694658	-1.68615	0.231633	2.92901	2.65752	0.601306	-0.657578	0.0648742	0.517384	-0.311234	-0.268629	-0.357147		-0.429904	-0.472694	-0.517593	2.60204	-0.166881	-0.417697	-0.142394	-0.967434	1.63303	-0.570419	0.00330709	-0.747174	0.0638209	1.56633	-0.919041	-0.116161	-0.6674	0.300257	0.130332		-0.120327	0.072133	-0.216641	-0.199856	0.0131014	0.197925	-0.420363	-0.617608
-2.70398		-0.248353	0.0627788	-0.354558	-0.079547	-0.266714	0.576784	-1.45434	0.683355	-1.67035	0.234136	2.91228	2.61691	0.514714	-0.671416	0.00208501	0.538229	-0.28846	-0.253643	-0.292792		-0.462771	-0.493391	-0.55125	2.55363	-0.151624	-0.456299	-0.151455	-0.904936	1.72528	-0.617012	0.0395722	-0.675204	0.129696	1.56581	-0.921368	-0.0989155	-0.502379	0.319987	0.0779112		-0.0496705	0.105742	-0.198112	-0.205189	0.00713042	0.239382	-0.371641	-0.617257
-2.69578		-0.232898	0.0522275	-0.344236	-0.0678267	-0.283585	0.618363	-1.50473	0.661557	-1.66409	0.247708	2.88887	2.59466	0.427047	-0.673239	-0.0214187	0.538908	-0.253243	-0.228152	-0.242634		-0.480301	-0.52412	-0.584848	2.49542	-0.115861	-0.477686	-0.169971	-0.849509	1.7952	-0.664094	0.0852421	-0.59782	0.187952	1.56284	-0.90937	-0.0802224	-0.289197	0.322656	0.0158607		0.0142212	0.137122	-0.179218	-0.199585	-0.0158609	0.262553	-0.309243	-0.604631
-2.68758		-0.231378	0.0436967	-0.358624	-0.0527461	-0.284278	0.627055	-1.5264	0.624992	-1.66813	0.242744	2.88037	2.57656	0.345003	-0.681286	-0.0107202	0.53387	-0.226078	-0.196416	-0.21114		-0.48443	-0.54998	-0.614738	2.44387	-0.0617868	-0.475808	-0.211429	-0.82139	1.85523	-0.719057	0.138455	-0.523042	0.239466	1.55743	-0.885923	-0.0501355	-0.0610616	0.306961	-0.0290553		0.0597493	0.178371	-0.145121	-0.20857	-0.0613885	0.270677	-0.25225	-0.597149
-2.67938		-0.241306	0.0318791	-0.36974	-0.0455713	-0.28009	0.609156	-1.51386	0.576016	-1.67852	0.201756	2.88872	2.53556	0.264839	-0.707822	0.00283669	0.549226	-0.203387	-0.168985	-0.201136		-0.491713	-0.550614	-0.643199	2.41224	-0.0013317	-0.461175	-0.269215	-0.82325	1.91621	-0.781445	0.189456	-0.45004	0.288467	1.56056	-0.863383	-0.0120915	0.154721	0.287326	-0.0405138		0.0846235	0.229721	-0.0826509	-0.252028	-0.111276	0.278269	-0.230134	-0.606321
-2.67118		-0.247637	0.014521	-0.356088	-0.0609233	-0.293643	0.588179	-1.48312	0.530544	-1.69368	0.135329	2.8924	2.46025	0.187765	-0.744579	-0.00465289	0.592352	-0.163598	-0.151948	-0.210507		-0.52325	-0.519174	-0.670622	2.39285	0.048972	-0.455263	-0.323231	-0.842789	1.97718	-0.840734	0.23543	-0.36951	0.331704	1.58109	-0.854301	0.0192969	0.341375	0.27386	-0.0232271		0.0944205	0.277094	-0.000165308	-0.321671	-0.136498	0.294471	-0.250647	-0.624658
-2.66298		-0.24036	-0.00656463	-0.316614	-0.101144	-0.331389	0.572883	-1.45429	0.509384	-1.71533	0.0669674	2.86768	2.36406	0.123992	-0.769155	-0.0294416	0.638426	-0.0978552	-0.138793	-0.227952		-0.586237	-0.467551	-0.690357	2.3646	0.0801817	-0.4701	-0.360206	-0.865478	2.02442	-0.8876	0.286267	-0.280538	0.358234	1.61154	-0.859182	0.0326394	0.491349	0.261064	0.00928562		0.0953465	0.305969	0.073271	-0.389641	-0.126713	0.311014	-0.291252	-0.636614
-2.65478		-0.222872	-0.02919	-0.262662	-0.153308	-0.374509	0.549276	-1.42752	0.518152	-1.74102	0.0118113	2.81005	2.27431	0.0832814	-0.772736	-0.0554684	0.656859	-0.0308143	-0.116403	-0.231298		-0.662881	-0.413927	-0.691847	2.31462	0.0985885	-0.501753	-0.381932	-0.886283	2.0433	-0.925027	0.351659	-0.193393	0.362473	1.62903	-0.865088	0.0263903	0.597237	0.239401	0.0509602		0.0908614	0.318878	0.114496	-0.43797	-0.0957156	0.309064	-0.320842	-0.637202
-2.64658		-0.205003	-0.0499534	-0.202447	-0.194855	-0.399702	0.500645	-1.38705	0.542032	-1.76044	-0.0328808	2.7327	2.21137	0.063927	-0.770023	-0.0821691	0.644794	0.000654747	-0.0791125	-0.205695		-0.717771	-0.365387	-0.672525	2.24899	0.117772	-0.538538	-0.397968	-0.907317	2.03408	-0.965233	0.423516	-0.118501	0.354799	1.61861	-0.857997	0.00712051	0.656373	0.215359	0.102287		0.0843352	0.332587	0.131637	-0.474113	-0.0652231	0.279054	-0.328716	-0.634013
-2.63838		-0.187718	-0.0649698	-0.138841	-0.211068	-0.400716	0.435217	-1.3202	0.564375	-1.76707	-0.0795397	2.65403	2.17129	0.0497218	-0.786299	-0.124325	0.627926	-0.0125978	-0.0317604	-0.154678		-0.731163	-0.315917	-0.644888	2.18088	0.144292	-0.571934	-0.41233	-0.927385	2.00867	-1.01611	0.478228	-0.0600088	0.357001	1.5909	-0.835063	-0.0167177	0.679202	0.209919	0.15669		0.0834724	0.363432	0.154284	-0.515164	-0.0435621	0.232089	-0.327863	-0.633043
-2.63018		-0.164671	-0.0731698	-0.0846307	-0.203126	-0.391442	0.382349	-1.23309	0.581037	-1.76479	-0.128906	2.58169	2.1382	0.0248197	-0.829264	-0.197305	0.631524	-0.0440631	0.0189052	-0.0978164		-0.712475	-0.262732	-0.625317	2.11325	0.171128	-0.599958	-0.421073	-0.940335	1.97755	-1.07259	0.500446	-0.0133673	0.383247	1.57105	-0.804159	-0.0416336	0.694252	0.237898	0.199793		0.0944732	0.41335	0.196575	-0.562981	-0.0218663	0.191234	-0.331913	-0.62871
-2.62198		-0.13288	-0.0757839	-0.0170529	-0.182865	-0.389498	0.361032	-1.14532	0.597242	-1.76709	-0.170905	2.51288	2.10062	-0.00743519	-0.880527	-0.293286	0.65099	-0.0575674	0.0714376	-0.0536443		-0.682078	-0.214875	-0.617021	2.03684	0.18402	-0.627922	-0.421998	-0.944871	1.94238	-1.12341	0.49888	0.0210534	0.428702	1.57369	-0.775746	-0.0714463	0.725165	0.289785	0.212713		0.119899	0.469096	0.243293	-0.599902	0.00785053	0.174916	-0.331545	-0.610031
-2.61378		-0.101443	-0.0733417	0.0460175	-0.156485	-0.401437	0.365023	-1.07153	0.618472	-1.78633	-0.197883	2.44587	2.05729	-0.033477	-0.915899	-0.37908	0.65917	-0.039276	0.126866	-0.0263028		-0.650429	-0.183428	-0.608493	1.94467	0.177013	-0.657201	-0.422979	-0.946713	1.90068	-1.16473	0.495908	0.0321807	0.478936	1.59095	-0.754356	-0.106648	0.777217	0.338935	0.185592		0.154654	0.520994	0.268732	-0.605751	0.0362342	0.18573	-0.307757	-0.576326
-2.60558		-0.0851371	-0.0643185	0.0924023	-0.123723	-0.415618	0.372578	-1.00859	0.637849	-1.82262	-0.214015	2.38617	2.00894	-0.0454196	-0.930427	-0.425404	0.63985	-0.00635474	0.184665	-0.000823225		-0.613207	-0.166998	-0.589323	1.84362	0.162794	-0.679579	-0.438086	-0.956469	1.85614	-1.20149	0.502076	0.0129695	0.527095	1.60245	-0.740573	-0.139267	0.836871	0.371002	0.125561		0.186511	0.575004	0.26854	-0.582373	0.0486368	0.212824	-0.255661	-0.540119
-2.59738		-0.0881395	-0.0440927	0.125683	-0.0841272	-0.409525	0.372505	-0.949527	0.642655	-1.86436	-0.227929	2.3422	1.95251	-0.054105	-0.940931	-0.437	0.607755	0.0216229	0.238752	0.0383823		-0.560315	-0.149473	-0.564515	1.75001	0.158229	-0.685931	-0.476673	-0.976495	1.81967	-1.2365	0.504221	-0.0201894	0.577037	1.60119	-0.737269	-0.160036	0.884369	0.396934	0.0506098		0.206052	0.642018	0.270632	-0.557406	0.0422761	0.24418	-0.192175	-0.51324
-2.58918		-0.0984652	-0.00997437	0.161083	-0.0432806	-0.374989	0.374084	-0.897783	0.628095	-1.89973	-0.239821	2.31485	1.87854	-0.0769446	-0.962669	-0.442526	0.593812	0.0490941	0.277009	0.0860388		-0.494018	-0.117488	-0.55351	1.67412	0.169054	-0.668775	-0.53434	-0.997848	1.79401	-1.2621	0.482576	-0.0390783	0.631166	1.59829	-0.748012	-0.166391	0.914672	0.437647	-0.0219692		0.215339	0.719935	0.304275	-0.557769	0.0302835	0.274995	-0.14325	-0.493842
-2.58098		-0.0966933	0.0298509	0.202413	-0.0118016	-0.323807	0.387702	-0.863269	0.597578	-1.92498	-0.232497	2.29479	1.78697	-0.116439	-0.987904	-0.46327	0.609736	0.093372	0.294704	0.12275		-0.425404	-0.0761438	-0.569059	1.61105	0.187581	-0.630184	-0.595941	-1.0135	1.7707	-1.26659	0.435897	-0.0230136	0.681356	1.60422	-0.769451	-0.167626	0.940228	0.501588	-0.081175		0.224645	0.787986	0.367269	-0.582859	0.0277777	0.303195	-0.124144	-0.46643
-2.57278		-0.0750431	0.0628561	0.23175	0.00533072	-0.270131	0.403649	-0.84886	0.557983	-1.94134	-0.190166	2.27148	1.69439	-0.152267	-0.992892	-0.490727	0.632238	0.159749	0.297824	0.132565		-0.358834	-0.0406878	-0.603281	1.54721	0.205861	-0.581795	-0.650474	-1.02776	1.74474	-1.24578	0.384049	0.024388	0.716761	1.61355	-0.790035	-0.176313	0.96704	0.573594	-0.126046		0.24054	0.822252	0.430004	-0.610622	0.0357636	0.323891	-0.126834	-0.415608
-2.56458		-0.0457086	0.078002	0.224672	0.0134118	-0.213013	0.399406	-0.84157	0.517042	-1.94985	-0.121927	2.24633	1.62395	-0.160527	-0.967964	-0.498791	0.623001	0.228235	0.301738	0.120733		-0.294796	-0.0153342	-0.635291	1.47367	0.227771	-0.533997	-0.7018	-1.05161	1.72157	-1.20864	0.347685	0.0804732	0.737773	1.6121	-0.798045	-0.19419	0.985512	0.62619	-0.155264		0.255221	0.824234	0.467085	-0.622225	0.0388129	0.331862	-0.136937	-0.340724
-2.55638		-0.0305552	0.0718001	0.177443	0.0247235	-0.140325	0.365895	-0.820884	0.4792	-1.94763	-0.0587657	2.22567	1.58684	-0.134768	-0.929759	-0.479492	0.567713	0.268456	0.317374	0.106625		-0.23263	0.00843884	-0.651542	1.3943	0.264675	-0.48638	-0.761491	-1.09718	1.71286	-1.17059	0.330015	0.128952	0.75545	1.59509	-0.791786	-0.213113	0.975383	0.647162	-0.160955		0.25006	0.821056	0.478762	-0.624067	0.0257828	0.328613	-0.15001	-0.257356
-2.54818		-0.0381761	0.0528311	0.116532	0.0495703	-0.0453354	0.317382	-0.780919	0.446626	-1.93583	-0.0269432	2.20696	1.5724	-0.0867344	-0.902307	-0.454135	0.486168	0.268321	0.339436	0.102244		-0.175019	0.0400232	-0.654063	1.3199	0.314242	-0.43501	-0.833565	-1.16748	1.72211	-1.1408	0.31801	0.173641	0.776508	1.57708	-0.781036	-0.227497	0.924326	0.649165	-0.13777		0.218679	0.83665	0.484866	-0.636274	0.000702497	0.322764	-0.176723	-0.184803
-2.53998		-0.0562211	0.0370493	0.0716653	0.0883164	0.0587104	0.277074	-0.734583	0.425967	-1.92318	-0.0230879	2.17503	1.55376	-0.0322469	-0.893296	-0.446523	0.408566	0.246305	0.351103	0.102463		-0.129494	0.0767223	-0.652089	1.2548	0.355862	-0.377778	-0.906028	-1.25481	1.73728	-1.11629	0.299814	0.223604	0.794083	1.57758	-0.776197	-0.238448	0.840895	0.653734	-0.095308		0.175811	0.867948	0.495847	-0.662969	-0.0194964	0.321324	-0.228567	-0.129076
-2.53178		-0.0690423	0.0363373	0.0492579	0.131528	0.147274	0.2486	-0.697443	0.420184	-1.92171	-0.0170125	2.11386	1.51329	0.02766	-0.888702	-0.45789	0.3467	0.223011	0.342703	0.100714		-0.104812	0.105664	-0.647326	1.19174	0.367545	-0.323934	-0.96084	-1.34569	1.73916	-1.08804	0.280685	0.280936	0.796287	1.59972	-0.775425	-0.249206	0.745425	0.671082	-0.0526733		0.139944	0.89435	0.499924	-0.682075	-0.0183208	0.322085	-0.298756	-0.0794115
-2.52358		-0.0745573	0.0520131	0.0318332	0.170303	0.172855	0.21219	-0.672053	0.427042	-1.93536	0.0164569	2.02633	1.4583	0.100275	-0.872382	-0.468049	0.287502	0.199299	0.326129	0.103929		-0.101402	0.118769	-0.63256	1.12259	0.345858	-0.290208	-0.993111	-1.42761	1.71921	-1.05243	0.276749	0.333528	0.781463	1.62839	-0.767827	-0.25754	0.647003	0.695049	-0.030659		0.115579	0.900649	0.480424	-0.673452	0.00282354	0.317391	-0.358067	-0.0221624
-2.51538		-0.0851801	0.0790243	0.00641797	0.205894	0.211267	0.152974	-0.65013	0.439165	-1.95481	0.0736889	1.93661	1.40877	0.183117	-0.848332	-0.461749	0.217716	0.153728	0.326303	0.128206		-0.114784	0.122342	-0.604433	1.05096	0.309052	-0.282612	-1.01651	-1.48937	1.68282	-1.01661	0.295627	0.364603	0.76202	1.64724	-0.746209	-0.256321	0.543644	0.716467	-0.0360926		0.095249	0.894502	0.438996	-0.642104	0.0243527	0.304929	-0.37725	0.0417783
-2.50718		-0.107607	0.106948	-0.021104	0.243951	0.266926	0.0839668	-0.625345	0.44682	-1.9625	0.129034	1.8706	1.37572	0.25795	-0.836491	-0.44721	0.148084	0.0682568	0.358691	0.180171		-0.134314	0.128639	-0.57433	0.990019	0.282246	-0.290769	-1.04572	-1.52934	1.64408	-0.990612	0.326445	0.370343	0.751907	1.65288	-0.716358	-0.243861	0.437767	0.742359	-0.0631076		0.0735676	0.893967	0.398314	-0.615272	0.0290612	0.291877	-0.349471	0.0983603
-2.49897		-0.129772	0.128606	-0.0357535	0.286294	0.32205	0.0376362	-0.607842	0.443485	-1.94713	0.161863	1.83474	1.34924	0.304306	-0.8425	-0.445166	0.10665	-0.0447918	0.408171	0.240682		-0.147597	0.144018	-0.562511	0.94616	0.273489	-0.30295	-1.08074	-1.55288	1.61507	-0.974689	0.347614	0.36565	0.752551	1.65724	-0.691834	-0.231399	0.340498	0.787726	-0.104168		0.0607717	0.907036	0.385046	-0.611791	0.0168432	0.287872	-0.290612	0.138273
-2.49077		-0.133106	0.138189	-0.0387926	0.325913	0.348224	0.0306789	-0.611366	0.434024	-1.91631	0.173163	1.81646	1.31022	0.317591	-0.844139	-0.455248	0.107591	-0.147421	0.4453	0.278943		-0.150647	0.163156	-0.580222	0.909213	0.273545	-0.311241	-1.10997	-1.56704	1.59618	-0.95884	0.346404	0.366375	0.752753	1.67305	-0.679358	-0.230169	0.270582	0.853062	-0.151649		0.0691916	0.925282	0.399959	-0.620014	0.000727565	0.295922	-0.224203	0.168399
-2.48257		-0.115904	0.132457	-0.052226	0.353136	0.3336	0.0472904	-0.636403	0.421531	-1.88857	0.180692	1.80028	1.25424	0.315635	-0.809546	-0.453924	0.136203	-0.214207	0.454205	0.281927		-0.147994	0.175414	-0.613432	0.862057	0.269292	-0.31788	-1.12547	-1.57916	1.58044	-0.933908	0.329706	0.378934	0.738744	1.6996	-0.673218	-0.241832	0.231645	0.916336	-0.193207		0.0959248	0.935581	0.418983	-0.612292	-0.00832081	0.310496	-0.162266	0.202168
-2.47437		-0.0968577	0.113949	-0.0937881	0.363902	0.295811	0.0549166	-0.671613	0.400655	-1.877	0.190164	1.7821	1.19254	0.322986	-0.730723	-0.419731	0.160985	-0.255959	0.442403	0.26034		-0.143407	0.177181	-0.635188	0.801016	0.255693	-0.325874	-1.13344	-1.5913	1.5674	-0.90288	0.311484	0.399775	0.702897	1.726	-0.664427	-0.256015	0.205179	0.952974	-0.214831		0.122699	0.932861	0.422238	-0.577975	-0.0134023	0.323309	-0.104714	0.242084
-2.46617		-0.0941376	0.0915973	-0.145252	0.359517	0.260959	0.0427556	-0.704621	0.362619	-1.87733	0.190379	1.76788	1.1359	0.346387	-0.639005	-0.360514	0.167323	-0.301468	0.426153	0.237889		-0.142968	0.177493	-0.631054	0.739863	0.239303	-0.3295	-1.14501	-1.59857	1.56271	-0.878669	0.295276	0.425419	0.647705	1.74474	-0.651076	-0.258404	0.166408	0.960192	-0.206239		0.132928	0.924873	0.416252	-0.534077	-0.0252303	0.329609	-0.0541193	0.276737
-2.45797		-0.105756	0.0744374	-0.207296	0.340407	0.241484	0.0283777	-0.732355	0.305455	-1.87135	0.170909	1.75865	1.08728	0.372129	-0.575282	-0.313945	0.170061	-0.365647	0.411927	0.229782		-0.149005	0.186488	-0.6101	0.691987	0.22875	-0.317322	-1.16093	-1.59805	1.57168	-0.870484	0.275416	0.467454	0.582042	1.75797	-0.640025	-0.242697	0.105105	0.962485	-0.16333		0.121557	0.918224	0.42167	-0.509453	-0.0438502	0.327012	-0.020368	0.297332
-2.44977		-0.108313	0.0638705	-0.2556	0.306778	0.232253	0.0313837	-0.759386	0.240377	-1.84466	0.138456	1.74822	1.04799	0.384172	-0.552938	-0.309308	0.190733	-0.430323	0.392648	0.23398		-0.161415	0.204837	-0.591158	0.653869	0.223151	-0.287551	-1.17181	-1.59398	1.58693	-0.874476	0.25335	0.539443	0.515062	1.77098	-0.639672	-0.216516	0.0270798	0.985218	-0.0880635		0.0964245	0.904292	0.445285	-0.516411	-0.0604043	0.313879	-0.0121969	0.310259
-2.44157		-0.0842927	0.0508888	-0.292642	0.264971	0.221896	0.0471706	-0.788176	0.185292	-1.79712	0.112911	1.72825	1.02469	0.383731	-0.549882	-0.338656	0.227	-0.470393	0.366344	0.234325		-0.176559	0.222623	-0.578825	0.610148	0.216243	-0.248053	-1.17167	-1.59751	1.59164	-0.880785	0.243557	0.633361	0.453709	1.78044	-0.650346	-0.193429	-0.051442	1.02771	0.0181051		0.0647141	0.864811	0.463906	-0.540371	-0.0712106	0.290452	-0.0285514	0.329333
-2.43337		-0.0403834	0.0229692	-0.332687	0.228498	0.207677	0.050641	-0.806382	0.148307	-1.74094	0.102365	1.69911	1.03119	0.38979	-0.537439	-0.364971	0.250699	-0.490676	0.349587	0.2219		-0.185786	0.231128	-0.556493	0.5541	0.207233	-0.212475	-1.16459	-1.62168	1.57778	-0.886704	0.258071	0.721392	0.404093	1.77436	-0.664332	-0.186057	-0.122998	1.06523	0.155745		0.0265151	0.792332	0.448173	-0.559916	-0.0821082	0.260134	-0.0511746	0.357788
-2.42517		-0.00160058	-0.0186805	-0.378157	0.213035	0.197496	0.0285086	-0.799399	0.123159	-1.68736	0.0897919	1.66801	1.07129	0.411494	-0.508731	-0.364112	0.235925	-0.521129	0.363258	0.2035		-0.181115	0.236423	-0.505824	0.498181	0.201371	-0.191875	-1.15977	-1.66645	1.55654	-0.899169	0.285072	0.779321	0.371598	1.75158	-0.676331	-0.199836	-0.195702	1.07398	0.319451		-0.0202283	0.704529	0.398662	-0.570852	-0.102304	0.228611	-0.0596879	0.382713
-2.41697		0.014284	-0.0578613	-0.412286	0.220838	0.194781	-0.00233209	-0.763496	0.101036	-1.64055	0.0474204	1.63977	1.12356	0.432554	-0.486887	-0.346319	0.18702	-0.580775	0.409758	0.196648		-0.171068	0.252738	-0.428945	0.459784	0.20382	-0.182033	-1.16064	-1.71441	1.53973	-0.92484	0.294521	0.80669	0.355774	1.73297	-0.687659	-0.231149	-0.277648	1.05303	0.497611		-0.073702	0.636299	0.34813	-0.584719	-0.129297	0.20108	-0.0505328	0.387711
-2.40877		0.013608	-0.0776396	-0.415701	0.237992	0.188917	-0.0139154	-0.711796	0.080364	-1.59703	-0.0286422	1.60678	1.15701	0.427086	-0.495867	-0.343219	0.137875	-0.64953	0.466198	0.211269		-0.171827	0.282798	-0.342478	0.441525	0.210261	-0.170512	-1.16123	-1.74963	1.52213	-0.959937	0.267305	0.82774	0.344993	1.74684	-0.70134	-0.272518	-0.363222	1.02404	0.675527		-0.125891	0.607515	0.328502	-0.609393	-0.146319	0.178396	-0.0397252	0.370494
-2.40057		0.0175629	-0.0711279	-0.387085	0.244153	0.162416	3.22954e-05	-0.665597	0.0705911	-1.55446	-0.113552	1.5553	1.15266	0.389305	-0.53297	-0.367175	0.118789	-0.684382	0.49748	0.235438		-0.19042	0.312504	-0.257302	0.428759	0.203671	-0.151868	-1.1535	-1.77181	1.48542	-0.991951	0.215074	0.863766	0.321275	1.80215	-0.715326	-0.316639	-0.441504	1.00618	0.835453		-0.163766	0.606213	0.33906	-0.634643	-0.137763	0.154962	-0.0407775	0.345039
-2.39237		0.037717	-0.0488961	-0.351254	0.227527	0.106085	0.0203487	-0.635057	0.0830713	-1.51079	-0.173276	1.48397	1.12143	0.337965	-0.577219	-0.398752	0.13054	-0.666151	0.486674	0.248982		-0.220392	0.325403	-0.169439	0.405358	0.170446	-0.13125	-1.13738	-1.7918	1.41929	-1.01301	0.167167	0.911889	0.275199	1.87773	-0.721628	-0.354431	-0.503931	1.00033	0.966891		-0.183153	0.607577	0.347337	-0.637403	-0.1046	0.123875	-0.0489446	0.327954
-2.38417		0.0615774	-0.0291757	-0.332419	0.18922	0.0291295	0.0262538	-0.613115	0.110849	-1.45651	-0.196043	1.40831	1.0937	0.297368	-0.613964	-0.414445	0.150473	-0.625047	0.446047	0.24505		-0.243768	0.319574	-0.0726162	0.369179	0.117055	-0.122741	-1.1206	-1.81833	1.33918	-1.0275	0.140515	0.957381	0.216084	1.94168	-0.714815	-0.377813	-0.561874	0.99742	1.06885		-0.196771	0.601256	0.325967	-0.610961	-0.0596682	0.0866004	-0.03905	0.322315
-2.37597		0.0691818	-0.0260756	-0.326841	0.140195	-0.0478588	0.0220301	-0.588275	0.133926	-1.37711	-0.204155	1.35054	1.09491	0.270467	-0.646384	-0.414274	0.158553	-0.608643	0.401769	0.235651		-0.247614	0.30927	0.0242659	0.331004	0.0661368	-0.136136	-1.11294	-1.8406	1.27588	-1.0458	0.12324	0.995877	0.163054	1.98079	-0.701623	-0.383236	-0.638018	0.992881	1.14895		-0.222243	0.598314	0.28179	-0.576187	-0.0186029	0.05519	0.0066613	0.31459
-2.36777		0.0551543	-0.0424645	-0.311986	0.0924342	-0.112491	0.0342044	-0.558136	0.136133	-1.26255	-0.227964	1.31893	1.12165	0.242299	-0.683154	-0.421852	0.159682	-0.632254	0.371384	0.234757		-0.23799	0.307321	0.100301	0.299073	0.0418743	-0.160805	-1.11748	-1.83875	1.24837	-1.07134	0.0877436	1.03453	0.12446	2.00536	-0.696706	-0.375385	-0.745182	0.990883	1.22149		-0.264621	0.608974	0.244354	-0.56003	0.0129069	0.0442387	0.0777696	0.291036
-2.35957		0.0348377	-0.0719318	-0.278021	0.0538614	-0.123509	0.0747367	-0.527237	0.117983	-1.11838	-0.273381	1.30349	1.15078	0.205217	-0.719898	-0.455838	0.173924	-0.669146	0.353912	0.238553		-0.227861	0.311101	0.145979	0.26777	0.052729	-0.175304	-1.12835	-1.80706	1.25161	-1.09514	0.0189467	1.08424	0.0874981	2.0292	-0.706954	-0.367671	-0.877426	0.994814	1.30542		-0.312436	0.621217	0.235607	-0.565629	0.0383636	0.0587638	0.146891	0.254632
-2.35137		0.0268363	-0.103241	-0.241834	0.0311127	-0.145368	0.120235	-0.494624	0.09673	-0.961054	-0.320271	1.28891	1.16107	0.170173	-0.736302	-0.504968	0.211208	-0.679852	0.33375	0.225229		-0.223378	0.310748	0.174716	0.223331	0.0882981	-0.166111	-1.13791	-1.76199	1.26569	-1.10389	-0.0749901	1.14124	0.0320927	2.0503	-0.724593	-0.371477	-1.02237	0.997262	1.41482		-0.34881	0.606947	0.251264	-0.57142	0.0564058	0.0880308	0.196332	0.222954
-2.34317		0.0293332	-0.127394	-0.227848	0.0290925	-0.165494	0.132306	-0.445574	0.0885114	-0.806995	-0.346396	1.26834	1.15136	0.151785	-0.721204	-0.540811	0.256949	-0.657369	0.302411	0.183879		-0.224069	0.302694	0.212803	0.159576	0.130752	-0.13585	-1.14471	-1.72454	1.27411	-1.0936	-0.175287	1.19097	-0.0468617	2.05639	-0.733445	-0.385239	-1.17377	0.98158	1.56064		-0.3698	0.553734	0.268441	-0.55597	0.0539404	0.11512	0.227814	0.209309
-2.33497		0.0234603	-0.139218	-0.239421	0.0489969	-0.170053	0.098228	-0.361732	0.0919195	-0.660482	-0.349722	1.24245	1.14088	0.150233	-0.691994	-0.549038	0.286912	-0.628446	0.268306	0.130036		-0.223989	0.291381	0.274945	0.0864114	0.169678	-0.0986956	-1.15141	-1.70528	1.2761	-1.07418	-0.27097	1.22827	-0.135437	2.04276	-0.724141	-0.39783	-1.33585	0.93686	1.74271		-0.386854	0.477295	0.272102	-0.526372	0.019734	0.134302	0.252224	0.210048
-2.32677		-0.00339499	-0.132568	-0.250233	0.0848639	-0.156529	0.0462206	-0.243446	0.0933021	-0.517699	-0.34883	1.20958	1.1448	0.149345	-0.682854	-0.543861	0.288943	-0.61769	0.245433	0.0880553		-0.218709	0.283835	0.348929	0.0218661	0.2005	-0.0703729	-1.15928	-1.69742	1.2797	-1.06196	-0.363542	1.26619	-0.217404	2.02201	-0.701544	-0.403668	-1.51204	0.867059	1.94216		-0.408816	0.407897	0.271916	-0.510664	-0.0414605	0.155353	0.270036	0.210947
-2.31857		-0.0405349	-0.106706	-0.235773	0.121894	-0.135809	0.0176987	-0.104978	0.0897557	-0.374841	-0.359648	1.16233	1.16014	0.131707	-0.716312	-0.548435	0.273729	-0.613908	0.23839	0.0680604		-0.211016	0.282131	0.404828	-0.0253548	0.222472	-0.0542199	-1.16485	-1.68859	1.2856	-1.06827	-0.454288	1.31905	-0.288045	2.00982	-0.675963	-0.407865	-1.68977	0.789303	2.12861		-0.43539	0.36402	0.281332	-0.526866	-0.108061	0.190774	0.270872	0.205465
-2.31037		-0.0655111	-0.0686706	-0.198521	0.145501	-0.120733	0.0234272	0.0399346	0.0897743	-0.232088	-0.376996	1.09439	1.1738	0.0980785	-0.779682	-0.568536	0.259114	-0.584459	0.235752	0.0623547		-0.203225	0.283888	0.425729	-0.0653591	0.234735	-0.0511142	-1.16493	-1.67824	1.28384	-1.09236	-0.53299	1.38692	-0.351824	2.00959	-0.650209	-0.423096	-1.85098	0.718272	2.27714		-0.460763	0.3399	0.297932	-0.564077	-0.162349	0.243003	0.251725	0.201152
-2.30217		-0.0656915	-0.0309989	-0.160961	0.151134	-0.112377	0.036302	0.190756	0.104888	-0.0947323	-0.388292	1.01402	1.17574	0.0603515	-0.840345	-0.577107	0.24447	-0.514372	0.221375	0.0590114		-0.18919	0.287314	0.421775	-0.115128	0.238607	-0.0639373	-1.16501	-1.67668	1.26668	-1.12569	-0.585419	1.44966	-0.410215	2.01114	-0.617851	-0.455332	-1.98594	0.65322	2.37885		-0.481404	0.319259	0.303559	-0.596237	-0.20671	0.305135	0.223655	0.206459
-2.29397		-0.0516574	-0.00396396	-0.138137	0.145121	-0.106601	0.0284199	0.354652	0.130711	0.0339367	-0.387745	0.940569	1.16571	0.0266472	-0.880713	-0.545945	0.212697	-0.4312	0.192402	0.0574953		-0.167654	0.294038	0.419487	-0.178132	0.240873	-0.0933511	-1.1765	-1.68935	1.23901	-1.16093	-0.610636	1.48362	-0.45785	2.00313	-0.571341	-0.499112	-2.09262	0.581247	2.44353		-0.497292	0.299962	0.286068	-0.608425	-0.254739	0.3705	0.198511	0.216024
-2.28577		-0.0445583	0.0111277	-0.123176	0.13406	-0.101625	0.000969588	0.533419	0.15047	0.155695	-0.383293	0.887737	1.14636	-0.00368918	-0.912589	-0.480867	0.151058	-0.380936	0.164365	0.0640359		-0.144593	0.304192	0.436357	-0.24088	0.248476	-0.133167	-1.2031	-1.70785	1.2193	-1.19452	-0.629034	1.48571	-0.492418	1.98782	-0.51231	-0.545578	-2.17178	0.494149	2.48318		-0.506751	0.296707	0.258482	-0.612724	-0.306077	0.438448	0.178377	0.216252
-2.27757		-0.0528732	0.024096	-0.100214	0.121367	-0.107181	-0.021673	0.716477	0.155312	0.272744	-0.384068	0.853626	1.11399	-0.0380628	-0.957276	-0.417363	0.0727815	-0.378066	0.149314	0.0784784		-0.135846	0.314984	0.464569	-0.291238	0.259602	-0.174869	-1.23382	-1.70954	1.21641	-1.223	-0.665647	1.47386	-0.521958	1.98107	-0.450792	-0.589954	-2.21868	0.397951	2.49986		-0.50122	0.32587	0.250492	-0.630241	-0.343904	0.510927	0.153964	0.201588
-2.26937		-0.0678403	0.0405862	-0.0681308	0.103989	-0.134812	-0.0270326	0.89112	0.151893	0.383341	-0.3863	0.824987	1.06189	-0.0802534	-1.01772	-0.389155	0.00480424	-0.393161	0.143373	0.0936374		-0.151241	0.318268	0.483959	-0.33681	0.265986	-0.211966	-1.25313	-1.67829	1.21909	-1.24246	-0.724763	1.46745	-0.559035	1.99295	-0.394191	-0.628954	-2.22384	0.310511	2.48968		-0.474271	0.383073	0.273391	-0.665332	-0.352983	0.586341	0.117839	0.182134
-2.26117		-0.0779528	0.0513446	-0.0455343	0.0796814	-0.181365	-0.0307303	1.05489	0.149246	0.484142	-0.376252	0.794139	0.999325	-0.120568	-1.07363	-0.400244	-0.0407366	-0.385346	0.131379	0.103933		-0.181024	0.304894	0.487908	-0.399145	0.261408	-0.250511	-1.25704	-1.6198	1.21136	-1.25297	-0.783635	1.47516	-0.60768	2.01365	-0.339261	-0.658196	-2.19337	0.246405	2.45217		-0.428519	0.439165	0.307549	-0.697921	-0.338711	0.660889	0.0816784	0.173802
-2.25297		-0.0874114	0.038388	-0.0499807	0.0544271	-0.226055	-0.0534411	1.21442	0.14731	0.574969	-0.34842	0.767482	0.950986	-0.141931	-1.10084	-0.426566	-0.0807209	-0.345294	0.107991	0.107949		-0.203502	0.274269	0.487207	-0.488861	0.251236	-0.303235	-1.25658	-1.55398	1.19399	-1.26041	-0.81721	1.48816	-0.656925	2.01971	-0.279407	-0.670449	-2.15339	0.206975	2.39115		-0.377121	0.463628	0.323441	-0.702845	-0.325459	0.733602	0.0683109	0.182158
-2.24477		-0.110665	-0.00937603	-0.0782475	0.0393142	-0.248698	-0.0879469	1.38116	0.135385	0.659392	-0.313291	0.759818	0.939294	-0.14071	-1.09925	-0.443991	-0.137023	-0.305749	0.0880728	0.11263		-0.211228	0.235518	0.49047	-0.591665	0.250567	-0.374477	-1.26326	-1.49422	1.18325	-1.27256	-0.824363	1.4946	-0.688581	1.99522	-0.215906	-0.663187	-2.13545	0.185569	2.31719		-0.337935	0.45364	0.314944	-0.675462	-0.331176	0.807748	0.0921519	0.197498
-2.23657		-0.154408	-0.082408	-0.1064	0.0442586	-0.244599	-0.107665	1.55714	0.100141	0.741662	-0.289714	0.776242	0.961496	-0.131733	-1.08792	-0.453507	-0.206774	-0.30114	0.0901164	0.124371		-0.218767	0.19991	0.489114	-0.681711	0.271574	-0.452184	-1.27554	-1.43735	1.19313	-1.29052	-0.827646	1.49709	-0.694118	1.94798	-0.160217	-0.643811	-2.15398	0.178544	2.24147		-0.322099	0.429814	0.306289	-0.638572	-0.35182	0.888243	0.142519	0.205069
-2.22837		-0.203719	-0.154933	-0.11196	0.0693258	-0.223806	-0.0999813	1.73188	0.0435632	0.817829	-0.2913	0.806069	0.984569	-0.133372	-1.0811	-0.46752	-0.262471	-0.324162	0.11304	0.142326		-0.252265	0.175886	0.467747	-0.748879	0.310974	-0.51401	-1.28245	-1.3706	1.21682	-1.30492	-0.847173	1.50798	-0.683038	1.89983	-0.122686	-0.625909	-2.19512	0.182123	2.17018		-0.32244	0.412365	0.327112	-0.618298	-0.369747	0.97556	0.187383	0.199344
-2.22017		-0.235754	-0.203716	-0.0974514	0.105994	-0.203402	-0.0828094	1.89607	-0.0150017	0.879808	-0.310611	0.828746	0.975314	-0.147545	-1.07165	-0.487899	-0.278552	-0.334723	0.136157	0.159152		-0.324333	0.165872	0.428253	-0.806349	0.355479	-0.540482	-1.27903	-1.29322	1.23206	-1.30489	-0.878603	1.53001	-0.673707	1.85971	-0.0998064	-0.619579	-2.21965	0.188768	2.11042		-0.322271	0.400923	0.379607	-0.617934	-0.3707	1.06176	0.19787	0.190305
-2.21197		-0.242235	-0.218161	-0.0856386	0.140308	-0.192475	-0.087211	2.05445	-0.0560449	0.924459	-0.328211	0.830467	0.926422	-0.156219	-1.04424	-0.498183	-0.260347	-0.308158	0.140192	0.170445		-0.417925	0.169861	0.395724	-0.872184	0.392299	-0.535791	-1.27212	-1.22652	1.22141	-1.29051	-0.900718	1.54861	-0.67496	1.81503	-0.0765804	-0.628253	-2.19807	0.18696	2.06578		-0.310902	0.382132	0.440842	-0.624451	-0.353755	1.13363	0.177854	0.193315
-2.20377		-0.238031	-0.199103	-0.0911255	0.1617	-0.19125	-0.121382	2.22108	-0.0703513	0.959979	-0.334515	0.81251	0.856865	-0.146012	-1.00043	-0.479592	-0.24064	-0.262684	0.124319	0.180507		-0.499366	0.18872	0.391876	-0.947622	0.414995	-0.520133	-1.27206	-1.19173	1.1793	-1.27514	-0.902433	1.54243	-0.677232	1.75144	-0.0412775	-0.646996	-2.12668	0.170266	2.03314		-0.294609	0.357858	0.48736	-0.629995	-0.32952	1.18094	0.156336	0.212229
-2.19557		-0.247487	-0.156548	-0.0999688	0.161754	-0.201749	-0.158092	2.40567	-0.0687914	0.998597	-0.337171	0.780704	0.789848	-0.123307	-0.9657	-0.433347	-0.246902	-0.240993	0.102831	0.206104		-0.547719	0.220012	0.409985	-1.01718	0.421347	-0.507878	-1.27913	-1.19064	1.10293	-1.27401	-0.895125	1.5054	-0.662129	1.67347	0.00531918	-0.667988	-2.0225	0.147337	2.00385		-0.2892	0.352255	0.514235	-0.642794	-0.302585	1.20433	0.157432	0.235499
-2.18737		-0.279985	-0.107212	-0.0862422	0.136557	-0.228294	-0.161658	2.6017	-0.0716131	1.04347	-0.346693	0.735124	0.73969	-0.108195	-0.965514	-0.381522	-0.27822	-0.261826	0.0844658	0.260742		-0.564315	0.252054	0.421895	-1.0672	0.404321	-0.49872	-1.28374	-1.20584	0.994838	-1.2919	-0.898325	1.46257	-0.622604	1.60379	0.0544155	-0.687975	-1.90358	0.135458	1.96403		-0.302711	0.385342	0.53283	-0.673498	-0.262816	1.21587	0.1784	0.24944
-2.17917		-0.32183	-0.0679498	-0.0428804	0.0906644	-0.273368	-0.126584	2.79121	-0.0907108	1.08332	-0.360938	0.673982	0.704844	-0.108352	-0.996995	-0.339713	-0.313415	-0.296301	0.0634795	0.338995		-0.571758	0.270652	0.404023	-1.1016	0.356771	-0.482068	-1.27912	-1.21658	0.869763	-1.32096	-0.918289	1.44427	-0.570189	1.55888	0.100877	-0.708206	-1.77471	0.144745	1.8979		-0.326827	0.448987	0.549531	-0.711144	-0.195135	1.22719	0.197801	0.252377
-2.17097		-0.351895	-0.0508817	0.00680428	0.0350542	-0.327513	-0.0835176	2.96419	-0.12183	1.10268	-0.362871	0.606363	0.679871	-0.112921	-1.03323	-0.303599	-0.336082	-0.299934	0.0352342	0.424572		-0.592843	0.269706	0.360402	-1.13767	0.282085	-0.452531	-1.26972	-1.2155	0.754198	-1.34854	-0.942881	1.4567	-0.521562	1.53254	0.149226	-0.730831	-1.63206	0.171419	1.80371		-0.349285	0.512729	0.55305	-0.725724	-0.0981388	1.23716	0.203215	0.253677
-2.16277		-0.36487	-0.0548391	0.0377709	-0.0167265	-0.371433	-0.0677838	3.12477	-0.153825	1.0971	-0.342299	0.555032	0.661781	-0.105776	-1.05145	-0.260962	-0.348437	-0.259663	0.00497666	0.504669		-0.63041	0.255587	0.315676	-1.18803	0.197521	-0.419362	-1.2667	-1.21029	0.670957	-1.36457	-0.957462	1.47924	-0.482155	1.50754	0.205303	-0.755068	-1.48131	0.20295	1.69786		-0.364041	0.550354	0.528488	-0.699822	0.00872823	1.23599	0.209571	0.259905
-2.15457		-0.375214	-0.0697808	0.0512679	-0.0557505	-0.38969	-0.0852059	3.27846	-0.176872	1.07356	-0.3092	0.543037	0.646943	-0.0865573	-1.05642	-0.213961	-0.365238	-0.207678	-0.0108485	0.579249		-0.673063	0.240729	0.288013	-1.24907	0.12405	-0.393471	-1.27639	-1.206	0.625803	-1.36505	-0.962288	1.48636	-0.445816	1.48014	0.267631	-0.776105	-1.33735	0.228847	1.60305		-0.369336	0.563116	0.48289	-0.645383	0.0976259	1.22123	0.23904	0.264173
-2.14637		-0.40111	-0.0871456	0.0679116	-0.0814039	-0.386328	-0.111265	3.424	-0.19074	1.04556	-0.278423	0.570483	0.63133	-0.0697671	-1.07067	-0.187548	-0.3881	-0.186981	0.00280019	0.651908		-0.711476	0.229568	0.273241	-1.3089	0.0744387	-0.370074	-1.29206	-1.19726	0.610178	-1.35029	-0.969352	1.47107	-0.40772	1.46178	0.32874	-0.789838	-1.21575	0.249598	1.53121		-0.361901	0.569216	0.44679	-0.593218	0.161191	1.20239	0.295867	0.255018
-2.13817		-0.445607	-0.105555	0.0992079	-0.0984545	-0.375045	-0.12655	3.5533	-0.203678	1.02158	-0.250777	0.612301	0.614266	-0.0649786	-1.10149	-0.209317	-0.398138	-0.207179	0.0473693	0.714637		-0.745812	0.216922	0.255935	-1.36387	0.0443038	-0.337797	-1.29977	-1.17539	0.608039	-1.32328	-0.986432	1.44746	-0.373895	1.46437	0.382475	-0.798601	-1.12664	0.27166	1.47634		-0.334378	0.575928	0.450622	-0.564992	0.215456	1.18934	0.361773	0.233832
-2.12997		-0.49523	-0.126106	0.130639	-0.109708	-0.361127	-0.137002	3.66276	-0.217382	0.998367	-0.212984	0.640422	0.596692	-0.0670353	-1.12741	-0.27426	-0.372925	-0.233893	0.106996	0.747791		-0.779286	0.198709	0.227035	-1.4235	0.0212354	-0.289743	-1.29149	-1.13879	0.598357	-1.28958	-1.00788	1.42591	-0.353464	1.48519	0.429695	-0.806262	-1.07579	0.295674	1.4234		-0.286309	0.572507	0.491038	-0.55651	0.27654	1.18242	0.417641	0.217259
-2.12177		-0.535543	-0.148903	0.139827	-0.115227	-0.334638	-0.163429	3.75845	-0.230454	0.966372	-0.154005	0.64512	0.584042	-0.0602838	-1.11769	-0.346082	-0.312776	-0.232784	0.161577	0.744206		-0.807759	0.180467	0.192994	-1.49595	-0.00228823	-0.227364	-1.27321	-1.09634	0.566645	-1.25723	-1.02024	1.4043	-0.345152	1.50603	0.476857	-0.812986	-1.06705	0.315617	1.36849		-0.23321	0.549138	0.529762	-0.54771	0.33894	1.17386	0.463189	0.219812
-2.11357		-0.562595	-0.169756	0.123883	-0.117154	-0.279978	-0.210132	3.84926	-0.244127	0.921843	-0.0824975	0.636694	0.581797	-0.0370476	-1.06595	-0.390954	-0.245293	-0.202818	0.197977	0.722687		-0.815162	0.173361	0.167914	-1.5707	-0.0247011	-0.156911	-1.25974	-1.06082	0.521101	-1.23381	-1.01855	1.37851	-0.336594	1.50926	0.526323	-0.816223	-1.1081	0.325817	1.31679		-0.197262	0.511788	0.530431	-0.529273	0.383679	1.15755	0.514793	0.238849
-2.10537		-0.58377	-0.178809	0.104372	-0.121902	-0.199437	-0.25347	3.93509	-0.260383	0.871114	-0.0203147	0.626734	0.585489	-0.00650438	-1.0005	-0.407644	-0.195324	-0.169982	0.21237	0.713541		-0.796717	0.184945	0.15643	-1.62346	-0.0408921	-0.0806097	-1.26056	-1.03282	0.481804	-1.22178	-1.01245	1.35321	-0.317613	1.49261	0.572698	-0.813083	-1.19861	0.325682	1.27338		-0.19213	0.485015	0.492765	-0.507565	0.403538	1.13444	0.57902	0.257916
-2.09717		-0.60485	-0.170051	0.0994596	-0.139787	-0.116644	-0.269339	4.0128	-0.277238	0.823881	0.0214205	0.613032	0.581578	0.0137947	-0.960775	-0.419819	-0.156894	-0.150663	0.209672	0.735219		-0.764481	0.211477	0.148068	-1.64069	-0.0481565	0.00746704	-1.26966	-1.00646	0.460483	-1.21565	-1.01397	1.3351	-0.290695	1.46469	0.610019	-0.80376	-1.32435	0.320439	1.23523		-0.216869	0.487937	0.446352	-0.495567	0.418841	1.10857	0.641473	0.265034
-2.08897		-0.622758	-0.142834	0.105761	-0.173891	-0.0555039	-0.263604	4.07922	-0.291148	0.782964	0.0527767	0.582612	0.557265	0.0143897	-0.959195	-0.443037	-0.0984396	-0.132474	0.190358	0.778893		-0.73412	0.244537	0.130294	-1.63471	-0.0533088	0.111648	-1.27333	-0.978549	0.453351	-1.20613	-1.01985	1.3249	-0.26742	1.43388	0.641942	-0.792579	-1.46537	0.309939	1.19705		-0.25553	0.514162	0.415964	-0.499097	0.45626	1.08176	0.678175	0.262525
-2.08077		-0.631998	-0.106407	0.104187	-0.218829	-0.018913	-0.265445	4.13497	-0.296353	0.740863	0.0901059	0.529403	0.509786	0.00350439	-0.97321	-0.464444	-0.00303052	-0.0948314	0.151293	0.81891		-0.713664	0.280998	0.101278	-1.63143	-0.0659047	0.233624	-1.26636	-0.954842	0.451809	-1.1899	-1.01204	1.3094	-0.256835	1.39847	0.679647	-0.780307	-1.60079	0.284123	1.15961		-0.288782	0.537088	0.393195	-0.511016	0.518704	1.05551	0.678483	0.259069
-2.07257		-0.636348	-0.0754504	0.0833625	-0.265376	0.00460426	-0.288514	4.18438	-0.29478	0.69114	0.145162	0.462339	0.454022	-0.00215827	-0.972199	-0.466937	0.109043	-0.0440849	0.0962258	0.839055		-0.701864	0.321441	0.0701204	-1.64332	-0.0922418	0.365916	-1.25671	-0.945442	0.455408	-1.17436	-0.976129	1.27702	-0.257979	1.35062	0.729408	-0.765295	-1.72169	0.234687	1.13084		-0.305835	0.536194	0.352493	-0.518521	0.584496	1.03383	0.660433	0.256382
-2.06437		-0.648049	-0.0596587	0.0543666	-0.307834	0.0246197	-0.315155	4.23075	-0.297646	0.635469	0.214285	0.399447	0.411439	0.00298072	-0.947782	-0.455688	0.193988	-0.0108763	0.0429516	0.844016		-0.693673	0.361868	0.0413143	-1.65678	-0.134111	0.491477	-1.25483	-0.954702	0.471476	-1.17069	-0.916632	1.22959	-0.263841	1.29117	0.783416	-0.746871	-1.83465	0.169803	1.11246		-0.3079	0.513243	0.284892	-0.517134	0.629324	1.02071	0.65227	0.245395
-2.05617		-0.673933	-0.0586652	0.0362446	-0.346685	0.0378635	-0.315244	4.27131	-0.314785	0.579026	0.284259	0.355653	0.389563	0.00428386	-0.918968	-0.457605	0.224988	-0.0148122	0.0142009	0.851785		-0.695541	0.392247	0.00611179	-1.651	-0.19179	0.593033	-1.26073	-0.973338	0.498097	-1.18224	-0.85105	1.17912	-0.270472	1.23642	0.827704	-0.728284	-1.95211	0.109654	1.09866		-0.298707	0.48897	0.20989	-0.50948	0.6434	1.0152	0.660435	0.214988
-2.04797		-0.707606	-0.0704423	0.0326484	-0.383932	0.0358095	-0.285619	4.29891	-0.347801	0.521042	0.345308	0.331307	0.378393	-0.0152066	-0.90534	-0.494733	0.213598	-0.0403684	0.0211724	0.870941		-0.718946	0.400662	-0.0469731	-1.62359	-0.263119	0.668104	-1.26411	-0.989685	0.522248	-1.20096	-0.78718	1.13889	-0.281525	1.20433	0.858921	-0.713817	-2.077	0.0709909	1.08422		-0.278366	0.476615	0.150122	-0.495831	0.63272	1.01128	0.663147	0.165941
-2.03977		-0.732092	-0.096629	0.0254838	-0.41491	0.0222101	-0.258013	4.30746	-0.39235	0.450875	0.39801	0.31816	0.365003	-0.0569913	-0.901907	-0.557578	0.190504	-0.0463528	0.0543899	0.892212		-0.765087	0.387456	-0.113363	-1.59326	-0.340508	0.725757	-1.25755	-1.00008	0.537218	-1.21581	-0.71195	1.11517	-0.30305	1.19775	0.88694	-0.706088	-2.20521	0.0501009	1.06602		-0.238986	0.464877	0.107759	-0.469975	0.604135	1.00095	0.635703	0.112944
-2.03157		-0.737561	-0.137239	-0.00624413	-0.428732	0.0143171	-0.265673	4.29646	-0.439412	0.359092	0.446976	0.309839	0.344206	-0.108228	-0.883808	-0.616104	0.170714	-0.00812809	0.0963414	0.898144		-0.817335	0.369679	-0.173477	-1.57841	-0.40581	0.78153	-1.24533	-1.00675	0.559105	-1.22641	-0.607971	1.10192	-0.334208	1.20265	0.921795	-0.701564	-2.32814	0.0271571	1.04567		-0.176321	0.433408	0.0636183	-0.428081	0.559475	0.978151	0.577195	0.0726299
-2.02337		-0.730786	-0.184634	-0.0638847	-0.423198	0.027267	-0.306903	4.27375	-0.483021	0.24952	0.492308	0.308151	0.321861	-0.155685	-0.837873	-0.655199	0.143568	0.056602	0.139749	0.886317		-0.852029	0.36837	-0.210971	-1.57824	-0.437889	0.843339	-1.23485	-1.01096	0.612214	-1.24252	-0.475642	1.086	-0.364764	1.20406	0.962012	-0.695864	-2.44419	-0.012334	1.0294		-0.0989746	0.381283	0.00524551	-0.382395	0.503268	0.943489	0.515368	0.0498298
-2.01517		-0.729999	-0.222872	-0.124733	-0.410626	0.0594705	-0.347323	4.24413	-0.51864	0.13884	0.52692	0.314814	0.304437	-0.200704	-0.776122	-0.69205	0.0962665	0.108806	0.183611	0.866467		-0.848731	0.389057	-0.227082	-1.57514	-0.432585	0.910553	-1.22658	-1.00814	0.699214	-1.27152	-0.335545	1.05575	-0.382875	1.20288	0.995985	-0.689708	-2.55972	-0.0636064	1.01729		-0.0249796	0.332342	-0.0509215	-0.361003	0.445748	0.905291	0.475462	0.0367359
-2.00697		-0.747755	-0.241578	-0.164999	-0.410779	0.0904892	-0.357802	4.20786	-0.540398	0.0393323	0.543261	0.324142	0.288285	-0.251259	-0.722075	-0.749956	0.0405898	0.126041	0.222197	0.848598		-0.805905	0.417473	-0.235846	-1.55423	-0.406926	0.987562	-1.21704	-0.991388	0.787345	-1.3099	-0.20795	1.00476	-0.385094	1.20958	1.01456	-0.687599	-2.67588	-0.109399	1.00202		0.0302488	0.311763	-0.0750594	-0.382372	0.398511	0.876255	0.451918	0.0253089
-1.99877		-0.780636	-0.246929	-0.187746	-0.43442	0.100433	-0.344422	4.16449	-0.546089	-0.0454722	0.54935	0.322505	0.26887	-0.305031	-0.681166	-0.830499	0.00910196	0.12041	0.244468	0.830595		-0.731044	0.432888	-0.243686	-1.518	-0.385368	1.08316	-1.20612	-0.962783	0.84096	-1.34769	-0.0954321	0.939645	-0.377432	1.22394	1.01778	-0.691105	-2.78345	-0.135782	0.97243		0.0608522	0.316776	-0.0580563	-0.436859	0.368303	0.865974	0.417443	0.0189583
-1.99057		-0.814578	-0.252009	-0.214124	-0.473474	0.0903093	-0.340088	4.11439	-0.542428	-0.118535	0.558238	0.303033	0.247023	-0.344268	-0.635408	-0.901064	0.0220381	0.12064	0.240152	0.799096		-0.628504	0.428583	-0.242058	-1.47942	-0.380885	1.19261	-1.19977	-0.931265	0.852587	-1.37867	0.0113706	0.879548	-0.366278	1.22973	1.00823	-0.694784	-2.87479	-0.146061	0.91934		0.0695426	0.320854	-0.0259107	-0.49446	0.354387	0.875155	0.358842	0.028222
-1.98237		-0.839129	-0.264156	-0.255882	-0.508836	0.0784888	-0.362288	4.05824	-0.53775	-0.183457	0.5714	0.276471	0.228971	-0.354685	-0.568642	-0.922501	0.0646097	0.140647	0.212763	0.746381		-0.503575	0.41694	-0.220018	-1.44238	-0.385284	1.29617	-1.20317	-0.90201	0.84099	-1.40575	0.115123	0.842614	-0.349891	1.20842	0.984138	-0.687688	-2.94614	-0.154556	0.848197		0.0585477	0.308101	-0.0219511	-0.530265	0.349848	0.89743	0.289519	0.0539978
-1.97417		-0.855509	-0.2773	-0.296857	-0.528983	0.0773921	-0.393603	3.9955	-0.539685	-0.242893	0.574299	0.260084	0.218067	-0.336981	-0.489656	-0.892035	0.0995129	0.163805	0.177663	0.681718		-0.368799	0.411895	-0.177215	-1.39513	-0.383614	1.37042	-1.21224	-0.875498	0.833526	-1.43443	0.20601	0.840167	-0.32303	1.15467	0.942227	-0.665693	-3.00171	-0.167451	0.778478		0.0298055	0.291368	-0.0669457	-0.545627	0.350644	0.925958	0.23637	0.0793863
-1.96597		-0.868853	-0.280536	-0.310399	-0.536492	0.0820034	-0.406886	3.92342	-0.549087	-0.30108	0.552513	0.261687	0.210378	-0.307825	-0.427764	-0.846073	0.101165	0.167048	0.150097	0.626004		-0.243001	0.41508	-0.124575	-1.32455	-0.375817	1.40181	-1.21742	-0.851242	0.847428	-1.46267	0.273054	0.872729	-0.288429	1.08078	0.884931	-0.635642	-3.04454	-0.175496	0.727734		-0.00708397	0.294419	-0.139844	-0.557341	0.356295	0.957137	0.20639	0.0830244
-1.95777		-0.881224	-0.268728	-0.291192	-0.541737	0.0752091	-0.396232	3.84211	-0.558162	-0.360887	0.510855	0.271371	0.193833	-0.284144	-0.404969	-0.823246	0.0805638	0.149811	0.132063	0.593094		-0.144421	0.418662	-0.0741468	-1.23571	-0.37547	1.39177	-1.21256	-0.834514	0.878311	-1.48065	0.31826	0.925518	-0.258733	1.00439	0.826136	-0.607071	-3.07093	-0.167617	0.697903		-0.0365247	0.321188	-0.201852	-0.572214	0.368758	0.990547	0.181075	0.0600508
-1.94957		-0.888961	-0.25113	-0.263172	-0.551662	0.0507054	-0.383681	3.76301	-0.557704	-0.41901	0.470909	0.273359	0.164992	-0.267456	-0.414394	-0.827566	0.0669933	0.131047	0.117959	0.57859		-0.0804315	0.416274	-0.0299079	-1.15177	-0.394546	1.34914	-1.20024	-0.836319	0.909497	-1.48205	0.356073	0.980085	-0.247785	0.935431	0.786749	-0.583409	-3.07403	-0.144923	0.680437		-0.0464566	0.34716	-0.231786	-0.578296	0.386567	1.02982	0.140405	0.0266087
-1.94137		-0.888291	-0.239616	-0.251802	-0.560753	0.0205904	-0.389795	3.69932	-0.546015	-0.466501	0.448888	0.263555	0.132773	-0.248768	-0.427076	-0.827969	0.0734173	0.125754	0.104512	0.561224		-0.0484133	0.410249	0.00937942	-1.09161	-0.43152	1.28167	-1.18837	-0.859519	0.929549	-1.47253	0.397344	1.02288	-0.261072	0.876793	0.780572	-0.562038	-3.05934	-0.12152	0.663088		-0.0327393	0.342628	-0.236438	-0.562351	0.397617	1.08469	0.0854863	0.00134473
-1.93317		-0.881793	-0.238174	-0.254454	-0.558326	-0.000271605	-0.406884	3.65245	-0.528242	-0.498949	0.44012	0.253896	0.108953	-0.224204	-0.421409	-0.796734	0.0818622	0.11969	0.100119	0.523751		-0.0464847	0.403844	0.0424875	-1.05094	-0.47155	1.20064	-1.18364	-0.887735	0.936234	-1.46496	0.436939	1.05103	-0.296295	0.83176	0.803445	-0.541913	-3.0423	-0.107913	0.645661		-0.00267912	0.308657	-0.233487	-0.526252	0.384336	1.16819	0.0335924	-0.0127243
-1.92497		-0.87457	-0.239999	-0.247599	-0.541823	-0.013941	-0.408463	3.61395	-0.513044	-0.519678	0.428467	0.256949	0.0979913	-0.198719	-0.399677	-0.74479	0.0643057	0.0864792	0.117407	0.469642		-0.0698913	0.390023	0.0626017	-1.00737	-0.497343	1.1226	-1.18491	-0.900855	0.929878	-1.46589	0.459537	1.07232	-0.35016	0.805462	0.836141	-0.529606	-3.04137	-0.0932292	0.636407		0.0308225	0.277109	-0.225722	-0.488378	0.34302	1.28873	0.00133296	-0.0249055
-1.91677		-0.867023	-0.230824	-0.214904	-0.520215	-0.0340608	-0.385402	3.57305	-0.503995	-0.53952	0.404331	0.271037	0.0933064	-0.18074	-0.377504	-0.710167	0.0116717	0.0236751	0.157054	0.417163		-0.103818	0.358337	0.0639086	-0.944063	-0.503798	1.06143	-1.18476	-0.88689	0.905618	-1.46878	0.4572	1.09858	-0.419504	0.803335	0.860799	-0.533396	-3.06347	-0.0550369	0.637482		0.0606328	0.282338	-0.199986	-0.464495	0.287544	1.44259	-0.0135	-0.0405199
-1.90857		-0.850296	-0.204709	-0.168657	-0.506749	-0.0674547	-0.357773	3.53493	-0.495079	-0.568352	0.371707	0.284187	0.0886431	-0.174006	-0.366017	-0.712748	-0.055629	-0.035974	0.205379	0.383601		-0.127116	0.310549	0.0511645	-0.866173	-0.4933	1.02952	-1.17557	-0.84822	0.855979	-1.46354	0.439606	1.13071	-0.495941	0.821978	0.874272	-0.550259	-3.09354	0.0159789	0.642357		0.0866643	0.330478	-0.154086	-0.452521	0.236613	1.61558	-0.0276546	-0.0504645
-1.90037		-0.815776	-0.167914	-0.134317	-0.507123	-0.102612	-0.353881	3.51984	-0.486112	-0.605572	0.341124	0.285242	0.0874956	-0.171989	-0.360107	-0.738102	-0.106858	-0.0607253	0.243108	0.370656		-0.11666	0.262836	0.0457722	-0.792746	-0.468572	1.03067	-1.15419	-0.796278	0.788874	-1.45146	0.423995	1.16479	-0.561376	0.849513	0.884099	-0.568498	-3.11177	0.104258	0.643269		0.112307	0.395514	-0.106012	-0.438346	0.197825	1.79666	-0.0485057	-0.0392545
-1.89217		-0.76343	-0.13158	-0.119694	-0.516014	-0.118012	-0.380051	3.54569	-0.483413	-0.644161	0.313162	0.275438	0.0975277	-0.166745	-0.350833	-0.751042	-0.128842	-0.0523357	0.259424	0.365121		-0.0550401	0.233641	0.0686937	-0.733987	-0.429429	1.06504	-1.12303	-0.736571	0.732114	-1.44712	0.414525	1.19971	-0.602001	0.87506	0.891628	-0.57663	-3.11184	0.183335	0.631841		0.137869	0.447164	-0.0771664	-0.415978	0.165575	1.98818	-0.0637804	-0.00235336
-1.88397		-0.704984	-0.0994161	-0.106074	-0.522909	-0.106993	-0.412714	3.60886	-0.493294	-0.678623	0.282378	0.263323	0.119493	-0.158352	-0.34195	-0.735862	-0.128618	-0.0455418	0.257186	0.356173		0.0544239	0.229606	0.120077	-0.681007	-0.377989	1.13329	-1.08667	-0.660857	0.709309	-1.46352	0.394734	1.23822	-0.614713	0.896167	0.887043	-0.574441	-3.10072	0.24032	0.6048		0.157667	0.482302	-0.06672	-0.393888	0.133711	2.20166	-0.0555826	0.0486237
-1.87577		-0.652498	-0.0675483	-0.071432	-0.524466	-0.0788499	-0.428249	3.68754	-0.51273	-0.710451	0.245149	0.251463	0.142994	-0.151549	-0.350969	-0.711223	-0.117909	-0.0702487	0.244136	0.343206		0.189296	0.238707	0.178574	-0.618645	-0.325781	1.23019	-1.04761	-0.561708	0.717862	-1.49567	0.343676	1.2838	-0.609084	0.915432	0.862899	-0.573479	-3.08816	0.285028	0.562365		0.165304	0.519411	-0.0509078	-0.385948	0.108815	2.44662	-0.0206248	0.0981393
-1.86757		-0.60715	-0.0314646	-0.014911	-0.522323	-0.0441306	-0.430076	3.75397	-0.530411	-0.746436	0.206556	0.232209	0.153928	-0.146643	-0.388122	-0.707126	-0.0941159	-0.116316	0.218429	0.327482		0.316343	0.243516	0.223393	-0.544883	-0.292433	1.33575	-1.00999	-0.442907	0.72929	-1.52241	0.258612	1.33232	-0.599668	0.933509	0.827263	-0.58521	-3.07461	0.330625	0.505588		0.166009	0.569518	-0.00907884	-0.389279	0.0986962	2.7232	0.0179101	0.139087
-1.85937		-0.562906	0.00375326	0.0439446	-0.518416	-0.0047074	-0.441859	3.7934	-0.537039	-0.792052	0.175736	0.197074	0.144305	-0.132451	-0.440376	-0.727274	-0.0468745	-0.150258	0.176993	0.30558		0.413019	0.23596	0.254595	-0.475296	-0.286358	1.42684	-0.982437	-0.320858	0.715139	-1.52683	0.158142	1.36906	-0.594939	0.943687	0.798536	-0.607213	-3.05055	0.374361	0.439427		0.168998	0.615267	0.0458383	-0.381644	0.100368	3.02203	0.0266172	0.174007
-1.85117		-0.515747	0.0283189	0.0876942	-0.508707	0.0417785	-0.474589	3.81045	-0.539907	-0.840596	0.157096	0.150328	0.122395	-0.0927726	-0.481446	-0.739915	0.0203077	-0.157974	0.127076	0.275477		0.477595	0.221383	0.290111	-0.428085	-0.294083	1.48669	-0.97135	-0.214336	0.670701	-1.51164	0.0643971	1.3865	-0.594754	0.938762	0.786302	-0.625741	-3.01157	0.398334	0.376193		0.175127	0.624156	0.0776551	-0.343998	0.101686	3.32966	-0.00465485	0.203013
-1.84297		-0.47165	0.0428467	0.120411	-0.48642	0.0944844	-0.512408	3.8137	-0.554718	-0.875054	0.142421	0.106269	0.100161	-0.0246536	-0.497766	-0.709099	0.0763788	-0.162677	0.0874213	0.240857		0.521286	0.211018	0.339088	-0.405892	-0.291681	1.5143	-0.971502	-0.129482	0.615167	-1.49457	-0.0171843	1.3919	-0.597138	0.923261	0.78162	-0.626649	-2.96207	0.389503	0.324527		0.176852	0.583832	0.0635103	-0.284581	0.0951915	3.6339	-0.0554816	0.2143
-1.83477		-0.439833	0.058848	0.158069	-0.450975	0.143766	-0.529028	3.80912	-0.585848	-0.885726	0.120326	0.0758521	0.0827203	0.0526947	-0.506948	-0.637102	0.0860182	-0.202054	0.0735543	0.214363		0.542854	0.211761	0.38902	-0.394833	-0.26719	1.52733	-0.967165	-0.0558522	0.564194	-1.49131	-0.0951267	1.39903	-0.604422	0.910428	0.772395	-0.608477	-2.90526	0.354618	0.287971		0.16913	0.52106	0.0181622	-0.233443	0.0854582	3.92487	-0.0969902	0.190224
-1.82657		-0.421861	0.0872146	0.205891	-0.409585	0.178148	-0.519172	3.80308	-0.624725	-0.879202	0.0912008	0.0526845	0.0666054	0.11557	-0.535297	-0.569923	0.041567	-0.286744	0.0827409	0.203895		0.530333	0.220619	0.423146	-0.381738	-0.232753	1.55036	-0.946508	0.0155228	0.516846	-1.50332	-0.172425	1.41312	-0.623867	0.906156	0.760076	-0.58476	-2.83794	0.316787	0.264726		0.15887	0.473837	-0.0201662	-0.215307	0.079752	4.19364	-0.120057	0.128598
-1.81837		-0.404443	0.128248	0.249602	-0.370071	0.195741	-0.504797	3.80479	-0.659245	-0.875532	0.068433	0.0230868	0.0448504	0.153836	-0.58988	-0.544664	-0.0299695	-0.386692	0.0946187	0.204238		0.479	0.231251	0.441533	-0.367173	-0.212037	1.59828	-0.91635	0.0858986	0.460938	-1.52152	-0.236839	1.42385	-0.661819	0.904852	0.758342	-0.570863	-2.75933	0.293388	0.249429		0.160062	0.456051	-0.0258357	-0.222268	0.0744166	4.43327	-0.137352	0.0535867
-1.81017		-0.372942	0.16915	0.269153	-0.335321	0.2014	-0.505662	3.82292	-0.685367	-0.886421	0.068105	-0.0185789	0.0198422	0.173404	-0.651314	-0.554237	-0.0900814	-0.460748	0.0911899	0.201268		0.404569	0.240821	0.458066	-0.358237	-0.209262	1.67739	-0.896051	0.153708	0.388351	-1.53877	-0.273693	1.41155	-0.714895	0.897826	0.775579	-0.567758	-2.67693	0.285273	0.237794		0.173302	0.449833	-0.00952718	-0.221042	0.0583069	4.6432	-0.162215	0.00180291
-1.80197		-0.324586	0.194483	0.264007	-0.305582	0.199795	-0.514375	3.85896	-0.712065	-0.90499	0.0858652	-0.0636472	0.00559031	0.187131	-0.695899	-0.565208	-0.122463	-0.49752	0.0732334	0.185456		0.334614	0.248549	0.48096	-0.353395	-0.205018	1.78354	-0.894763	0.223198	0.305181	-1.55764	-0.28429	1.37235	-0.770377	0.887105	0.801147	-0.566723	-2.61635	0.284055	0.224159		0.184854	0.431078	0.00378049	-0.191323	0.0264753	4.83145	-0.184378	-0.00824494
-1.79377		-0.26902	0.199643	0.256602	-0.277412	0.188966	-0.505932	3.90021	-0.748705	-0.917763	0.0944115	-0.100096	0.0136561	0.196728	-0.719471	-0.55822	-0.138054	-0.517075	0.0571879	0.15663		0.284878	0.250955	0.499198	-0.33914	-0.175834	1.91171	-0.901725	0.310224	0.224538	-1.58495	-0.287195	1.32189	-0.816676	0.888323	0.811251	-0.561214	-2.60109	0.287863	0.203294		0.183175	0.398511	0.00460065	-0.144419	-0.0149692	5.00959	-0.181475	0.00756966
-1.78557		-0.215943	0.192337	0.2695	-0.251634	0.161387	-0.469485	3.92603	-0.798875	-0.925243	0.0686519	-0.126272	0.0346068	0.194972	-0.738163	-0.546496	-0.152125	-0.543836	0.0590548	0.122868		0.251282	0.242009	0.49529	-0.305941	-0.115977	2.06129	-0.897707	0.427425	0.152246	-1.62017	-0.2981	1.27524	-0.850436	0.912792	0.791337	-0.554626	-2.63102	0.303528	0.176538		0.170736	0.373655	0.00476529	-0.108246	-0.0510956	5.1803	-0.143918	0.0166718
-1.77737		-0.161611	0.181587	0.30161	-0.234624	0.118332	-0.424416	3.92602	-0.85723	-0.941658	0.00928575	-0.150955	0.0459161	0.178478	-0.764488	-0.5535	-0.163945	-0.575961	0.0780952	0.0909762		0.230434	0.219088	0.468759	-0.261596	-0.0422817	2.2328	-0.875915	0.563245	0.0877436	-1.65373	-0.312972	1.23332	-0.872745	0.951586	0.747654	-0.553617	-2.67683	0.333347	0.15159		0.156556	0.371743	0.0174193	-0.0983885	-0.0694534	5.33107	-0.0864276	0.00313551
-1.76917		-0.0951303	0.17365	0.333499	-0.231392	0.077476	-0.40023	3.90485	-0.910975	-0.979566	-0.0610932	-0.18283	0.0285594	0.155766	-0.789847	-0.577229	-0.157281	-0.588916	0.0963965	0.0619362		0.223565	0.194669	0.439465	-0.225301	0.0212297	2.42109	-0.848309	0.690226	0.0312356	-1.67891	-0.314686	1.18279	-0.879696	0.981797	0.696848	-0.554594	-2.70231	0.361296	0.132229		0.145984	0.382701	0.0334597	-0.104773	-0.0716296	5.4424	-0.0353361	-0.0221017
-1.76097		-0.0153205	0.169073	0.348743	-0.24094	0.0631554	-0.403554	3.87783	-0.943191	-1.03523	-0.117577	-0.219141	-0.0139876	0.135323	-0.797867	-0.590394	-0.122128	-0.573946	0.098391	0.034093		0.232115	0.189176	0.43095	-0.209404	0.0629739	2.61371	-0.833183	0.789994	-0.00714691	-1.70372	-0.295679	1.11377	-0.862822	0.987066	0.648517	-0.545082	-2.69201	0.360771	0.115533		0.133038	0.380775	0.0233256	-0.109039	-0.0689444	5.50504	-0.00473243	-0.0402569
-1.75277		0.0611287	0.169791	0.35356	-0.255192	0.0827484	-0.415344	3.85688	-0.949733	-1.08907	-0.15255	-0.250914	-0.064268	0.119563	-0.785248	-0.572431	-0.0704367	-0.555712	0.0823511	0.00385465		0.251235	0.210863	0.450827	-0.209531	0.0863455	2.78859	-0.838039	0.864144	-0.0114115	-1.74506	-0.270005	1.03424	-0.822239	0.970295	0.598624	-0.520708	-2.66725	0.319091	0.0915117		0.11009	0.349996	-0.0298054	-0.11159	-0.0677389	5.52857	0.0142332	-0.0469195
-1.74457		0.112184	0.180145	0.367519	-0.265483	0.121059	-0.418311	3.83688	-0.935366	-1.12634	-0.175928	-0.2746	-0.112369	0.10326	-0.768128	-0.532057	-0.0298359	-0.568697	0.0587582	-0.0301944		0.270301	0.246465	0.486057	-0.212952	0.0975815	2.92267	-0.858067	0.929317	0.0219884	-1.80924	-0.261856	0.960154	-0.775403	0.948469	0.540941	-0.492669	-2.66071	0.250419	0.0485933		0.075578	0.302304	-0.106587	-0.131288	-0.0645076	5.53075	0.0348181	-0.0544488
-1.73637		0.1286	0.199283	0.397497	-0.269202	0.151463	-0.415172	3.80311	-0.903666	-1.14832	-0.192714	-0.297472	-0.162612	0.0853539	-0.765813	-0.496123	-0.0150405	-0.619637	0.0347347	-0.0647218		0.278162	0.272669	0.51385	-0.213504	0.100955	3.00659	-0.88726	0.997884	0.069045	-1.88064	-0.281108	0.893779	-0.750076	0.930598	0.482029	-0.478114	-2.68489	0.183334	-0.0134956		0.0311668	0.262648	-0.16844	-0.182139	-0.0481381	5.52011	0.05856	-0.0742446
-1.72817		0.119867	0.216385	0.428063	-0.2704	0.165265	-0.424058	3.74687	-0.856156	-1.16621	-0.193549	-0.328027	-0.220276	0.0774868	-0.778672	-0.479217	-0.0168368	-0.680066	0.00869072	-0.09468		0.272616	0.276661	0.521558	-0.214557	0.0957925	3.04001	-0.926029	1.06464	0.0950644	-1.93486	-0.312889	0.823925	-0.758269	0.909005	0.439482	-0.48428	-2.72769	0.133028	-0.0832884		-0.0207419	0.238783	-0.192663	-0.253994	-0.0145818	5.49223	0.0731266	-0.102348
-1.71997		0.102957	0.217846	0.438777	-0.271748	0.17547	-0.450198	3.67324	-0.795649	-1.18655	-0.171354	-0.363031	-0.279847	0.0940865	-0.788535	-0.468016	-0.0144303	-0.713271	-0.0194376	-0.119126		0.257806	0.265433	0.512506	-0.220035	0.0826464	3.03131	-0.978171	1.11744	0.0830474	-1.96281	-0.333041	0.738638	-0.791541	0.871949	0.422427	-0.5003	-2.77018	0.0896179	-0.147436		-0.0789317	0.213303	-0.194195	-0.317961	0.0263485	5.44039	0.0683566	-0.126897
-1.71177		0.0847059	0.196521	0.42683	-0.272452	0.19229	-0.473875	3.59461	-0.736446	-1.20478	-0.134496	-0.388811	-0.324449	0.137954	-0.778609	-0.445816	0.000840918	-0.71593	-0.0348241	-0.138257		0.237029	0.251855	0.496159	-0.225487	0.06787	2.99819	-1.04232	1.15151	0.0453972	-1.97945	-0.331569	0.642267	-0.83187	0.819069	0.419907	-0.509845	-2.80429	0.0376762	-0.193478		-0.145379	0.164595	-0.206631	-0.353893	0.0605156	5.36469	0.0502793	-0.145033
-1.70357		0.0639269	0.159226	0.405811	-0.27393	0.209014	-0.47033	3.5205	-0.698286	-1.21135	-0.104428	-0.392242	-0.340686	0.190711	-0.75303	-0.41419	0.0151024	-0.71791	-0.0186221	-0.151346		0.213904	0.236371	0.475104	-0.221624	0.0565833	2.95927	-1.10747	1.16889	0.0105106	-2.00685	-0.319127	0.559875	-0.869492	0.762473	0.410779	-0.509867	-2.83923	-0.020811	-0.220348		-0.221331	0.0919274	-0.241952	-0.374754	0.0856435	5.27154	0.0387115	-0.166608
-1.69537		0.0424334	0.124137	0.386764	-0.27992	0.211592	-0.441049	3.44735	-0.687443	-1.20642	-0.0969264	-0.37335	-0.333805	0.222806	-0.732398	-0.394657	0.0118339	-0.747237	0.0309921	-0.156994		0.182727	0.210588	0.443063	-0.205646	0.0434323	2.93027	-1.16111	1.17604	-0.00724088	-2.05348	-0.311582	0.51752	-0.909987	0.715003	0.38579	-0.51167	-2.87936	-0.0663792	-0.238519		-0.298791	0.0230203	-0.275977	-0.407009	0.107594	5.16732	0.0443672	-0.201736
-1.68717		0.0301275	0.102085	0.360686	-0.295639	0.198868	-0.413279	3.37024	-0.691396	-1.20495	-0.105214	-0.344735	-0.325025	0.217196	-0.733204	-0.411793	-0.00464576	-0.797135	0.0948833	-0.155784		0.133763	0.172072	0.397838	-0.186157	0.0164686	2.92119	-1.20033	1.17629	-0.0161415	-2.11155	-0.312891	0.516048	-0.962544	0.676043	0.358033	-0.527341	-2.91425	-0.081283	-0.261951		-0.361367	-0.0131587	-0.279046	-0.456556	0.128501	5.0573	0.0594723	-0.244356
-1.67897		0.0359385	0.0891961	0.312427	-0.318558	0.186319	-0.41015	3.29078	-0.698967	-1.22265	-0.105835	-0.319175	-0.334943	0.184767	-0.747704	-0.472324	-0.00921259	-0.832134	0.143563	-0.159047		0.0673172	0.130991	0.352428	-0.176037	-0.0325025	2.92583	-1.23444	1.16946	-0.0274624	-2.17083	-0.316446	0.534127	-1.02493	0.63415	0.347274	-0.55761	-2.93299	-0.0679552	-0.296048		-0.393322	-0.0127969	-0.247731	-0.49749	0.13697	4.94688	0.0671636	-0.273398
-1.67077		0.0571484	0.0744135	0.244327	-0.340179	0.188586	-0.424844	3.2143	-0.710902	-1.26173	-0.0872887	-0.296485	-0.372571	0.149268	-0.751797	-0.552038	0.0164528	-0.824566	0.165309	-0.181376		-0.00291845	0.100811	0.322249	-0.179275	-0.0938571	2.92952	-1.27508	1.15678	-0.0388249	-2.2297	-0.322832	0.543093	-1.08282	0.582147	0.35601	-0.588689	-2.93841	-0.0432118	-0.33718		-0.395317	0.00358725	-0.207996	-0.498175	0.118978	4.84056	0.059822	-0.270854
-1.66257		0.0780147	0.0536186	0.178319	-0.356029	0.198704	-0.427585	3.13971	-0.732991	-1.30681	-0.0611608	-0.269083	-0.429386	0.120577	-0.730839	-0.62426	0.0677048	-0.785717	0.173597	-0.22379		-0.059835	0.0823154	0.305914	-0.186354	-0.144286	2.92473	-1.32437	1.14663	-0.0402568	-2.29035	-0.347503	0.530163	-1.12164	0.527311	0.368515	-0.606547	-2.94975	-0.0182989	-0.373986		-0.387606	0.0168169	-0.184525	-0.456974	0.0792544	4.73894	0.0473428	-0.240904
-1.65437		0.0817995	0.0325048	0.136747	-0.372573	0.197994	-0.405211	3.059	-0.763256	-1.33971	-0.0554207	-0.237685	-0.490785	0.0905879	-0.691511	-0.689702	0.120998	-0.751211	0.189379	-0.27116		-0.0928199	0.0595336	0.283549	-0.184111	-0.169977	2.91697	-1.37397	1.14647	-0.0271585	-2.34778	-0.408102	0.50203	-1.13821	0.484303	0.368382	-0.610473	-2.98505	0.0105085	-0.399422		-0.390134	0.0237837	-0.174463	-0.410172	0.0411637	4.63943	0.0411655	-0.208037
-1.64617		0.0655492	0.0201751	0.119805	-0.395193	0.180258	-0.377026	2.96586	-0.784973	-1.35955	-0.0860768	-0.216524	-0.551895	0.0468073	-0.651065	-0.766069	0.160066	-0.741563	0.217045	-0.302746		-0.109063	0.0168347	0.239405	-0.171734	-0.182475	2.91723	-1.41812	1.15762	-0.00945471	-2.38926	-0.504667	0.471026	-1.141	0.461919	0.356269	-0.611996	-3.03601	0.0467676	-0.414413		-0.402575	0.033788	-0.156782	-0.394809	0.0229573	4.54004	0.0366665	-0.193837
-1.63797		0.04013	0.0188682	0.105041	-0.418089	0.159657	-0.372982	2.86729	-0.780685	-1.38154	-0.139043	-0.22264	-0.617941	-0.00497053	-0.614437	-0.854308	0.189805	-0.745225	0.24171	-0.30895		-0.123376	-0.045932	0.181171	-0.163043	-0.201321	2.93764	-1.46369	1.16804	0.000102214	-2.40523	-0.615105	0.440712	-1.13855	0.451441	0.348161	-0.621022	-3.06741	0.0796447	-0.424109		-0.412695	0.0461995	-0.125742	-0.414286	0.0235738	4.44101	0.0179471	-0.195565
-1.62977		0.0190827	0.0245529	0.0722166	-0.428061	0.159792	-0.399339	2.7799	-0.748813	-1.41692	-0.182389	-0.255183	-0.691089	-0.0430531	-0.570521	-0.927844	0.223203	-0.738105	0.244034	-0.294761		-0.141264	-0.112938	0.132915	-0.171949	-0.234129	2.97477	-1.52511	1.16054	0.00158082	-2.40073	-0.714363	0.410982	-1.12896	0.433366	0.356695	-0.639474	-3.0554	0.0863157	-0.438118		-0.411606	0.0444215	-0.0987041	-0.442043	0.02588	4.34339	-0.0248445	-0.191522
-1.62157		0.00135578	0.0368868	0.0269909	-0.415428	0.189769	-0.434387	2.7142	-0.698213	-1.45992	-0.196285	-0.296662	-0.761238	-0.0545787	-0.511377	-0.95965	0.263691	-0.716886	0.21824	-0.271483		-0.158883	-0.167092	0.107551	-0.196907	-0.268274	3.01307	-1.60776	1.13211	0.00427475	-2.39392	-0.796381	0.38324	-1.10312	0.39625	0.377838	-0.662391	-3.00798	0.0555952	-0.467631		-0.405278	0.0148125	-0.0992221	-0.452277	0.0147241	4.24882	-0.0860565	-0.168502
-1.61337		-0.0282092	0.0589585	-0.00891699	-0.382844	0.233856	-0.456284	2.66992	-0.640625	-1.49725	-0.186066	-0.329849	-0.80894	-0.0482814	-0.449135	-1.00216	0.300042	-0.707359	0.178108	-0.23908		-0.175505	-0.204044	0.0961571	-0.22313	-0.287477	3.03456	-1.6982	1.09814	0.00953075	-2.39975	-0.874782	0.364378	-1.05853	0.346314	0.398614	-0.689669	-2.95783	0.00659184	-0.515986		-0.403817	-0.0350105	-0.128452	-0.443599	-0.00646245	4.16045	-0.14565	-0.13662
-1.60517		-0.0827247	0.0916616	-0.0255372	-0.338676	0.265877	-0.468834	2.63774	-0.58704	-1.52233	-0.171542	-0.354298	-0.824436	-0.0431951	-0.404444	-1.05993	0.31644	-0.73031	0.139773	-0.192453		-0.191378	-0.232809	0.080285	-0.237548	-0.29371	3.02943	-1.77627	1.07592	0.0068613	-2.41548	-0.962736	0.360974	-1.00584	0.298601	0.413933	-0.727904	-2.92816	-0.0223006	-0.576891		-0.40619	-0.0815957	-0.159778	-0.433275	-0.0217261	4.08179	-0.187848	-0.11588
-1.59697		-0.156558	0.124816	-0.0381245	-0.290793	0.272212	-0.492372	2.60548	-0.544836	-1.543	-0.166107	-0.379852	-0.819754	-0.0466302	-0.386489	-1.13188	0.30955	-0.769563	0.10775	-0.129767		-0.213555	-0.259354	0.050793	-0.241471	-0.306445	3.00254	-1.83422	1.07016	-0.0220692	-2.42383	-1.05378	0.366213	-0.957747	0.258444	0.432292	-0.778956	-2.9031	-0.00714541	-0.634065		-0.399289	-0.105386	-0.165568	-0.42768	-0.0246855	4.01119	-0.21565	-0.112863
-1.58877		-0.228893	0.139184	-0.0746997	-0.244774	0.259302	-0.528895	2.5669	-0.515328	-1.56871	-0.165266	-0.410181	-0.813797	-0.0512301	-0.383789	-1.19284	0.295038	-0.784736	0.0775416	-0.0587177		-0.2459	-0.279892	0.0149101	-0.246929	-0.341193	2.97433	-1.88136	1.06834	-0.0850435	-2.41105	-1.12642	0.362667	-0.91278	0.21758	0.464235	-0.83284	-2.83972	0.0413705	-0.667401		-0.375958	-0.111382	-0.146145	-0.412084	-0.0249192	3.93958	-0.243386	-0.113753
-1.58057		-0.282712	0.125553	-0.14245	-0.204908	0.243808	-0.554897	2.51976	-0.498827	-1.60069	-0.164145	-0.433059	-0.817981	-0.0465298	-0.37788	-1.21662	0.292329	-0.754815	0.0470196	0.00907781		-0.285637	-0.287605	-0.0151619	-0.261202	-0.39557	2.96675	-1.93094	1.05845	-0.168312	-2.38111	-1.1658	0.339665	-0.85383	0.17116	0.507431	-0.874448	-2.71304	0.0891456	-0.66486		-0.342338	-0.123108	-0.127352	-0.366333	-0.0393593	3.85851	-0.279193	-0.103436
-1.57237		-0.317243	0.0936872	-0.218305	-0.173372	0.237717	-0.549467	2.45869	-0.493138	-1.63325	-0.170664	-0.431651	-0.830849	-0.0364187	-0.362716	-1.1989	0.303928	-0.702745	0.0289505	0.0716619		-0.329024	-0.284036	-0.0360186	-0.280335	-0.453804	2.99596	-1.98392	1.04445	-0.246659	-2.35182	-1.17872	0.300894	-0.764739	0.130783	0.546542	-0.893937	-2.53467	0.112759	-0.628772		-0.312072	-0.153723	-0.133797	-0.288753	-0.0787073	3.76786	-0.320685	-0.0855632
-1.56417		-0.343169	0.0650941	-0.271178	-0.150849	0.238309	-0.522594	2.37827	-0.497786	-1.66192	-0.196427	-0.406675	-0.846374	-0.0323539	-0.345903	-1.16432	0.313479	-0.675066	0.0391225	0.136676		-0.375704	-0.281893	-0.051836	-0.299311	-0.500856	3.06908	-2.02762	1.03796	-0.30626	-2.33608	-1.18396	0.263069	-0.647826	0.115256	0.569973	-0.896132	-2.3437	0.119861	-0.569907		-0.291421	-0.191583	-0.162894	-0.203657	-0.133161	3.67397	-0.356447	-0.0776884
-1.55597		-0.365856	0.0537324	-0.294413	-0.137851	0.241465	-0.508744	2.28015	-0.50869	-1.68706	-0.23815	-0.378949	-0.863102	-0.0400686	-0.331594	-1.14148	0.303724	-0.691341	0.076334	0.206148		-0.425585	-0.293091	-0.0638921	-0.322854	-0.53358	3.18189	-2.05102	1.0407	-0.352576	-2.33059	-1.19223	0.241754	-0.522206	0.13065	0.581816	-0.893169	-2.17512	0.133387	-0.503889		-0.271129	-0.214455	-0.188695	-0.141192	-0.182228	3.58241	-0.384575	-0.0889061
-1.54777		-0.381269	0.0590554	-0.306462	-0.133232	0.248078	-0.529315	2.17465	-0.515949	-1.71092	-0.274181	-0.371206	-0.88622	-0.0529666	-0.309262	-1.13139	0.277817	-0.727191	0.115907	0.2672		-0.477642	-0.314808	-0.0656453	-0.363151	-0.555966	3.32087	-2.05841	1.04382	-0.401976	-2.32591	-1.19752	0.235601	-0.405603	0.162223	0.59685	-0.890897	-2.03897	0.159214	-0.443209		-0.237509	-0.212322	-0.194002	-0.108746	-0.215451	3.49482	-0.414729	-0.108003
-1.53957		-0.385682	0.0680216	-0.325937	-0.13372	0.259826	-0.569787	2.08142	-0.511681	-1.73444	-0.282166	-0.38503	-0.912751	-0.0592731	-0.264474	-1.10694	0.2548	-0.745828	0.132018	0.30338		-0.524809	-0.334015	-0.0481928	-0.424409	-0.566614	3.46727	-2.06428	1.03755	-0.462936	-2.3214	-1.18763	0.232659	-0.299395	0.187986	0.623842	-0.886042	-1.92532	0.179755	-0.387963		-0.189425	-0.198979	-0.192231	-0.087694	-0.240376	3.41066	-0.453146	-0.115063
-1.53137		-0.386625	0.0724756	-0.347203	-0.13181	0.271544	-0.594678	2.01588	-0.499459	-1.756	-0.26253	-0.400383	-0.931122	-0.0565277	-0.197712	-1.04457	0.249594	-0.732742	0.115893	0.308396		-0.552171	-0.341346	-0.013446	-0.49277	-0.556844	3.60097	-2.07764	1.02228	-0.526487	-2.32424	-1.16056	0.22663	-0.19246	0.200277	0.654707	-0.87443	-1.831	0.173341	-0.333988		-0.138066	-0.196906	-0.21115	-0.0601385	-0.26918	3.3295	-0.485919	-0.103496
-1.52317		-0.399716	0.074148	-0.347632	-0.120703	0.275041	-0.588993	1.9752	-0.483628	-1.77763	-0.239642	-0.39887	-0.928971	-0.057183	-0.132581	-0.953578	0.259201	-0.706916	0.0818786	0.296451		-0.550732	-0.339597	0.0186887	-0.545733	-0.518593	3.71839	-2.09573	1.00971	-0.581422	-2.33596	-1.12744	0.219054	-0.0766665	0.208668	0.67423	-0.856491	-1.76197	0.140215	-0.276623		-0.0971185	-0.209024	-0.260699	-0.0272	-0.299671	3.24995	-0.489517	-0.0864352
-1.51497		-0.431118	0.0780591	-0.319316	-0.102058	0.268252	-0.57231	1.94356	-0.462005	-1.80347	-0.235052	-0.384999	-0.900576	-0.0763118	-0.0988274	-0.872201	0.270822	-0.693516	0.0498584	0.294398		-0.527842	-0.339245	0.0252012	-0.572713	-0.457099	3.83368	-2.10982	1.0045	-0.629844	-2.34391	-1.09842	0.212642	0.0461857	0.222912	0.678502	-0.839578	-1.72615	0.102607	-0.213991		-0.0702582	-0.220663	-0.320574	-0.00726313	-0.311376	3.16899	-0.454088	-0.0809496
-1.50677		-0.467965	0.0859427	-0.278631	-0.0833547	0.262145	-0.57764	1.90551	-0.426908	-1.83579	-0.249337	-0.3811	-0.853368	-0.113001	-0.105122	-0.828537	0.276284	-0.69612	0.0226432	0.317914		-0.503188	-0.3468	0.0021655	-0.584584	-0.398139	3.96089	-2.11854	0.999391	-0.681194	-2.3316	-1.07097	0.208899	0.170415	0.243363	0.678597	-0.83206	-1.71627	0.0773381	-0.147963		-0.0479956	-0.222021	-0.364081	-0.0106309	-0.289898	3.08559	-0.4017	-0.0884863
-1.49856		-0.487792	0.0930623	-0.24904	-0.0679029	0.268185	-0.611342	1.85879	-0.373712	-1.87275	-0.262191	-0.402596	-0.802695	-0.147885	-0.134633	-0.805682	0.279385	-0.696448	-0.0114989	0.365318		-0.497137	-0.358348	-0.0330524	-0.601084	-0.3697	4.10093	-2.12876	0.983802	-0.738393	-2.29879	-1.034	0.201649	0.29509	0.263897	0.687216	-0.832342	-1.7051	0.0583641	-0.0846303		-0.0217066	-0.22339	-0.390515	-0.0239049	-0.247925	3.00595	-0.367821	-0.0925139
-1.49036		-0.481684	0.0966664	-0.235109	-0.0510781	0.282687	-0.644376	1.81107	-0.312714	-1.9068	-0.250399	-0.443877	-0.757346	-0.158683	-0.162114	-0.762976	0.285548	-0.686897	-0.0606974	0.425439		-0.511736	-0.367367	-0.058801	-0.632032	-0.379419	4.23549	-2.1442	0.953924	-0.788027	-2.26563	-0.980845	0.189681	0.422734	0.281596	0.706475	-0.833372	-1.66968	0.0281866	-0.0300198		0.00470206	-0.244351	-0.421615	-0.0252188	-0.213225	2.94059	-0.366278	-0.0757887
-1.48216		-0.462361	0.101432	-0.220469	-0.0296592	0.289541	-0.64586	1.77032	-0.259565	-1.92967	-0.219329	-0.481172	-0.71615	-0.14042	-0.180807	-0.678113	0.288404	-0.682714	-0.115251	0.48898		-0.531936	-0.37151	-0.0727663	-0.670514	-0.409845	4.33789	-2.15771	0.91591	-0.812461	-2.25425	-0.918048	0.181613	0.550952	0.301024	0.727514	-0.831299	-1.61327	-0.0182622	0.0100333		0.0198229	-0.289866	-0.471568	-0.0101506	-0.198275	2.8934	-0.380644	-0.0403394
-1.47396		-0.456344	0.113695	-0.190651	-0.0102476	0.275556	-0.615371	1.73288	-0.218077	-1.93886	-0.197669	-0.495461	-0.676363	-0.110553	-0.204636	-0.577059	0.275749	-0.706076	-0.155023	0.552943		-0.550139	-0.370381	-0.0910778	-0.704782	-0.437112	4.39328	-2.15786	0.884329	-0.814197	-2.26881	-0.860663	0.1834	0.668859	0.328942	0.744463	-0.828908	-1.55551	-0.066736	0.0371074		0.0169448	-0.337594	-0.52804	0.00720788	-0.190616	2.85566	-0.385307	-0.00697571
-1.46576		-0.479908	0.126491	-0.154099	-0.00715882	0.244326	-0.582119	1.69336	-0.180588	-1.94182	-0.203716	-0.486511	-0.638711	-0.0883609	-0.244894	-0.50647	0.242011	-0.756137	-0.166772	0.614152		-0.572377	-0.364309	-0.124637	-0.732806	-0.450587	4.40962	-2.14074	0.86618	-0.815789	-2.2935	-0.81806	0.189299	0.763719	0.363691	0.764005	-0.830258	-1.50771	-0.0991991	0.0621201		0.00151471	-0.359532	-0.56697	0.0102462	-0.168848	2.81338	-0.368542	0.0092069
-1.45756		-0.525216	0.123183	-0.133273	-0.0234142	0.212922	-0.568681	1.6497	-0.143922	-1.94973	-0.225044	-0.463594	-0.60728	-0.0784965	-0.287646	-0.484284	0.19888	-0.801012	-0.156786	0.661283		-0.606523	-0.351342	-0.163594	-0.761017	-0.457789	4.40548	-2.11724	0.85553	-0.834655	-2.30947	-0.789189	0.188997	0.831212	0.39575	0.795588	-0.833275	-1.45906	-0.117526	0.0993294		-0.00851071	-0.348365	-0.579076	0.000157695	-0.131444	2.76022	-0.343734	0.017839
-1.44936		-0.571575	0.0914177	-0.137409	-0.0491341	0.19618	-0.565548	1.60108	-0.111967	-1.96973	-0.242833	-0.430886	-0.586434	-0.0707318	-0.306754	-0.438082	0.168456	-0.810274	-0.140973	0.680359		-0.648604	-0.330281	-0.191593	-0.792343	-0.466536	4.4035	-2.10472	0.840602	-0.864905	-2.31239	-0.770576	0.17667	0.880304	0.416202	0.836384	-0.828242	-1.38714	-0.143202	0.157867		-0.00173031	-0.32095	-0.58374	-0.00725935	-0.0966022	2.70141	-0.334648	0.0440125
-1.44116		-0.604571	0.0342347	-0.149681	-0.0740937	0.194564	-0.546873	1.5465	-0.0946171	-1.99814	-0.253214	-0.384987	-0.571925	-0.0532617	-0.292964	-0.367587	0.165294	-0.787593	-0.12871	0.670499		-0.684619	-0.309351	-0.204022	-0.820283	-0.473837	4.41902	-2.11099	0.812959	-0.886374	-2.31237	-0.764186	0.160979	0.925952	0.426711	0.871731	-0.812233	-1.28879	-0.19389	0.238089		0.0166377	-0.300529	-0.603921	-0.00131488	-0.0794996	2.64623	-0.351153	0.100416
-1.43296		-0.62575	-0.0280359	-0.140241	-0.0971975	0.199266	-0.509614	1.48398	-0.100712	-2.02552	-0.268103	-0.329034	-0.560505	-0.0242377	-0.26167	-0.295529	0.181979	-0.765222	-0.115219	0.645526		-0.700935	-0.305446	-0.211254	-0.836822	-0.47196	4.45456	-2.12917	0.77503	-0.887746	-2.31851	-0.77655	0.159137	0.977055	0.441208	0.890197	-0.795548	-1.1914	-0.263746	0.324473		0.0326804	-0.296881	-0.638356	0.00924962	-0.0767305	2.59987	-0.383812	0.172205
-1.42476		-0.641602	-0.07595	-0.0969767	-0.120964	0.203354	-0.482344	1.41526	-0.12831	-2.04769	-0.294606	-0.279114	-0.553917	0.0101724	-0.236072	-0.259273	0.199751	-0.768108	-0.0903218	0.627287		-0.699129	-0.328802	-0.222848	-0.844743	-0.459505	4.50577	-2.14637	0.740331	-0.885236	-2.32705	-0.80856	0.17926	1.03112	0.470902	0.896194	-0.791022	-1.12954	-0.327956	0.396354		0.0373564	-0.302154	-0.661798	0.00657072	-0.0757701	2.56176	-0.412178	0.231111
-1.41656		-0.653844	-0.10607	-0.0378827	-0.141848	0.208334	-0.493386	1.34881	-0.169104	-2.06362	-0.320417	-0.258443	-0.560644	0.0481675	-0.217941	-0.268964	0.207712	-0.784608	-0.0541545	0.624033		-0.684317	-0.373647	-0.233304	-0.858314	-0.443046	4.56701	-2.15495	0.713552	-0.906078	-2.32694	-0.85111	0.213694	1.07986	0.50701	0.90364	-0.800703	-1.12441	-0.36441	0.439164		0.0334276	-0.310088	-0.653108	-0.0202538	-0.0689615	2.53057	-0.42052	0.266188
-1.40836		-0.65806	-0.125588	0.00913593	-0.149535	0.218853	-0.535472	1.29509	-0.212161	-2.07174	-0.327835	-0.274629	-0.589978	0.0911567	-0.189547	-0.29191	0.212431	-0.777061	-0.0222096	0.62361		-0.656733	-0.420977	-0.229671	-0.888708	-0.429789	4.62979	-2.15771	0.686424	-0.959612	-2.31438	-0.893093	0.251606	1.11849	0.527678	0.919311	-0.813154	-1.17717	-0.376834	0.454607		0.0317205	-0.324009	-0.619498	-0.0621567	-0.0597573	2.50787	-0.410191	0.293354
-1.40016		-0.655489	-0.139639	0.0338381	-0.137964	0.22557	-0.571944	1.25812	-0.24406	-2.0671	-0.314215	-0.31168	-0.639461	0.134659	-0.137832	-0.28905	0.228154	-0.725324	-0.0102962	0.608469		-0.614771	-0.45305	-0.212005	-0.930156	-0.41728	4.68857	-2.16108	0.648907	-1.02897	-2.29847	-0.932744	0.286676	1.15035	0.518055	0.935086	-0.813253	-1.26803	-0.38689	0.460684		0.0345247	-0.349928	-0.59378	-0.0973532	-0.0530255	2.49559	-0.395877	0.335396
-1.39196		-0.655497	-0.1451	0.0498796	-0.11585	0.208622	-0.584521	1.23397	-0.254695	-2.0504	-0.297506	-0.343168	-0.693597	0.167993	-0.0765326	-0.255925	0.256493	-0.654075	-0.0204251	0.579422		-0.561558	-0.468479	-0.197309	-0.963802	-0.400637	4.73721	-2.1641	0.602427	-1.08844	-2.28945	-0.975509	0.324832	1.18229	0.485098	0.941037	-0.800711	-1.3741	-0.40879	0.477894		0.0335698	-0.384196	-0.599305	-0.113512	-0.0451827	2.49207	-0.383634	0.396566
-1.38376		-0.666622	-0.136653	0.0751258	-0.0969492	0.160269	-0.593845	1.21105	-0.237504	-2.02995	-0.298796	-0.356143	-0.739586	0.181536	-0.0347594	-0.22329	0.285486	-0.606838	-0.040605	0.55622		-0.50762	-0.479418	-0.205625	-0.975051	-0.383739	4.77409	-2.15925	0.560411	-1.12531	-2.2821	-1.02296	0.372544	1.21706	0.45	0.938019	-0.787388	-1.47347	-0.433687	0.510682		0.0231334	-0.409862	-0.626607	-0.116831	-0.0293364	2.49071	-0.370506	0.461876
-1.37556		-0.687119	-0.117162	0.111673	-0.0875986	0.0957435	-0.625461	1.17473	-0.19213	-2.01636	-0.32064	-0.362704	-0.781616	0.180755	-0.0259912	-0.224177	0.305039	-0.609914	-0.0570038	0.561223		-0.471194	-0.49537	-0.239414	-0.967289	-0.381342	4.80654	-2.1416	0.535829	-1.1491	-2.25828	-1.06596	0.422185	1.25197	0.426065	0.936578	-0.781264	-1.54581	-0.442415	0.55048		0.00699188	-0.408819	-0.64423	-0.120922	-0.00646077	2.48238	-0.353915	0.519079
-1.36736		-0.702961	-0.09984	0.142591	-0.0839668	0.0397804	-0.670364	1.12018	-0.128595	-2.01089	-0.344996	-0.384135	-0.828941	0.185741	-0.030235	-0.26038	0.3145	-0.649841	-0.0667517	0.59663		-0.46561	-0.51665	-0.277078	-0.956242	-0.409858	4.84558	-2.11419	0.524841	-1.17743	-2.20784	-1.09014	0.455695	1.28534	0.407658	0.943596	-0.773539	-1.57507	-0.428877	0.589039		-0.00981621	-0.383091	-0.633978	-0.131374	0.0081308	2.46129	-0.344352	0.574659
-1.35916		-0.698844	-0.0922498	0.15539	-0.0797878	0.00305661	-0.694766	1.05229	-0.0703187	-2.0058	-0.356541	-0.425804	-0.886383	0.216162	-0.0108677	-0.300141	0.315494	-0.688825	-0.0787006	0.641208		-0.492407	-0.536376	-0.291626	-0.952225	-0.473703	4.89184	-2.08494	0.513378	-1.21591	-2.14483	-1.08811	0.463078	1.31938	0.384175	0.952537	-0.745041	-1.5603	-0.410299	0.621755		-0.0258293	-0.355225	-0.610066	-0.141272	-0.00940097	2.42788	-0.359159	0.643679
-1.35096		-0.672033	-0.0910814	0.156375	-0.075731	-0.0241886	-0.679126	0.983575	-0.036372	-1.99662	-0.357357	-0.471392	-0.943812	0.271992	0.0484755	-0.311793	0.302622	-0.707274	-0.0986094	0.67273		-0.536759	-0.550002	-0.276493	-0.948963	-0.555753	4.9416	-2.05907	0.496555	-1.25385	-2.09731	-1.06296	0.450779	1.35557	0.355549	0.950429	-0.683317	-1.51524	-0.406557	0.64568		-0.0476394	-0.346183	-0.602977	-0.141787	-0.0690024	2.38807	-0.401079	0.729468
-1.34276		-0.636675	-0.0867351	0.161373	-0.0782872	-0.0562923	-0.639168	0.926242	-0.0336484	-1.98959	-0.360204	-0.50342	-0.98523	0.336884	0.133228	-0.29811	0.267187	-0.718773	-0.123023	0.684861		-0.576769	-0.559979	-0.2492	-0.931766	-0.629009	4.98934	-2.03338	0.479252	-1.27948	-2.07786	-1.01781	0.436398	1.39096	0.330124	0.933636	-0.597561	-1.46944	-0.417522	0.65301		-0.079313	-0.355259	-0.619757	-0.137717	-0.151988	2.34773	-0.449075	0.815894
-1.33456		-0.609433	-0.0750413	0.175066	-0.0915804	-0.0878833	-0.61109	0.883824	-0.0509294	-1.99892	-0.377901	-0.518728	-1.00655	0.389522	0.217337	-0.287373	0.208451	-0.737385	-0.139575	0.684293		-0.600599	-0.570894	-0.232926	-0.895351	-0.67847	5.03121	-2.00312	0.466416	-1.29495	-2.07015	-0.949367	0.433881	1.42165	0.313962	0.91253	-0.5117	-1.45005	-0.426549	0.635293		-0.111946	-0.360526	-0.633699	-0.139833	-0.22526	2.30654	-0.480058	0.880466
-1.32636		-0.594581	-0.0636651	0.185342	-0.11151	-0.10164	-0.613816	0.851391	-0.0718374	-2.03106	-0.410357	-0.52883	-1.01764	0.420168	0.293035	-0.297599	0.145838	-0.746912	-0.139664	0.676483		-0.617164	-0.580154	-0.235582	-0.850337	-0.706709	5.06833	-1.96859	0.454565	-1.31745	-2.04769	-0.851905	0.440673	1.45076	0.301119	0.900191	-0.443328	-1.46257	-0.421558	0.5973		-0.128944	-0.343534	-0.615423	-0.146304	-0.267624	2.25853	-0.48779	0.915768
-1.31816		-0.581666	-0.0649575	0.180313	-0.130057	-0.088567	-0.63569	0.82205	-0.0918517	-2.076	-0.440691	-0.544669	-1.02658	0.434871	0.381185	-0.316985	0.105391	-0.719964	-0.128001	0.655387		-0.633535	-0.582109	-0.243759	-0.81123	-0.727931	5.10177	-1.93266	0.432335	-1.35493	-2.0021	-0.726015	0.449111	1.48807	0.276832	0.897191	-0.392951	-1.4931	-0.409315	0.55574		-0.119156	-0.311555	-0.56297	-0.142416	-0.285983	2.2005	-0.483833	0.936169
-1.30996		-0.556808	-0.0773777	0.166135	-0.138737	-0.0626851	-0.651444	0.790861	-0.116301	-2.11501	-0.449313	-0.56388	-1.03125	0.442305	0.504697	-0.31326	0.101289	-0.653029	-0.119932	0.61244		-0.640809	-0.576709	-0.242025	-0.779993	-0.753842	5.13272	-1.89494	0.394915	-1.39454	-1.94813	-0.580642	0.460537	1.54026	0.231622	0.889314	-0.348507	-1.52447	-0.405213	0.523615		-0.0860368	-0.287239	-0.503167	-0.117184	-0.30367	2.137	-0.483679	0.961797
-1.30176		-0.518496	-0.0838956	0.161124	-0.136663	-0.0497644	-0.649827	0.753516	-0.147138	-2.13559	-0.433961	-0.580617	-1.02491	0.444615	0.658706	-0.273592	0.1248	-0.581278	-0.124838	0.556059		-0.623557	-0.57061	-0.22976	-0.746167	-0.786106	5.16652	-1.85056	0.350892	-1.41757	-1.90166	-0.424312	0.48303	1.60395	0.169407	0.862307	-0.300284	-1.55131	-0.410022	0.503684		-0.0488425	-0.281604	-0.461481	-0.0783998	-0.333021	2.07497	-0.49283	0.996776
-1.29356		-0.475758	-0.0693502	0.172934	-0.134154	-0.0620641	-0.641488	0.710375	-0.177058	-2.139	-0.412037	-0.599316	-1.00764	0.441743	0.810854	-0.221296	0.146237	-0.544311	-0.139892	0.510288		-0.577259	-0.57059	-0.216456	-0.702552	-0.825182	5.20548	-1.79497	0.311118	-1.42294	-1.8585	-0.254607	0.523442	1.67009	0.102681	0.817328	-0.249592	-1.58929	-0.405507	0.487748		-0.0290663	-0.286872	-0.435114	-0.0516089	-0.361087	2.01654	-0.50279	1.02669
-1.28536		-0.437482	-0.0332723	0.189628	-0.140961	-0.0900656	-0.642714	0.663778	-0.195928	-2.13727	-0.395342	-0.633729	-0.990567	0.437867	0.933655	-0.191074	0.1326	-0.546161	-0.155787	0.492742		-0.521421	-0.572665	-0.206879	-0.655581	-0.875108	5.2411	-1.73221	0.281093	-1.43071	-1.80086	-0.0597423	0.576456	1.73254	0.0438331	0.769838	-0.200359	-1.6553	-0.375918	0.4639		-0.0339137	-0.289339	-0.403096	-0.0546537	-0.370916	1.95921	-0.5061	1.03642
-1.27716		-0.402873	0.00749662	0.190121	-0.157329	-0.118322	-0.650695	0.620457	-0.197148	-2.14149	-0.376592	-0.68898	-0.984028	0.440219	1.02805	-0.18968	0.0685891	-0.557153	-0.166876	0.498122		-0.482789	-0.563856	-0.196031	-0.619349	-0.933008	5.2609	-1.67218	0.259153	-1.45662	-1.72136	0.166866	0.624424	1.79066	-0.00414344	0.733448	-0.1491	-1.75137	-0.326685	0.425032		-0.0556877	-0.288543	-0.358733	-0.0823035	-0.359641	1.90109	-0.500458	1.03112
-1.26896		-0.367782	0.0341949	0.167053	-0.171318	-0.14289	-0.647964	0.587945	-0.183507	-2.14974	-0.343728	-0.751311	-0.985135	0.450035	1.11827	-0.196007	-0.0281257	-0.552793	-0.179964	0.501122		-0.4706	-0.539313	-0.176916	-0.59799	-0.986558	5.25563	-1.61967	0.238568	-1.48768	-1.63444	0.415036	0.655954	1.84304	-0.0461342	0.706103	-0.0877691	-1.86593	-0.280933	0.374344		-0.0811183	-0.29628	-0.317678	-0.113084	-0.339627	1.84386	-0.490294	1.03516
-1.26076		-0.334205	0.0420792	0.134322	-0.173204	-0.169964	-0.628565	0.566011	-0.157445	-2.15393	-0.302699	-0.796034	-0.983123	0.454749	1.2192	-0.188916	-0.119768	-0.542509	-0.201722	0.482369		-0.479411	-0.509164	-0.152766	-0.578754	-1.02331	5.2239	-1.5689	0.215231	-1.4944	-1.56168	0.661203	0.674675	1.88453	-0.084776	0.673944	-0.0139387	-1.98242	-0.258435	0.320453		-0.102277	-0.315908	-0.29975	-0.12971	-0.323887	1.79017	-0.484824	1.06797
-1.25256		-0.307579	0.0390664	0.10932	-0.166557	-0.205738	-0.608331	0.546864	-0.115394	-2.15193	-0.272247	-0.809871	-0.962967	0.437669	1.31912	-0.176638	-0.179169	-0.5626	-0.22616	0.447464		-0.508264	-0.488916	-0.135794	-0.546497	-1.04245	5.17281	-1.51124	0.194685	-1.46599	-1.50876	0.887117	0.693441	1.91094	-0.11492	0.630761	0.0609345	-2.08195	-0.257671	0.277494		-0.119544	-0.327946	-0.30174	-0.130455	-0.313088	1.73886	-0.487001	1.12468
-1.24436		-0.285628	0.0337065	0.0928327	-0.166985	-0.241859	-0.61015	0.525897	-0.0603492	-2.15252	-0.266809	-0.802745	-0.918837	0.398657	1.3977	-0.185324	-0.212126	-0.632921	-0.237371	0.415125		-0.561547	-0.485098	-0.133847	-0.500841	-1.05659	5.10914	-1.4454	0.183458	-1.42142	-1.45869	1.09496	0.718648	1.92604	-0.131885	0.586787	0.117988	-2.15018	-0.25966	0.251582		-0.131674	-0.309288	-0.293478	-0.127535	-0.299081	1.68641	-0.488821	1.18453
-1.23616		-0.252947	0.0302256	0.070287	-0.182924	-0.258201	-0.676437	0.502439	-0.00465646	-2.16794	-0.283212	-0.795185	-0.860069	0.353397	1.45251	-0.2226	-0.235536	-0.726584	-0.228115	0.393664		-0.644098	-0.488614	-0.139998	-0.45596	-1.08054	5.0357	-1.38199	0.185191	-1.38788	-1.38971	1.3017	0.743996	1.94	-0.139737	0.555905	0.150052	-2.17946	-0.251971	0.235824		-0.130217	-0.255751	-0.245738	-0.129131	-0.283156	1.6317	-0.480259	1.23372
-1.22796		-0.192683	0.0288605	0.0328819	-0.208501	-0.248329	-0.706815	0.479023	0.0352975	-2.20079	-0.307253	-0.798897	-0.800181	0.321174	1.50532	-0.266573	-0.253239	-0.791526	-0.20844	0.372699		-0.748814	-0.484513	-0.140574	-0.42433	-1.11092	4.96165	-1.33504	0.194994	-1.37325	-1.29879	1.51822	0.755648	1.96062	-0.152551	0.537332	0.17123	-2.17182	-0.239495	0.220506		-0.11097	-0.191414	-0.162305	-0.130897	-0.277182	1.57756	-0.461522	1.27676
-1.21976		-0.0991002	0.0298969	-0.0103761	-0.234036	-0.226977	-0.672563	0.459528	0.0494304	-2.24311	-0.330618	-0.805672	-0.741454	0.306493	1.57805	-0.290009	-0.260541	-0.796188	-0.197903	0.337627		-0.85157	-0.467315	-0.130164	-0.403775	-1.13029	4.89767	-1.30754	0.202502	-1.36087	-1.20565	1.73456	0.754441	1.98643	-0.179481	0.515673	0.200953	-2.1497	-0.238312	0.203487		-0.0799066	-0.149002	-0.0737207	-0.122775	-0.290562	1.52874	-0.444839	1.3214
-1.21156		0.0163636	0.0359291	-0.040779	-0.257306	-0.21557	-0.594798	0.445657	0.0428818	-2.28727	-0.360545	-0.799055	-0.679592	0.296243	1.66622	-0.289507	-0.259272	-0.749475	-0.20583	0.285893		-0.927219	-0.442532	-0.121903	-0.381887	-1.12276	4.85492	-1.28931	0.200366	-1.33223	-1.13264	1.92651	0.754568	2.00744	-0.214256	0.478255	0.246255	-2.14381	-0.255755	0.187362		-0.0495135	-0.139722	-0.0068246	-0.098982	-0.315918	1.48937	-0.444438	1.35839
-1.20336		0.135239	0.0436991	-0.0517056	-0.285258	-0.221658	-0.527039	0.438861	0.0308351	-2.3342	-0.404587	-0.774699	-0.615597	0.276833	1.73897	-0.288713	-0.260551	-0.687826	-0.2242	0.233465		-0.970261	-0.415944	-0.134443	-0.352678	-1.0863	4.83782	-1.26789	0.187564	-1.28885	-1.08183	2.07773	0.769684	2.01423	-0.24351	0.432037	0.293343	-2.17628	-0.279155	0.173465		-0.026561	-0.143603	0.0433676	-0.0626963	-0.329121	1.4603	-0.458234	1.36708
-1.19516		0.245061	0.0440503	-0.0555571	-0.320621	-0.235157	-0.501656	0.442899	0.0245701	-2.38377	-0.453435	-0.748424	-0.562762	0.24994	1.77497	-0.308441	-0.270819	-0.639323	-0.243834	0.19306		-0.991702	-0.388996	-0.16991	-0.324308	-1.03377	4.83612	-1.23947	0.163513	-1.24477	-1.03269	2.19214	0.804474	2.00802	-0.263562	0.396716	0.322636	-2.24806	-0.286927	0.156763		-0.00701177	-0.134324	0.102658	-0.0240273	-0.307823	1.43796	-0.47224	1.33993
-1.18696		0.346785	0.0308957	-0.0675575	-0.354484	-0.243687	-0.502635	0.45661	0.0256839	-2.42762	-0.486015	-0.737802	-0.539361	0.228333	1.78617	-0.338234	-0.281142	-0.603314	-0.263975	0.164778		-1.013	-0.35923	-0.20961	-0.310012	-0.983902	4.82326	-1.20979	0.128936	-1.21065	-0.964974	2.28222	0.855064	2.00139	-0.283091	0.381383	0.328129	-2.33805	-0.271008	0.135068		0.0187429	-0.106758	0.181833	0.0118103	-0.254989	1.4149	-0.476999	1.29465
-1.17876		0.448299	0.00934776	-0.0886588	-0.375737	-0.251974	-0.490891	0.472125	0.0317697	-2.45024	-0.487315	-0.744545	-0.546385	0.220014	1.80344	-0.350467	-0.274058	-0.56207	-0.28804	0.141785		-1.045	-0.327411	-0.23241	-0.313236	-0.946348	4.7742	-1.18371	0.0887177	-1.18241	-0.879945	2.35026	0.913787	2.00755	-0.310851	0.373556	0.321596	-2.4169	-0.243133	0.118325		0.0503144	-0.0825012	0.257545	0.0451699	-0.195035	1.385	-0.470887	1.25909
-1.17056		0.552384	-0.00483334	-0.102011	-0.385016	-0.276031	-0.454252	0.480829	0.0390825	-2.44485	-0.465608	-0.754022	-0.56594	0.225316	1.84312	-0.333494	-0.244521	-0.514355	-0.318059	0.12301		-1.08186	-0.299669	-0.234894	-0.325068	-0.920534	4.67889	-1.15636	0.0535768	-1.14849	-0.795081	2.3863	0.977833	2.02845	-0.344063	0.351874	0.316974	-2.47012	-0.222293	0.120048		0.0766788	-0.0834471	0.296006	0.073877	-0.152792	1.34772	-0.45521	1.2454
-1.16236		0.652737	0.00198845	-0.0941958	-0.392946	-0.320251	-0.417621	0.479603	0.0548839	-2.42497	-0.44418	-0.752068	-0.579928	0.23519	1.88787	-0.306389	-0.20846	-0.482203	-0.349386	0.119154		-1.11551	-0.279646	-0.233219	-0.334647	-0.902017	4.5516	-1.1189	0.0343769	-1.10748	-0.72083	2.38163	1.04153	2.05431	-0.372094	0.307184	0.31891	-2.50012	-0.216102	0.140676		0.0833357	-0.104066	0.286318	0.089089	-0.136176	1.30689	-0.433812	1.24184
-1.15416		0.742085	0.0282954	-0.0702347	-0.409622	-0.371068	-0.408668	0.470609	0.090472	-2.41404	-0.437884	-0.743037	-0.585067	0.242571	1.90409	-0.303259	-0.188399	-0.482347	-0.375386	0.145369		-1.15337	-0.260747	-0.242333	-0.341855	-0.887465	4.42092	-1.07121	0.0311443	-1.07792	-0.648435	2.34336	1.09189	2.07567	-0.389884	0.249698	0.323468	-2.51892	-0.217618	0.167927		0.0636607	-0.117138	0.249439	0.0824943	-0.136138	1.26587	-0.409261	1.23047
-1.14596		0.824752	0.0545511	-0.0482201	-0.438377	-0.406347	-0.426895	0.457655	0.1468	-2.42246	-0.44214	-0.744141	-0.590647	0.247531	1.87772	-0.339538	-0.196587	-0.49898	-0.391465	0.201694		-1.20857	-0.233402	-0.258126	-0.356266	-0.876553	4.30555	-1.02514	0.0282583	-1.07844	-0.564471	2.2884	1.11839	2.09345	-0.40056	0.194488	0.328846	-2.53795	-0.220734	0.184756		0.0269202	-0.10575	0.215192	0.0581478	-0.143897	1.22599	-0.387473	1.21074
-1.13776		0.912772	0.0642245	-0.0345893	-0.472495	-0.419587	-0.447976	0.439556	0.208535	-2.44095	-0.441702	-0.763971	-0.613322	0.252983	1.82695	-0.39536	-0.223968	-0.502056	-0.399184	0.26563		-1.28884	-0.196763	-0.266053	-0.383441	-0.865517	4.20386	-0.995632	0.0120237	-1.10779	-0.473316	2.22491	1.12146	2.11573	-0.40608	0.146127	0.340415	-2.5622	-0.232955	0.182004		-0.00754242	-0.0794694	0.19214	0.0382425	-0.161248	1.19017	-0.375403	1.19933
-1.12956		1.01445	0.0569085	-0.0181462	-0.502715	-0.428006	-0.455437	0.415798	0.256571	-2.45362	-0.426999	-0.789553	-0.66509	0.256542	1.7801	-0.43905	-0.250542	-0.485517	-0.398436	0.311736		-1.38822	-0.164255	-0.261057	-0.414981	-0.842546	4.10886	-0.987188	-0.0189094	-1.1411	-0.396676	2.14568	1.11012	2.14614	-0.404954	0.0990648	0.362036	-2.58882	-0.265604	0.163814		-0.0271882	-0.0598511	0.166369	0.0457575	-0.191148	1.16232	-0.374517	1.21058
-1.12136		1.12708	0.0509435	0.0160898	-0.522223	-0.453747	-0.45945	0.390646	0.280065	-2.45271	-0.402099	-0.7993	-0.747301	0.249659	1.7484	-0.459919	-0.260301	-0.473168	-0.38715	0.331282		-1.49205	-0.154039	-0.253498	-0.436332	-0.801313	4.01823	-0.990451	-0.052815	-1.15034	-0.348291	2.04335	1.10016	2.17878	-0.397437	0.0497918	0.386247	-2.61614	-0.319552	0.138873		-0.0302452	-0.0511755	0.128313	0.0821272	-0.227191	1.14271	-0.37626	1.23967
-1.11316		1.24109	0.0650874	0.0681645	-0.529953	-0.496217	-0.483751	0.368891	0.28719	-2.44532	-0.377985	-0.785919	-0.843879	0.22545	1.72134	-0.472149	-0.249013	-0.491698	-0.359547	0.337242		-1.59387	-0.16976	-0.258457	-0.444552	-0.750133	3.93749	-0.993316	-0.0724021	-1.13316	-0.316157	1.92832	1.1014	2.20682	-0.391792	0.00511973	0.401166	-2.63399	-0.379454	0.116197		-0.0223769	-0.0300306	0.0877716	0.128954	-0.261061	1.12659	-0.372986	1.26554
-1.10496		1.35354	0.101308	0.120803	-0.531415	-0.53565	-0.528283	0.352438	0.294731	-2.44285	-0.356044	-0.763147	-0.924027	0.190636	1.68763	-0.491384	-0.225116	-0.537216	-0.313502	0.348127		-1.69365	-0.193429	-0.278606	-0.455883	-0.704043	3.87025	-0.990928	-0.0715772	-1.11439	-0.273841	1.82654	1.11163	2.23318	-0.402657	-0.0238486	0.39992	-2.62608	-0.425506	0.105444		-0.00718409	0.0259227	0.0661412	0.164426	-0.290442	1.10867	-0.358696	1.27102
-1.09676		1.47119	0.148413	0.161528	-0.53388	-0.553901	-0.565051	0.339853	0.309342	-2.45066	-0.327869	-0.749895	-0.965423	0.163887	1.65545	-0.508602	-0.204276	-0.57714	-0.258489	0.367256		-1.78254	-0.203067	-0.303658	-0.490226	-0.669754	3.81329	-0.986322	-0.0600242	-1.11496	-0.208653	1.75693	1.12616	2.26625	-0.437213	-0.036519	0.389463	-2.5791	-0.451629	0.113444		0.016039	0.1097	0.0731054	0.182976	-0.322474	1.09001	-0.334158	1.25775
-1.08856		1.60089	0.197856	0.195615	-0.540891	-0.553648	-0.566615	0.327443	0.325466	-2.46763	-0.286776	-0.749352	-0.970135	0.156062	1.64156	-0.494085	-0.191834	-0.583458	-0.211584	0.387797		-1.84716	-0.191231	-0.327392	-0.549529	-0.637319	3.76449	-0.982241	-0.0513803	-1.13126	-0.134283	1.71279	1.14239	2.30662	-0.486591	-0.0472718	0.388469	-2.4973	-0.469411	0.138145		0.0426679	0.188757	0.0923571	0.193667	-0.36483	1.077	-0.308313	1.23802
-1.08036		1.73615	0.249463	0.236959	-0.551657	-0.556998	-0.536523	0.312467	0.336065	-2.49017	-0.236697	-0.752042	-0.950813	0.160801	1.65129	-0.436708	-0.177537	-0.566	-0.186395	0.407187		-1.88059	-0.17032	-0.356386	-0.615379	-0.593517	3.72941	-0.976351	-0.0535793	-1.14355	-0.0752746	1.66793	1.16147	2.34273	-0.532265	-0.0703116	0.409707	-2.407	-0.492133	0.171557		0.0576899	0.234655	0.0976283	0.20418	-0.411908	1.07143	-0.292003	1.21577
-1.07216		1.86003	0.301287	0.285933	-0.565406	-0.580153	-0.461036	0.297205	0.341945	-2.51563	-0.192479	-0.751118	-0.918525	0.16438	1.66983	-0.356524	-0.155145	-0.557057	-0.182039	0.434758		-1.89049	-0.158561	-0.400138	-0.668449	-0.541698	3.70996	-0.963146	-0.0707967	-1.14175	-0.040406	1.60043	1.18333	2.36293	-0.560434	-0.102779	0.446691	-2.34219	-0.521344	0.200384		0.0490791	0.245545	0.0801331	0.210411	-0.448682	1.06627	-0.289062	1.17963
-1.06396		1.95664	0.344008	0.324527	-0.579036	-0.616314	-0.426216	0.279886	0.353166	-2.5406	-0.16165	-0.754063	-0.885865	0.161948	1.67898	-0.285665	-0.132184	-0.577255	-0.188296	0.481965		-1.89796	-0.162574	-0.453736	-0.70884	-0.503347	3.69452	-0.942054	-0.102068	-1.13729	-0.0153791	1.50992	1.20047	2.36899	-0.57012	-0.128243	0.479935	-2.31459	-0.548514	0.216137		0.0196396	0.244149	0.0556799	0.207083	-0.468722	1.05205	-0.291198	1.11799
-1.05576		2.02563	0.365625	0.333014	-0.587814	-0.648869	-0.415039	0.256169	0.37513	-2.55758	-0.134666	-0.772816	-0.867808	0.166288	1.67613	-0.234176	-0.120611	-0.614806	-0.199349	0.548471		-1.92076	-0.177499	-0.495982	-0.753485	-0.494491	3.66324	-0.921035	-0.146563	-1.14568	0.0206155	1.41498	1.20003	2.37691	-0.572868	-0.138053	0.493583	-2.30748	-0.563683	0.222655		-0.0178538	0.247701	0.0446578	0.19572	-0.478248	1.02672	-0.282368	1.04111
-1.04756		2.08088	0.36755	0.310863	-0.585482	-0.671025	-0.390049	0.221045	0.399932	-2.55232	-0.0931029	-0.807323	-0.87162	0.191546	1.67815	-0.185708	-0.120762	-0.640269	-0.222257	0.61756		-1.95981	-0.199864	-0.506036	-0.815732	-0.511198	3.59929	-0.910371	-0.200743	-1.16171	0.075947	1.33312	1.18059	2.40386	-0.578893	-0.145515	0.487372	-2.29699	-0.568715	0.23135		-0.0510385	0.250847	0.0497179	0.183024	-0.49068	0.995671	-0.254972	0.981447
-1.03936		2.1344	0.367161	0.278436	-0.5709	-0.691043	-0.340911	0.173102	0.419825	-2.5156	-0.0343906	-0.84256	-0.890629	0.234742	1.69871	-0.122776	-0.122666	-0.642893	-0.260097	0.6718		-2.00617	-0.233035	-0.485899	-0.891569	-0.531429	3.50748	-0.912451	-0.251507	-1.16479	0.143046	1.26599	1.1511	2.4534	-0.586886	-0.174213	0.476023	-2.27383	-0.575416	0.250632		-0.0790677	0.236735	0.050676	0.172553	-0.511901	0.965752	-0.216458	0.967481
-1.03116		2.18638	0.380025	0.254523	-0.550201	-0.720393	-0.291091	0.117763	0.43814	-2.45156	0.0244899	-0.862639	-0.906147	0.276159	1.72756	-0.0580995	-0.118118	-0.642414	-0.299156	0.71213		-2.05499	-0.279646	-0.458906	-0.968034	-0.53425	3.41064	-0.91905	-0.282981	-1.14577	0.211894	1.20634	1.11733	2.51306	-0.587455	-0.231901	0.470831	-2.24988	-0.59163	0.279264		-0.107593	0.20296	0.0324488	0.161643	-0.532965	0.941704	-0.180063	0.997838
-1.02296		2.22814	0.405535	0.242699	-0.532292	-0.756581	-0.26722	0.0642187	0.464856	-2.37705	0.0580632	-0.86623	-0.909302	0.300096	1.73835	-0.0238752	-0.109733	-0.662403	-0.317734	0.749039		-2.10727	-0.332632	-0.447246	-1.04091	-0.515351	3.333	-0.920968	-0.292061	-1.11796	0.283736	1.1531	1.07435	2.56484	-0.57338	-0.301586	0.472504	-2.24054	-0.616175	0.300788		-0.1366	0.172378	0.00558398	0.145804	-0.539243	0.926539	-0.156557	1.04392
-1.01476		2.25656	0.42578	0.23235	-0.519589	-0.783028	-0.263322	0.0180571	0.506392	-2.30975	0.0579182	-0.864359	-0.904563	0.305747	1.71318	-0.0364391	-0.102527	-0.701545	-0.305857	0.789957		-2.17059	-0.375145	-0.452433	-1.11944	-0.482052	3.28739	-0.920145	-0.290477	-1.10759	0.36724	1.11268	1.01246	2.59657	-0.546014	-0.359775	0.479738	-2.24677	-0.645558	0.299586		-0.157717	0.174009	-0.00585156	0.129343	-0.529053	0.92322	-0.151212	1.07861
-1.00656		2.27971	0.42471	0.212886	-0.509021	-0.788103	-0.243724	-0.0211839	0.551849	-2.24982	0.040653	-0.869876	-0.898816	0.302742	1.66374	-0.0795415	-0.0940938	-0.736104	-0.276375	0.827354		-2.24372	-0.395699	-0.457186	-1.2129	-0.437924	3.27035	-0.9274	-0.29838	-1.12517	0.463432	1.08786	0.933526	2.60539	-0.51321	-0.398555	0.49751	-2.26439	-0.681019	0.276257		-0.163063	0.207838	0.0064086	0.121245	-0.513707	0.934314	-0.164495	1.09936
-0.99836		2.31116	0.405978	0.187132	-0.499206	-0.775657	-0.186869	-0.0551017	0.577651	-2.18141	0.0265468	-0.881241	-0.892903	0.296163	1.61836	-0.116112	-0.0763548	-0.74942	-0.251954	0.847333		-2.3143	-0.401217	-0.445544	-1.31596	-0.381449	3.26569	-0.95083	-0.324536	-1.15433	0.559461	1.06975	0.862046	2.59237	-0.477376	-0.42577	0.532568	-2.29548	-0.730087	0.2485		-0.149479	0.243711	0.0262377	0.129345	-0.506809	0.960329	-0.192892	1.11895
-0.99016		2.35183	0.390872	0.167849	-0.491523	-0.761579	-0.11119	-0.0836957	0.569769	-2.09018	0.021643	-0.88654	-0.886191	0.281729	1.59373	-0.12289	-0.045894	-0.753236	-0.242307	0.844319		-2.36834	-0.40941	-0.422203	-1.41095	-0.312529	3.26316	-0.985022	-0.357319	-1.1705	0.640279	1.04377	0.820821	2.55825	-0.433498	-0.445599	0.583291	-2.34181	-0.792672	0.236283		-0.12378	0.253655	0.0319681	0.152041	-0.509219	0.997962	-0.227458	1.14
-0.98196		2.38774	0.397329	0.163909	-0.486115	-0.756562	-0.054668	-0.103338	0.534188	-1.98131	0.0164165	-0.877308	-0.879518	0.258168	1.58027	-0.108636	-0.0114156	-0.775556	-0.242105	0.829206		-2.40038	-0.430027	-0.40647	-1.48786	-0.241902	3.26192	-1.01539	-0.377946	-1.16536	0.707276	1.00774	0.809701	2.50636	-0.380985	-0.447218	0.631329	-2.39767	-0.852134	0.249724		-0.0989942	0.241907	0.0266176	0.175376	-0.50632	1.04075	-0.253353	1.14532
-0.97376		2.40427	0.425024	0.170187	-0.477674	-0.753435	-0.0333514	-0.112855	0.490372	-1.87225	-0.000520539	-0.858336	-0.871479	0.23402	1.55956	-0.0953275	0.0130517	-0.822437	-0.245483	0.817387		-2.41379	-0.45472	-0.412394	-1.5587	-0.187686	3.26313	-1.03137	-0.383852	-1.14914	0.779796	0.976955	0.80755	2.44674	-0.331086	-0.419133	0.65577	-2.44296	-0.885884	0.281636		-0.0843426	0.236517	0.0354783	0.182866	-0.484365	1.08155	-0.263094	1.11912
-0.96556		2.39872	0.460002	0.175267	-0.463324	-0.73371	-0.0272116	-0.121949	0.457715	-1.77552	-0.0288899	-0.843917	-0.851661	0.223476	1.52828	-0.0871351	0.0219128	-0.871645	-0.257644	0.815631		-2.41864	-0.463363	-0.434593	-1.64933	-0.159507	3.26174	-1.03264	-0.388333	-1.13699	0.873562	0.967398	0.796071	2.39225	-0.297961	-0.366771	0.651748	-2.45516	-0.885944	0.320571		-0.0788762	0.253714	0.0755924	0.172184	-0.447198	1.11695	-0.259902	1.06977
-0.95736		2.3821	0.487428	0.174229	-0.450147	-0.68852	-0.00535896	-0.141979	0.44365	-1.68327	-0.0578707	-0.84396	-0.801418	0.234982	1.50418	-0.0644925	0.0235784	-0.894028	-0.290393	0.816066		-2.419	-0.444354	-0.455482	-1.77399	-0.147463	3.25068	-1.02297	-0.410409	-1.13131	0.980859	0.975167	0.7749	2.34837	-0.286335	-0.313271	0.633214	-2.43209	-0.862359	0.360541		-0.0767039	0.272666	0.135511	0.157165	-0.411321	1.14849	-0.254216	1.02555
-0.949159		2.365	0.510575	0.178673	-0.44803	-0.628659	0.0365679	-0.177711	0.436715	-1.57772	-0.0831606	-0.856065	-0.722818	0.26323	1.50382	-0.0094974	0.0325868	-0.884241	-0.34961	0.80483		-2.41529	-0.40659	-0.463181	-1.91801	-0.135109	3.22702	-1.00465	-0.457187	-1.12121	1.07741	0.976271	0.758549	2.30697	-0.282799	-0.282391	0.616983	-2.40074	-0.835863	0.396018		-0.0740921	0.258338	0.187433	0.155617	-0.389236	1.17846	-0.255088	1.0048
-0.940959		2.34592	0.544488	0.201757	-0.458734	-0.573987	0.0751006	-0.222678	0.424469	-1.45321	-0.115035	-0.870311	-0.643966	0.290763	1.51707	0.0657804	0.0546337	-0.867651	-0.424093	0.777207		-2.41457	-0.371323	-0.462443	-2.04906	-0.116173	3.20327	-0.980717	-0.519325	-1.10039	1.14919	0.946742	0.752723	2.25477	-0.267432	-0.279522	0.610488	-2.39157	-0.82032	0.418512		-0.0783483	0.20254	0.210824	0.173069	-0.375631	1.20396	-0.266728	0.997832
-0.932759		2.31399	0.59819	0.240581	-0.472128	-0.538678	0.0935833	-0.266617	0.398497	-1.31781	-0.16746	-0.882417	-0.596108	0.307968	1.51488	0.116685	0.0807079	-0.8725	-0.495439	0.738699		-2.42759	-0.3528	-0.464104	-2.14666	-0.103451	3.19006	-0.958459	-0.586558	-1.07838	1.20736	0.884014	0.746623	2.18882	-0.235129	-0.289244	0.60495	-2.42185	-0.815341	0.417717		-0.0971427	0.132105	0.210993	0.197539	-0.352708	1.21668	-0.287156	0.981123
-0.924559		2.26323	0.662989	0.278092	-0.473728	-0.519859	0.104274	-0.305666	0.359765	-1.18061	-0.246525	-0.895882	-0.588635	0.321091	1.47837	0.107476	0.0941671	-0.89714	-0.55084	0.69435		-2.45576	-0.349342	-0.469508	-2.21835	-0.115309	3.17954	-0.948301	-0.657468	-1.06891	1.27428	0.808842	0.726279	2.12152	-0.199984	-0.293851	0.587925	-2.48133	-0.815112	0.386409		-0.126891	0.0813631	0.206724	0.217933	-0.313512	1.21135	-0.314431	0.946718
-0.916359		2.20068	0.720722	0.302622	-0.453514	-0.510466	0.134932	-0.348876	0.316566	-1.04073	-0.339755	-0.914866	-0.608528	0.343977	1.41828	0.0442241	0.0876039	-0.914773	-0.59145	0.641388		-2.48943	-0.348487	-0.468435	-2.28724	-0.150034	3.15123	-0.954243	-0.732821	-1.07527	1.35816	0.747651	0.688941	2.06763	-0.180171	-0.290701	0.55951	-2.53936	-0.817696	0.329783		-0.155815	0.0591422	0.206855	0.238266	-0.273947	1.19233	-0.347244	0.913972
-0.908159		2.14078	0.759212	0.32259	-0.41455	-0.508734	0.189725	-0.404837	0.277322	-0.893039	-0.422229	-0.9344	-0.635759	0.381275	1.36226	-0.0371541	0.0656963	-0.908868	-0.626987	0.570437		-2.50576	-0.345342	-0.452789	-2.36602	-0.18292	3.09056	-0.967782	-0.806608	-1.08368	1.44621	0.712707	0.649613	2.02859	-0.179349	-0.289764	0.5334	-2.57322	-0.823345	0.262829		-0.175964	0.0451074	0.203852	0.267894	-0.255597	1.16965	-0.388029	0.909326
-0.899959		2.09229	0.780581	0.357414	-0.369258	-0.514386	0.236816	-0.470195	0.244935	-0.740453	-0.477678	-0.940823	-0.656402	0.418589	1.32202	-0.105567	0.0417959	-0.888525	-0.662411	0.479355		-2.49104	-0.345882	-0.430345	-2.44744	-0.190874	3.00137	-0.974674	-0.862698	-1.08112	1.52404	0.699637	0.629425	1.99286	-0.181842	-0.296426	0.525746	-2.58773	-0.831227	0.194529		-0.187834	0.0210054	0.184703	0.307284	-0.264553	1.14849	-0.443512	0.93539
-0.891759		2.04799	0.790846	0.41402	-0.333336	-0.518544	0.239735	-0.533636	0.221183	-0.597743	-0.506371	-0.928163	-0.665339	0.434643	1.28325	-0.162411	0.0252494	-0.880648	-0.686126	0.385853		-2.45708	-0.353681	-0.418217	-2.51908	-0.175668	2.90588	-0.967763	-0.883817	-1.07221	1.59392	0.6992	0.634357	1.94975	-0.168897	-0.299425	0.541942	-2.60286	-0.836442	0.123048		-0.196319	-0.00342129	0.149696	0.348133	-0.288324	1.1258	-0.515726	0.966146
-0.883559		1.99577	0.789452	0.477214	-0.316979	-0.50787	0.199645	-0.582207	0.205386	-0.480728	-0.515681	-0.905157	-0.664172	0.422879	1.22613	-0.223654	0.0138163	-0.896257	-0.6826	0.317279		-2.4278	-0.35969	-0.423917	-2.57922	-0.161088	2.82237	-0.952186	-0.867132	-1.07516	1.66933	0.708683	0.655829	1.9006	-0.140722	-0.279058	0.572831	-2.6342	-0.832558	0.0414565		-0.199577	-0.00338258	0.118516	0.383595	-0.31167	1.09856	-0.594616	0.971256
-0.875359		1.93225	0.775712	0.530575	-0.316283	-0.474284	0.153543	-0.613949	0.188207	-0.390149	-0.509722	-0.885428	-0.660934	0.395585	1.1552	-0.287934	0.00143843	-0.915226	-0.6504	0.287438		-2.41336	-0.349411	-0.438379	-2.63599	-0.170463	2.74953	-0.940497	-0.826221	-1.09817	1.75476	0.727414	0.688385	1.85419	-0.116705	-0.230079	0.605296	-2.67444	-0.820271	-0.0518489		-0.187668	0.0308094	0.109993	0.419652	-0.337552	1.07016	-0.666497	0.941482
-0.867159		1.86586	0.758866	0.575352	-0.32001	-0.424341	0.134233	-0.637882	0.1553	-0.312673	-0.492594	-0.872152	-0.660887	0.368579	1.09831	-0.329018	-0.0116521	-0.910713	-0.604842	0.288402		-2.39992	-0.319081	-0.448819	-2.69481	-0.204129	2.67585	-0.939216	-0.778535	-1.12797	1.83678	0.746723	0.738923	1.81377	-0.116004	-0.169832	0.632027	-2.70283	-0.808778	-0.14191		-0.158414	0.0753354	0.119063	0.468252	-0.380313	1.04785	-0.718727	0.892724
-0.858959		1.8046	0.758676	0.6249	-0.32016	-0.37693	0.135673	-0.663151	0.0927999	-0.232533	-0.474097	-0.859267	-0.657369	0.345404	1.08217	-0.32707	-0.0178558	-0.880991	-0.568467	0.297107		-2.36198	-0.283952	-0.453067	-2.74993	-0.24472	2.59218	-0.939009	-0.733817	-1.14072	1.89718	0.753221	0.818686	1.77288	-0.141352	-0.119804	0.649419	-2.71103	-0.805034	-0.202329		-0.123779	0.0908967	0.127606	0.532026	-0.444122	1.03552	-0.74654	0.846421
-0.850759		1.7468	0.789563	0.685087	-0.316283	-0.344588	0.1205	-0.690204	-0.000989155	-0.148271	-0.473084	-0.839456	-0.645353	0.316303	1.10381	-0.287006	-0.0158582	-0.851082	-0.549327	0.292707		-2.28987	-0.264401	-0.461271	-2.79235	-0.280778	2.49871	-0.922778	-0.689004	-1.12486	1.93149	0.744297	0.925216	1.7249	-0.181594	-0.0824863	0.653593	-2.70892	-0.803763	-0.219722		-0.0999812	0.0623965	0.13128	0.600014	-0.512782	1.02758	-0.753373	0.807574
-0.842558		1.68274	0.84128	0.742034	-0.30601	-0.325909	0.0655148	-0.715164	-0.108947	-0.0710672	-0.499236	-0.814007	-0.628363	0.272357	1.13377	-0.23596	-0.0154496	-0.845508	-0.536908	0.267904		-2.2043	-0.263556	-0.479172	-2.82312	-0.316268	2.40941	-0.88421	-0.636236	-1.09224	1.95334	0.735097	1.03216	1.67319	-0.226968	-0.0394368	0.64132	-2.70114	-0.787869	-0.20172		-0.0956368	0.0140155	0.149397	0.660392	-0.564046	1.01108	-0.744809	0.765563
-0.834358		1.60713	0.883887	0.774608	-0.284075	-0.310648	-0.00910667	-0.735878	-0.208995	-0.00916672	-0.543365	-0.792412	-0.620156	0.222112	1.14906	-0.196861	-0.0322645	-0.859063	-0.51992	0.222342		-2.13181	-0.265643	-0.494401	-2.85549	-0.360583	2.33628	-0.833162	-0.582141	-1.06061	1.98069	0.743633	1.1088	1.62909	-0.279219	0.0239646	0.614797	-2.67936	-0.744755	-0.173637		-0.105064	-0.0215279	0.203438	0.708239	-0.585976	0.975623	-0.726384	0.716892
-0.826158		1.52823	0.897217	0.776142	-0.243841	-0.290689	-0.0623526	-0.754715	-0.284891	0.0411721	-0.584859	-0.778733	-0.633482	0.179776	1.15277	-0.168803	-0.0690276	-0.862844	-0.501345	0.155661		-2.08316	-0.255566	-0.487672	-2.90151	-0.414729	2.27798	-0.78749	-0.541593	-1.03308	2.01655	0.768439	1.14974	1.60028	-0.340478	0.0963095	0.586341	-2.63113	-0.685218	-0.159906		-0.115185	-0.0352861	0.284654	0.753761	-0.585394	0.920968	-0.706002	0.677461
-0.817958		1.45982	0.888954	0.759646	-0.18703	-0.268487	-0.0779676	-0.775663	-0.332141	0.0886437	-0.610288	-0.768425	-0.670746	0.150689	1.16266	-0.139365	-0.112109	-0.840853	-0.489067	0.0699077		-2.05077	-0.233031	-0.455363	-2.95737	-0.464595	2.23158	-0.7561	-0.520355	-1.00028	2.04569	0.786327	1.17044	1.58413	-0.402817	0.150965	0.572217	-2.56454	-0.63691	-0.168046		-0.120988	-0.0494607	0.350638	0.813889	-0.576299	0.855806	-0.688967	0.667867
-0.809758		1.40911	0.881074	0.741411	-0.125183	-0.251606	-0.0785665	-0.796422	-0.355712	0.134842	-0.624889	-0.755262	-0.723249	0.127043	1.18481	-0.110865	-0.143978	-0.808397	-0.48291	-0.0258211		-2.01674	-0.211397	-0.413502	-3.00284	-0.497327	2.19908	-0.732024	-0.505641	-0.955902	2.05233	0.774532	1.18908	1.57022	-0.452479	0.178132	0.576438	-2.51621	-0.621355	-0.187987		-0.126416	-0.087602	0.368596	0.894215	-0.56647	0.789664	-0.67545	0.688194
-0.801558		1.36805	0.885947	0.728882	-0.0668646	-0.245703	-0.0947633	-0.810405	-0.364536	0.171128	-0.646544	-0.741659	-0.784172	0.0978337	1.20495	-0.105784	-0.156933	-0.790052	-0.47131	-0.117606		-1.97186	-0.202696	-0.385319	-3.01789	-0.5137	2.18545	-0.702981	-0.475581	-0.912292	2.04041	0.731903	1.20698	1.54964	-0.483829	0.196178	0.590488	-2.51822	-0.63621	-0.209554		-0.135877	-0.142461	0.348122	0.98125	-0.554805	0.725886	-0.667309	0.712783
-0.793358		1.32324	0.892274	0.717198	-0.0131347	-0.25067	-0.125403	-0.816895	-0.364421	0.186143	-0.682974	-0.736071	-0.850079	0.0597462	1.20395	-0.147373	-0.157271	-0.792758	-0.440386	-0.189769		-1.92426	-0.206532	-0.379722	-3.00311	-0.525809	2.19001	-0.664805	-0.417632	-0.894805	2.03212	0.677853	1.21289	1.52226	-0.504343	0.230982	0.601926	-2.56787	-0.661748	-0.228638		-0.1472	-0.180376	0.329328	1.05436	-0.539722	0.662401	-0.668261	0.713744
-0.785158		1.27071	0.879392	0.698301	0.0355478	-0.264335	-0.139771	-0.824095	-0.361044	0.182495	-0.722467	-0.743261	-0.91423	0.0221626	1.18452	-0.230294	-0.155081	-0.795065	-0.389676	-0.238553		-1.88191	-0.215669	-0.385818	-2.98009	-0.542898	2.20218	-0.621345	-0.343954	-0.91575	2.04625	0.632195	1.20337	1.49543	-0.527023	0.287248	0.606115	-2.63353	-0.679684	-0.246585		-0.150293	-0.181595	0.338533	1.10379	-0.524775	0.600386	-0.684808	0.689352
-0.776958		1.21921	0.841424	0.675293	0.0721283	-0.280468	-0.121876	-0.843774	-0.360388	0.173453	-0.746469	-0.753731	-0.966898	-0.00401524	1.17041	-0.314824	-0.152528	-0.771752	-0.330803	-0.271758		-1.84551	-0.224723	-0.38816	-2.96965	-0.562877	2.20764	-0.574818	-0.274506	-0.962403	2.07836	0.600007	1.19355	1.47428	-0.554785	0.345469	0.610719	-2.6827	-0.68848	-0.266014		-0.132845	-0.161038	0.363674	1.14114	-0.520418	0.549774	-0.721991	0.661968
-0.768758		1.17775	0.791055	0.661282	0.0875848	-0.294327	-0.0923444	-0.878435	-0.362234	0.169233	-0.744321	-0.748614	-0.996783	-0.0204871	1.18165	-0.359893	-0.14435	-0.724665	-0.27522	-0.302601		-1.81003	-0.23201	-0.383102	-2.97299	-0.572318	2.2123	-0.521037	-0.215926	-1.00801	2.10672	0.575346	1.20149	1.45404	-0.57832	0.387056	0.628476	-2.70123	-0.694736	-0.286584		-0.094985	-0.151994	0.371144	1.18389	-0.531754	0.521814	-0.774868	0.651043
-0.760558		1.14328	0.743553	0.666757	0.0800053	-0.303481	-0.0876346	-0.917749	-0.367154	0.167825	-0.720552	-0.716053	-1.00233	-0.0379374	1.21435	-0.35847	-0.130619	-0.68283	-0.22581	-0.338901		-1.77148	-0.234297	-0.37632	-2.97544	-0.564594	2.23982	-0.455643	-0.161444	-1.03324	2.11774	0.552726	1.23396	1.42271	-0.587136	0.416474	0.660236	-2.69882	-0.699244	-0.307213		-0.045668	-0.170486	0.348801	1.23587	-0.552048	0.516388	-0.827309	0.653669
-0.752358		1.10096	0.703558	0.687299	0.0582709	-0.303945	-0.117695	-0.947457	-0.375048	0.161535	-0.689662	-0.662325	-0.997636	-0.0693954	1.24364	-0.336776	-0.120484	-0.669311	-0.176113	-0.376953		-1.73254	-0.223961	-0.370813	-2.96606	-0.548871	2.31244	-0.384008	-0.10265	-1.03758	2.12002	0.530748	1.28213	1.37327	-0.580861	0.451826	0.692528	-2.68882	-0.69609	-0.330952		0.00659628	-0.19933	0.318631	1.28817	-0.569285	0.52199	-0.858831	0.651143
-0.744157		1.03777	0.666748	0.709269	0.0344285	-0.297164	-0.154088	-0.962042	-0.387081	0.149029	-0.662615	-0.608606	-1.00258	-0.115789	1.25063	-0.325007	-0.123198	-0.68198	-0.120406	-0.40461		-1.70571	-0.191779	-0.360003	-2.95055	-0.539567	2.43353	-0.320214	-0.0409647	-1.03497	2.12929	0.508888	1.33212	1.31199	-0.570276	0.499682	0.70643	-2.67588	-0.682717	-0.356619		0.060663	-0.212172	0.312963	1.33594	-0.57836	0.528747	-0.847797	0.632333
-0.735957		0.957711	0.631691	0.722479	0.0135122	-0.291505	-0.164875	-0.962599	-0.406632	0.139324	-0.643191	-0.572449	-1.02872	-0.166973	1.24282	-0.326711	-0.139328	-0.699261	-0.0596972	-0.416287		-1.69327	-0.138464	-0.336173	-2.94076	-0.541445	2.58249	-0.270946	0.00774635	-1.03141	2.14479	0.482518	1.37909	1.25166	-0.567756	0.545394	0.68986	-2.66191	-0.666595	-0.379147		0.120249	-0.208141	0.341553	1.38461	-0.584843	0.539274	-0.784764	0.607266
-0.727757		0.877738	0.612752	0.732386	-0.00309472	-0.297499	-0.155199	-0.955176	-0.43734	0.141744	-0.637061	-0.555126	-1.07586	-0.214511	1.24345	-0.323849	-0.156985	-0.704408	-0.00116406	-0.420782		-1.68574	-0.0767387	-0.304541	-2.93843	-0.545469	2.73033	-0.223862	0.0304295	-1.02228	2.14827	0.444354	1.42778	1.19673	-0.576651	0.569736	0.645599	-2.6543	-0.660272	-0.394895		0.184344	-0.211037	0.381892	1.44173	-0.595866	0.561582	-0.68107	0.593649
-0.719557		0.811257	0.626394	0.749778	-0.0157723	-0.320563	-0.161381	-0.944559	-0.475193	0.153424	-0.655517	-0.547393	-1.13042	-0.260714	1.26397	-0.311217	-0.164613	-0.703085	0.0534795	-0.433286		-1.67004	-0.0240712	-0.280934	-2.93482	-0.538656	2.8653	-0.154577	0.0264726	-1.00554	2.12559	0.393263	1.47208	1.1389	-0.592173	0.569998	0.586805	-2.6658	-0.666601	-0.406953		0.238424	-0.241913	0.40416	1.50243	-0.603927	0.594169	-0.562121	0.597251
-0.711357		0.757701	0.673539	0.774064	-0.0225668	-0.358881	-0.204295	-0.932858	-0.508829	0.159962	-0.706562	-0.545248	-1.17496	-0.309752	1.29393	-0.306724	-0.159379	-0.713071	0.105252	-0.466811		-1.64352	0.00820873	-0.27355	-2.92473	-0.522509	2.98815	-0.0485411	0.00574288	-0.991181	2.0866	0.343606	1.49228	1.07	-0.606758	0.56116	0.525304	-2.70998	-0.677249	-0.426086		0.26543	-0.292283	0.405107	1.54889	-0.589616	0.622402	-0.44944	0.607576
-0.703157		0.709262	0.730177	0.791507	-0.0192489	-0.401757	-0.265023	-0.920444	-0.520731	0.146062	-0.782244	-0.551817	-1.20024	-0.354924	1.31495	-0.32595	-0.147667	-0.740634	0.158687	-0.523436		-1.62056	0.0222695	-0.2742	-2.91436	-0.512254	3.10143	0.0830168	-0.0185136	-0.994391	2.05694	0.319359	1.46701	0.995204	-0.615211	0.555501	0.472487	-2.78048	-0.682298	-0.464564		0.26052	-0.327467	0.407861	1.56782	-0.545949	0.629733	-0.352618	0.612113
-0.694957		0.66499	0.764023	0.791533	-0.00484757	-0.440148	-0.303063	-0.906376	-0.499662	0.111088	-0.8528	-0.567156	-1.20871	-0.378851	1.32011	-0.361441	-0.137537	-0.765043	0.215604	-0.594077		-1.6213	0.031346	-0.265682	-2.91468	-0.516987	3.20475	0.211727	-0.0360706	-1.01968	2.05108	0.335001	1.39333	0.929243	-0.615368	0.548368	0.43901	-2.85435	-0.680916	-0.524234		0.234891	-0.324375	0.430764	1.56138	-0.487714	0.612429	-0.264423	0.612075
-0.686757		0.632885	0.762299	0.783785	0.0116781	-0.473372	-0.301878	-0.888232	-0.452812	0.0710776	-0.888026	-0.58298	-1.20791	-0.369376	1.32153	-0.39017	-0.130132	-0.755111	0.269866	-0.669101		-1.65068	0.0460623	-0.239387	-2.92751	-0.529582	3.30055	0.317885	-0.0460906	-1.05029	2.05899	0.380812	1.29273	0.88023	-0.604579	0.52372	0.431017	-2.90838	-0.681899	-0.596665		0.206235	-0.29588	0.45995	1.54641	-0.439068	0.581969	-0.175189	0.62149
-0.678557		0.619581	0.741552	0.790654	0.0155071	-0.50528	-0.285256	-0.86547	-0.398196	0.0399415	-0.880776	-0.588173	-1.20376	-0.336971	1.33133	-0.397698	-0.116774	-0.70554	0.315039	-0.738384		-1.69843	0.0680575	-0.207635	-2.94198	-0.535501	3.40138	0.406323	-0.0513306	-1.066	2.05828	0.431057	1.19184	0.842069	-0.579779	0.472148	0.443801	-2.94	-0.694892	-0.67151		0.186607	-0.273676	0.45743	1.54205	-0.412674	0.554508	-0.0796899	0.649799
-0.670357		0.618113	0.725839	0.82366	-0.00420695	-0.539669	-0.292189	-0.841796	-0.349391	0.0148851	-0.845815	-0.582245	-1.19293	-0.305014	1.34578	-0.396645	-0.0877131	-0.651882	0.352067	-0.790635		-1.75175	0.0946353	-0.193883	-2.94602	-0.527699	3.53117	0.496224	-0.0524558	-1.06625	2.03526	0.471131	1.09829	0.80396	-0.544177	0.404159	0.460793	-2.96747	-0.716215	-0.738079		0.175924	-0.272421	0.402832	1.55524	-0.403904	0.538509	0.0222875	0.687926
-0.662157		0.61332	0.719614	0.87157	-0.0495217	-0.574951	-0.334808	-0.822391	-0.313806	-0.0165315	-0.804867	-0.573997	-1.16911	-0.285057	1.34894	-0.406453	-0.0443457	-0.628125	0.387463	-0.816796		-1.80655	0.125037	-0.209029	-2.94043	-0.513852	3.69752	0.600453	-0.0529426	-1.06952	1.99415	0.512182	1.00383	0.762827	-0.509949	0.341452	0.46161	-3.01217	-0.729819	-0.791704		0.172632	-0.276825	0.321849	1.57492	-0.404588	0.533208	0.126079	0.718346
-0.653957		0.593558	0.70951	0.91616	-0.110768	-0.606288	-0.384004	-0.814719	-0.291198	-0.0576248	-0.768715	-0.571583	-1.132	-0.27153	1.33356	-0.427154	0.00302088	-0.629056	0.425015	-0.817768		-1.87016	0.159207	-0.244115	-2.93971	-0.505373	3.87783	0.715898	-0.0564686	-1.09262	1.94715	0.574735	0.904719	0.722338	-0.487827	0.296093	0.439874	-3.06767	-0.722336	-0.832894		0.17866	-0.260615	0.260082	1.58712	-0.416427	0.535048	0.224257	0.736501
-0.645756		0.563188	0.685367	0.951746	-0.176866	-0.634486	-0.399616	-0.820155	-0.277663	-0.097519	-0.733995	-0.570808	-1.08417	-0.255255	1.31022	-0.436808	0.0417905	-0.619253	0.463941	-0.80526		-1.94939	0.19364	-0.280917	-2.95837	-0.501212	4.03787	0.835589	-0.0654484	-1.13362	1.90034	0.663544	0.811092	0.684418	-0.478772	0.25995	0.406796	-3.10482	-0.693285	-0.863581		0.194703	-0.224258	0.233924	1.58785	-0.444655	0.543415	0.315618	0.756984
-0.637556		0.538438	0.659686	0.986082	-0.24082	-0.66442	-0.377116	-0.830933	-0.27038	-0.120753	-0.692447	-0.555652	-1.02593	-0.238879	1.2974	-0.418199	0.068496	-0.573776	0.498512	-0.798166		-2.03488	0.219119	-0.307136	-2.99563	-0.495747	4.15918	0.961365	-0.0782583	-1.1704	1.85026	0.76267	0.740104	0.645077	-0.472187	0.215167	0.375497	-3.10092	-0.65521	-0.889028		0.216148	-0.200506	0.217868	1.58528	-0.488435	0.559013	0.409099	0.796972
-0.629356		0.528353	0.657174	1.02698	-0.297714	-0.696399	-0.352546	-0.836154	-0.267323	-0.128335	-0.646475	-0.512153	-0.958712	-0.232769	1.29738	-0.376256	0.0880184	-0.505175	0.524517	-0.808766		-2.11017	0.229974	-0.326352	-3.03392	-0.489051	4.25419	1.10078	-0.0855157	-1.18534	1.79352	0.854799	0.693545	0.600673	-0.456203	0.155073	0.350148	-3.05534	-0.62075	-0.920852		0.228961	-0.22008	0.176451	1.58708	-0.538612	0.578435	0.520694	0.855335
-0.621156		0.526092	0.682363	1.06866	-0.340973	-0.72561	-0.350343	-0.830197	-0.266843	-0.136981	-0.602901	-0.443402	-0.886133	-0.24241	1.29208	-0.336998	0.101105	-0.445786	0.54105	-0.833248		-2.16512	0.232644	-0.348064	-3.05637	-0.487225	4.35168	1.25406	-0.0794075	-1.18155	1.73476	0.937858	0.653053	0.55537	-0.431675	0.0928295	0.32486	-2.98696	-0.592583	-0.9703		0.216802	-0.278146	0.110531	1.58723	-0.583554	0.590447	0.664797	0.912277
-0.612956		0.517616	0.714552	1.09814	-0.365424	-0.748811	-0.35426	-0.816044	-0.27363	-0.159644	-0.566889	-0.371058	-0.821362	-0.260787	1.26392	-0.317677	0.0968954	-0.408228	0.547347	-0.860012		-2.19959	0.239391	-0.373499	-3.06447	-0.49355	4.46492	1.40787	-0.0677986	-1.17193	1.68373	1.01929	0.600023	0.519707	-0.41267	0.0456837	0.293839	-2.91641	-0.568863	-1.04269		0.17494	-0.340764	0.0560343	1.57185	-0.616535	0.580684	0.842552	0.950916
-0.604756		0.498921	0.72977	1.10654	-0.372497	-0.765072	-0.334621	-0.804292	-0.289627	-0.192306	-0.535708	-0.319161	-0.779379	-0.278452	1.21568	-0.307095	0.0659223	-0.372916	0.542293	-0.876021		-2.22678	0.255854	-0.395236	-3.07647	-0.500941	4.5772	1.54623	-0.0663267	-1.16421	1.64463	1.09844	0.531394	0.502846	-0.412675	0.0135876	0.261204	-2.84856	-0.553602	-1.12845		0.115453	-0.377873	0.0399416	1.5404	-0.641216	0.543146	1.04178	0.975574
-0.596556		0.479509	0.724162	1.09636	-0.373536	-0.777007	-0.287522	-0.803309	-0.306666	-0.221824	-0.503142	-0.297428	-0.765513	-0.288704	1.17146	-0.281958	0.013952	-0.314259	0.522949	-0.878663		-2.26079	0.273703	-0.409146	-3.10681	-0.493779	4.6585	1.66783	-0.0831961	-1.15549	1.60973	1.16469	0.455817	0.50522	-0.433439	-0.0201032	0.237435	-2.78191	-0.552561	-1.20471		0.0550972	-0.392593	0.0487681	1.50554	-0.660804	0.486049	1.24506	1.00647
-0.588356		0.474236	0.71093	1.07602	-0.382557	-0.781551	-0.242037	-0.810747	-0.312136	-0.246558	-0.469724	-0.292785	-0.770899	-0.28985	1.15082	-0.233116	-0.0388031	-0.228694	0.487866	-0.873943		-2.30967	0.277193	-0.421604	-3.15045	-0.465673	4.68767	1.78661	-0.111812	-1.1403	1.56659	1.2118	0.381431	0.51813	-0.464018	-0.0672436	0.227976	-2.72063	-0.563913	-1.25131		0.00457174	-0.410551	0.0451218	1.47888	-0.671646	0.42436	1.43162	1.05746
-0.580156		0.487233	0.70426	1.0484	-0.402291	-0.769286	-0.223254	-0.823216	-0.300102	-0.280199	-0.444359	-0.285203	-0.77922	-0.284592	1.14721	-0.180086	-0.0730976	-0.135676	0.442889	-0.869466		-2.37475	0.259764	-0.445314	-3.19148	-0.427764	4.66928	1.91623	-0.137306	-1.12194	1.51372	1.24842	0.300849	0.530296	-0.492135	-0.120427	0.231835	-2.66636	-0.577476	-1.26843		-0.0389636	-0.447253	0.00486801	1.45685	-0.664923	0.36546	1.58175	1.12321
-0.571956		0.51137	0.702676	1.00661	-0.423063	-0.735696	-0.220481	-0.841773	-0.278633	-0.336045	-0.432937	-0.266168	-0.774093	-0.273396	1.1343	-0.156167	-0.0880651	-0.055975	0.398718	-0.867984		-2.45238	0.231117	-0.483066	-3.2233	-0.399612	4.62827	2.05447	-0.150373	-1.11168	1.46533	1.29284	0.19836	0.535821	-0.515166	-0.161714	0.244401	-2.60751	-0.583518	-1.26937		-0.082881	-0.493343	-0.0584287	1.42642	-0.635977	0.305734	1.68861	1.18732
-0.563756		0.537489	0.693629	0.94315	-0.432049	-0.688361	-0.197956	-0.866165	-0.264728	-0.406458	-0.427049	-0.241587	-0.749352	-0.254198	1.09618	-0.172123	-0.0969252	0.0127332	0.36087	-0.875052		-2.53062	0.207262	-0.520124	-3.25406	-0.391657	4.5843	2.184	-0.1563	-1.11233	1.43638	1.35628	0.0707439	0.536253	-0.537083	-0.18416	0.263868	-2.51871	-0.582713	-1.26902		-0.125034	-0.532258	-0.111277	1.38104	-0.595049	0.241853	1.75848	1.24046
-0.555556		0.560749	0.672283	0.865586	-0.423666	-0.638319	-0.138479	-0.892364	-0.266701	-0.468953	-0.4076	-0.217497	-0.712031	-0.226319	1.04167	-0.203567	-0.110406	0.0833314	0.32508	-0.897315		-2.59892	0.197395	-0.538382	-3.2934	-0.39506	4.53745	2.28736	-0.159624	-1.11427	1.42481	1.43196	-0.0619027	0.53575	-0.556225	-0.196855	0.29116	-2.37431	-0.584055	-1.26905		-0.154354	-0.560922	-0.138309	1.32961	-0.565091	0.180669	1.80759	1.28694
-0.547355		0.580464	0.647356	0.792041	-0.40481	-0.592199	-0.0631793	-0.91102	-0.280599	-0.50603	-0.358619	-0.189407	-0.670539	-0.196916	0.991398	-0.220366	-0.129837	0.161998	0.28385	-0.93604		-2.64946	0.199689	-0.536932	-3.33689	-0.386051	4.48065	2.3647	-0.158327	-1.10739	1.41187	1.49944	-0.172092	0.536716	-0.564977	-0.20732	0.323353	-2.17348	-0.588121	-1.26084		-0.165667	-0.596254	-0.156114	1.2838	-0.557925	0.135036	1.84948	1.33379
-0.539155		0.593859	0.635425	0.738523	-0.388628	-0.546612	-0.00977186	-0.919687	-0.30472	-0.520677	-0.284486	-0.150551	-0.63331	-0.180716	0.952952	-0.220767	-0.150857	0.240597	0.23403	-0.983382		-2.68051	0.206107	-0.532117	-3.36895	-0.349852	4.40916	2.43237	-0.146962	-1.09406	1.38172	1.5414	-0.241293	0.538808	-0.557546	-0.206667	0.345909	-1.95143	-0.584659	-1.24133		-0.16407	-0.652475	-0.189722	1.24727	-0.561408	0.109634	1.88766	1.37587
-0.530955		0.595971	0.640693	0.703035	-0.383134	-0.490969	0.00810218	-0.929286	-0.337422	-0.532406	-0.207353	-0.104548	-0.605835	-0.190078	0.911022	-0.229327	-0.171637	0.300253	0.186368	-1.02093		-2.70164	0.211451	-0.541118	-3.37997	-0.293926	4.32829	2.50395	-0.124735	-1.0922	1.33735	1.5557	-0.273732	0.542568	-0.540032	-0.180469	0.340074	-1.75344	-0.559778	-1.21835		-0.160521	-0.718694	-0.242825	1.21679	-0.553507	0.0942704	1.91887	1.39875
-0.522755		0.584096	0.651551	0.668629	-0.385475	-0.421564	0.0133359	-0.957729	-0.376608	-0.555474	-0.146435	-0.0662248	-0.591986	-0.217243	0.846212	-0.267828	-0.197075	0.327549	0.154337	-1.03232		-2.72741	0.216031	-0.561864	-3.37682	-0.241201	4.24064	2.57821	-0.0976848	-1.1209	1.29505	1.55496	-0.285207	0.550141	-0.526988	-0.129043	0.293855	-1.61376	-0.508441	-1.20178		-0.158366	-0.766478	-0.288703	1.18753	-0.528101	0.0747624	1.94429	1.39554
-0.514555		0.565664	0.652638	0.622835	-0.388891	-0.343011	0.0332477	-1.01059	-0.417496	-0.583868	-0.109782	-0.0427168	-0.594639	-0.239008	0.758128	-0.321489	-0.235197	0.33563	0.141042	-1.01993		-2.76284	0.217694	-0.576887	-3.37382	-0.20979	4.1367	2.64463	-0.0731444	-1.17845	1.26555	1.55287	-0.285448	0.560045	-0.526443	-0.0730155	0.215391	-1.53667	-0.439923	-1.20075		-0.151743	-0.77632	-0.299066	1.15975	-0.502731	0.0482375	1.96663	1.37845
-0.506355		0.555477	0.643146	0.572693	-0.387183	-0.264745	0.0717088	-1.07888	-0.455191	-0.59845	-0.0934646	-0.0249781	-0.613256	-0.239944	0.667519	-0.354249	-0.285233	0.354293	0.136441	-1.00458		-2.8041	0.210101	-0.575856	-3.37697	-0.199208	4.00263	2.69952	-0.0488071	-1.2432	1.246	1.55134	-0.277476	0.564935	-0.53275	-0.0364441	0.129361	-1.50345	-0.370721	-1.22007		-0.137334	-0.75756	-0.275684	1.13806	-0.497743	0.0250013	1.98824	1.36897
-0.498155		0.563957	0.635142	0.533171	-0.381631	-0.195751	0.112947	-1.14394	-0.486433	-0.58921	-0.0888804	-0.000286026	-0.637805	-0.224496	0.596397	-0.355275	-0.338529	0.394428	0.128334	-1.01034		-2.83856	0.188846	-0.567001	-3.37876	-0.196975	3.84252	2.75381	-0.0148204	-1.29081	1.23124	1.543	-0.266875	0.558745	-0.53908	-0.0253526	0.0583201	-1.495	-0.309584	-1.25725		-0.123763	-0.742587	-0.248152	1.11974	-0.509657	0.0162583	2.00816	1.37406
-0.489955		0.587271	0.639627	0.504526	-0.375795	-0.140459	0.143762	-1.18845	-0.515182	-0.564688	-0.0878326	0.0335837	-0.65515	-0.20788	0.546218	-0.353553	-0.383356	0.438588	0.111519	-1.04482		-2.85502	0.159703	-0.562637	-3.36744	-0.198685	3.67674	2.81981	0.0355933	-1.31505	1.22578	1.52582	-0.26293	0.544324	-0.548318	-0.0274324	0.00839839	-1.50519	-0.254785	-1.30504		-0.121211	-0.754756	-0.238506	1.09226	-0.515471	0.022923	2.02159	1.37537
-0.481755		0.607033	0.654062	0.469675	-0.369487	-0.0957333	0.165643	-1.20852	-0.547624	-0.541333	-0.0823708	0.0649355	-0.662354	-0.196736	0.499272	-0.386332	-0.415192	0.459361	0.0901552	-1.09341		-2.85205	0.135954	-0.561633	-3.34165	-0.210806	3.52564	2.89272	0.0978513	-1.33043	1.23932	1.50928	-0.275593	0.532667	-0.570399	-0.0314219	-0.0245093	-1.53073	-0.201649	-1.35263		-0.132757	-0.781388	-0.237851	1.04369	-0.496921	0.035723	2.02333	1.34777
-0.473555		0.608072	0.665452	0.412518	-0.360487	-0.0592023	0.193277	-1.21068	-0.591251	-0.524417	-0.0657427	0.0821466	-0.665822	-0.181063	0.44006	-0.454794	-0.44064	0.453594	0.0681911	-1.13498		-2.83928	0.126475	-0.550077	-3.31416	-0.237057	3.39033	2.95346	0.154836	-1.35522	1.27347	1.50422	-0.302463	0.53298	-0.612293	-0.0408666	-0.0411945	-1.56793	-0.152493	-1.38758		-0.150264	-0.787796	-0.220463	0.974611	-0.455088	0.0448278	2.01118	1.28543
-0.465355		0.58953	0.670466	0.337663	-0.349234	-0.0324364	0.230519	-1.20594	-0.652939	-0.503634	-0.037837	0.084488	-0.673819	-0.150715	0.375716	-0.523486	-0.467055	0.447092	0.0445774	-1.16108		-2.82916	0.126244	-0.519594	-3.30043	-0.269934	3.25277	2.98739	0.189806	-1.38906	1.3165	1.50833	-0.32608	0.542901	-0.6676	-0.0683112	-0.0350864	-1.61078	-0.120169	-1.40258		-0.158756	-0.755189	-0.18151	0.905803	-0.403389	0.0505502	1.98321	1.20755
-0.457155		0.564039	0.681409	0.263388	-0.341045	-0.0157043	0.256208	-1.20316	-0.725917	-0.472804	-0.00663313	0.082832	-0.686705	-0.112812	0.324006	-0.559946	-0.490558	0.462879	0.0181998	-1.17464		-2.83456	0.123773	-0.480381	-3.30378	-0.294572	3.09408	2.99778	0.207289	-1.41968	1.35528	1.50983	-0.332406	0.550423	-0.719172	-0.115443	-0.00319753	-1.65841	-0.116465	-1.39517		-0.151436	-0.700698	-0.149946	0.864103	-0.348119	0.0639886	1.94183	1.14043
-0.448954		0.542686	0.708502	0.200437	-0.341604	-0.00620263	0.248884	-1.20408	-0.789377	-0.440126	0.0214367	0.0869777	-0.697004	-0.083331	0.294161	-0.576817	-0.497745	0.495611	-0.00827445	-1.1842		-2.8584	0.115755	-0.451021	-3.31335	-0.305495	2.90888	3.00049	0.229084	-1.44076	1.3915	1.50388	-0.324585	0.545917	-0.755222	-0.165259	0.0410394	-1.72501	-0.134789	-1.36745		-0.135065	-0.65867	-0.153382	0.854675	-0.283504	0.0970549	1.89183	1.0963
-0.440754		0.523843	0.743902	0.144096	-0.352815	0.00289134	0.217279	-1.20462	-0.825202	-0.423884	0.0423635	0.0976501	-0.702008	-0.0685077	0.273269	-0.613402	-0.482047	0.524536	-0.0264163	-1.19699		-2.89107	0.111646	-0.440713	-3.31638	-0.315281	2.70417	3.00558	0.27365	-1.46051	1.4423	1.50109	-0.312689	0.531009	-0.775743	-0.196263	0.0754879	-1.83359	-0.153664	-1.3347		-0.123432	-0.644004	-0.1846	0.853033	-0.205483	0.151725	1.83846	1.06825
-0.432554		0.498441	0.76692	0.0838859	-0.368758	0.0160931	0.195917	-1.20514	-0.832956	-0.431125	0.0588608	0.106679	-0.703134	-0.0607865	0.240125	-0.692836	-0.451514	0.539809	-0.0277328	-1.21373		-2.919	0.122115	-0.442712	-3.31208	-0.339616	2.49697	3.00825	0.339809	-1.49288	1.52449	1.51501	-0.302687	0.516735	-0.786895	-0.204392	0.0891918	-1.98916	-0.155971	-1.31928		-0.127482	-0.641237	-0.209139	0.831493	-0.125344	0.219935	1.78771	1.04313
-0.424354		0.466072	0.766615	0.0225511	-0.384001	0.0295106	0.208729	-1.21008	-0.833428	-0.447884	0.0761371	0.106889	-0.703662	-0.0469383	0.18902	-0.797808	-0.426807	0.550244	-0.0114485	-1.23293		-2.92558	0.144522	-0.444795	-3.31255	-0.379375	2.30187	3.00213	0.40574	-1.53963	1.63809	1.54451	-0.286875	0.513552	-0.792212	-0.206082	0.087932	-2.1783	-0.144005	-1.33543		-0.144369	-0.632573	-0.201279	0.783477	-0.060844	0.293229	1.74592	1.01691
-0.416154		0.438264	0.754343	-0.0229038	-0.397764	0.0377756	0.243074	-1.21994	-0.84681	-0.453386	0.0968772	0.102895	-0.702078	-0.0268621	0.133673	-0.888611	-0.419571	0.569268	0.0134842	-1.25377		-2.90065	0.163775	-0.44373	-3.32796	-0.420472	2.12196	2.9924	0.453168	-1.58852	1.76438	1.57348	-0.249008	0.52287	-0.786829	-0.220267	0.0850051	-2.37916	-0.13374	-1.37755		-0.160097	-0.619082	-0.170727	0.730059	-0.0221388	0.370193	1.71432	0.994746
-0.407954		0.424041	0.750794	-0.0392337	-0.414148	0.0427459	0.267975	-1.23085	-0.873838	-0.444486	0.116278	0.106336	-0.693666	-0.0119815	0.0905437	-0.944452	-0.423662	0.59342	0.0385785	-1.27354		-2.85115	0.169949	-0.447424	-3.35672	-0.445831	1.95176	2.99132	0.484864	-1.63307	1.88033	1.58674	-0.186818	0.538563	-0.765834	-0.250062	0.0869805	-2.58112	-0.132689	-1.42574		-0.168033	-0.614437	-0.151731	0.695173	0.000519695	0.450617	1.69075	0.979898
-0.399754		0.421254	0.76241	-0.0362644	-0.436071	0.051288	0.274292	-1.23577	-0.901112	-0.439895	0.125244	0.12527	-0.674531	-0.010484	0.0597501	-0.9803	-0.426992	0.605966	0.063183	-1.28502		-2.79695	0.164968	-0.462079	-3.39036	-0.451004	1.78232	3.00184	0.51454	-1.68329	1.97811	1.58281	-0.115567	0.553598	-0.736794	-0.28343	0.087914	-2.79482	-0.131277	-1.45929		-0.17629	-0.620385	-0.164098	0.681925	0.0300036	0.525426	1.67338	0.965479
-0.391554		0.418091	0.777634	-0.0378083	-0.461375	0.064986	0.282	-1.23512	-0.922371	-0.457002	0.115816	0.15414	-0.651742	-0.0148997	0.0265567	-1.02039	-0.4272	0.604656	0.094926	-1.28202		-2.75847	0.157956	-0.483437	-3.42635	-0.446977	1.60787	3.01053	0.546211	-1.75337	2.0699	1.56959	-0.0520996	0.564148	-0.717768	-0.312501	0.0813924	-3.0346	-0.119559	-1.47175		-0.194163	-0.619876	-0.195917	0.675937	0.0781302	0.578915	1.66076	0.938706
-0.383354		0.407996	0.779746	-0.0587741	-0.48673	0.077963	0.309309	-1.23934	-0.936175	-0.492032	0.088947	0.178459	-0.636911	-0.00694499	-0.0233511	-1.06503	-0.433458	0.608572	0.139808	-1.26305		-2.74413	0.154162	-0.499063	-3.47288	-0.448904	1.43719	2.99708	0.573954	-1.84068	2.17186	1.55149	-0.00338339	0.568315	-0.720537	-0.346919	0.0708078	-3.29556	-0.106089	-1.46421		-0.217136	-0.596692	-0.220143	0.668273	0.129595	0.604498	1.65484	0.896051
-0.375154		0.397372	0.767587	-0.0911436	-0.512641	0.0779436	0.346972	-1.25372	-0.940859	-0.521176	0.055853	0.187616	-0.63682	0.0283063	-0.0844037	-1.08539	-0.451844	0.642583	0.189133	-1.23946		-2.74154	0.150826	-0.500446	-3.53727	-0.461784	1.29364	2.95472	0.589543	-1.91985	2.28737	1.52326	0.032313	0.565394	-0.742501	-0.404872	0.0695072	-3.55726	-0.111571	-1.43968		-0.228085	-0.560791	-0.225384	0.662366	0.156927	0.616887	1.6527	0.852202
-0.366954		0.396901	0.758963	-0.113075	-0.542381	0.0620162	0.362814	-1.27028	-0.930937	-0.527189	0.0267535	0.186722	-0.650365	0.0850277	-0.136259	-1.05288	-0.473685	0.710869	0.225208	-1.22813		-2.72646	0.14498	-0.491683	-3.61456	-0.482542	1.19877	2.8962	0.592632	-1.96103	2.40702	1.4775	0.0623213	0.556565	-0.771041	-0.491904	0.0904974	-3.80203	-0.151784	-1.40764		-0.216298	-0.540587	-0.226168	0.663506	0.14724	0.641783	1.64396	0.82614
-0.358754		0.404846	0.769019	-0.114742	-0.574032	0.0387196	0.33901	-1.27526	-0.899054	-0.5155	0.00429748	0.187704	-0.666207	0.139393	-0.164812	-0.976451	-0.480888	0.791872	0.238045	-1.23758		-2.68048	0.144252	-0.48573	-3.69153	-0.503916	1.16179	2.83837	0.588866	-1.95726	2.52309	1.41721	0.0881267	0.548639	-0.800475	-0.592335	0.136862	-4.02402	-0.222814	-1.3834		-0.197175	-0.557373	-0.245348	0.663755	0.120606	0.692809	1.62	0.820279
-0.350554		0.403443	0.791535	-0.109996	-0.599713	0.0173343	0.293881	-1.26149	-0.850143	-0.504979	-0.0141615	0.192523	-0.673019	0.174331	-0.174453	-0.902571	-0.464632	0.857819	0.232583	-1.25955		-2.60185	0.162941	-0.485077	-3.76151	-0.523448	1.16334	2.78558	0.579463	-1.92779	2.64029	1.35856	0.110329	0.553752	-0.838227	-0.685278	0.195204	-4.23037	-0.308374	-1.37785		-0.195356	-0.605294	-0.280729	0.643278	0.112231	0.760372	1.57938	0.815606
-0.342353		0.373852	0.805899	-0.122301	-0.61008	-5.54777e-05	0.262106	-1.22979	-0.7987	-0.506167	-0.031123	0.19314	-0.66961	0.19094	-0.180848	-0.865005	-0.433809	0.901662	0.222573	-1.27708		-2.50266	0.207376	-0.477033	-3.83079	-0.543532	1.16386	2.7279	0.560009	-1.89658	2.7676	1.31948	0.137325	0.58071	-0.890353	-0.767083	0.246564	-4.42173	-0.397103	-1.39093		-0.217881	-0.655584	-0.307227	0.590127	0.138619	0.824055	1.52649	0.793139
-0.334153		0.314851	0.799043	-0.159143	-0.600817	-0.0155621	0.253888	-1.18921	-0.757489	-0.514645	-0.0443766	0.183803	-0.663314	0.204586	-0.191442	-0.851144	-0.40694	0.933462	0.217554	-1.27742		-2.40478	0.268725	-0.449705	-3.91018	-0.563629	1.13429	2.65326	0.529676	-1.87554	2.90073	1.30772	0.179727	0.625665	-0.945285	-0.849868	0.280451	-4.58664	-0.489079	-1.40943		-0.249391	-0.681342	-0.307335	0.515759	0.185058	0.87171	1.47128	0.75544
-0.325953		0.248314	0.776687	-0.20556	-0.578856	-0.0258049	0.247153	-1.14859	-0.729507	-0.522416	-0.0548886	0.17275	-0.658498	0.227797	-0.197482	-0.818629	-0.397953	0.964842	0.218519	-1.2635		-2.3253	0.325924	-0.411052	-4.00079	-0.578689	1.07963	2.562	0.491776	-1.85975	3.02171	1.31662	0.242013	0.673281	-0.981987	-0.940163	0.299305	-4.71666	-0.5872	-1.42277		-0.270663	-0.679638	-0.295494	0.444075	0.226902	0.90463	1.42106	0.723947
-0.317753		0.198654	0.757028	-0.23695	-0.552499	-0.0192279	0.215526	-1.11754	-0.71094	-0.531548	-0.0701076	0.175564	-0.652301	0.258222	-0.187183	-0.743845	-0.403651	0.996095	0.221276	-1.24715		-2.27756	0.36192	-0.38784	-4.0911	-0.587993	1.03085	2.46524	0.455074	-1.84257	3.11726	1.33181	0.321613	0.708418	-0.988524	-1.02332	0.311832	-4.8155	-0.687512	-1.43514		-0.274246	-0.66875	-0.305239	0.391448	0.252932	0.928247	1.37829	0.713956
-0.309553		0.17038	0.744835	-0.244916	-0.525995	0.0164801	0.161036	-1.10543	-0.690535	-0.552545	-0.0963139	0.196016	-0.638494	0.282228	-0.165623	-0.649304	-0.413337	1.01584	0.226396	-1.23181		-2.26274	0.377549	-0.39842	-4.17017	-0.597457	1.01911	2.37222	0.429275	-1.82593	3.19163	1.34315	0.403657	0.730702	-0.972697	-1.07603	0.323401	-4.89369	-0.775526	-1.45978		-0.269467	-0.668535	-0.34896	0.351749	0.270411	0.945031	1.34322	0.717668
-0.301353		0.149284	0.724316	-0.242458	-0.498679	0.0795341	0.113103	-1.11519	-0.661364	-0.584339	-0.13042	0.218888	-0.619418	0.296278	-0.153196	-0.576859	-0.421021	1.01837	0.234637	-1.21195		-2.26446	0.385475	-0.428713	-4.24099	-0.615709	1.04558	2.28336	0.419084	-1.81438	3.25772	1.34916	0.473169	0.755566	-0.954522	-1.09366	0.334185	-4.96328	-0.836252	-1.50176		-0.265721	-0.680169	-0.395316	0.30436	0.287078	0.955536	1.3145	0.71365
-0.293153		0.120093	0.678973	-0.245751	-0.470582	0.15591	0.0902693	-1.13975	-0.627215	-0.607916	-0.164908	0.225025	-0.607793	0.312759	-0.165428	-0.539862	-0.430088	1.01267	0.24593	-1.17992		-2.2552	0.394317	-0.445905	-4.31741	-0.643874	1.08624	2.19658	0.421061	-1.80183	3.3176	1.34872	0.524671	0.799296	-0.947742	-1.1005	0.347805	-5.02257	-0.866684	-1.55444		-0.261055	-0.689727	-0.40042	0.239062	0.296022	0.962312	1.28611	0.689081
-0.284953		0.0837445	0.616212	-0.259217	-0.443199	0.228711	0.0814424	-1.1701	-0.596929	-0.600676	-0.193146	0.210156	-0.607366	0.343617	-0.196854	-0.51483	-0.445772	1.01007	0.25566	-1.13277		-2.21439	0.403421	-0.431194	-4.4098	-0.671011	1.12267	2.11758	0.428878	-1.77412	3.3577	1.33444	0.560938	0.864929	-0.948914	-1.12467	0.369288	-5.0599	-0.880635	-1.60319		-0.247996	-0.691389	-0.35349	0.169976	0.288612	0.968053	1.25583	0.648792
-0.276753		0.0550613	0.563786	-0.277566	-0.420192	0.287316	0.0612437	-1.19851	-0.580287	-0.555556	-0.214957	0.187346	-0.603705	0.384521	-0.223289	-0.476159	-0.46699	1.00701	0.260396	-1.0759		-2.13811	0.408178	-0.39547	-4.51363	-0.684457	1.15913	2.05878	0.433296	-1.7216	3.36426	1.297	0.583942	0.942656	-0.946238	-1.16941	0.396622	-5.06906	-0.898043	-1.63666		-0.223552	-0.698545	-0.285516	0.125499	0.272824	0.970501	1.22172	0.603897
-0.268553		0.0445062	0.544328	-0.297657	-0.405204	0.333708	0.021826	-1.21991	-0.580071	-0.489226	-0.234902	0.173469	-0.580128	0.412417	-0.228492	-0.423906	-0.483267	0.989999	0.26447	-1.01555		-2.04568	0.412744	-0.363573	-4.61376	-0.684201	1.20804	2.02434	0.430735	-1.65381	3.34105	1.23651	0.591943	1.02271	-0.934153	-1.21278	0.418781	-5.06042	-0.930255	-1.65474		-0.191584	-0.723869	-0.238559	0.122676	0.271126	0.963119	1.18324	0.556539
-0.260353		0.0432352	0.552211	-0.323764	-0.399044	0.374685	-0.0182658	-1.23113	-0.585878	-0.427997	-0.253288	0.169536	-0.534129	0.410538	-0.216735	-0.382445	-0.483999	0.954402	0.276588	-0.955364		-1.96564	0.431333	-0.345882	-4.69918	-0.68003	1.27532	1.99887	0.424702	-1.59384	3.3077	1.16783	0.577042	1.10389	-0.922267	-1.23427	0.424636	-5.04779	-0.971123	-1.66175		-0.162697	-0.756349	-0.228222	0.150294	0.304463	0.941202	1.14419	0.498786
-0.252153		0.0343431	0.561379	-0.359342	-0.399387	0.413035	-0.0379095	-1.22822	-0.585417	-0.38437	-0.265065	0.163612	-0.484428	0.389436	-0.203932	-0.364793	-0.472742	0.921811	0.302103	-0.898626		-1.91351	0.472374	-0.32871	-4.7709	-0.681138	1.34838	1.95779	0.417314	-1.55413	3.28146	1.1086	0.537998	1.18871	-0.928275	-1.23673	0.410165	-5.03978	-1.00872	-1.66245		-0.142308	-0.766841	-0.235738	0.179028	0.377405	0.909137	1.11142	0.425313
-0.243952		0.0100376	0.556519	-0.393152	-0.398929	0.447754	-0.0452003	-1.21263	-0.574146	-0.348004	-0.263966	0.146111	-0.454092	0.374073	-0.197984	-0.351492	-0.462758	0.92552	0.336896	-0.853375		-1.88658	0.524925	-0.297268	-4.8342	-0.687576	1.41128	1.88846	0.410515	-1.52123	3.26333	1.06225	0.485673	1.27301	-0.959109	-1.24038	0.38432	-5.0297	-1.04081	-1.66222		-0.126135	-0.735753	-0.23829	0.192468	0.47402	0.881091	1.08821	0.344005
-0.235752		-0.0207714	0.544072	-0.404895	-0.393527	0.47813	-0.0740601	-1.19283	-0.556411	-0.303214	-0.24868	0.120968	-0.447432	0.377586	-0.194391	-0.310622	-0.465129	0.976848	0.369548	-0.82728		-1.87354	0.570294	-0.257571	-4.88727	-0.691628	1.46353	1.8005	0.409025	-1.47187	3.24166	1.01889	0.430238	1.34756	-1.00257	-1.25677	0.358479	-5.00924	-1.07321	-1.66769		-0.106572	-0.679628	-0.235817	0.19574	0.575008	0.872871	1.07269	0.272888
-0.227552		-0.0438125	0.538307	-0.387032	-0.3851	0.505404	-0.14342	-1.17368	-0.542275	-0.247534	-0.225896	0.0996156	-0.446823	0.387647	-0.184498	-0.234219	-0.475298	1.05121	0.387001	-0.824872		-1.86314	0.598865	-0.22877	-4.92041	-0.690724	1.51545	1.7156	0.415541	-1.39702	3.20841	0.97342	0.374424	1.40971	-1.03856	-1.27476	0.333999	-4.98513	-1.10878	-1.68879		-0.0833151	-0.635121	-0.244392	0.199573	0.675397	0.889552	1.0554	0.224808
-0.219352		-0.0553238	0.541374	-0.353179	-0.378683	0.534342	-0.231943	-1.15255	-0.541987	-0.196426	-0.210118	0.0902722	-0.43287	0.382357	-0.167781	-0.146514	-0.482539	1.10845	0.388437	-0.839619		-1.85886	0.618174	-0.222244	-4.92799	-0.68976	1.56929	1.64734	0.426906	-1.31576	3.17061	0.93805	0.319108	1.46701	-1.05906	-1.2757	0.305234	-4.97271	-1.14195	-1.73688		-0.0657783	-0.620693	-0.273005	0.201496	0.783016	0.918934	1.02673	0.197662
-0.211152		-0.0650175	0.538027	-0.32926	-0.375723	0.568557	-0.295479	-1.12661	-0.556031	-0.162923	-0.208821	0.0891496	-0.395802	0.353648	-0.152518	-0.087498	-0.489723	1.12701	0.385631	-0.853418		-1.8715	0.64109	-0.228951	-4.91809	-0.693156	1.61228	1.59108	0.433664	-1.25755	3.14384	0.932143	0.268848	1.52802	-1.07228	-1.25518	0.266129	-4.97667	-1.16448	-1.81137		-0.0622573	-0.622048	-0.306525	0.187146	0.904785	0.939801	0.987976	0.179751
-0.202952		-0.086315	0.516736	-0.32844	-0.374876	0.603257	-0.311573	-1.0977	-0.580733	-0.140081	-0.21915	0.0829935	-0.339155	0.318417	-0.143554	-0.0758561	-0.510789	1.12069	0.389643	-0.853142		-1.90309	0.667212	-0.230071	-4.90643	-0.69667	1.62148	1.53527	0.425788	-1.23297	3.13539	0.960773	0.235783	1.59162	-1.08799	-1.22551	0.217425	-4.98409	-1.17516	-1.89534		-0.0670525	-0.613973	-0.321265	0.151102	1.0351	0.940249	0.945437	0.162717
-0.194752		-0.120976	0.485663	-0.339	-0.376126	0.632825	-0.301539	-1.07235	-0.609045	-0.110021	-0.229999	0.0643775	-0.269158	0.296468	-0.134788	-0.0938677	-0.547524	1.11504	0.404036	-0.837454		-1.94657	0.680598	-0.218846	-4.90149	-0.688319	1.58487	1.47788	0.406203	-1.22743	3.13454	1.0051	0.231168	1.64604	-1.10197	-1.19873	0.168725	-4.97405	-1.17974	-1.96508		-0.0644712	-0.585177	-0.313876	0.112328	1.1549	0.926713	0.901423	0.148766
-0.186552		-0.158174	0.467119	-0.335003	-0.383141	0.656309	-0.304002	-1.0588	-0.632852	-0.0675719	-0.229986	0.03808	-0.186266	0.29241	-0.113081	-0.112685	-0.586846	1.11471	0.425821	-0.816498		-1.99227	0.667994	-0.209726	-4.89812	-0.654913	1.51958	1.42899	0.390873	-1.22319	3.1229	1.03817	0.25028	1.67982	-1.10426	-1.16797	0.131151	-4.93869	-1.17875	-2.00418		-0.0497452	-0.548069	-0.308877	0.0960574	1.25323	0.914723	0.854083	0.145065
-0.178352		-0.184663	0.474419	-0.302923	-0.401017	0.679692	-0.332948	-1.05917	-0.648889	-0.0257001	-0.214781	0.0165211	-0.087616	0.295993	-0.0744808	-0.124028	-0.616873	1.10482	0.454977	-0.79869		-2.03606	0.632246	-0.221165	-4.88693	-0.597129	1.45378	1.39867	0.391152	-1.21871	3.0945	1.04662	0.277882	1.69451	-1.09867	-1.11367	0.107073	-4.88791	-1.16683	-2.01275		-0.0328369	-0.520802	-0.329455	0.109125	1.33813	0.910943	0.800819	0.14911
-0.170152		-0.20103	0.501878	-0.252381	-0.428698	0.706237	-0.366533	-1.07108	-0.659453	0.00445409	-0.186268	0.00409501	0.0219447	0.294448	-0.0313184	-0.142489	-0.634543	1.0797	0.499165	-0.78311		-2.0794	0.590287	-0.254373	-4.86784	-0.53018	1.39929	1.38629	0.403478	-1.22689	3.06177	1.03415	0.302476	1.70634	-1.10458	-1.0306	0.0924581	-4.83096	-1.14376	-2.00399		-0.0268909	-0.505588	-0.368905	0.137445	1.42691	0.908764	0.747466	0.14575
-0.161952		-0.219242	0.5277	-0.2054	-0.460915	0.727549	-0.380932	-1.09068	-0.664707	0.0302891	-0.143511	-0.00889718	0.131471	0.284718	-0.000642012	-0.177939	-0.646528	1.0576	0.565015	-0.759504		-2.122	0.561336	-0.288347	-4.8525	-0.468802	1.34574	1.38331	0.415293	-1.25601	3.03934	1.01096	0.319765	1.73523	-1.13847	-0.941831	0.0831456	-4.76506	-1.11744	-1.98436		-0.0327388	-0.48908	-0.390532	0.166532	1.52553	0.900646	0.709723	0.121274
-0.153752		-0.246611	0.535412	-0.177161	-0.495799	0.726691	-0.379173	-1.11063	-0.663978	0.0735477	-0.0849824	-0.0362428	0.231302	0.271263	0.0153971	-0.211591	-0.664668	1.06869	0.646365	-0.726318		-2.15309	0.555156	-0.298523	-4.85198	-0.416182	1.27526	1.38695	0.416452	-1.29171	3.02552	0.98394	0.329155	1.78981	-1.19603	-0.882758	0.0786987	-4.68528	-1.09731	-1.95186		-0.0386816	-0.46322	-0.364834	0.195614	1.62338	0.88938	0.695309	0.0782316
-0.145551		-0.275445	0.529539	-0.163513	-0.536341	0.699159	-0.386484	-1.12297	-0.657158	0.142761	-0.0168868	-0.0795436	0.32009	0.25535	0.0319257	-0.212039	-0.695561	1.11762	0.726229	-0.696652		-2.16721	0.570556	-0.282951	-4.86342	-0.365694	1.1898	1.4037	0.411454	-1.31225	3.00536	0.956531	0.328677	1.86081	-1.25443	-0.86858	0.0809507	-4.59474	-1.08527	-1.90455		-0.0372455	-0.437238	-0.303971	0.23699	1.70898	0.882982	0.697117	0.0366038
-0.137351		-0.290293	0.523447	-0.15401	-0.584724	0.657672	-0.411598	-1.122	-0.642696	0.222264	0.0487068	-0.127534	0.405411	0.227895	0.0666885	-0.173896	-0.735042	1.17471	0.791846	-0.689631		-2.16967	0.602716	-0.264405	-4.87004	-0.310056	1.12066	1.44044	0.407124	-1.31477	2.97369	0.935205	0.308868	1.93039	-1.29529	-0.87976	0.085927	-4.5096	-1.07091	-1.85195		-0.0387369	-0.43339	-0.249363	0.294401	1.79179	0.88114	0.70128	0.0195904
-0.129151		-0.286652	0.523883	-0.144276	-0.634131	0.617419	-0.433347	-1.10621	-0.622341	0.288748	0.1	-0.169977	0.489624	0.179775	0.124303	-0.125022	-0.773287	1.20385	0.844023	-0.717068		-2.17196	0.645202	-0.264588	-4.85591	-0.255448	1.09538	1.49064	0.40075	-1.31878	2.94661	0.931911	0.268806	1.98638	-1.31809	-0.883452	0.0803188	-4.45141	-1.04233	-1.80912		-0.0575146	-0.459766	-0.227357	0.354285	1.89425	0.872957	0.70163	0.0352681
-0.120951		-0.277101	0.524326	-0.139701	-0.671716	0.582814	-0.43034	-1.07651	-0.599074	0.332871	0.133084	-0.207329	0.56565	0.114059	0.191988	-0.0933997	-0.80488	1.19976	0.895121	-0.773884		-2.18523	0.69053	-0.284141	-4.81969	-0.213429	1.10837	1.53514	0.38511	-1.3469	2.94266	0.957388	0.223304	2.02728	-1.33406	-0.869837	0.0551023	-4.42504	-0.995729	-1.78339		-0.0953982	-0.494428	-0.229831	0.395594	2.02375	0.851101	0.703217	0.0719515
-0.112751		-0.277902	0.515987	-0.142909	-0.689241	0.545923	-0.411131	-1.03802	-0.575726	0.365738	0.155462	-0.247472	0.623543	0.0518165	0.256452	-0.0823352	-0.830992	1.18979	0.94754	-0.84673		-2.21076	0.730094	-0.303977	-4.77438	-0.184846	1.12605	1.55922	0.361404	-1.4008	2.95874	1.01174	0.195693	2.05488	-1.35132	-0.859357	0.0126057	-4.41618	-0.937979	-1.76579		-0.136548	-0.505707	-0.229206	0.40693	2.16249	0.824149	0.717013	0.110663
-0.104551		-0.289397	0.50059	-0.145148	-0.689894	0.497832	-0.41028	-0.992915	-0.556095	0.404312	0.175228	-0.290701	0.663098	0.0170782	0.318667	-0.0703871	-0.854371	1.20279	0.988862	-0.927689		-2.23597	0.752423	-0.310052	-4.7325	-0.156906	1.12068	1.56762	0.337287	-1.45542	2.97052	1.08051	0.200481	2.06624	-1.36891	-0.874774	-0.0332873	-4.40078	-0.880233	-1.7456		-0.161476	-0.488603	-0.210403	0.395799	2.28391	0.810308	0.740589	0.139927
-0.096351		-0.297452	0.493055	-0.134061	-0.68151	0.439829	-0.451223	-0.946477	-0.546491	0.453821	0.196215	-0.325779	0.700033	0.0134369	0.388876	-0.044258	-0.869872	1.23365	1.00311	-1.01393		-2.25261	0.750892	-0.309826	-4.6954	-0.118435	1.09332	1.57789	0.323525	-1.48583	2.95697	1.14279	0.233075	2.05754	-1.38117	-0.912163	-0.0683736	-4.36471	-0.830327	-1.72434		-0.164675	-0.472718	-0.180058	0.380231	2.37416	0.818483	0.757381	0.157268
-0.0881509		-0.290088	0.499204	-0.108602	-0.673112	0.380474	-0.519747	-0.906749	-0.551867	0.504403	0.215866	-0.341738	0.756181	0.0227338	0.471148	-0.020059	-0.868594	1.24524	0.987138	-1.09914		-2.26398	0.731673	-0.320212	-4.65928	-0.0723425	1.07098	1.60083	0.321902	-1.4907	2.9218	1.18726	0.274513	2.03405	-1.3886	-0.944633	-0.0895622	-4.31377	-0.783839	-1.7129		-0.160185	-0.493772	-0.146219	0.368865	2.44382	0.837344	0.749141	0.163445
-0.0799508		-0.270508	0.505729	-0.0802948	-0.669109	0.325136	-0.578018	-0.879372	-0.57641	0.547182	0.229292	-0.339975	0.837989	0.0232811	0.5565	-0.0243806	-0.845813	1.20978	0.950812	-1.16818		-2.2835	0.710857	-0.341349	-4.62873	-0.033415	1.07008	1.63056	0.32141	-1.48827	2.88763	1.22147	0.315797	2.00973	-1.39797	-0.952582	-0.105679	-4.26899	-0.732171	-1.71977		-0.162415	-0.556156	-0.0988449	0.354082	2.51377	0.846232	0.710825	0.157741
-0.0717507		-0.254138	0.495431	-0.0566782	-0.669081	0.275655	-0.606464	-0.864673	-0.617058	0.585745	0.233374	-0.335665	0.932753	0.00868579	0.633921	-0.0623875	-0.808976	1.13352	0.909414	-1.20515		-2.32232	0.702621	-0.355922	-4.61943	-0.00886074	1.08478	1.65499	0.311434	-1.49297	2.86864	1.26117	0.365165	1.99449	-1.41347	-0.945156	-0.121892	-4.24041	-0.675388	-1.74143		-0.172318	-0.62598	-0.0232646	0.324947	2.59687	0.835411	0.655984	0.141879
-0.0635506		-0.249829	0.467112	-0.0336824	-0.670358	0.232408	-0.620248	-0.857383	-0.661875	0.631768	0.234154	-0.343921	1.02602	-0.00958292	0.703013	-0.112063	-0.774396	1.05074	0.872346	-1.20612		-2.37855	0.711817	-0.350621	-4.64322	0.0128862	1.10075	1.67258	0.292787	-1.50315	2.85574	1.31136	0.431543	1.98499	-1.431	-0.946388	-0.133859	-4.21868	-0.622271	-1.76264		-0.177203	-0.667286	0.0761515	0.282865	2.69481	0.815572	0.608616	0.125364
-0.0553506		-0.255405	0.439788	-0.00231151	-0.670541	0.197581	-0.647355	-0.8513	-0.698681	0.690751	0.242569	-0.370936	1.11303	-0.0191651	0.774558	-0.146762	-0.749772	0.991147	0.841612	-1.1861		-2.43332	0.734157	-0.332137	-4.69315	0.0458101	1.11175	1.69573	0.275561	-1.50361	2.82861	1.36052	0.509017	1.97094	-1.44145	-0.964504	-0.13477	-4.18533	-0.578112	-1.77257		-0.16634	-0.673917	0.169233	0.24535	2.80468	0.806782	0.582541	0.119259
-0.0471505		-0.26263	0.43068	0.0362291	-0.668931	0.176233	-0.694484	-0.844561	-0.72077	0.749091	0.26345	-0.410361	1.20219	-0.0218044	0.8534	-0.157415	-0.725351	0.953267	0.818224	-1.16323		-2.47097	0.768131	-0.320438	-4.74943	0.0876034	1.12216	1.73564	0.274109	-1.48791	2.777	1.39574	0.578419	1.94826	-1.44068	-0.982389	-0.126047	-4.13095	-0.533996	-1.77175		-0.146126	-0.665681	0.222369	0.22964	2.92457	0.817655	0.578223	0.12354
-0.0389504		-0.26652	0.434401	0.0639168	-0.667475	0.166179	-0.737222	-0.838862	-0.732216	0.787652	0.293665	-0.451935	1.30182	-0.027554	0.932935	-0.162076	-0.690405	0.913329	0.802333	-1.14524		-2.48894	0.819817	-0.324916	-4.79901	0.12052	1.13672	1.78797	0.292659	-1.46629	2.70926	1.41887	0.619922	1.92463	-1.43687	-0.980014	-0.121522	-4.06182	-0.472547	-1.76689		-0.132397	-0.661052	0.231272	0.233095	3.05548	0.835999	0.589908	0.125034
-0.0307503		-0.266084	0.431233	0.0595017	-0.670043	0.155398	-0.748888	-0.831795	-0.74735	0.803436	0.320256	-0.486658	1.40118	-0.0391792	1.00011	-0.177816	-0.653059	0.860993	0.791963	-1.1273		-2.4983	0.891742	-0.334266	-4.84554	0.127068	1.14772	1.83625	0.320047	-1.45183	2.64349	1.44287	0.633553	1.91016	-1.44165	-0.959823	-0.135047	-3.98748	-0.389192	-1.76359		-0.129169	-0.65835	0.224946	0.236785	3.19481	0.841326	0.61461	0.108868
-0.0225502		-0.26258	0.411782	0.0154806	-0.677021	0.131748	-0.730391	-0.820468	-0.775288	0.816644	0.333277	-0.512997	1.4802	-0.0493888	1.05196	-0.201273	-0.632309	0.813775	0.781538	-1.10222		-2.513	0.974395	-0.332699	-4.89901	0.107493	1.14793	1.86801	0.341296	-1.44475	2.59032	1.47258	0.634712	1.90562	-1.45522	-0.946668	-0.164343	-3.90689	-0.297897	-1.75888		-0.124142	-0.645601	0.236896	0.228476	3.33091	0.824986	0.652501	0.074818
-0.0143501		-0.256118	0.386318	-0.055629	-0.687866	0.0949292	-0.706782	-0.807142	-0.810143	0.845932	0.330755	-0.536465	1.5281	-0.0472158	1.10207	-0.214947	-0.642378	0.797516	0.761343	-1.07491		-2.53391	1.05483	-0.316866	-4.95889	0.0787022	1.14468	1.88712	0.35127	-1.43345	2.54608	1.49877	0.638022	1.90189	-1.46412	-0.960033	-0.192464	-3.8221	-0.2156	-1.74615		-0.104355	-0.625661	0.275481	0.210905	3.45196	0.795491	0.697968	0.0394207
-0.00615006		-0.244296	0.370189	-0.131585	-0.699775	0.0583702	-0.695579	-0.797386	-0.835619	0.886047	0.316927	-0.559796	1.5541	-0.0334412	1.16888	-0.210647	-0.682084	0.817571	0.721589	-1.06071		-2.55248	1.12817	-0.296015	-5.01159	0.05542	1.15374	1.90645	0.356225	-1.40924	2.50357	1.51115	0.648376	1.88735	-1.4541	-0.993317	-0.202128	-3.74584	-0.143721	-1.73044		-0.07342	-0.620977	0.318208	0.19462	3.55435	0.763613	0.730186	0.0200287
0.00205002		-0.228195	0.368414	-0.193128	-0.707049	0.0381449	-0.687214	-0.800328	-0.84274	0.91123	0.294622	-0.581489	1.57736	-0.0211023	1.25692	-0.205824	-0.734808	0.845392	0.659914	-1.0703		-2.56581	1.19921	-0.279737	-5.04582	0.0402523	1.17927	1.93195	0.365692	-1.38072	2.46476	1.51273	0.661745	1.85464	-1.42341	-1.02249	-0.191475	-3.69863	-0.0672124	-1.73185		-0.0529914	-0.653193	0.333858	0.179931	3.64671	0.727706	0.726309	0.019409
0.0102501		-0.214148	0.370284	-0.234758	-0.70517	0.037738	-0.658799	-0.820096	-0.836439	0.905005	0.264531	-0.601355	1.6163	-0.022797	1.35279	-0.230567	-0.771023	0.846831	0.582638	-1.09739		-2.57698	1.2691	-0.266419	-5.06628	0.0283322	1.20397	1.9568	0.379049	-1.36731	2.43867	1.51644	0.673594	1.80377	-1.38537	-1.03219	-0.177333	-3.69461	0.0282479	-1.76448		-0.061248	-0.715797	0.315755	0.154964	3.74215	0.67779	0.678979	0.0261235
0.0184502		-0.211646	0.367299	-0.259272	-0.692721	0.0446176	-0.60649	-0.850774	-0.83181	0.879491	0.226421	-0.62539	1.67478	-0.0377234	1.43942	-0.291884	-0.768293	0.819523	0.502408	-1.12387		-2.58729	1.32741	-0.24779	-5.08911	0.0149	1.19538	1.97172	0.385311	-1.37866	2.42602	1.52981	0.689287	1.74068	-1.35493	-1.0291	-0.179513	-3.72991	0.139313	-1.82254		-0.090086	-0.773297	0.284583	0.110041	3.84254	0.612037	0.599123	0.0264339
0.0266503		-0.222319	0.365125	-0.270715	-0.672344	0.0511146	-0.557706	-0.881984	-0.832642	0.856859	0.182896	-0.658165	1.75259	-0.0575337	1.50677	-0.362514	-0.733758	0.787761	0.429872	-1.12919		-2.59628	1.363	-0.223021	-5.12544	0.00123872	1.1359	1.975	0.382347	-1.40591	2.41036	1.54739	0.718334	1.67365	-1.33543	-1.02818	-0.201869	-3.78337	0.24804	-1.88063		-0.113082	-0.792208	0.25995	0.0538298	3.93401	0.543719	0.508012	0.0140457
0.0348503		-0.23519	0.376363	-0.27161	-0.651328	0.0617042	-0.540581	-0.909404	-0.832465	0.843812	0.137621	-0.696307	1.85434	-0.0754045	1.55704	-0.410956	-0.692054	0.773539	0.366123	-1.10685		-2.60183	1.38066	-0.202232	-5.1707	-0.00561329	1.04001	1.97365	0.37956	-1.43273	2.37167	1.55883	0.759005	1.61191	-1.324	-1.02997	-0.230397	-3.83576	0.340165	-1.91832		-0.11042	-0.777197	0.238045	0.00678399	4.00578	0.488892	0.419768	-0.00905831
0.0430504		-0.235426	0.402567	-0.262236	-0.63763	0.0876001	-0.554673	-0.935092	-0.826801	0.82417	0.0895897	-0.728224	1.98233	-0.0930491	1.59538	-0.430171	-0.656194	0.771221	0.309906	-1.06277		-2.60791	1.39671	-0.195145	-5.2099	-0.00482119	0.937368	1.97287	0.387898	-1.45178	2.30928	1.56089	0.798893	1.56443	-1.3208	-1.01802	-0.247131	-3.87879	0.414207	-1.93903		-0.0837439	-0.762621	0.20221	-0.0140521	4.06293	0.450009	0.336038	-0.0392456
0.0512505		-0.219082	0.429203	-0.24636	-0.631212	0.130604	-0.573619	-0.962387	-0.815304	0.780139	0.0386712	-0.74754	2.1286	-0.114651	1.62177	-0.436488	-0.622479	0.756226	0.266348	-1.00423		-2.63008	1.4245	-0.201231	-5.23331	-0.0030485	0.846989	1.97052	0.41244	-1.47416	2.24507	1.56028	0.82329	1.53872	-1.3316	-0.979159	-0.242279	-3.91047	0.481606	-1.9602		-0.0529792	-0.773376	0.148129	-0.0100718	4.12134	0.415032	0.255329	-0.0728927
0.0594506		-0.197019	0.439977	-0.231947	-0.627061	0.180505	-0.578686	-0.991027	-0.799142	0.715042	-0.00812097	-0.762346	2.26988	-0.133814	1.63544	-0.44454	-0.590936	0.713902	0.242684	-0.935195		-2.68083	1.46378	-0.206092	-5.24624	-0.00845801	0.760459	1.96215	0.451586	-1.5137	2.19912	1.56494	0.831572	1.53729	-1.36019	-0.921689	-0.22146	-3.9342	0.553172	-1.98557		-0.033304	-0.796569	0.099325	0.000169775	4.19063	0.370876	0.183271	-0.102017
0.0676507		-0.184435	0.437461	-0.224398	-0.621261	0.225981	-0.579656	-1.01333	-0.777537	0.652294	-0.0431503	-0.785685	2.37619	-0.139042	1.64253	-0.439993	-0.572671	0.661477	0.238573	-0.862749		-2.7555	1.50395	-0.195514	-5.26007	-0.0201379	0.655543	1.9503	0.502226	-1.56688	2.16768	1.5728	0.842416	1.55488	-1.40058	-0.870515	-0.193389	-3.95049	0.629076	-2.00124		-0.0232463	-0.797833	0.0797302	0.000167082	4.26472	0.314916	0.128256	-0.11254
0.0758508		-0.188211	0.44632	-0.222767	-0.612817	0.265145	-0.599348	-1.0249	-0.745147	0.610288	-0.0647999	-0.823322	2.43472	-0.125983	1.65825	-0.398988	-0.580226	0.625399	0.240654	-0.800027		-2.83676	1.53714	-0.171164	-5.27514	-0.0276052	0.525913	1.94367	0.567541	-1.61722	2.1294	1.5718	0.872172	1.58133	-1.43924	-0.843982	-0.159751	-3.95607	0.70311	-1.99141		-0.01314	-0.762278	0.0824756	-0.0113836	4.32771	0.25368	0.094454	-0.0939585
0.0840508		-0.202939	0.48877	-0.22869	-0.605218	0.299525	-0.635731	-1.02735	-0.693582	0.584655	-0.082719	-0.869546	2.46191	-0.103096	1.69363	-0.321817	-0.615753	0.614097	0.234569	-0.760837		-2.8971	1.56232	-0.150941	-5.27621	-0.0240798	0.391852	1.94721	0.649645	-1.65351	2.07256	1.55072	0.913213	1.61215	-1.46898	-0.837653	-0.120375	-3.95181	0.77663	-1.95727		-0.00070838	-0.713481	0.072782	-0.0263857	4.37288	0.193765	0.0744781	-0.0505082
0.0922509		-0.222757	0.561544	-0.247149	-0.600638	0.324461	-0.657539	-1.02981	-0.621646	0.558399	-0.112041	-0.91465	2.48358	-0.083882	1.74329	-0.241177	-0.664723	0.613368	0.220166	-0.745479		-2.91857	1.57942	-0.15005	-5.24813	-0.0201088	0.273321	1.95501	0.743855	-1.68149	2.01118	1.51109	0.942802	1.65333	-1.4941	-0.832729	-0.0814382	-3.94793	0.859479	-1.9171		0.00686003	-0.685495	0.026587	-0.0373107	4.40367	0.136714	0.0545345	-0.00384063
0.100451		-0.248729	0.631167	-0.278769	-0.600292	0.331658	-0.638516	-1.0435	-0.533394	0.522336	-0.160721	-0.952165	2.51333	-0.074736	1.78935	-0.195932	-0.710623	0.602644	0.213731	-0.737063		-2.90494	1.58625	-0.164965	-5.19548	-0.0338609	0.169781	1.95654	0.841975	-1.71441	1.96854	1.46724	0.944983	1.71224	-1.52358	-0.81923	-0.0521535	-3.96141	0.959851	-1.88893		0.000394864	-0.686973	-0.0406829	-0.0464063	4.42517	0.0812681	0.0267632	0.0216969
0.108651		-0.283064	0.662596	-0.312931	-0.602238	0.312776	-0.586626	-1.07237	-0.44079	0.486284	-0.218812	-0.981085	2.5457	-0.0687285	1.82218	-0.19781	-0.746453	0.580217	0.226476	-0.719018		-2.87806	1.57875	-0.177068	-5.141	-0.069848	0.0632348	1.94896	0.938144	-1.75626	1.94968	1.43367	0.924601	1.78422	-1.55937	-0.804357	-0.0373418	-4.01133	1.07199	-1.87433		-0.0158226	-0.696996	-0.0870761	-0.0597854	4.43733	0.028966	-0.00639805	0.0178189
0.116851		-0.322274	0.65103	-0.332291	-0.601591	0.271322	-0.537822	-1.10724	-0.361372	0.466161	-0.266817	-1.00178	2.5653	-0.0564693	1.85063	-0.220527	-0.776441	0.562498	0.253071	-0.690322		-2.86093	1.55277	-0.175625	-5.10358	-0.110114	-0.0572167	1.94223	1.0289	-1.79624	1.93647	1.4111	0.898684	1.85281	-1.5935	-0.798578	-0.0312427	-4.10587	1.17704	-1.86688		-0.0261527	-0.694572	-0.0908881	-0.0749302	4.43687	-0.0150949	-0.0418591	-0.00225301
0.125051		-0.356824	0.620665	-0.32775	-0.587495	0.226021	-0.51908	-1.1354	-0.303098	0.463943	-0.287512	-1.0133	2.5702	-0.037097	1.88988	-0.232534	-0.806479	0.55765	0.272931	-0.663679		-2.8683	1.51096	-0.170766	-5.08042	-0.130533	-0.176573	1.94934	1.11488	-1.82649	1.90744	1.39106	0.877944	1.90449	-1.6172	-0.795805	-0.0238916	-4.2424	1.2621	-1.86068		-0.0210224	-0.68419	-0.0712265	-0.082296	4.42437	-0.0471823	-0.0793359	-0.0166471
0.133251		-0.382139	0.594571	-0.307115	-0.551471	0.196679	-0.522622	-1.15133	-0.260775	0.462366	-0.27576	-1.01511	2.57724	-0.015216	1.945	-0.232684	-0.837717	0.552832	0.269412	-0.653626		-2.89888	1.46609	-0.179371	-5.05358	-0.125039	-0.268985	1.9721	1.19413	-1.85294	1.85832	1.37318	0.858591	1.94435	-1.63534	-0.77473	-0.0113916	-4.41289	1.33625	-1.85816		-0.00883239	-0.687326	-0.062414	-0.0810812	4.40711	-0.0699082	-0.125319	-0.0144907
0.141451		-0.403163	0.575685	-0.285939	-0.493085	0.191369	-0.520049	-1.15832	-0.22578	0.44012	-0.240073	-1.00501	2.60285	0.00209203	1.9992	-0.242574	-0.861977	0.529131	0.246198	-0.65809		-2.94526	1.43192	-0.202606	-5.0136	-0.110239	-0.331518	1.99551	1.2663	-1.88751	1.80155	1.37164	0.840199	1.99166	-1.66285	-0.721101	0.00240453	-4.60247	1.41879	-1.86739		-0.00738396	-0.710142	-0.0786508	-0.0838024	4.38991	-0.0924142	-0.181097	-0.00505964
0.149651		-0.429559	0.554152	-0.272007	-0.421491	0.203424	-0.500011	-1.16413	-0.195507	0.394003	-0.193178	-0.98408	2.64792	0.0101866	2.02731	-0.278133	-0.867173	0.478775	0.22268	-0.656379		-3.00164	1.41109	-0.224964	-4.97003	-0.100013	-0.384659	2.00065	1.33401	-1.93202	1.74796	1.40003	0.829217	2.06002	-1.70931	-0.64495	0.0138842	-4.78286	1.52008	-1.88963		-0.0267852	-0.732431	-0.105431	-0.103347	4.37049	-0.120021	-0.235537	-0.00553337
0.157852		-0.461698	0.52836	-0.263262	-0.354107	0.222453	-0.480071	-1.1715	-0.174448	0.340803	-0.146348	-0.957827	2.6979	0.0100178	2.01674	-0.324905	-0.848215	0.414635	0.214232	-0.62548		-3.06052	1.39295	-0.231685	-4.93832	-0.0926173	-0.452614	1.98512	1.40044	-1.9733	1.69408	1.45412	0.833989	2.14651	-1.76728	-0.569857	0.0216473	-4.92651	1.62982	-1.91454		-0.0546801	-0.725091	-0.119173	-0.138066	4.34298	-0.144725	-0.270196	-0.0204474
0.166052		-0.489483	0.513934	-0.253298	-0.304378	0.246284	-0.484517	-1.17463	-0.166817	0.299648	-0.107998	-0.932235	2.73791	0.00457973	1.97899	-0.348792	-0.811336	0.357043	0.221305	-0.557938		-3.11159	1.36358	-0.226922	-4.92059	-0.0780027	-0.536882	1.96427	1.46844	-1.99548	1.62982	1.51154	0.855162	2.23967	-1.81692	-0.508425	0.028003	-5.01506	1.72756	-1.92846		-0.0686451	-0.677679	-0.116744	-0.168997	4.30374	-0.151099	-0.272921	-0.0374291
0.174252		-0.500271	0.524354	-0.23977	-0.274197	0.28551	-0.515241	-1.16775	-0.168512	0.271141	-0.0822657	-0.905649	2.76319	-0.0029178	1.93677	-0.331937	-0.775306	0.30906	0.234416	-0.460259		-3.14835	1.32454	-0.22674	-4.90519	-0.0511027	-0.617426	1.95443	1.54068	-1.9984	1.55631	1.55269	0.884835	2.33405	-1.84324	-0.451776	0.0354559	-5.05211	1.80315	-1.92565		-0.0594345	-0.612731	-0.117644	-0.182078	4.25802	-0.133165	-0.240783	-0.0428648
0.182452		-0.491724	0.550345	-0.225635	-0.253246	0.347795	-0.545956	-1.14891	-0.169658	0.245146	-0.0680999	-0.870594	2.77693	-0.00851231	1.90751	-0.29212	-0.750537	0.258753	0.243781	-0.348168		-3.1703	1.29137	-0.235879	-4.88315	-0.0176795	-0.675132	1.95741	1.61336	-1.99376	1.49189	1.57826	0.917263	2.43264	-1.84973	-0.387191	0.0443835	-5.05777	1.8627	-1.91417		-0.038073	-0.562327	-0.137383	-0.185161	4.21926	-0.102947	-0.18101	-0.0390232
0.190652		-0.477446	0.567649	-0.209429	-0.225981	0.427495	-0.551133	-1.11723	-0.164541	0.219384	-0.0618922	-0.821578	2.77585	-0.00250543	1.89421	-0.256442	-0.724965	0.202254	0.253047	-0.234636		-3.19004	1.27475	-0.242433	-4.8613	0.0121639	-0.714469	1.96187	1.67775	-1.99307	1.45652	1.60346	0.958185	2.53545	-1.85047	-0.320299	0.0543986	-5.04748	1.91499	-1.90826		-0.0198239	-0.533678	-0.168033	-0.199756	4.19777	-0.0796604	-0.103966	-0.0412259
0.198852		-0.475341	0.56055	-0.185819	-0.179539	0.515791	-0.528326	-1.06948	-0.144892	0.209349	-0.0538692	-0.760741	2.75609	0.0262608	1.89208	-0.229595	-0.679858	0.156039	0.272491	-0.123504		-3.22254	1.26694	-0.233988	-4.85624	0.0342313	-0.753318	1.95928	1.72735	-1.9964	1.44961	1.63908	1.01432	2.63059	-1.85307	-0.272908	0.0669963	-5.02248	1.96165	-1.90924		-0.00731971	-0.504397	-0.184428	-0.241023	4.19182	-0.0704368	-0.0183027	-0.058568
0.207052		-0.492523	0.538175	-0.149488	-0.110444	0.613443	-0.490249	-1.00326	-0.103852	0.234721	-0.0364473	-0.692315	2.72024	0.08695	1.90089	-0.186681	-0.614558	0.149663	0.304419	-0.0143674		-3.26532	1.25124	-0.212161	-4.87613	0.0482807	-0.802436	1.95399	1.75948	-1.9929	1.44807	1.68055	1.08423	2.70108	-1.85529	-0.258045	0.0849567	-4.98263	2.00271	-1.90474		0.0132572	-0.454945	-0.171543	-0.307208	4.19264	-0.0641834	0.0634268	-0.0819358
0.215252		-0.520621	0.524412	-0.0995628	-0.0190615	0.735901	-0.438834	-0.922033	-0.0403145	0.296079	-0.0118841	-0.613622	2.68377	0.174058	1.9235	-0.100302	-0.541194	0.200725	0.341593	0.0992718		-3.29853	1.22046	-0.191278	-4.91049	0.0504781	-0.852988	1.95303	1.77819	-1.97302	1.42851	1.71376	1.15722	2.73978	-1.85412	-0.262715	0.110606	-4.93467	2.04487	-1.88567		0.0528773	-0.395859	-0.143856	-0.381983	4.19327	-0.0475317	0.12484	-0.096561
0.223452		-0.54622	0.532824	-0.0384694	0.0991822	0.895961	-0.355156	-0.838252	0.0385504	0.373453	0.00809411	-0.520939	2.67098	0.271885	1.95811	0.0262188	-0.461937	0.298132	0.37379	0.228596		-3.30539	1.18619	-0.184443	-4.94096	0.0378081	-0.884187	1.95277	1.79262	-1.94295	1.39228	1.73219	1.2182	2.75492	-1.85694	-0.258216	0.141036	-4.89371	2.10302	-1.85563		0.102571	-0.363542	-0.134371	-0.451076	4.19682	-0.0216955	0.151662	-0.10334
0.231652		-0.559662	0.552517	0.0285947	0.249151	1.0895	-0.221189	-0.75987	0.123316	0.450124	0.0139784	-0.417023	2.70089	0.367271	1.99404	0.162832	-0.364724	0.41475	0.401303	0.387691		-3.28585	1.16433	-0.189284	-4.96089	0.00868839	-0.890281	1.94163	1.80484	-1.91709	1.36374	1.74549	1.26019	2.76075	-1.87598	-0.228575	0.165375	-4.87498	2.18594	-1.82653		0.144821	-0.380025	-0.157733	-0.510665	4.20827	0.00279654	0.137105	-0.119053
0.239852		-0.561056	0.567077	0.102508	0.428726	1.29953	-0.0467248	-0.682227	0.206652	0.530975	0.0100717	-0.311682	2.7707	0.458419	2.0192	0.290185	-0.23817	0.535393	0.439178	0.58484		-3.25876	1.15934	-0.194113	-4.98342	-0.0343462	-0.889231	1.9149	1.81174	-1.90389	1.36242	1.77108	1.29345	2.76496	-1.91039	-0.184856	0.176909	-4.87851	2.28271	-1.80805		0.17034	-0.424603	-0.197401	-0.56343	4.22223	0.024062	0.0908802	-0.1555
0.248052		-0.552309	0.573018	0.192487	0.62458	1.51701	0.13006	-0.591542	0.288583	0.630955	0.0171262	-0.211197	2.85992	0.555742	2.03406	0.41811	-0.0880976	0.663864	0.502748	0.816604		-3.24994	1.16573	-0.194098	-5.02791	-0.0797985	-0.898735	1.88397	1.81251	-1.90122	1.37964	1.81903	1.3329	2.76469	-1.94233	-0.149401	0.182451	-4.88894	2.37161	-1.79731		0.183189	-0.453663	-0.225467	-0.612223	4.22308	0.0514779	0.0374506	-0.203685
0.256253		-0.529745	0.586675	0.307341	0.822617	1.74759	0.280007	-0.472769	0.371284	0.752073	0.057691	-0.111653	2.94624	0.67067	2.05515	0.571286	0.0690596	0.813216	0.585118	1.06368		-3.27049	1.17938	-0.196945	-5.09708	-0.111683	-0.914826	1.86777	1.80594	-1.90216	1.38819	1.88554	1.38613	2.75511	-1.95488	-0.129366	0.195941	-4.89029	2.44229	-1.78992		0.192844	-0.446259	-0.234429	-0.656713	4.20227	0.0904333	-0.00424186	-0.241564
0.264453		-0.487684	0.63119	0.445706	1.02277	2.00662	0.407028	-0.319437	0.455408	0.872073	0.136951	-0.00308641	3.02462	0.804464	2.09865	0.758748	0.226604	0.982956	0.659707	1.30782		-3.3182	1.20208	-0.213561	-5.17172	-0.12219	-0.912763	1.87206	1.79124	-1.90785	1.37256	1.96083	1.44954	2.73948	-1.94935	-0.110514	0.225425	-4.86928	2.50806	-1.78854		0.20133	-0.41842	-0.24391	-0.688638	4.16679	0.129491	-0.0324856	-0.254997
0.272653		-0.424872	0.712036	0.592721	1.23525	2.3029	0.539977	-0.13824	0.543377	0.965642	0.240194	0.120085	3.10926	0.948894	2.16371	0.95875	0.392483	1.15621	0.70374	1.54585		-3.38274	1.23677	-0.241985	-5.23021	-0.116609	-0.871855	1.88186	1.76748	-1.92904	1.34336	2.04266	1.51213	2.72972	-1.94407	-0.0759715	0.266934	-4.82087	2.59837	-1.79761		0.200396	-0.399247	-0.273272	-0.702419	4.1355	0.147737	-0.0573675	-0.248596
0.280853		-0.347771	0.812631	0.735571	1.46393	2.62801	0.697631	0.0558257	0.637908	1.03403	0.342403	0.25478	3.20909	1.09878	2.23547	1.14331	0.579131	1.32012	0.717094	1.78621		-3.45107	1.27674	-0.260757	-5.27102	-0.109212	-0.80411	1.87542	1.7357	-1.96851	1.32122	2.13907	1.57114	2.73709	-1.95494	-0.0267311	0.311787	-4.74835	2.73459	-1.81285		0.188462	-0.391108	-0.315312	-0.700865	4.1198	0.13591	-0.0864153	-0.239087
0.289053		-0.26437	0.914122	0.878439	1.69815	2.9635	0.871571	0.250465	0.740811	1.10353	0.423813	0.396088	3.31272	1.25381	2.30099	1.31682	0.78675	1.48542	0.727043	2.03727		-3.51156	1.30661	-0.246854	-5.31291	-0.107842	-0.744707	1.84605	1.70374	-2.00996	1.31354	2.25306	1.63398	2.76158	-1.97951	0.0176355	0.360167	-4.65235	2.91373	-1.82496		0.178983	-0.368154	-0.347054	-0.691304	4.11422	0.107084	-0.115175	-0.238032
0.297253		-0.175888	1.01677	1.03837	1.92578	3.29259	1.0412	0.439314	0.851077	1.19874	0.481903	0.538225	3.40204	1.41667	2.36588	1.50968	1.00087	1.67235	0.761936	2.29782		-3.55404	1.31509	-0.199601	-5.3718	-0.105077	-0.712605	1.80923	1.68918	-2.03091	1.31085	2.37312	1.70558	2.78937	-2.00022	0.0426773	0.417643	-4.53489	3.11585	-1.82121		0.194167	-0.311626	-0.355019	-0.675436	4.1118	0.08397	-0.129977	-0.241709
0.305453		-0.07375	1.13441	1.22476	2.14476	3.60618	1.20146	0.62724	0.964271	1.32173	0.5231	0.675583	3.47369	1.59026	2.45101	1.74642	1.20538	1.88949	0.829797	2.56012		-3.56779	1.30508	-0.142024	-5.44055	-0.0888771	-0.694486	1.78955	1.70282	-2.0237	1.30483	2.4852	1.77964	2.80396	-2.00333	0.058393	0.486741	-4.40374	3.32714	-1.79405		0.249643	-0.234538	-0.347301	-0.648901	4.11992	0.0789687	-0.129085	-0.237612
0.313653		0.0498476	1.27557	1.4315	2.36867	3.90286	1.36994	0.822958	1.0808	1.45617	0.555506	0.804151	3.54248	1.77475	2.57245	2.016	1.4002	2.12193	0.916636	2.82107		-3.55008	1.29048	-0.0945915	-5.49765	-0.0606856	-0.665771	1.79591	1.74266	-2.00558	1.30345	2.59037	1.84829	2.79992	-1.98682	0.091865	0.563307	-4.27073	3.55239	-1.74091		0.34203	-0.166232	-0.339335	-0.610612	4.15397	0.0854239	-0.119322	-0.218495
0.321853		0.190901	1.42736	1.64398	2.61313	4.18292	1.56313	1.03153	1.21093	1.5866	0.584755	0.923218	3.62663	1.97191	2.72648	2.27876	1.59629	2.34662	1.00756	3.08241		-3.50829	1.28376	-0.0518824	-5.53121	-0.0282426	-0.611845	1.81502	1.7971	-2.00249	1.32458	2.7074	1.90917	2.78537	-1.95777	0.163809	0.644419	-4.14465	3.80889	-1.65947		0.44862	-0.121481	-0.332407	-0.57364	4.22283	0.0870984	-0.102024	-0.18938
0.330053		0.335119	1.57008	1.85068	2.88174	4.44453	1.77627	1.25063	1.3623	1.71615	0.618197	1.03572	3.72551	2.18519	2.8941	2.50488	1.80211	2.56396	1.10023	3.34214		-3.45564	1.28542	0.015157	-5.54828	0.00810817	-0.541023	1.82977	1.85489	-2.01911	1.3757	2.85637	1.97204	2.77299	-1.92304	0.275643	0.735097	-4.03046	4.10047	-1.54939		0.55039	-0.0831969	-0.306609	-0.553973	4.3183	0.0756338	-0.0662946	-0.162017
0.338253		0.468426	1.70351	2.0507	3.16466	4.68728	1.98715	1.47329	1.53064	1.85637	0.665098	1.14495	3.82142	2.41286	3.05727	2.7019	2.01172	2.79596	1.20421	3.58927		-3.40144	1.28796	0.127576	-5.55834	0.0636475	-0.462672	1.83804	1.9168	-2.03254	1.44222	3.03898	2.0472	2.77044	-1.88158	0.418735	0.850663	-3.91975	4.40934	-1.4155		0.643873	-0.0201295	-0.24378	-0.546798	4.42236	0.0593453	0.000821344	-0.138832
0.346453		0.591624	1.8476	2.243	3.44905	4.91382	2.18494	1.68918	1.70187	2.00578	0.73509	1.25377	3.90554	2.64384	3.20855	2.8967	2.20825	3.05849	1.32231	3.81219		-3.34441	1.29294	0.280748	-5.55333	0.158072	-0.367764	1.854	1.99649	-2.01862	1.49989	3.23988	2.13166	2.7812	-1.82479	0.594291	1.00377	-3.80041	4.71423	-1.26361		0.736163	0.0737518	-0.147197	-0.525702	4.52287	0.0553947	0.100919	-0.10572
0.354654		0.717763	2.0222	2.42119	3.72967	5.1248	2.38312	1.88748	1.855	2.1474	0.82668	1.36241	3.98705	2.86145	3.35071	3.09917	2.38051	3.33839	1.44097	4.00749		-3.26987	1.31392	0.457497	-5.50973	0.29475	-0.237013	1.893	2.10428	-1.97267	1.53782	3.44574	2.2182	2.81121	-1.7443	0.815671	1.19516	-3.66856	5.01214	-1.10109		0.829983	0.170814	-0.0412247	-0.466753	4.61968	0.0724595	0.218068	-0.0463871
0.362854		0.857932	2.22944	2.58069	4.01322	5.32029	2.59632	2.06091	1.97199	2.2627	0.929246	1.4691	4.08197	3.04996	3.48291	3.29326	2.53215	3.60022	1.54315	4.18866		-3.17347	1.36694	0.65097	-5.41184	0.458792	-0.0643493	1.95734	2.2414	-1.91263	1.56703	3.65789	2.3135	2.87019	-1.63791	1.08855	1.41374	-3.52804	5.31869	-0.932865		0.91683	0.240251	0.0509014	-0.370321	4.71473	0.102067	0.335546	0.0376478
0.371054		1.00788	2.45563	2.7263	4.30751	5.5001	2.81558	2.20862	2.04933	2.35198	1.03765	1.56542	4.19785	3.20251	3.6015	3.45034	2.67636	3.81536	1.62331	4.36934		-3.06737	1.45743	0.868993	-5.26905	0.636348	0.138343	2.04156	2.4	-1.85604	1.60533	3.88589	2.43475	2.96256	-1.50848	1.3953	1.64553	-3.38213	5.64815	-0.758152		0.986478	0.282624	0.131912	-0.259	4.80526	0.126084	0.451091	0.127179
0.379254		1.15408	2.68737	2.87108	4.60686	5.66704	3.00944	2.33811	2.09471	2.43267	1.15159	1.64384	4.32739	3.32324	3.70564	3.56476	2.82253	3.98725	1.69221	4.54803		-2.9703	1.57462	1.11844	-5.10744	0.828096	0.349251	2.1474	2.56936	-1.79815	1.65503	4.13648	2.59717	3.08001	-1.35536	1.70422	1.88697	-3.22665	5.99326	-0.574154		1.04568	0.334754	0.226474	-0.151657	4.88268	0.135591	0.577158	0.206345
0.387454		1.28875	2.92217	3.02594	4.89511	5.83144	3.15527	2.4557	2.12234	2.51886	1.27318	1.70608	4.45928	3.41685	3.80177	3.66057	2.96868	4.14015	1.76529	4.71124		-2.88967	1.70269	1.39085	-4.94617	1.04566	0.557903	2.28581	2.74234	-1.71809	1.70062	4.41066	2.79602	3.20924	-1.17045	1.99578	2.15222	-3.04743	6.33237	-0.382288		1.11252	0.436392	0.350751	-0.0447491	4.94139	0.13824	0.729052	0.281544
0.395654		1.41955	3.15963	3.19152	5.15914	6.00684	3.26573	2.55962	2.14593	2.60248	1.39938	1.76462	4.58948	3.48823	3.89653	3.76239	3.10077	4.2871	1.84541	4.84577		-2.81256	1.83757	1.67133	-4.78477	1.29741	0.773093	2.46262	2.91807	-1.60603	1.73014	4.71025	3.0095	3.34477	-0.949357	2.27975	2.45735	-2.83621	6.65502	-0.187026		1.19783	0.58917	0.49441	0.0754987	4.99341	0.14481	0.914112	0.372493
0.403854		1.55997	3.38994	3.35593	5.40219	6.19769	3.37861	2.64791	2.1711	2.66641	1.5221	1.83212	4.72446	3.54248	3.98961	3.86723	3.20868	4.4216	1.92102	4.95218		-2.71626	1.98525	1.95759	-4.61042	1.57839	1.0051	2.66736	3.09565	-1.47193	1.75394	5.03839	3.22151	3.49111	-0.704314	2.5808	2.80312	-2.59655	6.97263	0.0058209		1.29833	0.756726	0.634512	0.216216	5.0625	0.154895	1.12551	0.486609
0.412054		1.70988	3.60163	3.50608	5.64032	6.3963	3.51593	2.72046	2.19373	2.70749	1.63316	1.9065	4.87085	3.58505	4.07458	3.95218	3.29634	4.53138	1.98072	5.0463		-2.59002	2.1504	2.26361	-4.41684	1.87486	1.2461	2.87975	3.2781	-1.33409	1.79564	5.3917	3.44019	3.6527	-0.457054	2.90955	3.17513	-2.33729	7.30125	0.198284		1.4051	0.903584	0.76218	0.371146	5.16339	0.161306	1.35216	0.610745
0.420254		1.85634	3.78991	3.634	5.88139	6.58733	3.66399	2.78068	2.21232	2.74599	1.73267	1.97314	5.03061	3.62019	4.14797	4.00542	3.37603	4.61909	2.02751	5.14458		-2.43559	2.32971	2.60454	-4.21211	2.17511	1.47701	3.08851	3.4726	-1.19707	1.86615	5.75343	3.684	3.82661	-0.220943	3.25185	3.55827	-2.05999	7.64123	0.408661		1.5191	1.02765	0.893344	0.528584	5.28914	0.165639	1.58542	0.73014
0.428454		1.98635	3.96694	3.74418	6.11252	6.75587	3.79314	2.83127	2.22955	2.80993	1.82296	2.01973	5.19157	3.65125	4.21452	4.0475	3.45382	4.70582	2.07709	5.24525		-2.25401	2.51536	2.97867	-4.007	2.47246	1.68278	3.30302	3.68619	-1.0449	1.95363	6.09926	3.96372	4.00648	0.0103509	3.58726	3.95	-1.76057	7.97109	0.653071		1.65499	1.15183	1.04575	0.679148	5.41878	0.18306	1.82089	0.84463
0.436654		2.0998	4.15256	3.84983	6.31306	6.90021	3.88974	2.87232	2.25586	2.90665	1.90341	2.05027	5.3411	3.67768	4.28113	4.11445	3.52318	4.80642	2.14294	5.3345		-2.04435	2.7039	3.36132	-3.80001	2.76605	1.87422	3.54093	3.92469	-0.860672	2.0401	6.41098	4.27126	4.19273	0.252424	3.91041	4.3573	-1.4366	8.2658	0.929012		1.82219	1.29013	1.21367	0.819166	5.53847	0.229291	2.05843	0.964336
0.444854		2.20707	4.35729	3.96013	6.47666	7.02542	3.96944	2.90207	2.29764	3.01713	1.97517	2.07893	5.47705	3.69718	4.35103	4.21644	3.57258	4.91113	2.22291	5.39861		-1.80826	2.90092	3.72261	-3.5759	3.05868	2.08018	3.80754	4.18489	-0.648102	2.12422	6.68752	4.58551	4.39465	0.509288	4.23356	4.77942	-1.09966	8.52111	1.21764		2.00954	1.42492	1.37555	0.944255	5.65814	0.303804	2.29575	1.09531
0.453055		2.31726	4.57113	4.07304	6.61443	7.13681	4.05149	2.92319	2.34944	3.11636	2.04151	2.11689	5.60402	3.70579	4.41698	4.32756	3.59964	4.99163	2.30413	5.438		-1.55525	3.10919	4.05358	-3.32082	3.35015	2.3155	4.08917	4.45276	-0.425376	2.22045	6.94268	4.8939	4.62212	0.770454	4.56744	5.20565	-0.765582	8.75086	1.49975		2.19176	1.53184	1.52057	1.05031	5.79387	0.389799	2.52661	1.23072
0.461255		2.42858	4.77153	4.18171	6.74304	7.23918	4.13443	2.93573	2.40157	3.19726	2.10735	2.16214	5.72152	3.69986	4.46495	4.41489	3.61436	5.03103	2.37485	5.46668		-1.30211	3.32227	4.37127	-3.03923	3.63907	2.5657	4.36691	4.71379	-0.207503	2.33794	7.19022	5.19665	4.87779	1.02728	4.90206	5.62997	-0.439882	8.96662	1.76958		2.3469	1.60993	1.65763	1.13563	5.94077	0.470476	2.74708	1.36092
0.469455		2.53187	4.94311	4.28429	6.86793	7.34065	4.2006	2.93178	2.4517	3.27019	2.17777	2.20206	5.81906	3.67934	4.48663	4.46829	3.62601	5.03862	2.42735	5.49663		-1.05579	3.53159	4.69964	-2.75262	3.92596	2.80318	4.63467	4.96261	0.00828732	2.46627	7.43131	5.49507	5.15807	1.28523	5.21397	6.05479	-0.122582	9.16146	2.03819		2.47143	1.68079	1.80369	1.20766	6.07443	0.543123	2.9612	1.48798
0.477655		2.62314	5.09167	4.38343	6.98324	7.44811	4.2441	2.90629	2.50021	3.34592	2.2541	2.22912	5.88893	3.64386	4.48624	4.50867	3.63337	5.04144	2.45933	5.52379		-0.807252	3.73743	5.04118	-2.47867	4.21271	3.01243	4.90215	5.20227	0.236913	2.58472	7.65706	5.78866	5.46027	1.55399	5.48878	6.48609	0.185848	9.31645	2.31634		2.57793	1.76033	1.95971	1.28781	6.17477	0.616059	3.17035	1.6252
0.485855		2.70663	5.23491	4.4822	7.0856	7.56456	4.28107	2.8609	2.5436	3.42086	2.33684	2.247	5.94231	3.59045	4.47755	4.55607	3.62791	5.05064	2.47044	5.53635		-0.544952	3.95155	5.371	-2.21704	4.49757	3.19899	5.17726	5.4408	0.485238	2.68177	7.86065	6.07727	5.78686	1.83123	5.73051	6.91982	0.480494	9.42463	2.60597		2.67927	1.83846	2.10678	1.40104	6.24182	0.69615	3.36331	1.78259
0.494055		2.79015	5.37562	4.57479	7.17656	7.68349	4.33483	2.80543	2.57656	3.48199	2.42563	2.26351	6.00677	3.52038	4.47315	4.60761	3.60528	5.05256	2.46227	5.53137		-0.266586	4.18972	5.66144	-1.95778	4.77365	3.37471	5.45257	5.6801	0.743826	2.76499	8.04831	6.36289	6.14416	2.09807	5.95105	7.33832	0.754129	9.50642	2.90301		2.77602	1.8907	2.22369	1.55114	6.29302	0.781393	3.51307	1.95784
0.502255		2.87571	5.49987	4.65127	7.25766	7.78959	4.40812	2.75172	2.59431	3.5278	2.51929	2.28012	6.09767	3.44608	4.47783	4.64405	3.57447	5.02975	2.44197	5.52588		0.0112896	4.45655	5.91031	-1.70083	5.02931	3.53261	5.70981	5.9097	1.00259	2.8498	8.23552	6.65458	6.53581	2.33462	6.15363	7.72175	1.00797	9.5907	3.2038		2.86458	1.91349	2.31141	1.71583	6.33851	0.861935	3.60251	2.13725
0.510455		2.95696	5.59581	4.71001	7.32378	7.87222	4.47372	2.70536	2.60299	3.57176	2.61764	2.29169	6.20232	3.38543	4.48939	4.65775	3.54582	4.98547	2.42604	5.54655		0.261722	4.74221	6.13471	-1.4639	5.26107	3.65447	5.93699	6.11588	1.26391	2.94	8.43007	6.95775	6.95877	2.53625	6.32999	8.06459	1.25648	9.68771	3.5099		2.94653	1.93654	2.39254	1.86402	6.37133	0.927722	3.65213	2.30652
0.518655		3.02519	5.66748	4.75942	7.36489	7.93032	4.50221	2.6614	2.6173	3.62831	2.72505	2.29387	6.29379	3.35128	4.50958	4.66324	3.52171	4.94847	2.42663	5.60193		0.470615	5.03307	6.34773	-1.26832	5.47745	3.73322	6.1391	6.29403	1.53865	3.02442	8.62191	7.25832	7.40644	2.71278	6.47563	8.37461	1.51207	9.78318	3.83003		3.03407	1.99866	2.49266	1.98291	6.37846	0.977389	3.70436	2.46286
0.526855		3.07783	5.72774	4.81105	7.3711	7.96738	4.49479	2.61468	2.64607	3.6936	2.83971	2.2898	6.35472	3.34339	4.54391	4.68503	3.49542	4.94526	2.44568	5.66981		0.65597	5.31896	6.54477	-1.11796	5.68871	3.78143	6.3312	6.44923	1.83246	3.09229	8.79204	7.52952	7.87468	2.87705	6.60304	8.66489	1.77616	9.85745	4.16605		3.13769	2.1122	2.61416	2.08701	6.36034	1.01938	3.78142	2.61688
0.535055		3.12333	5.78181	4.8702	7.34526	7.98408	4.48365	2.56559	2.69026	3.74509	2.95328	2.28725	6.39393	3.35069	4.58994	4.73005	3.45968	4.97115	2.47204	5.71893		0.847319	5.59506	6.7146	-0.995624	5.89661	3.82008	6.52111	6.59309	2.12967	3.14949	8.93404	7.75245	8.36488	3.03597	6.73553	8.94286	2.03877	9.90738	4.51042		3.25122	2.25191	2.73409	2.19812	6.33213	1.06382	3.87583	2.78002
0.543255		3.17201	5.82253	4.93397	7.29839	7.9741	4.49891	2.51999	2.74653	3.76577	3.05474	2.28781	6.43064	3.36565	4.63611	4.77522	3.41052	4.99689	2.48946	5.73423		1.06279	5.85981	6.85998	-0.881618	6.09378	3.85977	6.70443	6.72866	2.40381	3.21707	9.05926	7.9293	8.87799	3.18498	6.88643	9.20177	2.28489	9.94886	4.85027		3.35695	2.37817	2.82971	2.31739	6.31237	1.1132	3.96528	2.95149
0.551456		3.22541	5.84735	4.99604	7.24111	7.92976	4.53596	2.48908	2.81054	3.76418	3.13574	2.28647	6.47099	3.38756	4.66776	4.79267	3.34958	5.00279	2.48871	5.72695		1.29176	6.10911	6.99879	-0.770102	6.26955	3.89318	6.87381	6.85067	2.64123	3.30921	9.17952	8.08653	9.40435	3.31545	7.04718	9.42817	2.50977	9.99434	5.17755		3.44662	2.47551	2.90308	2.42906	6.30427	1.16302	4.0372	3.11838
0.559656		3.27157	5.87118	5.05358	7.17762	7.84954	4.56065	2.47769	2.87959	3.76426	3.19836	2.2749	6.50528	3.41582	4.68302	4.77785	3.2819	4.99764	2.47173	5.71691		1.50797	6.33714	7.14105	-0.667347	6.4235	3.91746	7.03167	6.95667	2.84883	3.41363	9.28928	8.2466	9.92437	3.42412	7.197	9.62036	2.72804	10.0396	5.49392		3.52687	2.55807	2.97613	2.5217	6.29333	1.20992	4.09533	3.27054
0.567856		3.299	5.91383	5.10678	7.10277	7.7413	4.54937	2.47882	2.95257	3.77418	3.25124	2.25328	6.5221	3.44379	4.69378	4.75648	3.2136	5.00379	2.44344	5.7086		1.69884	6.54123	7.27729	-0.577455	6.56462	3.94694	7.18991	7.0537	3.04246	3.50036	9.37159	8.40654	10.4213	3.51643	7.32824	9.78863	2.95167	10.0703	5.80502		3.6087	2.64372	3.06231	2.59922	6.2653	1.25446	4.14938	3.41337
0.576056		3.30678	5.9797	5.15804	7.0096	7.6173	4.51534	2.48147	3.02284	3.77768	3.29863	2.23219	6.52199	3.46058	4.71127	4.75778	3.1534	5.02582	2.40505	5.68772		1.87494	6.72377	7.38955	-0.491133	6.70305	4.00184	7.35616	7.1503	3.23317	3.55373	9.42183	8.54612	10.8943	3.60002	7.45564	9.94558	3.17763	10.0822	6.10494		3.68914	2.72958	3.14571	2.67667	6.22272	1.29576	4.19749	3.56039
0.584256		3.30432	6.04937	5.21139	6.89897	7.4924	4.48863	2.47669	3.08222	3.75209	3.33848	2.22307	6.51606	3.46046	4.73063	4.78198	3.10519	5.03844	2.3562	5.64074		2.04986	6.8925	7.47212	-0.393549	6.84533	4.08507	7.52348	7.25108	3.41816	3.58998	9.46209	8.65532	11.356	3.67823	7.59819	10.0935	3.38607	10.0883	6.38179		3.74976	2.79415	3.19943	2.76035	6.18477	1.32714	4.2276	3.71504
0.592456		3.29954	6.0932	5.26752	6.78196	7.37118	4.48295	2.46362	3.12763	3.69802	3.37328	2.22634	6.51313	3.44693	4.73852	4.80149	3.0676	5.01531	2.29995	5.56905		2.22666	7.05548	7.53861	-0.279673	6.99558	4.17517	7.67644	7.35293	3.58983	3.63862	9.52531	8.74445	11.818	3.7477	7.75487	10.2278	3.5599	10.1076	6.63608		3.77414	2.82711	3.22084	2.84007	6.16832	1.34387	4.22802	3.86602
0.600656		3.28938	6.09777	5.3228	6.67108	7.24936	4.48216	2.44713	3.15778	3.64037	3.40962	2.23312	6.50485	3.42816	4.72577	4.79991	3.03563	4.95983	2.24961	5.49242		2.39536	7.21695	7.60942	-0.159959	7.15524	4.23668	7.80775	7.4546	3.74688	3.71018	9.62486	8.83648	12.2798	3.80795	7.9037	10.3543	3.70505	10.1438	6.88117		3.76497	2.84775	3.23669	2.90225	6.16521	1.35167	4.20335	4.00217
0.608856		3.26699	6.07507	5.37026	6.57233	7.1225	4.46625	2.43041	3.17891	3.60238	3.45317	2.2339	6.48183	3.40792	4.69625	4.78971	3.00422	4.90238	2.21858	5.43286		2.54944	7.37969	7.6905	-0.0489767	7.32696	4.25802	7.92462	7.56513	3.89178	3.78733	9.74293	8.94254	12.7329	3.86685	8.02453	10.4945	3.84803	10.1838	7.13131		3.73956	2.88428	3.27491	2.9468	6.14949	1.36185	4.17324	4.12838
0.617056		3.23167	6.05105	5.40524	6.48255	6.98713	4.44168	2.41132	3.19811	3.58097	3.50044	2.22421	6.44995	3.38782	4.66848	4.79561	2.97031	4.87186	2.20649	5.39512		2.69443	7.55049	7.76835	0.0508183	7.51191	4.26095	8.03894	7.69328	4.01956	3.85015	9.85046	9.0552	13.1718	3.9317	8.12303	10.6654	4.00351	10.2141	7.38702		3.71817	2.94003	3.33722	2.98833	6.10919	1.3776	4.15117	4.26184
0.625256		3.19315	6.04476	5.42843	6.39551	6.84288	4.43496	2.39395	3.22089	3.55219	3.54065	2.20728	6.43435	3.3643	4.66011	4.82747	2.93806	4.86746	2.20269	5.37046		2.83828	7.73503	7.82488	0.14997	7.70189	4.27815	8.15157	7.83275	4.12009	3.90094	9.93281	9.16651	13.5985	3.99985	8.22507	10.8596	4.16465	10.2362	7.6313		3.71002	2.99492	3.40006	3.04364	6.05979	1.38919	4.13309	4.41049
0.633456		3.16306	6.05745	5.44757	6.30982	6.69169	4.45534	2.38607	3.24792	3.49768	3.56778	2.18744	6.4579	3.33703	4.67472	4.87045	2.91835	4.86417	2.19797	5.35279		2.9751	7.93206	7.85536	0.254922	7.88191	4.32866	8.25019	7.9625	4.18469	3.95757	9.99662	9.27887	14.0146	4.06088	8.35006	11.0495	4.31346	10.2662	7.84436		3.71014	3.02931	3.44216	3.11071	6.02799	1.38491	4.10532	4.56141
0.641656		3.14468	6.07777	5.4703	6.22323	6.53724	4.47845	2.39112	3.27397	3.42178	3.5858	2.16697	6.51639	3.31336	4.70208	4.90506	2.92219	4.84876	2.19127	5.348		3.09145	8.12985	7.87472	0.355485	8.03842	4.40806	8.32638	8.06046	4.2204	4.02751	10.0546	9.39554	14.4147	4.10784	8.49552	11.212	4.44089	10.3152	8.01587		3.71194	3.0494	3.46878	3.16518	6.02363	1.36454	4.06172	4.69341
0.649856		3.12808	6.1033	5.50281	6.13206	6.3826	4.47148	2.40338	3.28647	3.34379	3.59994	2.14708	6.57672	3.30374	4.729	4.9355	2.95445	4.83982	2.18631	5.36374		3.17438	8.31241	7.90066	0.434612	8.16986	4.50064	8.38786	8.127	4.248	4.0972	10.1079	9.51399	14.7857	4.14645	8.64685	11.3513	4.55799	10.3737	8.14391		3.71775	3.08216	3.50079	3.18414	6.03164	1.33804	4.0195	4.79792
0.658057		3.1004	6.14141	5.54858	6.0371	6.23383	4.42639	2.41117	3.28014	3.27514	3.61047	2.13086	6.60605	3.31077	4.748	4.9806	3.00457	4.86173	2.1858	5.39553		3.224	8.47192	7.93251	0.491149	8.2893	4.60379	8.45029	8.19069	4.28069	4.14825	10.1449	9.62024	15.1157	4.18899	8.79532	11.4915	4.67794	10.4211	8.23242		3.73636	3.14112	3.55127	3.16918	6.03283	1.31314	4.00882	4.88516
0.666257		3.05663	6.19308	5.60579	5.94684	6.09266	4.36891	2.40524	3.26314	3.21232	3.61342	2.1229	6.59662	3.32403	4.75934	5.04664	3.05241	4.91689	2.18795	5.4162		3.26258	8.61086	7.95215	0.546452	8.40992	4.72369	8.52119	8.2867	4.30805	4.183	10.1569	9.70209	15.401	4.23906	8.94245	11.6511	4.78758	10.447	8.28651		3.77204	3.20451	3.61079	3.14173	6.02881	1.28947	4.03519	4.97068
0.674457		3.00047	6.24132	5.66939	5.87079	5.95615	4.32711	2.38829	3.24902	3.14677	3.6063	2.12658	6.56546	3.32651	4.76236	5.11485	3.08666	4.97728	2.19387	5.39805		3.3159	8.7282	7.94504	0.624602	8.52995	4.85184	8.59219	8.43264	4.30696	4.22604	10.1504	9.76422	15.644	4.28814	9.08756	11.8289	4.8572	10.4611	8.31146		3.81528	3.23493	3.65616	3.12416	6.0332	1.26386	4.06545	5.05917
0.682657		2.93912	6.26142	5.73299	5.8099	5.82366	4.30549	2.37245	3.24898	3.07819	3.59504	2.14029	6.53212	3.30629	4.75005	5.15803	3.11237	5.01053	2.20957	5.33773		3.39216	8.81662	7.91597	0.728354	8.63969	4.96288	8.64984	8.62259	4.26637	4.29857	10.1436	9.82282	15.8472	4.32572	9.21987	12.0119	4.86559	10.4816	8.31319		3.84781	3.21205	3.67103	3.11811	6.05093	1.23752	4.06164	5.142
0.690857		2.8768	6.24491	5.78975	5.75348	5.69901	4.28823	2.36872	3.26469	3.01759	3.58911	2.15848	6.49507	3.26558	4.72198	5.16898	3.14336	5.01227	2.23753	5.2566		3.47805	8.87262	7.88341	0.839124	8.73382	5.03556	8.69135	8.83494	4.20354	4.39557	10.151	9.88913	16.0099	4.34848	9.32709	12.1893	4.81864	10.5145	8.29944		3.8653	3.15329	3.66006	3.10973	6.06711	1.21618	4.01998	5.20664
0.699057		2.81257	6.21086	5.83236	5.68734	5.59059	4.26429	2.37846	3.28728	2.97461	3.59157	2.17965	6.43642	3.21151	4.69065	5.17427	3.18616	5.00946	2.27451	5.18181		3.55292	8.9057	7.85811	0.938955	8.81906	5.07166	8.72652	9.05311	4.14936	4.48985	10.1693	9.96295	16.1324	4.36175	9.40912	12.3635	4.74768	10.5489	8.27295		3.88075	3.09804	3.63708	3.08937	6.0602	1.20445	3.9672	5.24874
0.707257		2.74345	6.18569	5.85573	5.60767	5.50555	4.24084	2.38754	3.309	2.94527	3.60138	2.20668	6.34881	3.14912	4.67393	5.20709	3.238	5.02737	2.30976	5.12426		3.60655	8.93516	7.83376	1.02651	8.91045	5.09901	8.76341	9.28056	4.11555	4.55731	10.1831	10.033	16.2225	4.37354	9.48217	12.5437	4.67901	10.575	8.23602		3.90445	3.07195	3.60862	3.06097	6.02286	1.20068	3.92283	5.27372
0.715457		2.66987	6.17265	5.86067	5.51901	5.44114	4.23455	2.37793	3.32421	2.91443	3.61562	2.24545	6.24702	3.08242	4.67942	5.27511	3.29405	5.06679	2.33733	5.07583		3.65212	8.97465	7.80103	1.1109	9.01698	5.14144	8.79869	9.52572	4.08775	4.59881	10.1831	10.0875	16.2987	4.38553	9.56551	12.7302	4.60933	10.5997	8.19129		3.93164	3.0652	3.56907	3.0288	5.96902	1.19724	3.89043	5.2894
0.723657		2.59254	6.15341	5.85886	5.4291	5.38655	4.24933	2.34282	3.32546	2.8728	3.63339	2.29734	6.15559	3.01552	4.69569	5.34984	3.35833	5.10544	2.36161	5.02822		3.70713	9.01963	7.76367	1.195	9.13193	5.19192	8.8213	9.79307	4.04861	4.63677	10.1752	10.1301	16.3808	4.39757	9.66342	12.9099	4.51874	10.6368	8.14629		3.95115	3.05202	3.51316	2.98911	5.91634	1.18601	3.85885	5.29793
0.731857		2.50906	6.10892	5.86667	5.34213	5.3325	4.26808	2.29049	3.30952	2.82881	3.65349	2.3514	6.08725	2.95703	4.70309	5.38982	3.4395	5.1259	2.39389	4.98628		3.77578	9.05804	7.73356	1.27145	9.24448	5.22789	8.82685	10.0812	3.99793	4.69013	10.1728	10.1713	16.4778	4.41464	9.76159	13.0701	4.40277	10.6905	8.11297		3.96064	3.0223	3.45158	2.93348	5.87001	1.16597	3.82173	5.29728
0.740057		2.41631	6.04134	5.88956	5.26018	5.27288	4.27245	2.23534	3.28373	2.80325	3.67355	2.38978	6.03123	2.91484	4.69524	5.37706	3.54187	5.13922	2.43941	4.96177		3.85329	9.08343	7.71629	1.33499	9.34649	5.23853	8.82395	10.3832	3.9524	4.75403	10.1807	10.2155	16.5845	4.44879	9.84235	13.21	4.28069	10.7473	8.09754		3.9759	2.99431	3.41	2.86394	5.81965	1.14437	3.78517	5.28893
0.748257		2.31428	5.97483	5.91706	5.18517	5.20425	4.26024	2.18534	3.25983	2.8055	3.68781	2.40343	5.97073	2.88813	4.68512	5.32999	3.6578	5.16923	2.49385	4.96139		3.93644	9.09613	7.70097	1.39333	9.43752	5.23931	8.82456	10.6891	3.92446	4.80627	10.1896	10.2578	16.6896	4.51112	9.90141	13.3441	4.1877	10.7921	8.08787		4.01122	2.98984	3.40286	2.79827	5.74938	1.12775	3.7622	5.28092
0.756458		2.21157	5.92995	5.93058	5.11858	5.12957	4.24599	2.13287	3.24414	2.82258	3.6932	2.40074	5.90797	2.86772	4.68932	5.27416	3.77216	5.22029	2.54406	4.97953		4.02537	9.09976	7.67102	1.45973	9.52267	5.25742	8.82954	10.9873	3.90427	4.83149	10.1851	10.2877	16.7859	4.60221	9.95119	13.4797	4.14126	10.8264	8.06231		4.06324	2.99909	3.42021	2.75437	5.65451	1.10997	3.75995	5.28051
0.764658		2.11847	5.90588	5.92161	5.05845	5.05029	4.24321	2.06581	3.22774	2.83415	3.6893	2.39692	5.85697	2.84516	4.71394	5.21564	3.87715	5.26758	2.57739	4.99556		4.12332	9.09651	7.62084	1.53881	9.60306	5.30462	8.82686	11.2572	3.87317	4.83343	10.1623	10.2993	16.8715	4.71049	10.0089	13.6023	4.12903	10.866	8.00646		4.11726	2.98794	3.43559	2.7337	5.54888	1.07471	3.76595	5.28315
0.772858		2.03711	5.88743	5.89945	5.00102	4.96781	4.24469	1.98306	3.19515	2.83172	3.68105	2.40159	5.82137	2.8161	4.74872	5.14807	3.98119	5.28124	2.59374	4.99437		4.22416	9.08543	7.56185	1.6191	9.66928	5.36321	8.80462	11.4791	3.82639	4.82417	10.1273	10.301	16.9431	4.82405	10.0776	13.6891	4.13123	10.9166	7.92778		4.16693	2.93858	3.43061	2.71987	5.44967	1.01278	3.76141	5.27316
0.781058		1.95887	5.86347	5.88094	4.9445	4.88542	4.23049	1.89185	3.14472	2.82469	3.68166	2.41194	5.78374	2.78375	4.77862	5.06871	4.10259	5.25952	2.6028	4.97512		4.32059	9.06766	7.51033	1.67971	9.71392	5.41095	8.7667	11.6522	3.78033	4.806	10.0879	10.3021	16.9941	4.93954	10.1433	13.7354	4.14459	10.9634	7.85313		4.21929	2.8695	3.41013	2.69107	5.3647	0.934999	3.7393	5.24039
0.789258		1.87493	5.83344	5.87306	4.8877	4.80884	4.19356	1.79951	3.08908	2.82638	3.70079	2.42478	5.71649	2.75886	4.7938	4.99185	4.25108	5.23697	2.614	4.94553		4.40936	9.04969	7.47322	1.70915	9.74269	5.43941	8.73247	11.7981	3.75523	4.77174	10.0504	10.3016	17.0226	5.05851	10.1935	13.7632	4.17842	10.9829	7.80665		4.28886	2.81343	3.38986	2.64024	5.28838	0.863808	3.7096	5.19312
0.797458		1.78389	5.80157	5.86809	4.83208	4.74307	4.15273	1.71121	3.04371	2.84035	3.73658	2.44387	5.61222	2.74675	4.79309	4.93292	4.41807	5.24571	2.6289	4.90556		4.49065	9.03753	7.44164	1.71842	9.77316	5.45371	8.71898	11.9482	3.75456	4.72148	10.021	10.2883	17.036	5.17752	10.2295	13.8061	4.23961	10.9657	7.78839		4.37957	2.7815	3.37293	2.58102	5.21084	0.810066	3.68746	5.15258
0.805658		1.6918	5.76412	5.85291	4.78219	4.68985	4.13168	1.62962	3.01728	2.8576	3.77738	2.47192	5.49433	2.74445	4.77847	4.88673	4.5833	5.27553	2.6431	4.84422		4.56391	9.03255	7.40099	1.73216	9.82182	5.45771	8.72356	12.1267	3.75588	4.67116	10.0086	10.2501	17.0457	5.28648	10.2604	13.879	4.31372	10.9279	7.78322		4.47842	2.75226	3.34955	2.53086	5.13099	0.7641	3.67455	5.13355
0.813858		1.60617	5.70914	5.81688	4.74065	4.64347	4.13405	1.55754	3.00667	2.8725	3.81197	2.49876	5.39471	2.74255	4.75051	4.82847	4.73882	5.28704	2.65716	4.75485		4.63088	9.0288	7.34828	1.765	9.88852	5.44294	8.7291	12.3311	3.73273	4.63744	10.0192	10.1842	17.0567	5.37889	10.2892	13.9725	4.37566	10.8953	7.77619		4.56561	2.70143	3.31337	2.494	5.05399	0.710759	3.65142	5.13252
0.822058		1.53032	5.63509	5.764	4.70369	4.5987	4.13546	1.49562	2.99764	2.88619	3.83448	2.5064	5.3223	2.73249	4.70758	4.74099	4.89739	5.25287	2.67922	4.65142		4.68762	9.01641	7.29502	1.80617	9.95695	5.39708	8.72209	12.5414	3.67906	4.61573	10.0464	10.1044	17.063	5.46572	10.31	14.0722	4.41535	10.883	7.76738		4.6281	2.6323	3.2699	2.46031	4.97713	0.648556	3.60172	5.13434
0.830258		1.46523	5.55472	5.7081	4.66052	4.55986	4.11149	1.44317	2.97828	2.89785	3.84556	2.4872	5.26583	2.71133	4.65204	4.63245	5.07789	5.18734	2.71151	4.56193		4.72607	8.99446	7.2537	1.83002	10.0142	5.32869	8.70638	12.7356	3.61178	4.58052	10.0709	10.0261	17.0557	5.56709	10.3191	14.1739	4.44661	10.8919	7.77028		4.66786	2.56747	3.23236	2.41819	4.88919	0.591314	3.52982	5.1285
0.838458		1.40981	5.48901	5.66257	4.60062	4.53294	4.06845	1.39927	2.94033	2.89964	3.84312	2.45235	5.20996	2.68436	4.5948	4.52967	5.28161	5.13044	2.73826	4.49974		4.74159	8.97545	7.22532	1.8226	10.0572	5.26488	8.69656	12.8981	3.55197	4.5104	10.0711	9.9617	17.0335	5.69213	10.3262	14.2793	4.48561	10.914	7.78883		4.7002	2.52097	3.20696	2.3687	4.78585	0.550783	3.45418	5.11635
0.846658		1.3626	5.44832	5.63022	4.5239	4.51676	4.03148	1.36667	2.88346	2.88203	3.8233	2.42313	5.15961	2.65783	4.54601	4.4503	5.48458	5.10024	2.73648	4.45718		4.73478	8.96992	7.19779	1.7949	10.0901	5.23223	8.69812	13.0244	3.50571	4.40909	10.037	9.91969	17.0021	5.83063	10.3427	14.3883	4.53675	10.9439	7.80864		4.73487	2.48512	3.18636	2.32729	4.67966	0.521548	3.38589	5.1059
0.854859		1.32024	5.42296	5.60496	4.44122	4.50116	4.01132	1.34369	2.81349	2.84695	3.79201	2.41013	5.13415	2.63746	4.50567	4.37747	5.65959	5.07604	2.6947	4.41826		4.71428	8.9739	7.1615	1.76624	10.1192	5.23508	8.70141	13.1209	3.46397	4.30197	9.97694	9.90312	16.965	5.9633	10.3667	14.4925	4.58438	10.9842	7.81157		4.76511	2.43945	3.1627	2.30178	4.59371	0.485227	3.3149	5.10438
0.863059		1.2782	5.38986	5.5797	4.36092	4.4759	3.98941	1.32615	2.73721	2.81002	3.76215	2.40796	5.14223	2.62822	4.46124	4.27523	5.80378	5.02694	2.62869	4.38209		4.69119	8.96952	7.11964	1.7409	10.1489	5.25577	8.69369	13.197	3.42315	4.21044	9.90816	9.90776	16.9208	6.0785	10.383	14.5807	4.61142	11.0326	7.79291		4.78044	2.37688	3.14026	2.2844	4.53902	0.429034	3.22439	5.11459
0.871259		1.23111	5.33567	5.55047	4.28651	4.44105	3.93992	1.31021	2.65614	2.78609	3.74604	2.40494	5.16852	2.62973	4.39673	4.12624	5.936	4.94988	2.57343	4.36423		4.66448	8.9424	7.0796	1.7081	10.1828	5.27412	8.67306	13.2626	3.39225	4.13343	9.84349	9.9221	16.8658	6.18072	10.38	14.6543	4.62143	11.0728	7.76368		4.78188	2.31107	3.1295	2.26317	4.50531	0.356816	3.121	5.13698
0.879459		1.17459	5.26453	5.51278	4.21919	4.40756	3.8598	1.29359	2.57411	2.7724	3.7475	2.39331	5.18241	2.63635	4.30889	3.95141	6.07154	4.86912	2.55307	4.37104		4.62848	8.89606	7.0404	1.66227	10.2242	5.28853	8.64814	13.3248	3.3806	4.05449	9.78609	9.92579	16.7992	6.27981	10.3628	14.7265	4.63468	11.0837	7.74083		4.78282	2.26209	3.13813	2.23869	4.47917	0.281539	3.01983	5.17058
0.887659		1.10969	5.18819	5.45692	4.16157	4.37979	3.77542	1.27691	2.49877	2.75268	3.75799	2.37278	5.15709	2.64057	4.21163	3.79935	6.20709	4.81174	2.56575	4.383		4.58583	8.84673	6.99476	1.61642	10.2697	5.3054	8.62615	13.3785	3.37998	3.96486	9.7335	9.89969	16.7242	6.37515	10.3473	14.8112	4.66667	11.0582	7.72566		4.7951	2.23486	3.16077	2.2229	4.46102	0.212305	2.9335	5.2111
0.895859		1.04339	5.11349	5.3748	4.11719	4.35155	3.71036	1.2574	2.43807	2.71371	3.76615	2.34493	5.08918	2.63487	4.12285	3.70356	6.32604	4.77545	2.59173	4.37207		4.54418	8.80501	6.94243	1.58869	10.3061	5.3206	8.60308	13.4122	3.36534	3.87541	9.68304	9.838	16.6432	6.45619	10.3399	14.9101	4.71123	11.0117	7.70519		4.81501	2.21442	3.18109	2.22222	4.45846	0.149146	2.86086	5.247
0.904059		0.986477	5.0339	5.26788	4.08322	4.31606	3.66197	1.22837	2.39402	2.65768	3.76703	2.31179	4.99837	2.6158	4.04786	3.65677	6.41695	4.73819	2.61482	4.32672		4.50863	8.7721	6.89602	1.57713	10.3226	5.31715	8.57055	13.4199	3.31607	3.8053	9.63367	9.74581	16.556	6.51155	10.3314	15.0084	4.74128	10.9722	7.67277		4.82899	2.18045	3.18545	2.22114	4.47377	0.0898072	2.79067	5.26132
0.912259		0.943022	4.94293	5.15218	4.04896	4.27365	3.61347	1.18657	2.35653	2.60178	3.76309	2.27394	4.90062	2.5859	3.97922	3.62377	6.48984	4.68979	2.63236	4.25939		4.47683	8.74711	6.87043	1.55733	10.3155	5.27566	8.52969	13.4079	3.23951	3.75915	9.58172	9.6342	16.4612	6.53915	10.3102	15.0866	4.72983	10.9509	7.63737		4.83617	2.13373	3.1757	2.19557	4.49697	0.0395981	2.71806	5.24135
0.920459		0.909267	4.84797	5.04963	4.00383	4.23252	3.5598	1.1391	2.31678	2.558	3.75529	2.23206	4.79647	2.55293	3.90717	3.58116	6.56433	4.64581	2.65124	4.19275		4.43862	8.7324	6.86459	1.5066	10.2892	5.19888	8.49378	13.3954	3.1626	3.72018	9.5194	9.5163	16.3608	6.54785	10.2766	15.1416	4.67369	10.9336	7.61369		4.84745	2.0984	3.16024	2.1373	4.51593	0.0116057	2.65471	5.19053
0.928659		0.882557	4.76522	4.97021	3.94822	4.19833	3.51736	1.09564	2.27829	2.52279	3.74366	2.18837	4.68262	2.52808	3.83225	3.5269	6.65006	4.63103	2.67032	4.13846		4.38569	8.72943	6.86398	1.42733	10.2524	5.11588	8.47633	13.4018	3.10477	3.66945	9.44263	9.39846	16.2606	6.54578	10.2423	15.1855	4.58363	10.9016	7.61111		4.86847	2.09408	3.14423	2.06389	4.52971	0.0158073	2.61867	5.12851
0.936859		0.866342	4.70398	4.90666	3.889	4.16824	3.50356	1.06303	2.24581	2.4815	3.72235	2.14878	4.5643	2.51869	3.75986	3.47018	6.73605	4.65019	2.68069	4.08997		4.31823	8.73047	6.85686	1.34456	10.2116	5.05126	8.47871	13.4301	3.06491	3.60711	9.35874	9.28445	16.1664	6.52958	10.2204	15.2295	4.46214	10.8566	7.62136		4.88418	2.1129	3.12135	2.00283	4.54952	0.0493995	2.61327	5.07511
0.945059		0.864741	4.65645	4.84379	3.83428	4.13999	3.51069	1.04295	2.21663	2.42394	3.68715	2.11931	4.46211	2.51915	3.68686	3.40995	6.80199	4.67676	2.6746	4.03784		4.23164	8.71971	6.84398	1.2824	10.1688	5.00075	8.48707	13.4677	3.02756	3.54936	9.28159	9.18087	16.0777	6.49142	10.2127	15.2722	4.30018	10.8192	7.63004		4.86588	2.12835	3.08388	1.96721	4.58161	0.0987752	2.62505	5.03211
0.95326		0.869521	4.60442	4.77229	3.78535	4.11827	3.50842	1.03177	2.18041	2.35249	3.64114	2.09705	4.39185	2.51675	3.60452	3.33198	6.83628	4.67765	2.65471	3.98256		4.12481	8.68724	6.83173	1.24435	10.1249	4.94217	8.48622	13.4959	2.98371	3.50419	9.21769	9.0921	15.9863	6.4334	10.2096	15.3006	4.09232	10.8063	7.63244		4.79463	2.12442	3.03883	1.94447	4.62114	0.15274	2.63067	4.98381
0.96146		0.862174	4.53748	4.69304	3.73771	4.10883	3.47406	1.02703	2.12756	2.2781	3.59138	2.07449	4.34347	2.49979	3.5102	3.23409	6.84736	4.64792	2.63232	3.93738		4.00367	8.63622	6.82103	1.21706	10.0804	4.86139	8.47389	13.5034	2.94184	3.45794	9.15945	9.02041	15.8837	6.37366	10.2035	15.3057	3.85714	10.8096	7.63593		4.6796	2.11445	3.00547	1.91623	4.65216	0.213498	2.6152	4.9141
0.96966		0.828734	4.46222	4.61409	3.68811	4.10977	3.41282	1.02605	2.06082	2.20966	3.54237	2.04777	4.29055	2.46509	3.41628	3.13465	6.84993	4.61047	2.61854	3.9122		3.87673	8.57949	6.80331	1.19028	10.0378	4.77319	8.45969	13.4899	2.91649	3.39102	9.09302	8.9673	15.7687	6.33329	10.1993	15.2936	3.6333	10.8065	7.64621		4.54866	2.11722	2.99259	1.87892	4.6611	0.289197	2.58157	4.82246
0.97786		0.775465	4.38749	4.54025	3.63834	4.11183	3.35066	1.02688	1.99897	2.14606	3.49231	2.02398	4.22062	2.4196	3.33864	3.05699	6.84424	4.58986	2.61283	3.89995		3.75171	8.5305	6.7734	1.16921	9.99828	4.70834	8.45129	13.4593	2.91097	3.30694	9.01573	8.93383	15.6495	6.31464	10.2095	15.2753	3.44449	10.7839	7.66124		4.42931	2.12654	2.98735	1.84509	4.65266	0.377374	2.54037	4.71948
0.98606		0.719887	4.31359	4.46985	3.593	4.10086	3.31112	1.03345	1.95664	2.08542	3.43632	2.01187	4.14645	2.37519	3.28145	3.00761	6.81762	4.59021	2.60416	3.88091		3.63712	8.494	6.73844	1.16599	9.95856	4.67882	8.44758	13.4056	2.91767	3.2371	8.94037	8.91716	15.5363	6.29504	10.2364	15.2544	3.28684	10.7474	7.66794		4.33443	2.11532	2.96619	1.82851	4.64823	0.460712	2.49191	4.61172
0.99426		0.67616	4.23645	4.40104	3.55712	4.0724	3.2922	1.05325	1.93645	2.031	3.37541	2.01052	4.08813	2.34131	3.22982	2.97494	6.75892	4.59115	2.58414	3.8465		3.5372	8.4616	6.71163	1.18225	9.91147	4.66619	8.44275	13.325	2.92794	3.20978	8.88308	8.90629	15.4313	6.25179	10.2641	15.2234	3.1428	10.7089	7.65898		4.26031	2.06901	2.92041	1.82576	4.66656	0.521228	2.43122	4.49628
1.00246		0.645629	4.15539	4.33286	3.53455	4.03222	3.27366	1.0864	1.93506	1.99177	3.31883	2.00689	4.04902	2.32256	3.16827	2.94433	6.67755	4.57743	2.55725	3.8085		3.4575	8.42242	6.69969	1.20487	9.85524	4.64904	8.43713	13.2249	2.94103	3.22182	8.84958	8.87474	15.3305	6.18435	10.2715	15.1752	3.00883	10.6727	7.64594		4.19776	2.00765	2.86611	1.81536	4.70819	0.558788	2.35903	4.36881
1.01066		0.621011	4.07924	4.26583	3.52601	3.99027	3.24088	1.12089	1.94456	1.96795	3.27001	1.98903	4.00785	2.31699	3.09749	2.91986	6.59893	4.55882	2.54142	3.78701		3.40287	8.37533	6.69878	1.21912	9.79382	4.62045	8.43839	13.121	2.96104	3.24376	8.83064	8.79973	15.2319	6.11301	10.2555	15.1112	2.90178	10.6285	7.64689		4.1457	1.97023	2.82739	1.77854	4.75521	0.590834	2.29435	4.23223
1.01886		0.598999	4.01905	4.19864	3.53199	3.95083	3.19748	1.14237	1.96037	1.9423	3.22191	1.95576	3.94795	2.3115	3.03174	2.92102	6.54181	4.55651	2.55099	3.78434		3.37006	8.33039	6.69584	1.22595	9.73525	4.59119	8.44963	13.0257	2.98134	3.25003	8.80978	8.68063	15.139	6.05658	10.2363	15.0413	2.84325	10.5673	7.66854		4.10478	1.9749	2.81031	1.71767	4.79238	0.633979	2.2643	4.09505
1.02706		0.585388	3.97717	4.12896	3.54928	3.90767	3.1529	1.14531	1.98043	1.89404	3.1626	1.91133	3.87203	2.2934	2.98438	2.95829	6.50183	4.57775	2.57924	3.77288		3.34927	8.30065	6.68261	1.2415	9.67997	4.56933	8.46362	12.9373	2.97972	3.24205	8.77817	8.53992	15.0547	6.01488	10.2355	14.9698	2.83038	10.4957	7.7012		4.07083	1.99956	2.80018	1.64791	4.82417	0.688934	2.27533	3.96047
1.03526		0.589687	3.94434	4.05781	3.56539	3.84901	3.10765	1.14421	2.00108	1.82373	3.084	1.85821	3.79618	2.2594	2.95438	3.01919	6.46214	4.60788	2.60231	3.72296		3.33258	8.28786	6.66373	1.27794	9.61465	4.54478	8.46978	12.8415	2.93918	3.23949	8.73893	8.40667	14.9749	5.97538	10.2499	14.8895	2.83973	10.432	7.72571		4.0333	2.00578	2.77862	1.58108	4.86278	0.7466	2.3058	3.8205
1.04346		0.612876	3.91069	3.99519	3.56399	3.77079	3.05133	1.15852	2.01608	1.75619	2.99261	1.79339	3.73329	2.22042	2.92983	3.0736	6.41292	4.62584	2.59714	3.63674		3.30833	8.28315	6.65005	1.32744	9.52645	4.50016	8.46551	12.7332	2.8661	3.25312	8.69998	8.29717	14.8911	5.93411	10.2545	14.7883	2.84322	10.3896	7.73037		3.98233	1.9716	2.73976	1.51519	4.90332	0.804353	2.32806	3.66483
1.05166		0.644922	3.87213	3.95249	3.53313	3.68471	2.98278	1.19615	2.02599	1.71681	2.90726	1.71936	3.6859	2.19209	2.9008	3.09673	6.35879	4.62529	2.55949	3.54857		3.26803	8.28015	6.64622	1.3712	9.4172	4.43718	8.4581	12.6238	2.79409	3.27029	8.66535	8.20954	14.8008	5.90003	10.2313	14.6621	2.82427	10.3657	7.7177		3.91983	1.90951	2.69159	1.44361	4.92466	0.869271	2.33044	3.49424
1.05986		0.669006	3.83539	3.93468	3.47642	3.60604	2.92305	1.2498	2.03334	1.70651	2.84405	1.6527	3.64655	2.18469	2.86723	3.09036	6.31066	4.61667	2.50446	3.49206		3.20635	8.2818	6.64358	1.40231	9.30024	4.3777	8.45445	12.5291	2.75953	3.26782	8.63426	8.14317	14.711	5.88227	10.1909	14.5245	2.78743	10.3455	7.6944		3.85973	1.85096	2.63975	1.37097	4.91109	0.945321	2.32006	3.32459
1.06806		0.675941	3.80815	3.93637	3.4104	3.5446	2.89545	1.30708	2.04071	1.70028	2.80822	1.61462	3.61283	2.19747	2.83447	3.07478	6.26866	4.60174	2.45096	3.47108		3.12013	8.29108	6.62838	1.43375	9.18807	4.34509	8.45212	12.454	2.77074	3.2364	8.60592	8.10598	14.6291	5.87806	10.1583	14.3971	2.7493	10.3199	7.66612		3.81116	1.81285	2.5831	1.31094	4.86958	1.02286	2.30838	3.17704
1.07626		0.673174	3.78743	3.94446	3.35261	3.49661	2.89907	1.36072	2.04621	1.67394	2.79505	1.61323	3.59255	2.2231	2.80542	3.06763	6.22154	4.56698	2.406	3.4575		3.00949	8.3012	6.59971	1.48122	9.08428	4.34163	8.44236	12.388	2.80346	3.19213	8.58474	8.10501	14.5536	5.87469	10.1465	14.2905	2.72009	10.296	7.64102		3.76928	1.78158	2.52125	1.26835	4.82387	1.08334	2.29149	3.06173
1.08446		0.674358	3.76037	3.9476	3.30808	3.45361	2.90313	1.41357	2.04051	1.62486	2.79602	1.63619	3.59337	2.24948	2.77497	3.0692	6.158	4.49683	2.36876	3.4276		2.87945	8.29975	6.57244	1.5427	8.98688	4.34595	8.41936	12.3141	2.83246	3.16336	8.57684	8.13507	14.4743	5.86373	10.146	14.2004	2.7056	10.2858	7.62791		3.72474	1.73511	2.46307	1.23559	4.78633	1.11488	2.25222	2.97009
1.09266		0.683128	3.71652	3.94125	3.27173	3.41818	2.8755	1.46912	2.02093	1.565	2.80503	1.65893	3.61316	2.26109	2.73395	3.06722	6.07584	4.39797	2.34027	3.38818		2.73991	8.28662	6.55934	1.5984	8.90013	4.33707	8.38471	12.2302	2.85339	3.16637	8.5805	8.17888	14.3836	5.85058	10.1416	14.1184	2.71181	10.2904	7.63316		3.67862	1.67027	2.4243	1.20021	4.74836	1.1199	2.17864	2.8869
1.10086		0.68815	3.65697	3.926	3.23847	3.39785	2.81455	1.52329	2.00049	1.50516	2.81701	1.65915	3.63656	2.24813	2.68416	3.05094	5.98465	4.30212	2.32621	3.36408		2.60463	8.27967	6.55714	1.6337	8.83264	4.31741	8.34472	12.1473	2.87813	3.19535	8.58481	8.21283	14.2854	5.84707	10.1311	14.043	2.7454	10.2983	7.65594		3.64916	1.60706	2.41705	1.16095	4.69514	1.10935	2.0747	2.80598
1.10906		0.678578	3.59557	3.90469	3.20946	3.38793	2.74923	1.57076	1.99792	1.44847	2.8201	1.63167	3.64528	2.21134	2.63903	3.02651	5.89449	4.24012	2.33484	3.36801		2.48458	8.29873	6.55266	1.6558	8.78184	4.30213	8.30521	12.075	2.91289	3.23635	8.5814	8.22746	14.194	5.85883	10.1251	13.9806	2.81041	10.2965	7.67877		3.65515	1.5624	2.43319	1.13103	4.62479	1.09051	1.95942	2.73292
1.11726		0.660432	3.5449	3.88296	3.19168	3.36735	2.70282	1.60992	2.02539	1.39561	2.80211	1.58446	3.63827	2.16408	2.6119	3.00417	5.80595	4.20904	2.36538	3.38454		2.37891	8.34515	6.54044	1.6833	8.73353	4.30288	8.26663	12.0137	2.94455	3.28691	8.57614	8.22831	14.1221	5.87972	10.1288	13.9346	2.90044	10.2887	7.67993		3.6954	1.5257	2.44892	1.12495	4.55026	1.06051	1.85585	2.67311
1.12546		0.651483	3.50303	3.86719	3.18298	3.31511	2.67035	1.64313	2.08034	1.34867	2.75979	1.526	3.63093	2.1274	2.60062	2.98507	5.70988	4.18117	2.40873	3.38476		2.28388	8.40211	6.5322	1.72292	8.67536	4.31517	8.22832	11.9531	2.95428	3.35813	8.58421	8.22044	14.0728	5.89643	10.1314	13.8955	2.99472	10.2947	7.64927		3.75082	1.46993	2.44491	1.14179	4.48949	1.01278	1.77448	2.6211
1.13366		0.658163	3.46166	3.86383	3.16998	3.22791	2.63452	1.67529	2.14978	1.30985	2.70431	1.45826	3.63595	2.11585	2.58702	2.9636	5.60442	4.1367	2.45177	3.35665		2.2001	8.44871	6.54305	1.76096	8.60394	4.32437	8.19333	11.8844	2.94075	3.45421	8.61212	8.20149	14.0402	5.90395	10.115	13.8491	3.07768	10.3281	7.5961		3.80272	1.39389	2.42237	1.16751	4.44692	0.948253	1.71774	2.56347
1.14186		0.666047	3.41757	3.87462	3.13857	3.12453	2.59169	1.7068	2.222	1.27418	2.65418	1.38279	3.64606	2.1299	2.55562	2.93861	5.50009	4.08411	2.48746	3.31449		2.13629	8.47718	6.56874	1.7797	8.52603	4.32589	8.16746	11.8117	2.91954	3.5544	8.64731	8.16291	14.0167	5.91243	10.0728	13.7874	3.1489	10.3858	7.54137		3.84323	1.33221	2.40066	1.18364	4.41164	0.880326	1.68996	2.49568
1.15006		0.656019	3.37363	3.88878	3.08705	3.02938	2.55975	1.72963	2.29284	1.2335	2.62134	1.31026	3.63942	2.15632	2.51074	2.91649	5.41407	4.04955	2.51389	3.2782		2.10227	8.49254	6.58974	1.78047	8.44661	4.32826	8.15127	11.7479	2.90608	3.62422	8.66915	8.10143	14.0011	5.93679	10.0171	13.7099	3.21065	10.4505	7.50075		3.87541	1.32304	2.39823	1.18224	4.3699	0.826059	1.69893	2.42877
1.15826		0.622941	3.33162	3.89089	3.02545	2.95202	2.55444	1.73508	2.35303	1.18377	2.59723	1.25792	3.60405	2.17838	2.47025	2.9023	5.35407	4.04592	2.53273	3.25073		2.09091	8.50145	6.5909	1.78587	8.36441	4.33761	8.13389	11.6978	2.90186	3.6474	8.66821	8.03268	13.9964	5.97991	9.96577	13.6234	3.26236	10.5063	7.4674		3.89906	1.36471	2.40843	1.17402	4.31717	0.791506	1.743	2.37836
1.16646		0.581118	3.28438	3.87289	2.96574	2.88986	2.56593	1.72211	2.39114	1.12824	2.5668	1.23545	3.55565	2.18347	2.44301	2.8866	5.30968	4.05793	2.5419	3.21999		2.07296	8.50583	6.57494	1.81674	8.27617	4.34785	8.09867	11.6566	2.89597	3.63904	8.65457	7.98317	13.9997	6.03085	9.92438	13.5336	3.29235	10.5528	7.42383		3.90433	1.41154	2.40674	1.17496	4.25886	0.766598	1.80121	2.34957
1.17466		0.547956	3.22175	3.84118	2.90853	2.83689	2.56689	1.69996	2.39954	1.07793	2.52484	1.2346	3.52019	2.17092	2.42224	2.85182	5.26444	4.06242	2.53659	3.17548		2.0198	8.50629	6.55729	1.86978	8.18311	4.34849	8.03997	11.6145	2.88156	3.62661	8.64791	7.96489	13.9996	6.07436	9.88434	13.4458	3.28772	10.6026	7.36219		3.88168	1.41707	2.37479	1.18668	4.20141	0.736188	1.83524	2.33227
1.18286		0.527927	3.14516	3.81066	2.84162	2.79532	2.54087	1.68444	2.38107	1.04306	2.48264	1.24099	3.50614	2.1484	2.39399	2.79011	5.20964	4.05324	2.51606	3.13263		1.92018	8.50458	6.55197	1.9185	8.08903	4.33628	7.96959	11.5711	2.8663	3.62039	8.65917	7.96957	13.9858	6.10698	9.83621	13.3678	3.24993	10.6619	7.29151		3.83887	1.3756	2.31806	1.19695	4.13841	0.694136	1.82061	2.31075
1.19106		0.508695	3.071	3.79248	2.75663	2.77255	2.49937	1.68161	2.35286	1.02136	2.45854	1.24676	3.50048	2.12475	2.35576	2.70695	5.14591	4.04256	2.48225	3.12158		1.78642	8.50578	6.5608	1.93706	8.00397	4.32824	7.90501	11.5385	2.86307	3.60746	8.68512	7.97985	13.9623	6.13808	9.78418	13.3092	3.19574	10.7255	7.22977		3.79539	1.31812	2.25819	1.19513	4.0593	0.64492	1.76643	2.27857
1.19926		0.47691	3.01339	3.78402	2.65977	2.76969	2.46618	1.68118	2.33685	0.996216	2.45865	1.25679	3.48478	2.1048	2.31982	2.61785	5.0734	4.0419	2.44111	3.15759		1.6404	8.51508	6.57957	1.92445	7.93863	4.34556	7.85315	11.5241	2.87483	3.57476	8.71863	7.9897	13.9448	6.17567	9.74494	13.2714	3.13923	10.7863	7.18835		3.76866	1.27753	2.2125	1.18676	3.96612	0.591618	1.70332	2.24302
1.20746		0.434099	2.97418	3.77333	2.56876	2.77186	2.45066	1.66787	2.34044	0.953355	2.46941	1.27671	3.45734	2.0849	2.298	2.53737	4.98692	4.04269	2.40196	3.22226		1.49706	8.53033	6.60534	1.90437	7.89504	4.38991	7.80703	11.5162	2.8901	3.53024	8.75627	8.01253	13.9439	6.21852	9.72812	13.2466	3.08811	10.8471	7.16211		3.75635	1.26162	2.18145	1.18841	3.87592	0.528734	1.65358	2.21502
1.21566		0.398496	2.9431	3.75117	2.49708	2.75894	2.43407	1.63342	2.35268	0.895492	2.46781	1.29939	3.43375	2.06128	2.28574	2.46755	4.88073	4.02376	2.37139	3.27673		1.35548	8.54357	6.63664	1.89831	7.86726	4.44149	7.75882	11.4959	2.88853	3.49698	8.79581	8.06082	13.951	6.26208	9.72339	13.2201	3.04261	10.9206	7.14354		3.7402	1.25152	2.16185	1.20384	3.80287	0.450843	1.61385	2.19677
1.22386		0.388445	2.90799	3.71531	2.44269	2.719	2.39472	1.58425	2.35825	0.843979	2.44144	1.30775	3.42586	2.03202	2.26635	2.40042	4.76374	3.9828	2.35137	3.29119		1.21505	8.54757	6.66868	1.90467	7.84862	4.48195	7.71361	11.4494	2.86254	3.48804	8.82749	8.12238	13.9482	6.30428	9.71157	13.1798	3.00233	11.0123	7.12955		3.70737	1.22762	2.16069	1.21532	3.74372	0.365692	1.56425	2.18132
1.23206		0.402847	2.87047	3.67315	2.3956	2.65694	2.33356	1.53566	2.35151	0.816444	2.3954	1.29166	3.42375	1.99788	2.22523	2.33386	4.65887	3.94331	2.34205	3.26887		1.08185	8.54124	6.69068	1.90667	7.8375	4.51681	7.6832	11.3793	2.82426	3.49378	8.83404	8.17014	13.9302	6.3462	9.6861	13.128	2.97593	11.1066	7.11836		3.66499	1.19145	2.18452	1.20509	3.68046	0.29176	1.49725	2.16258
1.24026		0.422454	2.84014	3.63215	2.35012	2.59073	2.27716	1.49743	2.34658	0.808177	2.34626	1.25885	3.40759	1.95928	2.16206	2.27535	4.58442	3.93243	2.3439	3.23694		0.972274	8.53084	6.69183	1.89764	7.83651	4.57648	7.67017	11.295	2.79068	3.49342	8.80323	8.18168	13.9104	6.38434	9.65719	13.0793	2.97375	11.1785	7.1039		3.63128	1.15871	2.22415	1.17711	3.60226	0.241757	1.42712	2.14492
1.24846		0.426539	2.8232	3.59563	2.30882	2.53171	2.25307	1.46463	2.36087	0.800708	2.30385	1.22663	3.36211	1.92	2.08974	2.23644	4.53942	3.95283	2.35599	3.2112		0.902595	8.52036	6.67473	1.89264	7.8384	4.67748	7.66263	11.1994	2.76395	3.47538	8.74305	8.15744	13.906	6.40908	9.63701	13.0449	2.98924	11.2165	7.07773		3.61655	1.13721	2.25217	1.15433	3.5186	0.210637	1.37728	2.13895
1.25666		0.412371	2.81522	3.56412	2.27248	2.47598	2.26213	1.4304	2.39533	0.783441	2.26565	1.20682	3.29296	1.88665	2.02031	2.22267	4.507	3.97477	2.37579	3.18282		0.872026	8.50196	6.65799	1.91094	7.82539	4.79683	7.64684	11.09	2.73223	3.44353	8.67982	8.11665	13.9185	6.41511	9.62111	13.026	3.00576	11.234	7.03493		3.61042	1.11629	2.23935	1.15503	3.44427	0.181187	1.36013	2.14671
1.26486		0.393623	2.80811	3.54087	2.23543	2.41661	2.28115	1.38959	2.43267	0.762833	2.22921	1.19565	3.22058	1.86877	1.95751	2.2225	4.4712	3.96261	2.39238	3.13017		0.86441	8.46472	6.66367	1.94864	7.78479	4.89465	7.62248	10.9749	2.68557	3.40638	8.63854	8.0756	13.9332	6.41407	9.59122	13.0113	3.00795	11.2555	6.98517		3.59265	1.07886	2.18027	1.17041	3.38382	0.140983	1.36711	2.15488
1.27306		0.380952	2.79494	3.52847	2.18621	2.35615	2.29219	1.34141	2.45338	0.749634	2.1985	1.18187	3.15953	1.87115	1.8997	2.22047	4.43339	3.90901	2.38975	3.04793		0.865007	8.40747	6.69715	1.97816	7.72147	4.96096	7.60413	10.8728	2.63077	3.36371	8.62394	8.02814	13.9344	6.42908	9.53682	12.9887	2.99705	11.2918	6.94811		3.55547	1.02894	2.09792	1.17561	3.33037	0.0935435	1.37637	2.14538
1.28126		0.368699	2.7763	3.52359	2.12117	2.30454	2.305	1.28683	2.44919	0.744388	2.18233	1.16146	3.10468	1.88299	1.84661	2.21554	4.41028	3.83988	2.35658	2.95547		0.865266	8.3398	6.74091	1.97601	7.65051	5.02488	7.60588	10.8048	2.5809	3.3082	8.61953	7.96202	13.9189	6.47691	9.46771	12.9541	2.98805	11.3301	6.93481		3.50983	0.994056	2.02175	1.15475	3.27557	0.0519906	1.37514	2.11404
1.28946		0.344825	2.75409	3.51524	2.05114	2.26845	2.33894	1.2267	2.42829	0.736669	2.18509	1.14232	3.04049	1.88407	1.80269	2.2139	4.41477	3.78276	2.29332	2.87688		0.861303	8.27206	6.77097	1.94595	7.58384	5.12614	7.62463	10.7811	2.53628	3.2387	8.60526	7.87913	13.8915	6.55327	9.40137	12.907	2.99006	11.352	6.9425		3.47275	0.995692	1.96829	1.11259	3.22186	0.0233686	1.36708	2.07508
1.29766		0.309249	2.72628	3.49145	1.99183	2.24281	2.39482	1.16339	2.39861	0.720528	2.20208	1.13665	2.95693	1.85852	1.7692	2.21228	4.44112	3.74483	2.21477	2.81706		0.845309	8.20768	6.78313	1.9121	7.52308	5.26763	7.64308	10.7911	2.48428	3.17053	8.57599	7.80118	13.855	6.63581	9.3433	12.8428	2.98796	11.3515	6.9552		3.45322	1.02054	1.93456	1.06556	3.17957	0.00360504	1.35778	2.04557
1.30586		0.276233	2.69022	3.4566	1.94982	2.21909	2.44557	1.10319	2.35899	0.703108	2.2254	1.14678	2.86062	1.80542	1.73801	2.19133	4.46874	3.70823	2.13818	2.7632		0.801851	8.14226	6.79474	1.89056	7.46574	5.41468	7.64658	10.8151	2.41782	3.12682	8.5399	7.75389	13.8067	6.7044	9.28285	12.7577	2.95453	11.3366	6.95571		3.44604	1.03179	1.90778	1.02874	3.15068	-0.0160847	1.34524	2.02817
1.31406		0.260913	2.64652	3.42966	1.92017	2.19623	2.4622	1.05351	2.31288	0.693947	2.25406	1.16199	2.77109	1.73874	1.69757	2.13575	4.47852	3.65744	2.07306	2.70421		0.725044	8.07552	6.82318	1.87315	7.41934	5.5388	7.63764	10.8409	2.34432	3.11837	8.5031	7.74132	13.742	6.75535	9.20935	12.6568	2.87338	11.3214	6.94081		3.44126	1.00489	1.88263	1.00356	3.12425	-0.0390005	1.31656	2.01156
1.32226		0.261556	2.60413	3.42409	1.89558	2.1771	2.44813	1.01716	2.28016	0.693173	2.29637	1.16754	2.70149	1.67308	1.64707	2.0561	4.46959	3.59806	2.01875	2.6448		0.635943	8.01419	6.87022	1.83969	7.39543	5.64627	7.63393	10.8649	2.27997	3.1344	8.45944	7.74348	13.6608	6.79693	9.1281	12.557	2.75681	11.312	6.91936		3.4404	0.956022	1.86823	0.983931	3.08562	-0.0604659	1.26504	1.98453
1.33046		0.26337	2.57578	3.4344	1.87635	2.16096	2.43529	0.992615	2.28626	0.687012	2.35735	1.15902	2.65266	1.61276	1.5951	1.99001	4.4533	3.54336	1.97358	2.5983		0.565669	7.96148	6.92312	1.78175	7.40007	5.76119	7.64948	10.8881	2.22972	3.15519	8.39633	7.74165	13.5666	6.83771	9.05376	12.48	2.64342	11.3045	6.89792		3.45338	0.921867	1.87334	0.969336	3.0301	-0.0743566	1.20506	1.94743
1.33866		0.253691	2.5639	3.44308	1.87246	2.14106	2.44931	0.971791	2.34277	0.664134	2.43265	1.14036	2.61962	1.55537	1.55228	1.96493	4.43945	3.49292	1.93422	2.56513		0.531368	7.90981	6.9713	1.71281	7.42977	5.89104	7.68051	10.9093	2.18103	3.17365	8.31046	7.7329	13.4633	6.88074	8.99057	12.4307	2.56492	11.297	6.87586		3.4856	0.918121	1.89741	0.96829	2.97021	-0.0803042	1.1615	1.9094
1.34686		0.232285	2.554	3.44004	1.89086	2.10631	2.48498	0.945868	2.43337	0.631146	2.5027	1.11455	2.59562	1.50094	1.52126	1.9788	4.42595	3.43235	1.89977	2.52739		0.530579	7.84667	7.01632	1.65725	7.47156	6.01406	7.71296	10.919	2.12145	3.19978	8.21592	7.72634	13.3513	6.92605	8.925	12.391	2.52671	11.2956	6.84545		3.52757	0.926238	1.92995	0.986475	2.92471	-0.0834745	1.14215	1.87764
1.35506		0.209609	2.52804	3.43086	1.92865	2.04925	2.51875	0.912478	2.52575	0.611383	2.55013	1.07898	2.57711	1.44951	1.49343	2.00501	4.4055	3.35044	1.87107	2.46976		0.547784	7.76485	7.06395	1.63039	7.50779	6.10726	7.73896	10.913	2.05431	3.24336	8.13325	7.72387	13.2268	6.97731	8.83762	12.3377	2.51364	11.3075	6.80165		3.56112	0.918079	1.96148	1.01696	2.89457	-0.0867731	1.1341	1.85324
1.36326		0.193274	2.48367	3.42788	1.97385	1.9731	2.53882	0.871728	2.59775	0.621999	2.57085	1.02958	2.55742	1.40043	1.45793	2.01371	4.37927	3.25779	1.84799	2.39129		0.578368	7.67121	7.11135	1.62844	7.52718	6.18142	7.76437	10.9017	1.99419	3.29805	8.07466	7.70862	13.0865	7.03913	8.72507	12.2625	2.50608	11.3305	6.74761		3.57648	0.887236	1.98977	1.03907	2.86475	-0.0863942	1.11737	1.83569
1.37146		0.179821	2.43584	3.43443	2.01507	1.88914	2.55814	0.827125	2.65061	0.656478	2.57352	0.973141	2.52474	1.34935	1.41173	1.99242	4.36337	3.18428	1.8292	2.30688		0.630659	7.58052	7.14898	1.6376	7.5286	6.27339	7.79881	10.8978	1.95298	3.34654	8.04132	7.6602	12.9337	7.10898	8.60682	12.1768	2.49342	11.3461	6.68706		3.58633	0.855215	2.01413	1.03857	2.82478	-0.0771671	1.08767	1.82636
1.37966		0.158356	2.40488	3.44557	2.05118	1.81018	2.59282	0.783751	2.69678	0.686275	2.5722	0.924582	2.47262	1.29014	1.36449	1.94731	4.37168	3.1474	1.81185	2.23381		0.708996	7.50272	7.17128	1.65045	7.51959	6.4071	7.8416	10.9056	1.92627	3.37993	8.03236	7.57963	12.7796	7.17889	8.50609	12.1021	2.47122	11.3347	6.61428		3.60961	0.843235	2.02488	1.02226	2.78618	-0.0633563	1.06195	1.82631
1.38786		0.128145	2.39468	3.45397	2.08971	1.74795	2.63526	0.745531	2.7467	0.684493	2.57672	0.894869	2.41277	1.22346	1.33021	1.8906	4.39603	3.13283	1.78957	2.1792		0.799937	7.43843	7.18792	1.66977	7.51032	6.56761	7.87988	10.9249	1.89453	3.40814	8.05277	7.48551	12.6351	7.24344	8.42704	12.0458	2.42379	11.2972	6.52807		3.64938	0.847417	2.00999	1.01198	2.77426	-0.0606392	1.06155	1.82893
1.39606		0.099192	2.38949	3.45504	2.13599	1.70522	2.65877	0.714786	2.7951	0.651156	2.58784	0.877956	2.3637	1.1586	1.31795	1.8299	4.41025	3.11201	1.7574	2.13692		0.880758	7.38348	7.21961	1.69879	7.5045	6.71031	7.90366	10.9541	1.84574	3.44557	8.10783	7.39449	12.5014	7.30503	8.35516	11.9957	2.33068	11.2567	6.43877		3.68981	0.845062	1.96746	1.02293	2.80253	-0.084898	1.09008	1.81905
1.40426		0.0820886	2.36859	3.44676	2.18755	1.6795	2.6424	0.695505	2.82985	0.604978	2.60175	0.857049	2.33612	1.10481	1.3217	1.76959	4.39215	3.06972	1.71683	2.10136		0.927685	7.33451	7.27889	1.72972	7.49833	6.80461	7.91636	11.0045	1.78848	3.48961	8.19268	7.31307	12.3696	7.37427	8.27783	11.9364	2.18813	11.235	6.36598		3.71322	0.822419	1.91073	1.04898	2.85619	-0.139006	1.13597	1.782
1.41246		0.0759241	2.32022	3.42409	2.2399	1.66379	2.59427	0.690093	2.84531	0.561	2.61797	0.820791	2.32778	1.06528	1.32975	1.71183	4.34702	3.022	1.67431	2.0737		0.93064	7.29381	7.35531	1.74728	7.49356	6.86878	7.93099	11.0926	1.74132	3.52013	8.29008	7.2377	12.2347	7.4578	8.20034	11.8641	2.01801	11.2345	6.32297		3.71823	0.790982	1.86109	1.0701	2.91123	-0.21105	1.18231	1.71785
1.42066		0.0690249	2.2474	3.38127	2.29286	1.6501	2.54117	0.698123	2.84167	0.517536	2.63508	0.775077	2.32372	1.03438	1.33384	1.66138	4.30055	2.99759	1.63835	2.0616		0.895598	7.26319	7.4239	1.7457	7.49741	6.94776	7.95577	11.2182	1.71326	3.52123	8.38264	7.17268	12.1025	7.54843	8.14205	11.7837	1.85261	11.2369	6.30223		3.71894	0.777034	1.83351	1.07573	2.95719	-0.284006	1.22357	1.64535
1.42886		0.0548531	2.16084	3.31772	2.35091	1.63341	2.49961	0.720356	2.8242	0.467684	2.65094	0.73496	2.31658	0.998941	1.33199	1.62097	4.27191	3.0064	1.61378	2.06967		0.835788	7.23761	7.46585	1.73645	7.51752	7.07346	7.98577	11.3566	1.69261	3.49907	8.46589	7.13613	11.9816	7.62555	8.11344	11.7012	1.71646	11.2269	6.2777		3.72121	0.791468	1.82789	1.07315	2.99763	-0.347218	1.26855	1.59126
1.43706		0.0410617	2.07146	3.24144	2.41591	1.61614	2.45918	0.754404	2.80063	0.415092	2.66326	0.707677	2.31131	0.952837	1.32635	1.57968	4.25451	3.03078	1.60002	2.08875		0.764659	7.20844	7.48736	1.73468	7.55386	7.24054	8.00903	11.4752	1.65801	3.47564	8.548	7.1409	11.8696	7.66992	8.10345	11.6142	1.60627	11.2083	6.22727		3.71444	0.815584	1.83775	1.07265	3.03332	-0.398595	1.32704	1.57015
1.44526		0.0406842	1.98852	3.16153	2.48069	1.60479	2.39973	0.79609	2.77708	0.3749	2.66785	0.689295	2.31899	0.900787	1.31822	1.51954	4.22622	3.04838	1.5969	2.10499		0.693556	7.171	7.5124	1.7424	7.5999	7.4175	8.02001	11.551	1.60572	3.46487	8.63528	7.175	11.7537	7.67873	8.0922	11.5232	1.50507	11.1953	6.14602		3.68257	0.822378	1.85727	1.07712	3.05264	-0.437259	1.39526	1.57361
1.45346		0.0550381	1.92361	3.08386	2.53612	1.6047	2.31553	0.835909	2.75653	0.357139	2.66378	0.671379	2.34536	0.851714	1.3096	1.4327	4.17254	3.05442	1.60351	2.11442		0.628588	7.12887	7.55747	1.74759	7.64821	7.57642	8.02345	11.5858	1.55596	3.45645	8.72021	7.21098	11.6247	7.66905	8.07408	11.4438	1.40175	11.1926	6.04268		3.62243	0.804667	1.88519	1.08024	3.04008	-0.460717	1.45822	1.58348
1.46166		0.0727061	1.88387	3.00485	2.57946	1.61389	2.22181	0.860657	2.74679	0.354079	2.65538	0.651786	2.38892	0.809205	1.30806	1.33611	4.10088	3.06152	1.61353	2.12467		0.58088	7.09099	7.61711	1.74097	7.69544	7.7161	8.02856	11.6007	1.53287	3.42612	8.78726	7.22298	11.4884	7.66134	8.06258	11.3978	1.3	11.1932	5.92937		3.54769	0.78324	1.92326	1.07637	2.99927	-0.470146	1.50342	1.59278
1.46986		0.080174	1.8704	2.91323	2.61829	1.61849	2.1383	0.860311	2.75043	0.349873	2.6479	0.635745	2.44023	0.767898	1.32432	1.26595	4.0326	3.07776	1.6162	2.14175		0.557928	7.06007	7.67687	1.7285	7.73754	7.84318	8.04025	11.6171	1.54234	3.3629	8.83388	7.20377	11.3593	7.66343	8.07222	11.3929	1.21512	11.1868	5.8113		3.47809	0.782035	1.9668	1.07062	2.95486	-0.474783	1.53446	1.60865
1.47806		0.076058	1.87558	2.80217	2.66046	1.60713	2.06622	0.83658	2.75942	0.335426	2.64405	0.627328	2.48871	0.716973	1.35906	1.24443	3.9795	3.08497	1.60364	2.15854		0.551843	7.02619	7.73095	1.72291	7.76854	7.9547	8.05549	11.6447	1.57349	3.28149	8.88186	7.16548	11.2453	7.67149	8.09958	11.4128	1.16341	11.1714	5.68935		3.42096	0.797508	2.00427	1.07299	2.93398	-0.48805	1.56945	1.63771
1.48626		0.0701084	1.88428	2.67868	2.70421	1.58284	1.9899	0.798717	2.75722	0.315122	2.64336	0.621542	2.52361	0.655557	1.39689	1.25494	3.93715	3.06	1.57431	2.15515		0.541448	6.98024	7.78573	1.72714	7.78587	8.04039	8.06849	11.6864	1.61409	3.20662	8.96533	7.12179	11.1421	7.68242	8.12849	11.4238	1.14436	11.1551	5.56868		3.37088	0.799968	2.02677	1.0817	2.94712	-0.516952	1.61772	1.67195
1.49446		0.0675073	1.88306	2.56085	2.73513	1.56174	1.89919	0.758514	2.72491	0.297782	2.64173	0.608155	2.53157	0.597285	1.41694	1.25497	3.89665	3.00383	1.53595	2.12103		0.511795	6.9248	7.84634	1.73177	7.79132	8.0998	8.07854	11.7402	1.66526	3.14764	9.10267	7.07361	11.0431	7.69872	8.14989	11.3994	1.14347	11.1437	5.45526		3.32134	0.771246	2.03594	1.08215	2.98124	-0.556172	1.67012	1.69196
1.50267		0.0641212	1.87062	2.46175	2.7418	1.56027	1.80278	0.727269	2.65575	0.280575	2.63718	0.583044	2.50187	0.558232	1.40758	1.21688	3.85882	2.94549	1.5005	2.06833		0.466393	6.87002	7.90402	1.72748	7.79048	8.15622	8.08895	11.8057	1.72906	3.09108	9.28212	7.01711	10.9483	7.72243	8.17245	11.3396	1.14325	11.1354	5.35281		3.27161	0.724863	2.0383	1.05917	3.01379	-0.594131	1.71194	1.68753
1.51087		0.0537807	1.85416	2.37721	2.72597	1.58282	1.71744	0.709979	2.56248	0.248881	2.63303	0.551916	2.43206	0.545536	1.37618	1.14867	3.83835	2.91499	1.475	2.01838		0.4265	6.82202	7.94611	1.71666	7.78931	8.24228	8.10203	11.8802	1.793	3.02055	9.47453	6.95134	10.863	7.74511	8.21064	11.2634	1.13149	11.1253	5.26234		3.22916	0.691772	2.037	1.0144	3.03547	-0.623839	1.74004	1.66874
1.51907		0.0391632	1.83884	2.29361	2.69953	1.62117	1.64925	0.706494	2.46579	0.190502	2.62977	0.526557	2.33301	0.553321	1.33802	1.08387	3.84746	2.91469	1.46154	1.98199		0.407966	6.77494	7.97484	1.71118	7.78982	8.36188	8.11573	11.9546	1.83439	2.93943	9.65431	6.88857	10.7898	7.75493	8.26753	11.1884	1.10516	11.1138	5.182		3.2017	0.686725	2.02616	0.968932	3.05526	-0.648117	1.76561	1.65612
1.52727		0.0317825	1.82303	2.20671	2.67482	1.66596	1.58602	0.71388	2.38059	0.110324	2.62989	0.509888	2.23159	0.569791	1.30317	1.04389	3.87972	2.91404	1.45548	1.95409		0.401475	6.71756	8.00701	1.71855	7.79462	8.49109	8.12335	12.021	1.84024	2.86821	9.80472	6.84533	10.7258	7.75463	8.33169	11.1176	1.06605	11.1107	5.11491		3.1863	0.691191	2.0043	0.946005	3.08207	-0.67445	1.79779	1.66301
1.53547		0.042587	1.80128	2.12333	2.65315	1.71769	1.51453	0.726458	2.31311	0.0279779	2.63974	0.493369	2.15235	0.588236	1.26926	1.02452	3.91228	2.88254	1.44891	1.92334		0.387932	6.65071	8.05679	1.7318	7.80852	8.60975	8.12039	12.0819	1.82153	2.82016	9.91001	6.82953	10.6655	7.76293	8.39241	11.0403	1.01392	11.1296	5.07082		3.17248	0.675011	1.98476	0.947907	3.11067	-0.705958	1.82855	1.68875
1.54367		0.0689154	1.77347	2.04756	2.62986	1.77827	1.44081	0.739574	2.26014	-0.0336127	2.66609	0.468111	2.0984	0.605929	1.22432	1.01057	3.92977	2.81851	1.43401	1.88692		0.357079	6.5875	8.11984	1.73602	7.83237	8.72731	8.10735	12.1474	1.8057	2.78465	9.95512	6.8399	10.6052	7.79593	8.45249	10.9501	0.959328	11.1726	5.05634		3.15398	0.635336	1.98491	0.962235	3.12082	-0.737154	1.84367	1.72376
1.55187		0.093934	1.74616	1.97272	2.60332	1.84267	1.38225	0.747723	2.21375	-0.0657725	2.70762	0.433891	2.05274	0.61808	1.15947	0.996141	3.93351	2.74451	1.40844	1.84951		0.315257	6.53785	8.17608	1.7229	7.86236	8.8739	8.08787	12.2248	1.80997	2.73989	9.94115	6.87589	10.5445	7.84948	8.52259	10.8574	0.925925	11.2267	5.0634		3.13145	0.59971	2.00682	0.978055	3.09772	-0.758188	1.83709	1.76216
1.56007		0.103024	1.72491	1.88774	2.5789	1.89645	1.34822	0.743003	2.1726	-0.0737845	2.75218	0.394747	1.99754	0.615428	1.08011	0.984221	3.93809	2.68132	1.37235	1.80996		0.280929	6.49632	8.21176	1.69849	7.8917	9.06688	8.06503	12.3088	1.82882	2.68183	9.89764	6.93713	10.4846	7.90184	8.60473	10.777	0.932602	11.2748	5.07358		3.10841	0.597128	2.03654	0.997994	3.05036	-0.762573	1.81517	1.80644
1.56827		0.094617	1.71429	1.79651	2.56071	1.927	1.32875	0.717974	2.1359	-0.0641496	2.78055	0.346457	1.9266	0.591323	1.00267	0.975236	3.95239	2.62591	1.33008	1.75952		0.268705	6.44914	8.23314	1.67692	7.91543	9.28323	8.04241	12.3808	1.8447	2.63458	9.86877	7.01804	10.4259	7.93542	8.68513	10.7121	0.981991	11.309	5.06566		3.08033	0.626276	2.05699	1.03088	3.00144	-0.749213	1.7872	1.85998
1.57647		0.0793107	1.72007	1.719	2.54688	1.94021	1.30347	0.670956	2.1075	-0.0359199	2.78397	0.278291	1.84946	0.547208	0.939604	0.956497	3.96929	2.55712	1.2875	1.69369		0.277999	6.38968	8.25794	1.66519	7.93175	9.48183	8.02558	12.4274	1.8476	2.6278	9.88281	7.09944	10.3636	7.95542	8.74653	10.6515	1.05573	11.3325	5.03164		3.03324	0.657185	2.06726	1.07239	2.95927	-0.720049	1.75599	1.91627
1.58467		0.0631577	1.74681	1.67274	2.53092	1.95052	1.2632	0.604567	2.0949	0.014337	2.77101	0.191934	1.77543	0.499947	0.895575	0.91152	3.97768	2.46891	1.25215	1.61754		0.301852	6.32852	8.29617	1.6564	7.94148	9.64607	8.02108	12.4497	1.84366	2.66638	9.93382	7.14906	10.2888	7.98228	8.78573	10.5841	1.12772	11.3502	4.98038		2.95988	0.663692	2.07987	1.1019	2.91415	-0.678211	1.71371	1.95836
1.59287		0.0375681	1.79098	1.65356	2.50947	1.96316	1.21869	0.52671	2.10426	0.079028	2.75933	0.112563	1.70144	0.468633	0.866792	0.84033	3.97591	2.38321	1.23217	1.54893		0.334349	6.28161	8.34143	1.64049	7.94333	9.78698	8.0305	12.4593	1.84722	2.72485	9.99155	7.14668	10.1981	8.03266	8.8169	10.5126	1.18193	11.3572	4.92518		2.87493	0.652981	2.1025	1.1051	2.85588	-0.630432	1.65897	1.97074
1.60107		-0.0133309	1.84	1.64361	2.48862	1.96765	1.18362	0.444223	2.13406	0.137609	2.76413	0.0638922	1.61929	0.460515	0.847311	0.761121	3.97327	2.32575	1.23006	1.50272		0.375516	6.25505	8.375	1.62105	7.93933	9.92184	8.04526	12.4703	1.86209	2.77177	10.0304	7.10473	10.1008	8.10497	8.85599	10.4508	1.21626	11.3484	4.87156		2.80291	0.652731	2.12796	1.08888	2.79461	-0.590643	1.60263	1.9544
1.60927		-0.0912605	1.87661	1.63011	2.47512	1.95255	1.15521	0.361059	2.17333	0.171559	2.78995	0.0478347	1.52316	0.468155	0.830603	0.696703	3.97694	2.29504	1.24166	1.48036		0.427781	6.24078	8.38479	1.61704	7.93199	10.0499	8.053	12.4923	1.87839	2.79774	10.0502	7.05734	10.0152	8.18227	8.90341	10.402	1.22725	11.3331	4.81911		2.76109	0.676709	2.14437	1.07277	2.75444	-0.575846	1.56114	1.92744
1.61747		-0.175561	1.89199	1.61682	2.46821	1.91894	1.12173	0.284005	2.20213	0.181484	2.82877	0.047781	1.41418	0.475769	0.80664	0.6571	3.98434	2.26162	1.25882	1.47015		0.484429	6.22485	8.37576	1.64527	7.92222	10.1548	8.05047	12.5278	1.88579	2.8182	10.0712	7.03571	9.95388	8.24859	8.94298	10.3544	1.21033	11.3326	4.76852		2.74579	0.70675	2.14225	1.06958	2.74641	-0.591231	1.54432	1.90665
1.62567		-0.23649	1.88718	1.61652	2.46089	1.88603	1.07625	0.222191	2.20556	0.18042	2.86625	0.043542	1.29871	0.474282	0.76378	0.629847	3.98333	2.20031	1.27532	1.46269		0.523547	6.20052	8.3615	1.70144	7.91344	10.2369	8.0458	12.5777	1.88278	2.84946	10.1085	7.0458	9.91319	8.30181	8.96097	10.2926	1.16272	11.3609	4.72953		2.74167	0.709541	2.122	1.07333	2.753	-0.621336	1.54539	1.8918
1.63387		-0.2602	1.86528	1.63174	2.44657	1.87319	1.02861	0.178673	2.18691	0.176948	2.88908	0.0233923	1.18371	0.46667	0.700306	0.591945	3.96721	2.12318	1.29246	1.46023		0.531536	6.17519	8.3482	1.76495	7.91407	10.332	8.05016	12.6368	1.87609	2.88819	10.1538	7.06691	9.87857	8.34647	8.96516	10.2131	1.08868	11.4091	4.70952		2.73946	0.674965	2.093	1.0682	2.74841	-0.641475	1.54057	1.87069
1.64207		-0.260443	1.82759	1.65269	2.42604	1.88125	0.994377	0.148627	2.15802	0.165668	2.88938	-0.00920688	1.07187	0.463977	0.630402	0.534849	3.94137	2.06161	1.3168	1.47625		0.511784	6.15912	8.32976	1.82168	7.92962	10.4824	8.06706	12.6944	1.86581	2.91766	10.1785	7.0794	9.838	8.38224	8.97716	10.129	1.00298	11.4504	4.70127		2.7415	0.628801	2.06164	1.05174	2.72284	-0.640432	1.51186	1.83804
1.65027		-0.261745	1.77363	1.66727	2.40909	1.895	0.975619	0.126201	2.12793	0.137406	2.87074	-0.0429818	0.969453	0.470105	0.57609	0.470896	3.91478	2.02911	1.35247	1.51902		0.48295	6.15204	8.29877	1.87786	7.95906	10.7004	8.09073	12.7399	1.83665	2.9301	10.1574	7.08184	9.78931	8.40355	9.0071	10.0576	0.921491	11.4683	4.68843		2.7489	0.602838	2.02744	1.03923	2.69092	-0.62943	1.46193	1.80671
1.65847		-0.274797	1.70827	1.67412	2.40828	1.89592	0.95527	0.106889	2.09673	0.0983333	2.84352	-0.0722276	0.883493	0.478777	0.552261	0.418989	3.8895	2.01154	1.39558	1.57615		0.462872	6.14428	8.26442	1.94909	7.99365	10.9567	8.11423	12.7729	1.77234	2.93879	10.0908	7.08425	9.73653	8.41125	9.04303	10.0041	0.844357	11.4704	4.6636		2.75549	0.602286	1.98836	1.04977	2.67528	-0.628438	1.40759	1.79578
1.66667		-0.287247	1.64445	1.68329	2.42836	1.87464	0.916909	0.0913525	2.05863	0.0715469	2.81735	-0.0968883	0.819646	0.478331	0.555045	0.383935	3.85699	1.98285	1.43937	1.6252		0.45394	6.12974	8.24876	2.03869	8.0243	11.2047	8.13731	12.8018	1.67984	2.96319	9.99948	7.09058	9.68449	8.42046	9.06407	9.96077	0.760865	11.4761	4.63407		2.75164	0.606759	1.95003	1.0893	2.68226	-0.64522	1.36129	1.80973
1.67487		-0.28163	1.60077	1.70882	2.46777	1.83494	0.864095	0.0797594	2.01561	0.0761042	2.80033	-0.116809	0.777205	0.466027	0.568256	0.349462	3.80789	1.93039	1.47523	1.64932		0.446166	6.1173	8.26297	2.1307	8.05176	11.4172	8.16284	12.8413	1.58712	3.0048	9.90273	7.09435	9.63754	8.45383	9.06473	9.91722	0.656971	11.4923	4.61719		2.7346	0.597202	1.93018	1.1429	2.69899	-0.668482	1.32041	1.83409
1.68307		-0.257496	1.58607	1.75311	2.51909	1.7858	0.816902	0.0723066	1.98023	0.109733	2.79402	-0.125518	0.744288	0.453483	0.579705	0.30101	3.74595	1.87081	1.50118	1.6504		0.437938	6.12556	8.29228	2.20587	8.08331	11.5976	8.19045	12.8929	1.52472	3.04331	9.80826	7.08531	9.59886	8.51778	9.06001	9.8724	0.534449	11.5064	4.6199		2.71191	0.581799	1.94514	1.18884	2.71164	-0.682178	1.275	1.84932
1.69127		-0.233363	1.59392	1.80362	2.57594	1.73193	0.79076	0.0733457	1.9571	0.156107	2.79104	-0.112495	0.702781	0.454721	0.587796	0.245905	3.68543	1.83196	1.52245	1.64399		0.437146	6.15928	8.30989	2.26054	8.11706	11.7504	8.21564	12.9415	1.5033	3.05814	9.72426	7.06841	9.56672	8.59447	9.06382	9.83597	0.415417	11.5001	4.62971		2.69106	0.585467	1.98589	1.21777	2.71945	-0.682648	1.229	1.84646
1.69947		-0.226561	1.6036	1.84478	2.63432	1.67462	0.776306	0.0897106	1.93714	0.202493	2.77775	-0.0750367	0.646769	0.475597	0.597526	0.20198	3.63405	1.81898	1.54205	1.64057		0.450589	6.19948	8.30376	2.30838	8.14356	11.8668	8.23464	12.9708	1.50658	3.05057	9.6725	7.05512	9.5344	8.65799	9.06869	9.81738	0.325021	11.4742	4.63123		2.66722	0.61699	2.02029	1.23549	2.73252	-0.678617	1.19743	1.82887
1.70767		-0.236016	1.59522	1.87052	2.68846	1.61575	0.752146	0.120716	1.90949	0.250388	2.74252	-0.0221801	0.586363	0.511785	0.61272	0.177657	3.58376	1.81441	1.55932	1.63722		0.476966	6.22273	8.28881	2.36436	8.15607	11.9304	8.24934	12.9766	1.51095	3.04108	9.67741	7.04224	9.49532	8.69763	9.05422	9.81058	0.266262	11.4479	4.62065		2.6305	0.654976	2.02176	1.24644	2.75906	-0.677595	1.18692	1.80413
1.71587		-0.248858	1.56796	1.88916	2.73113	1.55859	0.710582	0.157092	1.87315	0.304627	2.68643	0.0335043	0.535973	0.555154	0.63139	0.163867	3.51946	1.79618	1.57458	1.63288		0.504682	6.22322	8.28378	2.42985	8.1592	11.9429	8.26443	12.9696	1.50635	3.04389	9.73821	7.01099	9.44796	8.72694	9.0116	9.79911	0.223341	11.4373	4.60515		2.57708	0.67101	1.991	1.24503	2.79285	-0.678351	1.18841	1.77694
1.72407		-0.256851	1.53696	1.91024	2.75857	1.50881	0.664925	0.186817	1.8383	0.356721	2.62767	0.0918566	0.501992	0.600934	0.647147	0.146974	3.43465	1.76448	1.59253	1.63941		0.519116	6.21779	8.28543	2.49342	8.16839	11.9353	8.28089	12.9685	1.49049	3.0506	9.82074	6.94781	9.39647	8.76896	8.95674	9.77175	0.173984	11.4416	4.59457		2.51517	0.657046	1.95063	1.2194	2.81958	-0.676815	1.18221	1.74932
1.73227		-0.265492	1.51406	1.93254	2.77168	1.46578	0.632301	0.205427	1.81699	0.38979	2.58745	0.168465	0.476261	0.645937	0.658595	0.122471	3.34329	1.7415	1.6159	1.66905		0.516182	6.22462	8.27378	2.54674	8.19366	11.9458	8.29344	12.9829	1.46112	3.04091	9.88154	6.86382	9.34581	8.83379	8.91751	9.73155	0.105499	11.4464	4.58915		2.46187	0.635537	1.92025	1.17243	2.83773	-0.675711	1.15821	1.72545
1.74047		-0.280525	1.49522	1.94713	2.77242	1.4238	0.611579	0.221544	1.80824	0.393362	2.56975	0.278086	0.444179	0.681527	0.667681	0.100669	3.26726	1.74567	1.64143	1.7186		0.49801	6.24118	8.23664	2.59636	8.23133	11.9816	8.29535	13.0099	1.41386	3.00647	9.90024	6.79733	9.29713	8.91415	8.90702	9.69144	0.0204551	11.4427	4.57599		2.42718	0.633732	1.89624	1.12879	2.86334	-0.684138	1.12689	1.71265
1.74867		-0.291203	1.4667	1.95	2.76272	1.38455	0.584475	0.244983	1.80067	0.376935	2.5639	0.406491	0.399565	0.695601	0.676436	0.0883381	3.2166	1.76686	1.65418	1.76469		0.469498	6.24758	8.18318	2.65614	8.27143	12.0169	8.2856	13.0457	1.35092	2.95832	9.88684	6.78224	9.2486	8.99787	8.91206	9.65726	-0.0776654	11.438	4.54574		2.40621	0.653437	1.86602	1.11585	2.91293	-0.707018	1.10645	1.71584
1.75687		-0.27372	1.42122	1.94887	2.74116	1.35979	0.536405	0.276492	1.78173	0.362063	2.55297	0.517034	0.34477	0.68682	0.680218	0.0850837	3.18179	1.77607	1.64203	1.78091		0.435952	6.23017	8.13324	2.73082	8.30716	12.0188	8.27232	13.0895	1.28852	2.91238	9.86244	6.81736	9.19934	9.07922	8.91	9.62304	-0.188332	11.4451	4.50321		2.38756	0.667375	1.82775	1.13889	2.98358	-0.734775	1.09944	1.7298
1.76507		-0.212863	1.36693	1.95211	2.70878	1.35904	0.476641	0.311846	1.74688	0.363945	2.52961	0.586594	0.288244	0.667064	0.669321	0.0867301	3.14768	1.75616	1.60508	1.76425		0.396178	6.19345	8.09799	2.80684	8.33541	11.9786	8.26652	13.1402	1.24985	2.87209	9.83641	6.86875	9.14991	9.16094	8.89119	9.58276	-0.303922	11.4606	4.46099		2.36521	0.648023	1.79286	1.18007	3.05029	-0.748483	1.09348	1.74137
1.77327		-0.120246	1.31795	1.95879	2.6755	1.37715	0.427409	0.344267	1.7013	0.376051	2.49698	0.623092	0.239897	0.656925	0.641027	0.0916972	3.10971	1.72017	1.55344	1.73379		0.35067	6.15225	8.07318	2.86325	8.35621	11.9187	8.26928	13.1921	1.24106	2.82758	9.80632	6.89999	9.1011	9.24607	8.86655	9.54073	-0.410655	11.462	4.42765		2.34082	0.597557	1.77158	1.21568	3.09377	-0.738078	1.07174	1.74213
1.78147		-0.0268849	1.27872	1.95671	2.65421	1.39385	0.400449	0.368152	1.65409	0.381765	2.46397	0.651259	0.207042	0.668107	0.605916	0.105584	3.07722	1.69695	1.49948	1.71516		0.308894	6.11715	8.05179	2.89349	8.36848	11.8623	8.26922	13.2305	1.24605	2.7707	9.77341	6.89575	9.05497	9.33025	8.85204	9.50659	-0.497667	11.4279	4.40009		2.32189	0.549322	1.76094	1.23964	3.12106	-0.713827	1.03057	1.73647
1.78967		0.0391578	1.24803	1.94047	2.64921	1.38889	0.388726	0.381851	1.60651	0.375693	2.43737	0.686572	0.189536	0.696055	0.579252	0.134903	3.05821	1.694	1.45153	1.71676		0.283616	6.08668	8.03341	2.91084	8.36879	11.7998	8.2535	13.2398	1.24351	2.708	9.75004	6.87105	9.01477	9.40773	8.84509	9.48492	-0.562617	11.3629	4.36777		2.30808	0.533311	1.74337	1.26124	3.15476	-0.698406	0.984992	1.73554
1.79787		0.075201	1.22531	1.91932	2.65248	1.36189	0.378811	0.390583	1.55789	0.370401	2.42148	0.727353	0.182268	0.729092	0.56428	0.175863	3.04518	1.6946	1.41032	1.72707		0.278943	6.05385	8.02256	2.93034	8.35737	11.6969	8.22004	13.221	1.2253	2.65589	9.75127	6.84859	8.98497	9.48126	8.82335	9.4671	-0.616766	11.2987	4.33404		2.2877	0.546026	1.70718	1.28647	3.20366	-0.705041	0.953438	1.74172
1.80607		0.0975097	1.21848	1.90849	2.65174	1.32612	0.371111	0.400629	1.50943	0.385593	2.41691	0.761885	0.176557	0.759078	0.552257	0.214687	3.02034	1.68557	1.37296	1.72862		0.288967	6.01951	8.02234	2.95058	8.3397	11.5236	8.18014	13.1876	1.20374	2.62315	9.78319	6.83498	8.97093	9.56077	8.77248	9.4399	-0.675786	11.2637	4.3139		2.24985	0.561282	1.66212	1.30685	3.25228	-0.723773	0.93656	1.74146
1.81427		0.122276	1.23624	1.91344	2.64016	1.29466	0.379129	0.41762	1.46966	0.425294	2.42038	0.787573	0.167065	0.781991	0.532837	0.239171	2.97166	1.67232	1.33754	1.72002		0.295698	5.99138	8.02796	2.95686	8.3212	11.2815	8.1444	13.1533	1.19558	2.59983	9.83825	6.8257	8.97532	9.65261	8.70579	9.39898	-0.744379	11.2539	4.31757		2.19712	0.564779	1.63292	1.30882	3.27547	-0.730988	0.923189	1.71716
1.82247		0.147746	1.27295	1.92226	2.619	1.27258	0.413694	0.439483	1.45054	0.473887	2.42754	0.813715	0.154512	0.797188	0.509539	0.245897	2.90672	1.66707	1.30215	1.71289		0.284817	5.97722	8.02749	2.94163	8.30593	11.0016	8.11085	13.1171	1.20074	2.56695	9.90313	6.81826	8.99388	9.74803	8.65243	9.34951	-0.816671	11.2406	4.33609		2.14308	0.568033	1.63424	1.28618	3.26732	-0.712013	0.906358	1.66831
1.83067		0.155687	1.30699	1.91741	2.58622	1.26111	0.467703	0.457471	1.45714	0.512347	2.42911	0.850234	0.14181	0.806726	0.495422	0.246066	2.84553	1.66862	1.26583	1.7158		0.253787	5.97619	8.01416	2.91659	8.29002	10.7089	8.06816	13.0643	1.20684	2.51906	9.97165	6.81964	9.01571	9.82751	8.62988	9.296	-0.884748	11.2015	4.34571		2.10025	0.590769	1.65187	1.24756	3.24595	-0.672701	0.897567	1.61289
1.83887		0.132632	1.31882	1.89104	2.53427	1.26056	0.521073	0.464529	1.47748	0.536922	2.41596	0.893481	0.138216	0.811287	0.495968	0.252663	2.8002	1.66035	1.23019	1.72332		0.20275	5.97782	7.99175	2.90125	8.26458	10.4048	8.01059	12.9834	1.20741	2.47319	10.0441	6.83721	9.02852	9.87867	8.6272	9.24048	-0.94039	11.1463	4.32437		2.06469	0.628827	1.65038	1.20836	3.2327	-0.631223	0.914231	1.56945
1.84707		0.0846712	1.30874	1.84978	2.4593	1.27353	0.55608	0.451843	1.49095	0.555522	2.38594	0.925244	0.153664	0.813891	0.501265	0.261022	2.76106	1.62438	1.19534	1.71959		0.128492	5.97098	7.97156	2.90065	8.22457	10.0836	7.94567	12.8858	1.20738	2.45273	10.1159	6.86291	9.02652	9.90882	8.61945	9.18128	-0.989265	11.1026	4.26964		2.02305	0.651802	1.60746	1.17572	3.23304	-0.601312	0.955717	1.53874
1.85527		0.0302142	1.29324	1.80357	2.36873	1.29717	0.575088	0.409648	1.48435	0.571712	2.34488	0.930945	0.190726	0.818063	0.495728	0.256744	2.71048	1.56582	1.16455	1.70064		0.0324697	5.95549	7.96012	2.90107	8.17743	9.75543	7.88733	12.7957	1.21661	2.46313	10.1693	6.87613	9.01473	9.93336	8.59505	9.12066	-1.04343	11.0811	4.19124		1.97121	0.637884	1.53347	1.14821	3.2382	-0.583154	0.998999	1.50571
1.86347		-0.0208075	1.29279	1.75917	2.2818	1.32064	0.595359	0.334779	1.45519	0.573664	2.30833	0.914251	0.239197	0.823133	0.475166	0.231965	2.64461	1.51202	1.14749	1.68503		-0.0776138	5.93924	7.95122	2.88607	8.13589	9.43903	7.83976	12.7327	1.23564	2.48592	10.1831	6.8701	9.00189	9.9602	8.56303	9.06624	-1.10896	11.0609	4.09861		1.92027	0.597961	1.45885	1.12359	3.23868	-0.571072	1.02297	1.45847
1.87167		-0.071709	1.31097	1.71628	2.21426	1.33474	0.627412	0.23948	1.41105	0.542058	2.29235	0.893945	0.28598	0.823958	0.452022	0.194101	2.57978	1.49195	1.15604	1.69345		-0.185733	5.92668	7.93336	2.85259	8.1069	9.14182	7.79404	12.697	1.25164	2.49984	10.1527	6.8597	8.99133	9.98268	8.53546	9.02378	-1.17815	11.0142	3.99847		1.87966	0.563832	1.40412	1.10679	3.23845	-0.566273	1.02644	1.40243
1.87987		-0.1285	1.33339	1.67303	2.16612	1.33952	0.663163	0.145831	1.35732	0.475856	2.2982	0.88493	0.321264	0.816045	0.443464	0.159385	2.53664	1.5144	1.19439	1.72174		-0.279657	5.91321	7.90948	2.81031	8.08347	8.84023	7.74096	12.6699	1.25727	2.50484	10.0998	6.86447	8.97883	9.99079	8.51263	8.98928	-1.2381	10.9344	3.89715		1.84538	0.554331	1.36577	1.10846	3.24802	-0.576615	1.02749	1.35364
1.88807		-0.185407	1.34346	1.63357	2.12495	1.34607	0.685563	0.0750511	1.29683	0.397182	2.30985	0.884812	0.347169	0.798226	0.452306	0.138703	2.51738	1.55661	1.25422	1.74245		-0.359431	5.89083	7.8958	2.7675	8.05531	8.50223	7.68359	12.6296	1.26748	2.51877	10.054	6.88973	8.95778	9.9869	8.48436	8.95377	-1.28066	10.841	3.80289		1.80215	0.558307	1.33176	1.13111	3.26722	-0.603457	1.04336	1.32171
1.89627		-0.227082	1.33733	1.60389	2.08695	1.36619	0.691384	0.0308314	1.23673	0.332665	2.31075	0.880164	0.372647	0.779345	0.463577	0.129633	2.50367	1.59035	1.31893	1.7308		-0.430904	5.8604	7.90319	2.72139	8.02243	8.12515	7.6338	12.5692	1.30444	2.5532	10.0275	6.91811	8.9268	9.98419	8.44239	8.91235	-1.31324	10.759	3.72962		1.74485	0.549385	1.30485	1.15622	3.27939	-0.63448	1.06949	1.30181
1.90447		-0.248646	1.324	1.58471	2.06241	1.39787	0.698622	9.94297e-06	1.18566	0.292778	2.29441	0.864713	0.401942	0.774781	0.458553	0.125451	2.47168	1.60536	1.3757	1.6929		-0.490604	5.83196	7.92336	2.66324	7.9929	7.73774	7.59689	12.4909	1.37556	2.59816	10.0117	6.92296	8.89291	9.99034	8.38887	8.87158	-1.34683	10.6939	3.68496		1.69056	0.517989	1.30045	1.15704	3.26599	-0.653908	1.08898	1.28327
1.91267		-0.265848	1.31426	1.57039	2.06738	1.425	0.729745	-0.0294512	1.14735	0.269518	2.26469	0.846198	0.436016	0.791406	0.430072	0.124857	2.41203	1.61144	1.41982	1.66118		-0.532109	5.81196	7.93611	2.59099	7.97372	7.36555	7.56151	12.3998	1.46032	2.63379	9.99596	6.89536	8.86395	10.0022	8.3321	8.84479	-1.38327	10.6331	3.66338		1.66087	0.478531	1.32453	1.12061	3.22508	-0.661052	1.09352	1.26431
1.92087		-0.303358	1.3093	1.55502	2.10529	1.43141	0.789764	-0.0593426	1.11847	0.251568	2.2289	0.831402	0.476169	0.8208	0.391164	0.122763	2.33479	1.61755	1.45016	1.66016		-0.551316	5.79639	7.93114	2.51492	7.96345	7.00696	7.50953	12.298	1.52687	2.65311	9.98418	6.84426	8.84015	10.0112	8.27595	8.83519	-1.4206	10.568	3.65243		1.65856	0.452511	1.36558	1.05857	3.17719	-0.67474	1.09019	1.25482
1.92907		-0.369842	1.30325	1.53755	2.15783	1.41362	0.86604	-0.0826772	1.09177	0.236521	2.18922	0.817256	0.522937	0.843042	0.358109	0.113073	2.25315	1.61799	1.47039	1.68483		-0.552814	5.77627	7.91841	2.44974	7.95359	6.63497	7.4356	12.1907	1.5616	2.66832	9.9877	6.78652	8.81414	10.015	8.21825	8.83027	-1.46101	10.507	3.64237		1.66355	0.447463	1.40025	0.99594	3.1435	-0.712878	1.09459	1.26229
1.93727		-0.450117	1.29497	1.52347	2.19692	1.38288	0.945964	-0.0921651	1.06297	0.230614	2.14864	0.791947	0.574378	0.842027	0.33597	0.0895749	2.1718	1.59898	1.48737	1.70865		-0.548142	5.74971	7.91168	2.40003	7.94102	6.23366	7.35388	12.0905	1.58156	2.69206	10.003	6.73752	8.77805	10.0194	8.15555	8.81233	-1.50637	10.4672	3.63525		1.65115	0.451345	1.41283	0.949521	3.12264	-0.769846	1.11713	1.27737
1.94547		-0.521585	1.29041	1.51778	2.20491	1.35805	1.02774	-0.0878792	1.03705	0.233385	2.1119	0.750369	0.623283	0.820487	0.319057	0.0534222	2.08766	1.56426	1.51009	1.70645		-0.541526	5.72486	7.91081	2.3545	7.93051	5.82411	7.28294	12.012	1.61264	2.71885	10.0065	6.70793	8.72992	10.031	8.09199	8.77085	-1.55389	10.4512	3.64354		1.61506	0.449752	1.40779	0.916117	3.09856	-0.82106	1.15008	1.27893
1.95367		-0.578438	1.2957	1.51728	2.1864	1.3465	1.11551	-0.0763044	1.01915	0.235494	2.08295	0.704408	0.663975	0.792404	0.30438	0.0154632	2.00293	1.53853	1.54167	1.67571		-0.530422	5.70985	7.90491	2.29865	7.92578	5.44817	7.22559	11.9558	1.66284	2.73088	9.9758	6.70079	8.67494	10.0467	8.04011	8.71225	-1.58906	10.4347	3.66937		1.57097	0.447662	1.40135	0.888523	3.06202	-0.84792	1.17688	1.25365
1.96187		-0.633721	1.30947	1.51621	2.15833	1.3442	1.20296	-0.0647243	1.0063	0.226987	2.059	0.67466	0.697995	0.767209	0.295732	-0.0118291	1.92621	1.53565	1.57845	1.63392		-0.517262	5.7033	7.88752	2.23112	7.92391	5.131	7.1653	11.9084	1.71439	2.71895	9.91288	6.71841	8.61686	10.0593	8.00919	8.65399	-1.59703	10.3892	3.69197		1.53732	0.461438	1.40166	0.866777	3.02299	-0.854997	1.19024	1.2132
1.97007		-0.699556	1.32074	1.51301	2.13203	1.34546	1.27418	-0.0566492	0.995391	0.211592	2.03274	0.669503	0.732497	0.745101	0.295553	-0.0285012	1.86915	1.54404	1.61273	1.59699		-0.506724	5.69771	7.86468	2.16641	7.91981	4.87279	7.08315	11.8546	1.74367	2.69344	9.84274	6.75644	8.55276	10.0666	7.99476	8.6082	-1.57773	10.3127	3.68716		1.51813	0.49545	1.40291	0.85778	2.99993	-0.859476	1.19724	1.18646
1.97827		-0.772925	1.3219	1.51461	2.10407	1.34612	1.32092	-0.0537421	0.982613	0.20427	1.99471	0.676164	0.768839	0.727917	0.296383	-0.0432905	1.83219	1.53708	1.64269	1.56456		-0.499934	5.68999	7.8467	2.11796	7.91041	4.65944	6.97823	11.7911	1.74777	2.67349	9.79031	6.80252	8.47894	10.0752	7.98332	8.57632	-1.54285	10.2325	3.64587		1.50099	0.528085	1.3907	0.864845	2.99452	-0.869286	1.20682	1.19358
1.98647		-0.835652	1.31775	1.52881	2.07003	1.34081	1.35474	-0.0541516	0.969352	0.213093	1.94491	0.675325	0.806744	0.720778	0.282303	-0.0639357	1.80125	1.49992	1.67125	1.52743		-0.495981	5.68199	7.83256	2.08073	7.89889	4.48945	6.86745	11.7325	1.74398	2.66488	9.75839	6.84214	8.39735	10.097	7.96636	8.5551	-1.50413	10.1759	3.5822		1.47147	0.528137	1.36161	0.881843	2.98441	-0.877267	1.21674	1.22872
1.99467		-0.873695	1.32147	1.55369	2.03817	1.32179	1.39577	-0.0587315	0.959214	0.228654	1.89429	0.659058	0.843729	0.730565	0.245976	-0.0895777	1.7611	1.44984	1.70174	1.48202		-0.488701	5.67802	7.80876	2.03434	7.89451	4.37867	6.76973	11.694	1.74403	2.65159	9.72956	6.86413	8.31517	10.136	7.94962	8.54348	-1.46978	10.1436	3.51855		1.43119	0.486994	1.3302	0.898111	2.95042	-0.875889	1.21042	1.2707
2.00287		-0.890049	1.34066	1.57506	2.02293	1.28546	1.45485	-0.0669975	0.953214	0.233567	1.85558	0.640523	0.875523	0.754234	0.194831	-0.107623	1.70973	1.4188	1.73372	1.44262		-0.470315	5.67729	7.76583	1.9634	7.89896	4.32982	6.69033	11.6687	1.74113	2.61054	9.68808	6.86805	8.23734	10.1822	7.94431	8.54239	-1.44464	10.1119	3.46573		1.39597	0.434342	1.31502	0.913427	2.89628	-0.870651	1.18288	1.30609
2.01107		-0.900732	1.3715	1.58065	2.03296	1.23741	1.52514	-0.0730017	0.946221	0.221501	1.83797	0.63855	0.901699	0.778037	0.146684	-0.104952	1.66186	1.41722	1.76122	1.42493		-0.439534	5.67446	7.70697	1.87298	7.90501	4.31381	6.62008	11.6354	1.71558	2.53469	9.63756	6.86431	8.16023	10.222	7.9494	8.54977	-1.42847	10.068	3.42139		1.37322	0.408839	1.31835	0.938204	2.8412	-0.874125	1.1517	1.33986
2.01927		-0.914804	1.40135	1.56937	2.06081	1.19659	1.59111	-0.0678177	0.93805	0.204472	1.84304	0.65883	0.924994	0.787395	0.115327	-0.0816778	1.63299	1.42055	1.77707	1.42602		-0.400829	5.6668	7.64695	1.7813	7.90012	4.28648	6.54874	11.5796	1.65915	2.43998	9.59706	6.85668	8.07446	10.254	7.94977	8.55254	-1.4206	10.0256	3.38605		1.35486	0.421793	1.33146	0.980492	2.79681	-0.891111	1.13971	1.38238
2.02747		-0.92589	1.42388	1.55144	2.09053	1.17715	1.64828	-0.0473082	0.934764	0.204514	1.86134	0.690576	0.948487	0.775634	0.100948	-0.0497538	1.62204	1.3939	1.7785	1.42305		-0.361438	5.65783	7.59858	1.70034	7.87627	4.22206	6.47661	11.5047	1.59011	2.34954	9.57959	6.83665	7.97474	10.2892	7.93473	8.53763	-1.41389	10.006	3.36555		1.32772	0.451552	1.35049	1.03744	2.75789	-0.912228	1.14846	1.43189
2.03567		-0.92262	1.44274	1.54025	2.11413	1.17554	1.70313	-0.0155933	0.944866	0.230974	1.87868	0.719522	0.9706	0.749055	0.0942113	-0.0239458	1.60997	1.32367	1.76956	1.39838		-0.333698	5.65233	7.55961	1.62704	7.83777	4.13343	6.41173	11.4286	1.53554	2.27053	9.57798	6.79518	7.86603	10.3395	7.91247	8.5058	-1.40151	10.0118	3.364		1.29263	0.470594	1.38756	1.0958	2.71229	-0.922897	1.15466	1.47386
2.04387		-0.904534	1.46037	1.539	2.13745	1.17262	1.76381	0.0189169	0.972429	0.273516	1.88511	0.741556	0.984085	0.723027	0.090977	-0.00902454	1.58409	1.23436	1.76054	1.35658		-0.32011	5.65181	7.51548	1.55481	7.79795	4.05734	6.3593	11.3634	1.50239	2.18894	9.57397	6.73594	7.76163	10.4016	7.90123	8.47167	-1.38378	10.0254	3.37564		1.26785	0.476164	1.45733	1.14395	2.66407	-0.916956	1.1317	1.49532
2.05207		-0.885727	1.47257	1.53975	2.1673	1.15151	1.82838	0.0520682	1.00498	0.315764	1.8792	0.764471	0.979878	0.714309	0.0970032	0.00326914	1.55015	1.16382	1.76119	1.32053		-0.313826	5.65043	7.45685	1.48747	7.76222	4.00881	6.31305	11.3028	1.47332	2.08812	9.55796	6.6756	7.67394	10.4577	7.90745	8.44907	-1.3684	10.0265	3.38556		1.27088	0.486291	1.55255	1.18711	2.63176	-0.901749	1.08206	1.49642
2.06027		-0.879464	1.47291	1.53211	2.196	1.11566	1.88672	0.0863778	1.02253	0.350107	1.86872	0.794589	0.96455	0.729863	0.11755	0.022301	1.52375	1.12705	1.76927	1.30643		-0.307095	5.64028	7.39006	1.43606	7.72481	3.96512	6.26012	11.2362	1.42815	1.96954	9.53541	6.62974	7.60583	10.4937	7.91712	8.43838	-1.36726	10.0119	3.37854		1.2943	0.510095	1.6413	1.2404	2.62846	-0.891107	1.0364	1.48633
2.06847		-0.883394	1.46177	1.51403	2.20377	1.08191	1.93081	0.123437	1.01625	0.378227	1.86411	0.824706	0.957008	0.769215	0.147773	0.0466027	1.51508	1.11095	1.76923	1.30901		-0.299044	5.62151	7.33159	1.40321	7.67724	3.89807	6.19472	11.1669	1.36566	1.85258	9.513	6.5948	7.55022	10.5098	7.91263	8.42613	-1.39036	9.99248	3.35272		1.31303	0.535083	1.69121	1.3108	2.64573	-0.894158	1.02163	1.46968
2.07667		-0.87944	1.45139	1.49114	2.17384	1.05952	1.96336	0.161226	0.99158	0.398443	1.87042	0.844878	0.970984	0.824747	0.169439	0.0694496	1.51812	1.0959	1.74899	1.31755		-0.292114	5.60468	7.29049	1.37652	7.61797	3.81227	6.12626	11.1057	1.30548	1.75532	9.48184	6.55624	7.50018	10.5128	7.89352	8.40382	-1.43259	9.97436	3.31359		1.30809	0.543416	1.69272	1.3879	2.65943	-0.907846	1.03619	1.44054
2.08487		-0.853206	1.45914	1.47075	2.11272	1.04206	1.99005	0.193179	0.961112	0.40153	1.88839	0.857365	1.00194	0.886412	0.165082	0.0874513	1.51903	1.0812	1.70918	1.33018		-0.289789	5.59973	7.25855	1.33884	7.55544	3.75001	6.06832	11.0622	1.26117	1.67931	9.42409	6.51417	7.45476	10.5058	7.87569	8.37924	-1.47878	9.94991	3.26801		1.28336	0.533395	1.66146	1.45136	2.65121	-0.921037	1.05485	1.39265
2.09307		-0.811537	1.48668	1.45602	2.04366	1.01989	2.00743	0.211523	0.932392	0.382021	1.91359	0.877351	1.03211	0.94711	0.136264	0.101741	1.51205	1.08676	1.66395	1.35366		-0.290117	5.60716	7.22209	1.28707	7.50101	3.75408	6.02317	11.0312	1.22434	1.61592	9.33601	6.4825	7.41628	10.4843	7.87125	8.3669	-1.5156	9.90759	3.21741		1.25978	0.523539	1.62155	1.49155	2.62763	-0.926531	1.0508	1.33536
2.10127		-0.776564	1.51944	1.44776	1.98735	0.994442	2.00605	0.213949	0.900711	0.351954	1.93858	0.916716	1.04983	1.00026	0.0994928	0.112608	1.50299	1.12517	1.62594	1.3892		-0.2946	5.61619	7.18115	1.23546	7.45579	3.81895	5.97949	10.9996	1.17783	1.5658	9.23815	6.47278	7.38237	10.4477	7.87565	8.37006	-1.54351	9.84647	3.15707		1.25174	0.529805	1.58412	1.51992	2.60838	-0.928962	1.01996	1.29314
2.10947		-0.761538	1.54068	1.44918	1.94778	0.978706	1.98093	0.206419	0.859536	0.334303	1.95771	0.967398	1.06307	1.04137	0.0679836	0.110003	1.49845	1.17674	1.5958	1.42354		-0.312159	5.61666	7.14741	1.19885	7.41616	3.8991	5.92665	10.9602	1.11774	1.54284	9.15802	6.47663	7.34263	10.4064	7.873	8.37648	-1.57409	9.78508	3.085		1.2508	0.542614	1.54648	1.55327	2.60125	-0.938157	0.977719	1.28565
2.11767		-0.75844	1.54579	1.46126	1.91685	0.983833	1.94131	0.19686	0.814468	0.342813	1.96921	1.00711	1.08508	1.0712	0.0376889	0.0809351	1.497	1.20955	1.56959	1.43806		-0.348922	5.61054	7.12761	1.17538	7.38088	3.95385	5.86887	10.9174	1.05835	1.55555	9.10469	6.47011	7.28543	10.3765	7.8551	8.3683	-1.62143	9.74486	3.0111		1.23887	0.534447	1.50593	1.59272	2.59325	-0.955912	0.939498	1.30811
2.12587		-0.75111	1.54369	1.47881	1.88732	1.00251	1.90682	0.191022	0.775684	0.368872	1.97399	1.0216	1.11913	1.09584	-0.00452606	0.0259747	1.49321	1.2102	1.54794	1.42723		-0.400808	5.60661	7.1108	1.14911	7.35172	3.98005	5.82103	10.8774	1.01835	1.59031	9.0621	6.435	7.20764	10.3649	7.82978	8.34281	-1.68217	9.72782	2.95148		1.20778	0.4939	1.46809	1.62737	2.56264	-0.973712	0.908069	1.3334
2.13407		-0.733321	1.54426	1.48966	1.86134	1.01847	1.89171	0.190084	0.747816	0.386873	1.97736	1.02267	1.15787	1.1218	-0.0633315	-0.0340907	1.48676	1.19559	1.53692	1.40266		-0.456956	5.60667	7.07914	1.10729	7.32726	3.99605	5.79014	10.8427	0.999723	1.61921	9.00725	6.37702	7.11571	10.365	7.80871	8.31292	-1.74438	9.71482	2.91794		1.16955	0.441557	1.44386	1.64805	2.50334	-0.985567	0.875921	1.33778
2.14227		-0.715202	1.54971	1.48071	1.84432	1.02253	1.89499	0.18938	0.726119	0.379433	1.98559	1.03539	1.18932	1.15055	-0.125374	-0.0745016	1.48968	1.19182	1.5397	1.37994		-0.501477	5.60242	7.02956	1.05344	7.29838	4.00591	5.76761	10.8055	0.990839	1.62556	8.93335	6.31372	7.01835	10.361	7.79205	8.29172	-1.80357	9.68534	2.91175		1.14584	0.416924	1.43798	1.66138	2.43745	-0.998268	0.840472	1.32218
2.15047		-0.707533	1.55903	1.44765	1.83461	1.02	1.90579	0.18243	0.695907	0.353408	1.99849	1.07474	1.20357	1.17869	-0.175683	-0.0870087	1.51329	1.20583	1.55519	1.3668		-0.524566	5.58516	6.97848	1.00042	7.25062	3.98215	5.74071	10.7551	0.985247	1.61926	8.85288	6.25827	6.9197	10.3404	7.76688	8.28026	-1.86573	9.637	2.9254		1.1437	0.43894	1.44078	1.6817	2.39478	-1.02432	0.811455	1.30683
2.15867		-0.707027	1.57476	1.39943	1.82705	1.02056	1.91703	0.164293	0.649634	0.332838	2.01229	1.1301	1.19812	1.20376	-0.212992	-0.094539	1.55522	1.22028	1.57475	1.35512		-0.525764	5.55424	6.94232	0.954824	7.17867	3.90326	5.70673	10.6937	0.989635	1.62323	8.78061	6.21171	6.81848	10.3044	7.72035	8.2693	-1.93977	9.58534	2.95411		1.14662	0.486002	1.44012	1.71286	2.38669	-1.06461	0.798674	1.30671
2.16687		-0.701458	1.59943	1.35155	1.81843	1.02628	1.93063	0.132075	0.597547	0.334758	2.01705	1.1774	1.17495	1.23204	-0.249299	-0.128183	1.59464	1.2232	1.59236	1.3307		-0.511143	5.51795	6.92131	0.912855	7.09507	3.79051	5.673	10.6383	1.01099	1.64889	8.71922	6.16903	6.71353	10.2618	7.65571	8.25163	-2.023	9.54081	2.99674		1.13574	0.517487	1.43383	1.7422	2.40413	-1.10396	0.792978	1.31697
2.17507		-0.6854	1.63129	1.31474	1.80957	1.02702	1.95472	0.090868	0.555148	0.356133	2.00405	1.20332	1.14019	1.27059	-0.297803	-0.198337	1.60781	1.22715	1.60817	1.29211		-0.490304	5.48016	6.90168	0.86906	7.01841	3.69742	5.64355	10.604	1.04517	1.68642	8.65762	6.13189	6.61049	10.2166	7.59147	8.23285	-2.10101	9.49143	3.04736		1.11161	0.514714	1.42996	1.75687	2.43451	-1.12704	0.775724	1.3247
2.18327		-0.668013	1.66314	1.29341	1.80278	1.01297	1.98765	0.0534653	0.526408	0.378327	1.97187	1.21391	1.10032	1.32389	-0.362816	-0.286359	1.59017	1.25454	1.62359	1.24885		-0.471542	5.43517	6.86984	0.826371	6.96097	3.66466	5.61116	10.5925	1.07212	1.71885	8.58476	6.11185	6.52119	10.1632	7.54402	8.22643	-2.16871	9.42003	3.09702		1.0905	0.491543	1.43035	1.75442	2.47811	-1.13469	0.739061	1.32907
2.19147		-0.663884	1.68472	1.28389	1.79546	0.988166	2.01752	0.0341559	0.50584	0.388222	1.92769	1.22184	1.05898	1.39097	-0.440724	-0.36326	1.56495	1.31017	1.63518	1.2112		-0.456326	5.37741	6.82826	0.794935	6.92114	3.68739	5.56746	10.5867	1.07405	1.7404	8.50339	6.11271	6.45604	10.093	7.5108	8.23603	-2.24176	9.32752	3.13916		1.08571	0.472144	1.42072	1.74269	2.54062	-1.14169	0.702063	1.34466
2.19967		-0.679694	1.69735	1.28296	1.7816	0.9668	2.03529	0.0380359	0.482281	0.387765	1.87952	1.22848	1.01963	1.46791	-0.525616	-0.414855	1.56212	1.36591	1.63312	1.17904		-0.440908	5.31059	6.79144	0.779645	6.88882	3.72622	5.51656	10.5698	1.05237	1.75839	8.42658	6.12503	6.41469	10.0103	7.47374	8.25084	-2.34128	9.23472	3.17194		1.08797	0.459	1.3793	1.72864	2.61208	-1.15912	0.697016	1.38548
2.20787		-0.705123	1.71184	1.28935	1.75806	0.961304	2.04221	0.0579099	0.454146	0.383524	1.83682	1.2244	0.991982	1.55007	-0.612689	-0.453241	1.59091	1.38142	1.60558	1.14679		-0.420759	5.2464	6.76659	0.769617	6.85897	3.75562	5.47542	10.5471	1.02228	1.78035	8.36133	6.12974	6.38525	9.93372	7.41873	8.25329	-2.4759	9.1626	3.2016		1.07513	0.431573	1.30454	1.70979	2.66211	-1.1849	0.736297	1.4489
2.21607		-0.725877	1.7376	1.30295	1.7289	0.967948	2.04729	0.0770236	0.430499	0.375582	1.80713	1.20264	0.980367	1.63316	-0.698208	-0.499528	1.63747	1.34282	1.55055	1.11122		-0.38834	5.197	6.74531	0.743969	6.83377	3.78712	5.46076	10.5366	0.995647	1.80397	8.30113	6.1166	6.3517	9.87854	7.35021	8.23507	-2.63013	9.11322	3.23457		1.03957	0.377904	1.22279	1.67781	2.66785	-1.20991	0.795759	1.51914
2.22427		-0.737337	1.77254	1.32173	1.70458	0.970535	2.0543	0.0875894	0.416585	0.35844	1.79308	1.17324	0.97717	1.70972	-0.78193	-0.557064	1.68122	1.27195	1.48385	1.08232		-0.345928	5.16428	6.71141	0.689844	6.81346	3.84737	5.47474	10.5439	0.971098	1.81933	8.23634	6.09786	6.30221	9.84158	7.28296	8.2045	-2.77023	9.07217	3.27159		0.997213	0.315075	1.16729	1.63229	2.63611	-1.228	0.837268	1.58459
2.23247		-0.748878	1.80634	1.34033	1.69925	0.960009	2.0557	0.0919785	0.404786	0.334992	1.79391	1.15562	0.967751	1.7721	-0.857086	-0.61118	1.71639	1.20442	1.43203	1.06839		-0.307825	5.14064	6.65741	0.615041	6.79289	3.9458	5.50523	10.554	0.938516	1.8199	8.17072	6.09641	6.23263	9.80833	7.22174	8.1756	-2.87312	9.03055	3.31123		0.968306	0.273366	1.1516	1.58475	2.60036	-1.23708	0.838236	1.64847
2.24067		-0.773628	1.82858	1.35141	1.71871	0.946147	2.03861	0.0952048	0.386393	0.320623	1.80295	1.16194	0.939062	1.82058	-0.90696	-0.644799	1.75095	1.15549	1.41401	1.06257		-0.291957	5.1172	6.59433	0.542164	6.76276	4.06427	5.53779	10.5462	0.896537	1.80981	8.12175	6.11658	6.14517	9.77158	7.15539	8.15035	-2.94253	8.99549	3.35787		0.960293	0.266972	1.16363	1.55468	2.59016	-1.23386	0.808976	1.72018
2.24887		-0.813578	1.8418	1.34805	1.75479	0.942618	2.00486	0.099859	0.36108	0.328771	1.81295	1.1874	0.892692	1.86123	-0.92036	-0.654065	1.78868	1.11166	1.42504	1.04765		-0.306302	5.09256	6.53964	0.487481	6.71988	4.17264	5.56818	10.5118	0.859187	1.7992	8.09995	6.13911	6.04659	9.74077	7.07192	8.11922	-2.99651	8.98077	3.41764		0.963059	0.278642	1.18298	1.55121	2.60597	-1.21337	0.776246	1.80108
2.25707		-0.856239	1.86135	1.32663	1.79406	0.951463	1.97279	0.103419	0.343017	0.353161	1.82406	1.21654	0.841972	1.903	-0.904577	-0.64987	1.81955	1.05306	1.43877	1.01185		-0.338643	5.07144	6.49757	0.44552	6.67325	4.26064	5.60104	10.4621	0.839792	1.79104	8.09314	6.14104	5.94469	9.73064	6.97603	8.07279	-3.05576	8.98954	3.49879		0.964733	0.278757	1.20586	1.56132	2.62818	-1.17557	0.757611	1.87887
2.26527		-0.887596	1.89742	1.28447	1.82905	0.958997	1.96262	0.101331	0.347928	0.372443	1.84344	1.24072	0.798742	1.94987	-0.87748	-0.63888	1.83099	0.984873	1.4336	0.963766		-0.360214	5.05859	6.45633	0.399364	6.63782	4.34349	5.64199	10.4056	0.833892	1.77511	8.07751	6.1155	5.84447	9.74016	6.88612	8.01777	-3.12513	9.0092	3.60019		0.96465	0.258735	1.2419	1.56448	2.64624	-1.12986	0.75058	1.93848
2.27347		-0.90872	1.94484	1.2254	1.86316	0.950003	1.98065	0.0916293	0.371742	0.372286	1.8787	1.26396	0.764125	1.99866	-0.850543	-0.615916	1.82266	0.929288	1.40635	0.925151		-0.350114	5.04823	6.40666	0.342445	6.6162	4.43562	5.68846	10.3384	0.821239	1.73878	8.04136	6.07863	5.74595	9.75231	6.81418	7.9745	-3.19331	9.0191	3.70296		0.968201	0.237757	1.29514	1.55552	2.66904	-1.09175	0.747298	1.97792
2.28167		-0.931508	1.98455	1.16211	1.9038	0.923677	2.01688	0.0757495	0.393831	0.358774	1.92906	1.29417	0.736034	2.04777	-0.823264	-0.574845	1.80715	0.899347	1.36878	0.909914		-0.306463	5.02653	6.3539	0.286012	6.59659	4.53836	5.73282	10.2551	0.782386	1.68426	7.99361	6.04869	5.64791	9.75092	6.7522	7.95661	-3.24952	9.01054	3.78222		0.972949	0.237647	1.3543	1.54887	2.71495	-1.07376	0.747187	2.0118
2.28987		-0.964613	2.00451	1.11126	1.95399	0.88893	2.05656	0.0506419	0.395099	0.35426	1.98402	1.3294	0.709813	2.10322	-0.791743	-0.521475	1.79582	0.885448	1.33338	0.913329		-0.243299	4.98572	6.31311	0.243487	6.56308	4.64191	5.77383	10.1605	0.718799	1.63187	7.94888	6.02594	5.5551	9.73376	6.68223	7.9548	-3.29958	8.99098	3.82827		0.968016	0.255859	1.40084	1.56275	2.7919	-1.07665	0.760687	2.05518
2.29807		-1.0013	2.01227	1.08438	2.00985	0.849085	2.08864	0.0132923	0.372412	0.374658	2.02914	1.35814	0.68247	2.17284	-0.761139	-0.472147	1.78498	0.866845	1.30282	0.921332		-0.180941	4.93267	6.28691	0.211003	6.51386	4.745	5.82077	10.0683	0.650717	1.60086	7.90814	6.00145	5.47778	9.70839	6.59606	7.94998	-3.35312	8.97397	3.84999		0.938098	0.265354	1.42425	1.59785	2.88881	-1.08995	0.794411	2.10578
2.30627		-1.0275	2.02432	1.07966	2.07002	0.800682	2.10506	-0.0349302	0.342298	0.416957	2.05969	1.37241	0.652768	2.25928	-0.742461	-0.442402	1.76199	0.843084	1.27072	0.92503		-0.137323	4.88317	6.25893	0.169819	6.46505	4.8658	5.88268	9.99226	0.591632	1.58967	7.85819	5.97277	5.4229	9.68171	6.5029	7.93196	-3.41528	8.96384	3.86383		0.880045	0.240822	1.43277	1.63228	2.98575	-1.10239	0.834699	2.14366
2.31447		-1.04195	2.04547	1.08438	2.13195	0.745642	2.09784	-0.0851974	0.327695	0.466851	2.07975	1.37751	0.620133	2.35483	-0.736932	-0.429586	1.72099	0.836128	1.2345	0.929797		-0.118241	4.84747	6.21135	0.109393	6.43443	5.02352	5.95672	9.93018	0.538208	1.57936	7.78873	5.94674	5.38916	9.65315	6.41707	7.9083	-3.47979	8.951	3.87232		0.810264	0.190126	1.44056	1.64809	3.07155	-1.11271	0.858967	2.15077
2.32267		-1.05848	2.06496	1.08644	2.18844	0.699055	2.06261	-0.119744	0.336142	0.51441	2.09991	1.38934	0.588682	2.44191	-0.731266	-0.412432	1.67044	0.859422	1.19857	0.950005		-0.1235	4.8217	6.14491	0.040984	6.42265	5.20855	6.02829	9.86812	0.480462	1.55705	7.70594	5.93424	5.36966	9.62217	6.33976	7.88995	-3.53696	8.92569	3.86276		0.750955	0.145168	1.44904	1.65043	3.14194	-1.13131	0.860804	2.13209
2.33087		-1.09173	2.06934	1.08433	2.2284	0.67934	2.00277	-0.125655	0.355764	0.561604	2.13382	1.41636	0.564133	2.50602	-0.706859	-0.37561	1.62865	0.89027	1.16469	0.989456		-0.143424	4.79799	6.07731	-0.0151228	6.41411	5.38819	6.08726	9.79677	0.41872	1.53073	7.62692	5.93513	5.3578	9.59657	6.25819	7.87302	-3.58857	8.89469	3.82793		0.711124	0.128674	1.44873	1.65613	3.19105	-1.16907	0.858305	2.11099
2.33907		-1.14015	2.05546	1.0817	2.2458	0.688678	1.93057	-0.107203	0.370304	0.616249	2.18879	1.45345	0.548354	2.54429	-0.658121	-0.319716	1.60801	0.888011	1.12929	1.03722		-0.163971	4.7777	6.02617	-0.0530269	6.39109	5.5357	6.14282	9.72102	0.366875	1.51866	7.56586	5.93534	5.34742	9.58946	6.16228	7.84466	-3.64269	8.87441	3.78048		0.682631	0.134018	1.43271	1.67197	3.20589	-1.22316	0.876441	2.10398
2.34727		-1.18845	2.03323	1.08037	2.24838	0.702749	1.85965	-0.0817729	0.367947	0.679362	2.26603	1.4879	0.54047	2.56147	-0.592488	-0.261932	1.60476	0.831173	1.08544	1.08161		-0.175213	4.7683	5.99273	-0.088219	6.34881	5.65546	6.21594	9.65314	0.338928	1.52603	7.52325	5.92314	5.32918	9.60633	6.05583	7.80418	-3.69283	8.87057	3.74002		0.650665	0.137856	1.41244	1.69024	3.17685	-1.27645	0.917969	2.10567
2.35547		-1.22233	2.01214	1.07621	2.25223	0.694818	1.7915	-0.0655939	0.348219	0.736837	2.35982	1.51482	0.535965	2.56538	-0.519666	-0.218412	1.60205	0.741522	1.03237	1.12375		-0.173704	4.77142	5.96495	-0.141341	6.29542	5.77711	6.31537	9.60378	0.329705	1.53997	7.48909	5.90405	5.29217	9.6354	5.95237	7.7683	-3.71949	8.86861	3.71567		0.613268	0.133189	1.41288	1.69835	3.11621	-1.3125	0.952185	2.09884
2.36367		-1.24351	1.99168	1.06188	2.26516	0.658915	1.71977	-0.0647193	0.316158	0.776817	2.45866	1.54042	0.525787	2.56065	-0.444733	-0.191027	1.58787	0.666229	0.979422	1.17781		-0.160549	4.77912	5.93486	-0.216724	6.23742	5.92237	6.42588	9.56387	0.323052	1.54848	7.45196	5.89106	5.23273	9.64964	5.85981	7.75714	-3.70359	8.84676	3.69806		0.588789	0.144204	1.44703	1.69716	3.05852	-1.32951	0.947083	2.0754
2.37187		-1.26589	1.9705	1.03721	2.28016	0.616694	1.64294	-0.0728635	0.273495	0.801137	2.54576	1.5717	0.501405	2.54728	-0.375518	-0.167493	1.56249	0.63363	0.94108	1.25179		-0.142511	4.7785	5.90694	-0.300218	6.17026	6.07794	6.52021	9.51016	0.311229	1.55601	7.40573	5.89281	5.15981	9.62867	5.77427	7.77606	-3.64593	8.79955	3.67239		0.594374	0.196581	1.49578	1.70017	3.03575	-1.3376	0.903942	2.04573
2.38007		-1.29662	1.95446	1.0064	2.28794	0.595655	1.57277	-0.0790725	0.224565	0.822823	2.60862	1.60476	0.464087	2.52504	-0.320845	-0.139952	1.53551	0.6361	0.923612	1.33249		-0.125096	4.76258	5.88955	-0.375891	6.0883	6.21386	6.58387	9.42719	0.301713	1.57632	7.34955	5.89866	5.09091	9.57573	5.69012	7.80971	-3.57067	8.74362	3.63814		0.625702	0.284467	1.52511	1.71718	3.05243	-1.34565	0.854346	2.02343
2.38827		-1.32889	1.956	0.972124	2.28669	0.60205	1.52542	-0.0794347	0.177523	0.848069	2.64039	1.627	0.417673	2.49964	-0.283741	-0.113631	1.50821	0.645822	0.923435	1.39425		-0.10387	4.73403	5.88402	-0.441783	5.99479	6.30921	6.62515	9.32038	0.307153	1.61389	7.28253	5.88737	5.04175	9.51405	5.61384	7.83596	-3.50521	8.69466	3.60383		0.660601	0.372627	1.51604	1.7422	3.08668	-1.35491	0.829235	2.00696
2.39647		-1.34903	1.98046	0.932648	2.28211	0.617144	1.50703	-0.0738887	0.139986	0.866763	2.64438	1.62987	0.369364	2.47523	-0.263163	-0.101005	1.47039	0.643669	0.927437	1.42324		-0.0670565	4.69731	5.87829	-0.508848	5.90532	6.36577	6.65929	9.21106	0.328276	1.65768	7.20115	5.84991	5.01845	9.46601	5.55964	7.84415	-3.45925	8.64753	3.57141		0.676878	0.429877	1.48147	1.76066	3.11545	-1.36478	0.833848	1.98168
2.40467		-1.35516	2.01696	0.888665	2.2782	0.619848	1.50689	-0.0669382	0.109077	0.863961	2.63203	1.61344	0.325083	2.45344	-0.256366	-0.107242	1.41712	0.637036	0.923955	1.42407		-0.00208131	4.65547	5.85719	-0.586709	5.83738	6.39486	6.68993	9.11721	0.347335	1.69355	7.10635	5.79815	5.01632	9.43428	5.53286	7.83758	-3.4293	8.5836	3.53039		0.668933	0.455741	1.45137	1.76196	3.14255	-1.38004	0.846536	1.93964
2.41287		-1.36017	2.0422	0.845343	2.26888	0.607566	1.50862	-0.061591	0.0743002	0.841175	2.61316	1.58596	0.289484	2.43232	-0.262643	-0.120094	1.36315	0.640755	0.91422	1.4126		0.0895314	4.61126	5.81983	-0.670401	5.79247	6.39672	6.70892	9.03906	0.346762	1.72092	7.00991	5.75018	5.02557	9.40259	5.52043	7.82601	-3.40582	8.49078	3.46659		0.645359	0.477214	1.44107	1.75411	3.19133	-1.40631	0.850461	1.8913
2.42107		-1.37806	2.0408	0.810905	2.24613	0.591903	1.50383	-0.056168	0.0231158	0.819899	2.58834	1.55429	0.267579	2.41359	-0.283655	-0.124534	1.33484	0.651046	0.910767	1.39728		0.184318	4.56929	5.77999	-0.744873	5.75745	6.35762	6.7121	8.96807	0.323253	1.75484	6.92952	5.71634	5.03824	9.35724	5.49932	7.81671	-3.37792	8.379	3.374		0.612105	0.514796	1.437	1.75549	3.27161	-1.44112	0.849174	1.85744
2.42927		-1.40528	2.01711	0.788538	2.20947	0.584281	1.49219	-0.0450947	-0.0401355	0.818589	2.54897	1.5214	0.260288	2.4075	-0.326513	-0.123167	1.34349	0.646148	0.927234	1.37642		0.25755	4.53383	5.74969	-0.802435	5.7205	6.27055	6.70792	8.90463	0.286304	1.80984	6.87392	5.68958	5.05229	9.30211	5.45663	7.80561	-3.34293	8.27179	3.26494		0.569546	0.564323	1.42031	1.77345	3.36403	-1.47388	0.857502	1.8495
2.43747		-1.42299	1.99412	0.771365	2.16912	0.579764	1.47588	-0.0241692	-0.0964615	0.833447	2.48804	1.49064	0.260054	2.42357	-0.394559	-0.133749	1.37231	0.615435	0.967943	1.35001		0.30285	4.50697	5.72262	-0.85206	5.68345	6.14124	6.71129	8.85763	0.246706	1.88521	6.8343	5.65531	5.07039	9.25027	5.40144	7.78793	-3.30264	8.18711	3.16196		0.520028	0.607472	1.38955	1.7941	3.43719	-1.49648	0.881552	1.85953
2.44567		-1.41487	1.99396	0.74786	2.13795	0.568312	1.45174	0.0100455	-0.12909	0.841131	2.41241	1.46891	0.255617	2.45739	-0.476031	-0.173086	1.38985	0.572394	1.02283	1.32899		0.331784	4.48555	5.67942	-0.909705	5.65612	5.97635	6.72714	8.83373	0.209942	1.96412	6.79392	5.61109	5.09095	9.20803	5.35381	7.76878	-3.26294	8.12607	3.08333		0.473885	0.636308	1.36404	1.79425	3.4737	-1.51346	0.911401	1.87176
2.45387		-1.38293	2.01772	0.709225	2.12312	0.55413	1.41422	0.0593188	-0.136188	0.82282	2.34098	1.46269	0.242368	2.4938	-0.549735	-0.240985	1.38161	0.546544	1.07336	1.32502		0.367582	4.46471	5.61123	-0.979574	5.64368	5.77646	6.74406	8.82867	0.175651	2.02963	6.74846	5.5699	5.10218	9.16921	5.32497	7.75759	-3.23457	8.08093	3.03279		0.44638	0.665492	1.36035	1.76501	3.48324	-1.53818	0.9268	1.88197
2.46207		-1.346	2.04934	0.655516	2.11838	0.554245	1.36421	0.12123	-0.131621	0.782269	2.29092	1.46966	0.223545	2.52056	-0.601594	-0.321379	1.35934	0.548123	1.104	1.33952		0.427413	4.44212	5.537	-1.04817	5.63613	5.53542	6.74504	8.82822	0.148725	2.08262	6.71166	5.54348	5.08877	9.12635	5.30812	7.75308	-3.22708	8.04372	2.99973		0.448331	0.718254	1.37274	1.72377	3.48258	-1.57851	0.92046	1.90011
2.47027		-1.31875	2.07466	0.595694	2.10943	0.579497	1.3136	0.190143	-0.130668	0.735188	2.26737	1.47693	0.210605	2.53326	-0.630711	-0.397712	1.34644	0.550179	1.10801	1.35807		0.515598	4.4182	5.48561	-1.09868	5.61914	5.25708	6.72311	8.82334	0.139531	2.14059	6.69757	5.53428	5.04643	9.08426	5.28776	7.74077	-3.23901	8.01412	2.97235		0.472376	0.799079	1.37989	1.69561	3.47653	-1.62768	0.905556	1.93462
2.47847		-1.29979	2.09344	0.541879	2.08915	0.622316	1.27456	0.255886	-0.138447	0.688031	2.26347	1.46766	0.210085	2.53472	-0.644486	-0.463402	1.35617	0.516894	1.08565	1.36094		0.627101	4.39374	5.46698	-1.12957	5.58836	4.97123	6.6858	8.81788	0.1497	2.21792	6.70416	5.53278	4.98891	9.05677	5.26004	7.70604	-3.26136	7.9967	2.95399		0.501689	0.887729	1.37161	1.68789	3.4599	-1.66997	0.899045	1.97423
2.48667		-1.27873	2.11392	0.501069	2.05998	0.662754	1.25163	0.31005	-0.153345	0.631141	2.26344	1.43442	0.217897	2.52466	-0.656099	-0.513985	1.37951	0.443287	1.04406	1.34315		0.753252	4.36807	5.46463	-1.156	5.54856	4.71646	6.64646	8.816	0.167425	2.31093	6.71561	5.52905	4.93998	9.04812	5.23927	7.65709	-3.27814	7.99006	2.95258		0.525967	0.961347	1.35999	1.68774	3.43747	-1.69366	0.901557	1.99022
2.49487		-1.25258	2.14026	0.474102	2.03416	0.685854	1.2391	0.355558	-0.172632	0.551628	2.25494	1.38202	0.226193	2.49847	-0.675051	-0.543738	1.39773	0.36122	0.992908	1.31626		0.877684	4.33731	5.45378	-1.19295	5.50498	4.51028	6.60874	8.81502	0.174513	2.40299	6.72026	5.5241	4.91727	9.04564	5.24164	7.62181	-3.27713	7.98207	2.96773		0.549693	1.01749	1.36634	1.68139	3.43118	-1.69969	0.895716	1.96299
2.50308		-1.22897	2.16526	0.457312	2.01993	0.698116	1.22617	0.402252	-0.189457	0.450388	2.2321	1.32037	0.229428	2.45635	-0.699987	-0.548756	1.40157	0.310782	0.94778	1.29468		0.988857	4.30285	5.42504	-1.23971	5.46107	4.33724	6.56297	8.80325	0.163662	2.4831	6.7217	5.52118	4.92484	9.02866	5.2668	7.61763	-3.26126	7.96028	2.98505		0.58372	1.07522	1.39665	1.66925	3.46881	-1.70074	0.865711	1.90287
2.51128		-1.21432	2.18276	0.446112	2.01306	0.718061	1.21138	0.455323	-0.192224	0.349014	2.1939	1.25644	0.226698	2.40774	-0.725508	-0.530854	1.39501	0.307528	0.924858	1.27962		1.08313	4.27352	5.38857	-1.28441	5.41721	4.16118	6.49691	8.76974	0.148524	2.55656	6.72962	5.516	4.95716	8.98747	5.29837	7.63104	-3.24859	7.92454	2.98894		0.629234	1.14871	1.42996	1.66097	3.55658	-1.71332	0.822757	1.84009
2.51948		-1.20379	2.1972	0.439113	2.00233	0.752527	1.20502	0.51203	-0.173638	0.272485	2.14491	1.18945	0.223918	2.36703	-0.750644	-0.503833	1.38236	0.333594	0.929749	1.25546		1.16394	4.25793	5.35369	-1.31979	5.37737	3.95919	6.41111	8.71442	0.148998	2.63533	6.74312	5.50088	5.00572	8.93237	5.31886	7.63196	-3.25923	7.89083	2.97675		0.668564	1.22342	1.44072	1.65914	3.66982	-1.74748	0.797517	1.79597
2.52768		-1.18447	2.21611	0.432839	1.98455	0.78837	1.2156	0.565932	-0.13188	0.228601	2.09657	1.11839	0.228042	2.34367	-0.778947	-0.483879	1.35801	0.366068	0.952732	1.20422		1.23839	4.25402	5.31709	-1.35024	5.34747	3.74066	6.32043	8.65079	0.166758	2.72071	6.75255	5.47687	5.05992	8.88366	5.3234	7.60212	-3.3073	7.87338	2.9599		0.681041	1.27004	1.4269	1.65427	3.77305	-1.80283	0.809208	1.76607
2.53588		-1.15104	2.23816	0.421452	1.96326	0.802302	1.236	0.612104	-0.0775212	0.208535	2.06337	1.04938	0.240202	2.3363	-0.808338	-0.476825	1.31054	0.397298	0.977087	1.12823		1.30903	4.24936	5.27004	-1.38173	5.3304	3.52978	6.24041	8.59187	0.184012	2.80118	6.75421	5.45884	5.10476	8.85124	5.3143	7.55351	-3.38805	7.86925	2.94341		0.661532	1.28016	1.41071	1.63932	3.84696	-1.87161	0.846441	1.73213
2.54408		-1.11452	2.25122	0.404676	1.93797	0.784947	1.24508	0.649338	-0.0277234	0.201209	2.05635	0.992597	0.25671	2.33394	-0.830438	-0.476778	1.23753	0.431247	0.991516	1.05155		1.36671	4.23214	5.21335	-1.40884	5.3228	3.33262	6.17462	8.54523	0.181051	2.86723	6.75768	5.46854	5.12378	8.8301	5.28762	7.51101	-3.48589	7.86407	2.92048		0.62341	1.27605	1.4135	1.61898	3.89661	-1.94383	0.878482	1.68837
2.55228		-1.09645	2.24232	0.393575	1.90197	0.745525	1.22618	0.676063	0.00748236	0.206976	2.07549	0.948527	0.27654	2.32612	-0.835564	-0.47789	1.15913	0.467109	0.994702	0.996623		1.40049	4.20584	5.15976	-1.4172	5.31819	3.13797	6.11813	8.51003	0.15696	2.92326	6.77716	5.51101	5.10871	8.8069	5.23318	7.48564	-3.58437	7.85247	2.88551		0.584173	1.29073	1.4323	1.60864	3.93803	-2.0107	0.885455	1.64927
2.56048		-1.1073	2.212	0.401893	1.85197	0.697684	1.18288	0.693105	0.0297418	0.230221	2.10945	0.90906	0.304199	2.30807	-0.825917	-0.478842	1.09939	0.490238	0.995172	0.969634		1.40244	4.18627	5.12305	-1.40156	5.30626	2.93372	6.06872	8.48009	0.131182	2.98049	6.8146	5.57268	5.06596	8.7718	5.15135	7.46823	-3.67347	7.84467	2.84266		0.552423	1.33272	1.44199	1.61871	3.97251	-2.06635	0.875464	1.63163
2.56868		-1.13392	2.17743	0.431994	1.8025	0.643479	1.13472	0.707215	0.0499501	0.265264	2.14924	0.866214	0.347474	2.27879	-0.813007	-0.488502	1.06396	0.483585	0.996381	0.959671		1.37316	4.18332	5.10321	-1.37612	5.28112	2.73067	6.02966	8.45265	0.121488	3.04067	6.85535	5.63817	5.01249	8.7242	5.06204	7.44514	-3.74939	7.85431	2.80378		0.528154	1.37939	1.42483	1.6417	3.98442	-2.11006	0.868544	1.63446
2.57688		-1.1509	2.15605	0.471465	1.77795	0.58063	1.09443	0.726679	0.0804335	0.293228	2.19167	0.824423	0.401316	2.24173	-0.806036	-0.515911	1.03434	0.453996	0.995014	0.95577		1.32327	4.19054	5.08797	-1.36295	5.24613	2.55575	6.00252	8.42851	0.123881	3.0903	6.88433	5.70129	4.96372	8.66781	4.99204	7.41303	-3.81274	7.88147	2.77819		0.517868	1.40261	1.38914	1.65716	3.96504	-2.14962	0.871446	1.64036
2.58508		-1.14457	2.15325	0.505202	1.79047	0.514068	1.0631	0.757222	0.123278	0.299211	2.23991	0.798	0.446586	2.19718	-0.802492	-0.557283	0.989533	0.430699	0.983295	0.960972		1.26565	4.19116	5.06624	-1.37043	5.20754	2.42265	5.97998	8.40344	0.125539	3.11196	6.90274	5.76429	4.92555	8.60356	4.95169	7.3818	-3.86378	7.91059	2.76285		0.53281	1.3995	1.35594	1.6545	3.92653	-2.19942	0.877089	1.63237
2.59328		-1.12581	2.1627	0.533608	1.83002	0.459337	1.03763	0.800024	0.165845	0.284902	2.29607	0.792887	0.462874	2.14634	-0.788519	-0.59452	0.928615	0.435859	0.955482	0.982142		1.20524	4.17668	5.03858	-1.38817	5.16745	2.32186	5.94925	8.37108	0.123404	3.10257	6.9275	5.83391	4.89602	8.53015	4.92655	7.36019	-3.90731	7.92722	2.75039		0.575151	1.39075	1.33421	1.64273	3.89135	-2.26943	0.873401	1.60733
2.60148		-1.11697	2.17359	0.568136	1.87376	0.428796	1.02176	0.85249	0.197618	0.267952	2.35503	0.797108	0.445138	2.09465	-0.756734	-0.608458	0.871793	0.461645	0.911279	1.01656		1.14371	4.15878	5.01698	-1.40125	5.12038	2.24471	5.9046	8.32526	0.130766	3.07634	6.97335	5.90807	4.8727	8.44761	4.89453	7.34048	-3.95316	7.92827	2.74058		0.633762	1.39938	1.31595	1.64387	3.87233	-2.35421	0.858616	1.5732
2.60968		-1.13045	2.1831	0.618822	1.90494	0.414715	1.02275	0.909779	0.218423	0.264048	2.4047	0.790585	0.406562	2.05227	-0.719188	-0.589602	0.838393	0.476324	0.854712	1.04826		1.07825	4.15932	5.01169	-1.40716	5.06037	2.20039	5.85176	8.26536	0.161229	3.04994	7.03686	5.97761	4.85826	8.35896	4.84974	7.30731	-4.00124	7.91934	2.73681		0.687697	1.42834	1.28744	1.67048	3.86374	-2.43675	0.840101	1.53653
2.61788		-1.15788	2.19097	0.682701	1.92232	0.396998	1.03952	0.97172	0.23995	0.270794	2.43937	0.763017	0.369456	2.02477	-0.692964	-0.543385	0.828099	0.458279	0.795325	1.06355		1.00559	4.1876	5.01854	-1.41731	4.99268	2.2111	5.79937	8.19631	0.208302	3.02543	7.09679	6.03319	4.85763	8.26676	4.80404	7.25409	-4.03738	7.90617	2.74047		0.720813	1.46047	1.25004	1.70984	3.85467	-2.5064	0.821729	1.4958
2.62608		-1.18633	2.19339	0.748417	1.93525	0.364459	1.05849	1.03749	0.271989	0.274301	2.46168	0.720285	0.345109	2.00806	-0.67898	-0.48091	0.824059	0.423097	0.750222	1.06433		0.932329	4.23285	5.02371	-1.44212	4.93086	2.28132	5.75191	8.12132	0.244324	2.99181	7.13523	6.07013	4.86965	8.16951	4.77079	7.19118	-4.0456	7.88856	2.75096		0.733999	1.48031	1.21653	1.73749	3.85083	-2.57225	0.796999	1.44711
[truncated: 1,509 more rows]
[truncated: 11 more columns]

## Sheet: fig. 8d. bottom (licking)
		Licking (Fig6.d, bottom)
[truncated: 2,442 more rows]

## Sheet: fig. 8e. Average trace
	Average Traces (Fig6.e, top)								Licking (Fig6.e, bottom)
[truncated: 2,442 more rows]

[truncated: 11 more sheets: fig. 8f. Peak Fluorescence, fig. 8g.Licking behavior, fig. 8j, left, Example trials, fig. 8j.detected trials respon, fig. 8k. Heat maps, fig. 8l. Unpredicted reward, fig. 8m. peak dFF, reward, fig. 8n. licking duration, fig. 8p. unpredicted footshock, fig. 8q. peak dFF, shock, fig. 8r Total Freezing Episodes]
