# Supplementary material for: A chemogenetic approach for dopamine imaging with tunable sensitivity
Source: Nat Commun. 2024 Jul 2;15:5551. doi: 10.1038/s41467-024-49442-3 (PMC11219860; doi:10.1038/s41467-024-49442-3)
Supplement: Supplementary file 6 — Source Data [file 41467_2024_49442_MOESM6_ESM.zip › SourceData_SupplementaryFig1.xlsx]

## Sheet: fig.S1 a
[DA] in log(M)	5uM PAM (1082)																										5uM PAM 6585)
1e-09	0.2	0.17	0.15	0.21	0.14	0.16	0.14		0.13	0.02	-0.01	0.08	0.08	-0.02	-0.01				0.02	0	0.05	0	0.02	0.08	0.04		0.11	0.15	0.13	0.15	0.12	-0.04	0.07		0.1	0.05	0.12	0.13	0.04	0.07	0.03		0.05	0.06	0.06	0.04	0.02	0.05	0.09
1e-08	0.34	0.26	0.29	0.39	0.21	0.22	0.25		0.22	0.07	0.06	0.12	0.16	0	0.09				0.06	0.17	0.13	0.14	0.1	0.2	0.22		0.14	0.32	0.23	0.25	0.28	-0.02	0.14		0.27	0.02	0.09	0.18	0.06	0.12	0.02		0.07	0.12	0.09	0.12	0.07	0.12	0.15
1e-07	1.65	1.44	1.63	1.75	1.3	1.39	1.47		0.4	0.15	0.15	0.27	0.31	0.12	0.25				0.93	1.1	0.86	1.07	1.03	1.27	1.25		0.52	0.77	0.69	0.82	0.71	0.2	0.44		1.08	0.41	0.45	0.67	0.39	0.6	0.4		0.48	0.58	0.49	0.57	0.5	0.55	0.62
1e-06	6.5	5.93	6.33	6.45	5.33	5.31	6.37		3.79	1.98	2.6	3.55	3.54	1.95	3.13				4.9	5.12	4.44	5.27	5.3	6.15	6.01		4.03	4.23	3.78	5.4	4.77	2.02	3.29		6.28	2.93	2.87	4.1	2.02	3.21	2.76		4.2	5.32	4.28	4.76	4.74	5.23	4.91
1e-05	10.67	9.88	10.78	10.47	9.42	8.57	11.43		7.99	5.89	7.66	8.48	7.37	6.92	8.65				8.03	9.34	7.19	8.3	7.01	9.84	7.85		10.69	11.44	9.21	11.6	12.65	5.12	8.82		11.76	6.79	7.51	9.17	7.31	7.92	7.25		8.07	9.07	7.79	9.3	8.49	9.19	8.93
0.0001	11.15	10.11	11	10.73	9.81	8.76	11.93		8.53	6.29	7.94	8.77	7.44	7.24	9.4				7.85	9.17	7.12	8.21	6.98	9.61	7.8		12.35	13.86	11.02	13.38	13.95	6.11	9.78		12.81	7.64	8.71	11.09	8.16	9.02	8.34		8.8	9.64	8.43	11.02	8.85	9.88	9.62
0.001	10.42	9.98	9.88	10.43	9.06	8.35	11.07		7.54	6.04	7.49	8.5	7.03	7.08	8.96				7.59	8.41	7.02	7.9	6.81	9.08	7.66		11.97	13.7	10.77	13.03	13.9	6.3	9.67		11.75	7.14	8.3	10.42	7.78	8.12	8.05		8.91	9.54	8.97	10.66	8.76	9.67	10.15

## Sheet: fig.S1 c
			[DETQ] (nM)
	0	1	5	10	50	150	450
WT	1925	1889	1233	841.5	252.4	255.3	231.6
L143I	1276	521.8	556.4	371.3	230.1	120.6	142.2
L143M	3219	1940	953.2	728.9	529.6
L143V	1581	1413	1037	975.2	445.3
V58A	2644	2415	1411	1277	402.1
V146I	6502	3620	5458	2642	691.4
L143C	2434	1441	3507	2657	876.1
V146L	3023	2772	3569	2359	1084
V119L	3090	2684	1630	1355	982.8
V116F	5396	8528	3326	5812	1191
P137Q	5456	2555	3500	1520	1227
A139W	2259	3277	2469	1399	2556
E132K	7191	7137	4584	4454	2497
C115M	12460	26960	5951	5880	1763
I209M	25020	24000	8819	15190	6205

## Sheet: fig.S1 d
															[DETQ] (nM)
DA [M]	0																														1E-09
-9	0.05	0.16	0.11	0.04	0.15	0.08	0.19	-0.02	-0.01	0.2	-0.07	0	0.03	0.03	-0.03	0.03	0.16	0.01	0.1	0.05	0										0.43	0.18	0.29	0.2	0.11	0.16	0.24	0.03	0.37	0.21	0.04	0.11	0.15	0.11	0.25	0.04	0	0.23	0.25
-8	0.04	0.23	-0.04	0.1	0.1	0.09	0.11	0.05	0	0.19	-0.03	0.06	-0.03	0.06	0.2	0.12	0.34	0.09	0.18	0.13	0.01										0.55	0.5	0.56	0.4	0.19	0.37	0.43	0.2	0.71	0.5	0.21	0.45	0.41	0.38	0.49	0.21	0.33	0.45	0.51
-7	0.46	0.7	0.57	0.53	0.73	0.55	0.61	0.33	0.22	0.41	0.37	0.37	0.52	0.31	0.96	0.84	0.96	0.57	0.56	0.75	0.54										1.9	2.18	1.41	1.39	0.7	1.59	1.18	0.58	1.71	1.5	0.84	0.92	1.07	1.25	1.03	0.64	1.08	1.07	1.31
-6	3.45	4.36	4.11	4.58	4.11	4.27	5.55	2.93	2.27	3.37	3.26	3.55	4.11	2.49	5.84	5.02	4	3.33	4	4.63	4.43										8.06	8.84	6.63	5.86	3.78	7.27	6.2	3.23	7.51	7.11	3.9	5.32	4.81	6.49	5.13	3.19	5.12	4.88	5.36
-5	5.54	6.14	5.7	6.52	6.43	6.48	8.57	7.1	4.71	6.89	8.19	7.79	10.18	5.86	12.54	8.09	7.47	5.58	7.48	8.65	7.6										11.69	12.79	10.12	8.44	5.94	10.35	8.99	5.11	13.32	13.05	6.68	9.36	7.49	11.14	8.79	5.21	9.1	8.63	7.96
-4	8.2	10.69	9.52	10.51	10.71	9.1	10.78	7.64	5.37	7	8.53	8.34	10.92	6.29	13.22	8.54	8.32	6.66	8.1	9.47	7.71										11.61	13.33	10.5	8.99	6.26	11.17	9.03	5.26	14.08	13.71	6.75	9.87	7.76	11.94	8.71	5.55	9.55	9.1	7.9
-3	7.89	9.96	8.66	10.44	11.17	8.98	10.71	7.58	5.21	6.94	8.11	8.2	10.51	6.28	11.96	8.38	6.86	6.2	7.79	9.31	7.47										10.74	11.82	7.64	8.18	6.46	11.1	8.41	5.26	12.39	11.46	6.21	9.09	7.25	8.95	8.42	5.26	7.97	8.64	7.59
[truncated: 139 more columns]
