# Supplementary material for: A chemogenetic approach for dopamine imaging with tunable sensitivity
Source: Nat Commun. 2024 Jul 2;15:5551. doi: 10.1038/s41467-024-49442-3 (PMC11219860; doi:10.1038/s41467-024-49442-3)
Supplement: Supplementary file 6 — Source Data [file 41467_2024_49442_MOESM6_ESM.zip › SourceData_SupplementaryFig10.xlsx]

## Sheet: fig.S10 a
note: data are additionally 20 times downsampled to fit the size
	Veh Day 1					DETQ Day 2					Veh Day 3
time	functional_signal (F465)	fit_F465	non-functional_signal (F405)	fit_F405		functional_signal (F465)	fit_F465	non-functional_signal (F405)	fit_F405		functional_signal (F465)	fit_F465	non-functional_signal (F405)	fit_F405
-1200	0.551211	0.561635	0.47018	0.469468		0.510066	0.51337	0.446143	0.446631		0.52166	0.513205	0.471776	0.470244
-1199.84	0.551586	0.56163	0.468881	0.469465		0.510984	0.513368	0.446576	0.446629		0.519502	0.513202	0.472775	0.470242
-1199.67	0.551948	0.561625	0.466458	0.469463		0.509332	0.513365	0.446956	0.446626		0.525093	0.513198	0.475549	0.470239
-1199.51	0.555123	0.56162	0.467649	0.469461		0.510072	0.513362	0.445673	0.446624		0.526402	0.513195	0.474954	0.470237
-1199.34	0.554119	0.561615	0.46546	0.469458		0.508722	0.51336	0.446649	0.446622		0.531201	0.513192	0.475247	0.470234
-1199.18	0.556128	0.56161	0.46884	0.469456		0.508759	0.513357	0.447242	0.44662		0.526939	0.513189	0.47747	0.470232
-1199.02	0.551719	0.561605	0.466995	0.469454		0.513029	0.513355	0.44811	0.446617		0.521716	0.513185	0.480332	0.47023
-1198.85	0.552775	0.5616	0.464341	0.469451		0.514375	0.513352	0.450213	0.446615		0.518053	0.513182	0.478474	0.470227
-1198.69	0.553343	0.561595	0.464439	0.469449		0.511971	0.51335	0.449265	0.446613		0.514319	0.513179	0.478419	0.470225
-1198.52	0.562471	0.56159	0.46632	0.469447		0.518156	0.513347	0.450282	0.446611		0.516866	0.513175	0.479419	0.470222
-1198.36	0.559142	0.561585	0.464941	0.469444		0.514634	0.513344	0.449906	0.446608		0.515153	0.513172	0.478815	0.47022
-1198.2	0.557178	0.56158	0.464764	0.469442		0.511212	0.513342	0.447614	0.446606		0.514278	0.513169	0.476519	0.470218
-1198.03	0.558908	0.561575	0.4657	0.46944		0.511262	0.513339	0.446761	0.446604		0.511416	0.513165	0.475538	0.470215
-1197.87	0.553734	0.56157	0.462037	0.469437		0.509648	0.513337	0.447708	0.446602		0.511486	0.513162	0.475935	0.470213
-1197.7	0.554577	0.561565	0.462856	0.469435		0.512674	0.513334	0.448603	0.446599		0.513936	0.513159	0.480661	0.47021
-1197.54	0.552084	0.56156	0.4602	0.469433		0.510338	0.513332	0.444357	0.446597		0.512417	0.513156	0.478938	0.470208
-1197.38	0.551476	0.561555	0.461912	0.46943		0.508873	0.513329	0.443724	0.446595		0.513724	0.513152	0.476468	0.470206
-1197.21	0.555617	0.56155	0.466006	0.469428		0.512877	0.513326	0.443593	0.446593		0.512929	0.513149	0.478199	0.470203
-1197.05	0.566628	0.561545	0.464344	0.469426		0.516387	0.513324	0.445036	0.44659		0.514542	0.513146	0.478464	0.470201
-1196.88	0.597946	0.56154	0.466592	0.469423		0.512899	0.513321	0.445558	0.446588		0.514881	0.513142	0.477555	0.470198
-1196.72	0.580245	0.561535	0.468054	0.469421		0.511075	0.513319	0.44405	0.446586		0.513008	0.513139	0.475377	0.470196
-1196.56	0.568719	0.56153	0.466293	0.469419		0.51387	0.513316	0.445501	0.446584		0.507889	0.513136	0.471641	0.470194
-1196.39	0.559831	0.561525	0.467983	0.469416		0.511471	0.513314	0.443708	0.446581		0.507258	0.513133	0.471638	0.470191
-1196.23	0.559269	0.56152	0.469379	0.469414		0.510678	0.513311	0.443755	0.446579		0.508354	0.513129	0.473634	0.470189
-1196.06	0.55975	0.561515	0.470668	0.469412		0.511062	0.513309	0.442533	0.446577		0.510415	0.513126	0.472864	0.470187
-1195.9	0.562098	0.56151	0.471145	0.469409		0.513707	0.513306	0.445952	0.446575		0.514783	0.513123	0.473455	0.470184
-1195.74	0.558821	0.561505	0.470961	0.469407		0.508323	0.513303	0.44408	0.446572		0.515133	0.513119	0.473067	0.470182
-1195.57	0.557924	0.5615	0.471572	0.469405		0.510843	0.513301	0.441105	0.44657		0.520426	0.513116	0.471157	0.470179
-1195.41	0.558043	0.561495	0.472998	0.469403		0.509423	0.513298	0.442722	0.446568		0.524435	0.513113	0.471888	0.470177
-1195.24	0.561418	0.56149	0.475872	0.4694		0.508032	0.513296	0.441316	0.446566		0.519505	0.51311	0.471107	0.470175
-1195.08	0.559295	0.561485	0.47237	0.469398		0.5105	0.513293	0.440455	0.446563		0.511947	0.513106	0.469429	0.470172
-1194.92	0.560556	0.56148	0.472312	0.469396		0.506699	0.513291	0.440727	0.446561		0.511185	0.513103	0.471704	0.47017
-1194.75	0.564517	0.561475	0.473627	0.469393		0.506274	0.513288	0.441378	0.446559		0.509575	0.5131	0.473671	0.470167
-1194.59	0.564583	0.56147	0.471258	0.469391		0.507166	0.513285	0.439557	0.446557		0.511107	0.513096	0.474567	0.470165
-1194.42	0.558375	0.561465	0.469896	0.469389		0.50773	0.513283	0.441021	0.446554		0.507463	0.513093	0.472359	0.470163
-1194.26	0.553886	0.56146	0.469253	0.469386		0.507393	0.51328	0.442295	0.446552		0.508145	0.51309	0.474715	0.47016
-1194.1	0.554607	0.561455	0.471429	0.469384		0.506673	0.513278	0.440594	0.44655		0.511315	0.513087	0.477602	0.470158
-1193.93	0.559665	0.56145	0.471729	0.469382		0.509273	0.513275	0.443966	0.446547		0.509247	0.513083	0.479066	0.470155
-1193.77	0.556291	0.561445	0.469781	0.469379		0.508427	0.513273	0.441967	0.446545		0.50735	0.51308	0.475194	0.470153
-1193.6	0.55404	0.56144	0.471608	0.469377		0.510295	0.51327	0.442293	0.446543		0.51084	0.513077	0.478351	0.470151
-1193.44	0.558273	0.561435	0.469422	0.469375		0.50778	0.513267	0.444785	0.446541		0.512778	0.513073	0.478627	0.470148
-1193.28	0.556665	0.56143	0.47122	0.469372		0.505951	0.513265	0.441539	0.446538		0.510473	0.51307	0.47499	0.470146
-1193.11	0.554757	0.561425	0.470857	0.46937		0.502443	0.513262	0.441062	0.446536		0.512607	0.513067	0.477467	0.470143
-1192.95	0.558236	0.56142	0.469147	0.469368		0.510638	0.51326	0.442259	0.446534		0.511613	0.513064	0.474877	0.470141
-1192.78	0.562953	0.561415	0.471434	0.469365		0.508787	0.513257	0.44212	0.446532		0.512577	0.51306	0.47812	0.470139
-1192.62	0.557763	0.56141	0.472135	0.469363		0.508001	0.513255	0.442702	0.446529		0.511836	0.513057	0.476862	0.470136
-1192.46	0.555817	0.561405	0.471188	0.469361		0.506233	0.513252	0.441968	0.446527		0.521802	0.513054	0.477184	0.470134
-1192.29	0.55409	0.5614	0.46952	0.469358		0.507473	0.51325	0.443413	0.446525		0.526144	0.51305	0.478843	0.470132
-1192.13	0.553838	0.561395	0.467176	0.469356		0.510522	0.513247	0.443383	0.446523		0.528434	0.513047	0.476617	0.470129
-1191.96	0.552917	0.56139	0.465248	0.469354		0.506875	0.513244	0.442366	0.44652		0.529934	0.513044	0.477547	0.470127
-1191.8	0.552778	0.561385	0.466397	0.469351		0.508221	0.513242	0.442673	0.446518		0.520883	0.513041	0.480001	0.470124
-1191.64	0.555283	0.56138	0.466967	0.469349		0.510163	0.513239	0.444245	0.446516		0.514893	0.513037	0.476306	0.470122
-1191.47	0.556769	0.561375	0.46738	0.469347		0.506049	0.513237	0.443529	0.446514		0.512518	0.513034	0.475252	0.47012
-1191.31	0.558153	0.56137	0.466331	0.469344		0.511482	0.513234	0.446093	0.446511		0.51102	0.513031	0.474843	0.470117
-1191.14	0.558968	0.561366	0.464869	0.469342		0.50919	0.513232	0.444836	0.446509		0.508315	0.513027	0.474261	0.470115
-1190.98	0.551476	0.561361	0.465435	0.46934		0.507304	0.513229	0.444074	0.446507		0.514989	0.513024	0.480903	0.470112
-1190.82	0.554519	0.561356	0.467967	0.469337		0.507851	0.513227	0.444638	0.446505		0.509857	0.513021	0.476912	0.47011
-1190.65	0.555757	0.561351	0.469184	0.469335		0.511523	0.513224	0.444517	0.446502		0.509935	0.513018	0.477055	0.470108
-1190.49	0.565171	0.561346	0.467834	0.469333		0.510534	0.513221	0.447563	0.4465		0.507145	0.513014	0.477117	0.470105
-1190.32	0.562475	0.561341	0.469481	0.46933		0.512905	0.513219	0.44503	0.446498		0.511879	0.513011	0.480028	0.470103
-1190.16	0.566278	0.561336	0.471405	0.469328		0.512925	0.513216	0.445392	0.446496		0.509347	0.513008	0.475517	0.4701
-1190	0.576979	0.561331	0.472928	0.469326		0.513283	0.513214	0.445217	0.446493		0.507641	0.513004	0.476352	0.470098
-1189.83	0.566563	0.561326	0.470579	0.469323		0.516149	0.513211	0.444746	0.446491		0.508431	0.513001	0.474558	0.470096
-1189.67	0.570818	0.561321	0.471127	0.469321		0.51813	0.513209	0.443074	0.446489		0.508547	0.512998	0.474022	0.470093
-1189.5	0.566589	0.561316	0.472129	0.469319		0.521738	0.513206	0.444348	0.446487		0.510621	0.512995	0.471372	0.470091
-1189.34	0.565085	0.561311	0.472122	0.469316		0.522259	0.513203	0.441527	0.446484		0.511968	0.512991	0.472884	0.470088
-1189.18	0.564509	0.561306	0.473268	0.469314		0.522799	0.513201	0.440744	0.446482		0.511079	0.512988	0.472737	0.470086
-1189.01	0.566919	0.561301	0.474321	0.469312		0.519329	0.513198	0.439743	0.44648		0.509089	0.512985	0.471374	0.470084
-1188.85	0.568737	0.561296	0.476346	0.469309		0.517213	0.513196	0.44076	0.446478		0.508347	0.512981	0.468677	0.470081
-1188.68	0.563093	0.561291	0.474261	0.469307		0.51126	0.513193	0.438876	0.446475		0.507745	0.512978	0.46855	0.470079
-1188.52	0.562174	0.561286	0.472397	0.469305		0.516243	0.513191	0.439673	0.446473		0.506881	0.512975	0.467062	0.470077
-1188.36	0.553578	0.561281	0.468799	0.469302		0.510387	0.513188	0.439057	0.446471		0.502831	0.512972	0.468025	0.470074
-1188.19	0.551902	0.561276	0.470433	0.4693		0.510601	0.513186	0.440072	0.446469		0.502512	0.512968	0.467642	0.470072
-1188.03	0.55379	0.561271	0.470912	0.469298		0.513184	0.513183	0.43953	0.446467		0.506665	0.512965	0.468507	0.470069
-1187.86	0.557652	0.561266	0.471133	0.469295		0.514738	0.51318	0.441122	0.446464		0.505351	0.512962	0.466299	0.470067
-1187.7	0.558182	0.561261	0.471126	0.469293		0.51275	0.513178	0.44031	0.446462		0.508982	0.512959	0.468473	0.470065
-1187.54	0.562102	0.561256	0.473345	0.469291		0.51086	0.513175	0.440426	0.44646		0.508614	0.512955	0.469292	0.470062
-1187.37	0.560876	0.561251	0.472877	0.469288		0.511711	0.513173	0.438899	0.446458		0.505661	0.512952	0.467207	0.47006
-1187.21	0.56383	0.561246	0.470852	0.469286		0.514534	0.51317	0.440856	0.446455		0.505219	0.512949	0.465872	0.470057
-1187.04	0.564769	0.561241	0.472406	0.469284		0.515935	0.513168	0.438142	0.446453		0.506879	0.512945	0.466573	0.470055
-1186.88	0.561348	0.561236	0.470949	0.469281		0.519671	0.513165	0.437668	0.446451		0.508585	0.512942	0.465664	0.470053
-1186.72	0.559435	0.561231	0.469662	0.469279		0.532616	0.513163	0.439505	0.446449		0.507991	0.512939	0.464171	0.47005
-1186.55	0.556431	0.561226	0.46768	0.469277		0.537547	0.51316	0.438497	0.446446		0.506124	0.512936	0.463606	0.470048
-1186.39	0.557302	0.561221	0.468319	0.469274		0.534075	0.513157	0.438478	0.446444		0.505598	0.512932	0.463683	0.470045
-1186.22	0.555658	0.561216	0.465604	0.469272		0.531405	0.513155	0.439609	0.446442		0.509044	0.512929	0.46604	0.470043
-1186.06	0.555566	0.561211	0.465537	0.46927		0.531499	0.513152	0.443653	0.44644		0.506297	0.512926	0.465916	0.470041
-1185.9	0.551708	0.561206	0.465549	0.469267		0.525881	0.51315	0.446107	0.446437		0.507242	0.512922	0.467128	0.470038
-1185.73	0.557602	0.561201	0.468415	0.469265		0.522287	0.513147	0.448177	0.446435		0.510131	0.512919	0.466614	0.470036
-1185.57	0.558574	0.561196	0.46761	0.469263		0.516003	0.513145	0.444172	0.446433		0.510192	0.512916	0.469171	0.470034
-1185.4	0.559624	0.561191	0.470011	0.469261		0.50851	0.513142	0.438989	0.446431		0.511916	0.512913	0.470068	0.470031
-1185.24	0.561161	0.561186	0.472068	0.469258		0.505463	0.51314	0.436285	0.446428		0.513395	0.512909	0.4714	0.470029
-1185.08	0.55652	0.561182	0.471376	0.469256		0.507343	0.513137	0.437583	0.446426		0.518385	0.512906	0.472029	0.470026
-1184.91	0.558853	0.561177	0.470817	0.469254		0.509612	0.513135	0.436781	0.446424		0.517839	0.512903	0.472407	0.470024
-1184.75	0.560736	0.561172	0.470748	0.469251		0.505933	0.513132	0.43521	0.446422		0.516131	0.512899	0.473011	0.470022
-1184.58	0.559783	0.561167	0.470535	0.469249		0.511252	0.513129	0.436378	0.446419		0.518635	0.512896	0.473134	0.470019
-1184.42	0.561802	0.561162	0.469035	0.469247		0.507116	0.513127	0.433086	0.446417		0.522053	0.512893	0.472025	0.470017
-1184.26	0.559722	0.561157	0.470604	0.469244		0.508506	0.513124	0.432405	0.446415		0.51562	0.51289	0.472069	0.470014
-1184.09	0.557932	0.561152	0.466677	0.469242		0.507355	0.513122	0.433584	0.446413		0.516084	0.512886	0.470655	0.470012
-1183.93	0.560571	0.561147	0.468087	0.46924		0.50168	0.513119	0.429811	0.44641		0.511813	0.512883	0.472309	0.47001
-1183.76	0.559468	0.561142	0.469269	0.469237		0.507597	0.513117	0.432265	0.446408		0.51035	0.51288	0.472032	0.470007
-1183.6	0.558702	0.561137	0.46824	0.469235		0.514291	0.513114	0.437207	0.446406		0.512574	0.512877	0.471494	0.470005
-1183.44	0.557741	0.561132	0.467665	0.469233		0.512122	0.513112	0.435054	0.446404		0.510813	0.512873	0.473538	0.470003
-1183.27	0.557503	0.561127	0.466334	0.46923		0.509718	0.513109	0.434211	0.446401		0.511482	0.51287	0.475224	0.47
-1183.11	0.559841	0.561122	0.468264	0.469228		0.504412	0.513106	0.433274	0.446399		0.511978	0.512867	0.475904	0.469998
-1182.94	0.554945	0.561117	0.468298	0.469226		0.503578	0.513104	0.431927	0.446397		0.511651	0.512863	0.475793	0.469995
-1182.78	0.549771	0.561112	0.464179	0.469223		0.500099	0.513101	0.43158	0.446395		0.509673	0.51286	0.474868	0.469993
-1182.62	0.554291	0.561107	0.469372	0.469221		0.503454	0.513099	0.434538	0.446392		0.508218	0.512857	0.474452	0.469991
-1182.45	0.554889	0.561102	0.469691	0.469219		0.501708	0.513096	0.434889	0.44639		0.508294	0.512854	0.474588	0.469988
-1182.29	0.55359	0.561097	0.467979	0.469216		0.504812	0.513094	0.434631	0.446388		0.508617	0.51285	0.473173	0.469986
-1182.12	0.554596	0.561092	0.468438	0.469214		0.503684	0.513091	0.435895	0.446386		0.508827	0.512847	0.472909	0.469983
-1181.96	0.563079	0.561087	0.468842	0.469212		0.512541	0.513089	0.438722	0.446383		0.505053	0.512844	0.471395	0.469981
-1181.8	0.557977	0.561082	0.467724	0.469209		0.514303	0.513086	0.437094	0.446381		0.509506	0.51284	0.473333	0.469979
-1181.63	0.554973	0.561077	0.467641	0.469207		0.507062	0.513084	0.436329	0.446379		0.506039	0.512837	0.472812	0.469976
-1181.47	0.557896	0.561072	0.470246	0.469205		0.506946	0.513081	0.43623	0.446377		0.508839	0.512834	0.4753	0.469974
-1181.3	0.560314	0.561067	0.467626	0.469202		0.504535	0.513078	0.436957	0.446374		0.510176	0.512831	0.476098	0.469972
-1181.14	0.555412	0.561062	0.467475	0.4692		0.504936	0.513076	0.435519	0.446372		0.519226	0.512827	0.477226	0.469969
-1180.98	0.556003	0.561057	0.470181	0.469198		0.503161	0.513073	0.435826	0.44637		0.515567	0.512824	0.475892	0.469967
-1180.81	0.553325	0.561052	0.469495	0.469195		0.498536	0.513071	0.434691	0.446368		0.518141	0.512821	0.474041	0.469964
-1180.65	0.553807	0.561047	0.472206	0.469193		0.503308	0.513068	0.437528	0.446365		0.514327	0.512818	0.474207	0.469962
-1180.48	0.557407	0.561043	0.471592	0.469191		0.5022	0.513066	0.437111	0.446363		0.512776	0.512814	0.475441	0.46996
-1180.32	0.561143	0.561038	0.471093	0.469189		0.505353	0.513063	0.438017	0.446361		0.511989	0.512811	0.473918	0.469957
-1180.16	0.562479	0.561033	0.469654	0.469186		0.505921	0.513061	0.438683	0.446359		0.50983	0.512808	0.474782	0.469955
-1179.99	0.562675	0.561028	0.470002	0.469184		0.507696	0.513058	0.437607	0.446356		0.510811	0.512804	0.474463	0.469952
-1179.83	0.562149	0.561023	0.470966	0.469182		0.508981	0.513055	0.437696	0.446354		0.512312	0.512801	0.475608	0.46995
-1179.66	0.557783	0.561018	0.468454	0.469179		0.505872	0.513053	0.437774	0.446352		0.51332	0.512798	0.477616	0.469948
-1179.5	0.557087	0.561013	0.467103	0.469177		0.503093	0.51305	0.435898	0.44635		0.514721	0.512795	0.479357	0.469945
-1179.34	0.555399	0.561008	0.469437	0.469175		0.500022	0.513048	0.436734	0.446347		0.513321	0.512791	0.479205	0.469943
-1179.17	0.551649	0.561003	0.46659	0.469172		0.501832	0.513045	0.438514	0.446345		0.51264	0.512788	0.477054	0.469941
-1179.01	0.550923	0.560998	0.465559	0.46917		0.502071	0.513043	0.43811	0.446343		0.510851	0.512785	0.477619	0.469938
-1178.84	0.551115	0.560993	0.464122	0.469168		0.501987	0.51304	0.43818	0.446341		0.509448	0.512782	0.475187	0.469936
-1178.68	0.552758	0.560988	0.466677	0.469165		0.502733	0.513038	0.441727	0.446339		0.509146	0.512778	0.474188	0.469933
-1178.52	0.55317	0.560983	0.468431	0.469163		0.504514	0.513035	0.439217	0.446336		0.513123	0.512775	0.473549	0.469931
-1178.35	0.550975	0.560978	0.4679	0.469161		0.514074	0.513033	0.438966	0.446334		0.512661	0.512772	0.472564	0.469929
-1178.19	0.55118	0.560973	0.468176	0.469158		0.513593	0.51303	0.438252	0.446332		0.512429	0.512768	0.473374	0.469926
-1178.02	0.551464	0.560968	0.469794	0.469156		0.512255	0.513028	0.440966	0.44633		0.512396	0.512765	0.475836	0.469924
-1177.86	0.550211	0.560963	0.470321	0.469154		0.513069	0.513025	0.446186	0.446327		0.509208	0.512762	0.473877	0.469921
-1177.7	0.556998	0.560958	0.46869	0.469151		0.513744	0.513022	0.447279	0.446325		0.506058	0.512759	0.473262	0.469919
-1177.53	0.56037	0.560953	0.469685	0.469149		0.51982	0.51302	0.443218	0.446323		0.506905	0.512755	0.47468	0.469917
-1177.37	0.560725	0.560948	0.470238	0.469147		0.515659	0.513017	0.441188	0.446321		0.509846	0.512752	0.476252	0.469914
-1177.2	0.555143	0.560943	0.466703	0.469144		0.516634	0.513015	0.4401	0.446318		0.510787	0.512749	0.476439	0.469912
-1177.04	0.556739	0.560938	0.46613	0.469142		0.512406	0.513012	0.440436	0.446316		0.511285	0.512746	0.476027	0.46991
-1176.88	0.560813	0.560933	0.469387	0.46914		0.507358	0.51301	0.437465	0.446314		0.511311	0.512742	0.476186	0.469907
-1176.71	0.560264	0.560928	0.468086	0.469137		0.502192	0.513007	0.437682	0.446312		0.510986	0.512739	0.476004	0.469905
-1176.55	0.563174	0.560923	0.466359	0.469135		0.509944	0.513005	0.442774	0.446309		0.516016	0.512736	0.473717	0.469902
-1176.38	0.560699	0.560919	0.467898	0.469133		0.507602	0.513002	0.439074	0.446307		0.512375	0.512732	0.474223	0.4699
-1176.22	0.560089	0.560914	0.469722	0.469131		0.502669	0.513	0.436319	0.446305		0.510059	0.512729	0.471413	0.469898
-1176.06	0.55693	0.560909	0.470035	0.469128		0.508967	0.512997	0.438392	0.446303		0.509497	0.512726	0.468572	0.469895
-1175.89	0.557682	0.560904	0.470471	0.469126		0.512623	0.512994	0.437332	0.4463		0.506554	0.512723	0.46809	0.469893
-1175.73	0.557184	0.560899	0.470605	0.469124		0.50297	0.512992	0.434758	0.446298		0.512665	0.512719	0.467845	0.46989
-1175.56	0.561197	0.560894	0.468262	0.469121		0.506456	0.512989	0.438444	0.446296		0.506514	0.512716	0.46719	0.469888
-1175.4	0.560099	0.560889	0.468842	0.469119		0.505699	0.512987	0.434832	0.446294		0.51304	0.512713	0.467399	0.469886
-1175.24	0.556376	0.560884	0.467577	0.469117		0.504747	0.512984	0.438342	0.446291		0.514762	0.51271	0.466067	0.469883
-1175.07	0.555037	0.560879	0.470068	0.469114		0.504717	0.512982	0.438706	0.446289		0.53667	0.512706	0.464829	0.469881
-1174.91	0.555878	0.560874	0.466985	0.469112		0.50521	0.512979	0.43831	0.446287		0.530417	0.512703	0.464381	0.469879
-1174.74	0.554476	0.560869	0.466011	0.46911		0.513594	0.512977	0.437379	0.446285		0.523236	0.5127	0.46604	0.469876
-1174.58	0.550624	0.560864	0.464649	0.469107		0.509036	0.512974	0.434781	0.446282		0.516015	0.512696	0.465472	0.469874
-1174.42	0.550771	0.560859	0.465124	0.469105		0.507247	0.512972	0.435563	0.44628		0.512481	0.512693	0.467617	0.469871
-1174.25	0.558315	0.560854	0.466964	0.469103		0.506207	0.512969	0.439687	0.446278		0.511188	0.51269	0.466483	0.469869
-1174.09	0.561872	0.560849	0.469524	0.4691		0.508121	0.512967	0.438375	0.446276		0.514339	0.512687	0.471293	0.469867
-1173.92	0.558249	0.560844	0.469084	0.469098		0.506543	0.512964	0.437518	0.446274		0.510174	0.512683	0.468222	0.469864
-1173.76	0.557677	0.560839	0.467475	0.469096		0.501429	0.512961	0.437107	0.446271		0.510328	0.51268	0.467618	0.469862
-1173.6	0.561823	0.560834	0.470946	0.469093		0.499571	0.512959	0.437905	0.446269		0.509659	0.512677	0.468161	0.46986
-1173.43	0.562094	0.560829	0.471295	0.469091		0.501032	0.512956	0.439198	0.446267		0.509637	0.512674	0.469673	0.469857
-1173.27	0.558961	0.560824	0.468084	0.469089		0.498177	0.512954	0.437909	0.446265		0.509687	0.51267	0.468974	0.469855
-1173.1	0.555898	0.560819	0.467473	0.469086		0.499822	0.512951	0.438551	0.446262		0.508491	0.512667	0.469089	0.469852
-1172.94	0.558746	0.560815	0.471418	0.469084		0.506803	0.512949	0.438802	0.44626		0.507157	0.512664	0.469082	0.46985
-1172.78	0.554497	0.56081	0.468833	0.469082		0.499599	0.512946	0.436326	0.446258		0.507179	0.512661	0.469005	0.469848
-1172.61	0.561364	0.560805	0.469303	0.46908		0.506852	0.512944	0.436302	0.446256		0.506859	0.512657	0.466536	0.469845
-1172.45	0.565791	0.5608	0.468925	0.469077		0.509992	0.512941	0.43568	0.446253		0.506858	0.512654	0.465883	0.469843
-1172.28	0.563416	0.560795	0.468095	0.469075		0.507895	0.512939	0.437678	0.446251		0.51075	0.512651	0.471327	0.46984
-1172.12	0.560219	0.56079	0.470139	0.469073		0.505513	0.512936	0.439095	0.446249		0.507836	0.512647	0.470548	0.469838
-1171.96	0.556487	0.560785	0.468605	0.46907		0.507139	0.512934	0.441328	0.446247		0.510071	0.512644	0.472276	0.469836
-1171.79	0.553904	0.56078	0.4669	0.469068		0.51155	0.512931	0.442503	0.446244		0.506852	0.512641	0.471242	0.469833
-1171.63	0.549671	0.560775	0.46437	0.469066		0.512195	0.512928	0.440647	0.446242		0.511378	0.512638	0.473209	0.469831
-1171.46	0.553438	0.56077	0.466439	0.469063		0.507755	0.512926	0.442214	0.44624		0.509238	0.512634	0.473212	0.469829
-1171.3	0.551578	0.560765	0.467408	0.469061		0.506599	0.512923	0.441995	0.446238		0.507144	0.512631	0.469203	0.469826
-1171.14	0.550445	0.56076	0.467302	0.469059		0.504278	0.512921	0.442472	0.446235		0.507019	0.512628	0.4682	0.469824
-1170.97	0.551398	0.560755	0.467374	0.469056		0.501384	0.512918	0.440658	0.446233		0.508562	0.512625	0.469117	0.469821
-1170.81	0.551257	0.56075	0.468072	0.469054		0.502542	0.512916	0.441356	0.446231		0.509669	0.512621	0.468002	0.469819
-1170.64	0.556283	0.560745	0.473898	0.469052		0.503649	0.512913	0.440804	0.446229		0.507283	0.512618	0.467838	0.469817
-1170.48	0.559676	0.56074	0.473699	0.469049		0.499877	0.512911	0.440104	0.446227		0.509659	0.512615	0.471491	0.469814
-1170.32	0.553247	0.560735	0.470947	0.469047		0.506378	0.512908	0.441602	0.446224		0.509238	0.512612	0.469819	0.469812
-1170.15	0.552409	0.56073	0.464872	0.469045		0.511186	0.512906	0.44255	0.446222		0.510622	0.512608	0.472145	0.46981
-1169.99	0.555846	0.560725	0.469292	0.469042		0.509521	0.512903	0.444608	0.44622		0.505607	0.512605	0.470197	0.469807
-1169.82	0.553975	0.56072	0.466975	0.46904		0.506769	0.512901	0.445239	0.446218		0.507401	0.512602	0.469894	0.469805
-1169.66	0.552456	0.560716	0.467696	0.469038		0.504771	0.512898	0.444034	0.446215		0.508393	0.512598	0.469696	0.469802
-1169.5	0.553063	0.560711	0.465859	0.469036		0.505049	0.512896	0.445236	0.446213		0.50166	0.512595	0.464462	0.4698
-1169.33	0.551284	0.560706	0.462992	0.469033		0.502367	0.512893	0.441628	0.446211		0.50396	0.512592	0.462049	0.469798
-1169.17	0.551932	0.560701	0.460592	0.469031		0.505132	0.51289	0.442988	0.446209		0.503312	0.512589	0.46058	0.469795
-1169	0.555533	0.560696	0.461536	0.469029		0.510719	0.512888	0.444129	0.446206		0.510232	0.512585	0.462369	0.469793
-1168.84	0.556308	0.560691	0.460611	0.469026		0.507121	0.512885	0.442955	0.446204		0.51745	0.512582	0.460623	0.469791
-1168.68	0.553295	0.560686	0.461045	0.469024		0.506497	0.512883	0.443006	0.446202		0.511477	0.512579	0.462674	0.469788
-1168.51	0.553756	0.560681	0.460786	0.469022		0.510829	0.51288	0.440888	0.4462		0.506408	0.512576	0.461725	0.469786
-1168.35	0.553589	0.560676	0.459638	0.469019		0.508986	0.512878	0.442644	0.446197		0.507874	0.512572	0.460522	0.469783
-1168.18	0.550446	0.560671	0.459929	0.469017		0.501715	0.512875	0.439596	0.446195		0.505064	0.512569	0.461654	0.469781
-1168.02	0.549576	0.560666	0.459848	0.469015		0.504664	0.512873	0.440861	0.446193		0.507625	0.512566	0.460348	0.469779
-1167.86	0.549929	0.560661	0.461792	0.469012		0.503905	0.51287	0.441132	0.446191		0.508058	0.512563	0.462749	0.469776
-1167.69	0.54484	0.560656	0.460306	0.46901		0.501422	0.512868	0.435732	0.446189		0.508062	0.512559	0.463764	0.469774
-1167.53	0.54947	0.560651	0.461123	0.469008		0.509224	0.512865	0.439558	0.446186		0.506362	0.512556	0.463565	0.469771
-1167.36	0.549058	0.560646	0.460672	0.469005		0.512418	0.512863	0.438243	0.446184		0.503117	0.512553	0.463513	0.469769
-1167.2	0.548357	0.560641	0.459448	0.469003		0.508566	0.51286	0.437075	0.446182		0.502983	0.51255	0.466611	0.469767
-1167.04	0.554752	0.560636	0.459723	0.469001		0.508854	0.512858	0.437635	0.44618		0.503289	0.512546	0.467671	0.469764
-1166.87	0.555378	0.560631	0.461046	0.468998		0.505836	0.512855	0.436464	0.446177		0.507175	0.512543	0.4673	0.469762
-1166.71	0.575819	0.560627	0.461847	0.468996		0.500455	0.512853	0.4371	0.446175		0.50469	0.51254	0.468336	0.46976
-1166.54	0.570078	0.560622	0.459641	0.468994		0.505473	0.51285	0.438811	0.446173		0.50204	0.512536	0.469369	0.469757
-1166.38	0.560264	0.560617	0.460578	0.468992		0.505324	0.512847	0.440678	0.446171		0.503953	0.512533	0.472189	0.469755
-1166.22	0.553449	0.560612	0.462178	0.468989		0.503991	0.512845	0.442238	0.446168		0.505174	0.51253	0.472019	0.469752
-1166.05	0.555984	0.560607	0.463337	0.468987		0.498613	0.512842	0.440453	0.446166		0.506615	0.512527	0.471531	0.46975
-1165.89	0.554579	0.560602	0.463618	0.468985		0.500104	0.51284	0.440536	0.446164		0.509716	0.512523	0.473292	0.469748
-1165.72	0.554301	0.560597	0.463448	0.468982		0.502448	0.512837	0.442264	0.446162		0.507337	0.51252	0.47232	0.469745
-1165.56	0.559033	0.560592	0.466191	0.46898		0.50316	0.512835	0.439987	0.446159		0.508729	0.512517	0.471415	0.469743
-1165.4	0.562673	0.560587	0.467418	0.468978		0.500245	0.512832	0.437998	0.446157		0.506509	0.512514	0.470311	0.469741
-1165.23	0.559908	0.560582	0.467811	0.468975		0.500692	0.51283	0.437554	0.446155		0.504011	0.51251	0.470086	0.469738
-1165.07	0.556744	0.560577	0.468078	0.468973		0.503002	0.512827	0.438817	0.446153		0.504039	0.512507	0.472261	0.469736
-1164.9	0.562452	0.560572	0.466425	0.468971		0.504027	0.512825	0.439723	0.446151		0.508384	0.512504	0.474039	0.469733
-1164.74	0.56841	0.560567	0.466427	0.468968		0.502602	0.512822	0.440827	0.446148		0.507873	0.512501	0.473435	0.469731
-1164.58	0.56757	0.560562	0.466976	0.468966		0.504767	0.51282	0.443385	0.446146		0.507073	0.512497	0.472484	0.469729
-1164.41	0.571027	0.560557	0.465917	0.468964		0.50772	0.512817	0.442865	0.446144		0.505813	0.512494	0.46982	0.469726
-1164.25	0.563756	0.560552	0.467733	0.468961		0.508385	0.512815	0.442566	0.446142		0.508467	0.512491	0.470222	0.469724
-1164.08	0.560259	0.560547	0.470265	0.468959		0.513221	0.512812	0.443075	0.446139		0.506107	0.512488	0.47209	0.469722
-1163.92	0.557793	0.560543	0.47175	0.468957		0.510538	0.51281	0.441657	0.446137		0.508206	0.512484	0.469311	0.469719
-1163.76	0.55846	0.560538	0.471151	0.468955		0.508131	0.512807	0.443925	0.446135		0.505317	0.512481	0.465695	0.469717
-1163.59	0.563773	0.560533	0.472173	0.468952		0.506724	0.512805	0.445261	0.446133		0.507761	0.512478	0.468087	0.469714
-1163.43	0.56468	0.560528	0.470719	0.46895		0.50974	0.512802	0.443342	0.44613		0.50617	0.512474	0.467689	0.469712
-1163.26	0.557124	0.560523	0.468949	0.468948		0.506124	0.512799	0.444876	0.446128		0.503018	0.512471	0.467358	0.46971
-1163.1	0.556914	0.560518	0.471169	0.468945		0.504862	0.512797	0.444261	0.446126		0.505062	0.512468	0.467266	0.469707
-1162.94	0.553078	0.560513	0.471286	0.468943		0.503197	0.512794	0.446338	0.446124		0.505366	0.512465	0.467807	0.469705
-1162.77	0.555998	0.560508	0.472472	0.468941		0.50302	0.512792	0.445945	0.446121		0.503627	0.512461	0.466137	0.469703
-1162.61	0.555685	0.560503	0.471626	0.468938		0.502177	0.512789	0.443966	0.446119		0.506824	0.512458	0.467696	0.4697
-1162.44	0.554708	0.560498	0.47221	0.468936		0.505551	0.512787	0.443859	0.446117		0.503797	0.512455	0.463897	0.469698
-1162.28	0.559651	0.560493	0.475183	0.468934		0.50325	0.512784	0.44346	0.446115		0.506069	0.512452	0.46641	0.469695
-1162.12	0.562642	0.560488	0.475097	0.468931		0.508471	0.512782	0.445887	0.446113		0.506005	0.512448	0.467636	0.469693
-1161.95	0.567221	0.560483	0.476488	0.468929		0.509814	0.512779	0.446049	0.44611		0.508333	0.512445	0.469367	0.469691
-1161.79	0.564636	0.560478	0.471544	0.468927		0.506529	0.512777	0.445048	0.446108		0.50767	0.512442	0.468755	0.469688
-1161.62	0.560616	0.560473	0.472115	0.468925		0.504681	0.512774	0.443868	0.446106		0.507523	0.512439	0.470622	0.469686
-1161.46	0.557354	0.560469	0.471903	0.468922		0.505829	0.512772	0.443735	0.446104		0.509523	0.512435	0.471341	0.469684
-1161.3	0.555301	0.560464	0.472664	0.46892		0.505296	0.512769	0.441262	0.446101		0.508526	0.512432	0.472179	0.469681
-1161.13	0.558648	0.560459	0.473623	0.468918		0.508627	0.512767	0.441798	0.446099		0.508824	0.512429	0.472868	0.469679
-1160.97	0.559873	0.560454	0.473721	0.468915		0.508147	0.512764	0.442557	0.446097		0.513601	0.512426	0.473736	0.469676
-1160.8	0.558568	0.560449	0.472002	0.468913		0.506252	0.512762	0.439623	0.446095		0.510251	0.512422	0.473014	0.469674
-1160.64	0.558293	0.560444	0.47081	0.468911		0.507421	0.512759	0.442224	0.446092		0.510147	0.512419	0.475623	0.469672
-1160.48	0.556438	0.560439	0.47152	0.468908		0.506818	0.512757	0.441815	0.44609		0.507064	0.512416	0.475147	0.469669
-1160.31	0.555378	0.560434	0.470317	0.468906		0.505808	0.512754	0.44332	0.446088		0.508249	0.512413	0.4756	0.469667
-1160.15	0.555936	0.560429	0.469737	0.468904		0.509856	0.512752	0.44521	0.446086		0.516353	0.512409	0.477149	0.469665
-1159.98	0.563956	0.560424	0.475768	0.468901		0.506928	0.512749	0.441063	0.446084		0.514948	0.512406	0.476384	0.469662
-1159.82	0.569178	0.560419	0.474459	0.468899		0.506059	0.512747	0.440769	0.446081		0.51889	0.512403	0.474853	0.46966
-1159.66	0.561714	0.560414	0.469299	0.468897		0.524136	0.512744	0.443797	0.446079		0.520937	0.5124	0.472017	0.469657
-1159.49	0.558472	0.560409	0.469919	0.468894		0.526967	0.512741	0.444697	0.446077		0.519323	0.512396	0.470721	0.469655
-1159.33	0.560581	0.560404	0.47295	0.468892		0.521251	0.512739	0.442549	0.446075		0.522008	0.512393	0.47072	0.469653
-1159.16	0.55512	0.560399	0.46902	0.46889		0.521903	0.512736	0.444776	0.446072		0.522472	0.51239	0.471445	0.46965
-1159	0.55001	0.560395	0.465763	0.468888		0.512698	0.512734	0.442061	0.44607		0.516651	0.512387	0.472138	0.469648
-1158.84	0.550775	0.56039	0.468838	0.468885		0.513734	0.512731	0.441557	0.446068		0.514221	0.512383	0.474723	0.469646
-1158.67	0.550044	0.560385	0.470671	0.468883		0.515663	0.512729	0.444955	0.446066		0.514596	0.51238	0.47532	0.469643
-1158.51	0.553389	0.56038	0.471593	0.468881		0.513306	0.512726	0.446204	0.446063		0.513492	0.512377	0.47619	0.469641
-1158.34	0.55528	0.560375	0.471899	0.468878		0.519583	0.512724	0.446836	0.446061		0.512381	0.512374	0.473965	0.469638
-1158.18	0.556317	0.56037	0.470711	0.468876		0.519721	0.512721	0.444753	0.446059		0.515034	0.51237	0.474773	0.469636
-1158.02	0.561193	0.560365	0.471993	0.468874		0.519481	0.512719	0.448977	0.446057		0.511628	0.512367	0.47428	0.469634
-1157.85	0.557104	0.56036	0.470212	0.468871		0.516802	0.512716	0.446587	0.446055		0.512824	0.512364	0.475354	0.469631
-1157.69	0.559621	0.560355	0.471657	0.468869		0.516713	0.512714	0.44793	0.446052		0.514368	0.51236	0.477709	0.469629
-1157.52	0.555868	0.56035	0.470016	0.468867		0.515396	0.512711	0.446693	0.44605		0.511369	0.512357	0.472208	0.469627
-1157.36	0.556118	0.560345	0.467316	0.468864		0.51024	0.512709	0.442503	0.446048		0.52592	0.512354	0.473286	0.469624
-1157.2	0.555318	0.56034	0.467897	0.468862		0.516023	0.512706	0.443527	0.446046		0.51814	0.512351	0.469241	0.469622
-1157.03	0.552744	0.560335	0.466271	0.46886		0.515594	0.512704	0.444609	0.446043		0.515217	0.512347	0.468915	0.469619
-1156.87	0.554102	0.56033	0.465785	0.468858		0.515331	0.512701	0.445895	0.446041		0.512004	0.512344	0.470342	0.469617
-1156.7	0.556093	0.560325	0.468157	0.468855		0.510194	0.512699	0.444145	0.446039		0.505922	0.512341	0.467801	0.469615
-1156.54	0.561339	0.560321	0.466772	0.468853		0.506713	0.512696	0.445632	0.446037		0.508889	0.512338	0.469698	0.469612
-1156.38	0.558287	0.560316	0.469655	0.468851		0.510658	0.512694	0.444314	0.446034		0.506094	0.512334	0.470475	0.46961
-1156.21	0.555862	0.560311	0.469496	0.468848		0.508104	0.512691	0.447304	0.446032		0.505217	0.512331	0.470457	0.469608
-1156.05	0.553647	0.560306	0.469425	0.468846		0.51055	0.512689	0.447656	0.44603		0.505904	0.512328	0.471197	0.469605
-1155.88	0.556367	0.560301	0.467278	0.468844		0.514151	0.512686	0.449338	0.446028		0.507015	0.512325	0.471789	0.469603
-1155.72	0.559647	0.560296	0.46848	0.468841		0.509738	0.512684	0.449217	0.446026		0.50725	0.512321	0.473909	0.469601
-1155.56	0.560246	0.560291	0.471372	0.468839		0.511187	0.512681	0.448387	0.446023		0.509713	0.512318	0.474845	0.469598
-1155.39	0.567125	0.560286	0.470831	0.468837		0.511488	0.512679	0.447555	0.446021		0.506192	0.512315	0.473099	0.469596
-1155.23	0.564409	0.560281	0.471894	0.468835		0.510324	0.512676	0.448244	0.446019		0.506148	0.512312	0.472091	0.469593
-1155.06	0.558775	0.560276	0.474008	0.468832		0.508296	0.512674	0.446577	0.446017		0.508709	0.512308	0.474683	0.469591
-1154.9	0.556031	0.560271	0.471057	0.46883		0.508858	0.512671	0.446583	0.446014		0.509031	0.512305	0.475439	0.469589
-1154.74	0.557007	0.560266	0.470131	0.468828		0.51043	0.512668	0.448435	0.446012		0.509918	0.512302	0.472916	0.469586
-1154.57	0.555224	0.560261	0.470713	0.468825		0.510961	0.512666	0.44963	0.44601		0.508152	0.512299	0.474368	0.469584
-1154.41	0.54721	0.560257	0.465659	0.468823		0.510513	0.512663	0.448823	0.446008		0.511297	0.512295	0.4739	0.469582
-1154.24	0.548768	0.560252	0.467384	0.468821		0.508197	0.512661	0.448655	0.446005		0.51077	0.512292	0.471925	0.469579
-1154.08	0.549707	0.560247	0.467227	0.468818		0.50469	0.512658	0.444533	0.446003		0.507788	0.512289	0.468401	0.469577
-1153.92	0.553336	0.560242	0.466004	0.468816		0.504672	0.512656	0.444898	0.446001		0.50843	0.512286	0.468175	0.469574
-1153.75	0.561736	0.560237	0.467404	0.468814		0.505351	0.512653	0.445447	0.445999		0.505581	0.512282	0.46883	0.469572
-1153.59	0.554137	0.560232	0.466402	0.468811		0.504626	0.512651	0.444044	0.445997		0.507206	0.512279	0.467076	0.46957
-1153.42	0.550508	0.560227	0.462672	0.468809		0.50528	0.512648	0.44452	0.445994		0.509763	0.512276	0.465637	0.469567
-1153.26	0.549758	0.560222	0.464655	0.468807		0.507717	0.512646	0.441593	0.445992		0.506658	0.512273	0.46722	0.469565
-1153.1	0.548779	0.560217	0.462849	0.468805		0.504494	0.512643	0.441008	0.44599		0.504989	0.512269	0.466945	0.469563
-1152.93	0.547721	0.560212	0.464727	0.468802		0.510953	0.512641	0.440644	0.445988		0.503635	0.512266	0.466793	0.46956
-1152.77	0.546745	0.560207	0.46577	0.4688		0.509415	0.512638	0.441283	0.445985		0.504631	0.512263	0.467369	0.469558
-1152.6	0.552182	0.560202	0.47028	0.468798		0.50831	0.512636	0.440355	0.445983		0.509133	0.51226	0.472695	0.469555
-1152.44	0.55238	0.560197	0.468107	0.468795		0.506516	0.512633	0.437346	0.445981		0.508163	0.512256	0.469845	0.469553
-1152.28	0.558778	0.560193	0.468945	0.468793		0.508308	0.512631	0.441171	0.445979		0.504648	0.512253	0.468521	0.469551
-1152.11	0.553847	0.560188	0.467002	0.468791		0.505662	0.512628	0.43835	0.445977		0.507035	0.51225	0.469341	0.469548
-1151.95	0.551194	0.560183	0.467442	0.468788		0.508227	0.512626	0.439383	0.445974		0.510576	0.512247	0.469752	0.469546
-1151.78	0.552531	0.560178	0.469692	0.468786		0.51032	0.512623	0.43971	0.445972		0.506608	0.512243	0.46998	0.469544
-1151.62	0.559132	0.560173	0.468041	0.468784		0.508162	0.512621	0.440252	0.44597		0.508091	0.51224	0.469841	0.469541
-1151.46	0.5592	0.560168	0.469507	0.468781		0.509148	0.512618	0.439241	0.445968		0.515539	0.512237	0.470398	0.469539
-1151.29	0.555653	0.560163	0.469126	0.468779		0.510304	0.512616	0.440315	0.445965		0.51414	0.512234	0.471747	0.469537
-1151.13	0.558862	0.560158	0.469218	0.468777		0.504814	0.512613	0.437865	0.445963		0.51543	0.51223	0.474971	0.469534
-1150.96	0.560382	0.560153	0.47003	0.468775		0.505966	0.512611	0.438751	0.445961		0.512905	0.512227	0.47583	0.469532
-1150.8	0.566511	0.560148	0.470965	0.468772		0.50524	0.512608	0.43925	0.445959		0.506373	0.512224	0.471124	0.469529
-1150.64	0.560393	0.560143	0.469812	0.46877		0.503652	0.512606	0.441064	0.445957		0.508929	0.512221	0.469317	0.469527
-1150.47	0.59321	0.560138	0.470518	0.468768		0.505463	0.512603	0.441516	0.445954		0.508087	0.512217	0.469107	0.469525
-1150.31	0.596046	0.560133	0.467704	0.468765		0.509258	0.512601	0.442084	0.445952		0.508032	0.512214	0.470367	0.469522
-1150.14	0.584817	0.560129	0.468527	0.468763		0.510638	0.512598	0.442639	0.44595		0.508551	0.512211	0.469475	0.46952
-1149.98	0.573019	0.560124	0.469215	0.468761		0.507527	0.512596	0.441516	0.445948		0.509964	0.512208	0.470144	0.469518
-1149.82	0.568205	0.560119	0.469348	0.468758		0.506702	0.512593	0.440699	0.445945		0.511503	0.512204	0.468731	0.469515
-1149.65	0.580678	0.560114	0.469875	0.468756		0.510513	0.512591	0.443905	0.445943		0.510777	0.512201	0.47011	0.469513
-1149.49	0.599064	0.560109	0.470041	0.468754		0.509974	0.512588	0.44083	0.445941		0.51256	0.512198	0.473153	0.46951
-1149.32	0.609072	0.560104	0.468478	0.468752		0.510502	0.512586	0.444567	0.445939		0.513585	0.512195	0.47436	0.469508
-1149.16	0.592888	0.560099	0.468437	0.468749		0.513381	0.512583	0.445598	0.445936		0.507328	0.512191	0.472688	0.469506
-1149	0.57525	0.560094	0.467214	0.468747		0.509805	0.512581	0.44227	0.445934		0.504779	0.512188	0.466618	0.469503
-1148.83	0.564542	0.560089	0.466973	0.468745		0.509267	0.512578	0.441878	0.445932		0.500308	0.512185	0.465505	0.469501
-1148.67	0.561742	0.560084	0.466468	0.468742		0.509408	0.512576	0.442266	0.44593		0.507031	0.512182	0.466192	0.469499
-1148.5	0.561387	0.560079	0.467352	0.46874		0.505763	0.512573	0.442812	0.445928		0.506924	0.512178	0.468846	0.469496
-1148.34	0.558692	0.560074	0.47001	0.468738		0.506275	0.512571	0.44219	0.445925		0.508251	0.512175	0.468828	0.469494
-1148.18	0.554439	0.56007	0.468171	0.468735		0.508918	0.512568	0.443726	0.445923		0.510031	0.512172	0.471735	0.469491
-1148.01	0.553629	0.560065	0.465466	0.468733		0.510076	0.512566	0.442847	0.445921		0.509806	0.512169	0.470442	0.469489
-1147.85	0.550886	0.56006	0.466472	0.468731		0.508848	0.512563	0.443475	0.445919		0.510985	0.512165	0.470562	0.469487
-1147.68	0.550476	0.560055	0.464877	0.468729		0.506178	0.512561	0.441496	0.445916		0.509054	0.512162	0.467987	0.469484
-1147.52	0.551114	0.56005	0.466704	0.468726		0.508222	0.512558	0.441771	0.445914		0.513973	0.512159	0.469756	0.469482
-1147.36	0.550114	0.560045	0.464115	0.468724		0.509164	0.512556	0.442454	0.445912		0.508764	0.512156	0.465538	0.46948
-1147.19	0.550656	0.56004	0.465621	0.468722		0.508479	0.512553	0.441812	0.44591		0.508323	0.512152	0.467588	0.469477
-1147.03	0.551056	0.560035	0.467405	0.468719		0.506059	0.512551	0.440696	0.445908		0.508364	0.512149	0.468895	0.469475
-1146.86	0.552182	0.56003	0.465166	0.468717		0.504897	0.512548	0.439401	0.445905		0.508193	0.512146	0.467031	0.469473
-1146.7	0.554413	0.560025	0.467285	0.468715		0.504043	0.512546	0.439883	0.445903		0.511748	0.512143	0.469589	0.46947
-1146.54	0.551342	0.56002	0.464505	0.468712		0.504426	0.512543	0.439929	0.445901		0.510221	0.51214	0.468364	0.469468
-1146.37	0.553751	0.560015	0.463118	0.46871		0.503147	0.512541	0.442857	0.445899		0.509776	0.512136	0.47076	0.469465
-1146.21	0.552232	0.560011	0.461114	0.468708		0.503583	0.512538	0.441404	0.445896		0.507522	0.512133	0.471505	0.469463
-1146.04	0.548188	0.560006	0.46023	0.468706		0.504982	0.512536	0.441381	0.445894		0.508406	0.51213	0.473817	0.469461
-1145.88	0.547818	0.560001	0.460384	0.468703		0.508546	0.512533	0.443802	0.445892		0.51253	0.512127	0.474498	0.469458
-1145.72	0.550011	0.559996	0.462685	0.468701		0.50625	0.512531	0.443307	0.44589		0.509926	0.512123	0.472131	0.469456
-1145.55	0.554098	0.559991	0.462846	0.468699		0.506159	0.512528	0.443968	0.445888		0.504544	0.51212	0.469654	0.469454
-1145.39	0.553562	0.559986	0.46098	0.468696		0.507913	0.512526	0.443347	0.445885		0.509736	0.512117	0.473378	0.469451
-1145.22	0.553708	0.559981	0.462246	0.468694		0.517301	0.512523	0.44394	0.445883		0.506831	0.512114	0.470413	0.469449
-1145.06	0.553526	0.559976	0.460413	0.468692		0.516518	0.512521	0.442974	0.445881		0.505788	0.51211	0.471748	0.469447
-1144.9	0.554501	0.559971	0.461495	0.468689		0.508832	0.512518	0.443363	0.445879		0.506558	0.512107	0.472427	0.469444
-1144.73	0.559737	0.559966	0.461617	0.468687		0.508229	0.512516	0.441518	0.445876		0.503091	0.512104	0.469872	0.469442
-1144.57	0.560618	0.559961	0.461774	0.468685		0.535006	0.512513	0.440674	0.445874		0.50482	0.512101	0.474903	0.469439
-1144.4	0.562327	0.559957	0.461521	0.468683		0.523006	0.512511	0.44071	0.445872		0.503569	0.512097	0.475448	0.469437
-1144.24	0.559474	0.559952	0.463181	0.46868		0.51444	0.512508	0.439109	0.44587		0.503689	0.512094	0.473077	0.469435
-1144.08	0.557374	0.559947	0.463488	0.468678		0.514349	0.512506	0.437752	0.445868		0.508839	0.512091	0.472859	0.469432
-1143.91	0.552341	0.559942	0.46358	0.468676		0.510942	0.512503	0.438053	0.445865		0.509788	0.512088	0.471946	0.46943
-1143.75	0.547045	0.559937	0.459911	0.468673		0.507942	0.512501	0.439386	0.445863		0.510323	0.512084	0.47264	0.469428
-1143.58	0.545232	0.559932	0.459607	0.468671		0.508206	0.512498	0.439511	0.445861		0.515934	0.512081	0.471105	0.469425
-1143.42	0.551339	0.559927	0.458289	0.468669		0.510506	0.512496	0.437879	0.445859		0.510538	0.512078	0.470713	0.469423
-1143.26	0.552547	0.559922	0.459042	0.468666		0.517538	0.512493	0.438931	0.445856		0.509114	0.512075	0.471216	0.469421
-1143.09	0.558312	0.559917	0.459144	0.468664		0.511915	0.512491	0.441279	0.445854		0.510593	0.512071	0.470411	0.469418
-1142.93	0.556678	0.559912	0.461727	0.468662		0.509682	0.512488	0.441808	0.445852		0.50968	0.512068	0.471899	0.469416
-1142.76	0.555357	0.559907	0.461296	0.46866		0.516903	0.512486	0.439046	0.44585		0.512856	0.512065	0.471836	0.469413
-1142.6	0.557058	0.559902	0.459681	0.468657		0.512872	0.512483	0.441205	0.445848		0.507752	0.512062	0.468248	0.469411
-1142.44	0.551644	0.559898	0.461256	0.468655		0.509283	0.512481	0.44218	0.445845		0.50576	0.512058	0.466737	0.469409
-1142.27	0.554563	0.559893	0.463955	0.468653		0.513562	0.512478	0.44339	0.445843		0.502115	0.512055	0.463073	0.469406
-1142.11	0.554481	0.559888	0.464366	0.46865		0.509798	0.512476	0.441472	0.445841		0.508481	0.512052	0.466057	0.469404
-1141.94	0.550312	0.559883	0.463834	0.468648		0.511089	0.512473	0.442562	0.445839		0.50628	0.512049	0.466278	0.469402
-1141.78	0.554421	0.559878	0.463383	0.468646		0.515827	0.512471	0.444803	0.445836		0.512155	0.512045	0.464742	0.469399
-1141.62	0.554534	0.559873	0.463806	0.468643		0.509251	0.512468	0.441565	0.445834		0.509143	0.512042	0.464558	0.469397
-1141.45	0.549491	0.559868	0.464297	0.468641		0.511835	0.512466	0.440099	0.445832		0.507828	0.512039	0.463173	0.469394
-1141.29	0.554682	0.559863	0.464705	0.468639		0.513583	0.512463	0.444152	0.44583		0.508897	0.512036	0.463571	0.469392
-1141.12	0.557488	0.559858	0.464015	0.468637		0.515075	0.512461	0.443255	0.445828		0.508889	0.512033	0.462111	0.46939
-1140.96	0.551885	0.559853	0.465486	0.468634		0.511588	0.512458	0.442252	0.445825		0.504501	0.512029	0.459925	0.469387
-1140.8	0.552583	0.559849	0.464432	0.468632		0.510155	0.512456	0.443808	0.445823		0.514546	0.512026	0.458961	0.469385
-1140.63	0.558087	0.559844	0.462964	0.46863		0.511312	0.512453	0.445662	0.445821		0.512083	0.512023	0.458868	0.469383
-1140.47	0.552999	0.559839	0.463554	0.468627		0.514598	0.512451	0.446445	0.445819		0.508898	0.51202	0.460127	0.46938
-1140.3	0.553765	0.559834	0.464349	0.468625		0.530348	0.512448	0.447016	0.445816		0.510019	0.512016	0.461551	0.469378
-1140.14	0.551854	0.559829	0.463926	0.468623		0.531731	0.512446	0.447565	0.445814		0.511974	0.512013	0.465833	0.469376
-1139.98	0.549481	0.559824	0.464258	0.46862		0.534603	0.512443	0.447526	0.445812		0.51529	0.51201	0.467004	0.469373
-1139.81	0.549493	0.559819	0.463085	0.468618		0.523172	0.512441	0.445886	0.44581		0.509794	0.512007	0.463753	0.469371
-1139.65	0.560656	0.559814	0.463746	0.468616		0.517582	0.512438	0.446859	0.445808		0.51053	0.512003	0.463964	0.469368
-1139.48	0.554405	0.559809	0.463763	0.468614		0.51469	0.512436	0.444932	0.445805		0.509897	0.512	0.465068	0.469366
-1139.32	0.55272	0.559804	0.464178	0.468611		0.511847	0.512433	0.446815	0.445803		0.505271	0.511997	0.462477	0.469364
-1139.16	0.554801	0.559799	0.462914	0.468609		0.510343	0.512431	0.445183	0.445801		0.508104	0.511994	0.463287	0.469361
-1138.99	0.556891	0.559795	0.462857	0.468607		0.510848	0.512428	0.443692	0.445799		0.511367	0.51199	0.46485	0.469359
-1138.83	0.555309	0.55979	0.465263	0.468604		0.506811	0.512426	0.44295	0.445797		0.509558	0.511987	0.465925	0.469357
-1138.66	0.557254	0.559785	0.462295	0.468602		0.506313	0.512423	0.440712	0.445794		0.512005	0.511984	0.466882	0.469354
-1138.5	0.555965	0.55978	0.464101	0.4686		0.506617	0.512421	0.440466	0.445792		0.510625	0.511981	0.466308	0.469352
-1138.34	0.556914	0.559775	0.465762	0.468598		0.507401	0.512418	0.440898	0.44579		0.510766	0.511977	0.466716	0.46935
-1138.17	0.559163	0.55977	0.467212	0.468595		0.50656	0.512416	0.441813	0.445788		0.510828	0.511974	0.469557	0.469347
-1138.01	0.553257	0.559765	0.465867	0.468593		0.507395	0.512413	0.441582	0.445785		0.518529	0.511971	0.470661	0.469345
-1137.84	0.550115	0.55976	0.464742	0.468591		0.509206	0.512411	0.442456	0.445783		0.519233	0.511968	0.471704	0.469342
-1137.68	0.551818	0.559755	0.468728	0.468588		0.50821	0.512408	0.442226	0.445781		0.518401	0.511964	0.472009	0.46934
-1137.52	0.552689	0.55975	0.467046	0.468586		0.509122	0.512406	0.440051	0.445779		0.523028	0.511961	0.477822	0.469338
-1137.35	0.555609	0.559746	0.467131	0.468584		0.513491	0.512403	0.438758	0.445777		0.517117	0.511958	0.475988	0.469335
-1137.19	0.560264	0.559741	0.469939	0.468581		0.515687	0.512401	0.439524	0.445774		0.525239	0.511955	0.474895	0.469333
-1137.02	0.554284	0.559736	0.469242	0.468579		0.512907	0.512398	0.438029	0.445772		0.518592	0.511952	0.475445	0.469331
-1136.86	0.554207	0.559731	0.470435	0.468577		0.510266	0.512396	0.43744	0.44577		0.520406	0.511948	0.475668	0.469328
-1136.7	0.555537	0.559726	0.46916	0.468575		0.50843	0.512393	0.436199	0.445768		0.516739	0.511945	0.472062	0.469326
-1136.53	0.554945	0.559721	0.468867	0.468572		0.511645	0.512391	0.438796	0.445765		0.513126	0.511942	0.473803	0.469324
-1136.37	0.5542	0.559716	0.468111	0.46857		0.510916	0.512388	0.438465	0.445763		0.52501	0.511939	0.477849	0.469321
-1136.2	0.558064	0.559711	0.467011	0.468568		0.511802	0.512386	0.440367	0.445761		0.517966	0.511935	0.478064	0.469319
-1136.04	0.566523	0.559706	0.46791	0.468565		0.514583	0.512383	0.438663	0.445759		0.518688	0.511932	0.480525	0.469317
-1135.88	0.559833	0.559701	0.467563	0.468563		0.516116	0.512381	0.440454	0.445757		0.512404	0.511929	0.47522	0.469314
-1135.71	0.556572	0.559697	0.466975	0.468561		0.515247	0.512378	0.442904	0.445754		0.517558	0.511926	0.477669	0.469312
-1135.55	0.565094	0.559692	0.466917	0.468559		0.524592	0.512376	0.443049	0.445752		0.522859	0.511922	0.479368	0.469309
-1135.38	0.588522	0.559687	0.467097	0.468556		0.533965	0.512373	0.441875	0.44575		0.518576	0.511919	0.476905	0.469307
-1135.22	0.572708	0.559682	0.465981	0.468554		0.528573	0.512371	0.443935	0.445748		0.513492	0.511916	0.477631	0.469305
-1135.06	0.570955	0.559677	0.468121	0.468552		0.526744	0.512368	0.441244	0.445746		0.513448	0.511913	0.479177	0.469302
-1134.89	0.580433	0.559672	0.468252	0.468549		0.519819	0.512366	0.440658	0.445743		0.510321	0.511909	0.477965	0.4693
-1134.73	0.569921	0.559667	0.469782	0.468547		0.518981	0.512363	0.440101	0.445741		0.516407	0.511906	0.478882	0.469298
-1134.56	0.562007	0.559662	0.468382	0.468545		0.522006	0.512361	0.440182	0.445739		0.511823	0.511903	0.479312	0.469295
-1134.4	0.55966	0.559657	0.467392	0.468542		0.518858	0.512358	0.441201	0.445737		0.513687	0.5119	0.478793	0.469293
-1134.24	0.560216	0.559652	0.467088	0.46854		0.514619	0.512356	0.44205	0.445734		0.506354	0.511897	0.475281	0.469291
-1134.07	0.555454	0.559648	0.468133	0.468538		0.513282	0.512353	0.442874	0.445732		0.511585	0.511893	0.475624	0.469288
-1133.91	0.558351	0.559643	0.468737	0.468536		0.512765	0.512351	0.444381	0.44573		0.509779	0.51189	0.477585	0.469286
-1133.74	0.556071	0.559638	0.47013	0.468533		0.513891	0.512349	0.446821	0.445728		0.50646	0.511887	0.474377	0.469283
-1133.58	0.556224	0.559633	0.470999	0.468531		0.516586	0.512346	0.447955	0.445726		0.505853	0.511884	0.474721	0.469281
-1133.42	0.560449	0.559628	0.468385	0.468529		0.514158	0.512344	0.448846	0.445723		0.511109	0.51188	0.476103	0.469279
-1133.25	0.564988	0.559623	0.471413	0.468526		0.512363	0.512341	0.448599	0.445721		0.508239	0.511877	0.47437	0.469276
-1133.09	0.565924	0.559618	0.472279	0.468524		0.508207	0.512339	0.447391	0.445719		0.5076	0.511874	0.472074	0.469274
-1132.92	0.567311	0.559613	0.47202	0.468522		0.511833	0.512336	0.446917	0.445717		0.506355	0.511871	0.471902	0.469272
-1132.76	0.565336	0.559608	0.472664	0.46852		0.512959	0.512334	0.449206	0.445714		0.5081	0.511867	0.472823	0.469269
-1132.6	0.559985	0.559603	0.47296	0.468517		0.50947	0.512331	0.448011	0.445712		0.513156	0.511864	0.478274	0.469267
-1132.43	0.55829	0.559599	0.469928	0.468515		0.505684	0.512329	0.443916	0.44571		0.509732	0.511861	0.474241	0.469265
-1132.27	0.55901	0.559594	0.471284	0.468513		0.507865	0.512326	0.443847	0.445708		0.515094	0.511858	0.471897	0.469262
-1132.1	0.555845	0.559589	0.470398	0.46851		0.512146	0.512324	0.447115	0.445706		0.50638	0.511855	0.466051	0.46926
-1131.94	0.556982	0.559584	0.471666	0.468508		0.509348	0.512321	0.444608	0.445703		0.503255	0.511851	0.465405	0.469257
-1131.78	0.55717	0.559579	0.468705	0.468506		0.50771	0.512319	0.442344	0.445701		0.501547	0.511848	0.46367	0.469255
-1131.61	0.556652	0.559574	0.469235	0.468503		0.509868	0.512316	0.442581	0.445699		0.503152	0.511845	0.465945	0.469253
-1131.45	0.556965	0.559569	0.47209	0.468501		0.509102	0.512314	0.441784	0.445697		0.507067	0.511842	0.469028	0.46925
-1131.28	0.559161	0.559564	0.47161	0.468499		0.509465	0.512311	0.441864	0.445695		0.508496	0.511838	0.469441	0.469248
-1131.12	0.553	0.559559	0.467711	0.468497		0.510824	0.512309	0.44289	0.445692		0.509797	0.511835	0.468321	0.469246
-1130.96	0.557599	0.559555	0.466348	0.468494		0.51124	0.512306	0.442939	0.44569		0.511395	0.511832	0.470129	0.469243
-1130.79	0.567616	0.55955	0.470191	0.468492		0.512555	0.512304	0.445717	0.445688		0.508103	0.511829	0.47047	0.469241
-1130.63	0.562351	0.559545	0.468597	0.46849		0.509096	0.512301	0.445625	0.445686		0.508962	0.511825	0.470902	0.469239
-1130.46	0.565684	0.55954	0.46991	0.468487		0.506007	0.512299	0.445591	0.445683		0.510122	0.511822	0.469046	0.469236
-1130.3	0.561164	0.559535	0.468211	0.468485		0.506656	0.512296	0.445408	0.445681		0.514474	0.511819	0.471168	0.469234
-1130.14	0.5611	0.55953	0.466492	0.468483		0.510277	0.512294	0.446915	0.445679		0.510386	0.511816	0.470892	0.469232
-1129.97	0.557416	0.559525	0.46671	0.468481		0.514688	0.512291	0.445631	0.445677		0.505479	0.511813	0.467844	0.469229
-1129.81	0.553242	0.55952	0.466334	0.468478		0.513785	0.512289	0.44476	0.445675		0.509046	0.511809	0.473309	0.469227
-1129.64	0.551379	0.559515	0.46305	0.468476		0.511807	0.512286	0.441544	0.445672		0.507733	0.511806	0.473007	0.469224
-1129.48	0.553459	0.559511	0.463425	0.468474		0.509287	0.512284	0.441046	0.44567		0.505086	0.511803	0.472694	0.469222
-1129.32	0.575458	0.559506	0.463675	0.468471		0.507848	0.512281	0.441685	0.445668		0.506393	0.5118	0.471518	0.46922
-1129.15	0.57324	0.559501	0.466268	0.468469		0.51048	0.512279	0.441711	0.445666		0.509885	0.511796	0.475084	0.469217
-1128.99	0.56579	0.559496	0.465362	0.468467		0.514244	0.512276	0.443777	0.445664		0.512409	0.511793	0.476612	0.469215
-1128.82	0.567427	0.559491	0.46598	0.468465		0.510414	0.512274	0.44137	0.445661		0.510339	0.51179	0.475903	0.469213
-1128.66	0.563029	0.559486	0.466599	0.468462		0.508283	0.512272	0.440423	0.445659		0.511312	0.511787	0.47524	0.46921
-1128.5	0.553632	0.559481	0.461289	0.46846		0.502993	0.512269	0.437398	0.445657		0.509259	0.511783	0.47678	0.469208
-1128.33	0.556767	0.559476	0.46237	0.468458		0.5002	0.512267	0.437489	0.445655		0.51259	0.51178	0.478166	0.469206
-1128.17	0.55323	0.559471	0.460881	0.468455		0.504843	0.512264	0.440479	0.445652		0.510644	0.511777	0.475655	0.469203
-1128	0.560092	0.559467	0.465001	0.468453		0.508665	0.512262	0.439675	0.44565		0.515824	0.511774	0.475612	0.469201
-1127.84	0.560599	0.559462	0.467847	0.468451		0.512517	0.512259	0.443349	0.445648		0.521029	0.511771	0.474745	0.469199
-1127.68	0.559575	0.559457	0.465095	0.468449		0.556636	0.512257	0.444064	0.445646		0.516352	0.511767	0.474519	0.469196
-1127.51	0.556289	0.559452	0.465594	0.468446		0.544774	0.512254	0.443726	0.445644		0.513528	0.511764	0.472335	0.469194
-1127.35	0.553636	0.559447	0.462943	0.468444		0.533142	0.512252	0.4437	0.445641		0.513694	0.511761	0.4734	0.469191
-1127.18	0.561456	0.559442	0.46412	0.468442		0.526241	0.512249	0.443532	0.445639		0.513768	0.511758	0.473774	0.469189
-1127.02	0.562013	0.559437	0.462009	0.468439		0.517652	0.512247	0.441602	0.445637		0.511873	0.511754	0.473496	0.469187
-1126.86	0.564994	0.559432	0.458549	0.468437		0.511344	0.512244	0.440349	0.445635		0.51879	0.511751	0.473169	0.469184
-1126.69	0.585361	0.559427	0.459398	0.468435		0.515375	0.512242	0.443689	0.445633		0.524386	0.511748	0.474451	0.469182
-1126.53	0.598701	0.559423	0.460835	0.468432		0.514389	0.512239	0.442191	0.44563		0.522093	0.511745	0.475324	0.46918
-1126.36	0.587677	0.559418	0.461165	0.46843		0.516617	0.512237	0.446197	0.445628		0.51363	0.511741	0.469931	0.469177
-1126.2	0.580724	0.559413	0.459593	0.468428		0.516429	0.512234	0.446473	0.445626		0.509348	0.511738	0.471045	0.469175
-1126.04	0.57549	0.559408	0.461932	0.468426		0.52473	0.512232	0.448466	0.445624		0.511369	0.511735	0.473267	0.469173
-1125.87	0.568148	0.559403	0.460001	0.468423		0.520122	0.512229	0.448885	0.445622		0.507865	0.511732	0.474644	0.46917
-1125.71	0.587587	0.559398	0.46517	0.468421		0.514872	0.512227	0.448697	0.445619		0.509564	0.511729	0.472391	0.469168
-1125.54	0.58978	0.559393	0.463529	0.468419		0.513511	0.512224	0.449113	0.445617		0.508817	0.511725	0.472135	0.469166
-1125.38	0.57738	0.559388	0.462094	0.468416		0.515366	0.512222	0.44923	0.445615		0.512745	0.511722	0.474673	0.469163
-1125.22	0.562357	0.559383	0.456657	0.468414		0.517164	0.512219	0.448192	0.445613		0.514614	0.511719	0.477748	0.469161
-1125.05	0.563939	0.559379	0.465071	0.468412		0.526491	0.512217	0.449635	0.44561		0.513321	0.511716	0.476407	0.469158
-1124.89	0.561413	0.559374	0.465766	0.46841		0.519643	0.512215	0.449726	0.445608		0.509397	0.511712	0.471594	0.469156
-1124.72	0.557788	0.559369	0.462578	0.468407		0.517077	0.512212	0.450604	0.445606		0.511635	0.511709	0.476798	0.469154
-1124.56	0.559962	0.559364	0.461627	0.468405		0.515338	0.51221	0.450276	0.445604		0.512213	0.511706	0.478076	0.469151
-1124.4	0.566277	0.559359	0.460285	0.468403		0.514036	0.512207	0.449989	0.445602		0.514805	0.511703	0.478447	0.469149
-1124.23	0.55813	0.559354	0.45483	0.4684		0.512802	0.512205	0.448877	0.445599		0.510153	0.5117	0.471602	0.469147
-1124.07	0.553722	0.559349	0.452301	0.468398		0.511412	0.512202	0.448408	0.445597		0.521096	0.511696	0.47628	0.469144
-1123.9	0.548098	0.559344	0.452408	0.468396		0.509786	0.5122	0.446578	0.445595		0.516859	0.511693	0.472716	0.469142
-1123.74	0.555513	0.55934	0.45382	0.468394		0.509848	0.512197	0.447859	0.445593		0.519738	0.51169	0.473266	0.46914
-1123.58	0.558448	0.559335	0.4575	0.468391		0.510678	0.512195	0.448809	0.445591		0.514287	0.511687	0.470988	0.469137
-1123.41	0.554134	0.55933	0.454986	0.468389		0.510843	0.512192	0.447735	0.445588		0.517691	0.511683	0.4716	0.469135
-1123.25	0.547778	0.559325	0.452596	0.468387		0.507201	0.51219	0.446323	0.445586		0.513016	0.51168	0.47115	0.469133
-1123.08	0.555379	0.55932	0.456312	0.468384		0.510965	0.512187	0.447048	0.445584		0.510007	0.511677	0.469629	0.46913
-1122.92	0.549242	0.559315	0.458163	0.468382		0.509205	0.512185	0.444685	0.445582		0.509102	0.511674	0.472699	0.469128
-1122.76	0.54992	0.55931	0.45724	0.46838		0.507769	0.512182	0.443172	0.44558		0.503718	0.51167	0.467135	0.469125
-1122.59	0.544421	0.559305	0.451973	0.468378		0.50972	0.51218	0.444071	0.445577		0.502356	0.511667	0.470014	0.469123
-1122.43	0.551907	0.5593	0.455925	0.468375		0.508413	0.512177	0.441034	0.445575		0.508004	0.511664	0.472555	0.469121
-1122.26	0.554358	0.559296	0.456083	0.468373		0.509201	0.512175	0.441402	0.445573		0.515959	0.511661	0.471074	0.469118
-1122.1	0.551404	0.559291	0.457814	0.468371		0.507961	0.512172	0.439935	0.445571		0.512253	0.511658	0.471491	0.469116
-1121.94	0.546984	0.559286	0.457904	0.468368		0.50549	0.51217	0.437943	0.445568		0.511983	0.511654	0.473097	0.469114
-1121.77	0.551713	0.559281	0.455864	0.468366		0.504305	0.512168	0.437189	0.445566		0.513056	0.511651	0.476515	0.469111
-1121.61	0.555908	0.559276	0.457958	0.468364		0.531322	0.512165	0.436561	0.445564		0.515651	0.511648	0.47663	0.469109
-1121.44	0.570979	0.559271	0.457101	0.468362		0.518358	0.512163	0.435875	0.445562		0.51648	0.511645	0.475056	0.469107
-1121.28	0.577659	0.559266	0.459106	0.468359		0.512294	0.51216	0.435147	0.44556		0.512873	0.511641	0.473341	0.469104
-1121.12	0.584644	0.559261	0.458643	0.468357		0.511343	0.512158	0.434153	0.445557		0.509219	0.511638	0.474432	0.469102
-1120.95	0.585166	0.559257	0.45899	0.468355		0.509493	0.512155	0.433616	0.445555		0.508281	0.511635	0.475181	0.4691
-1120.79	0.568612	0.559252	0.455145	0.468352		0.507859	0.512153	0.435977	0.445553		0.50995	0.511632	0.47605	0.469097
-1120.62	0.560034	0.559247	0.454722	0.46835		0.508812	0.51215	0.435815	0.445551		0.521829	0.511629	0.474508	0.469095
-1120.46	0.55406	0.559242	0.456922	0.468348		0.509499	0.512148	0.436945	0.445549		0.532145	0.511625	0.47448	0.469093
-1120.3	0.553389	0.559237	0.456546	0.468346		0.506119	0.512145	0.436431	0.445546		0.526426	0.511622	0.473002	0.46909
-1120.13	0.556181	0.559232	0.455771	0.468343		0.510007	0.512143	0.439631	0.445544		0.519715	0.511619	0.475222	0.469088
-1119.97	0.561991	0.559227	0.454762	0.468341		0.508698	0.51214	0.440323	0.445542		0.510752	0.511616	0.469924	0.469085
-1119.8	0.558236	0.559222	0.454961	0.468339		0.507119	0.512138	0.440043	0.44554		0.507875	0.511612	0.467549	0.469083
-1119.64	0.552601	0.559218	0.455587	0.468336		0.506537	0.512135	0.442427	0.445538		0.508055	0.511609	0.470119	0.469081
-1119.48	0.547014	0.559213	0.452771	0.468334		0.510255	0.512133	0.443613	0.445535		0.517317	0.511606	0.473069	0.469078
-1119.31	0.548922	0.559208	0.454071	0.468332		0.509255	0.51213	0.445233	0.445533		0.514604	0.511603	0.471636	0.469076
-1119.15	0.554472	0.559203	0.45442	0.46833		0.508502	0.512128	0.445785	0.445531		0.509294	0.5116	0.470119	0.469074
-1118.98	0.552864	0.559198	0.451138	0.468327		0.506819	0.512126	0.443308	0.445529		0.512174	0.511596	0.470835	0.469071
-1118.82	0.552053	0.559193	0.451105	0.468325		0.560684	0.512123	0.444286	0.445527		0.511698	0.511593	0.472739	0.469069
-1118.66	0.555801	0.559188	0.451497	0.468323		0.557234	0.512121	0.445966	0.445524		0.511292	0.51159	0.472248	0.469067
-1118.49	0.557918	0.559183	0.455079	0.46832		0.54569	0.512118	0.44591	0.445522		0.515192	0.511587	0.471063	0.469064
-1118.33	0.549436	0.559179	0.453881	0.468318		0.531268	0.512116	0.445048	0.44552		0.512961	0.511583	0.471989	0.469062
-1118.16	0.542297	0.559174	0.451271	0.468316		0.521117	0.512113	0.444755	0.445518		0.510492	0.51158	0.471768	0.46906
-1118	0.54405	0.559169	0.452772	0.468314		0.51938	0.512111	0.446106	0.445516		0.506683	0.511577	0.469493	0.469057
-1117.84	0.543601	0.559164	0.455118	0.468311		0.520091	0.512108	0.44758	0.445513		0.507306	0.511574	0.469883	0.469055
-1117.67	0.542634	0.559159	0.453872	0.468309		0.525167	0.512106	0.448588	0.445511		0.506861	0.511571	0.471597	0.469053
-1117.51	0.542039	0.559154	0.452368	0.468307		0.526689	0.512103	0.448539	0.445509		0.508054	0.511567	0.471255	0.46905
-1117.34	0.550515	0.559149	0.452048	0.468304		0.519857	0.512101	0.449513	0.445507		0.508774	0.511564	0.471867	0.469048
-1117.18	0.555703	0.559144	0.453692	0.468302		0.518887	0.512098	0.451179	0.445504		0.50971	0.511561	0.470906	0.469045
-1117.02	0.548695	0.55914	0.455797	0.4683		0.513343	0.512096	0.448416	0.445502		0.51105	0.511558	0.471773	0.469043
-1116.85	0.544115	0.559135	0.451167	0.468298		0.518453	0.512093	0.451235	0.4455		0.511075	0.511555	0.469764	0.469041
-1116.69	0.543482	0.55913	0.452919	0.468295		0.539943	0.512091	0.451162	0.445498		0.510177	0.511551	0.470394	0.469038
-1116.52	0.546053	0.559125	0.455574	0.468293		0.537431	0.512089	0.452883	0.445496		0.508423	0.511548	0.470355	0.469036
-1116.36	0.546143	0.55912	0.45679	0.468291		0.603632	0.512086	0.451236	0.445493		0.510152	0.511545	0.471101	0.469034
-1116.2	0.548038	0.559115	0.45702	0.468289		0.593168	0.512084	0.453441	0.445491		0.51024	0.511542	0.471471	0.469031
-1116.03	0.545332	0.55911	0.456282	0.468286		0.573151	0.512081	0.450453	0.445489		0.506403	0.511538	0.471689	0.469029
-1115.87	0.551556	0.559105	0.460707	0.468284		0.55491	0.512079	0.447357	0.445487		0.504982	0.511535	0.468308	0.469027
-1115.7	0.550182	0.559101	0.462508	0.468282		0.548594	0.512076	0.448855	0.445485		0.504017	0.511532	0.466743	0.469024
-1115.54	0.553064	0.559096	0.465063	0.468279		0.53611	0.512074	0.445455	0.445482		0.503937	0.511529	0.466352	0.469022
-1115.38	0.551202	0.559091	0.463623	0.468277		0.532223	0.512071	0.444975	0.44548		0.511096	0.511526	0.470535	0.46902
-1115.21	0.548816	0.559086	0.461844	0.468275		0.53276	0.512069	0.445382	0.445478		0.515926	0.511522	0.468128	0.469017
-1115.05	0.550396	0.559081	0.459756	0.468273		0.541194	0.512066	0.446679	0.445476		0.510104	0.511519	0.468147	0.469015
-1114.88	0.547157	0.559076	0.459096	0.46827		0.544068	0.512064	0.44602	0.445474		0.511333	0.511516	0.470643	0.469013
-1114.72	0.549364	0.559071	0.462432	0.468268		0.534289	0.512061	0.448502	0.445471		0.512056	0.511513	0.470891	0.46901
-1114.56	0.555509	0.559066	0.462277	0.468266		0.53013	0.512059	0.450823	0.445469		0.510913	0.511509	0.468446	0.469008
-1114.39	0.557889	0.559062	0.465732	0.468263		0.525816	0.512057	0.446293	0.445467		0.520445	0.511506	0.470002	0.469006
-1114.23	0.562999	0.559057	0.464908	0.468261		0.522396	0.512054	0.448348	0.445465		0.515722	0.511503	0.465181	0.469003
-1114.06	0.559184	0.559052	0.467442	0.468259		0.521242	0.512052	0.450394	0.445463		0.513774	0.5115	0.470059	0.469001
-1113.9	0.554383	0.559047	0.46651	0.468257		0.519722	0.512049	0.451573	0.44546		0.510747	0.511497	0.470839	0.468998
-1113.74	0.552991	0.559042	0.466547	0.468254		0.517142	0.512047	0.451095	0.445458		0.511503	0.511493	0.473235	0.468996
-1113.57	0.55996	0.559037	0.465983	0.468252		0.517168	0.512044	0.452428	0.445456		0.511936	0.51149	0.473918	0.468994
-1113.41	0.555328	0.559032	0.466439	0.46825		0.518124	0.512042	0.451746	0.445454		0.510348	0.511487	0.470863	0.468991
-1113.24	0.563438	0.559027	0.468456	0.468247		0.520963	0.512039	0.451047	0.445452		0.509439	0.511484	0.470339	0.468989
-1113.08	0.553997	0.559023	0.466894	0.468245		0.523298	0.512037	0.450125	0.445449		0.513054	0.511481	0.474536	0.468987
-1112.92	0.552773	0.559018	0.468483	0.468243		0.520091	0.512034	0.450142	0.445447		0.511523	0.511477	0.475186	0.468984
-1112.75	0.553759	0.559013	0.469873	0.468241		0.526267	0.512032	0.450448	0.445445		0.511917	0.511474	0.47466	0.468982
-1112.59	0.552493	0.559008	0.467874	0.468238		0.520844	0.512029	0.448436	0.445443		0.509691	0.511471	0.473845	0.46898
-1112.42	0.549502	0.559003	0.469554	0.468236		0.527666	0.512027	0.44711	0.445441		0.511558	0.511468	0.473425	0.468977
-1112.26	0.549945	0.558998	0.469587	0.468234		0.529109	0.512025	0.447705	0.445438		0.50538	0.511464	0.468474	0.468975
-1112.1	0.551855	0.558993	0.471815	0.468231		0.522431	0.512022	0.446593	0.445436		0.504786	0.511461	0.466427	0.468973
-1111.93	0.548669	0.558989	0.469981	0.468229		0.521179	0.51202	0.448075	0.445434		0.506738	0.511458	0.469103	0.46897
-1111.77	0.558586	0.558984	0.471597	0.468227		0.51834	0.512017	0.445427	0.445432		0.511015	0.511455	0.469914	0.468968
-1111.6	0.560188	0.558979	0.470671	0.468225		0.510134	0.512015	0.442983	0.44543		0.510612	0.511452	0.467326	0.468966
-1111.44	0.556615	0.558974	0.473208	0.468222		0.530441	0.512012	0.444726	0.445427		0.511917	0.511448	0.465163	0.468963
-1111.28	0.553451	0.558969	0.474568	0.46822		0.53121	0.51201	0.445469	0.445425		0.518638	0.511445	0.46528	0.468961
-1111.11	0.555791	0.558964	0.475897	0.468218		0.523085	0.512007	0.445797	0.445423		0.516385	0.511442	0.46836	0.468959
-1110.95	0.563108	0.558959	0.478919	0.468216		0.519371	0.512005	0.445943	0.445421		0.511337	0.511439	0.466759	0.468956
-1110.78	0.568061	0.558954	0.475731	0.468213		0.514941	0.512002	0.443942	0.445419		0.513001	0.511436	0.466718	0.468954
-1110.62	0.569317	0.55895	0.475771	0.468211		0.514215	0.512	0.443521	0.445416		0.517292	0.511432	0.464541	0.468951
-1110.46	0.562187	0.558945	0.472798	0.468209		0.514492	0.511997	0.446954	0.445414		0.513808	0.511429	0.46717	0.468949
-1110.29	0.558145	0.55894	0.471791	0.468206		0.513013	0.511995	0.447036	0.445412		0.511149	0.511426	0.466406	0.468947
-1110.13	0.550587	0.558935	0.466714	0.468204		0.511832	0.511993	0.445368	0.44541		0.508253	0.511423	0.465248	0.468944
-1109.96	0.550209	0.55893	0.465839	0.468202		0.508877	0.51199	0.442396	0.445408		0.509699	0.511419	0.467192	0.468942
-1109.8	0.549555	0.558925	0.466742	0.4682		0.510085	0.511988	0.443316	0.445405		0.509434	0.511416	0.468071	0.46894
-1109.64	0.547671	0.55892	0.467056	0.468197		0.524478	0.511985	0.446914	0.445403		0.505196	0.511413	0.466057	0.468937
-1109.47	0.55028	0.558916	0.468825	0.468195		0.520442	0.511983	0.448732	0.445401		0.507841	0.51141	0.469513	0.468935
-1109.31	0.567604	0.558911	0.470829	0.468193		0.536957	0.51198	0.448189	0.445399		0.511659	0.511407	0.469284	0.468933
-1109.14	0.564777	0.558906	0.473437	0.46819		0.527048	0.511978	0.447366	0.445397		0.509889	0.511403	0.470808	0.46893
-1108.98	0.573602	0.558901	0.473006	0.468188		0.520475	0.511975	0.445828	0.445394		0.510754	0.5114	0.46981	0.468928
-1108.82	0.571427	0.558896	0.473679	0.468186		0.52918	0.511973	0.448088	0.445392		0.514425	0.511397	0.470328	0.468926
-1108.65	0.568265	0.558891	0.472012	0.468184		0.519395	0.51197	0.444798	0.44539		0.510358	0.511394	0.471276	0.468923
-1108.49	0.564878	0.558886	0.473386	0.468181		0.517023	0.511968	0.448	0.445388		0.513086	0.511391	0.470816	0.468921
-1108.32	0.562143	0.558882	0.473176	0.468179		0.517226	0.511966	0.448824	0.445386		0.513864	0.511387	0.470008	0.468919
-1108.16	0.558087	0.558877	0.472622	0.468177		0.510384	0.511963	0.446733	0.445383		0.519562	0.511384	0.46638	0.468916
-1108	0.555212	0.558872	0.471532	0.468175		0.511379	0.511961	0.447866	0.445381		0.514495	0.511381	0.468823	0.468914
-1107.83	0.554168	0.558867	0.471139	0.468172		0.514744	0.511958	0.449644	0.445379		0.511038	0.511378	0.468966	0.468912
-1107.67	0.557472	0.558862	0.476097	0.46817		0.510642	0.511956	0.446154	0.445377		0.506224	0.511374	0.466754	0.468909
-1107.5	0.559805	0.558857	0.476142	0.468168		0.515794	0.511953	0.447314	0.445375		0.506027	0.511371	0.465961	0.468907
-1107.34	0.558664	0.558852	0.476845	0.468165		0.516758	0.511951	0.450745	0.445372		0.509565	0.511368	0.465574	0.468905
-1107.18	0.559637	0.558848	0.475154	0.468163		0.51562	0.511948	0.448856	0.44537		0.505597	0.511365	0.467393	0.468902
-1107.01	0.552499	0.558843	0.471026	0.468161		0.512342	0.511946	0.445351	0.445368		0.509359	0.511362	0.465731	0.4689
-1106.85	0.552055	0.558838	0.469965	0.468159		0.525763	0.511943	0.447691	0.445366		0.50841	0.511358	0.46452	0.468897
-1106.68	0.555481	0.558833	0.470605	0.468156		0.518877	0.511941	0.448371	0.445364		0.507162	0.511355	0.467907	0.468895
-1106.52	0.557121	0.558828	0.467292	0.468154		0.520224	0.511939	0.448986	0.445361		0.507323	0.511352	0.466199	0.468893
-1106.36	0.559241	0.558823	0.469674	0.468152		0.51864	0.511936	0.446552	0.445359		0.51166	0.511349	0.467741	0.46889
-1106.19	0.557125	0.558818	0.469607	0.468149		0.518818	0.511934	0.448525	0.445357		0.511147	0.511346	0.466705	0.468888
-1106.03	0.557479	0.558814	0.469134	0.468147		0.518036	0.511931	0.447833	0.445355		0.511696	0.511342	0.467101	0.468886
-1105.86	0.565633	0.558809	0.471499	0.468145		0.514817	0.511929	0.44608	0.445353		0.508245	0.511339	0.467477	0.468883
-1105.7	0.559333	0.558804	0.471054	0.468143		0.512977	0.511926	0.447749	0.44535		0.502832	0.511336	0.46253	0.468881
-1105.54	0.556845	0.558799	0.474773	0.46814		0.513635	0.511924	0.449128	0.445348		0.505249	0.511333	0.464275	0.468879
-1105.37	0.556664	0.558794	0.473551	0.468138		0.516674	0.511921	0.448073	0.445346		0.507683	0.51133	0.46556	0.468876
-1105.21	0.555376	0.558789	0.475199	0.468136		0.516149	0.511919	0.448757	0.445344		0.508999	0.511326	0.463909	0.468874
-1105.04	0.558206	0.558784	0.473631	0.468134		0.517348	0.511917	0.449658	0.445342		0.509488	0.511323	0.466532	0.468872
-1104.88	0.559651	0.55878	0.474618	0.468131		0.517513	0.511914	0.447858	0.445339		0.505177	0.51132	0.465056	0.468869
-1104.72	0.559455	0.558775	0.474773	0.468129		0.52035	0.511912	0.450105	0.445337		0.507912	0.511317	0.46514	0.468867
-1104.55	0.558871	0.55877	0.47381	0.468127		0.517296	0.511909	0.448948	0.445335		0.507023	0.511313	0.465643	0.468865
-1104.39	0.559993	0.558765	0.47526	0.468124		0.516055	0.511907	0.448104	0.445333		0.504186	0.51131	0.465591	0.468862
-1104.22	0.560121	0.55876	0.475183	0.468122		0.518325	0.511904	0.448008	0.445331		0.504959	0.511307	0.4672	0.46886
-1104.06	0.563081	0.558755	0.47501	0.46812		0.54638	0.511902	0.447359	0.445328		0.506142	0.511304	0.463433	0.468858
-1103.9	0.557228	0.55875	0.473244	0.468118		0.533366	0.511899	0.44761	0.445326		0.510643	0.511301	0.464559	0.468855
-1103.73	0.550066	0.558746	0.471473	0.468115		0.524145	0.511897	0.448785	0.445324		0.513609	0.511297	0.463021	0.468853
-1103.57	0.550465	0.558741	0.468963	0.468113		0.525127	0.511894	0.445286	0.445322		0.513004	0.511294	0.466381	0.468851
-1103.4	0.552593	0.558736	0.468692	0.468111		0.517532	0.511892	0.445174	0.44532		0.508072	0.511291	0.464887	0.468848
-1103.24	0.5522	0.558731	0.468998	0.468109		0.518663	0.51189	0.447221	0.445317		0.506779	0.511288	0.464927	0.468846
-1103.08	0.552827	0.558726	0.471617	0.468106		0.522298	0.511887	0.448259	0.445315		0.506975	0.511285	0.465045	0.468844
-1102.91	0.552303	0.558721	0.471483	0.468104		0.516775	0.511885	0.44902	0.445313		0.506549	0.511281	0.468537	0.468841
-1102.75	0.551862	0.558716	0.471947	0.468102		0.516965	0.511882	0.450116	0.445311		0.506163	0.511278	0.468494	0.468839
-1102.58	0.55055	0.558712	0.470789	0.468099		0.51369	0.51188	0.447706	0.445309		0.507907	0.511275	0.468119	0.468836
-1102.42	0.55019	0.558707	0.470002	0.468097		0.516012	0.511877	0.447419	0.445306		0.504606	0.511272	0.466904	0.468834
-1102.26	0.547061	0.558702	0.46846	0.468095		0.521613	0.511875	0.448431	0.445304		0.508667	0.511269	0.467355	0.468832
-1102.09	0.558883	0.558697	0.472672	0.468093		0.520229	0.511872	0.449302	0.445302		0.504256	0.511265	0.465456	0.468829
-1101.93	0.556831	0.558692	0.472282	0.46809		0.516753	0.51187	0.449711	0.4453		0.504226	0.511262	0.467185	0.468827
-1101.76	0.55809	0.558687	0.471479	0.468088		0.518927	0.511868	0.451213	0.445298		0.507024	0.511259	0.468669	0.468825
-1101.6	0.568715	0.558682	0.472842	0.468086		0.522281	0.511865	0.448573	0.445295		0.506248	0.511256	0.468584	0.468822
-1101.44	0.570957	0.558678	0.473888	0.468084		0.519914	0.511863	0.448165	0.445293		0.5078	0.511253	0.468942	0.46882
-1101.27	0.563137	0.558673	0.472025	0.468081		0.543295	0.51186	0.446441	0.445291		0.52148	0.511249	0.470312	0.468818
-1101.11	0.555187	0.558668	0.468367	0.468079		0.526608	0.511858	0.443944	0.445289		0.517598	0.511246	0.471569	0.468815
-1100.94	0.54926	0.558663	0.469188	0.468077		0.517012	0.511855	0.441785	0.445287		0.51154	0.511243	0.466388	0.468813
-1100.78	0.548192	0.558658	0.468559	0.468074		0.52077	0.511853	0.444735	0.445284		0.510016	0.51124	0.46895	0.468811
-1100.62	0.54661	0.558653	0.462723	0.468072		0.518859	0.51185	0.444698	0.445282		0.511492	0.511237	0.467696	0.468808
-1100.45	0.543066	0.558648	0.459729	0.46807		0.525373	0.511848	0.443835	0.44528		0.509158	0.511233	0.466927	0.468806
-1100.29	0.542211	0.558644	0.458728	0.468068		0.522154	0.511846	0.444882	0.445278		0.508702	0.51123	0.466103	0.468804
-1100.12	0.54235	0.558639	0.455736	0.468065		0.543078	0.511843	0.444522	0.445276		0.508333	0.511227	0.468184	0.468801
-1099.96	0.546703	0.558634	0.455421	0.468063		0.535123	0.511841	0.447858	0.445273		0.509515	0.511224	0.4675	0.468799
-1099.8	0.547146	0.558629	0.454701	0.468061		0.526542	0.511838	0.446875	0.445271		0.503217	0.51122	0.463208	0.468797
-1099.63	0.54836	0.558624	0.457992	0.468059		0.51814	0.511836	0.441601	0.445269		0.501027	0.511217	0.46279	0.468794
-1099.47	0.551204	0.558619	0.458629	0.468056		0.514881	0.511833	0.442895	0.445267		0.505899	0.511214	0.465689	0.468792
-1099.3	0.549033	0.558615	0.460644	0.468054		0.518067	0.511831	0.444621	0.445265		0.501493	0.511211	0.464814	0.46879
-1099.14	0.550846	0.55861	0.460902	0.468052		0.520747	0.511828	0.448761	0.445262		0.508792	0.511208	0.469274	0.468787
-1098.98	0.552492	0.558605	0.462211	0.468049		0.519347	0.511826	0.443392	0.44526		0.505483	0.511204	0.467566	0.468785
-1098.81	0.555107	0.5586	0.46428	0.468047		0.513083	0.511824	0.440755	0.445258		0.502102	0.511201	0.465232	0.468783
-1098.65	0.555132	0.558595	0.466699	0.468045		0.514522	0.511821	0.444196	0.445256		0.504156	0.511198	0.468498	0.46878
-1098.48	0.55745	0.55859	0.468725	0.468043		0.528315	0.511819	0.445701	0.445254		0.504715	0.511195	0.469249	0.468778
-1098.32	0.551838	0.558585	0.468806	0.46804		0.535894	0.511816	0.444019	0.445251		0.506017	0.511192	0.47048	0.468776
-1098.16	0.558814	0.558581	0.47125	0.468038		0.526481	0.511814	0.446013	0.445249		0.507491	0.511188	0.467117	0.468773
-1097.99	0.560617	0.558576	0.471023	0.468036		0.521015	0.511811	0.442472	0.445247		0.507669	0.511185	0.468061	0.468771
-1097.83	0.558877	0.558571	0.471367	0.468034		0.517696	0.511809	0.44291	0.445245		0.507704	0.511182	0.46665	0.468769
-1097.66	0.556941	0.558566	0.472841	0.468031		0.514877	0.511806	0.443509	0.445243		0.506914	0.511179	0.465876	0.468766
-1097.5	0.555683	0.558561	0.470171	0.468029		0.510899	0.511804	0.441965	0.44524		0.501289	0.511176	0.463579	0.468764
-1097.34	0.551428	0.558556	0.471727	0.468027		0.509351	0.511802	0.441998	0.445238		0.498437	0.511172	0.462359	0.468762
-1097.17	0.552376	0.558552	0.470175	0.468024		0.508396	0.511799	0.443063	0.445236		0.498312	0.511169	0.461361	0.468759
-1097.01	0.553329	0.558547	0.472096	0.468022		0.510132	0.511797	0.443385	0.445234		0.501535	0.511166	0.464155	0.468757
-1096.84	0.550665	0.558542	0.473482	0.46802		0.513981	0.511794	0.446246	0.445232		0.504982	0.511163	0.466449	0.468754
-1096.68	0.553246	0.558537	0.477088	0.468018		0.511291	0.511792	0.446395	0.44523		0.510494	0.51116	0.471002	0.468752
-1096.52	0.551557	0.558532	0.475227	0.468015		0.510614	0.511789	0.443427	0.445227		0.513891	0.511156	0.472428	0.46875
-1096.35	0.549369	0.558527	0.474424	0.468013		0.509759	0.511787	0.442397	0.445225		0.5092	0.511153	0.470193	0.468747
-1096.19	0.5499	0.558522	0.476555	0.468011		0.504109	0.511784	0.440023	0.445223		0.505935	0.51115	0.465346	0.468745
-1096.02	0.550605	0.558518	0.475454	0.468009		0.505752	0.511782	0.441011	0.445221		0.506773	0.511147	0.464579	0.468743
-1095.86	0.553581	0.558513	0.472732	0.468006		0.505368	0.51178	0.442001	0.445219		0.51019	0.511144	0.468465	0.46874
-1095.7	0.550587	0.558508	0.471819	0.468004		0.505927	0.511777	0.438451	0.445216		0.507187	0.51114	0.467692	0.468738
-1095.53	0.551855	0.558503	0.470863	0.468002		0.511331	0.511775	0.440808	0.445214		0.506517	0.511137	0.466966	0.468736
-1095.37	0.552355	0.558498	0.472836	0.467999		0.529648	0.511772	0.441608	0.445212		0.503643	0.511134	0.463235	0.468733
-1095.2	0.550515	0.558493	0.470282	0.467997		0.530618	0.51177	0.439064	0.44521		0.504171	0.511131	0.463715	0.468731
-1095.04	0.550787	0.558489	0.469646	0.467995		0.515856	0.511767	0.434153	0.445208		0.505443	0.511128	0.463777	0.468729
-1094.88	0.548858	0.558484	0.470564	0.467993		0.513104	0.511765	0.435542	0.445205		0.503606	0.511124	0.465296	0.468726
-1094.71	0.545481	0.558479	0.465885	0.46799		0.509932	0.511763	0.440269	0.445203		0.500293	0.511121	0.465235	0.468724
-1094.55	0.548373	0.558474	0.464759	0.467988		0.510373	0.51176	0.441043	0.445201		0.503072	0.511118	0.464687	0.468722
-1094.38	0.559415	0.558469	0.463503	0.467986		0.507695	0.511758	0.441744	0.445199		0.504734	0.511115	0.46552	0.468719
-1094.22	0.556099	0.558464	0.462689	0.467984		0.506472	0.511755	0.439953	0.445197		0.505382	0.511112	0.467374	0.468717
-1094.06	0.5515	0.558459	0.463507	0.467981		0.504659	0.511753	0.440586	0.445194		0.508074	0.511108	0.467866	0.468715
-1093.89	0.550785	0.558455	0.465048	0.467979		0.503148	0.51175	0.439438	0.445192		0.509787	0.511105	0.468765	0.468712
-1093.73	0.551429	0.55845	0.466056	0.467977		0.501326	0.511748	0.43722	0.44519		0.509301	0.511102	0.468996	0.46871
-1093.56	0.55537	0.558445	0.465124	0.467974		0.500832	0.511745	0.438423	0.445188		0.508032	0.511099	0.467901	0.468708
-1093.4	0.552992	0.55844	0.46651	0.467972		0.502803	0.511743	0.437486	0.445186		0.557658	0.511096	0.469519	0.468705
-1093.24	0.557441	0.558435	0.463367	0.46797		0.498869	0.511741	0.435707	0.445183		0.555281	0.511092	0.467145	0.468703
-1093.07	0.559821	0.55843	0.469087	0.467968		0.501301	0.511738	0.437278	0.445181		0.540063	0.511089	0.464181	0.468701
-1092.91	0.557548	0.558426	0.467962	0.467965		0.500183	0.511736	0.437749	0.445179		0.53381	0.511086	0.464143	0.468698
-1092.74	0.574053	0.558421	0.46887	0.467963		0.501688	0.511733	0.439197	0.445177		0.532789	0.511083	0.462904	0.468696
-1092.58	0.568187	0.558416	0.467653	0.467961		0.500452	0.511731	0.437318	0.445175		0.539513	0.51108	0.463936	0.468694
-1092.42	0.565692	0.558411	0.468042	0.467959		0.503863	0.511728	0.436732	0.445172		0.529564	0.511076	0.464628	0.468691
-1092.25	0.563746	0.558406	0.469419	0.467956		0.506209	0.511726	0.43897	0.44517		0.521368	0.511073	0.465725	0.468689
-1092.09	0.558747	0.558401	0.46991	0.467954		0.507979	0.511724	0.440875	0.445168		0.517202	0.51107	0.466301	0.468687
-1091.92	0.560078	0.558397	0.47057	0.467952		0.501814	0.511721	0.437446	0.445166		0.516718	0.511067	0.469911	0.468684
-1091.76	0.566651	0.558392	0.471356	0.46795		0.504349	0.511719	0.439124	0.445164		0.514348	0.511064	0.471103	0.468682
-1091.6	0.564371	0.558387	0.471425	0.467947		0.50782	0.511716	0.442205	0.445162		0.517012	0.51106	0.473534	0.46868
-1091.43	0.559803	0.558382	0.468558	0.467945		0.504272	0.511714	0.438261	0.445159		0.513506	0.511057	0.471625	0.468677
-1091.27	0.55506	0.558377	0.469005	0.467943		0.518437	0.511711	0.444405	0.445157		0.511429	0.511054	0.47423	0.468675
-1091.1	0.556576	0.558372	0.472321	0.46794		0.512062	0.511709	0.441537	0.445155		0.516019	0.511051	0.475533	0.468673
-1090.94	0.555915	0.558368	0.470467	0.467938		0.510923	0.511707	0.442598	0.445153		0.516901	0.511048	0.479207	0.46867
-1090.78	0.571012	0.558363	0.470554	0.467936		0.513162	0.511704	0.444779	0.445151		0.513921	0.511044	0.474963	0.468668
-1090.61	0.565285	0.558358	0.47157	0.467934		0.513029	0.511702	0.443954	0.445148		0.512668	0.511041	0.47475	0.468666
-1090.45	0.55737	0.558353	0.466304	0.467931		0.514548	0.511699	0.445277	0.445146		0.508111	0.511038	0.472215	0.468663
-1090.28	0.551618	0.558348	0.468211	0.467929		0.533877	0.511697	0.447465	0.445144		0.513187	0.511035	0.475823	0.468661
-1090.12	0.559585	0.558343	0.470632	0.467927		0.521802	0.511694	0.444332	0.445142		0.514969	0.511032	0.472715	0.468659
-1089.96	0.564339	0.558339	0.470445	0.467925		0.515855	0.511692	0.445337	0.44514		0.510435	0.511028	0.470685	0.468656
-1089.79	0.562139	0.558334	0.473893	0.467922		0.526916	0.51169	0.445469	0.445137		0.510536	0.511025	0.472459	0.468654
-1089.63	0.558345	0.558329	0.472029	0.46792		0.533062	0.511687	0.445093	0.445135		0.508861	0.511022	0.472385	0.468652
-1089.46	0.553145	0.558324	0.472774	0.467918		0.523669	0.511685	0.447357	0.445133		0.509296	0.511019	0.470264	0.468649
-1089.3	0.54841	0.558319	0.469032	0.467916		0.522801	0.511682	0.447253	0.445131		0.506963	0.511016	0.467363	0.468647
-1089.14	0.550316	0.558314	0.46775	0.467913		0.521513	0.51168	0.449388	0.445129		0.518311	0.511013	0.469513	0.468645
-1088.97	0.548307	0.55831	0.469353	0.467911		0.517011	0.511677	0.448934	0.445127		0.516317	0.511009	0.470882	0.468642
-1088.81	0.553962	0.558305	0.471724	0.467909		0.518711	0.511675	0.446318	0.445124		0.513307	0.511006	0.469257	0.46864
-1088.64	0.558432	0.5583	0.472644	0.467906		0.51581	0.511672	0.447011	0.445122		0.51158	0.511003	0.470287	0.468638
-1088.48	0.556932	0.558295	0.470908	0.467904		0.520989	0.51167	0.451432	0.44512		0.511855	0.511	0.470819	0.468635
-1088.32	0.554951	0.55829	0.473534	0.467902		0.51839	0.511668	0.450512	0.445118		0.513708	0.510997	0.471649	0.468633
-1088.15	0.556581	0.558285	0.474313	0.4679		0.512683	0.511665	0.449635	0.445116		0.509929	0.510993	0.468126	0.468631
-1087.99	0.559319	0.558281	0.477557	0.467897		0.514043	0.511663	0.451545	0.445113		0.52347	0.51099	0.469654	0.468628
-1087.82	0.560132	0.558276	0.474468	0.467895		0.51812	0.51166	0.454388	0.445111		0.517166	0.510987	0.470619	0.468626
-1087.66	0.559256	0.558271	0.474548	0.467893		0.517598	0.511658	0.455402	0.445109		0.513975	0.510984	0.468213	0.468623
-1087.5	0.558599	0.558266	0.472786	0.467891		0.516646	0.511655	0.450928	0.445107		0.533369	0.510981	0.470171	0.468621
-1087.33	0.562895	0.558261	0.472201	0.467888		0.513081	0.511653	0.448796	0.445105		0.542122	0.510977	0.467008	0.468619
-1087.17	0.561429	0.558256	0.469534	0.467886		0.514717	0.511651	0.446806	0.445102		0.532496	0.510974	0.464672	0.468616
-1087	0.560618	0.558252	0.472351	0.467884		0.512208	0.511648	0.449495	0.4451		0.519885	0.510971	0.465257	0.468614
-1086.84	0.555914	0.558247	0.473153	0.467882		0.52138	0.511646	0.447971	0.445098		0.516433	0.510968	0.465994	0.468612
-1086.68	0.557979	0.558242	0.472312	0.467879		0.518564	0.511643	0.446808	0.445096		0.516609	0.510965	0.468543	0.468609
-1086.51	0.565216	0.558237	0.473664	0.467877		0.514831	0.511641	0.445653	0.445094		0.513943	0.510961	0.467704	0.468607
-1086.35	0.567686	0.558232	0.473657	0.467875		0.511055	0.511638	0.443592	0.445091		0.512348	0.510958	0.467944	0.468605
-1086.18	0.560638	0.558227	0.470629	0.467873		0.510515	0.511636	0.444308	0.445089		0.512945	0.510955	0.467739	0.468602
-1086.02	0.56044	0.558223	0.471755	0.46787		0.511793	0.511634	0.443539	0.445087		0.510354	0.510952	0.469806	0.4686
-1085.86	0.558254	0.558218	0.471775	0.467868		0.513614	0.511631	0.445484	0.445085		0.514088	0.510949	0.466657	0.468598
-1085.69	0.565547	0.558213	0.471934	0.467866		0.514271	0.511629	0.445928	0.445083		0.515087	0.510945	0.467677	0.468595
-1085.53	0.566075	0.558208	0.474257	0.467863		0.51599	0.511626	0.445456	0.445081		0.514245	0.510942	0.464179	0.468593
-1085.36	0.56339	0.558203	0.473039	0.467861		0.514938	0.511624	0.446384	0.445078		0.509778	0.510939	0.465123	0.468591
-1085.2	0.556192	0.558198	0.470165	0.467859		0.519691	0.511622	0.446544	0.445076		0.506843	0.510936	0.463816	0.468588
-1085.04	0.553211	0.558194	0.470338	0.467857		0.513125	0.511619	0.445799	0.445074		0.505259	0.510933	0.465346	0.468586
-1084.87	0.548838	0.558189	0.469716	0.467854		0.512132	0.511617	0.445669	0.445072		0.503841	0.510929	0.462471	0.468584
-1084.71	0.552268	0.558184	0.469997	0.467852		0.510688	0.511614	0.44475	0.44507		0.510406	0.510926	0.467192	0.468581
-1084.54	0.551799	0.558179	0.47003	0.46785		0.508046	0.511612	0.444028	0.445067		0.511057	0.510923	0.469006	0.468579
-1084.38	0.554249	0.558174	0.474181	0.467848		0.507834	0.511609	0.444375	0.445065		0.516459	0.51092	0.467605	0.468577
-1084.22	0.554679	0.558169	0.47555	0.467845		0.506755	0.511607	0.445854	0.445063		0.514248	0.510917	0.467734	0.468574
-1084.05	0.5566	0.558165	0.476647	0.467843		0.506372	0.511605	0.442326	0.445061		0.504306	0.510914	0.464188	0.468572
-1083.89	0.556228	0.55816	0.47804	0.467841		0.50895	0.511602	0.445167	0.445059		0.508172	0.51091	0.467902	0.46857
-1083.72	0.553692	0.558155	0.47374	0.467839		0.507234	0.5116	0.445004	0.445056		0.509879	0.510907	0.46846	0.468567
-1083.56	0.562238	0.55815	0.474298	0.467836		0.509504	0.511597	0.447134	0.445054		0.509369	0.510904	0.468192	0.468565
-1083.4	0.55889	0.558145	0.473704	0.467834		0.508896	0.511595	0.448367	0.445052		0.507647	0.510901	0.469047	0.468563
-1083.23	0.558447	0.55814	0.471552	0.467832		0.508792	0.511592	0.447486	0.44505		0.507752	0.510898	0.468036	0.46856
-1083.07	0.555647	0.558136	0.472902	0.46783		0.522843	0.51159	0.44827	0.445048		0.51101	0.510894	0.470543	0.468558
-1082.9	0.556372	0.558131	0.470527	0.467827		0.516468	0.511588	0.447467	0.445046		0.511909	0.510891	0.469222	0.468556
-1082.74	0.555403	0.558126	0.46925	0.467825		0.510438	0.511585	0.445913	0.445043		0.507399	0.510888	0.465681	0.468553
-1082.58	0.553979	0.558121	0.466892	0.467823		0.511893	0.511583	0.4456	0.445041		0.509638	0.510885	0.469278	0.468551
-1082.41	0.556252	0.558116	0.466951	0.46782		0.510765	0.51158	0.445679	0.445039		0.508797	0.510882	0.473067	0.468549
-1082.25	0.553757	0.558111	0.46681	0.467818		0.506039	0.511578	0.443808	0.445037		0.506259	0.510878	0.468066	0.468546
-1082.08	0.553685	0.558107	0.465164	0.467816		0.506367	0.511575	0.445172	0.445035		0.508369	0.510875	0.467494	0.468544
-1081.92	0.552497	0.558102	0.465021	0.467814		0.512084	0.511573	0.443784	0.445032		0.505846	0.510872	0.468378	0.468542
-1081.76	0.550585	0.558097	0.465027	0.467811		0.511373	0.511571	0.445136	0.44503		0.515774	0.510869	0.469617	0.468539
-1081.59	0.549261	0.558092	0.464801	0.467809		0.508484	0.511568	0.441741	0.445028		0.520128	0.510866	0.465229	0.468537
-1081.43	0.54705	0.558087	0.466467	0.467807		0.517999	0.511566	0.443782	0.445026		0.517851	0.510862	0.465606	0.468535
-1081.26	0.547999	0.558083	0.466263	0.467805		0.511325	0.511563	0.443889	0.445024		0.512867	0.510859	0.466836	0.468532
-1081.1	0.551592	0.558078	0.468399	0.467802		0.506883	0.511561	0.441742	0.445022		0.517038	0.510856	0.466514	0.46853
-1080.94	0.555286	0.558073	0.470056	0.4678		0.507962	0.511559	0.445165	0.445019		0.509442	0.510853	0.464615	0.468528
-1080.77	0.552072	0.558068	0.46994	0.467798		0.507471	0.511556	0.444641	0.445017		0.50476	0.51085	0.463668	0.468525
-1080.61	0.551947	0.558063	0.46787	0.467796		0.507997	0.511554	0.444548	0.445015		0.50438	0.510847	0.46282	0.468523
-1080.44	0.549142	0.558058	0.468845	0.467793		0.505987	0.511551	0.445786	0.445013		0.509449	0.510843	0.468877	0.468521
-1080.28	0.548962	0.558054	0.468791	0.467791		0.5099	0.511549	0.447564	0.445011		0.509438	0.51084	0.466649	0.468518
-1080.12	0.552121	0.558049	0.47173	0.467789		0.505626	0.511546	0.447384	0.445008		0.50798	0.510837	0.469711	0.468516
-1079.95	0.551349	0.558044	0.47043	0.467787		0.51022	0.511544	0.447662	0.445006		0.505983	0.510834	0.467768	0.468514
-1079.79	0.557114	0.558039	0.473544	0.467784		0.52474	0.511542	0.448307	0.445004		0.525072	0.510831	0.469609	0.468511
-1079.62	0.564586	0.558034	0.471446	0.467782		0.519158	0.511539	0.450098	0.445002		0.557406	0.510827	0.470658	0.468509
-1079.46	0.565054	0.558029	0.473569	0.46778		0.5135	0.511537	0.446502	0.445		0.547458	0.510824	0.471252	0.468507
-1079.3	0.563866	0.558025	0.471076	0.467778		0.509468	0.511534	0.443276	0.444998		0.534128	0.510821	0.470012	0.468504
-1079.13	0.560324	0.55802	0.470564	0.467775		0.509433	0.511532	0.442556	0.444995		0.52475	0.510818	0.469625	0.468502
-1078.97	0.567764	0.558015	0.472694	0.467773		0.505271	0.511529	0.443378	0.444993		0.518177	0.510815	0.469959	0.4685
-1078.8	0.608541	0.55801	0.473305	0.467771		0.507069	0.511527	0.441063	0.444991		0.511972	0.510811	0.463949	0.468497
-1078.64	0.592961	0.558005	0.473035	0.467768		0.505418	0.511525	0.440623	0.444989		0.513869	0.510808	0.467611	0.468495
-1078.48	0.580452	0.558001	0.472175	0.467766		0.503355	0.511522	0.440334	0.444987		0.51469	0.510805	0.471194	0.468493
-1078.31	0.580024	0.557996	0.475788	0.467764		0.506084	0.51152	0.440237	0.444984		0.511493	0.510802	0.471123	0.46849
-1078.15	0.58477	0.557991	0.472283	0.467762		0.508052	0.511517	0.439434	0.444982		0.512566	0.510799	0.472121	0.468488
-1077.98	0.576254	0.557986	0.471616	0.467759		0.503315	0.511515	0.439573	0.44498		0.510358	0.510796	0.468955	0.468486
-1077.82	0.567523	0.557981	0.473449	0.467757		0.500218	0.511513	0.438479	0.444978		0.515345	0.510792	0.47256	0.468483
-1077.66	0.568135	0.557976	0.471682	0.467755		0.534754	0.51151	0.439041	0.444976		0.521512	0.510789	0.472193	0.468481
-1077.49	0.569576	0.557972	0.475042	0.467753		0.553008	0.511508	0.436854	0.444973		0.512824	0.510786	0.466944	0.468479
-1077.33	0.563633	0.557967	0.473723	0.46775		0.556316	0.511505	0.438729	0.444971		0.509655	0.510783	0.468246	0.468476
-1077.16	0.566464	0.557962	0.475521	0.467748		0.54466	0.511503	0.437215	0.444969		0.508081	0.51078	0.469389	0.468474
-1077	0.567258	0.557957	0.478163	0.467746		0.531664	0.5115	0.436322	0.444967		0.509195	0.510776	0.474401	0.468472
-1076.84	0.560144	0.557952	0.473699	0.467744		0.527111	0.511498	0.436383	0.444965		0.514081	0.510773	0.474599	0.468469
-1076.67	0.561948	0.557948	0.473827	0.467741		0.520252	0.511496	0.438907	0.444963		0.508654	0.51077	0.472064	0.468467
-1076.51	0.554297	0.557943	0.474462	0.467739		0.527329	0.511493	0.441023	0.44496		0.507769	0.510767	0.470928	0.468465
-1076.34	0.552907	0.557938	0.474351	0.467737		0.52128	0.511491	0.442069	0.444958		0.507961	0.510764	0.47037	0.468462
-1076.18	0.556965	0.557933	0.475932	0.467735		0.519699	0.511488	0.443308	0.444956		0.506172	0.510761	0.468546	0.46846
-1076.02	0.55548	0.557928	0.475512	0.467732		0.516933	0.511486	0.44541	0.444954		0.505916	0.510757	0.468546	0.468458
-1075.85	0.557269	0.557923	0.477832	0.46773		0.522151	0.511484	0.445047	0.444952		0.502782	0.510754	0.467187	0.468455
-1075.69	0.575793	0.557919	0.481616	0.467728		0.527329	0.511481	0.446357	0.444949		0.504546	0.510751	0.46934	0.468453
-1075.52	0.568144	0.557914	0.479537	0.467726		0.52269	0.511479	0.449962	0.444947		0.511091	0.510748	0.472391	0.468451
-1075.36	0.578406	0.557909	0.477163	0.467723		0.517664	0.511476	0.453028	0.444945		0.511891	0.510745	0.471374	0.468448
-1075.2	0.58957	0.557904	0.474276	0.467721		0.518994	0.511474	0.452179	0.444943		0.519086	0.510741	0.471174	0.468446
-1075.03	0.578705	0.557899	0.473492	0.467719		0.518928	0.511472	0.452976	0.444941		0.52204	0.510738	0.47212	0.468444
-1074.87	0.571184	0.557895	0.473171	0.467717		0.517842	0.511469	0.452871	0.444939		0.514078	0.510735	0.470423	0.468441
-1074.7	0.562963	0.55789	0.475361	0.467714		0.522276	0.511467	0.45209	0.444936		0.509032	0.510732	0.466594	0.468439
-1074.54	0.560401	0.557885	0.470965	0.467712		0.522026	0.511464	0.45499	0.444934		0.508601	0.510729	0.470291	0.468437
-1074.38	0.558194	0.55788	0.471279	0.46771		0.520174	0.511462	0.455153	0.444932		0.508269	0.510726	0.466826	0.468434
-1074.21	0.55456	0.557875	0.469454	0.467707		0.515632	0.511459	0.455328	0.44493		0.51181	0.510722	0.470651	0.468432
-1074.05	0.553126	0.557871	0.469857	0.467705		0.520346	0.511457	0.455219	0.444928		0.508931	0.510719	0.465272	0.46843
-1073.88	0.554265	0.557866	0.46872	0.467703		0.51394	0.511455	0.45259	0.444925		0.51101	0.510716	0.466349	0.468427
-1073.72	0.555176	0.557861	0.468339	0.467701		0.51349	0.511452	0.451832	0.444923		0.510738	0.510713	0.46676	0.468425
-1073.56	0.55625	0.557856	0.470481	0.467698		0.512781	0.51145	0.452088	0.444921		0.50999	0.51071	0.467968	0.468423
-1073.39	0.55446	0.557851	0.470543	0.467696		0.517144	0.511447	0.452173	0.444919		0.511174	0.510706	0.467934	0.468421
-1073.23	0.556259	0.557846	0.470646	0.467694		0.510288	0.511445	0.448119	0.444917		0.506411	0.510703	0.467596	0.468418
-1073.06	0.556168	0.557842	0.470173	0.467692		0.507632	0.511443	0.446652	0.444915		0.501649	0.5107	0.464779	0.468416
-1072.9	0.554039	0.557837	0.472351	0.467689		0.514589	0.51144	0.450295	0.444912		0.503106	0.510697	0.464981	0.468414
-1072.74	0.55154	0.557832	0.471147	0.467687		0.512425	0.511438	0.447848	0.44491		0.505382	0.510694	0.465945	0.468411
-1072.57	0.554619	0.557827	0.469821	0.467685		0.51291	0.511435	0.446922	0.444908		0.50511	0.510691	0.464442	0.468409
-1072.41	0.553967	0.557822	0.470115	0.467683		0.515293	0.511433	0.449819	0.444906		0.504443	0.510687	0.460136	0.468407
-1072.24	0.548885	0.557818	0.468801	0.46768		0.511384	0.511431	0.448265	0.444904		0.504868	0.510684	0.461994	0.468404
-1072.08	0.548873	0.557813	0.46577	0.467678		0.507945	0.511428	0.44671	0.444902		0.510664	0.510681	0.467255	0.468402
-1071.92	0.550596	0.557808	0.464909	0.467676		0.511293	0.511426	0.446129	0.444899		0.509216	0.510678	0.463817	0.4684
-1071.75	0.550741	0.557803	0.464139	0.467674		0.506485	0.511423	0.445051	0.444897		0.510079	0.510675	0.466351	0.468397
-1071.59	0.550276	0.557798	0.463751	0.467671		0.505085	0.511421	0.44222	0.444895		0.508708	0.510671	0.464282	0.468395
-1071.42	0.548273	0.557794	0.46239	0.467669		0.505717	0.511418	0.443476	0.444893		0.509963	0.510668	0.466641	0.468393
-1071.26	0.549436	0.557789	0.462974	0.467667		0.516685	0.511416	0.444944	0.444891		0.521982	0.510665	0.467844	0.46839
-1071.1	0.54581	0.557784	0.461565	0.467665		0.512566	0.511414	0.444059	0.444888		0.515986	0.510662	0.465164	0.468388
-1070.93	0.546332	0.557779	0.462358	0.467662		0.516681	0.511411	0.445774	0.444886		0.513056	0.510659	0.464081	0.468386
-1070.77	0.546859	0.557774	0.461402	0.46766		0.512324	0.511409	0.444755	0.444884		0.515828	0.510656	0.467759	0.468383
-1070.6	0.547105	0.557769	0.461721	0.467658		0.512332	0.511406	0.445958	0.444882		0.515133	0.510652	0.468226	0.468381
-1070.44	0.55077	0.557765	0.459593	0.467656		0.512902	0.511404	0.445309	0.44488		0.512348	0.510649	0.469929	0.468379
-1070.28	0.544638	0.55776	0.460093	0.467653		0.513764	0.511402	0.448331	0.444878		0.510941	0.510646	0.465544	0.468376
-1070.11	0.544978	0.557755	0.460774	0.467651		0.511084	0.511399	0.447036	0.444875		0.510828	0.510643	0.468125	0.468374
-1069.95	0.548218	0.55775	0.463114	0.467649		0.517185	0.511397	0.449828	0.444873		0.511518	0.51064	0.467844	0.468372
-1069.78	0.550085	0.557745	0.464962	0.467647		0.521765	0.511394	0.451143	0.444871		0.509511	0.510636	0.46521	0.468369
-1069.62	0.548912	0.557741	0.463989	0.467644		0.519317	0.511392	0.449088	0.444869		0.515891	0.510633	0.467898	0.468367
-1069.46	0.546934	0.557736	0.465423	0.467642		0.515484	0.51139	0.447945	0.444867		0.529335	0.51063	0.46633	0.468365
-1069.29	0.549415	0.557731	0.466016	0.46764		0.513339	0.511387	0.449103	0.444864		0.515997	0.510627	0.463983	0.468362
-1069.13	0.552424	0.557726	0.466574	0.467638		0.512854	0.511385	0.446812	0.444862		0.511795	0.510624	0.464042	0.46836
-1068.96	0.557446	0.557721	0.465582	0.467635		0.510482	0.511382	0.447619	0.44486		0.510385	0.510621	0.468354	0.468358
-1068.8	0.555697	0.557717	0.466307	0.467633		0.511366	0.51138	0.446957	0.444858		0.51109	0.510617	0.469717	0.468355
-1068.64	0.55778	0.557712	0.466215	0.467631		0.510327	0.511378	0.446325	0.444856		0.510246	0.510614	0.471899	0.468353
-1068.47	0.552695	0.557707	0.464945	0.467629		0.512934	0.511375	0.445887	0.444854		0.50772	0.510611	0.471125	0.468351
-1068.31	0.55416	0.557702	0.469038	0.467626		0.515572	0.511373	0.449562	0.444851		0.508126	0.510608	0.471289	0.468348
-1068.14	0.55477	0.557697	0.469604	0.467624		0.512037	0.51137	0.450115	0.444849		0.516876	0.510605	0.470171	0.468346
-1067.98	0.559377	0.557693	0.4735	0.467622		0.509506	0.511368	0.449602	0.444847		0.526077	0.510602	0.471157	0.468344
-1067.82	0.562588	0.557688	0.473378	0.46762		0.517553	0.511366	0.449834	0.444845		0.520392	0.510598	0.470079	0.468341
-1067.65	0.561446	0.557683	0.473465	0.467617		0.516755	0.511363	0.449656	0.444843		0.513583	0.510595	0.470358	0.468339
-1067.49	0.5579	0.557678	0.473059	0.467615		0.513357	0.511361	0.450277	0.444841		0.507697	0.510592	0.466672	0.468337
-1067.32	0.55742	0.557673	0.472199	0.467613		0.517209	0.511358	0.450205	0.444838		0.508136	0.510589	0.468643	0.468334
-1067.16	0.558385	0.557669	0.472555	0.467611		0.537456	0.511356	0.44831	0.444836		0.507678	0.510586	0.472262	0.468332
-1067	0.553469	0.557664	0.470128	0.467608		0.523449	0.511354	0.447244	0.444834		0.505208	0.510582	0.466879	0.46833
-1066.83	0.553296	0.557659	0.466649	0.467606		0.520485	0.511351	0.44533	0.444832		0.506405	0.510579	0.468325	0.468327
-1066.67	0.552604	0.557654	0.46614	0.467604		0.550542	0.511349	0.445886	0.44483		0.507328	0.510576	0.468215	0.468325
-1066.5	0.550766	0.557649	0.468057	0.467602		0.533396	0.511346	0.443924	0.444827		0.511811	0.510573	0.469843	0.468323
-1066.34	0.54931	0.557645	0.46684	0.467599		0.530052	0.511344	0.44492	0.444825		0.522733	0.51057	0.470297	0.46832
-1066.18	0.551129	0.55764	0.469051	0.467597		0.558631	0.511342	0.445853	0.444823		0.518908	0.510567	0.469738	0.468318
-1066.01	0.550392	0.557635	0.468578	0.467595		0.5364	0.511339	0.445562	0.444821		0.510859	0.510563	0.467274	0.468316
-1065.85	0.548199	0.55763	0.4668	0.467593		0.545644	0.511337	0.447053	0.444819		0.510708	0.51056	0.467644	0.468313
-1065.68	0.551437	0.557625	0.466038	0.46759		0.531919	0.511334	0.44583	0.444817		0.510571	0.510557	0.468224	0.468311
-1065.52	0.558967	0.557621	0.470526	0.467588		0.526282	0.511332	0.446103	0.444814		0.511507	0.510554	0.468733	0.468309
-1065.36	0.556748	0.557616	0.471373	0.467586		0.528103	0.51133	0.449621	0.444812		0.511797	0.510551	0.468428	0.468306
-1065.19	0.556111	0.557611	0.471718	0.467584		0.52734	0.511327	0.450043	0.44481		0.514622	0.510548	0.469942	0.468304
-1065.03	0.554252	0.557606	0.469281	0.467581		0.522259	0.511325	0.448627	0.444808		0.511044	0.510544	0.46968	0.468302
-1064.86	0.55525	0.557601	0.470244	0.467579		0.521594	0.511322	0.449487	0.444806		0.5085	0.510541	0.468592	0.468299
-1064.7	0.552414	0.557596	0.469492	0.467577		0.521926	0.51132	0.451374	0.444804		0.511677	0.510538	0.470856	0.468297
-1064.54	0.550995	0.557592	0.469698	0.467574		0.520579	0.511318	0.450473	0.444801		0.511779	0.510535	0.46871	0.468295
-1064.37	0.549079	0.557587	0.465874	0.467572		0.518065	0.511315	0.449187	0.444799		0.517284	0.510532	0.46986	0.468293
-1064.21	0.550747	0.557582	0.465349	0.46757		0.513318	0.511313	0.446946	0.444797		0.511772	0.510528	0.467685	0.46829
-1064.04	0.555062	0.557577	0.468453	0.467568		0.515621	0.51131	0.449019	0.444795		0.510728	0.510525	0.466403	0.468288
-1063.88	0.555155	0.557572	0.471564	0.467565		0.526772	0.511308	0.450287	0.444793		0.511409	0.510522	0.466954	0.468286
-1063.72	0.55975	0.557568	0.468146	0.467563		0.520928	0.511306	0.448509	0.44479		0.508654	0.510519	0.469537	0.468283
-1063.55	0.561416	0.557563	0.469222	0.467561		0.51446	0.511303	0.44545	0.444788		0.507785	0.510516	0.469225	0.468281
-1063.39	0.560653	0.557558	0.4722	0.467559		0.513889	0.511301	0.448363	0.444786		0.513858	0.510513	0.469962	0.468279
-1063.22	0.560795	0.557553	0.471226	0.467556		0.515277	0.511298	0.451146	0.444784		0.515113	0.510509	0.468514	0.468276
-1063.06	0.561152	0.557548	0.470073	0.467554		0.517291	0.511296	0.449684	0.444782		0.517623	0.510506	0.470486	0.468274
-1062.9	0.563723	0.557544	0.469798	0.467552		0.515056	0.511294	0.447329	0.44478		0.507147	0.510503	0.468254	0.468272
-1062.73	0.553898	0.557539	0.466508	0.46755		0.524824	0.511291	0.446467	0.444777		0.504482	0.5105	0.467644	0.468269
-1062.57	0.553095	0.557534	0.467784	0.467547		0.529556	0.511289	0.451155	0.444775		0.505203	0.510497	0.466681	0.468267
-1062.4	0.548666	0.557529	0.46666	0.467545		0.524907	0.511286	0.448579	0.444773		0.502983	0.510494	0.467	0.468265
-1062.24	0.548986	0.557525	0.466458	0.467543		0.52058	0.511284	0.447497	0.444771		0.504378	0.51049	0.468842	0.468262
-1062.08	0.5498	0.55752	0.46813	0.467541		0.512228	0.511282	0.443894	0.444769		0.50652	0.510487	0.470336	0.46826
-1061.91	0.555353	0.557515	0.47091	0.467538		0.51167	0.511279	0.443333	0.444767		0.506748	0.510484	0.470793	0.468258
-1061.75	0.553352	0.55751	0.468817	0.467536		0.511814	0.511277	0.44371	0.444764		0.508042	0.510481	0.471322	0.468255
-1061.58	0.554398	0.557505	0.468907	0.467534		0.511212	0.511274	0.444127	0.444762		0.506152	0.510478	0.468443	0.468253
-1061.42	0.554621	0.557501	0.472681	0.467532		0.509611	0.511272	0.442563	0.44476		0.507403	0.510475	0.47118	0.468251
-1061.26	0.554303	0.557496	0.47065	0.467529		0.509212	0.51127	0.441872	0.444758		0.508528	0.510471	0.468371	0.468248
-1061.09	0.554612	0.557491	0.465222	0.467527		0.512394	0.511267	0.443657	0.444756		0.510824	0.510468	0.465068	0.468246
-1060.93	0.55393	0.557486	0.466453	0.467525		0.523555	0.511265	0.446227	0.444754		0.50875	0.510465	0.462966	0.468244
-1060.76	0.552208	0.557481	0.465687	0.467523		0.518089	0.511262	0.446464	0.444751		0.508019	0.510462	0.459647	0.468241
-1060.6	0.551172	0.557477	0.468123	0.46752		0.51346	0.51126	0.445299	0.444749		0.506179	0.510459	0.459255	0.468239
-1060.44	0.547758	0.557472	0.46815	0.467518		0.512872	0.511258	0.446396	0.444747		0.501268	0.510456	0.458084	0.468237
-1060.27	0.545658	0.557467	0.468096	0.467516		0.511982	0.511255	0.446379	0.444745		0.502942	0.510452	0.461278	0.468234
-1060.11	0.549028	0.557462	0.469608	0.467514		0.510706	0.511253	0.446394	0.444743		0.504223	0.510449	0.461835	0.468232
-1059.94	0.549537	0.557457	0.469563	0.467512		0.509926	0.51125	0.445806	0.444741		0.503062	0.510446	0.459717	0.46823
-1059.78	0.546779	0.557453	0.469558	0.467509		0.50413	0.511248	0.442345	0.444738		0.505005	0.510443	0.46118	0.468227
-1059.62	0.547914	0.557448	0.469456	0.467507		0.510454	0.511246	0.445013	0.444736		0.505735	0.51044	0.460843	0.468225
-1059.45	0.550089	0.557443	0.467466	0.467505		0.510181	0.511243	0.444186	0.444734		0.508513	0.510436	0.46307	0.468223
-1059.29	0.550807	0.557438	0.466819	0.467503		0.50973	0.511241	0.445419	0.444732		0.510565	0.510433	0.464519	0.46822
-1059.12	0.550789	0.557433	0.467686	0.4675		0.518505	0.511238	0.445708	0.44473		0.505772	0.51043	0.463519	0.468218
-1058.96	0.549567	0.557429	0.467616	0.467498		0.513991	0.511236	0.446606	0.444727		0.50526	0.510427	0.462127	0.468216
-1058.8	0.554361	0.557424	0.468918	0.467496		0.518137	0.511234	0.447733	0.444725		0.507868	0.510424	0.464457	0.468214
-1058.63	0.552345	0.557419	0.469341	0.467494		0.520328	0.511231	0.446842	0.444723		0.503099	0.510421	0.463117	0.468211
-1058.47	0.566535	0.557414	0.471238	0.467491		0.516162	0.511229	0.445435	0.444721		0.50134	0.510417	0.461382	0.468209
-1058.3	0.562082	0.557409	0.470695	0.467489		0.513813	0.511226	0.446155	0.444719		0.501982	0.510414	0.465178	0.468207
-1058.14	0.560344	0.557405	0.470343	0.467487		0.514161	0.511224	0.447261	0.444717		0.500279	0.510411	0.461917	0.468204
-1057.98	0.573275	0.5574	0.472781	0.467485		0.511066	0.511222	0.446871	0.444714		0.501144	0.510408	0.460427	0.468202
-1057.81	0.574161	0.557395	0.470156	0.467482		0.510924	0.511219	0.446385	0.444712		0.502446	0.510405	0.460765	0.4682
-1057.65	0.582441	0.55739	0.467953	0.46748		0.509892	0.511217	0.446042	0.44471		0.502687	0.510402	0.461096	0.468197
-1057.48	0.572682	0.557385	0.469627	0.467478		0.511321	0.511215	0.447717	0.444708		0.503164	0.510398	0.46046	0.468195
-1057.32	0.567421	0.557381	0.47017	0.467476		0.511849	0.511212	0.445892	0.444706		0.504891	0.510395	0.459466	0.468193
-1057.16	0.564009	0.557376	0.470048	0.467473		0.508725	0.51121	0.445989	0.444704		0.502447	0.510392	0.459543	0.46819
-1056.99	0.559215	0.557371	0.468647	0.467471		0.513587	0.511207	0.447778	0.444701		0.505359	0.510389	0.460761	0.468188
-1056.83	0.557719	0.557366	0.470015	0.467469		0.521322	0.511205	0.446725	0.444699		0.50391	0.510386	0.463538	0.468186
-1056.66	0.553623	0.557362	0.472662	0.467467		0.515095	0.511203	0.447273	0.444697		0.502303	0.510383	0.461596	0.468183
-1056.5	0.555454	0.557357	0.473636	0.467464		0.522069	0.5112	0.448528	0.444695		0.502464	0.510379	0.46241	0.468181
-1056.34	0.555317	0.557352	0.474982	0.467462		0.519384	0.511198	0.446434	0.444693		0.503775	0.510376	0.460379	0.468179
-1056.17	0.553839	0.557347	0.475544	0.46746		0.521073	0.511195	0.448706	0.444691		0.503888	0.510373	0.461979	0.468176
-1056.01	0.554239	0.557342	0.47597	0.467458		0.540003	0.511193	0.446352	0.444688		0.504975	0.51037	0.460764	0.468174
-1055.84	0.553281	0.557338	0.475054	0.467455		0.531384	0.511191	0.448844	0.444686		0.504569	0.510367	0.462008	0.468172
-1055.68	0.552652	0.557333	0.472237	0.467453		0.525495	0.511188	0.445975	0.444684		0.503521	0.510364	0.463385	0.468169
-1055.52	0.563261	0.557328	0.47118	0.467451		0.542398	0.511186	0.44598	0.444682		0.503374	0.51036	0.462538	0.468167
-1055.35	0.564245	0.557323	0.47435	0.467449		0.545476	0.511183	0.4449	0.44468		0.501843	0.510357	0.46355	0.468165
-1055.19	0.560289	0.557318	0.471609	0.467446		0.544116	0.511181	0.445996	0.444678		0.503871	0.510354	0.464544	0.468162
-1055.02	0.564334	0.557314	0.472724	0.467444		0.534343	0.511179	0.446645	0.444675		0.501317	0.510351	0.461971	0.46816
-1054.86	0.557341	0.557309	0.471103	0.467442		0.527421	0.511176	0.447964	0.444673		0.504664	0.510348	0.461244	0.468158
-1054.7	0.556893	0.557304	0.470456	0.46744		0.522601	0.511174	0.449328	0.444671		0.504471	0.510345	0.461331	0.468155
-1054.53	0.555649	0.557299	0.472201	0.467437		0.519568	0.511172	0.450389	0.444669		0.506453	0.510341	0.46202	0.468153
-1054.37	0.55819	0.557294	0.473175	0.467435		0.514877	0.511169	0.45014	0.444667		0.505526	0.510338	0.461532	0.468151
-1054.2	0.556965	0.55729	0.471835	0.467433		0.517387	0.511167	0.450968	0.444665		0.503717	0.510335	0.463457	0.468149
-1054.04	0.554358	0.557285	0.469996	0.467431		0.516812	0.511164	0.452384	0.444662		0.505155	0.510332	0.464353	0.468146
-1053.88	0.551379	0.55728	0.470124	0.467428		0.517919	0.511162	0.450562	0.44466		0.503312	0.510329	0.463467	0.468144
-1053.71	0.55275	0.557275	0.469995	0.467426		0.517859	0.51116	0.449643	0.444658		0.506961	0.510326	0.466275	0.468142
-1053.55	0.551897	0.557271	0.470848	0.467424		0.51358	0.511157	0.449338	0.444656		0.509923	0.510322	0.468506	0.468139
-1053.38	0.550337	0.557266	0.470299	0.467422		0.513499	0.511155	0.449735	0.444654		0.514901	0.510319	0.471017	0.468137
-1053.22	0.548202	0.557261	0.46941	0.467419		0.511066	0.511152	0.447127	0.444652		0.516848	0.510316	0.469879	0.468135
-1053.06	0.554994	0.557256	0.470859	0.467417		0.509785	0.51115	0.448689	0.444649		0.513696	0.510313	0.46965	0.468132
-1052.89	0.556271	0.557251	0.469513	0.467415		0.504581	0.511148	0.444431	0.444647		0.518355	0.51031	0.467863	0.46813
-1052.73	0.569757	0.557247	0.468724	0.467413		0.506387	0.511145	0.444376	0.444645		0.51564	0.510307	0.466095	0.468128
-1052.56	0.565213	0.557242	0.471052	0.46741		0.504195	0.511143	0.443734	0.444643		0.517195	0.510303	0.468891	0.468125
-1052.4	0.55687	0.557237	0.467342	0.467408		0.504994	0.51114	0.445387	0.444641		0.513665	0.5103	0.468542	0.468123
-1052.24	0.553673	0.557232	0.466506	0.467406		0.505814	0.511138	0.445674	0.444639		0.512414	0.510297	0.469137	0.468121
-1052.07	0.552683	0.557227	0.466218	0.467404		0.506857	0.511136	0.446172	0.444636		0.51323	0.510294	0.468757	0.468118
-1051.91	0.549492	0.557223	0.465459	0.467401		0.507707	0.511133	0.444044	0.444634		0.519968	0.510291	0.468197	0.468116
-1051.74	0.550865	0.557218	0.464808	0.467399		0.506505	0.511131	0.444353	0.444632		0.51803	0.510288	0.472314	0.468114
-1051.58	0.551468	0.557213	0.467992	0.467397		0.508677	0.511129	0.444854	0.44463		0.514638	0.510285	0.470292	0.468111
-1051.42	0.553545	0.557208	0.469134	0.467395		0.507599	0.511126	0.444243	0.444628		0.521133	0.510281	0.47077	0.468109
-1051.25	0.558089	0.557204	0.470211	0.467392		0.513361	0.511124	0.444875	0.444626		0.51303	0.510278	0.468471	0.468107
-1051.09	0.560598	0.557199	0.472212	0.46739		0.512626	0.511121	0.443162	0.444623		0.508824	0.510275	0.467151	0.468104
-1050.92	0.55493	0.557194	0.469538	0.467388		0.509736	0.511119	0.442726	0.444621		0.508026	0.510272	0.470791	0.468102
-1050.76	0.553782	0.557189	0.472109	0.467386		0.50914	0.511117	0.44129	0.444619		0.509444	0.510269	0.469545	0.4681
-1050.6	0.554066	0.557184	0.471995	0.467383		0.506725	0.511114	0.440084	0.444617		0.507633	0.510266	0.470103	0.468097
-1050.43	0.550565	0.55718	0.467671	0.467381		0.506294	0.511112	0.439167	0.444615		0.506573	0.510262	0.469899	0.468095
-1050.27	0.552039	0.557175	0.47206	0.467379		0.504653	0.51111	0.439256	0.444613		0.508235	0.510259	0.470286	0.468093
-1050.1	0.551752	0.55717	0.472481	0.467377		0.507388	0.511107	0.441607	0.44461		0.506771	0.510256	0.473287	0.468091
-1049.94	0.55535	0.557165	0.472906	0.467375		0.505462	0.511105	0.440054	0.444608		0.505148	0.510253	0.471628	0.468088
-1049.78	0.557921	0.557161	0.473693	0.467372		0.513975	0.511102	0.441534	0.444606		0.503	0.51025	0.468678	0.468086
-1049.61	0.554249	0.557156	0.471503	0.46737		0.516891	0.5111	0.441255	0.444604		0.503361	0.510247	0.471297	0.468084
-1049.45	0.554611	0.557151	0.473684	0.467368		0.512293	0.511098	0.441497	0.444602		0.504268	0.510243	0.471169	0.468081
-1049.28	0.553969	0.557146	0.470294	0.467366		0.5062	0.511095	0.44184	0.4446		0.501931	0.51024	0.46893	0.468079
-1049.12	0.55509	0.557141	0.468806	0.467363		0.506563	0.511093	0.443614	0.444597		0.503431	0.510237	0.467993	0.468077
-1048.96	0.555506	0.557137	0.468499	0.467361		0.506192	0.51109	0.443549	0.444595		0.501513	0.510234	0.46637	0.468074
-1048.79	0.5553	0.557132	0.470185	0.467359		0.507132	0.511088	0.445	0.444593		0.50142	0.510231	0.46467	0.468072
-1048.63	0.555744	0.557127	0.470942	0.467357		0.509672	0.511086	0.449326	0.444591		0.501294	0.510228	0.466634	0.46807
-1048.46	0.554533	0.557122	0.47025	0.467354		0.510771	0.511083	0.449548	0.444589		0.499379	0.510224	0.465245	0.468067
-1048.3	0.556164	0.557118	0.469075	0.467352		0.51017	0.511081	0.448325	0.444587		0.500509	0.510221	0.464602	0.468065
-1048.14	0.552389	0.557113	0.469504	0.46735		0.507951	0.511079	0.446028	0.444584		0.504075	0.510218	0.463955	0.468063
-1047.97	0.548772	0.557108	0.467563	0.467348		0.507408	0.511076	0.445586	0.444582		0.503247	0.510215	0.46466	0.46806
-1047.81	0.553494	0.557103	0.468224	0.467345		0.506309	0.511074	0.44449	0.44458		0.502292	0.510212	0.464946	0.468058
-1047.64	0.557778	0.557098	0.470283	0.467343		0.516757	0.511071	0.44393	0.444578		0.501518	0.510209	0.465012	0.468056
-1047.48	0.553817	0.557094	0.468223	0.467341		0.51036	0.511069	0.442014	0.444576		0.500819	0.510205	0.464194	0.468053
-1047.32	0.551712	0.557089	0.467414	0.467339		0.516723	0.511067	0.442606	0.444574		0.5031	0.510202	0.46284	0.468051
-1047.15	0.55682	0.557084	0.466604	0.467336		0.517723	0.511064	0.442198	0.444571		0.507234	0.510199	0.459198	0.468049
-1046.99	0.562954	0.557079	0.469001	0.467334		0.513484	0.511062	0.441995	0.444569		0.503293	0.510196	0.456961	0.468047
-1046.82	0.552761	0.557075	0.467306	0.467332		0.50598	0.51106	0.440324	0.444567		0.499894	0.510193	0.460145	0.468044
-1046.66	0.55144	0.55707	0.466942	0.46733		0.510096	0.511057	0.443346	0.444565		0.502189	0.51019	0.459773	0.468042
-1046.5	0.550635	0.557065	0.46805	0.467327		0.50959	0.511055	0.44604	0.444563		0.501518	0.510187	0.460138	0.46804
-1046.33	0.552224	0.55706	0.47203	0.467325		0.515228	0.511052	0.445914	0.444561		0.500806	0.510183	0.457533	0.468037
-1046.17	0.55988	0.557055	0.468506	0.467323		0.515552	0.51105	0.446229	0.444558		0.500333	0.51018	0.458598	0.468035
-1046	0.561047	0.557051	0.468816	0.467321		0.519206	0.511048	0.446765	0.444556		0.505498	0.510177	0.459225	0.468033
-1045.84	0.555984	0.557046	0.468915	0.467318		0.516918	0.511045	0.447253	0.444554		0.505616	0.510174	0.458847	0.46803
-1045.68	0.553378	0.557041	0.471347	0.467316		0.513023	0.511043	0.445971	0.444552		0.505799	0.510171	0.457724	0.468028
-1045.51	0.549506	0.557036	0.470118	0.467314		0.51128	0.511041	0.449546	0.44455		0.506167	0.510168	0.459005	0.468026
-1045.35	0.551033	0.557032	0.472309	0.467312		0.506812	0.511038	0.448027	0.444548		0.503574	0.510164	0.456212	0.468023
-1045.18	0.552935	0.557027	0.473529	0.46731		0.509288	0.511036	0.449604	0.444545		0.499946	0.510161	0.454687	0.468021
-1045.02	0.554595	0.557022	0.474908	0.467307		0.506392	0.511033	0.448743	0.444543		0.500292	0.510158	0.452578	0.468019
-1044.86	0.555536	0.557017	0.476177	0.467305		0.508437	0.511031	0.448328	0.444541		0.498865	0.510155	0.45499	0.468016
-1044.69	0.558633	0.557012	0.47746	0.467303		0.51238	0.511029	0.450604	0.444539		0.499891	0.510152	0.453092	0.468014
-1044.53	0.555404	0.557008	0.476998	0.467301		0.513162	0.511026	0.45063	0.444537		0.497728	0.510149	0.455937	0.468012
-1044.36	0.550898	0.557003	0.474984	0.467298		0.518197	0.511024	0.450139	0.444535		0.504786	0.510145	0.45589	0.468009
-1044.2	0.556056	0.556998	0.473436	0.467296		0.513821	0.511022	0.450786	0.444532		0.501592	0.510142	0.454198	0.468007
-1044.04	0.554918	0.556993	0.47262	0.467294		0.510573	0.511019	0.448963	0.44453		0.503444	0.510139	0.456311	0.468005
-1043.87	0.54959	0.556989	0.472458	0.467292		0.509126	0.511017	0.450274	0.444528		0.503455	0.510136	0.458649	0.468003
-1043.71	0.55084	0.556984	0.470848	0.467289		0.509972	0.511014	0.451476	0.444526		0.50116	0.510133	0.458723	0.468
-1043.54	0.549987	0.556979	0.473964	0.467287		0.511546	0.511012	0.449997	0.444524		0.503735	0.51013	0.462037	0.467998
-1043.38	0.558083	0.556974	0.476471	0.467285		0.518017	0.51101	0.451122	0.444522		0.505703	0.510127	0.464757	0.467996
-1043.22	0.558214	0.556969	0.477749	0.467283		0.516806	0.511007	0.450349	0.444519		0.505105	0.510123	0.463258	0.467993
-1043.05	0.562201	0.556965	0.477323	0.46728		0.515405	0.511005	0.451165	0.444517		0.504711	0.51012	0.459548	0.467991
-1042.89	0.560569	0.55696	0.47671	0.467278		0.513874	0.511003	0.451694	0.444515		0.504723	0.510117	0.45997	0.467989
-1042.72	0.559697	0.556955	0.476877	0.467276		0.511221	0.511	0.447916	0.444513		0.502468	0.510114	0.460155	0.467986
-1042.56	0.563746	0.55695	0.476519	0.467274		0.510998	0.510998	0.451128	0.444511		0.505469	0.510111	0.459336	0.467984
-1042.4	0.561042	0.556946	0.47388	0.467271		0.510903	0.510995	0.449189	0.444509		0.503411	0.510108	0.458102	0.467982
-1042.23	0.55778	0.556941	0.474785	0.467269		0.512647	0.510993	0.445868	0.444506		0.505086	0.510104	0.460424	0.467979
-1042.07	0.555875	0.556936	0.472803	0.467267		0.507258	0.510991	0.444334	0.444504		0.506807	0.510101	0.46192	0.467977
-1041.9	0.556064	0.556931	0.474231	0.467265		0.508024	0.510988	0.445571	0.444502		0.506172	0.510098	0.460698	0.467975
-1041.74	0.552997	0.556927	0.471801	0.467263		0.506868	0.510986	0.446404	0.4445		0.506393	0.510095	0.46097	0.467972
-1041.58	0.552626	0.556922	0.471528	0.46726		0.504433	0.510984	0.444481	0.444498		0.504488	0.510092	0.458846	0.46797
-1041.41	0.549707	0.556917	0.469735	0.467258		0.501165	0.510981	0.443294	0.444496		0.50696	0.510089	0.462075	0.467968
-1041.25	0.551757	0.556912	0.468046	0.467256		0.501202	0.510979	0.442756	0.444493		0.499743	0.510086	0.460784	0.467966
-1041.08	0.550953	0.556907	0.467365	0.467254		0.501091	0.510976	0.44423	0.444491		0.502303	0.510082	0.460433	0.467963
-1040.92	0.554017	0.556903	0.466688	0.467251		0.501204	0.510974	0.443215	0.444489		0.504711	0.510079	0.460343	0.467961
-1040.76	0.552261	0.556898	0.467117	0.467249		0.502965	0.510972	0.443224	0.444487		0.501455	0.510076	0.462347	0.467959
-1040.59	0.55148	0.556893	0.466531	0.467247		0.503675	0.510969	0.444095	0.444485		0.504107	0.510073	0.461295	0.467956
-1040.43	0.549107	0.556888	0.466055	0.467245		0.506341	0.510967	0.447188	0.444483		0.504492	0.51007	0.460204	0.467954
-1040.26	0.545703	0.556884	0.464405	0.467242		0.508984	0.510965	0.449101	0.444481		0.499013	0.510067	0.460919	0.467952
-1040.1	0.550535	0.556879	0.465015	0.46724		0.505591	0.510962	0.445541	0.444478		0.500788	0.510063	0.460789	0.467949
-1039.94	0.550097	0.556874	0.463524	0.467238		0.507001	0.51096	0.445873	0.444476		0.503985	0.51006	0.462143	0.467947
-1039.77	0.551714	0.556869	0.466659	0.467236		0.508767	0.510957	0.445467	0.444474		0.501534	0.510057	0.461343	0.467945
-1039.61	0.550403	0.556865	0.466273	0.467233		0.507884	0.510955	0.44397	0.444472		0.501932	0.510054	0.465074	0.467942
-1039.44	0.550915	0.55686	0.466904	0.467231		0.507417	0.510953	0.446409	0.44447		0.499475	0.510051	0.463148	0.46794
-1039.28	0.549025	0.556855	0.464023	0.467229		0.503601	0.51095	0.441257	0.444468		0.5043	0.510048	0.464004	0.467938
-1039.12	0.54828	0.55685	0.464101	0.467227		0.505935	0.510948	0.441434	0.444465		0.501629	0.510045	0.464354	0.467935
-1038.95	0.548854	0.556846	0.467189	0.467224		0.504596	0.510946	0.441258	0.444463		0.519046	0.510041	0.464422	0.467933
-1038.79	0.550699	0.556841	0.468859	0.467222		0.506864	0.510943	0.440288	0.444461		0.512622	0.510038	0.463785	0.467931
-1038.62	0.558687	0.556836	0.472022	0.46722		0.504641	0.510941	0.441499	0.444459		0.503248	0.510035	0.460626	0.467929
-1038.46	0.557509	0.556831	0.470439	0.467218		0.499752	0.510939	0.437538	0.444457		0.503352	0.510032	0.457605	0.467926
-1038.3	0.556886	0.556826	0.470678	0.467216		0.505435	0.510936	0.439738	0.444455		0.501977	0.510029	0.459428	0.467924
-1038.13	0.558189	0.556822	0.474716	0.467213		0.503619	0.510934	0.440459	0.444452		0.503816	0.510026	0.459624	0.467922
-1037.97	0.563535	0.556817	0.474747	0.467211		0.500305	0.510931	0.440653	0.44445		0.506162	0.510022	0.460129	0.467919
-1037.8	0.562517	0.556812	0.476321	0.467209		0.507322	0.510929	0.444383	0.444448		0.50878	0.510019	0.458332	0.467917
-1037.64	0.559886	0.556807	0.469802	0.467207		0.518179	0.510927	0.446061	0.444446		0.508905	0.510016	0.458739	0.467915
-1037.48	0.555662	0.556803	0.471932	0.467204		0.512945	0.510924	0.446303	0.444444		0.508773	0.510013	0.460182	0.467912
-1037.31	0.55286	0.556798	0.471872	0.467202		0.508711	0.510922	0.446074	0.444442		0.507408	0.51001	0.458505	0.46791
-1037.15	0.557305	0.556793	0.470996	0.4672		0.508792	0.51092	0.448678	0.444439		0.503842	0.510007	0.457909	0.467908
-1036.98	0.558493	0.556788	0.474459	0.467198		0.508088	0.510917	0.446716	0.444437		0.505597	0.510004	0.456753	0.467905
-1036.82	0.557802	0.556784	0.474394	0.467195		0.508272	0.510915	0.446817	0.444435		0.508365	0.51	0.457627	0.467903
-1036.66	0.558864	0.556779	0.476138	0.467193		0.512141	0.510912	0.446509	0.444433		0.507551	0.509997	0.457111	0.467901
-1036.49	0.562105	0.556774	0.474389	0.467191		0.510463	0.51091	0.443107	0.444431		0.507117	0.509994	0.457465	0.467898
-1036.33	0.560825	0.556769	0.475536	0.467189		0.51194	0.510908	0.446405	0.444429		0.505678	0.509991	0.458841	0.467896
-1036.16	0.56188	0.556765	0.47562	0.467187		0.511639	0.510905	0.447197	0.444427		0.509201	0.509988	0.459853	0.467894
-1036	0.558391	0.55676	0.476419	0.467184		0.507112	0.510903	0.443234	0.444424		0.506439	0.509985	0.459638	0.467892
-1035.84	0.556559	0.556755	0.476623	0.467182		0.508643	0.510901	0.445065	0.444422		0.506978	0.509982	0.461627	0.467889
-1035.67	0.550108	0.55675	0.473559	0.46718		0.508694	0.510898	0.446891	0.44442		0.50317	0.509978	0.457473	0.467887
-1035.51	0.548286	0.556745	0.471424	0.467178		0.50532	0.510896	0.446003	0.444418		0.503763	0.509975	0.459406	0.467885
-1035.34	0.552756	0.556741	0.472958	0.467175		0.507573	0.510894	0.448199	0.444416		0.505786	0.509972	0.460386	0.467882
-1035.18	0.556176	0.556736	0.472216	0.467173		0.509588	0.510891	0.446936	0.444414		0.503911	0.509969	0.462216	0.46788
-1035.02	0.568796	0.556731	0.475221	0.467171		0.507945	0.510889	0.448898	0.444411		0.499577	0.509966	0.460092	0.467878
-1034.85	0.569354	0.556726	0.475819	0.467169		0.508047	0.510886	0.450738	0.444409		0.500018	0.509963	0.46013	0.467875
-1034.69	0.560343	0.556722	0.47625	0.467166		0.514108	0.510884	0.450868	0.444407		0.502352	0.509959	0.460814	0.467873
-1034.52	0.55878	0.556717	0.474834	0.467164		0.507639	0.510882	0.447477	0.444405		0.509054	0.509956	0.463139	0.467871
-1034.36	0.554368	0.556712	0.472427	0.467162		0.506508	0.510879	0.447036	0.444403		0.509385	0.509953	0.463283	0.467868
-1034.2	0.553802	0.556707	0.472066	0.46716		0.50689	0.510877	0.445711	0.444401		0.506266	0.50995	0.463723	0.467866
-1034.03	0.551041	0.556703	0.470123	0.467157		0.506554	0.510875	0.448865	0.444398		0.505126	0.509947	0.46147	0.467864
-1033.87	0.55241	0.556698	0.46821	0.467155		0.508011	0.510872	0.447185	0.444396		0.506023	0.509944	0.464336	0.467861
-1033.7	0.554204	0.556693	0.469637	0.467153		0.507612	0.51087	0.4463	0.444394		0.507206	0.509941	0.46317	0.467859
-1033.54	0.551462	0.556688	0.468991	0.467151		0.504352	0.510868	0.445352	0.444392		0.506264	0.509937	0.463286	0.467857
-1033.38	0.552789	0.556684	0.469849	0.467149		0.508103	0.510865	0.446894	0.44439		0.508373	0.509934	0.465151	0.467855
-1033.21	0.550977	0.556679	0.468815	0.467146		0.504671	0.510863	0.446458	0.444388		0.507631	0.509931	0.466743	0.467852
-1033.05	0.552862	0.556674	0.469093	0.467144		0.510392	0.510861	0.44949	0.444386		0.501753	0.509928	0.467504	0.46785
-1032.88	0.550959	0.556669	0.47143	0.467142		0.514844	0.510858	0.450257	0.444383		0.503107	0.509925	0.467203	0.467848
-1032.72	0.556579	0.556665	0.474512	0.46714		0.507916	0.510856	0.446441	0.444381		0.503934	0.509922	0.465532	0.467845
-1032.56	0.55641	0.55666	0.472344	0.467137		0.508593	0.510853	0.447012	0.444379		0.498951	0.509919	0.463253	0.467843
-1032.39	0.554651	0.556655	0.471025	0.467135		0.503328	0.510851	0.444481	0.444377		0.503618	0.509915	0.464649	0.467841
-1032.23	0.554469	0.55665	0.4694	0.467133		0.502834	0.510849	0.444397	0.444375		0.502067	0.509912	0.463352	0.467838
-1032.06	0.552203	0.556646	0.47316	0.467131		0.50192	0.510846	0.44254	0.444373		0.502763	0.509909	0.464855	0.467836
-1031.9	0.551938	0.556641	0.473085	0.467128		0.507076	0.510844	0.441914	0.44437		0.505172	0.509906	0.469144	0.467834
-1031.74	0.553263	0.556636	0.474651	0.467126		0.505402	0.510842	0.439635	0.444368		0.500098	0.509903	0.463772	0.467831
-1031.57	0.554962	0.556631	0.473034	0.467124		0.504831	0.510839	0.439882	0.444366		0.50228	0.5099	0.465158	0.467829
-1031.41	0.551554	0.556627	0.471602	0.467122		0.508815	0.510837	0.442555	0.444364		0.505072	0.509897	0.465975	0.467827
-1031.24	0.551505	0.556622	0.473662	0.46712		0.504936	0.510835	0.4414	0.444362		0.504518	0.509893	0.466484	0.467825
-1031.08	0.55505	0.556617	0.477151	0.467117		0.50481	0.510832	0.44204	0.44436		0.501303	0.50989	0.467348	0.467822
-1030.92	0.553107	0.556612	0.475869	0.467115		0.505412	0.51083	0.443438	0.444358		0.502453	0.509887	0.466598	0.46782
-1030.75	0.551702	0.556608	0.47762	0.467113		0.508124	0.510827	0.442366	0.444355		0.500832	0.509884	0.465292	0.467818
-1030.59	0.555131	0.556603	0.478608	0.467111		0.503225	0.510825	0.443026	0.444353		0.503994	0.509881	0.46634	0.467815
-1030.42	0.552283	0.556598	0.475483	0.467108		0.504744	0.510823	0.439991	0.444351		0.505537	0.509878	0.46734	0.467813
-1030.26	0.550218	0.556593	0.4756	0.467106		0.504422	0.51082	0.441096	0.444349		0.505944	0.509875	0.467453	0.467811
-1030.1	0.553182	0.556588	0.472631	0.467104		0.505381	0.510818	0.44199	0.444347		0.50608	0.509871	0.467915	0.467808
-1029.93	0.551234	0.556584	0.472367	0.467102		0.502582	0.510816	0.442514	0.444345		0.505048	0.509868	0.466226	0.467806
-1029.77	0.552227	0.556579	0.46916	0.467099		0.503355	0.510813	0.445117	0.444342		0.502693	0.509865	0.464622	0.467804
-1029.6	0.554964	0.556574	0.468423	0.467097		0.503939	0.510811	0.443222	0.44434		0.502652	0.509862	0.465631	0.467801
-1029.44	0.558466	0.556569	0.470852	0.467095		0.51318	0.510809	0.444222	0.444338		0.506827	0.509859	0.46423	0.467799
-1029.28	0.555925	0.556565	0.470027	0.467093		0.508283	0.510806	0.446845	0.444336		0.507066	0.509856	0.465384	0.467797
-1029.11	0.551384	0.55656	0.46884	0.467091		0.504052	0.510804	0.445777	0.444334		0.508001	0.509853	0.46652	0.467795
-1028.95	0.555623	0.556555	0.466176	0.467088		0.50776	0.510802	0.445056	0.444332		0.508606	0.509849	0.463079	0.467792
-1028.78	0.554191	0.55655	0.467849	0.467086		0.506871	0.510799	0.443802	0.44433		0.508816	0.509846	0.467634	0.46779
-1028.62	0.549065	0.556546	0.465715	0.467084		0.508796	0.510797	0.445533	0.444327		0.504153	0.509843	0.466904	0.467788
-1028.46	0.547915	0.556541	0.467724	0.467082		0.507182	0.510794	0.443484	0.444325		0.504924	0.50984	0.468204	0.467785
-1028.29	0.55187	0.556536	0.468821	0.467079		0.505459	0.510792	0.444544	0.444323		0.502181	0.509837	0.46683	0.467783
-1028.13	0.55235	0.556531	0.467157	0.467077		0.506343	0.51079	0.446187	0.444321		0.504701	0.509834	0.466637	0.467781
-1027.96	0.571407	0.556527	0.46862	0.467075		0.508295	0.510787	0.444812	0.444319		0.503558	0.509831	0.466307	0.467778
-1027.8	0.637862	0.556522	0.469663	0.467073		0.515893	0.510785	0.446473	0.444317		0.500792	0.509827	0.463941	0.467776
-1027.64	0.644266	0.556517	0.46653	0.46707		0.516674	0.510783	0.448881	0.444314		0.504962	0.509824	0.463824	0.467774
-1027.47	0.607883	0.556512	0.465695	0.467068		0.513004	0.51078	0.450109	0.444312		0.509259	0.509821	0.463029	0.467771
-1027.31	0.593562	0.556508	0.463615	0.467066		0.513394	0.510778	0.446715	0.44431		0.512126	0.509818	0.466375	0.467769
-1027.14	0.591264	0.556503	0.462722	0.467064		0.518662	0.510776	0.446216	0.444308		0.508905	0.509815	0.463691	0.467767
-1026.98	0.574777	0.556498	0.460636	0.467062		0.509897	0.510773	0.44443	0.444306		0.507299	0.509812	0.462424	0.467765
-1026.82	0.570136	0.556493	0.460084	0.467059		0.509559	0.510771	0.446703	0.444304		0.526887	0.509809	0.463044	0.467762
-1026.65	0.563995	0.556489	0.462465	0.467057		0.508955	0.510769	0.446102	0.444302		0.521755	0.509805	0.465575	0.46776
-1026.49	0.56272	0.556484	0.460772	0.467055		0.503663	0.510766	0.444366	0.444299		0.518136	0.509802	0.466379	0.467758
-1026.32	0.560281	0.556479	0.462727	0.467053		0.506268	0.510764	0.444474	0.444297		0.511547	0.509799	0.463673	0.467755
-1026.16	0.55815	0.556474	0.464598	0.46705		0.506082	0.510762	0.444885	0.444295		0.507105	0.509796	0.461606	0.467753
-1026	0.559061	0.55647	0.464139	0.467048		0.506863	0.510759	0.444316	0.444293		0.51683	0.509793	0.463692	0.467751
-1025.83	0.557341	0.556465	0.465771	0.467046		0.504839	0.510757	0.441661	0.444291		0.513882	0.50979	0.457271	0.467748
-1025.67	0.554302	0.55646	0.465301	0.467044		0.504235	0.510754	0.440553	0.444289		0.517884	0.509787	0.457136	0.467746
-1025.5	0.555408	0.556455	0.466383	0.467041		0.50584	0.510752	0.441938	0.444286		0.515501	0.509783	0.454404	0.467744
-1025.34	0.55498	0.556451	0.465004	0.467039		0.505733	0.51075	0.444079	0.444284		0.509409	0.50978	0.456227	0.467741
-1025.18	0.553251	0.556446	0.467134	0.467037		0.50392	0.510747	0.445	0.444282		0.505377	0.509777	0.45744	0.467739
-1025.01	0.554267	0.556441	0.465219	0.467035		0.501457	0.510745	0.441638	0.44428		0.502933	0.509774	0.458672	0.467737
-1024.85	0.552719	0.556436	0.465119	0.467033		0.509044	0.510743	0.443131	0.444278		0.503248	0.509771	0.459484	0.467735
-1024.68	0.554772	0.556432	0.467117	0.46703		0.505105	0.51074	0.443847	0.444276		0.504503	0.509768	0.462197	0.467732
-1024.52	0.551058	0.556427	0.463957	0.467028		0.505085	0.510738	0.444504	0.444274		0.50598	0.509765	0.462433	0.46773
-1024.36	0.54996	0.556422	0.463702	0.467026		0.505464	0.510736	0.445359	0.444271		0.504762	0.509761	0.466404	0.467728
-1024.19	0.559653	0.556418	0.464145	0.467024		0.506567	0.510733	0.4452	0.444269		0.506788	0.509758	0.469177	0.467725
-1024.03	0.560243	0.556413	0.46423	0.467021		0.506881	0.510731	0.446073	0.444267		0.504929	0.509755	0.467526	0.467723
-1023.86	0.558336	0.556408	0.463273	0.467019		0.509945	0.510729	0.447513	0.444265		0.500826	0.509752	0.461593	0.467721
-1023.7	0.556092	0.556403	0.462561	0.467017		0.509938	0.510726	0.447438	0.444263		0.504675	0.509749	0.463922	0.467718
-1023.54	0.55274	0.556399	0.462374	0.467015		0.510968	0.510724	0.44843	0.444261		0.502972	0.509746	0.464978	0.467716
-1023.37	0.551769	0.556394	0.462305	0.467013		0.511429	0.510722	0.447069	0.444258		0.503992	0.509743	0.465377	0.467714
-1023.21	0.556185	0.556389	0.460352	0.46701		0.513992	0.510719	0.448096	0.444256		0.503624	0.509739	0.468406	0.467712
-1023.04	0.548727	0.556384	0.462719	0.467008		0.515012	0.510717	0.448465	0.444254		0.509991	0.509736	0.469909	0.467709
-1022.88	0.546849	0.55638	0.463139	0.467006		0.520558	0.510715	0.445	0.444252		0.512143	0.509733	0.467477	0.467707
-1022.72	0.546288	0.556375	0.462253	0.467004		0.519058	0.510712	0.447037	0.44425		0.509282	0.50973	0.471325	0.467705
-1022.55	0.560518	0.55637	0.463705	0.467001		0.518397	0.51071	0.44645	0.444248		0.518041	0.509727	0.467843	0.467702
-1022.39	0.557696	0.556365	0.462747	0.466999		0.514429	0.510707	0.445647	0.444246		0.51513	0.509724	0.468829	0.4677
-1022.22	0.583999	0.556361	0.464781	0.466997		0.511643	0.510705	0.445806	0.444243		0.513014	0.509721	0.468808	0.467698
-1022.06	0.583674	0.556356	0.46475	0.466995		0.508177	0.510703	0.444913	0.444241		0.510205	0.509717	0.470197	0.467695
-1021.9	0.582938	0.556351	0.463885	0.466992		0.510004	0.5107	0.446343	0.444239		0.508995	0.509714	0.471254	0.467693
-1021.73	0.640976	0.556346	0.462366	0.46699		0.508302	0.510698	0.449403	0.444237		0.514373	0.509711	0.470045	0.467691
-1021.57	0.685431	0.556342	0.464255	0.466988		0.508102	0.510696	0.449529	0.444235		0.510095	0.509708	0.471672	0.467688
-1021.4	0.69906	0.556337	0.461659	0.466986		0.507196	0.510693	0.448452	0.444233		0.507957	0.509705	0.469744	0.467686
-1021.24	0.706885	0.556332	0.459855	0.466984		0.507238	0.510691	0.447822	0.444231		0.512637	0.509702	0.469783	0.467684
-1021.08	0.6702	0.556327	0.46093	0.466981		0.50782	0.510689	0.449111	0.444228		0.51187	0.509699	0.471736	0.467682
-1020.91	0.652213	0.556323	0.459062	0.466979		0.511415	0.510686	0.447826	0.444226		0.515989	0.509696	0.470425	0.467679
-1020.75	0.616641	0.556318	0.458265	0.466977		0.514423	0.510684	0.449823	0.444224		0.512085	0.509692	0.470025	0.467677
-1020.58	0.597194	0.556313	0.458088	0.466975		0.511699	0.510682	0.450075	0.444222		0.505712	0.509689	0.467566	0.467675
-1020.42	0.583537	0.556308	0.459423	0.466972		0.507612	0.510679	0.447024	0.44422		0.505914	0.509686	0.467605	0.467672
-1020.26	0.577487	0.556304	0.460945	0.46697		0.507777	0.510677	0.44544	0.444218		0.504318	0.509683	0.466217	0.46767
-1020.09	0.578367	0.556299	0.460979	0.466968		0.509373	0.510675	0.443379	0.444215		0.504507	0.50968	0.467047	0.467668
-1019.93	0.580779	0.556294	0.460706	0.466966		0.509614	0.510672	0.446297	0.444213		0.504826	0.509677	0.46541	0.467665
-1019.76	0.599437	0.556289	0.462623	0.466964		0.504904	0.51067	0.44275	0.444211		0.504423	0.509674	0.465099	0.467663
-1019.6	0.590012	0.556285	0.461495	0.466961		0.504757	0.510668	0.443883	0.444209		0.505845	0.50967	0.466233	0.467661
-1019.44	0.602918	0.55628	0.466364	0.466959		0.501861	0.510665	0.442445	0.444207		0.507889	0.509667	0.465754	0.467659
-1019.27	0.592908	0.556275	0.462403	0.466957		0.501862	0.510663	0.441464	0.444205		0.517477	0.509664	0.466151	0.467656
-1019.11	0.614979	0.55627	0.466205	0.466955		0.501332	0.510661	0.439499	0.444203		0.51959	0.509661	0.46723	0.467654
-1018.94	0.595061	0.556266	0.46314	0.466952		0.503378	0.510658	0.442668	0.4442		0.509661	0.509658	0.463884	0.467652
-1018.78	0.582006	0.556261	0.465067	0.46695		0.503074	0.510656	0.440986	0.444198		0.507107	0.509655	0.464887	0.467649
-1018.62	0.579856	0.556256	0.465773	0.466948		0.499728	0.510654	0.440445	0.444196		0.508381	0.509652	0.468061	0.467647
-1018.45	0.565814	0.556252	0.46372	0.466946		0.501207	0.510651	0.442048	0.444194		0.506809	0.509648	0.468841	0.467645
-1018.29	0.558112	0.556247	0.460677	0.466944		0.503626	0.510649	0.44125	0.444192		0.50363	0.509645	0.467286	0.467642
-1018.12	0.554081	0.556242	0.459242	0.466941		0.510554	0.510647	0.443373	0.44419		0.504098	0.509642	0.465252	0.46764
-1017.96	0.554096	0.556237	0.462558	0.466939		0.514286	0.510644	0.445977	0.444188		0.504937	0.509639	0.467456	0.467638
-1017.8	0.560379	0.556233	0.462665	0.466937		0.509779	0.510642	0.44521	0.444185		0.510847	0.509636	0.469343	0.467636
-1017.63	0.561035	0.556228	0.4625	0.466935		0.506735	0.510639	0.445645	0.444183		0.510551	0.509633	0.469763	0.467633
-1017.47	0.590196	0.556223	0.461425	0.466932		0.508201	0.510637	0.448086	0.444181		0.516293	0.50963	0.47159	0.467631
-1017.3	0.591348	0.556218	0.461545	0.46693		0.502607	0.510635	0.444593	0.444179		0.512492	0.509627	0.468766	0.467629
-1017.14	0.61484	0.556214	0.46061	0.466928		0.500466	0.510632	0.444127	0.444177		0.512138	0.509623	0.468149	0.467626
-1016.98	0.587003	0.556209	0.459226	0.466926		0.502288	0.51063	0.443582	0.444175		0.511932	0.50962	0.467008	0.467624
-1016.81	0.572672	0.556204	0.460682	0.466924		0.506293	0.510628	0.448247	0.444173		0.510571	0.509617	0.4677	0.467622
-1016.65	0.56484	0.556199	0.461634	0.466921		0.504058	0.510625	0.447579	0.44417		0.509899	0.509614	0.46617	0.467619
-1016.48	0.554522	0.556195	0.459129	0.466919		0.50878	0.510623	0.448395	0.444168		0.511963	0.509611	0.466666	0.467617
-1016.32	0.550933	0.55619	0.456732	0.466917		0.515684	0.510621	0.447492	0.444166		0.509779	0.509608	0.46584	0.467615
-1016.16	0.54512	0.556185	0.453115	0.466915		0.508673	0.510618	0.448161	0.444164		0.506735	0.509605	0.465718	0.467613
-1015.99	0.544307	0.55618	0.455609	0.466912		0.507319	0.510616	0.445518	0.444162		0.508131	0.509601	0.465701	0.46761
-1015.83	0.554019	0.556176	0.454269	0.46691		0.511279	0.510614	0.445955	0.44416		0.502407	0.509598	0.464168	0.467608
-1015.66	0.553447	0.556171	0.457837	0.466908		0.505954	0.510611	0.443368	0.444157		0.509798	0.509595	0.464194	0.467606
-1015.5	0.566408	0.556166	0.45573	0.466906		0.506397	0.510609	0.440079	0.444155		0.518527	0.509592	0.465447	0.467603
-1015.34	0.556067	0.556162	0.455371	0.466904		0.514798	0.510607	0.442447	0.444153		0.516315	0.509589	0.46392	0.467601
-1015.17	0.562031	0.556157	0.454885	0.466901		0.52309	0.510604	0.444432	0.444151		0.518536	0.509586	0.462751	0.467599
-1015.01	0.569469	0.556152	0.453622	0.466899		0.529144	0.510602	0.444352	0.444149		0.518016	0.509583	0.464196	0.467596
-1014.84	0.585435	0.556147	0.457169	0.466897		0.530596	0.5106	0.444224	0.444147		0.544367	0.50958	0.463436	0.467594
-1014.68	0.592598	0.556143	0.456039	0.466895		0.516921	0.510597	0.440136	0.444145		0.535639	0.509576	0.465871	0.467592
-1014.52	0.574636	0.556138	0.456399	0.466892		0.511508	0.510595	0.441503	0.444142		0.522248	0.509573	0.463475	0.46759
-1014.35	0.581419	0.556133	0.454003	0.46689		0.509751	0.510593	0.441673	0.44414		0.518259	0.50957	0.465546	0.467587
-1014.19	0.567093	0.556128	0.452989	0.466888		0.506104	0.51059	0.443261	0.444138		0.510057	0.509567	0.461807	0.467585
-1014.02	0.554942	0.556124	0.452696	0.466886		0.503705	0.510588	0.442442	0.444136		0.505765	0.509564	0.46254	0.467583
-1013.86	0.55661	0.556119	0.455033	0.466884		0.506245	0.510586	0.443468	0.444134		0.508174	0.509561	0.463499	0.46758
-1013.7	0.55722	0.556114	0.455379	0.466881		0.51843	0.510583	0.444523	0.444132		0.50697	0.509558	0.465227	0.467578
-1013.53	0.552252	0.55611	0.455577	0.466879		0.512039	0.510581	0.444894	0.44413		0.505664	0.509554	0.46604	0.467576
-1013.37	0.549864	0.556105	0.455955	0.466877		0.508028	0.510579	0.44416	0.444127		0.506256	0.509551	0.46883	0.467573
-1013.2	0.547802	0.5561	0.459321	0.466875		0.508378	0.510576	0.446086	0.444125		0.506113	0.509548	0.467321	0.467571
-1013.04	0.548112	0.556095	0.457595	0.466872		0.50486	0.510574	0.443927	0.444123		0.50923	0.509545	0.468271	0.467569
-1012.88	0.547259	0.556091	0.458115	0.46687		0.5025	0.510572	0.445562	0.444121		0.509906	0.509542	0.468658	0.467567
-1012.71	0.547145	0.556086	0.458398	0.466868		0.509252	0.510569	0.446526	0.444119		0.51884	0.509539	0.469261	0.467564
-1012.55	0.546662	0.556081	0.458466	0.466866		0.508622	0.510567	0.445863	0.444117		0.519272	0.509536	0.468642	0.467562
-1012.38	0.553127	0.556076	0.459633	0.466864		0.510361	0.510565	0.448848	0.444115		0.516595	0.509533	0.468848	0.46756
-1012.22	0.550407	0.556072	0.459986	0.466861		0.511238	0.510562	0.448018	0.444112		0.510364	0.509529	0.467246	0.467557
-1012.06	0.567332	0.556067	0.461607	0.466859		0.508113	0.51056	0.447701	0.44411		0.502706	0.509526	0.465995	0.467555
-1011.89	0.569198	0.556062	0.460448	0.466857		0.507107	0.510558	0.445225	0.444108		0.501522	0.509523	0.464354	0.467553
-1011.73	0.566495	0.556057	0.458408	0.466855		0.502196	0.510555	0.447653	0.444106		0.501808	0.50952	0.465273	0.46755
-1011.56	0.580984	0.556053	0.461802	0.466852		0.504771	0.510553	0.447075	0.444104		0.505226	0.509517	0.468225	0.467548
-1011.4	0.583956	0.556048	0.460015	0.46685		0.507776	0.510551	0.447151	0.444102		0.506225	0.509514	0.468745	0.467546
-1011.24	0.566229	0.556043	0.457959	0.466848		0.509914	0.510548	0.444513	0.4441		0.508705	0.509511	0.466036	0.467544
-1011.07	0.558617	0.556039	0.458106	0.466846		0.51556	0.510546	0.444039	0.444097		0.506453	0.509508	0.465657	0.467541
-1010.91	0.56194	0.556034	0.459072	0.466844		0.511428	0.510544	0.443174	0.444095		0.507496	0.509504	0.467431	0.467539
-1010.74	0.55777	0.556029	0.458544	0.466841		0.506474	0.510541	0.44281	0.444093		0.507324	0.509501	0.466872	0.467537
-1010.58	0.552913	0.556024	0.458519	0.466839		0.50904	0.510539	0.445682	0.444091		0.507512	0.509498	0.467405	0.467534
-1010.42	0.553914	0.55602	0.459951	0.466837		0.507072	0.510537	0.446649	0.444089		0.507958	0.509495	0.468729	0.467532
-1010.25	0.551135	0.556015	0.460827	0.466835		0.504302	0.510534	0.4455	0.444087		0.51123	0.509492	0.46948	0.46753
-1010.09	0.549658	0.55601	0.459864	0.466832		0.504729	0.510532	0.44664	0.444085		0.513488	0.509489	0.469117	0.467527
-1009.92	0.554693	0.556005	0.460344	0.46683		0.504031	0.51053	0.446253	0.444082		0.511327	0.509486	0.470075	0.467525
-1009.76	0.569715	0.556001	0.461173	0.466828		0.50477	0.510527	0.447875	0.44408		0.51374	0.509483	0.470879	0.467523
-1009.6	0.573075	0.555996	0.461066	0.466826		0.505928	0.510525	0.448001	0.444078		0.509091	0.509479	0.46747	0.467521
-1009.43	0.557792	0.555991	0.459015	0.466824		0.505938	0.510523	0.447996	0.444076		0.506613	0.509476	0.466658	0.467518
-1009.27	0.551808	0.555987	0.458946	0.466821		0.50641	0.51052	0.446805	0.444074		0.507485	0.509473	0.465614	0.467516
-1009.1	0.551871	0.555982	0.459307	0.466819		0.506202	0.510518	0.445837	0.444072		0.509067	0.50947	0.463892	0.467514
-1008.94	0.55516	0.555977	0.460623	0.466817		0.507636	0.510516	0.447733	0.44407		0.506969	0.509467	0.464602	0.467511
-1008.78	0.560157	0.555972	0.461088	0.466815		0.504417	0.510513	0.446154	0.444067		0.505134	0.509464	0.463287	0.467509
-1008.61	0.569365	0.555968	0.459852	0.466813		0.503328	0.510511	0.446409	0.444065		0.50483	0.509461	0.462915	0.467507
-1008.45	0.568452	0.555963	0.461838	0.46681		0.501418	0.510509	0.445968	0.444063		0.505131	0.509458	0.46447	0.467504
-1008.28	0.560032	0.555958	0.464405	0.466808		0.503732	0.510506	0.446592	0.444061		0.50767	0.509454	0.463547	0.467502
-1008.12	0.557502	0.555954	0.463562	0.466806		0.502241	0.510504	0.445108	0.444059		0.504999	0.509451	0.464332	0.4675
-1007.96	0.554918	0.555949	0.461874	0.466804		0.503716	0.510502	0.443334	0.444057		0.50671	0.509448	0.465784	0.467498
-1007.79	0.566005	0.555944	0.463749	0.466801		0.510038	0.510499	0.443643	0.444055		0.501433	0.509445	0.462432	0.467495
-1007.63	0.583369	0.555939	0.462673	0.466799		0.515088	0.510497	0.441887	0.444052		0.501545	0.509442	0.464656	0.467493
-1007.46	0.598584	0.555935	0.461625	0.466797		0.510542	0.510495	0.441144	0.44405		0.507218	0.509439	0.466863	0.467491
-1007.3	0.600143	0.55593	0.463049	0.466795		0.512499	0.510492	0.441492	0.444048		0.504442	0.509436	0.46463	0.467488
-1007.14	0.582775	0.555925	0.463419	0.466793		0.513453	0.51049	0.441619	0.444046		0.505553	0.509433	0.464592	0.467486
-1006.97	0.568541	0.55592	0.462189	0.46679		0.512413	0.510488	0.440137	0.444044		0.503574	0.509429	0.46456	0.467484
-1006.81	0.561653	0.555916	0.462362	0.466788		0.514489	0.510485	0.442827	0.444042		0.505471	0.509426	0.465005	0.467482
-1006.64	0.557826	0.555911	0.462033	0.466786		0.515664	0.510483	0.442902	0.44404		0.507461	0.509423	0.463574	0.467479
-1006.48	0.554998	0.555906	0.46344	0.466784		0.510665	0.510481	0.44311	0.444037		0.513046	0.50942	0.464008	0.467477
-1006.32	0.560311	0.555902	0.465302	0.466781		0.511017	0.510478	0.446223	0.444035		0.514664	0.509417	0.463847	0.467475
-1006.15	0.558864	0.555897	0.464902	0.466779		0.507338	0.510476	0.445186	0.444033		0.511785	0.509414	0.465696	0.467472
-1005.99	0.555726	0.555892	0.468628	0.466777		0.511589	0.510474	0.444312	0.444031		0.513047	0.509411	0.46804	0.46747
-1005.82	0.553207	0.555887	0.466978	0.466775		0.505501	0.510471	0.441147	0.444029		0.518861	0.509408	0.46784	0.467468
-1005.66	0.55869	0.555883	0.466711	0.466773		0.50421	0.510469	0.441395	0.444027		0.52357	0.509404	0.467058	0.467465
-1005.5	0.553735	0.555878	0.467353	0.46677		0.501798	0.510467	0.439131	0.444025		0.519225	0.509401	0.467521	0.467463
-1005.33	0.55176	0.555873	0.465544	0.466768		0.502844	0.510464	0.437988	0.444022		0.514494	0.509398	0.46617	0.467461
-1005.17	0.556703	0.555869	0.46538	0.466766		0.50606	0.510462	0.439918	0.44402		0.507623	0.509395	0.467676	0.467459
-1005	0.558496	0.555864	0.467573	0.466764		0.505647	0.51046	0.440397	0.444018		0.507008	0.509392	0.467503	0.467456
-1004.84	0.561272	0.555859	0.466279	0.466762		0.509471	0.510457	0.445369	0.444016		0.507506	0.509389	0.467057	0.467454
-1004.68	0.558295	0.555854	0.465159	0.466759		0.505739	0.510455	0.443889	0.444014		0.506377	0.509386	0.466448	0.467452
-1004.51	0.557873	0.55585	0.467788	0.466757		0.5027	0.510453	0.442439	0.444012		0.504634	0.509383	0.465646	0.467449
-1004.35	0.562893	0.555845	0.469619	0.466755		0.502329	0.51045	0.442207	0.44401		0.504968	0.509379	0.46612	0.467447
-1004.18	0.557462	0.55584	0.467878	0.466753		0.507494	0.510448	0.448325	0.444007		0.503702	0.509376	0.466301	0.467445
-1004.02	0.554202	0.555835	0.468667	0.46675		0.507296	0.510446	0.447232	0.444005		0.504674	0.509373	0.465185	0.467443
-1003.86	0.551722	0.555831	0.467842	0.466748		0.503911	0.510443	0.445767	0.444003		0.514803	0.50937	0.468428	0.46744
-1003.69	0.551137	0.555826	0.466538	0.466746		0.504796	0.510441	0.447777	0.444001		0.510175	0.509367	0.464882	0.467438
-1003.53	0.54864	0.555821	0.462139	0.466744		0.502813	0.510439	0.447777	0.443999		0.506987	0.509364	0.464637	0.467436
-1003.36	0.545439	0.555817	0.460183	0.466742		0.503227	0.510437	0.445086	0.443997		0.507609	0.509361	0.464631	0.467433
-1003.2	0.546426	0.555812	0.461653	0.466739		0.501653	0.510434	0.445136	0.443995		0.507967	0.509358	0.465608	0.467431
-1003.04	0.558648	0.555807	0.459654	0.466737		0.501996	0.510432	0.446055	0.443992		0.507868	0.509354	0.466843	0.467429
-1002.87	0.559897	0.555802	0.46159	0.466735		0.504481	0.51043	0.445637	0.44399		0.506167	0.509351	0.465581	0.467426
-1002.71	0.562714	0.555798	0.461051	0.466733		0.510557	0.510427	0.448991	0.443988		0.502097	0.509348	0.463236	0.467424
-1002.54	0.56011	0.555793	0.458835	0.46673		0.512099	0.510425	0.446804	0.443986		0.505049	0.509345	0.46738	0.467422
-1002.38	0.556437	0.555788	0.461075	0.466728		0.510444	0.510423	0.445707	0.443984		0.505703	0.509342	0.466098	0.46742
-1002.22	0.55665	0.555784	0.459162	0.466726		0.507888	0.51042	0.446578	0.443982		0.508075	0.509339	0.467918	0.467417
-1002.05	0.553206	0.555779	0.462317	0.466724		0.519927	0.510418	0.450361	0.44398		0.506439	0.509336	0.462539	0.467415
-1001.89	0.561613	0.555774	0.461601	0.466722		0.512119	0.510416	0.447148	0.443978		0.509281	0.509333	0.46408	0.467413
-1001.72	0.567818	0.555769	0.463129	0.466719		0.512122	0.510413	0.446678	0.443975		0.514563	0.509329	0.46542	0.46741
-1001.56	0.568629	0.555765	0.463527	0.466717		0.512913	0.510411	0.448609	0.443973		0.512638	0.509326	0.463005	0.467408
-1001.4	0.561547	0.55576	0.467407	0.466715		0.514175	0.510409	0.447112	0.443971		0.507523	0.509323	0.46214	0.467406
-1001.23	0.562422	0.555755	0.467501	0.466713		0.514532	0.510406	0.448387	0.443969		0.508045	0.50932	0.464823	0.467404
-1001.07	0.567761	0.555751	0.464986	0.466711		0.514043	0.510404	0.448784	0.443967		0.502992	0.509317	0.461563	0.467401
-1000.9	0.559062	0.555746	0.463371	0.466708		0.512876	0.510402	0.447856	0.443965		0.504341	0.509314	0.461577	0.467399
-1000.74	0.56688	0.555741	0.469253	0.466706		0.512191	0.510399	0.448256	0.443963		0.503496	0.509311	0.463283	0.467397
-1000.58	0.560892	0.555736	0.465951	0.466704		0.508349	0.510397	0.444946	0.44396		0.504077	0.509308	0.466776	0.467394
-1000.41	0.551944	0.555732	0.462623	0.466702		0.50536	0.510395	0.4449	0.443958		0.506459	0.509305	0.468097	0.467392
-1000.25	0.551926	0.555727	0.462052	0.4667		0.508714	0.510392	0.444402	0.443956		0.504105	0.509301	0.465328	0.46739
-1000.08	0.553044	0.555722	0.462721	0.466697		0.504887	0.51039	0.44552	0.443954		0.504881	0.509298	0.466932	0.467387
-999.92	0.552221	0.555718	0.465283	0.466695		0.501848	0.510388	0.443973	0.443952		0.505934	0.509295	0.46807	0.467385
-999.756	0.556171	0.555713	0.464504	0.466693		0.503693	0.510385	0.442354	0.44395		0.505179	0.509292	0.468022	0.467383
-999.592	0.585568	0.555708	0.464341	0.466691		0.503641	0.510383	0.445893	0.443948		0.505411	0.509289	0.470539	0.467381
-999.428	0.571019	0.555703	0.463776	0.466688		0.508072	0.510381	0.445219	0.443945		0.508196	0.509286	0.471418	0.467378
-999.264	0.563928	0.555699	0.465146	0.466686		0.504707	0.510378	0.445694	0.443943		0.505379	0.509283	0.467937	0.467376
-999.1	0.575043	0.555694	0.465833	0.466684		0.500761	0.510376	0.444277	0.443941		0.505002	0.50928	0.470242	0.467374
-998.936	0.584102	0.555689	0.46519	0.466682		0.502019	0.510374	0.445582	0.443939		0.503423	0.509276	0.468905	0.467371
-998.772	0.574801	0.555685	0.466252	0.46668		0.502551	0.510372	0.444426	0.443937		0.503511	0.509273	0.467704	0.467369
-998.608	0.566466	0.55568	0.465828	0.466677		0.504777	0.510369	0.442254	0.443935		0.501437	0.50927	0.466921	0.467367
-998.444	0.556824	0.555675	0.464897	0.466675		0.502909	0.510367	0.443157	0.443933		0.500874	0.509267	0.466896	0.467365
-998.28	0.553249	0.55567	0.465556	0.466673		0.501741	0.510365	0.445128	0.44393		0.503575	0.509264	0.469367	0.467362
-998.116	0.549747	0.555666	0.466779	0.466671		0.503271	0.510362	0.444668	0.443928		0.502799	0.509261	0.468226	0.46736
-997.952	0.552888	0.555661	0.464098	0.466669		0.504288	0.51036	0.445558	0.443926		0.501371	0.509258	0.466511	0.467358
-997.788	0.551887	0.555656	0.46489	0.466666		0.502848	0.510358	0.445938	0.443924		0.503184	0.509255	0.468317	0.467355
-997.624	0.55111	0.555652	0.465149	0.466664		0.50725	0.510355	0.44747	0.443922		0.506539	0.509252	0.468629	0.467353
-997.46	0.545681	0.555647	0.466861	0.466662		0.5092	0.510353	0.448525	0.44392		0.505893	0.509248	0.468353	0.467351
-997.296	0.545672	0.555642	0.466964	0.46666		0.507787	0.510351	0.448013	0.443918		0.501411	0.509245	0.469007	0.467348
-997.132	0.548566	0.555638	0.465549	0.466657		0.508783	0.510348	0.447459	0.443916		0.50331	0.509242	0.470628	0.467346
-996.968	0.550261	0.555633	0.467774	0.466655		0.507098	0.510346	0.448458	0.443913		0.504907	0.509239	0.468783	0.467344
-996.804	0.562159	0.555628	0.466633	0.466653		0.508105	0.510344	0.447373	0.443911		0.50448	0.509236	0.468043	0.467342
-996.64	0.585252	0.555623	0.468648	0.466651		0.507854	0.510341	0.449058	0.443909		0.505949	0.509233	0.469621	0.467339
-996.476	0.569324	0.555619	0.465593	0.466649		0.508239	0.510339	0.450422	0.443907		0.506905	0.50923	0.468747	0.467337
-996.312	0.567287	0.555614	0.466927	0.466646		0.510313	0.510337	0.448589	0.443905		0.509416	0.509227	0.469891	0.467335
-996.148	0.586386	0.555609	0.466223	0.466644		0.508808	0.510334	0.449306	0.443903		0.509455	0.509223	0.467956	0.467332
-995.984	0.569192	0.555605	0.468108	0.466642		0.509556	0.510332	0.450142	0.443901		0.505823	0.50922	0.46739	0.46733
-995.82	0.562045	0.5556	0.466881	0.46664		0.509834	0.51033	0.451143	0.443898		0.504678	0.509217	0.466137	0.467328
-995.656	0.556841	0.555595	0.467324	0.466638		0.511538	0.510327	0.452736	0.443896		0.501412	0.509214	0.4634	0.467326
-995.492	0.557064	0.55559	0.466596	0.466635		0.510111	0.510325	0.451843	0.443894		0.504186	0.509211	0.46187	0.467323
-995.328	0.55539	0.555586	0.468662	0.466633		0.511119	0.510323	0.450207	0.443892		0.509621	0.509208	0.461391	0.467321
-995.164	0.560341	0.555581	0.47068	0.466631		0.511228	0.510321	0.448413	0.44389		0.506865	0.509205	0.460947	0.467319
-995	0.557059	0.555576	0.471874	0.466629		0.513152	0.510318	0.450068	0.443888		0.508534	0.509202	0.462615	0.467316
-994.836	0.552026	0.555572	0.466615	0.466627		0.515185	0.510316	0.449921	0.443886		0.504868	0.509199	0.461124	0.467314
-994.672	0.547885	0.555567	0.466074	0.466624		0.514683	0.510314	0.448618	0.443884		0.508242	0.509195	0.465305	0.467312
-994.508	0.548005	0.555562	0.468027	0.466622		0.518761	0.510311	0.449262	0.443881		0.508212	0.509192	0.465662	0.46731
-994.344	0.54633	0.555557	0.465171	0.46662		0.515682	0.510309	0.447658	0.443879		0.505381	0.509189	0.464325	0.467307
-994.18	0.548328	0.555553	0.467163	0.466618		0.512365	0.510307	0.449333	0.443877		0.505537	0.509186	0.462327	0.467305
-994.016	0.547175	0.555548	0.46565	0.466615		0.513779	0.510304	0.447703	0.443875		0.503802	0.509183	0.459976	0.467303
-993.852	0.547257	0.555543	0.465138	0.466613		0.513493	0.510302	0.4484	0.443873		0.506677	0.50918	0.458259	0.4673
-993.688	0.547344	0.555539	0.464384	0.466611		0.525829	0.5103	0.447	0.443871		0.512765	0.509177	0.459596	0.467298
-993.524	0.550425	0.555534	0.465339	0.466609		0.527717	0.510297	0.446079	0.443869		0.510954	0.509174	0.45874	0.467296
-993.36	0.549103	0.555529	0.464804	0.466607		0.515272	0.510295	0.446837	0.443866		0.508346	0.509171	0.459881	0.467294
-993.196	0.546411	0.555525	0.462493	0.466604		0.513013	0.510293	0.449063	0.443864		0.506737	0.509167	0.459877	0.467291
-993.032	0.551006	0.55552	0.464009	0.466602		0.510226	0.51029	0.448708	0.443862		0.509203	0.509164	0.463164	0.467289
-992.868	0.548773	0.555515	0.464145	0.4666		0.506015	0.510288	0.443608	0.44386		0.536648	0.509161	0.463413	0.467287
-992.704	0.548416	0.55551	0.463988	0.466598		0.504715	0.510286	0.442861	0.443858		0.528833	0.509158	0.46343	0.467284
-992.54	0.549428	0.555506	0.463364	0.466596		0.502779	0.510284	0.443307	0.443856		0.520381	0.509155	0.461537	0.467282
-992.376	0.548761	0.555501	0.462806	0.466593		0.501762	0.510281	0.445165	0.443854		0.518004	0.509152	0.463332	0.46728
-992.212	0.548985	0.555496	0.462578	0.466591		0.505568	0.510279	0.445302	0.443851		0.522774	0.509149	0.463438	0.467278
-992.048	0.550295	0.555492	0.462177	0.466589		0.505739	0.510277	0.447117	0.443849		0.521886	0.509146	0.467269	0.467275
-991.884	0.559903	0.555487	0.46096	0.466587		0.51283	0.510274	0.446474	0.443847		0.51374	0.509143	0.465917	0.467273
-991.72	0.559025	0.555482	0.462125	0.466585		0.507234	0.510272	0.446875	0.443845		0.513253	0.509139	0.467852	0.467271
-991.556	0.552746	0.555478	0.460696	0.466582		0.504198	0.51027	0.44646	0.443843		0.511062	0.509136	0.467949	0.467268
-991.392	0.555437	0.555473	0.460458	0.46658		0.503836	0.510267	0.444528	0.443841		0.507442	0.509133	0.468047	0.467266
-991.228	0.563563	0.555468	0.459557	0.466578		0.50297	0.510265	0.443678	0.443839		0.510375	0.50913	0.468861	0.467264
-991.064	0.556792	0.555463	0.460937	0.466576		0.505529	0.510263	0.444537	0.443837		0.511609	0.509127	0.47013	0.467261
-990.9	0.563253	0.555459	0.460359	0.466574		0.506934	0.51026	0.445352	0.443834		0.513554	0.509124	0.472106	0.467259
-990.736	0.557017	0.555454	0.461715	0.466571		0.505024	0.510258	0.446664	0.443832		0.509121	0.509121	0.471303	0.467257
-990.572	0.554872	0.555449	0.461719	0.466569		0.510102	0.510256	0.446373	0.44383		0.504435	0.509118	0.469344	0.467255
-990.408	0.552682	0.555445	0.461339	0.466567		0.508943	0.510254	0.446982	0.443828		0.507262	0.509114	0.471211	0.467252
-990.244	0.550782	0.55544	0.463266	0.466565		0.515681	0.510251	0.450131	0.443826		0.511113	0.509111	0.468317	0.46725
-990.08	0.549011	0.555435	0.463027	0.466562		0.525463	0.510249	0.449976	0.443824		0.505403	0.509108	0.463701	0.467248
-989.916	0.549507	0.555431	0.464685	0.46656		0.516798	0.510247	0.450075	0.443822		0.503649	0.509105	0.462578	0.467245
-989.752	0.549978	0.555426	0.464279	0.466558		0.511035	0.510244	0.446921	0.44382		0.500957	0.509102	0.462745	0.467243
-989.588	0.548518	0.555421	0.464436	0.466556		0.510298	0.510242	0.446243	0.443817		0.501772	0.509099	0.464939	0.467241
-989.424	0.548155	0.555416	0.464571	0.466554		0.504102	0.51024	0.447888	0.443815		0.502692	0.509096	0.465261	0.467239
-989.26	0.547258	0.555412	0.463184	0.466551		0.509358	0.510237	0.447768	0.443813		0.50077	0.509093	0.464335	0.467236
-989.096	0.548917	0.555407	0.466021	0.466549		0.510639	0.510235	0.449839	0.443811		0.50449	0.50909	0.46381	0.467234
-988.932	0.550796	0.555402	0.467201	0.466547		0.508497	0.510233	0.450189	0.443809		0.504292	0.509087	0.46796	0.467232
-988.768	0.552707	0.555398	0.466956	0.466545		0.512253	0.51023	0.449554	0.443807		0.508714	0.509083	0.467468	0.467229
-988.604	0.551202	0.555393	0.463991	0.466543		0.51031	0.510228	0.450423	0.443805		0.510177	0.50908	0.469624	0.467227
-988.44	0.54972	0.555388	0.46539	0.46654		0.510456	0.510226	0.450778	0.443802		0.503785	0.509077	0.46574	0.467225
-988.276	0.551354	0.555384	0.464152	0.466538		0.506041	0.510224	0.447914	0.4438		0.503654	0.509074	0.462511	0.467223
-988.112	0.544955	0.555379	0.462005	0.466536		0.507967	0.510221	0.447159	0.443798		0.503018	0.509071	0.463832	0.46722
-987.948	0.551838	0.555374	0.462413	0.466534		0.506059	0.510219	0.446295	0.443796		0.502799	0.509068	0.465648	0.467218
-987.784	0.552871	0.555369	0.464447	0.466532		0.507262	0.510217	0.448684	0.443794		0.505335	0.509065	0.464962	0.467216
-987.62	0.561064	0.555365	0.462733	0.466529		0.507066	0.510214	0.447131	0.443792		0.501529	0.509062	0.462978	0.467213
-987.456	0.568447	0.55536	0.463187	0.466527		0.509858	0.510212	0.446383	0.44379		0.504109	0.509059	0.462352	0.467211
-987.292	0.563232	0.555355	0.462599	0.466525		0.51214	0.51021	0.443641	0.443788		0.501464	0.509055	0.462995	0.467209
-987.128	0.561701	0.555351	0.463441	0.466523		0.507998	0.510207	0.442994	0.443785		0.504279	0.509052	0.464285	0.467207
-986.964	0.569389	0.555346	0.461847	0.466521		0.508774	0.510205	0.443642	0.443783		0.501625	0.509049	0.463512	0.467204
-986.8	0.563374	0.555341	0.458335	0.466518		0.509606	0.510203	0.444623	0.443781		0.500999	0.509046	0.465202	0.467202
-986.636	0.562308	0.555337	0.458027	0.466516		0.507465	0.5102	0.442556	0.443779		0.502226	0.509043	0.465337	0.4672
-986.472	0.551869	0.555332	0.457645	0.466514		0.505003	0.510198	0.440971	0.443777		0.498932	0.50904	0.461887	0.467197
-986.308	0.550308	0.555327	0.461103	0.466512		0.507448	0.510196	0.442103	0.443775		0.500412	0.509037	0.462421	0.467195
-986.144	0.550286	0.555323	0.461428	0.46651		0.510237	0.510194	0.442018	0.443773		0.501751	0.509034	0.460229	0.467193
-985.98	0.551802	0.555318	0.464264	0.466507		0.506886	0.510191	0.441906	0.443771		0.500966	0.509031	0.459908	0.467191
-985.816	0.548819	0.555313	0.464831	0.466505		0.506225	0.510189	0.440113	0.443768		0.497434	0.509027	0.460167	0.467188
-985.652	0.554575	0.555308	0.467406	0.466503		0.506016	0.510187	0.442077	0.443766		0.502959	0.509024	0.459786	0.467186
-985.488	0.554405	0.555304	0.469322	0.466501		0.506011	0.510184	0.442551	0.443764		0.500913	0.509021	0.458968	0.467184
-985.324	0.552136	0.555299	0.465217	0.466499		0.506675	0.510182	0.442976	0.443762		0.501225	0.509018	0.458626	0.467181
-985.16	0.552267	0.555294	0.4632	0.466496		0.502744	0.51018	0.440123	0.44376		0.501069	0.509015	0.459158	0.467179
-984.996	0.563433	0.55529	0.462091	0.466494		0.502374	0.510177	0.441796	0.443758		0.50225	0.509012	0.459816	0.467177
-984.832	0.566041	0.555285	0.463064	0.466492		0.502482	0.510175	0.438156	0.443756		0.504914	0.509009	0.459233	0.467175
-984.668	0.560612	0.55528	0.461903	0.46649		0.506794	0.510173	0.439292	0.443753		0.504533	0.509006	0.459011	0.467172
-984.504	0.557128	0.555276	0.463355	0.466487		0.505639	0.510171	0.43826	0.443751		0.504782	0.509003	0.458428	0.46717
-984.34	0.555274	0.555271	0.463087	0.466485		0.51181	0.510168	0.44089	0.443749		0.509317	0.508999	0.460782	0.467168
-984.176	0.553852	0.555266	0.462825	0.466483		0.515914	0.510166	0.439225	0.443747		0.510055	0.508996	0.459633	0.467165
-984.012	0.551957	0.555262	0.46292	0.466481		0.512886	0.510164	0.442341	0.443745		0.502611	0.508993	0.457709	0.467163
-983.848	0.553111	0.555257	0.46175	0.466479		0.50817	0.510161	0.441066	0.443743		0.503257	0.50899	0.459463	0.467161
-983.684	0.550758	0.555252	0.461642	0.466476		0.506893	0.510159	0.441506	0.443741		0.501043	0.508987	0.460902	0.467159
-983.52	0.553036	0.555247	0.459945	0.466474		0.503327	0.510157	0.440977	0.443739		0.50113	0.508984	0.461277	0.467156
-983.356	0.550921	0.555243	0.460798	0.466472		0.498441	0.510154	0.439187	0.443736		0.499919	0.508981	0.460432	0.467154
-983.192	0.551716	0.555238	0.459776	0.46647		0.497246	0.510152	0.439562	0.443734		0.507745	0.508978	0.460638	0.467152
-983.028	0.550626	0.555233	0.46188	0.466468		0.498574	0.51015	0.439886	0.443732		0.508614	0.508975	0.458718	0.467149
-982.864	0.551234	0.555229	0.461149	0.466465		0.499179	0.510148	0.441841	0.44373		0.50267	0.508972	0.458598	0.467147
-982.7	0.552887	0.555224	0.463153	0.466463		0.500959	0.510145	0.442443	0.443728		0.502357	0.508968	0.457577	0.467145
-982.536	0.552238	0.555219	0.464802	0.466461		0.503368	0.510143	0.445609	0.443726		0.499902	0.508965	0.457741	0.467143
-982.372	0.556661	0.555215	0.464949	0.466459		0.501504	0.510141	0.445562	0.443724		0.501017	0.508962	0.458277	0.46714
-982.208	0.552822	0.55521	0.463376	0.466457		0.503607	0.510138	0.446652	0.443722		0.500157	0.508959	0.455068	0.467138
-982.044	0.560029	0.555205	0.461626	0.466454		0.509946	0.510136	0.446686	0.443719		0.500235	0.508956	0.458657	0.467136
-981.88	0.570198	0.555201	0.457361	0.466452		0.506004	0.510134	0.447763	0.443717		0.50292	0.508953	0.459956	0.467133
-981.716	0.560854	0.555196	0.459201	0.46645		0.507322	0.510131	0.44655	0.443715		0.500072	0.50895	0.462046	0.467131
-981.552	0.555211	0.555191	0.460906	0.466448		0.506716	0.510129	0.449503	0.443713		0.502211	0.508947	0.462158	0.467129
-981.388	0.552212	0.555186	0.460823	0.466446		0.516017	0.510127	0.449646	0.443711		0.500482	0.508944	0.461636	0.467127
-981.224	0.550493	0.555182	0.460064	0.466443		0.515247	0.510125	0.44645	0.443709		0.498782	0.508941	0.461979	0.467124
-981.06	0.548035	0.555177	0.461176	0.466441		0.513218	0.510122	0.445053	0.443707		0.503659	0.508937	0.461427	0.467122
-980.896	0.546876	0.555172	0.460835	0.466439		0.514042	0.51012	0.446218	0.443705		0.503176	0.508934	0.462222	0.46712
-980.732	0.543408	0.555168	0.459453	0.466437		0.510632	0.510118	0.444303	0.443702		0.51246	0.508931	0.462939	0.467117
-980.568	0.548692	0.555163	0.461776	0.466435		0.510567	0.510115	0.44469	0.4437		0.506908	0.508928	0.461316	0.467115
-980.404	0.546266	0.555158	0.460919	0.466432		0.505282	0.510113	0.442217	0.443698		0.508436	0.508925	0.462662	0.467113
-980.24	0.545085	0.555154	0.46048	0.46643		0.506683	0.510111	0.442345	0.443696		0.502703	0.508922	0.46265	0.467111
-980.076	0.546392	0.555149	0.459307	0.466428		0.508709	0.510108	0.444684	0.443694		0.501823	0.508919	0.462799	0.467108
-979.912	0.545527	0.555144	0.457727	0.466426		0.505869	0.510106	0.441179	0.443692		0.500724	0.508916	0.463027	0.467106
-979.748	0.551483	0.55514	0.462273	0.466424		0.505108	0.510104	0.440228	0.44369		0.500747	0.508913	0.461247	0.467104
-979.584	0.549615	0.555135	0.460499	0.466421		0.507072	0.510102	0.442368	0.443688		0.500375	0.508909	0.462079	0.467102
-979.42	0.552931	0.55513	0.459742	0.466419		0.509716	0.510099	0.442174	0.443685		0.501379	0.508906	0.464502	0.467099
-979.256	0.559175	0.555126	0.459996	0.466417		0.509667	0.510097	0.442697	0.443683		0.502144	0.508903	0.46586	0.467097
-979.092	0.56073	0.555121	0.459775	0.466415		0.504568	0.510095	0.440329	0.443681		0.49878	0.5089	0.461785	0.467095
-978.928	0.557332	0.555116	0.46022	0.466413		0.505765	0.510092	0.439366	0.443679		0.499098	0.508897	0.460829	0.467092
-978.764	0.558	0.555112	0.461085	0.46641		0.50955	0.51009	0.437238	0.443677		0.498558	0.508894	0.458111	0.46709
-978.6	0.594658	0.555107	0.46041	0.466408		0.516127	0.510088	0.437359	0.443675		0.497787	0.508891	0.459905	0.467088
-978.436	0.584745	0.555102	0.462385	0.466406		0.52545	0.510086	0.442198	0.443673		0.498314	0.508888	0.459919	0.467086
-978.272	0.575481	0.555097	0.462554	0.466404		0.518727	0.510083	0.438762	0.443671		0.504586	0.508885	0.462201	0.467083
-978.108	0.561747	0.555093	0.459756	0.466402		0.522192	0.510081	0.440533	0.443668		0.501109	0.508882	0.460405	0.467081
-977.944	0.551634	0.555088	0.459793	0.466399		0.523759	0.510079	0.439628	0.443666		0.502483	0.508878	0.463325	0.467079
-977.78	0.552932	0.555083	0.459611	0.466397		0.511026	0.510076	0.439085	0.443664		0.506227	0.508875	0.465403	0.467076
-977.616	0.555857	0.555079	0.459807	0.466395		0.511833	0.510074	0.442707	0.443662		0.50888	0.508872	0.462915	0.467074
-977.452	0.557151	0.555074	0.459991	0.466393		0.505494	0.510072	0.441201	0.44366		0.507284	0.508869	0.462197	0.467072
-977.288	0.578009	0.555069	0.459408	0.466391		0.510406	0.510069	0.441157	0.443658		0.501993	0.508866	0.462174	0.46707
-977.124	0.5652	0.555065	0.460303	0.466388		0.506696	0.510067	0.443917	0.443656		0.500092	0.508863	0.461131	0.467067
-976.96	0.55634	0.55506	0.461168	0.466386		0.509754	0.510065	0.4462	0.443654		0.499219	0.50886	0.461472	0.467065
-976.796	0.550562	0.555055	0.460912	0.466384		0.508576	0.510063	0.446461	0.443651		0.497894	0.508857	0.458539	0.467063
-976.632	0.547875	0.555051	0.462845	0.466382		0.507441	0.51006	0.447201	0.443649		0.499004	0.508854	0.46238	0.46706
-976.468	0.548533	0.555046	0.463608	0.46638		0.511126	0.510058	0.447858	0.443647		0.496686	0.508851	0.461306	0.467058
-976.304	0.550417	0.555041	0.46617	0.466377		0.512359	0.510056	0.448839	0.443645		0.499773	0.508847	0.464136	0.467056
-976.14	0.552719	0.555037	0.464659	0.466375		0.507954	0.510053	0.44808	0.443643		0.502339	0.508844	0.463324	0.467054
-975.976	0.555874	0.555032	0.463831	0.466373		0.508129	0.510051	0.450379	0.443641		0.5016	0.508841	0.463397	0.467051
-975.812	0.561938	0.555027	0.461714	0.466371		0.50712	0.510049	0.450102	0.443639		0.501352	0.508838	0.465851	0.467049
-975.648	0.559035	0.555023	0.461841	0.466369		0.509501	0.510047	0.450607	0.443637		0.503146	0.508835	0.464768	0.467047
-975.484	0.552891	0.555018	0.462403	0.466366		0.504237	0.510044	0.449724	0.443634		0.503127	0.508832	0.464559	0.467044
-975.32	0.560697	0.555013	0.464865	0.466364		0.509169	0.510042	0.449684	0.443632		0.498176	0.508829	0.463266	0.467042
-975.156	0.556109	0.555009	0.462365	0.466362		0.508418	0.51004	0.44854	0.44363		0.500494	0.508826	0.464091	0.46704
-974.992	0.555733	0.555004	0.461569	0.46636		0.505621	0.510037	0.449442	0.443628		0.503564	0.508823	0.464083	0.467038
-974.828	0.548902	0.554999	0.459415	0.466358		0.507344	0.510035	0.449869	0.443626		0.501432	0.50882	0.462782	0.467035
-974.664	0.546386	0.554994	0.460297	0.466355		0.512308	0.510033	0.45043	0.443624		0.501735	0.508817	0.461535	0.467033
-974.5	0.546988	0.55499	0.461012	0.466353		0.511981	0.510031	0.450078	0.443622		0.502308	0.508813	0.461345	0.467031
-974.336	0.547788	0.554985	0.459839	0.466351		0.512908	0.510028	0.448907	0.44362		0.506048	0.50881	0.461175	0.467029
-974.172	0.544411	0.55498	0.459628	0.466349		0.513446	0.510026	0.446916	0.443617		0.503319	0.508807	0.460714	0.467026
-974.008	0.543617	0.554976	0.461887	0.466347		0.52383	0.510024	0.445931	0.443615		0.501416	0.508804	0.461149	0.467024
-973.844	0.543067	0.554971	0.460663	0.466344		0.530563	0.510021	0.446595	0.443613		0.49756	0.508801	0.461282	0.467022
-973.68	0.54645	0.554966	0.463168	0.466342		0.531488	0.510019	0.445702	0.443611		0.500192	0.508798	0.461289	0.467019
-973.516	0.550731	0.554962	0.462868	0.46634		0.529094	0.510017	0.446363	0.443609		0.499149	0.508795	0.458541	0.467017
-973.352	0.549998	0.554957	0.462299	0.466338		0.526344	0.510014	0.446827	0.443607		0.501199	0.508792	0.462181	0.467015
-973.188	0.555331	0.554952	0.46383	0.466336		0.532562	0.510012	0.446905	0.443605		0.499252	0.508789	0.460865	0.467013
-973.024	0.554738	0.554948	0.463926	0.466333		0.521302	0.51001	0.448377	0.443603		0.500688	0.508786	0.463127	0.46701
-972.86	0.553829	0.554943	0.462465	0.466331		0.518938	0.510008	0.448816	0.4436		0.501095	0.508782	0.463475	0.467008
-972.696	0.5588	0.554938	0.463974	0.466329		0.514285	0.510005	0.448722	0.443598		0.504313	0.508779	0.464348	0.467006
-972.532	0.552288	0.554934	0.460917	0.466327		0.51039	0.510003	0.447723	0.443596		0.503359	0.508776	0.466365	0.467003
-972.368	0.550729	0.554929	0.458763	0.466325		0.507664	0.510001	0.445769	0.443594		0.504619	0.508773	0.463856	0.467001
-972.204	0.547729	0.554924	0.459983	0.466322		0.504962	0.509998	0.444307	0.443592		0.506	0.50877	0.464201	0.466999
-972.04	0.554957	0.55492	0.463201	0.46632		0.509576	0.509996	0.444618	0.44359		0.508589	0.508767	0.465159	0.466997
-971.876	0.549541	0.554915	0.461518	0.466318		0.511763	0.509994	0.443328	0.443588		0.510279	0.508764	0.463216	0.466994
-971.712	0.552087	0.55491	0.461863	0.466316		0.515011	0.509992	0.44498	0.443586		0.512398	0.508761	0.461248	0.466992
-971.548	0.550498	0.554906	0.46236	0.466314		0.517658	0.509989	0.444877	0.443583		0.510687	0.508758	0.458941	0.46699
-971.384	0.551584	0.554901	0.462212	0.466311		0.520318	0.509987	0.444871	0.443581		0.505361	0.508755	0.462033	0.466987
-971.22	0.552645	0.554896	0.463117	0.466309		0.526036	0.509985	0.445804	0.443579		0.504632	0.508751	0.460464	0.466985
-971.056	0.554614	0.554892	0.462075	0.466307		0.519886	0.509982	0.445971	0.443577		0.501413	0.508748	0.458953	0.466983
-970.892	0.551593	0.554887	0.461163	0.466305		0.514402	0.50998	0.445343	0.443575		0.502306	0.508745	0.458077	0.466981
-970.728	0.547931	0.554882	0.460145	0.466303		0.512208	0.509978	0.44602	0.443573		0.498784	0.508742	0.458169	0.466978
-970.564	0.547416	0.554878	0.46063	0.4663		0.517518	0.509976	0.445007	0.443571		0.498447	0.508739	0.458073	0.466976
-970.4	0.568543	0.554873	0.461271	0.466298		0.51582	0.509973	0.445623	0.443569		0.496732	0.508736	0.458334	0.466974
-970.236	0.586483	0.554868	0.459742	0.466296		0.513685	0.509971	0.44573	0.443567		0.496349	0.508733	0.457847	0.466972
-970.072	0.572509	0.554864	0.45731	0.466294		0.510976	0.509969	0.447295	0.443564		0.498397	0.50873	0.458932	0.466969
-969.908	0.55825	0.554859	0.457653	0.466292		0.510659	0.509966	0.449153	0.443562		0.495215	0.508727	0.459352	0.466967
-969.744	0.550656	0.554854	0.458932	0.46629		0.507431	0.509964	0.448184	0.44356		0.498055	0.508724	0.457729	0.466965
-969.58	0.547871	0.55485	0.458592	0.466287		0.504288	0.509962	0.445911	0.443558		0.500768	0.508721	0.458227	0.466962
-969.416	0.561258	0.554845	0.459673	0.466285		0.506806	0.50996	0.447218	0.443556		0.503771	0.508717	0.459801	0.46696
-969.252	0.559875	0.55484	0.461048	0.466283		0.505148	0.509957	0.448377	0.443554		0.499979	0.508714	0.45751	0.466958
-969.088	0.556989	0.554836	0.461176	0.466281		0.504155	0.509955	0.44617	0.443552		0.500101	0.508711	0.458118	0.466956
-968.924	0.552208	0.554831	0.462531	0.466279		0.505564	0.509953	0.448427	0.44355		0.503472	0.508708	0.458367	0.466953
-968.76	0.545889	0.554826	0.459544	0.466276		0.505752	0.509951	0.448156	0.443547		0.503295	0.508705	0.457093	0.466951
-968.596	0.544561	0.554822	0.459238	0.466274		0.505181	0.509948	0.447519	0.443545		0.504283	0.508702	0.45709	0.466949
-968.432	0.546438	0.554817	0.459902	0.466272		0.504773	0.509946	0.446635	0.443543		0.511438	0.508699	0.456451	0.466946
-968.268	0.546281	0.554812	0.461482	0.46627		0.505629	0.509944	0.446764	0.443541		0.517699	0.508696	0.45905	0.466944
-968.104	0.549318	0.554808	0.462874	0.466268		0.515189	0.509941	0.447409	0.443539		0.516644	0.508693	0.458005	0.466942
-967.94	0.548078	0.554803	0.464664	0.466265		0.524031	0.509939	0.447688	0.443537		0.507423	0.50869	0.457938	0.46694
-967.776	0.552116	0.554798	0.463353	0.466263		0.518589	0.509937	0.44753	0.443535		0.509844	0.508687	0.459896	0.466937
-967.612	0.555711	0.554794	0.46341	0.466261		0.517601	0.509935	0.446595	0.443533		0.509793	0.508683	0.458329	0.466935
-967.448	0.551916	0.554789	0.46114	0.466259		0.513323	0.509932	0.449028	0.44353		0.514332	0.50868	0.456832	0.466933
-967.284	0.553427	0.554784	0.463143	0.466257		0.508585	0.50993	0.446235	0.443528		0.518374	0.508677	0.457265	0.466931
-967.12	0.54947	0.55478	0.463974	0.466254		0.507393	0.509928	0.445204	0.443526		0.514894	0.508674	0.456999	0.466928
-966.956	0.550017	0.554775	0.465481	0.466252		0.509571	0.509925	0.449515	0.443524		0.521339	0.508671	0.457019	0.466926
-966.792	0.54762	0.55477	0.462097	0.46625		0.514342	0.509923	0.450233	0.443522		0.517174	0.508668	0.457523	0.466924
-966.628	0.546369	0.554766	0.459418	0.466248		0.510798	0.509921	0.449167	0.44352		0.515859	0.508665	0.456404	0.466921
-966.464	0.563837	0.554761	0.459737	0.466246		0.508617	0.509919	0.449491	0.443518		0.514006	0.508662	0.455408	0.466919
-966.3	0.55743	0.554756	0.460472	0.466243		0.509957	0.509916	0.448843	0.443516		0.510798	0.508659	0.455175	0.466917
-966.136	0.549574	0.554752	0.464134	0.466241		0.51004	0.509914	0.447309	0.443514		0.5062	0.508656	0.453049	0.466915
-965.972	0.54854	0.554747	0.460865	0.466239		0.507523	0.509912	0.448986	0.443511		0.506599	0.508653	0.451155	0.466912
-965.808	0.545065	0.554742	0.461095	0.466237		0.506665	0.509909	0.44973	0.443509		0.50962	0.508649	0.45552	0.46691
-965.644	0.543776	0.554738	0.461796	0.466235		0.505811	0.509907	0.449162	0.443507		0.50409	0.508646	0.453606	0.466908
-965.48	0.544423	0.554733	0.462574	0.466232		0.508444	0.509905	0.448724	0.443505		0.505951	0.508643	0.45507	0.466906
-965.316	0.54423	0.554728	0.461228	0.46623		0.508457	0.509903	0.445672	0.443503		0.502762	0.50864	0.456153	0.466903
-965.152	0.550795	0.554724	0.464772	0.466228		0.510461	0.5099	0.447628	0.443501		0.503254	0.508637	0.454551	0.466901
-964.988	0.561738	0.554719	0.466601	0.466226		0.508869	0.509898	0.446387	0.443499		0.502946	0.508634	0.456893	0.466899
-964.824	0.554871	0.554714	0.466429	0.466224		0.508866	0.509896	0.446749	0.443497		0.500679	0.508631	0.455712	0.466896
-964.66	0.553906	0.55471	0.467662	0.466222		0.508803	0.509894	0.446174	0.443494		0.502756	0.508628	0.456593	0.466894
-964.496	0.552304	0.554705	0.464901	0.466219		0.507876	0.509891	0.445955	0.443492		0.500945	0.508625	0.456574	0.466892
-964.332	0.561334	0.5547	0.462241	0.466217		0.507799	0.509889	0.445817	0.44349		0.502483	0.508622	0.457601	0.46689
-964.168	0.580787	0.554696	0.462096	0.466215		0.523421	0.509887	0.445704	0.443488		0.504179	0.508619	0.456761	0.466887
-964.004	0.581564	0.554691	0.462793	0.466213		0.515624	0.509884	0.448137	0.443486		0.510435	0.508615	0.456985	0.466885
-963.84	0.614465	0.554686	0.463994	0.466211		0.511093	0.509882	0.450236	0.443484		0.516449	0.508612	0.455709	0.466883
-963.676	0.595501	0.554682	0.464126	0.466208		0.510044	0.50988	0.449959	0.443482		0.516724	0.508609	0.453491	0.466881
-963.512	0.575296	0.554677	0.463017	0.466206		0.51173	0.509878	0.448331	0.44348		0.510222	0.508606	0.453527	0.466878
-963.348	0.566509	0.554672	0.463025	0.466204		0.510371	0.509875	0.448479	0.443478		0.505949	0.508603	0.453017	0.466876
-963.184	0.559837	0.554668	0.460722	0.466202		0.509191	0.509873	0.447715	0.443475		0.507599	0.5086	0.458822	0.466874
-963.02	0.550929	0.554663	0.458028	0.4662		0.508864	0.509871	0.448583	0.443473		0.505132	0.508597	0.456029	0.466871
-962.856	0.547333	0.554658	0.45568	0.466197		0.522315	0.509868	0.448652	0.443471		0.501517	0.508594	0.454644	0.466869
-962.692	0.544978	0.554654	0.456156	0.466195		0.52036	0.509866	0.44922	0.443469		0.508078	0.508591	0.455116	0.466867
-962.528	0.542595	0.554649	0.457925	0.466193		0.534381	0.509864	0.447899	0.443467		0.512915	0.508588	0.455075	0.466865
-962.364	0.543731	0.554644	0.460059	0.466191		0.528091	0.509862	0.450859	0.443465		0.509201	0.508585	0.452845	0.466862
-962.2	0.543051	0.55464	0.460712	0.466189		0.519152	0.509859	0.45057	0.443463		0.508363	0.508582	0.451327	0.46686
-962.036	0.543304	0.554635	0.46194	0.466186		0.51588	0.509857	0.452031	0.443461		0.499988	0.508578	0.448151	0.466858
-961.872	0.54372	0.55463	0.462928	0.466184		0.513672	0.509855	0.449695	0.443459		0.500185	0.508575	0.447059	0.466855
-961.708	0.546838	0.554626	0.464081	0.466182		0.50851	0.509853	0.446436	0.443456		0.497274	0.508572	0.447371	0.466853
-961.544	0.546422	0.554621	0.462173	0.46618		0.508272	0.50985	0.446731	0.443454		0.494979	0.508569	0.448019	0.466851
-961.38	0.548335	0.554616	0.464018	0.466178		0.510016	0.509848	0.452357	0.443452		0.497363	0.508566	0.450603	0.466849
-961.216	0.554249	0.554612	0.46569	0.466175		0.51129	0.509846	0.449819	0.44345		0.496662	0.508563	0.450354	0.466846
-961.052	0.550656	0.554607	0.464836	0.466173		0.510893	0.509843	0.448408	0.443448		0.491634	0.50856	0.447206	0.466844
-960.888	0.547243	0.554602	0.46284	0.466171		0.509087	0.509841	0.44729	0.443446		0.494063	0.508557	0.448102	0.466842
-960.724	0.550981	0.554598	0.463126	0.466169		0.511738	0.509839	0.446973	0.443444		0.49123	0.508554	0.453706	0.46684
-960.56	0.556401	0.554593	0.460035	0.466167		0.515525	0.509837	0.445879	0.443442		0.493023	0.508551	0.450093	0.466837
-960.396	0.555039	0.554588	0.461777	0.466165		0.515556	0.509834	0.448849	0.443439		0.493039	0.508548	0.449897	0.466835
-960.232	0.557349	0.554584	0.463796	0.466162		0.513224	0.509832	0.447724	0.443437		0.496474	0.508544	0.45145	0.466833
-960.068	0.557425	0.554579	0.461931	0.46616		0.506768	0.50983	0.446336	0.443435		0.493045	0.508541	0.44868	0.46683
-959.904	0.555648	0.554574	0.461625	0.466158		0.50455	0.509828	0.445131	0.443433		0.499353	0.508538	0.450161	0.466828
-959.74	0.552035	0.55457	0.460693	0.466156		0.505163	0.509825	0.445624	0.443431		0.495946	0.508535	0.449827	0.466826
-959.576	0.547315	0.554565	0.45913	0.466154		0.506392	0.509823	0.445787	0.443429		0.500123	0.508532	0.449697	0.466824
-959.412	0.546611	0.55456	0.461387	0.466151		0.50555	0.509821	0.446725	0.443427		0.496339	0.508529	0.451609	0.466821
-959.248	0.546401	0.554556	0.459357	0.466149		0.510079	0.509818	0.445763	0.443425		0.500104	0.508526	0.451441	0.466819
-959.084	0.543931	0.554551	0.458829	0.466147		0.516049	0.509816	0.445448	0.443423		0.500284	0.508523	0.450999	0.466817
-958.92	0.547567	0.554546	0.461834	0.466145		0.510811	0.509814	0.445013	0.44342		0.504542	0.50852	0.45153	0.466815
-958.756	0.542152	0.554542	0.461192	0.466143		0.509804	0.509812	0.447922	0.443418		0.504233	0.508517	0.451285	0.466812
-958.592	0.543242	0.554537	0.461882	0.46614		0.50776	0.509809	0.44655	0.443416		0.503777	0.508514	0.452793	0.46681
-958.428	0.542684	0.554532	0.460442	0.466138		0.511266	0.509807	0.447275	0.443414		0.504139	0.508511	0.450561	0.466808
-958.264	0.544927	0.554528	0.462118	0.466136		0.511635	0.509805	0.447202	0.443412		0.500602	0.508507	0.451613	0.466805
-958.1	0.550093	0.554523	0.460989	0.466134		0.534277	0.509803	0.447985	0.44341		0.494538	0.508504	0.448704	0.466803
-957.936	0.547962	0.554518	0.463049	0.466132		0.527767	0.5098	0.447776	0.443408		0.494997	0.508501	0.45137	0.466801
-957.772	0.573387	0.554514	0.464723	0.46613		0.521163	0.509798	0.446273	0.443406		0.492404	0.508498	0.45274	0.466799
-957.608	0.584666	0.554509	0.46431	0.466127		0.515419	0.509796	0.446389	0.443404		0.491921	0.508495	0.450957	0.466796
-957.444	0.570717	0.554504	0.461456	0.466125		0.512402	0.509794	0.446593	0.443401		0.494693	0.508492	0.450432	0.466794
-957.28	0.561039	0.5545	0.461623	0.466123		0.508719	0.509791	0.447557	0.443399		0.494122	0.508489	0.450253	0.466792
-957.116	0.556687	0.554495	0.462756	0.466121		0.504988	0.509789	0.44528	0.443397		0.493431	0.508486	0.450509	0.46679
-956.952	0.560169	0.554491	0.46558	0.466119		0.507889	0.509787	0.446164	0.443395		0.492018	0.508483	0.450413	0.466787
-956.788	0.555932	0.554486	0.463455	0.466116		0.509038	0.509784	0.448285	0.443393		0.490277	0.50848	0.448909	0.466785
-956.624	0.555816	0.554481	0.460162	0.466114		0.51832	0.509782	0.445991	0.443391		0.495224	0.508477	0.45139	0.466783
-956.46	0.555898	0.554477	0.462078	0.466112		0.516208	0.50978	0.449641	0.443389		0.496438	0.508474	0.45378	0.466781
-956.296	0.554143	0.554472	0.459012	0.46611		0.517475	0.509778	0.447917	0.443387		0.5005	0.50847	0.456148	0.466778
-956.132	0.554906	0.554467	0.45863	0.466108		0.513452	0.509775	0.447961	0.443385		0.503002	0.508467	0.457253	0.466776
-955.968	0.55507	0.554463	0.461094	0.466105		0.506843	0.509773	0.447248	0.443382		0.495355	0.508464	0.451836	0.466774
-955.804	0.551128	0.554458	0.462841	0.466103		0.509318	0.509771	0.445106	0.44338		0.488338	0.508461	0.450955	0.466771
-955.64	0.54879	0.554453	0.461034	0.466101		0.511028	0.509769	0.446249	0.443378		0.488272	0.508458	0.451132	0.466769
-955.476	0.551882	0.554449	0.462044	0.466099		0.507277	0.509766	0.445486	0.443376		0.498296	0.508455	0.454945	0.466767
-955.312	0.552274	0.554444	0.458404	0.466097		0.509589	0.509764	0.446632	0.443374		0.501098	0.508452	0.456746	0.466765
-955.148	0.553192	0.554439	0.45754	0.466095		0.509785	0.509762	0.445239	0.443372		0.499149	0.508449	0.458869	0.466762
-954.984	0.548941	0.554435	0.45787	0.466092		0.508757	0.50976	0.443731	0.44337		0.497962	0.508446	0.457757	0.46676
-954.82	0.547784	0.55443	0.460351	0.46609		0.511406	0.509757	0.444648	0.443368		0.49942	0.508443	0.45929	0.466758
-954.656	0.544927	0.554425	0.460997	0.466088		0.50777	0.509755	0.445997	0.443366		0.496919	0.50844	0.461083	0.466756
-954.492	0.546957	0.554421	0.464228	0.466086		0.511572	0.509753	0.445843	0.443363		0.490082	0.508437	0.453915	0.466753
-954.328	0.546189	0.554416	0.463642	0.466084		0.509721	0.50975	0.444928	0.443361		0.496013	0.508434	0.456794	0.466751
-954.164	0.549467	0.554411	0.465931	0.466081		0.510085	0.509748	0.445282	0.443359		0.497516	0.50843	0.45761	0.466749
-954	0.5441	0.554407	0.460709	0.466079		0.516082	0.509746	0.44609	0.443357		0.503481	0.508427	0.458741	0.466746
-953.836	0.549228	0.554402	0.46507	0.466077		0.514388	0.509744	0.446731	0.443355		0.499224	0.508424	0.458072	0.466744
-953.672	0.544779	0.554397	0.460409	0.466075		0.509048	0.509741	0.4446	0.443353		0.497777	0.508421	0.459212	0.466742
-953.508	0.55752	0.554393	0.460944	0.466073		0.507615	0.509739	0.443163	0.443351		0.50089	0.508418	0.461083	0.46674
-953.344	0.553664	0.554388	0.460957	0.46607		0.50769	0.509737	0.44352	0.443349		0.500087	0.508415	0.461691	0.466737
-953.18	0.547944	0.554384	0.46097	0.466068		0.510015	0.509735	0.446431	0.443347		0.502592	0.508412	0.462109	0.466735
-953.016	0.548222	0.554379	0.462566	0.466066		0.508794	0.509732	0.446668	0.443344		0.502287	0.508409	0.461036	0.466733
-952.852	0.546435	0.554374	0.461719	0.466064		0.509576	0.50973	0.446947	0.443342		0.497698	0.508406	0.459622	0.466731
-952.688	0.546377	0.55437	0.460906	0.466062		0.509136	0.509728	0.447004	0.44334		0.499743	0.508403	0.462725	0.466728
-952.524	0.544632	0.554365	0.458704	0.46606		0.513544	0.509726	0.449664	0.443338		0.502186	0.5084	0.461168	0.466726
-952.36	0.542792	0.55436	0.459761	0.466057		0.513272	0.509723	0.448818	0.443336		0.504291	0.508397	0.462642	0.466724
-952.196	0.545346	0.554356	0.461283	0.466055		0.505606	0.509721	0.446771	0.443334		0.504988	0.508393	0.463802	0.466721
-952.032	0.545249	0.554351	0.457531	0.466053		0.50446	0.509719	0.446718	0.443332		0.505428	0.50839	0.462309	0.466719
-951.868	0.545007	0.554346	0.45701	0.466051		0.50251	0.509717	0.445132	0.44333		0.503421	0.508387	0.46412	0.466717
-951.704	0.544723	0.554342	0.459298	0.466049		0.507855	0.509714	0.444453	0.443328		0.511296	0.508384	0.463369	0.466715
-951.54	0.546955	0.554337	0.462714	0.466046		0.503819	0.509712	0.443587	0.443325		0.510121	0.508381	0.463778	0.466712
-951.376	0.54889	0.554332	0.462877	0.466044		0.500894	0.50971	0.442513	0.443323		0.504537	0.508378	0.46103	0.46671
-951.212	0.550706	0.554328	0.465857	0.466042		0.501818	0.509707	0.442291	0.443321		0.503404	0.508375	0.46387	0.466708
-951.048	0.549374	0.554323	0.4633	0.46604		0.501048	0.509705	0.443892	0.443319		0.501845	0.508372	0.462247	0.466706
-950.884	0.546871	0.554318	0.461906	0.466038		0.501003	0.509703	0.44269	0.443317		0.501847	0.508369	0.462617	0.466703
-950.72	0.544084	0.554314	0.462751	0.466035		0.502634	0.509701	0.443027	0.443315		0.5031	0.508366	0.463646	0.466701
-950.556	0.545703	0.554309	0.464189	0.466033		0.50468	0.509698	0.441985	0.443313		0.504387	0.508363	0.46324	0.466699
-950.392	0.549422	0.554305	0.464202	0.466031		0.506523	0.509696	0.440714	0.443311		0.509448	0.50836	0.467053	0.466697
-950.228	0.548102	0.5543	0.464045	0.466029		0.508444	0.509694	0.440477	0.443309		0.5229	0.508357	0.467509	0.466694
-950.064	0.548219	0.554295	0.465578	0.466027		0.506303	0.509692	0.440313	0.443306		0.511845	0.508353	0.46493	0.466692
-949.9	0.550633	0.554291	0.464228	0.466025		0.503859	0.509689	0.439048	0.443304		0.507859	0.50835	0.466689	0.46669
-949.736	0.555525	0.554286	0.464867	0.466022		0.500003	0.509687	0.439363	0.443302		0.504453	0.508347	0.466261	0.466687
-949.572	0.558216	0.554281	0.464129	0.46602		0.500074	0.509685	0.438645	0.4433		0.502265	0.508344	0.465626	0.466685
-949.408	0.554605	0.554277	0.461618	0.466018		0.498897	0.509683	0.438414	0.443298		0.505964	0.508341	0.468941	0.466683
-949.244	0.547459	0.554272	0.458436	0.466016		0.499282	0.50968	0.440547	0.443296		0.508398	0.508338	0.467685	0.466681
-949.08	0.545365	0.554267	0.459159	0.466014		0.504052	0.509678	0.439908	0.443294		0.504608	0.508335	0.471516	0.466678
-948.916	0.546023	0.554263	0.462125	0.466011		0.503758	0.509676	0.44125	0.443292		0.504585	0.508332	0.470533	0.466676
-948.752	0.546744	0.554258	0.460852	0.466009		0.506528	0.509674	0.441108	0.44329		0.503083	0.508329	0.471629	0.466674
-948.588	0.547534	0.554253	0.461535	0.466007		0.503936	0.509671	0.439185	0.443287		0.502593	0.508326	0.470396	0.466672
-948.424	0.550839	0.554249	0.4598	0.466005		0.504477	0.509669	0.438784	0.443285		0.50441	0.508323	0.470603	0.466669
-948.26	0.553261	0.554244	0.459474	0.466003		0.501703	0.509667	0.437742	0.443283		0.504625	0.50832	0.471824	0.466667
-948.096	0.555459	0.554239	0.457346	0.466001		0.501909	0.509665	0.439191	0.443281		0.503896	0.508317	0.47113	0.466665
-947.932	0.554608	0.554235	0.459171	0.465998		0.498715	0.509662	0.43994	0.443279		0.504612	0.508313	0.47212	0.466663
-947.768	0.555364	0.55423	0.458899	0.465996		0.500007	0.50966	0.44088	0.443277		0.504323	0.50831	0.47112	0.46666
-947.604	0.55447	0.554226	0.457793	0.465994		0.507474	0.509658	0.439953	0.443275		0.504804	0.508307	0.470601	0.466658
-947.44	0.552081	0.554221	0.459453	0.465992		0.503689	0.509656	0.439985	0.443273		0.506854	0.508304	0.471328	0.466656
-947.276	0.55156	0.554216	0.461865	0.46599		0.504643	0.509653	0.439971	0.443271		0.504681	0.508301	0.469389	0.466653
-947.112	0.549777	0.554212	0.462898	0.465987		0.504171	0.509651	0.440265	0.443268		0.501794	0.508298	0.468507	0.466651
-946.948	0.546282	0.554207	0.462554	0.465985		0.501187	0.509649	0.439797	0.443266		0.501159	0.508295	0.466832	0.466649
-946.784	0.551878	0.554202	0.466965	0.465983		0.502132	0.509646	0.438999	0.443264		0.501783	0.508292	0.466493	0.466647
-946.62	0.545601	0.554198	0.464067	0.465981		0.501999	0.509644	0.438496	0.443262		0.50103	0.508289	0.4642	0.466644
-946.456	0.549261	0.554193	0.462276	0.465979		0.502989	0.509642	0.440285	0.44326		0.502459	0.508286	0.464474	0.466642
-946.292	0.548691	0.554188	0.463257	0.465977		0.504355	0.50964	0.441502	0.443258		0.499918	0.508283	0.466001	0.46664
-946.128	0.547237	0.554184	0.460457	0.465974		0.503576	0.509637	0.441431	0.443256		0.505057	0.50828	0.464428	0.466638
-945.964	0.545238	0.554179	0.459601	0.465972		0.503507	0.509635	0.439091	0.443254		0.512729	0.508277	0.462575	0.466635
-945.8	0.54075	0.554175	0.456093	0.46597		0.504716	0.509633	0.440183	0.443252		0.50847	0.508274	0.464451	0.466633
-945.636	0.543671	0.55417	0.459545	0.465968		0.50409	0.509631	0.440792	0.44325		0.518889	0.50827	0.464599	0.466631
-945.472	0.548164	0.554165	0.457793	0.465966		0.514069	0.509628	0.439743	0.443247		0.517753	0.508267	0.464722	0.466629
-945.308	0.549046	0.554161	0.462465	0.465963		0.51547	0.509626	0.443943	0.443245		0.515341	0.508264	0.466195	0.466626
-945.144	0.544619	0.554156	0.458937	0.465961		0.51918	0.509624	0.438547	0.443243		0.507576	0.508261	0.464423	0.466624
-944.98	0.544811	0.554151	0.458829	0.465959		0.519512	0.509622	0.44066	0.443241		0.50289	0.508258	0.460319	0.466622
-944.816	0.543131	0.554147	0.45944	0.465957		0.514349	0.509619	0.44052	0.443239		0.508867	0.508255	0.461948	0.466619
-944.652	0.545465	0.554142	0.460408	0.465955		0.510766	0.509617	0.438801	0.443237		0.507778	0.508252	0.461098	0.466617
-944.488	0.544777	0.554137	0.459694	0.465953		0.51485	0.509615	0.435699	0.443235		0.505381	0.508249	0.463644	0.466615
-944.324	0.542028	0.554133	0.458661	0.46595		0.51108	0.509613	0.436469	0.443233		0.503044	0.508246	0.462676	0.466613
-944.16	0.542285	0.554128	0.460655	0.465948		0.510455	0.50961	0.438147	0.443231		0.503669	0.508243	0.465271	0.46661
-943.996	0.543903	0.554123	0.459655	0.465946		0.503723	0.509608	0.436954	0.443228		0.503857	0.50824	0.466312	0.466608
-943.832	0.550071	0.554119	0.461413	0.465944		0.500201	0.509606	0.435887	0.443226		0.5055	0.508237	0.467087	0.466606
-943.668	0.546042	0.554114	0.458485	0.465942		0.499262	0.509604	0.434514	0.443224		0.505256	0.508234	0.467327	0.466604
-943.504	0.544951	0.55411	0.456901	0.465939		0.503365	0.509601	0.436122	0.443222		0.503415	0.508231	0.464541	0.466601
-943.34	0.542819	0.554105	0.459437	0.465937		0.504959	0.509599	0.437608	0.44322		0.504184	0.508227	0.464786	0.466599
-943.176	0.549293	0.5541	0.460557	0.465935		0.50469	0.509597	0.436113	0.443218		0.503324	0.508224	0.466121	0.466597
-943.012	0.54929	0.554096	0.458619	0.465933		0.504468	0.509595	0.433847	0.443216		0.507235	0.508221	0.466897	0.466595
-942.848	0.55186	0.554091	0.460413	0.465931		0.504403	0.509592	0.437439	0.443214		0.504204	0.508218	0.464812	0.466592
-942.684	0.552875	0.554086	0.463025	0.465929		0.502166	0.50959	0.437459	0.443212		0.502667	0.508215	0.464669	0.46659
-942.52	0.549598	0.554082	0.460927	0.465926		0.502651	0.509588	0.440086	0.44321		0.499911	0.508212	0.465001	0.466588
-942.356	0.54517	0.554077	0.461307	0.465924		0.499368	0.509586	0.438845	0.443207		0.499787	0.508209	0.465344	0.466586
-942.192	0.548492	0.554072	0.465494	0.465922		0.500411	0.509583	0.439755	0.443205		0.500231	0.508206	0.465642	0.466583
-942.028	0.548311	0.554068	0.46581	0.46592		0.500441	0.509581	0.437799	0.443203		0.501055	0.508203	0.463987	0.466581
-941.864	0.545577	0.554063	0.462935	0.465918		0.498503	0.509579	0.436904	0.443201		0.503841	0.5082	0.466555	0.466579
-941.7	0.546158	0.554059	0.463259	0.465916		0.499108	0.509577	0.436912	0.443199		0.503408	0.508197	0.468635	0.466576
-941.536	0.54494	0.554054	0.461025	0.465913		0.498081	0.509574	0.436492	0.443197		0.501349	0.508194	0.467687	0.466574
-941.372	0.543958	0.554049	0.459373	0.465911		0.496818	0.509572	0.436907	0.443195		0.50598	0.508191	0.466581	0.466572
-941.208	0.545556	0.554045	0.461824	0.465909		0.503307	0.50957	0.437699	0.443193		0.501715	0.508188	0.465046	0.46657
-941.044	0.558237	0.55404	0.458924	0.465907		0.530602	0.509568	0.438622	0.443191		0.505608	0.508184	0.465408	0.466567
-940.88	0.556917	0.554035	0.462744	0.465905		0.539528	0.509565	0.439597	0.443188		0.502101	0.508181	0.466349	0.466565
-940.716	0.551879	0.554031	0.462802	0.465902		0.534365	0.509563	0.440919	0.443186		0.514064	0.508178	0.466738	0.466563
-940.552	0.554522	0.554026	0.459635	0.4659		0.526034	0.509561	0.442479	0.443184		0.521404	0.508175	0.467302	0.466561
-940.388	0.629324	0.554022	0.461257	0.465898		0.517156	0.509559	0.439751	0.443182		0.511949	0.508172	0.466229	0.466558
-940.224	0.606273	0.554017	0.460105	0.465896		0.51416	0.509556	0.440113	0.44318		0.507955	0.508169	0.465168	0.466556
-940.06	0.588756	0.554012	0.458739	0.465894		0.512857	0.509554	0.444068	0.443178		0.506514	0.508166	0.465032	0.466554
-939.896	0.570581	0.554008	0.458986	0.465892		0.509032	0.509552	0.442576	0.443176		0.504348	0.508163	0.465472	0.466552
-939.732	0.558808	0.554003	0.457158	0.465889		0.510503	0.50955	0.442849	0.443174		0.508598	0.50816	0.466179	0.466549
-939.568	0.556845	0.553998	0.45772	0.465887		0.514399	0.509547	0.445954	0.443172		0.508388	0.508157	0.467159	0.466547
-939.404	0.551646	0.553994	0.460624	0.465885		0.515501	0.509545	0.446117	0.44317		0.520449	0.508154	0.468888	0.466545
-939.24	0.553171	0.553989	0.461861	0.465883		0.513113	0.509543	0.448101	0.443167		0.527628	0.508151	0.467373	0.466543
-939.076	0.553914	0.553984	0.464384	0.465881		0.51206	0.509541	0.447362	0.443165		0.522985	0.508148	0.467899	0.46654
-938.912	0.548676	0.55398	0.461376	0.465878		0.508734	0.509538	0.446821	0.443163		0.520208	0.508145	0.468878	0.466538
-938.748	0.549116	0.553975	0.461536	0.465876		0.514256	0.509536	0.447167	0.443161		0.513705	0.508142	0.468529	0.466536
-938.584	0.552346	0.553971	0.460897	0.465874		0.517502	0.509534	0.447847	0.443159		0.509911	0.508138	0.467306	0.466533
-938.42	0.569267	0.553966	0.463001	0.465872		0.508356	0.509532	0.445087	0.443157		0.512131	0.508135	0.466579	0.466531
-938.256	0.563871	0.553961	0.464858	0.46587		0.505901	0.509529	0.445783	0.443155		0.508934	0.508132	0.468302	0.466529
-938.092	0.556038	0.553957	0.462348	0.465868		0.532293	0.509527	0.447672	0.443153		0.509375	0.508129	0.468984	0.466527
-937.928	0.55449	0.553952	0.462101	0.465865		0.52467	0.509525	0.448642	0.443151		0.510764	0.508126	0.467116	0.466524
-937.764	0.549583	0.553947	0.460068	0.465863		0.530268	0.509523	0.450104	0.443149		0.515764	0.508123	0.468414	0.466522
-937.6	0.543931	0.553943	0.456359	0.465861		0.529741	0.50952	0.449023	0.443146		0.515691	0.50812	0.467251	0.46652
-937.436	0.549016	0.553938	0.459791	0.465859		0.524428	0.509518	0.448455	0.443144		0.521854	0.508117	0.466934	0.466518
-937.272	0.548876	0.553934	0.461104	0.465857		0.522686	0.509516	0.450534	0.443142		0.533281	0.508114	0.465567	0.466515
-937.108	0.542996	0.553929	0.459276	0.465855		0.519169	0.509514	0.449955	0.44314		0.528342	0.508111	0.462107	0.466513
-936.944	0.539176	0.553924	0.457157	0.465852		0.513971	0.509511	0.44712	0.443138		0.51789	0.508108	0.459597	0.466511
-936.78	0.539522	0.55392	0.458183	0.46585		0.515137	0.509509	0.448324	0.443136		0.509213	0.508105	0.457654	0.466509
-936.616	0.543185	0.553915	0.461046	0.465848		0.511745	0.509507	0.447233	0.443134		0.505963	0.508102	0.45782	0.466506
-936.452	0.540603	0.55391	0.459325	0.465846		0.512819	0.509505	0.448166	0.443132		0.504713	0.508099	0.461296	0.466504
-936.288	0.540518	0.553906	0.45916	0.465844		0.527819	0.509503	0.449992	0.44313		0.500523	0.508096	0.457811	0.466502
-936.124	0.544757	0.553901	0.460677	0.465841		0.521718	0.5095	0.449194	0.443128		0.499898	0.508092	0.461856	0.4665
-935.96	0.543896	0.553897	0.460635	0.465839		0.516733	0.509498	0.449172	0.443125		0.500596	0.508089	0.461642	0.466497
-935.796	0.545082	0.553892	0.463042	0.465837		0.518992	0.509496	0.450286	0.443123		0.504815	0.508086	0.46371	0.466495
-935.632	0.542171	0.553887	0.460972	0.465835		0.513467	0.509494	0.446832	0.443121		0.505909	0.508083	0.466868	0.466493
-935.468	0.550318	0.553883	0.460595	0.465833		0.521094	0.509491	0.450459	0.443119		0.502338	0.50808	0.465789	0.46649
-935.304	0.547616	0.553878	0.459748	0.465831		0.515872	0.509489	0.45031	0.443117		0.505475	0.508077	0.466407	0.466488
-935.14	0.546369	0.553873	0.456736	0.465828		0.514186	0.509487	0.448975	0.443115		0.506319	0.508074	0.467866	0.466486
-934.976	0.54466	0.553869	0.457718	0.465826		0.512961	0.509485	0.447444	0.443113		0.50457	0.508071	0.468422	0.466484
-934.812	0.544865	0.553864	0.45878	0.465824		0.519589	0.509482	0.448808	0.443111		0.512368	0.508068	0.467729	0.466481
-934.648	0.54039	0.55386	0.458185	0.465822		0.522719	0.50948	0.449814	0.443109		0.511707	0.508065	0.468881	0.466479
-934.484	0.541392	0.553855	0.458469	0.46582		0.52517	0.509478	0.447108	0.443107		0.504983	0.508062	0.465293	0.466477
-934.32	0.554906	0.55385	0.461506	0.465818		0.520833	0.509476	0.447013	0.443104		0.502762	0.508059	0.465557	0.466475
-934.156	0.549132	0.553846	0.464944	0.465815		0.515144	0.509473	0.448338	0.443102		0.50332	0.508056	0.468218	0.466472
-933.992	0.549917	0.553841	0.46449	0.465813		0.513472	0.509471	0.447525	0.4431		0.504826	0.508053	0.467405	0.46647
-933.828	0.551164	0.553836	0.467775	0.465811		0.514035	0.509469	0.44623	0.443098		0.504233	0.50805	0.465302	0.466468
-933.664	0.550477	0.553832	0.466407	0.465809		0.515895	0.509467	0.447264	0.443096		0.508729	0.508046	0.466977	0.466466
-933.5	0.548448	0.553827	0.467947	0.465807		0.513568	0.509464	0.446312	0.443094		0.50847	0.508043	0.469049	0.466463
-933.336	0.549687	0.553823	0.466311	0.465804		0.513904	0.509462	0.449169	0.443092		0.506581	0.50804	0.46872	0.466461
-933.172	0.545464	0.553818	0.462383	0.465802		0.51098	0.50946	0.447194	0.44309		0.506424	0.508037	0.469576	0.466459
-933.008	0.546314	0.553813	0.462649	0.4658		0.512087	0.509458	0.446088	0.443088		0.504256	0.508034	0.4689	0.466457
-932.844	0.54496	0.553809	0.461707	0.465798		0.505981	0.509455	0.442946	0.443086		0.502656	0.508031	0.4677	0.466454
-932.68	0.545344	0.553804	0.462057	0.465796		0.504243	0.509453	0.442185	0.443083		0.504759	0.508028	0.468272	0.466452
-932.516	0.546953	0.553799	0.463232	0.465794		0.507132	0.509451	0.444838	0.443081		0.503124	0.508025	0.467389	0.46645
-932.352	0.55888	0.553795	0.464005	0.465791		0.507284	0.509449	0.444776	0.443079		0.502154	0.508022	0.468584	0.466448
-932.188	0.567717	0.55379	0.466327	0.465789		0.506094	0.509447	0.441828	0.443077		0.500586	0.508019	0.463571	0.466445
-932.024	0.586468	0.553786	0.463952	0.465787		0.507038	0.509444	0.443135	0.443075		0.50228	0.508016	0.46666	0.466443
-931.86	0.578888	0.553781	0.464213	0.465785		0.511422	0.509442	0.448394	0.443073		0.520724	0.508013	0.466726	0.466441
-931.696	0.567568	0.553776	0.461336	0.465783		0.50941	0.50944	0.444241	0.443071		0.523288	0.50801	0.465801	0.466439
-931.532	0.560843	0.553772	0.461469	0.465781		0.507872	0.509438	0.446695	0.443069		0.517315	0.508007	0.466065	0.466436
-931.368	0.553117	0.553767	0.462037	0.465778		0.506946	0.509435	0.446675	0.443067		0.510882	0.508004	0.465819	0.466434
-931.204	0.554386	0.553762	0.461918	0.465776		0.502999	0.509433	0.443574	0.443065		0.506469	0.508001	0.465568	0.466432
-931.04	0.550404	0.553758	0.459996	0.465774		0.502793	0.509431	0.442627	0.443062		0.508521	0.507998	0.46479	0.466429
-930.876	0.549004	0.553753	0.463454	0.465772		0.505737	0.509429	0.443477	0.44306		0.505899	0.507994	0.464807	0.466427
-930.712	0.549998	0.553749	0.464936	0.46577		0.505083	0.509426	0.443327	0.443058		0.507743	0.507991	0.465744	0.466425
-930.548	0.549539	0.553744	0.463398	0.465768		0.503152	0.509424	0.441107	0.443056		0.504166	0.507988	0.464997	0.466423
-930.384	0.546455	0.553739	0.463202	0.465765		0.50478	0.509422	0.440424	0.443054		0.5016	0.507985	0.46401	0.46642
-930.22	0.549328	0.553735	0.4607	0.465763		0.506725	0.50942	0.441897	0.443052		0.50288	0.507982	0.464922	0.466418
-930.056	0.558831	0.55373	0.458228	0.465761		0.507336	0.509417	0.445084	0.44305		0.504232	0.507979	0.469427	0.466416
-929.892	0.550397	0.553726	0.457255	0.465759		0.504824	0.509415	0.446169	0.443048		0.506481	0.507976	0.465816	0.466414
-929.728	0.548586	0.553721	0.458455	0.465757		0.501041	0.509413	0.444274	0.443046		0.503226	0.507973	0.464259	0.466411
-929.564	0.546569	0.553716	0.460695	0.465755		0.498326	0.509411	0.44257	0.443044		0.50156	0.50797	0.466021	0.466409
-929.4	0.543842	0.553712	0.460012	0.465752		0.499194	0.509408	0.442569	0.443041		0.504454	0.507967	0.467061	0.466407
-929.236	0.541222	0.553707	0.460385	0.46575		0.502956	0.509406	0.446947	0.443039		0.504549	0.507964	0.468712	0.466405
-929.072	0.539474	0.553702	0.4567	0.465748		0.503654	0.509404	0.445317	0.443037		0.506386	0.507961	0.470871	0.466402
-928.908	0.537409	0.553698	0.456023	0.465746		0.50299	0.509402	0.446433	0.443035		0.50552	0.507958	0.469772	0.4664
-928.744	0.53864	0.553693	0.4566	0.465744		0.503523	0.5094	0.447365	0.443033		0.505008	0.507955	0.47007	0.466398
-928.58	0.541228	0.553689	0.457894	0.465741		0.505639	0.509397	0.444	0.443031		0.503794	0.507952	0.468766	0.466396
-928.416	0.54835	0.553684	0.455541	0.465739		0.509293	0.509395	0.446513	0.443029		0.504499	0.507949	0.46691	0.466393
-928.252	0.549626	0.553679	0.458323	0.465737		0.513107	0.509393	0.445911	0.443027		0.502661	0.507945	0.469059	0.466391
-928.088	0.543695	0.553675	0.458248	0.465735		0.509534	0.509391	0.445338	0.443025		0.503122	0.507942	0.468483	0.466389
-927.924	0.543359	0.55367	0.459232	0.465733		0.506529	0.509388	0.444338	0.443023		0.504394	0.507939	0.470464	0.466387
-927.76	0.544051	0.553665	0.459933	0.465731		0.504295	0.509386	0.44411	0.443021		0.505816	0.507936	0.469721	0.466384
-927.596	0.545744	0.553661	0.458793	0.465728		0.503258	0.509384	0.443414	0.443018		0.507648	0.507933	0.47036	0.466382
-927.432	0.543354	0.553656	0.459693	0.465726		0.506457	0.509382	0.446631	0.443016		0.502016	0.50793	0.465756	0.46638
-927.268	0.542172	0.553652	0.460565	0.465724		0.509658	0.509379	0.444825	0.443014		0.505123	0.507927	0.468164	0.466378
-927.104	0.542665	0.553647	0.459305	0.465722		0.50812	0.509377	0.446693	0.443012		0.508519	0.507924	0.465032	0.466375
-926.94	0.541848	0.553642	0.460215	0.46572		0.50611	0.509375	0.445537	0.44301		0.507367	0.507921	0.463489	0.466373
-926.776	0.545896	0.553638	0.463524	0.465718		0.507379	0.509373	0.447092	0.443008		0.522056	0.507918	0.463991	0.466371
-926.612	0.543204	0.553633	0.46258	0.465715		0.507119	0.509371	0.448282	0.443006		0.514468	0.507915	0.463665	0.466369
-926.448	0.541505	0.553629	0.462805	0.465713		0.508633	0.509368	0.450816	0.443004		0.51084	0.507912	0.463636	0.466366
-926.284	0.541972	0.553624	0.461743	0.465711		0.510554	0.509366	0.450557	0.443002		0.518837	0.507909	0.461322	0.466364
-926.12	0.543491	0.553619	0.462622	0.465709		0.508756	0.509364	0.451206	0.443		0.513012	0.507906	0.462408	0.466362
-925.956	0.562565	0.553615	0.461205	0.465707		0.508442	0.509362	0.450851	0.442997		0.511151	0.507903	0.463545	0.46636
-925.792	0.553651	0.55361	0.461767	0.465705		0.509196	0.509359	0.452255	0.442995		0.507504	0.5079	0.4618	0.466357
-925.628	0.555628	0.553606	0.461978	0.465702		0.525304	0.509357	0.455472	0.442993		0.506466	0.507897	0.463034	0.466355
-925.464	0.547547	0.553601	0.459105	0.4657		0.517183	0.509355	0.451448	0.442991		0.504047	0.507894	0.464508	0.466353
-925.3	0.545889	0.553596	0.460355	0.465698		0.513672	0.509353	0.448459	0.442989		0.505046	0.50789	0.465768	0.46635
-925.136	0.543999	0.553592	0.459971	0.465696		0.507929	0.50935	0.450264	0.442987		0.505706	0.507887	0.46763	0.466348
-924.972	0.540953	0.553587	0.460837	0.465694		0.506554	0.509348	0.450191	0.442985		0.503893	0.507884	0.467513	0.466346
-924.808	0.5458	0.553582	0.465803	0.465692		0.506655	0.509346	0.45171	0.442983		0.504683	0.507881	0.467557	0.466344
-924.644	0.548359	0.553578	0.467025	0.465689		0.505816	0.509344	0.453595	0.442981		0.502939	0.507878	0.470011	0.466341
-924.48	0.54592	0.553573	0.465559	0.465687		0.50534	0.509342	0.451012	0.442979		0.511752	0.507875	0.470321	0.466339
-924.316	0.544313	0.553569	0.462242	0.465685		0.505635	0.509339	0.451492	0.442977		0.509943	0.507872	0.469781	0.466337
-924.152	0.545441	0.553564	0.464156	0.465683		0.503826	0.509337	0.447788	0.442974		0.507058	0.507869	0.471156	0.466335
-923.988	0.545769	0.553559	0.464879	0.465681		0.505271	0.509335	0.448524	0.442972		0.509055	0.507866	0.471078	0.466332
-923.824	0.565684	0.553555	0.465168	0.465679		0.50629	0.509333	0.44876	0.44297		0.508502	0.507863	0.471479	0.46633
-923.66	0.559793	0.55355	0.461889	0.465676		0.505561	0.50933	0.446604	0.442968		0.503426	0.50786	0.467982	0.466328
-923.496	0.556742	0.553546	0.464066	0.465674		0.502167	0.509328	0.444307	0.442966		0.503705	0.507857	0.469198	0.466326
-923.332	0.553497	0.553541	0.463764	0.465672		0.504395	0.509326	0.444439	0.442964		0.500498	0.507854	0.464748	0.466323
-923.168	0.549528	0.553536	0.466198	0.46567		0.505795	0.509324	0.446755	0.442962		0.501743	0.507851	0.463325	0.466321
-923.004	0.544036	0.553532	0.463566	0.465668		0.502951	0.509321	0.443886	0.44296		0.506015	0.507848	0.463128	0.466319
-922.84	0.545414	0.553527	0.465226	0.465666		0.505974	0.509319	0.444191	0.442958		0.510089	0.507845	0.465078	0.466317
-922.676	0.547496	0.553523	0.466688	0.465663		0.508692	0.509317	0.443496	0.442956		0.506543	0.507842	0.464295	0.466314
-922.512	0.546352	0.553518	0.463869	0.465661		0.508155	0.509315	0.444365	0.442953		0.504696	0.507839	0.46414	0.466312
-922.348	0.545044	0.553513	0.464861	0.465659		0.507385	0.509313	0.442763	0.442951		0.503743	0.507835	0.463039	0.46631
-922.184	0.548461	0.553509	0.464581	0.465657		0.503281	0.50931	0.441572	0.442949		0.50192	0.507832	0.462549	0.466308
-922.02	0.548043	0.553504	0.464795	0.465655		0.502197	0.509308	0.439133	0.442947		0.501821	0.507829	0.466974	0.466305
-921.856	0.546843	0.553499	0.464281	0.465653		0.504778	0.509306	0.439539	0.442945		0.506468	0.507826	0.465887	0.466303
-921.692	0.558398	0.553495	0.46385	0.46565		0.509623	0.509304	0.441428	0.442943		0.508245	0.507823	0.46655	0.466301
-921.528	0.552579	0.55349	0.46541	0.465648		0.5134	0.509301	0.440981	0.442941		0.505264	0.50782	0.466429	0.466299
-921.364	0.547001	0.553486	0.464381	0.465646		0.518469	0.509299	0.440583	0.442939		0.50552	0.507817	0.468185	0.466296
-921.2	0.544601	0.553481	0.464984	0.465644		0.510686	0.509297	0.442953	0.442937		0.503642	0.507814	0.465601	0.466294
-921.036	0.541496	0.553476	0.464536	0.465642		0.511245	0.509295	0.443903	0.442935		0.504984	0.507811	0.467053	0.466292
-920.872	0.544409	0.553472	0.467356	0.46564		0.508127	0.509293	0.444781	0.442933		0.503693	0.507808	0.465309	0.46629
-920.708	0.547615	0.553467	0.467199	0.465637		0.511963	0.50929	0.446284	0.44293		0.501618	0.507805	0.464726	0.466287
-920.544	0.545671	0.553463	0.466889	0.465635		0.518665	0.509288	0.446522	0.442928		0.501714	0.507802	0.465948	0.466285
-920.38	0.548978	0.553458	0.467732	0.465633		0.516677	0.509286	0.446997	0.442926		0.501419	0.507799	0.465311	0.466283
-920.216	0.550323	0.553453	0.466155	0.465631		0.513516	0.509284	0.447783	0.442924		0.49934	0.507796	0.464273	0.466281
-920.052	0.552178	0.553449	0.463783	0.465629		0.510784	0.509281	0.450255	0.442922		0.502774	0.507793	0.465033	0.466278
-919.888	0.55586	0.553444	0.463415	0.465627		0.508262	0.509279	0.449203	0.44292		0.499937	0.50779	0.463149	0.466276
-919.724	0.55632	0.55344	0.464096	0.465624		0.508425	0.509277	0.449938	0.442918		0.500451	0.507787	0.464762	0.466274
-919.56	0.554275	0.553435	0.46548	0.465622		0.509111	0.509275	0.452502	0.442916		0.502382	0.507784	0.465233	0.466272
-919.396	0.547065	0.55343	0.465877	0.46562		0.507941	0.509273	0.450815	0.442914		0.501011	0.507781	0.464631	0.466269
-919.232	0.545819	0.553426	0.464017	0.465618		0.504242	0.50927	0.449009	0.442912		0.500837	0.507777	0.466046	0.466267
-919.068	0.544145	0.553421	0.464243	0.465616		0.50982	0.509268	0.45127	0.44291		0.507465	0.507774	0.466581	0.466265
-918.904	0.545744	0.553417	0.46256	0.465614		0.509794	0.509266	0.450572	0.442907		0.505251	0.507771	0.46499	0.466263
-918.74	0.545202	0.553412	0.463536	0.465611		0.512217	0.509264	0.451044	0.442905		0.50674	0.507768	0.465654	0.46626
-918.576	0.548089	0.553407	0.464815	0.465609		0.510416	0.509261	0.450096	0.442903		0.506398	0.507765	0.465099	0.466258
-918.412	0.548687	0.553403	0.465971	0.465607		0.509977	0.509259	0.449692	0.442901		0.503295	0.507762	0.468178	0.466256
-918.248	0.546218	0.553398	0.468207	0.465605		0.513891	0.509257	0.45271	0.442899		0.505114	0.507759	0.466666	0.466254
-918.084	0.547079	0.553394	0.468867	0.465603		0.513091	0.509255	0.453196	0.442897		0.505276	0.507756	0.467378	0.466251
-917.92	0.546607	0.553389	0.46824	0.465601		0.512503	0.509253	0.45253	0.442895		0.4995	0.507753	0.463557	0.466249
-917.756	0.544282	0.553384	0.470352	0.465598		0.511029	0.50925	0.452033	0.442893		0.499276	0.50775	0.464899	0.466247
-917.592	0.544172	0.55338	0.46879	0.465596		0.510816	0.509248	0.45179	0.442891		0.500933	0.507747	0.466591	0.466245
-917.428	0.542479	0.553375	0.465981	0.465594		0.509979	0.509246	0.45212	0.442889		0.499283	0.507744	0.465263	0.466242
-917.264	0.5962	0.553371	0.467452	0.465592		0.511017	0.509244	0.450566	0.442887		0.500633	0.507741	0.465242	0.46624
-917.1	0.573117	0.553366	0.469147	0.46559		0.508695	0.509241	0.451521	0.442884		0.507622	0.507738	0.467461	0.466238
-916.936	0.561435	0.553361	0.469766	0.465588		0.51943	0.509239	0.452888	0.442882		0.504892	0.507735	0.465139	0.466236
-916.772	0.553678	0.553357	0.468197	0.465585		0.510428	0.509237	0.449746	0.44288		0.499624	0.507732	0.465866	0.466233
-916.608	0.551231	0.553352	0.465703	0.465583		0.509545	0.509235	0.451128	0.442878		0.504372	0.507729	0.464726	0.466231
-916.444	0.547017	0.553348	0.466599	0.465581		0.509161	0.509233	0.45155	0.442876		0.498071	0.507726	0.46175	0.466229
-916.28	0.558966	0.553343	0.466074	0.465579		0.505985	0.50923	0.448581	0.442874		0.498855	0.507723	0.46279	0.466227
-916.116	0.548878	0.553338	0.464847	0.465577		0.505099	0.509228	0.44728	0.442872		0.504419	0.50772	0.462653	0.466224
-915.952	0.545605	0.553334	0.465546	0.465575		0.505781	0.509226	0.445684	0.44287		0.502472	0.507717	0.465084	0.466222
-915.788	0.544284	0.553329	0.464658	0.465572		0.505231	0.509224	0.447157	0.442868		0.499907	0.507713	0.46387	0.46622
-915.624	0.545989	0.553325	0.464864	0.46557		0.505596	0.509221	0.446667	0.442866		0.498677	0.50771	0.465238	0.466218
-915.46	0.57193	0.55332	0.468574	0.465568		0.502967	0.509219	0.447123	0.442864		0.500703	0.507707	0.464888	0.466215
-915.296	0.574548	0.553315	0.469661	0.465566		0.504589	0.509217	0.447595	0.442861		0.501613	0.507704	0.465397	0.466213
-915.132	0.564391	0.553311	0.469791	0.465564		0.505509	0.509215	0.448866	0.442859		0.501242	0.507701	0.463504	0.466211
-914.968	0.559032	0.553306	0.468309	0.465562		0.509755	0.509213	0.45016	0.442857		0.501725	0.507698	0.464812	0.466209
-914.804	0.554562	0.553302	0.465822	0.465559		0.508776	0.50921	0.449839	0.442855		0.500111	0.507695	0.463554	0.466206
-914.64	0.557353	0.553297	0.470093	0.465557		0.509875	0.509208	0.451771	0.442853		0.502548	0.507692	0.463073	0.466204
-914.476	0.559025	0.553292	0.46852	0.465555		0.510286	0.509206	0.45046	0.442851		0.501529	0.507689	0.461307	0.466202
-914.312	0.566355	0.553288	0.467683	0.465553		0.507897	0.509204	0.451	0.442849		0.501057	0.507686	0.462706	0.4662
-914.148	0.570478	0.553283	0.468742	0.465551		0.511749	0.509201	0.452822	0.442847		0.501705	0.507683	0.461541	0.466197
-913.984	0.563812	0.553279	0.469749	0.465549		0.511199	0.509199	0.451302	0.442845		0.499528	0.50768	0.460012	0.466195
-913.82	0.561745	0.553274	0.470507	0.465546		0.506837	0.509197	0.447951	0.442843		0.50048	0.507677	0.460226	0.466193
-913.656	0.558168	0.553269	0.469357	0.465544		0.505152	0.509195	0.446543	0.442841		0.501824	0.507674	0.461078	0.466191
-913.492	0.556316	0.553265	0.468337	0.465542		0.502893	0.509193	0.443597	0.442838		0.500092	0.507671	0.463175	0.466188
-913.328	0.554991	0.55326	0.468657	0.46554		0.5006	0.50919	0.441308	0.442836		0.50077	0.507668	0.464261	0.466186
-913.164	0.547542	0.553256	0.464285	0.465538		0.501486	0.509188	0.443052	0.442834		0.499206	0.507665	0.464891	0.466184
-913	0.544628	0.553251	0.465259	0.465536		0.502765	0.509186	0.443463	0.442832		0.497945	0.507662	0.463061	0.466182
-912.836	0.545585	0.553246	0.46616	0.465533		0.504971	0.509184	0.445965	0.44283		0.496846	0.507659	0.462472	0.466179
-912.672	0.544397	0.553242	0.467207	0.465531		0.508105	0.509182	0.444168	0.442828		0.5006	0.507656	0.462037	0.466177
-912.508	0.544815	0.553237	0.469904	0.465529		0.51282	0.509179	0.448577	0.442826		0.496173	0.507653	0.458832	0.466175
-912.344	0.550629	0.553233	0.474812	0.465527		0.51415	0.509177	0.449035	0.442824		0.503831	0.507649	0.459327	0.466173
-912.18	0.551382	0.553228	0.471752	0.465525		0.512262	0.509175	0.447	0.442822		0.502063	0.507646	0.459557	0.46617
-912.016	0.546504	0.553223	0.469898	0.465523		0.509276	0.509173	0.446393	0.44282		0.504759	0.507643	0.459787	0.466168
-911.852	0.545117	0.553219	0.470184	0.46552		0.510513	0.50917	0.44764	0.442818		0.503644	0.50764	0.462497	0.466166
-911.688	0.556365	0.553214	0.473717	0.465518		0.510393	0.509168	0.446597	0.442816		0.505402	0.507637	0.460735	0.466164
-911.524	0.567843	0.55321	0.469221	0.465516		0.507312	0.509166	0.447549	0.442813		0.501561	0.507634	0.460472	0.466161
-911.36	0.561365	0.553205	0.469392	0.465514		0.508514	0.509164	0.446411	0.442811		0.502947	0.507631	0.462822	0.466159
-911.196	0.561739	0.5532	0.471913	0.465512		0.506254	0.509162	0.445111	0.442809		0.503279	0.507628	0.462959	0.466157
-911.032	0.582411	0.553196	0.470572	0.46551		0.50837	0.509159	0.448568	0.442807		0.505102	0.507625	0.463383	0.466155
-910.868	0.570147	0.553191	0.468909	0.465508		0.522299	0.509157	0.448244	0.442805		0.505124	0.507622	0.465646	0.466152
-910.704	0.561555	0.553187	0.472155	0.465505		0.514005	0.509155	0.448098	0.442803		0.504679	0.507619	0.465493	0.46615
-910.54	0.55855	0.553182	0.472536	0.465503		0.512128	0.509153	0.449579	0.442801		0.5027	0.507616	0.467352	0.466148
-910.376	0.555241	0.553178	0.472396	0.465501		0.510289	0.509151	0.450223	0.442799		0.502128	0.507613	0.465199	0.466146
-910.212	0.555425	0.553173	0.471865	0.465499		0.509853	0.509148	0.4492	0.442797		0.500719	0.50761	0.465813	0.466143
-910.048	0.559106	0.553168	0.474526	0.465497		0.510141	0.509146	0.451585	0.442795		0.498087	0.507607	0.462671	0.466141
-909.884	0.562343	0.553164	0.474737	0.465495		0.504632	0.509144	0.44426	0.442793		0.499982	0.507604	0.465335	0.466139
-909.72	0.553386	0.553159	0.473501	0.465492		0.507404	0.509142	0.446729	0.442791		0.500305	0.507601	0.46287	0.466137
-909.556	0.546902	0.553155	0.468101	0.46549		0.505748	0.50914	0.448682	0.442788		0.501506	0.507598	0.464368	0.466134
-909.392	0.543459	0.55315	0.466499	0.465488		0.507405	0.509137	0.448668	0.442786		0.504744	0.507595	0.464381	0.466132
-909.228	0.54631	0.553145	0.467808	0.465486		0.507708	0.509135	0.448567	0.442784		0.504449	0.507592	0.467178	0.46613
-909.064	0.544546	0.553141	0.468982	0.465484		0.510658	0.509133	0.447953	0.442782		0.520297	0.507589	0.465129	0.466128
-908.9	0.546176	0.553136	0.472516	0.465482		0.506709	0.509131	0.447878	0.44278		0.516825	0.507586	0.466348	0.466125
-908.736	0.546548	0.553132	0.472926	0.465479		0.506346	0.509128	0.446372	0.442778		0.518618	0.507583	0.469258	0.466123
-908.572	0.553557	0.553127	0.472977	0.465477		0.506739	0.509126	0.44722	0.442776		0.508568	0.507579	0.46738	0.466121
-908.408	0.552207	0.553122	0.472164	0.465475		0.50841	0.509124	0.445963	0.442774		0.503396	0.507576	0.466947	0.466119
-908.244	0.548392	0.553118	0.470658	0.465473		0.508925	0.509122	0.449174	0.442772		0.500721	0.507573	0.465804	0.466116
-908.08	0.544644	0.553113	0.468327	0.465471		0.504726	0.50912	0.446467	0.44277		0.499201	0.50757	0.465104	0.466114
-907.916	0.544458	0.553109	0.46742	0.465469		0.500903	0.509117	0.444228	0.442768		0.501102	0.507567	0.465736	0.466112
-907.752	0.547436	0.553104	0.46924	0.465466		0.503885	0.509115	0.445265	0.442765		0.505165	0.507564	0.466735	0.46611
-907.588	0.544747	0.553099	0.468271	0.465464		0.504726	0.509113	0.445362	0.442763		0.505241	0.507561	0.466207	0.466107
-907.424	0.544204	0.553095	0.466403	0.465462		0.506924	0.509111	0.445411	0.442761		0.506802	0.507558	0.468364	0.466105
-907.26	0.546538	0.55309	0.467781	0.46546		0.502287	0.509109	0.447024	0.442759		0.505029	0.507555	0.471207	0.466103
-907.096	0.546398	0.553086	0.469319	0.465458		0.498301	0.509106	0.445807	0.442757		0.502717	0.507552	0.47086	0.466101
-906.932	0.545725	0.553081	0.470738	0.465456		0.500719	0.509104	0.445624	0.442755		0.50347	0.507549	0.471981	0.466098
-906.768	0.550132	0.553077	0.470429	0.465454		0.499507	0.509102	0.444335	0.442753		0.500939	0.507546	0.468761	0.466096
-906.604	0.549206	0.553072	0.469528	0.465451		0.503373	0.5091	0.443717	0.442751		0.499614	0.507543	0.469439	0.466094
-906.44	0.548909	0.553067	0.469898	0.465449		0.502095	0.509098	0.443724	0.442749		0.500664	0.50754	0.468229	0.466092
-906.276	0.549398	0.553063	0.465143	0.465447		0.503157	0.509095	0.440962	0.442747		0.503332	0.507537	0.468536	0.466089
-906.112	0.55275	0.553058	0.46697	0.465445		0.503797	0.509093	0.441878	0.442745		0.506241	0.507534	0.468327	0.466087
-905.948	0.552781	0.553054	0.466195	0.465443		0.505153	0.509091	0.441465	0.442743		0.504135	0.507531	0.466677	0.466085
-905.784	0.556245	0.553049	0.465077	0.465441		0.501389	0.509089	0.439759	0.44274		0.502639	0.507528	0.465419	0.466083
-905.62	0.558514	0.553044	0.466661	0.465438		0.504452	0.509086	0.440468	0.442738		0.504364	0.507525	0.465985	0.46608
-905.456	0.551484	0.55304	0.464161	0.465436		0.505418	0.509084	0.442652	0.442736		0.5026	0.507522	0.466072	0.466078
-905.292	0.551357	0.553035	0.464153	0.465434		0.506723	0.509082	0.443872	0.442734		0.504838	0.507519	0.465667	0.466076
-905.128	0.551221	0.553031	0.464742	0.465432		0.507725	0.50908	0.441388	0.442732		0.514869	0.507516	0.467197	0.466074
-904.964	0.551546	0.553026	0.465223	0.46543		0.510625	0.509078	0.442845	0.44273		0.513123	0.507513	0.463775	0.466071
-904.8	0.547878	0.553021	0.465172	0.465428		0.511166	0.509075	0.44171	0.442728		0.504792	0.50751	0.462538	0.466069
-904.636	0.549062	0.553017	0.464057	0.465425		0.510582	0.509073	0.444107	0.442726		0.501965	0.507507	0.462984	0.466067
-904.472	0.55553	0.553012	0.46793	0.465423		0.508993	0.509071	0.441054	0.442724		0.50129	0.507503	0.462437	0.466065
-904.308	0.556492	0.553008	0.469861	0.465421		0.513964	0.509069	0.442302	0.442722		0.506915	0.5075	0.465122	0.466062
-904.144	0.552818	0.553003	0.465382	0.465419		0.511861	0.509067	0.441236	0.44272		0.505275	0.507497	0.46407	0.46606
-903.98	0.552954	0.552999	0.466018	0.465417		0.510068	0.509064	0.441905	0.442718		0.503839	0.507494	0.466191	0.466058
-903.816	0.564389	0.552994	0.460263	0.465415		0.507627	0.509062	0.436889	0.442715		0.501244	0.507491	0.46588	0.466056
-903.652	0.560369	0.552989	0.462576	0.465412		0.509014	0.50906	0.438647	0.442713		0.503855	0.507488	0.464939	0.466053
-903.488	0.557029	0.552985	0.462917	0.46541		0.504435	0.509058	0.434661	0.442711		0.503622	0.507485	0.465799	0.466051
-903.324	0.554681	0.55298	0.465002	0.465408		0.509721	0.509056	0.435889	0.442709		0.504699	0.507482	0.466636	0.466049
-903.16	0.54931	0.552976	0.464083	0.465406		0.509749	0.509053	0.43526	0.442707		0.507529	0.507479	0.467405	0.466047
-902.996	0.548367	0.552971	0.465392	0.465404		0.510434	0.509051	0.439561	0.442705		0.505776	0.507476	0.466848	0.466044
-902.832	0.549735	0.552966	0.466836	0.465402		0.506014	0.509049	0.441107	0.442703		0.508199	0.507473	0.466079	0.466042
-902.668	0.547616	0.552962	0.465328	0.4654		0.50445	0.509047	0.441955	0.442701		0.505651	0.50747	0.466566	0.46604
-902.504	0.545349	0.552957	0.465768	0.465397		0.505609	0.509045	0.442343	0.442699		0.504973	0.507467	0.465478	0.466038
-902.34	0.546572	0.552953	0.465953	0.465395		0.511566	0.509042	0.446598	0.442697		0.504295	0.507464	0.465451	0.466036
-902.176	0.540537	0.552948	0.462253	0.465393		0.507762	0.50904	0.446006	0.442695		0.500046	0.507461	0.463252	0.466033
-902.012	0.539134	0.552944	0.462151	0.465391		0.507965	0.509038	0.445081	0.442693		0.50128	0.507458	0.465319	0.466031
-901.848	0.539385	0.552939	0.464071	0.465389		0.505955	0.509036	0.444898	0.44269		0.503758	0.507455	0.465217	0.466029
-901.684	0.542746	0.552934	0.466543	0.465387		0.506726	0.509034	0.446507	0.442688		0.502927	0.507452	0.465104	0.466027
-901.52	0.54693	0.55293	0.470736	0.465384		0.506962	0.509031	0.44442	0.442686		0.501677	0.507449	0.464891	0.466024
-901.356	0.544614	0.552925	0.46715	0.465382		0.505232	0.509029	0.443566	0.442684		0.500426	0.507446	0.46493	0.466022
-901.192	0.545903	0.552921	0.470342	0.46538		0.505889	0.509027	0.444145	0.442682		0.500233	0.507443	0.466814	0.46602
-901.028	0.548481	0.552916	0.474898	0.465378		0.50743	0.509025	0.444546	0.44268		0.505351	0.50744	0.467845	0.466018
-900.864	0.548064	0.552912	0.472202	0.465376		0.506137	0.509023	0.443365	0.442678		0.503173	0.507437	0.46749	0.466015
-900.7	0.549063	0.552907	0.472591	0.465374		0.503197	0.50902	0.439599	0.442676		0.50131	0.507434	0.466255	0.466013
-900.536	0.548655	0.552902	0.469897	0.465372		0.513199	0.509018	0.440676	0.442674		0.500033	0.507431	0.465248	0.466011
-900.372	0.546897	0.552898	0.467889	0.465369		0.517486	0.509016	0.442191	0.442672		0.505565	0.507428	0.467757	0.466009
-900.208	0.553213	0.552893	0.468355	0.465367		0.508784	0.509014	0.439319	0.44267		0.504865	0.507425	0.468162	0.466006
-900.044	0.560738	0.552889	0.466947	0.465365		0.506311	0.509012	0.439602	0.442668		0.505445	0.507421	0.467957	0.466004
-899.88	0.556348	0.552884	0.464693	0.465363		0.503382	0.509009	0.441399	0.442666		0.512275	0.507418	0.46796	0.466002
-899.716	0.552223	0.552879	0.462545	0.465361		0.511424	0.509007	0.440001	0.442663		0.507654	0.507415	0.467626	0.466
-899.552	0.552866	0.552875	0.463567	0.465359		0.506268	0.509005	0.44107	0.442661		0.503686	0.507412	0.469746	0.465997
-899.388	0.553029	0.55287	0.463752	0.465356		0.502013	0.509003	0.440263	0.442659		0.503453	0.507409	0.469365	0.465995
-899.224	0.546377	0.552866	0.459425	0.465354		0.501657	0.509001	0.442764	0.442657		0.516171	0.507406	0.467852	0.465993
-899.06	0.547297	0.552861	0.461136	0.465352		0.501613	0.508998	0.441459	0.442655		0.519352	0.507403	0.464992	0.465991
-898.896	0.541241	0.552857	0.459822	0.46535		0.499598	0.508996	0.442676	0.442653		0.510382	0.5074	0.463587	0.465988
-898.732	0.541692	0.552852	0.460968	0.465348		0.50171	0.508994	0.444589	0.442651		0.504658	0.507397	0.461469	0.465986
-898.568	0.543735	0.552847	0.46267	0.465346		0.502759	0.508992	0.444842	0.442649		0.514492	0.507394	0.463639	0.465984
-898.404	0.542704	0.552843	0.461532	0.465344		0.505191	0.50899	0.444755	0.442647		0.507441	0.507391	0.460989	0.465982
-898.24	0.541125	0.552838	0.461193	0.465341		0.504205	0.508987	0.444117	0.442645		0.506224	0.507388	0.46141	0.465979
-898.076	0.542434	0.552834	0.459877	0.465339		0.503714	0.508985	0.444327	0.442643		0.501649	0.507385	0.463531	0.465977
-897.912	0.542942	0.552829	0.457355	0.465337		0.500109	0.508983	0.444696	0.442641		0.506353	0.507382	0.46535	0.465975
-897.748	0.54867	0.552825	0.459167	0.465335		0.502097	0.508981	0.447566	0.442638		0.503763	0.507379	0.464745	0.465973
-897.584	0.544645	0.55282	0.457431	0.465333		0.503193	0.508979	0.44683	0.442636		0.501841	0.507376	0.467913	0.46597
-897.42	0.545701	0.552815	0.458969	0.465331		0.503845	0.508976	0.446579	0.442634		0.503706	0.507373	0.467858	0.465968
-897.256	0.541706	0.552811	0.459687	0.465328		0.504478	0.508974	0.444287	0.442632		0.507004	0.50737	0.469874	0.465966
-897.092	0.540313	0.552806	0.462118	0.465326		0.504961	0.508972	0.44587	0.44263		0.506775	0.507367	0.470279	0.465964
-896.928	0.542351	0.552802	0.460621	0.465324		0.50494	0.50897	0.445718	0.442628		0.509133	0.507364	0.471235	0.465961
-896.764	0.56975	0.552797	0.459532	0.465322		0.503295	0.508968	0.445564	0.442626		0.505506	0.507361	0.471038	0.465959
-896.6	0.565956	0.552793	0.459891	0.46532		0.502527	0.508965	0.448167	0.442624		0.503892	0.507358	0.470715	0.465957
-896.436	0.55675	0.552788	0.461444	0.465318		0.50256	0.508963	0.444249	0.442622		0.501892	0.507355	0.46794	0.465955
-896.272	0.551381	0.552783	0.458473	0.465316		0.504434	0.508961	0.446814	0.44262		0.502777	0.507352	0.468611	0.465953
-896.108	0.551169	0.552779	0.459568	0.465313		0.504163	0.508959	0.443547	0.442618		0.49977	0.507349	0.465914	0.46595
-895.944	0.545997	0.552774	0.459454	0.465311		0.504362	0.508957	0.443772	0.442616		0.499299	0.507346	0.467877	0.465948
-895.78	0.545578	0.55277	0.460207	0.465309		0.501453	0.508954	0.444243	0.442614		0.498899	0.507343	0.466655	0.465946
-895.616	0.54481	0.552765	0.459209	0.465307		0.501892	0.508952	0.445298	0.442611		0.500001	0.50734	0.465155	0.465944
-895.452	0.540725	0.552761	0.459856	0.465305		0.502151	0.50895	0.446206	0.442609		0.505051	0.507337	0.466242	0.465941
-895.288	0.543585	0.552756	0.461629	0.465303		0.503339	0.508948	0.447275	0.442607		0.503282	0.507334	0.465415	0.465939
-895.124	0.549606	0.552751	0.462712	0.4653		0.506879	0.508946	0.446141	0.442605		0.501098	0.507331	0.467741	0.465937
-894.96	0.547609	0.552747	0.463727	0.465298		0.508105	0.508943	0.447239	0.442603		0.504141	0.507327	0.467296	0.465935
-894.796	0.545719	0.552742	0.465657	0.465296		0.502069	0.508941	0.445666	0.442601		0.506936	0.507324	0.467784	0.465932
-894.632	0.548	0.552738	0.463482	0.465294		0.502241	0.508939	0.446381	0.442599		0.508141	0.507321	0.467069	0.46593
-894.468	0.549101	0.552733	0.460161	0.465292		0.505043	0.508937	0.447047	0.442597		0.50263	0.507318	0.465171	0.465928
-894.304	0.547399	0.552729	0.463232	0.46529		0.51141	0.508935	0.44793	0.442595		0.503313	0.507315	0.465962	0.465926
-894.14	0.545018	0.552724	0.466236	0.465288		0.505845	0.508933	0.445532	0.442593		0.502409	0.507312	0.467031	0.465923
-893.976	0.547559	0.552719	0.46378	0.465285		0.503208	0.50893	0.444849	0.442591		0.501791	0.507309	0.467666	0.465921
-893.812	0.547245	0.552715	0.464729	0.465283		0.503333	0.508928	0.447096	0.442589		0.503936	0.507306	0.467689	0.465919
-893.648	0.54559	0.55271	0.463699	0.465281		0.502696	0.508926	0.448302	0.442587		0.520378	0.507303	0.468269	0.465917
-893.484	0.544376	0.552706	0.463786	0.465279		0.502626	0.508924	0.447061	0.442584		0.513735	0.5073	0.468997	0.465914
-893.32	0.54435	0.552701	0.466255	0.465277		0.503203	0.508922	0.449123	0.442582		0.507827	0.507297	0.46676	0.465912
-893.156	0.554909	0.552697	0.466527	0.465275		0.501809	0.508919	0.447833	0.44258		0.501311	0.507294	0.465555	0.46591
-892.992	0.556824	0.552692	0.466059	0.465272		0.503765	0.508917	0.446344	0.442578		0.499328	0.507291	0.465649	0.465908
-892.828	0.550571	0.552687	0.461955	0.46527		0.506603	0.508915	0.44503	0.442576		0.499348	0.507288	0.46512	0.465905
-892.664	0.543295	0.552683	0.459844	0.465268		0.504598	0.508913	0.444138	0.442574		0.500522	0.507285	0.465717	0.465903
-892.5	0.542301	0.552678	0.457204	0.465266		0.503872	0.508911	0.445481	0.442572		0.506136	0.507282	0.467884	0.465901
-892.336	0.536963	0.552674	0.456588	0.465264		0.502006	0.508908	0.442175	0.44257		0.50633	0.507279	0.465777	0.465899
-892.172	0.540835	0.552669	0.462162	0.465262		0.503297	0.508906	0.444395	0.442568		0.505876	0.507276	0.466186	0.465897
-892.008	0.544968	0.552665	0.460769	0.46526		0.503078	0.508904	0.444708	0.442566		0.506935	0.507273	0.463693	0.465894
-891.844	0.55239	0.55266	0.462093	0.465257		0.503607	0.508902	0.44668	0.442564		0.525418	0.50727	0.463224	0.465892
-891.68	0.55943	0.552655	0.46405	0.465255		0.504625	0.5089	0.446271	0.442562		0.516051	0.507267	0.464728	0.46589
-891.516	0.553855	0.552651	0.465628	0.465253		0.503055	0.508897	0.446068	0.44256		0.515728	0.507264	0.462649	0.465888
-891.352	0.548558	0.552646	0.464502	0.465251		0.510122	0.508895	0.445907	0.442557		0.510363	0.507261	0.461622	0.465885
-891.188	0.546634	0.552642	0.464127	0.465249		0.509275	0.508893	0.444708	0.442555		0.505649	0.507258	0.459586	0.465883
-891.024	0.544874	0.552637	0.462488	0.465247		0.506874	0.508891	0.447455	0.442553		0.49961	0.507255	0.458007	0.465881
-890.86	0.545771	0.552633	0.464244	0.465245		0.510761	0.508889	0.443401	0.442551		0.50004	0.507252	0.46006	0.465879
-890.696	0.545975	0.552628	0.46423	0.465242		0.505647	0.508887	0.444596	0.442549		0.502678	0.507249	0.462241	0.465876
-890.532	0.541337	0.552623	0.46265	0.46524		0.507713	0.508884	0.445458	0.442547		0.502282	0.507246	0.462431	0.465874
-890.368	0.543245	0.552619	0.462945	0.465238		0.50422	0.508882	0.442381	0.442545		0.504394	0.507243	0.461522	0.465872
-890.204	0.545784	0.552614	0.462111	0.465236		0.506585	0.50888	0.444286	0.442543		0.504878	0.50724	0.461521	0.46587
-890.04	0.543766	0.55261	0.460966	0.465234		0.512158	0.508878	0.442495	0.442541		0.508745	0.507237	0.463691	0.465867
-889.876	0.549406	0.552605	0.463229	0.465232		0.506775	0.508876	0.440992	0.442539		0.512571	0.507234	0.467119	0.465865
-889.712	0.551891	0.552601	0.463769	0.465229		0.50351	0.508873	0.440321	0.442537		0.506574	0.507231	0.462566	0.465863
-889.548	0.552847	0.552596	0.463718	0.465227		0.503787	0.508871	0.442703	0.442535		0.505624	0.507228	0.460291	0.465861
-889.384	0.551538	0.552592	0.463445	0.465225		0.505669	0.508869	0.442975	0.442533		0.50072	0.507225	0.458612	0.465858
-889.22	0.547079	0.552587	0.460293	0.465223		0.505857	0.508867	0.445033	0.44253		0.498568	0.507222	0.460124	0.465856
-889.056	0.548119	0.552582	0.460142	0.465221		0.505344	0.508865	0.446635	0.442528		0.49882	0.507218	0.463195	0.465854
-888.892	0.549428	0.552578	0.458417	0.465219		0.505585	0.508862	0.446095	0.442526		0.500619	0.507215	0.464912	0.465852
-888.728	0.546033	0.552573	0.460873	0.465217		0.506164	0.50886	0.447858	0.442524		0.50421	0.507212	0.465488	0.46585
-888.564	0.546921	0.552569	0.460969	0.465214		0.504674	0.508858	0.445272	0.442522		0.505919	0.507209	0.46745	0.465847
-888.4	0.54143	0.552564	0.460866	0.465212		0.500769	0.508856	0.443869	0.44252		0.503711	0.507206	0.467272	0.465845
-888.236	0.542384	0.55256	0.459727	0.46521		0.501352	0.508854	0.443925	0.442518		0.500497	0.507203	0.462092	0.465843
-888.072	0.559262	0.552555	0.460677	0.465208		0.503362	0.508852	0.440164	0.442516		0.50284	0.5072	0.464776	0.465841
-887.908	0.570761	0.55255	0.459358	0.465206		0.502725	0.508849	0.441674	0.442514		0.504414	0.507197	0.461463	0.465838
-887.744	0.558396	0.552546	0.461237	0.465204		0.501973	0.508847	0.441669	0.442512		0.50025	0.507194	0.459646	0.465836
-887.58	0.552288	0.552541	0.461072	0.465202		0.500392	0.508845	0.441234	0.44251		0.499735	0.507191	0.458104	0.465834
-887.416	0.546321	0.552537	0.459534	0.465199		0.504603	0.508843	0.444157	0.442508		0.507721	0.507188	0.458236	0.465832
-887.252	0.54638	0.552532	0.459892	0.465197		0.516048	0.508841	0.440928	0.442506		0.507541	0.507185	0.457103	0.465829
-887.088	0.543782	0.552528	0.460867	0.465195		0.516884	0.508838	0.442043	0.442504		0.505462	0.507182	0.455013	0.465827
-886.924	0.543846	0.552523	0.461396	0.465193		0.507856	0.508836	0.443048	0.442501		0.499591	0.507179	0.456718	0.465825
-886.76	0.542934	0.552519	0.46143	0.465191		0.508316	0.508834	0.443838	0.442499		0.49703	0.507176	0.45612	0.465823
-886.596	0.546152	0.552514	0.464401	0.465189		0.503069	0.508832	0.441322	0.442497		0.497792	0.507173	0.458639	0.46582
-886.432	0.54894	0.552509	0.465648	0.465187		0.503989	0.50883	0.442137	0.442495		0.500648	0.50717	0.458164	0.465818
-886.268	0.548929	0.552505	0.465501	0.465184		0.502106	0.508827	0.439931	0.442493		0.50146	0.507167	0.458368	0.465816
-886.104	0.551351	0.5525	0.464261	0.465182		0.502466	0.508825	0.440726	0.442491		0.501359	0.507164	0.460757	0.465814
-885.94	0.559503	0.552496	0.465012	0.46518		0.500448	0.508823	0.438223	0.442489		0.500849	0.507161	0.459186	0.465811
-885.776	0.555003	0.552491	0.464898	0.465178		0.500547	0.508821	0.439794	0.442487		0.496361	0.507158	0.45699	0.465809
-885.612	0.551449	0.552487	0.465426	0.465176		0.501642	0.508819	0.440928	0.442485		0.498817	0.507155	0.458662	0.465807
-885.448	0.550152	0.552482	0.4652	0.465174		0.499514	0.508817	0.441386	0.442483		0.499044	0.507152	0.45889	0.465805
-885.284	0.54833	0.552477	0.464452	0.465171		0.501294	0.508814	0.440972	0.442481		0.498885	0.507149	0.458254	0.465803
-885.12	0.551801	0.552473	0.466902	0.465169		0.504993	0.508812	0.442225	0.442479		0.498235	0.507146	0.460575	0.4658
-884.956	0.553923	0.552468	0.468272	0.465167		0.50357	0.50881	0.443171	0.442477		0.497706	0.507143	0.459951	0.465798
-884.792	0.556112	0.552464	0.46736	0.465165		0.502682	0.508808	0.444107	0.442475		0.499474	0.50714	0.460579	0.465796
-884.628	0.55553	0.552459	0.465677	0.465163		0.501513	0.508806	0.445384	0.442472		0.496765	0.507137	0.458301	0.465794
-884.464	0.555403	0.552455	0.466553	0.465161		0.50076	0.508803	0.442112	0.44247		0.49862	0.507134	0.459147	0.465791
-884.3	0.553764	0.55245	0.464093	0.465159		0.501623	0.508801	0.442313	0.442468		0.498491	0.507131	0.456877	0.465789
-884.136	0.554088	0.552446	0.463173	0.465156		0.499128	0.508799	0.441515	0.442466		0.499837	0.507128	0.45704	0.465787
-883.972	0.554195	0.552441	0.4658	0.465154		0.502663	0.508797	0.445505	0.442464		0.50263	0.507125	0.457158	0.465785
-883.808	0.558768	0.552436	0.464675	0.465152		0.503575	0.508795	0.445434	0.442462		0.504275	0.507122	0.45942	0.465782
-883.644	0.558544	0.552432	0.466998	0.46515		0.502783	0.508793	0.44466	0.44246		0.498352	0.507119	0.453741	0.46578
-883.48	0.554549	0.552427	0.465802	0.465148		0.504935	0.50879	0.447016	0.442458		0.499224	0.507116	0.45403	0.465778
-883.316	0.549322	0.552423	0.465882	0.465146		0.501025	0.508788	0.446577	0.442456		0.505276	0.507113	0.456663	0.465776
-883.152	0.547045	0.552418	0.463342	0.465144		0.506188	0.508786	0.44585	0.442454		0.502114	0.50711	0.457505	0.465773
-882.988	0.542626	0.552414	0.459285	0.465141		0.504317	0.508784	0.44544	0.442452		0.504238	0.507107	0.45932	0.465771
-882.824	0.54278	0.552409	0.460088	0.465139		0.516284	0.508782	0.44235	0.44245		0.504497	0.507104	0.460632	0.465769
-882.66	0.53894	0.552405	0.458458	0.465137		0.512683	0.50878	0.44444	0.442448		0.524436	0.507101	0.461021	0.465767
-882.496	0.537994	0.5524	0.458619	0.465135		0.505566	0.508777	0.440611	0.442446		0.511288	0.507098	0.457334	0.465765
-882.332	0.540143	0.552395	0.460226	0.465133		0.505418	0.508775	0.440217	0.442443		0.503885	0.507095	0.457423	0.465762
-882.168	0.542428	0.552391	0.4621	0.465131		0.501184	0.508773	0.441629	0.442441		0.500993	0.507092	0.459392	0.46576
-882.004	0.545859	0.552386	0.463489	0.465129		0.50032	0.508771	0.440541	0.442439		0.499563	0.507089	0.460115	0.465758
-881.84	0.579504	0.552382	0.466858	0.465126		0.498652	0.508769	0.440535	0.442437		0.499699	0.507085	0.460169	0.465756
-881.676	0.567167	0.552377	0.46375	0.465124		0.49753	0.508766	0.440297	0.442435		0.500074	0.507082	0.462787	0.465753
-881.512	0.557598	0.552373	0.465456	0.465122		0.500422	0.508764	0.438559	0.442433		0.49924	0.507079	0.465071	0.465751
-881.348	0.552311	0.552368	0.464918	0.46512		0.497621	0.508762	0.438267	0.442431		0.500943	0.507076	0.465856	0.465749
-881.184	0.545654	0.552364	0.463064	0.465118		0.510349	0.50876	0.438214	0.442429		0.497375	0.507073	0.46542	0.465747
-881.02	0.547257	0.552359	0.463454	0.465116		0.514592	0.508758	0.440441	0.442427		0.50135	0.50707	0.46558	0.465744
-880.856	0.549977	0.552354	0.465911	0.465114		0.512108	0.508756	0.441274	0.442425		0.500108	0.507067	0.468221	0.465742
-880.692	0.549519	0.55235	0.46682	0.465111		0.514846	0.508753	0.438803	0.442423		0.498036	0.507064	0.468221	0.46574
-880.528	0.552656	0.552345	0.469509	0.465109		0.508922	0.508751	0.438686	0.442421		0.498563	0.507061	0.469193	0.465738
-880.364	0.553691	0.552341	0.465282	0.465107		0.504684	0.508749	0.437422	0.442419		0.497715	0.507058	0.468024	0.465735
-880.2	0.552884	0.552336	0.464101	0.465105		0.502612	0.508747	0.438134	0.442417		0.497605	0.507055	0.468567	0.465733
-880.036	0.553836	0.552332	0.463976	0.465103		0.500105	0.508745	0.438589	0.442414		0.500888	0.507052	0.470816	0.465731
-879.872	0.553929	0.552327	0.463773	0.465101		0.50256	0.508742	0.440634	0.442412		0.501187	0.507049	0.469557	0.465729
-879.708	0.553172	0.552323	0.464163	0.465099		0.499498	0.50874	0.440178	0.44241		0.500498	0.507046	0.465475	0.465727
-879.544	0.548021	0.552318	0.460421	0.465096		0.501256	0.508738	0.441023	0.442408		0.509738	0.507043	0.464462	0.465724
-879.38	0.546571	0.552313	0.463401	0.465094		0.502428	0.508736	0.441727	0.442406		0.510762	0.50704	0.46622	0.465722
-879.216	0.550162	0.552309	0.460601	0.465092		0.50451	0.508734	0.441233	0.442404		0.501308	0.507037	0.463537	0.46572
-879.052	0.553228	0.552304	0.460959	0.46509		0.508079	0.508732	0.442685	0.442402		0.500101	0.507034	0.460054	0.465718
-878.888	0.555078	0.5523	0.459806	0.465088		0.512403	0.508729	0.441048	0.4424		0.501785	0.507031	0.463068	0.465715
-878.724	0.551193	0.552295	0.458935	0.465086		0.510718	0.508727	0.440693	0.442398		0.502934	0.507028	0.462481	0.465713
-878.56	0.550558	0.552291	0.459925	0.465084		0.509187	0.508725	0.43876	0.442396		0.502308	0.507025	0.463959	0.465711
-878.396	0.548805	0.552286	0.460056	0.465081		0.504452	0.508723	0.440419	0.442394		0.500775	0.507022	0.461326	0.465709
-878.232	0.549823	0.552282	0.459742	0.465079		0.502047	0.508721	0.44049	0.442392		0.496167	0.507019	0.46137	0.465706
-878.068	0.546785	0.552277	0.462089	0.465077		0.501676	0.508719	0.44042	0.44239		0.499957	0.507016	0.463866	0.465704
-877.904	0.548536	0.552273	0.461564	0.465075		0.502465	0.508716	0.442283	0.442388		0.502894	0.507013	0.463677	0.465702
-877.74	0.54902	0.552268	0.462802	0.465073		0.502729	0.508714	0.442845	0.442386		0.497886	0.50701	0.461835	0.4657
-877.576	0.551847	0.552263	0.462616	0.465071		0.506129	0.508712	0.44439	0.442383		0.498659	0.507007	0.46112	0.465698
-877.412	0.553408	0.552259	0.465256	0.465069		0.50573	0.50871	0.445919	0.442381		0.501244	0.507004	0.464344	0.465695
-877.248	0.552441	0.552254	0.462758	0.465066		0.506257	0.508708	0.447149	0.442379		0.506466	0.507001	0.466703	0.465693
-877.084	0.552096	0.55225	0.461298	0.465064		0.501947	0.508706	0.44499	0.442377		0.515439	0.506998	0.465908	0.465691
-876.92	0.550676	0.552245	0.46228	0.465062		0.504612	0.508703	0.442205	0.442375		0.513727	0.506995	0.468985	0.465689
-876.756	0.560465	0.552241	0.464138	0.46506		0.508048	0.508701	0.445542	0.442373		0.509547	0.506992	0.46452	0.465686
-876.592	0.55654	0.552236	0.463134	0.465058		0.508315	0.508699	0.441836	0.442371		0.502927	0.506989	0.460802	0.465684
-876.428	0.550347	0.552232	0.46089	0.465056		0.51116	0.508697	0.445185	0.442369		0.497727	0.506986	0.45876	0.465682
-876.264	0.546716	0.552227	0.460287	0.465054		0.508914	0.508695	0.444241	0.442367		0.50068	0.506983	0.460263	0.46568
-876.1	0.544317	0.552223	0.462656	0.465051		0.507633	0.508692	0.444642	0.442365		0.503675	0.50698	0.459627	0.465677
-875.936	0.549317	0.552218	0.462807	0.465049		0.506164	0.50869	0.443089	0.442363		0.505463	0.506977	0.460214	0.465675
-875.772	0.549111	0.552213	0.462099	0.465047		0.502816	0.508688	0.44074	0.442361		0.503603	0.506974	0.460601	0.465673
-875.608	0.546398	0.552209	0.463215	0.465045		0.505892	0.508686	0.444007	0.442359		0.50131	0.506971	0.460892	0.465671
-875.444	0.545007	0.552204	0.464769	0.465043		0.502531	0.508684	0.441116	0.442357		0.500682	0.506968	0.461794	0.465669
-875.28	0.543941	0.5522	0.463434	0.465041		0.508262	0.508682	0.439563	0.442355		0.500695	0.506965	0.460743	0.465666
-875.116	0.545288	0.552195	0.464638	0.465039		0.509231	0.508679	0.443139	0.442352		0.505056	0.506962	0.462664	0.465664
-874.952	0.542188	0.552191	0.46212	0.465036		0.50485	0.508677	0.442152	0.44235		0.501354	0.506959	0.461362	0.465662
-874.788	0.540163	0.552186	0.45848	0.465034		0.504232	0.508675	0.442007	0.442348		0.500908	0.506956	0.459972	0.46566
-874.624	0.537811	0.552182	0.457804	0.465032		0.500313	0.508673	0.44141	0.442346		0.503809	0.506953	0.459816	0.465657
-874.46	0.537442	0.552177	0.458444	0.46503		0.504559	0.508671	0.440654	0.442344		0.5013	0.50695	0.458024	0.465655
-874.296	0.54346	0.552173	0.462813	0.465028		0.503079	0.508669	0.440748	0.442342		0.501514	0.506947	0.459035	0.465653
-874.132	0.546272	0.552168	0.465277	0.465026		0.509466	0.508666	0.437174	0.44234		0.502509	0.506944	0.458805	0.465651
-873.968	0.543059	0.552163	0.462825	0.465024		0.507231	0.508664	0.436837	0.442338		0.50929	0.506941	0.461263	0.465648
-873.804	0.544149	0.552159	0.466181	0.465021		0.51221	0.508662	0.437686	0.442336		0.50733	0.506938	0.461849	0.465646
-873.64	0.541232	0.552154	0.462527	0.465019		0.506397	0.50866	0.43762	0.442334		0.510858	0.506935	0.461886	0.465644
-873.476	0.541834	0.55215	0.461988	0.465017		0.500203	0.508658	0.436478	0.442332		0.51338	0.506932	0.465364	0.465642
-873.312	0.542921	0.552145	0.462515	0.465015		0.500316	0.508656	0.436179	0.44233		0.506209	0.506929	0.463839	0.46564
-873.148	0.548833	0.552141	0.463184	0.465013		0.503226	0.508653	0.436578	0.442328		0.504345	0.506926	0.465119	0.465637
-872.984	0.551675	0.552136	0.465021	0.465011		0.499482	0.508651	0.437494	0.442326		0.502619	0.506923	0.466626	0.465635
-872.82	0.554553	0.552132	0.46717	0.465009		0.500828	0.508649	0.437259	0.442324		0.502397	0.50692	0.465224	0.465633
-872.656	0.555763	0.552127	0.464905	0.465006		0.502864	0.508647	0.438395	0.442321		0.50455	0.506917	0.466404	0.465631
[truncated: 38,247 more rows]

## Sheet: fig.S10 b
note: data are additionally 20 times downsampled to fit the size
	Veh Day1			DETQ Day 2			Veh Day 3
time	dFF_normalized	dFF_normalized_baseline		dFF_normalized	dFF_normalized_baseline		dFF_normalized	dFF_normalized_baseline
-1200	0.522822	-0.117036		1.0472	0.106807		-0.873044	-0.175055
-1199.84	1.24667	-0.117541		2.46718	0.106531		-1.32254	-0.174066
-1199.67	0.808146	-0.117896		0.960061	0.106094		-2.04537	-0.173363
-1199.51	0.421034	-0.11829		0.360366	0.105558		-1.86831	-0.172862
-1199.34	1.81522	-0.118041		1.22543	0.105584		-1.83329	-0.172376
-1199.18	0.283306	-0.117732		0.735577	0.10566		-1.26712	-0.172376
-1199.02	2.05347	-0.117156		-0.573585	0.106311		-0.834171	-0.172338
-1198.85	0.253274	-0.116832		-0.622823	0.106603		-1.87898	-0.172292
-1198.69	0.296727	-0.116464		-0.254045	0.106473		-1.96444	-0.171721
-1198.52	0.0829589	-0.115883		-0.690796	0.106531		-2.07922	-0.171138
-1198.36	-0.415037	-0.115321		-1.56865	0.106311		-2.5913	-0.170237
-1198.2	-1.11039	-0.114826		-1.09492	0.10566		-2.02809	-0.16957
-1198.03	0.2793	-0.114596		-1.44504	0.105207		-1.66602	-0.169178
-1197.87	-0.17226	-0.114509		-1.16376	0.104688		-1.17677	-0.169112
-1197.7	-0.199036	-0.114935		-0.199592	0.103978		-1.4654	-0.169322
-1197.54	-0.167238	-0.115189		-0.0737144	0.103438		-1.38142	-0.169785
-1197.38	0.331129	-0.115826		-1.06894	0.103078		-1.2458	-0.170275
-1197.21	1.39535	-0.116133		-0.12814	0.102527		-0.588104	-0.171363
-1197.05	-0.116884	-0.116289		0.0514583	0.102071		-1.1487	-0.171761
-1196.88	0.337581	-0.116599		-0.357143	0.101674		-1.38231	-0.172338
-1196.72	-0.690781	-0.116832		-0.301618	0.101163		-1.28433	-0.171864
-1196.56	-0.760675	-0.117084		-0.356787	0.10078		-1.16894	-0.171453
-1196.39	0.490646	-0.117147		-0.49144	0.100314		-2.25611	-0.170765
-1196.23	0.861719	-0.116775		0.0134739	0.0998297		-2.22873	-0.170016
-1196.06	0.462525	-0.116629		-0.412853	0.0997085		-0.727839	-0.169475
-1195.9	0.415952	-0.116629		-0.312991	0.0990029		-0.5306	-0.169112
-1195.74	0.331931	-0.116629		0.426492	0.0986708		0.981868	-0.168294
-1195.57	0.523045	-0.116884		-0.0533111	0.0982302		0.313249	-0.167922
-1195.41	0.227663	-0.116884		-0.561896	0.097849		-0.293556	-0.167404
-1195.24	0.158147	-0.116556		-1.46216	0.0972531		-0.295563	-0.167339
-1195.08	-0.233547	-0.116133		-0.975315	0.0969364		-0.456321	-0.167801
-1194.92	-0.586828	-0.115666		-1.43021	0.0963766		0.702124	-0.167404
-1194.75	0.0340019	-0.114935		-1.49002	0.0960194		0.756067	-0.166918
-1194.59	0.077336	-0.114509		-1.15006	0.0957498		0.688487	-0.166134
-1194.42	-0.0688982	-0.114352		-0.360743	0.0955099		-0.173132	-0.165451
-1194.26	0.517007	-0.114471		0.00843733	0.0951644		-1.61384	-0.164852
-1194.1	1.56747	-0.114899		-0.149754	0.0947988		-1.35055	-0.164938
-1193.93	1.56166	-0.115189		-0.57964	0.0943325		-2.04973	-0.165486
-1193.77	3.10399	-0.11585		-0.143561	0.0938523		-2.36786	-0.166134
-1193.6	1.52065	-0.116289		-0.806915	0.0935658		-2.11383	-0.166101
-1193.44	1.54284	-0.11671		-1.29998	0.0933089		-1.84066	-0.165337
-1193.28	0.794551	-0.117084		-1.08199	0.0930051		-2.72016	-0.164791
-1193.11	-0.144598	-0.117481		-0.836698	0.0924598		-3.48242	-0.164071
-1192.95	0.279731	-0.11786		-1.08368	0.0919898		-2.24001	-0.163301
-1192.78	-0.917146	-0.117934		-1.61946	0.0914767		-2.08939	-0.163377
-1192.62	0.173722	-0.11808		-1.50988	0.0909615		-2.76092	-0.163105
-1192.46	-0.118433	-0.117781		-1.7948	0.0905696		-0.8092	-0.162594
-1192.29	0.18357	-0.117308		-0.784826	0.09029		-1.01098	-0.16275
-1192.13	0.432038	-0.116864		-1.94793	0.0896709		-1.09751	-0.1627
-1191.96	0.115095	-0.116508		-0.760166	0.0891626		-1.25562	-0.161982
-1191.8	0.855877	-0.11604		-0.782325	0.0886923		-0.0500181	-0.161609
-1191.64	0.742125	-0.115576		-0.730917	0.0882446		-1.7441	-0.160527
-1191.47	0.343143	-0.11496		-1.43354	0.08779		-1.38392	-0.159892
-1191.31	0.386777	-0.114596		-0.772214	0.0873843		-2.27863	-0.159458
-1191.14	0.441523	-0.114432		-1.28947	0.0870237		-1.97381	-0.159066
-1190.98	0.651377	-0.114448		-0.795189	0.0867496		-1.85548	-0.159066
-1190.82	0.244906	-0.114138		0.405954	0.0862509		-1.09205	-0.159195
-1190.65	-0.0221589	-0.113678		1.14449	0.0858077		-1.40765	-0.159837
-1190.49	0.363308	-0.11306		0.286659	0.085331		-1.52091	-0.16047
-1190.32	-0.119319	-0.112672		-0.593232	0.0849587		-1.95349	-0.161442
-1190.16	-0.628797	-0.112668		0.241084	0.08449		-1.56107	-0.161969
-1190	0.142436	-0.112916		-0.00472808	0.0842124		-1.77847	-0.162561
-1189.83	0.570119	-0.113251		0.0624464	0.0836996		-3.25249	-0.163258
-1189.67	0.0494136	-0.113848		0.114177	0.0830775		-2.68367	-0.163862
-1189.5	0.592525	-0.114122		1.00158	0.0822188		-2.2061	-0.164656
-1189.34	0.876556	-0.113709		0.226977	0.081963		-2.90565	-0.165158
-1189.18	2.17896	-0.113873		-0.248445	0.0816132		-2.33515	-0.166015
-1189.01	1.76365	-0.11438		-0.420259	0.0816986		-2.53943	-0.166663
-1188.85	0.648988	-0.114558		-1.17314	0.0811794		-1.9559	-0.167339
-1188.68	0.420104	-0.114727		-0.578418	0.0804956		-1.43263	-0.167312
-1188.52	-0.406337	-0.11496		0.368562	0.0797638		-0.898708	-0.166607
-1188.36	-0.397433	-0.115078		0.365576	0.079264		-1.70117	-0.16591
-1188.19	-0.0876691	-0.114915		0.886493	0.0787798		-0.475384	-0.166159
-1188.03	-0.303206	-0.11496		0.563538	0.0779916		-0.3647	-0.166256
-1187.86	-0.125421	-0.115428		0.416146	0.0774087		-0.837413	-0.166726
-1187.7	-0.505181	-0.115751		0.648533	0.0768117		-0.0273738	-0.167216
-1187.54	-1.49327	-0.116208		1.06818	0.0761192		-0.808195	-0.167404
-1187.37	-0.739355	-0.116629		1.20351	0.0757994		0.240216	-0.167922
-1187.21	-0.770787	-0.116629		1.50823	0.0755675		-0.959361	-0.168294
-1187.04	-1.27591	-0.116208		-0.172214	0.0754168		0.419068	-0.169079
-1186.88	-0.734033	-0.115751		0.166409	0.07509		0.448095	-0.169506
-1186.72	-0.672912	-0.11496		1.17368	0.0744839		-0.538505	-0.17021
-1186.55	-0.874752	-0.114596		0.796651	0.0740221		-1.05765	-0.171035
-1186.39	-0.0394995	-0.114384		0.530944	0.0732124		-1.48118	-0.171611
-1186.22	0.875135	-0.113912		0.841752	0.0729652		-0.167614	-0.172247
-1186.06	0.408314	-0.113873		0.137617	0.0725183		-0.519573	-0.172567
-1185.9	1.77672	-0.11438		-1.18228	0.0721406		-1.52237	-0.173156
-1185.73	1.29897	-0.114558		0.246087	0.0718199		-1.36404	-0.173614
-1185.57	1.44696	-0.114935		-0.611158	0.0715815		-1.89212	-0.174587
-1185.4	0.776372	-0.114596		-0.634281	0.0713136		-2.093	-0.175537
-1185.24	1.03031	-0.114384		-0.177848	0.071087		-1.8639	-0.175899
-1185.08	1.77182	-0.113912		-0.54125	0.0707071		-1.91173	-0.176552
-1184.91	1.46006	-0.1134		-0.899652	0.070147		-2.60302	-0.176883
-1184.75	0.37539	-0.112978		-0.688655	0.0693196		-3.0884	-0.177436
-1184.58	-0.62445	-0.11341		-0.68309	0.0691381		-3.22922	-0.177859
-1184.42	-1.24595	-0.113982		0.204333	0.0686839		-2.5178	-0.178387
-1184.26	-1.12774	-0.114402		-0.266179	0.0682136		-2.60699	-0.178867
-1184.09	-1.58913	-0.114649		-0.700631	0.068731		-0.877559	-0.179178
-1183.93	-0.708279	-0.114463		-0.616244	0.0691598		-0.291042	-0.178759
-1183.76	-0.371458	-0.114261		-0.391563	0.0689479		-0.985547	-0.17853
-1183.6	-0.169107	-0.113848		-0.396792	0.0685455		-0.958713	-0.178314
-1183.44	-0.163637	-0.1137		-0.220798	0.0683767		0.424843	-0.177832
-1183.27	-0.763687	-0.113873		-0.205155	0.0688982		-0.784031	-0.177481
-1183.11	-0.780867	-0.11438		0.277437	0.0691381		-1.69027	-0.177104
-1182.94	0.0469591	-0.114432		0.287405	0.0690074		-1.62743	-0.176705
-1182.78	-0.721264	-0.114596		0.257534	0.0685455		-3.00326	-0.17672
-1182.62	-0.272868	-0.11496		0.373947	0.068054		-3.27505	-0.177152
-1182.45	-0.59314	-0.115751		0.32691	0.067818		-2.97943	-0.177668
-1182.29	0.0500575	-0.116208		0.313556	0.0674813		-3.03341	-0.178176
-1182.12	-0.31146	-0.116629		-0.199336	0.0671877		-2.5427	-0.177851
-1181.96	-1.03226	-0.116941		0.180464	0.0664203		-2.13052	-0.177668
-1181.8	-0.825262	-0.117469		-1.37743	0.0659495		-0.844699	-0.177187
-1181.63	-0.221954	-0.11786		-0.712226	0.0654742		-0.858623	-0.176739
-1181.47	0.801957	-0.117896		-0.61876	0.065008		-0.513112	-0.176224
-1181.3	0.567423	-0.11786		-0.144171	0.064493		-1.24191	-0.175776
-1181.14	-0.205465	-0.117747		0.11085	0.0640319		-1.96951	-0.175055
-1180.98	-0.335557	-0.117199		-0.102633	0.0636683		-2.03293	-0.17415
-1180.81	-0.248181	-0.116864		0.324937	0.0631014		-1.59389	-0.173378
-1180.65	-0.0216742	-0.116599		0.586198	0.0628958		-1.94884	-0.173203
-1180.48	0.22613	-0.116508		0.474155	0.0626747		-1.09311	-0.172775
-1180.32	-0.487812	-0.116262		0.250457	0.0626317		-0.212266	-0.172432
-1180.16	-0.093269	-0.115826		0.222733	0.0629836		-1.65335	-0.172432
-1179.99	0.560259	-0.115576		0.603088	0.0626747		-1.7764	-0.172643
-1179.83	0.938281	-0.115576		-0.0029189	0.0623547		-3.02437	-0.172775
-1179.66	0.196067	-0.115219		-0.545184	0.0619878		-3.11492	-0.173331
-1179.5	-0.213275	-0.114826		-0.445571	0.0621235		-2.40789	-0.173887
-1179.34	0.143319	-0.114826		0.030007	0.0624759		-2.70039	-0.174671
-1179.17	0.141176	-0.114432		-0.17434	0.0627904		-2.28529	-0.175644
-1179.01	1.13454	-0.114122		-0.454094	0.0626747		-1.85113	-0.176009
-1178.84	0.508727	-0.113644		-0.547443	0.0623547		-1.64615	-0.176664
-1178.68	0.324474	-0.113011		-0.129718	0.0620611		-2.19892	-0.177045
-1178.52	-0.391177	-0.112668		0.0857936	0.0621488		-2.14883	-0.177473
-1178.35	-0.792771	-0.11245		-1.03471	0.0622377		-1.37618	-0.178071
-1178.19	-1.20928	-0.112684		-0.412312	0.062396		-1.65312	-0.178432
-1178.02	-0.105168	-0.113111		-0.741844	0.0620093		-2.17986	-0.178927
-1177.86	-0.459517	-0.113385		-0.461256	0.0616737		-2.00576	-0.179709
-1177.7	-0.112671	-0.113873		-0.749124	0.0612207		-1.57101	-0.180581
-1177.53	-0.747662	-0.114352		-1.15274	0.0607888		-2.79517	-0.181061
-1177.37	-0.660041	-0.114421		-0.546946	0.0603246		-2.60503	-0.181885
-1177.2	-0.658817	-0.114261		-0.601	0.0599149		-3.20061	-0.18165
-1177.04	-0.565478	-0.113778		-0.758131	0.059354		-3.13823	-0.181122
-1176.88	-0.189766	-0.11341		-0.125002	0.0589683		-2.39297	-0.181548
-1176.71	-0.651712	-0.113709		-1.28229	0.0586285		-2.35068	-0.182677
-1176.55	-0.620469	-0.113873		-0.786877	0.0581801		-2.58953	-0.183524
-1176.38	-0.595918	-0.113678		-0.00278402	0.0577405		-2.18959	-0.184187
-1176.22	-1.15598	-0.113228		0.116023	0.0573092		-2.47743	-0.184927
-1176.06	-0.836731	-0.11341		-0.88542	0.0569828		-1.44283	-0.184277
-1175.89	-0.576931	-0.113982		-0.335816	0.0566862		-1.35957	-0.183773
-1175.73	-0.320855	-0.114384		-1.09655	0.0562786		-1.08521	-0.182913
-1175.56	-0.354011	-0.114421		-1.39117	0.0559315		-2.68747	-0.182044
-1175.4	-0.165469	-0.114138		-0.460412	0.0554442		-2.68029	-0.181031
-1175.24	-0.0513807	-0.114056		-0.749898	0.0551289		-1.46448	-0.180851
-1175.07	0.846383	-0.113678		-0.274533	0.0546108		0.863083	-0.181328
-1174.91	0.814347	-0.113111		-0.60398	0.0541459		1.74494	-0.182439
-1174.74	1.35626	-0.112916		-0.901033	0.053668		0.179005	-0.18319
-1174.58	1.95502	-0.113185		-0.511119	0.0534067		-0.0982548	-0.183904
-1174.42	0.173991	-0.1137		-0.22892	0.0530374		-1.37576	-0.184247
-1174.25	0.120569	-0.114138		-0.73627	0.052436		-1.58024	-0.184722
-1174.09	0.0800357	-0.114432		-0.419583	0.0522092		-1.83905	-0.185338
-1173.92	-0.825327	-0.114826		-0.767272	0.0529945		-1.47004	-0.185452
-1173.76	-0.170255	-0.114649		0.443892	0.0533759		-1.4014	-0.185121
-1173.6	-0.376899	-0.114432		-0.0625036	0.053668		-0.876772	-0.184471
-1173.43	-0.631214	-0.114352		-0.21463	0.0541459		-1.88947	-0.184037
-1173.27	-0.629977	-0.114182		0.209584	0.0546108		-2.02137	-0.183107
-1173.1	-1.69297	-0.113912		0.70537	0.0551289		-0.809855	-0.183107
-1172.94	-0.450043	-0.1134		0.890965	0.0556279		-1.10711	-0.184037
-1172.78	0.579123	-0.112974		0.994192	0.0559517		-1.74846	-0.184471
-1172.61	0.362187	-0.112649		-0.401661	0.0560905		-1.81472	-0.185226
-1172.45	0.429151	-0.112214		-1.18819	0.0559225		-1.78659	-0.185674
-1172.28	-0.524434	-0.112054		-0.695483	0.0553727		-2.55739	-0.186756
-1172.12	-0.321007	-0.111975		-0.892162	0.0549123		-2.50385	-0.18722
-1171.96	-0.963683	-0.111975		-0.582216	0.0544254		-2.0241	-0.187847
-1171.79	-0.7654	-0.112227		0.12007	0.0539296		-2.02502	-0.18861
-1171.63	-1.56113	-0.112273		-1.32352	0.0536124		-2.4564	-0.189383
-1171.46	0.153385	-0.112006		-0.577922	0.0532694		-2.34211	-0.190416
-1171.3	-0.768265	-0.111762		0.512434	0.0528622		-1.76007	-0.190736
-1171.14	-1.67738	-0.111435		1.04158	0.0519919		-1.88316	-0.190996
-1170.97	-0.495843	-0.111172		2.66614	0.0515818		-0.787547	-0.191799
-1170.81	-1.01015	-0.111213		0.695885	0.051224		-1.39477	-0.192286
-1170.64	0.326347	-0.111086		1.17607	0.0507354		-1.09272	-0.19304
-1170.48	0.00466953	-0.110928		0.589575	0.0504609		-0.902191	-0.193653
-1170.32	-0.483513	-0.111025		-0.0844522	0.0499471		-0.236291	-0.194327
-1170.15	1.19387	-0.111239		-0.460318	0.0495385		-0.0370543	-0.194277
-1169.99	1.6579	-0.111125		-0.276908	0.0498856		-0.383633	-0.195332
-1169.82	0.190424	-0.110831		1.00438	0.0503686		-0.776681	-0.195896
-1169.66	0.8705	-0.110266		0.736325	0.0501883		0.115214	-0.196336
-1169.5	1.62222	-0.109992		0.633719	0.0497664		0.20838	-0.196195
-1169.33	1.94123	-0.109664		-0.635826	0.0494699		0.0569681	-0.19695
-1169.17	1.60922	-0.10948		-0.376251	0.0495764		-0.890718	-0.19716
-1169	1.42935	-0.109555		0.811806	0.0493454		-0.977461	-0.1972
-1168.84	1.65947	-0.109787		0.259089	0.0489718		-1.58741	-0.197421
-1168.68	2.26676	-0.109508		0.411278	0.0489718		-0.815442	-0.197988
-1168.51	1.05516	-0.109232		0.0712315	0.0485963		-1.02983	-0.198692
-1168.35	1.32341	-0.109426		-0.087002	0.047886		-0.833102	-0.199476
-1168.18	0.569427	-0.108956		0.148562	0.0475746		3.04782	-0.200003
-1168.02	0.525237	-0.108806		-0.383724	0.0471395		0.684	-0.20039
-1167.86	-0.437799	-0.10841		-0.369046	0.0467442		-0.338028	-0.199858
-1167.69	-0.0221323	-0.108061		0.189936	0.0463333		-1.16868	-0.199162
-1167.53	-0.697694	-0.107783		1.32706	0.0460344		-2.37377	-0.198625
-1167.36	0.0565062	-0.107419		0.88923	0.0453693		-2.5807	-0.198762
-1167.2	0.414584	-0.106987		0.520571	0.0449766		-1.30494	-0.199476
-1167.04	0.128072	-0.106739		-0.203652	0.0443964		-1.41931	-0.199938
-1166.87	0.300396	-0.106381		-0.235152	0.0439318		-1.92397	-0.200708
-1166.71	1.18143	-0.106228		-0.498242	0.0443539		-1.98042	-0.202216
-1166.54	3.61447	-0.106585		-0.230816	0.0449225		-2.21786	-0.20292
-1166.38	6.26682	-0.106909		-0.376056	0.0449766		-2.30081	-0.203495
-1166.22	5.28325	-0.107238		0.458885	0.0451514		-2.20094	-0.204159
-1166.05	3.29532	-0.107777		0.324555	0.0446057		-1.33193	-0.204946
-1165.89	2.29955	-0.107556		0.298472	0.0440191		-1.00343	-0.205454
-1165.72	1.19641	-0.107032		0.290559	0.0435938		-1.26271	-0.205708
-1165.56	0.113819	-0.106803		0.532501	0.0433631		-1.7542	-0.206029
-1165.4	0.55589	-0.1064		-0.130136	0.0428556		-2.58496	-0.206667
-1165.23	0.686411	-0.106272		-0.441413	0.0425044		-1.86359	-0.20744
-1165.07	0.977041	-0.106147		-0.51009	0.0420644		-2.56399	-0.208534
-1164.9	0.758068	-0.105929		0.626428	0.0419014		-3.13763	-0.208987
-1164.74	1.55655	-0.106117		1.50993	0.0423704		-2.57415	-0.20902
-1164.58	1.23123	-0.105929		1.27384	0.0426057		-1.6192	-0.208987
-1164.41	0.902156	-0.105655		0.743382	0.0430852		-0.99788	-0.209129
-1164.25	0.417588	-0.105194		0.528426	0.0433992		-2.41137	-0.208942
-1164.08	0.336089	-0.1048		0.101056	0.0430852		-1.81401	-0.208646
-1163.92	0.102085	-0.104574		0.405736	0.0426057		-2.20828	-0.207646
-1163.76	1.0366	-0.104817		1.08216	0.0423704		-2.49205	-0.206832
-1163.59	1.43273	-0.105003		1.22543	0.0419014		-2.84509	-0.206188
-1163.43	0.391723	-0.105377		4.15349	0.0415602		-1.58692	-0.205822
-1163.26	0.0551383	-0.105447		3.88833	0.0412439		-1.21893	-0.205644
-1163.1	0.522103	-0.105238		2.80599	0.0406555		-1.72441	-0.205544
-1162.94	2.56894	-0.104817		2.05774	0.0401889		-1.57131	-0.206188
-1162.77	3.90644	-0.104389		1.53929	0.0398572		-1.45164	-0.206433
-1162.61	3.59144	-0.103854		0.491239	0.0396037		-0.322229	-0.206799
-1162.44	3.00217	-0.103448		0.529414	0.0389739		-0.308137	-0.207457
-1162.28	1.46187	-0.102977		1.52622	0.0386692		0.136778	-0.208504
-1162.12	1.01742	-0.102941		1.04952	0.0382314		-1.1791	-0.208987
-1161.95	2.07345	-0.102912		0.603053	0.0380843		-1.44113	-0.209618
-1161.79	1.64358	-0.102811		-0.729657	0.0377038		0.146148	-0.210201
-1161.62	1.84827	-0.1024		0.601023	0.0369356		-1.14334	-0.210706
-1161.46	1.71843	-0.102147		0.696564	0.0364417		-0.866382	-0.210201
-1161.3	1.43	-0.101921		0.695581	0.0359084		-0.473023	-0.209951
-1161.13	2.34821	-0.101526		0.758143	0.0355597		-0.500834	-0.209468
-1160.97	1.19091	-0.101039		0.871756	0.0354398		-0.47773	-0.209538
-1160.8	0.520226	-0.100813		0.235778	0.0351591		0.373267	-0.209468
-1160.64	1.6563	-0.100582		0.318696	0.0348165		0.118065	-0.210002
-1160.48	2.42623	-0.100151		0.289037	0.0342947		0.119099	-0.210201
-1160.31	2.08145	-0.100043		-0.503179	0.034121		1.10939	-0.211219
-1160.15	2.89114	-0.100026		-0.0832937	0.0344584		0.395933	-0.21177
-1159.98	4.1719	-0.100026		-0.149002	0.0350911		0.0898112	-0.212636
-1159.82	3.79945	-0.0995802		-0.139182	0.0354094		-0.268281	-0.213312
-1159.66	2.21144	-0.0995265		1.59081	0.0354738		-0.857649	-0.21421
-1159.49	3.31368	-0.0993436		1.77819	0.0352033		-0.81389	-0.215083
-1159.33	7.3703	-0.0990126		0.569122	0.0352033		-1.68414	-0.216119
-1159.16	6.20766	-0.0985596		0.318625	0.0349027		-2.44103	-0.216903
-1159	3.64892	-0.0983163		3.52862	0.034341		-1.88546	-0.217677
-1158.84	3.7352	-0.0984158		1.251	0.0338276		-1.41033	-0.218134
-1158.67	2.50389	-0.0986644		2.14368	0.033356		-1.55113	-0.217745
-1158.51	1.68717	-0.0991199		1.01033	0.0337186		-2.23098	-0.21719
-1158.34	0.691887	-0.0994922		0.565787	0.0340722		-1.6481	-0.216504
-1158.18	0.586351	-0.0995265		0.144108	0.0332819		-1.08476	-0.21531
-1158.02	0.523878	-0.0995059		-0.582078	0.0329987		-0.41939	-0.21446
-1157.85	0.81847	-0.099735		0.012432	0.032509		-0.896543	-0.214498
-1157.69	1.00915	-0.0993287		0.481283	0.0322866		-0.999004	-0.214145
-1157.52	0.974862	-0.0989763		-0.520754	0.0318244		-0.339597	-0.213173
-1157.36	3.95444	-0.0985503		-0.145707	0.0315134		-1.04236	-0.212954
-1157.2	3.38054	-0.0980617		0.188757	0.0310194		-0.0837734	-0.213637
-1157.03	2.13957	-0.0977378		0.471055	0.030574		0.213483	-0.214467
-1156.87	1.66997	-0.0974474		0.661645	0.0302244		-0.450442	-0.215522
-1156.7	1.42004	-0.0971867		-0.119063	0.0299674		-0.293426	-0.216546
-1156.54	1.29634	-0.0968405		-0.649556	0.0295548		0.883397	-0.21724
-1156.38	0.43198	-0.0966039		-0.754999	0.0290537		0.375922	-0.217704
-1156.21	0.760817	-0.0962861		-0.288497	0.0293623		-0.0330402	-0.218194
-1156.05	1.60838	-0.0959884		6.44673	0.0292823		0.0363558	-0.218969
-1155.88	0.645335	-0.0955812		12.3798	0.029429		0.285884	-0.219613
-1155.72	0.709852	-0.0953303		12.6523	0.0292442		-0.789469	-0.219927
-1155.56	2.71203	-0.0949294		10.1962	0.0294635		-0.146261	-0.22021
-1155.39	6.52502	-0.0944705		8.79338	0.0298998		-0.367852	-0.220412
-1155.23	7.35628	-0.0943583		5.28666	0.0300718		0.509187	-0.220738
-1155.06	4.4305	-0.0943704		4.0146	0.0302244		0.927921	-0.22021
-1154.9	2.92935	-0.0940186		4.06638	0.0300575		0.898614	-0.219585
-1154.74	1.32133	-0.0937027		2.47617	0.029752		0.248953	-0.21898
-1154.57	1.1408	-0.0936259		2.22572	0.029429		1.0894	-0.218348
-1154.41	0.550055	-0.0938508		2.43763	0.0290339		1.00738	-0.217714
-1154.24	0.86046	-0.0940081		2.24448	0.0295508		1.36323	-0.217127
-1154.08	1.09497	-0.0941248		0.852975	0.0299448		1.17836	-0.216504
-1153.92	6.43199	-0.0944333		0.747097	0.030163		2.4688	-0.216
-1153.75	8.76869	-0.0943426		0.746521	0.0304752		0.792896	-0.215083
-1153.59	5.42424	-0.0939456		1.85765	0.0306519		-0.131435	-0.21455
-1153.42	3.18518	-0.0936745		1.64069	0.0303681		1.38641	-0.214001
-1153.26	1.55732	-0.0933791		0.866978	0.030163		0.760616	-0.213701
-1153.1	0.783811	-0.0930498		0.220079	0.0299954		-0.0330383	-0.213602
-1152.93	1.16395	-0.0926931		0.427718	0.029752		0.0349048	-0.213701
-1152.77	0.840257	-0.092683		1.11517	0.0295614		2.37049	-0.214467
-1152.6	0.332998	-0.092611		0.312179	0.0291555		2.70826	-0.21531
-1152.44	0.986031	-0.0922478		0.1397	0.0286119		3.98694	-0.216504
-1152.28	0.113858	-0.0918486		-0.248864	0.028355		3.05401	-0.216652
-1152.11	0.492284	-0.0914483		-0.221845	0.0280946		0.959165	-0.21724
-1151.95	0.538157	-0.091112		0.186451	0.0276203		0.839164	-0.217704
-1151.78	-0.423825	-0.0906609		0.5628	0.0271658		1.05751	-0.218194
-1151.62	-0.833161	-0.0903207		-0.476317	0.0267355		0.243179	-0.218961
-1151.46	-0.310898	-0.0900378		-0.528453	0.0265804		0.0830001	-0.218729
-1151.29	-1.15247	-0.089588		-0.784659	0.0263706		1.14227	-0.217899
-1151.13	-0.538956	-0.0891161		-0.364136	0.0260946		2.71593	-0.21733
-1150.96	0.798385	-0.0888602		-0.720981	0.0256195		4.1244	-0.21724
-1150.8	0.363807	-0.0883624		0.482384	0.0251787		4.33124	-0.217429
-1150.64	0.126687	-0.0880462		0.326237	0.0247184		2.71201	-0.21733
-1150.47	-0.827039	-0.0881394		0.887696	0.0243585		1.26015	-0.217429
-1150.31	-1.40104	-0.0883624		0.366385	0.0238388		0.809582	-0.217429
-1150.14	-1.12124	-0.0888602		0.675973	0.0235508		1.00769	-0.21724
-1149.98	-1.20736	-0.0891161		0.577739	0.0231977		0.364067	-0.21719
-1149.82	-0.127876	-0.0890801		0.541452	0.0228029		-0.517662	-0.21671
-1149.65	0.448755	-0.0889709		-0.386049	0.0223238		0.720315	-0.21671
-1149.49	0.211462	-0.0885178		0.21729	0.0220309		0.377272	-0.216809
-1149.32	0.00863575	-0.0883255		0.209638	0.0216641		-0.289051	-0.216546
-1149.16	0.974652	-0.0885958		1.50199	0.0210185		0.181491	-0.217127
-1149	0.588533	-0.0890119		1.40576	0.0205959		0.0299664	-0.217127
-1148.83	-0.444253	-0.0893488		0.363256	0.0200227		-1.47186	-0.217406
-1148.67	-0.148834	-0.0898799		0.965076	0.0195912		-0.759853	-0.217832
-1148.5	-0.0523352	-0.0901609		0.697847	0.0192587		-0.213161	-0.218348
-1148.34	0.49038	-0.0904434		0.123498	0.0192137		-0.531528	-0.218729
-1148.18	0.804643	-0.0908287		0.183757	0.0196955		-1.1419	-0.218839
-1148.01	1.15434	-0.0911454		1.21056	0.0199171		-0.678258	-0.218878
-1147.85	0.844977	-0.0913349		0.195397	0.0195912		-1.91412	-0.218134
-1147.68	-0.118866	-0.0915706		0.128449	0.0191036		-0.157237	-0.217677
-1147.52	-0.373659	-0.0919213		0.498022	0.0189198		-1.25271	-0.217007
-1147.36	-0.0910415	-0.0915706		0.430337	0.0190428		-1.35844	-0.216418
-1147.19	-0.633107	-0.0911836		0.664417	0.0195146		-1.41132	-0.21531
-1147.03	-0.342202	-0.0908126		1.46666	0.0199171		-0.808731	-0.214467
-1146.86	0.020154	-0.0904343		2.53435	0.0205334		-0.51278	-0.213637
-1146.7	-0.699346	-0.0900932		1.58585	0.0209702		-0.355896	-0.213026
-1146.54	0.0725639	-0.0897289		0.697691	0.0209053		1.07359	-0.212523
-1146.37	-0.462844	-0.0892397		1.35235	0.0208644		0.651675	-0.211516
-1146.21	1.0809	-0.0889634		6.18992	0.0210781		-0.556034	-0.211219
-1146.04	1.47635	-0.0884975		5.46137	0.0216641		-1.28247	-0.210201
-1145.88	0.00648982	-0.0884589		3.03782	0.0211004		-0.483439	-0.209618
-1145.72	-0.631157	-0.0880587		2.13853	0.020806		-0.573107	-0.20902
-1145.55	0.224361	-0.0876968		1.00146	0.0201518		0.611893	-0.208504
-1145.39	0.537842	-0.0873418		1.16904	0.0199171		0.162062	-0.207457
-1145.22	1.31224	-0.0867262		0.90272	0.0195146		-0.107254	-0.206832
-1145.06	0.964721	-0.0864229		0.572002	0.0191531		0.0951808	-0.206266
-1144.9	0.0759687	-0.0860774		1.22773	0.0188657		0.0301091	-0.205708
-1144.73	-0.61156	-0.0862996		1.21931	0.0189198		-1.36708	-0.205745
-1144.57	-1.1698	-0.0864483		0.716695	0.0189989		-1.57944	-0.205871
-1144.4	-0.768099	-0.0867262		1.5441	0.0194334		-1.52779	-0.205745
-1144.24	-0.505603	-0.0873418		1.13716	0.019756		-0.586656	-0.205427
-1144.08	-1.06824	-0.0876968		1.12977	0.0199864		0.0308664	-0.20479
-1143.91	-0.954313	-0.0880587		0.315108	0.0198529		-0.222018	-0.204025
-1143.75	0.117972	-0.0884589		0.349412	0.0194781		0.180132	-0.203444
-1143.58	-0.392884	-0.0889306		0.880301	0.0190428		-0.374454	-0.202887
-1143.42	-0.481385	-0.0892215		-0.175412	0.0191036		2.32626	-0.202216
-1143.26	-0.683274	-0.0895026		-0.503493	0.0195912		0.895067	-0.200708
-1143.09	-0.998586	-0.0892553		0.264831	0.0200227		0.120543	-0.199983
-1142.93	-0.495776	-0.0889709		1.22998	0.0205959		-0.778955	-0.199651
-1142.76	-0.656339	-0.0885178		1.2355	0.0210185		0.211323	-0.199836
-1142.6	-1.31208	-0.0882409		2.65272	0.0216641		-0.782902	-0.199651
-1142.44	0.243416	-0.0886757		4.19176	0.0219924		-0.813718	-0.199032
-1142.27	-0.462374	-0.0890398		1.9999	0.022252		-0.553228	-0.198408
-1142.11	-0.652497	-0.0893834		1.1621	0.0227149		-1.21004	-0.197809
-1141.94	0.929612	-0.0899544		0.18295	0.0231399		-1.25309	-0.197541
-1141.78	0.786032	-0.0902311		0.61439	0.0234754		-0.371922	-0.197292
-1141.62	-0.32425	-0.0904894		-0.257794	0.0237518		-0.641026	-0.197097
-1141.45	0.263012	-0.0910498		0.384178	0.0240003		-1.22733	-0.196789
-1141.29	-0.25062	-0.091112		0.929403	0.0238982		-1.382	-0.197378
-1141.12	-0.734903	-0.0906609		0.99086	0.0238982		-0.158011	-0.197548
-1140.96	-0.55078	-0.0903207		2.39788	0.0243585		-1.40126	-0.197378
-1140.8	-0.837363	-0.0900378		2.62579	0.0246814		-0.698413	-0.197595
-1140.63	-0.170814	-0.0899745		2.93591	0.0251116		-0.269347	-0.198091
-1140.47	0.821821	-0.089782		3.93589	0.0254752		-1.25166	-0.198762
-1140.3	0.350393	-0.0900079		4.31727	0.0260709		-1.01647	-0.199476
-1140.14	0.146469	-0.0902311		3.64811	0.026315		0.242259	-0.199974
-1139.98	0.329096	-0.0903983		3.9564	0.0264685		0.492134	-0.200554
-1139.81	0.146829	-0.0906609		3.59011	0.0263457		-0.552457	-0.200095
-1139.65	-0.210711	-0.091112		3.13905	0.026315		0.672396	-0.199883
-1139.48	-0.0544012	-0.0914483		1.94332	0.0264424		0.192108	-0.199974
-1139.32	0.736201	-0.0918486		3.0968	0.0266748		-1.11932	-0.199689
-1139.16	1.13936	-0.0921816		2.68886	0.0269341		-1.18719	-0.200003
-1138.99	0.963876	-0.0925217		1.25997	0.0273009		-1.09677	-0.200708
-1138.83	1.47508	-0.0926631		0.304348	0.0278407		-1.05854	-0.201
-1138.66	1.10331	-0.0930926		-0.966571	0.0278262		-0.605698	-0.202621
-1138.5	4.41739	-0.093403		-1.37265	0.0275815		-0.769741	-0.202621
-1138.34	1.72652	-0.0937027		-0.0244467	0.0272026		0.237897	-0.203048
-1138.17	0.872766	-0.0940081		-0.476655	0.0271658		0.200474	-0.202866
-1138.01	-0.604198	-0.0943465		0.0926341	0.0275662		0.525721	-0.202003
-1137.84	-0.435061	-0.0947332		1.00759	0.0280373		-0.385869	-0.200808
-1137.68	-0.739474	-0.0950754		2.40463	0.0281419		-0.0402151	-0.201962
-1137.52	-0.449934	-0.0950966		2.12279	0.0278114		0.348932	-0.202476
-1137.35	-1.04453	-0.094874		2.87813	0.0280946		-0.348683	-0.203019
-1137.19	-1.01805	-0.0945066		2.4226	0.028355		-1.25027	-0.203549
-1137.02	-0.678964	-0.0948572		2.36273	0.0286119		-1.0171	-0.204109
-1136.86	-0.14276	-0.094874		0.842002	0.0291555		-0.928445	-0.204849
-1136.7	0.433453	-0.0951956		0.417585	0.0295614		-1.27795	-0.205454
-1136.53	1.03693	-0.0950966		-0.464274	0.0299674		-0.83197	-0.205798
-1136.37	1.64676	-0.0949294		-0.369849	0.0300718		-0.381998	-0.206392
-1136.2	4.20673	-0.0944705		-1.07559	0.0302244		0.842669	-0.206401
-1136.04	4.25132	-0.0942115		0.208724	0.0303133		1.01742	-0.207026
-1135.88	2.74554	-0.0938508		-0.275123	0.030163		1.19741	-0.207821
-1135.71	1.08693	-0.0935884		-0.28616	0.0302244		2.12648	-0.208746
-1135.55	-0.347754	-0.0932597		0.581084	0.0299954		2.39191	-0.209201
-1135.38	-0.00710488	-0.0927683		-0.0241757	0.0296164		0.847667	-0.209951
-1135.22	0.155303	-0.0925626		0.286089	0.0292823		0.434958	-0.210551
-1135.06	-0.520006	-0.0925594		-0.449893	0.0290105		-0.375839	-0.211264
-1134.89	-0.767981	-0.092647		-0.381093	0.0284887		-1.58989	-0.211294
-1134.73	-1.58351	-0.0927317		-0.790715	0.0282984		-1.38142	-0.211408
-1134.56	-1.39087	-0.0927683		-0.33709	0.0280373		-1.66223	-0.212251
-1134.4	-0.152757	-0.0927317		0.174576	0.0278407		-0.926469	-0.212826
-1134.24	0.577384	-0.092683		0.24561	0.0275662		-0.514755	-0.213602
-1134.07	0.821972	-0.092647		0.863872	0.0275209		-0.326435	-0.21446
-1133.91	1.65316	-0.0923521		0.224993	0.0271658		-0.899025	-0.215083
-1133.74	0.227945	-0.092091		-0.314949	0.0267355		-1.16856	-0.216057
-1133.58	-0.228144	-0.0922478		0.840062	0.0265804		-0.792609	-0.216558
-1133.42	-0.556761	-0.0925217		1.21958	0.0263706		-1.11301	-0.21733
-1133.25	-0.50191	-0.0922478		0.7374	0.0261731		-0.813058	-0.217832
-1133.09	-1.1499	-0.0925217		-0.153931	0.0259441		-1.77211	-0.218481
-1132.92	-0.831632	-0.092611		-0.456045	0.0254037		-2.14122	-0.218946
-1132.76	-0.804908	-0.0930222		-0.812082	0.0248948		0.547789	-0.219015
-1132.6	-0.86671	-0.0933647		0.656902	0.0245616		-0.354235	-0.219336
-1132.43	0.401777	-0.0936533		0.586114	0.0242776		0.102737	-0.219126
-1132.27	-0.528525	-0.0939192		0.709042	0.0244371		-1.06936	-0.219043
-1132.1	-0.754087	-0.0940555		0.66371	0.0245826		-0.398098	-0.219519
-1131.94	0.207598	-0.0943583		0.43322	0.0249648		-0.552291	-0.219927
-1131.78	0.294017	-0.0942115		0.761583	0.0254324		-0.118173	-0.220103
-1131.61	0.58323	-0.0938508		0.19219	0.0259555		0.551642	-0.220177
-1131.45	0.484865	-0.0935996		-0.243922	0.0262054		-0.028618	-0.22021
-1131.28	-0.509552	-0.0932806		0.561424	0.0262772		-0.50963	-0.219927
-1131.12	-0.7066	-0.0928065		-0.214217	0.0262054		-0.309454	-0.220162
-1130.96	-0.078916	-0.0925594		-0.291917	0.0258268		-0.445596	-0.220426
-1130.79	-0.659297	-0.0923521		0.361473	0.0253672		-1.16579	-0.220162
-1130.63	-0.100029	-0.0924354		0.632539	0.0248948		-1.46894	-0.220162
-1130.46	0.61593	-0.0925626		1.05105	0.0247897		-1.07391	-0.220177
-1130.3	0.408895	-0.0929167		0.453156	0.0253517		-0.517272	-0.220412
-1130.14	0.596421	-0.0933092		0.484298	0.0257902		-1.1422	-0.220768
-1129.97	0.117764	-0.0935884		0.111269	0.0261731		-1.42354	-0.220768
-1129.81	-0.301137	-0.0937027		-0.356148	0.0263763		-1.63326	-0.220813
-1129.64	-0.586355	-0.0940186		-0.114719	0.0265978		-2.67119	-0.220321
-1129.48	-0.455044	-0.0943583		-0.0569219	0.0267355		-2.14943	-0.219618
-1129.32	-0.119036	-0.0943452		-0.224754	0.0266792		-2.07914	-0.219043
-1129.15	-0.151653	-0.0943426		0.00981187	0.0264685		-1.18767	-0.218946
-1128.99	-0.209955	-0.0939456		-0.146272	0.0263264		-1.64604	-0.219336
-1128.82	-0.126302	-0.0936423		0.141889	0.0260207		-0.579975	-0.219618
-1128.66	-0.465069	-0.0933404		0.659256	0.0254752		-1.07561	-0.220103
-1128.5	-0.0043184	-0.0930222		-0.170127	0.0251116		-0.835529	-0.220696
-1128.33	-0.901879	-0.0927317		-0.797404	0.0246814		-0.935886	-0.221081
-1128.17	-0.833497	-0.0925362		0.451567	0.0243585		0.503344	-0.221588
-1128	-0.636089	-0.0924763		0.992756	0.02387		0.0577578	-0.222189
-1127.84	-1.05427	-0.0924763		-0.230221	0.0235889		-1.38059	-0.222766
-1127.68	-0.378011	-0.092647		-0.240056	0.0233273		-0.260839	-0.223352
-1127.51	-0.636184	-0.0930498		0.361015	0.0231399		2.33778	-0.223701
-1127.35	0.941932	-0.0933791		-0.0890125	0.0227149		6.07307	-0.224244
-1127.18	1.37519	-0.0936745		-0.0320262	0.022315		5.75351	-0.224618
-1127.02	1.25847	-0.0938468		0.228046	0.0222001		2.75053	-0.225146
-1126.86	0.453377	-0.0936259		-0.044391	0.022315		1.38843	-0.225126
-1126.69	-0.0734774	-0.0933092		0.2697	0.022774		0.297925	-0.225148
-1126.53	2.40028	-0.0929167		-0.126947	0.02316		-0.500709	-0.225325
-1126.36	1.82039	-0.0925626		0.0443913	0.0235178		-0.770758	-0.22567
-1126.2	0.124564	-0.0921816		0.396554	0.0232654		-0.999034	-0.22602
-1126.04	0.128449	-0.0918229		0.763609	0.0231399		-1.12279	-0.226846
-1125.87	-0.768198	-0.0917666		1.02463	0.0227149		-1.56269	-0.227457
-1125.71	-0.494825	-0.0919213		0.407259	0.0222871		-1.30442	-0.227893
-1125.54	-0.271709	-0.0921557		0.826491	0.0220309		1.08647	-0.228502
-1125.38	-0.210329	-0.0925217		0.612946	0.0216641		-0.146702	-0.228907
-1125.22	-0.257623	-0.0922012		1.56065	0.0210781		-0.47188	-0.228502
-1125.05	0.216387	-0.0918662		1.58151	0.020688		-1.02717	-0.228574
-1124.89	0.5545	-0.0917981		2.48763	0.0200754		1.61666	-0.229085
-1124.72	0.280607	-0.0918922		2.17078	0.0196955		3.45061	-0.22961
-1124.56	-0.168684	-0.0919919		1.16121	0.0192137		1.26449	-0.229846
-1124.4	0.318441	-0.0917981		1.77431	0.0188657		0.804056	-0.230218
-1124.23	2.28289	-0.0913349		2.00376	0.0186227		2.89895	-0.231416
-1124.07	0.573183	-0.0910498		0.137203	0.0184011		1.59784	-0.231813
-1123.9	-0.0993383	-0.0905215		-0.23952	0.0178185		0.01563	-0.232398
-1123.74	0.0171494	-0.0904394		-0.264306	0.0176724		-0.0147793	-0.233031
-1123.58	-0.708277	-0.0901275		-0.44275	0.0174052		-0.496627	-0.233723
-1123.41	0.06792	-0.0899544		0.543979	0.0171167		1.03603	-0.234115
-1123.25	-0.129705	-0.0899544		0.604956	0.0167776		-0.374797	-0.234547
-1123.08	-0.490497	-0.089782		1.37817	0.0164448		0.191144	-0.235049
-1122.92	-1.54905	-0.0899745		1.41854	0.0161533		-1.36107	-0.235488
-1122.76	-0.800571	-0.0900684		1.42156	0.0157942		-1.10748	-0.235597
-1122.59	-1.27285	-0.0903983		0.80195	0.0157112		-0.943324	-0.235552
-1122.43	-1.66984	-0.0906425		0.315908	0.0156912		-1.86694	-0.235915
-1122.26	-1.0751	-0.091038		1.04405	0.015463		-1.76573	-0.235873
-1122.1	-1.39897	-0.0911836		1.15291	0.015288		-1.67341	-0.235488
-1121.94	-1.29832	-0.0913349		0.0786651	0.0147139		-1.57553	-0.234886
-1121.77	-0.833622	-0.0917553		0.474529	0.0152446		-1.49669	-0.23446
-1121.61	-0.665782	-0.0913589		2.64476	0.015463		-1.93079	-0.233861
-1121.44	-0.769783	-0.0910628		3.67691	0.0157942		-1.83823	-0.233672
-1121.28	0.716769	-0.0905336		3.40567	0.0161533		-1.77146	-0.233149
-1121.12	1.71915	-0.0902703		1.84032	0.016261		-1.5129	-0.232536
-1120.95	0.156303	-0.0900079		1.52673	0.0159718		0.0265761	-0.231953
-1120.79	-0.0131824	-0.0897289		1.226	0.0156755		0.0195008	-0.232067
-1120.62	-0.541599	-0.0900079		0.867374	0.0153998		-0.516615	-0.232359
-1120.46	-1.53965	-0.0902703		0.721264	0.0149395		-0.959953	-0.232222
-1120.3	-1.00409	-0.0905215		0.129723	0.0145241		-1.54054	-0.231732
-1120.13	-1.20288	-0.0908287		0.393344	0.0143428		-1.65729	-0.231292
-1119.97	-0.31652	-0.0906425		0.728739	0.0139942		-1.68097	-0.230105
-1119.8	-0.783858	-0.0903207		1.62787	0.0136585		-1.34161	-0.2297
-1119.64	-0.995441	-0.0900378		1.35665	0.0131179		-2.05891	-0.229191
-1119.48	-1.60674	-0.0897409		0.837012	0.0129042		-1.01647	-0.228627
-1119.31	-0.998156	-0.0892895		0.644647	0.0124106		-1.79945	-0.228032
-1119.15	-0.712059	-0.0890563		1.71713	0.0124106		-1.23411	-0.227508
-1118.98	-1.20092	-0.0887217		0.902493	0.012379		-2.11303	-0.226956
-1118.82	-0.426184	-0.0884003		1.43606	0.0122831		-1.05404	-0.226423
-1118.66	-0.0978381	-0.0882712		1.66944	0.0121838		-1.08485	-0.226169
-1118.49	-0.937118	-0.0882712		1.49659	0.0123512		-0.0651361	-0.225714
-1118.33	-0.282873	-0.0881232		2.28554	0.0120794		0.487782	-0.225546
-1118.16	1.42685	-0.0884975		1.33824	0.0115897		1.04165	-0.225802
-1118	-0.0480856	-0.0889634		1.08199	0.0112517		-0.175913	-0.226392
-1117.84	-0.37941	-0.0891161		0.765001	0.0109563		0.276554	-0.226956
-1117.67	-0.69841	-0.0894014		0.065652	0.0106302		-1.23927	-0.22747
-1117.51	-1.14111	-0.0893488		0.519844	0.0104495		-1.19429	-0.227553
-1117.34	-0.489129	-0.0897535		1.00224	0.0101106		-1.15873	-0.227772
-1117.18	-0.493726	-0.0900932		1.13333	0.0099305		-1.2713	-0.227911
-1117.02	-0.12904	-0.0902674		1.28854	0.00954813		-0.577483	-0.228502
-1116.85	0.0026713	-0.0901609		1.01183	0.00926823		-0.657681	-0.229085
-1116.69	0.388858	-0.0898799		1.30586	0.00884603		-0.208733	-0.228992
-1116.52	1.15492	-0.089588		1.21566	0.00849476		-0.35994	-0.229384
-1116.36	-0.271881	-0.089435		0.78644	0.00808808		0.516478	-0.229477
-1116.2	0.668778	-0.0892213		0.499008	0.00769743		-0.157739	-0.228994
-1116.03	1.13449	-0.089588		0.0294772	0.00774388		-0.666929	-0.228384
-1115.87	0.902587	-0.089782		-0.43104	0.0081272		-0.532343	-0.227875
-1115.7	-0.0533456	-0.0894014		0.353482	0.00845593		-0.450012	-0.227875
-1115.54	0.593844	-0.0891363		0.948634	0.00836959		-1.14565	-0.227457
-1115.38	0.221331	-0.0889306		0.968869	0.00808808		-0.312294	-0.227421
-1115.21	0.10475	-0.0888867		0.665997	0.00769743		-1.56358	-0.227636
-1115.05	1.14533	-0.0888602		0.130531	0.00717128		0.00130817	-0.227911
-1114.88	1.01214	-0.0884003		0.249556	0.00654908		-0.802592	-0.227772
-1114.72	0.765941	-0.0887922		0.212392	0.00605469		-1.45729	-0.22748
-1114.56	1.73551	-0.0890563		0.355989	0.00553589		-0.905801	-0.227553
-1114.39	0.570954	-0.0891363		-0.860479	0.00540932		-1.45112	-0.228142
-1114.23	0.00896756	-0.0892317		-0.117565	0.00514089		-1.20735	-0.228032
-1114.06	-0.0430482	-0.0890119		0.601539	0.00499878		-0.474617	-0.227508
-1113.9	-1.01688	-0.0890563		0.360306	0.00470517		-0.92372	-0.226956
-1113.74	-1.04824	-0.0892895		-0.0975607	0.00445125		-0.647358	-0.226392
-1113.57	-0.085928	-0.0897289		0.0718245	0.00423872		-0.65465	-0.225802
-1113.41	-0.915865	-0.0900564		0.491931	0.00381584		-1.38427	-0.225456
-1113.24	0.193729	-0.0903207		0.38685	0.00340549		-1.23185	-0.225325
-1113.08	-0.0631018	-0.0906425		0.333875	0.00314869		-0.879873	-0.225621
-1112.92	-0.412293	-0.0910766		-0.544426	0.00291178		-1.20018	-0.225931
-1112.75	-1.43951	-0.0914088		0.148064	0.00257311		-1.15074	-0.22672
-1112.59	-1.15252	-0.0918314		0.424631	0.00224415		-1.88738	-0.226906
-1112.42	-1.10803	-0.0922012		-0.295769	0.00212363		-1.95452	-0.226169
-1112.26	-0.433095	-0.0919919		0.139766	0.00201329		-2.01876	-0.225931
-1112.1	-1.4124	-0.092091		-0.0447431	0.00158851		-2.54823	-0.225931
-1111.93	-0.333989	-0.0921557		0.223919	0.00126125		-1.81447	-0.22672
-1111.77	-0.0860655	-0.0918486		-1.06388	0.000999382		-1.41396	-0.226993
-1111.6	-0.884859	-0.0922478		-1.10013	0.000716971		-1.00128	-0.227347
-1111.44	-0.076959	-0.0924354		-0.522763	0.000300648		-0.278596	-0.227347
-1111.28	-0.920743	-0.0925477		-0.404909	-0.000113007		1.02852	-0.22663
-1111.11	0.185693	-0.0925477		-0.276835	-0.000483733		1.00558	-0.225914
-1110.95	-0.417466	-0.092091		-0.112608	-0.000808818		0.653574	-0.226423
-1110.78	1.5061	-0.0919329		-0.901613	-0.000966423		-0.276083	-0.226846
-1110.62	0.33996	-0.0924354		-0.356816	-0.00124349		-0.849651	-0.227265
-1110.46	0.107469	-0.0926631		-0.706586	-0.00149228		-0.904515	-0.227681
-1110.29	0.224867	-0.0930498		-0.651211	-0.00179917		-0.151755	-0.228032
-1110.13	0.152515	-0.0933791		-0.319621	-0.00226262		1.31564	-0.228627
-1109.96	-0.635003	-0.0936745		-0.103603	-0.00264176		1.60908	-0.2291
-1109.8	-0.61996	-0.0940081		-0.934422	-0.00284913		0.262473	-0.22961
-1109.64	0.138928	-0.0943465		-0.200699	-0.00312002		0.501148	-0.229736
-1109.47	-0.548596	-0.0945896		0.793362	-0.00332202		1.07783	-0.229477
-1109.31	-0.0815794	-0.0949294		1.8722	-0.00364985		-0.54176	-0.229955
-1109.14	0.671081	-0.0953081		2.81731	-0.00389969		-0.975853	-0.230301
-1108.98	-0.0151887	-0.0954367		0.598907	-0.00403082		-0.762573	-0.23136
-1108.82	-0.04983	-0.0951956		0.228297	-0.00421458		-0.731868	-0.230218
-1108.65	-0.0574883	-0.0948728		0.218916	-0.00447473		-0.80159	-0.229784
-1108.49	-0.300561	-0.0944766		-0.281895	-0.00464652		-0.324811	-0.229477
-1108.32	0.198409	-0.0942825		-0.0653074	-0.00492741		0.0904438	-0.229191
-1108.16	-0.013662	-0.0941294		0.140177	-0.00535641		-0.187796	-0.229551
-1108	0.374132	-0.0943426		-0.272976	-0.0056074		-0.22424	-0.229973
-1107.83	0.00317021	-0.0939456		-0.125217	-0.00606651		-1.0333	-0.230731
-1107.67	0.733316	-0.0942115		0.0933411	-0.0065136		-0.571727	-0.23133
-1107.5	1.15605	-0.0944615		0.0338326	-0.00673299		-0.101591	-0.23136
-1107.34	2.09825	-0.0945066		0.644308	-0.00700341		0.0542495	-0.231732
-1107.18	1.87361	-0.0947586		0.0324184	-0.00733287		-0.501282	-0.232067
-1107.01	1.17547	-0.0945066		-0.298942	-0.00763377		-0.390064	-0.231756
-1106.85	-0.128425	-0.0943208		-0.769061	-0.00790346		0.597926	-0.23133
-1106.68	0.628967	-0.0939786		1.14095	-0.00853252		0.155054	-0.230731
-1106.52	-0.821735	-0.0937027		0.0267855	-0.00879671		-0.338719	-0.231466
-1106.36	-1.21491	-0.093403		0.319951	-0.00934888		-1.15808	-0.231813
-1106.19	-0.549274	-0.0930926		-1.02119	-0.00990692		-1.87665	-0.232222
-1106.03	-0.655489	-0.092683		-0.596464	-0.0101511		-2.18081	-0.231848
-1105.86	-0.778291	-0.0925362		-0.341743	-0.010348		-1.3285	-0.232491
-1105.7	-1.02773	-0.0925217		-0.657774	-0.0107215		-1.06779	-0.233031
-1105.54	-0.717358	-0.0925718		-0.572348	-0.0107927		-0.139181	-0.233625
-1105.37	-1.03885	-0.0923521		-0.573398	-0.0112065		1.06548	-0.234014
-1105.21	0.0416686	-0.0919213		-0.428435	-0.0117199		1.9393	-0.23446
-1105.04	0.390486	-0.0924763		-0.367177	-0.0120919		0.0957511	-0.234865
-1104.88	-0.764056	-0.092683		0.834651	-0.0125083		-0.280093	-0.234972
-1104.72	-2.00355	-0.0930926		1.94964	-0.012935		-0.435763	-0.235278
-1104.55	-1.85202	-0.093403		1.60679	-0.0132419		-0.373774	-0.235792
-1104.39	-1.46497	-0.0937027		0.99584	-0.0136292		0.198072	-0.236064
-1104.22	-1.68766	-0.0936423		0.911754	-0.0140575		-0.408706	-0.236675
-1104.06	-1.80131	-0.0933791		0.502471	-0.0145015		-0.848525	-0.236516
-1103.9	-1.25412	-0.0931344		-0.113978	-0.0148555		-0.114522	-0.235963
-1103.73	-0.718709	-0.0926931		-0.597085	-0.0153451		-0.573819	-0.235922
-1103.57	-0.0453793	-0.0925362		0.492333	-0.015982		0.161511	-0.236375
-1103.4	-0.877225	-0.0922012		0.29874	-0.0164574		1.07546	-0.236898
-1103.24	-0.619051	-0.0919329		-1.26848	-0.0167175		-0.0392646	-0.237287
-1103.08	-0.623152	-0.092091		-0.332441	-0.016996		0.286075	-0.238183
-1102.91	-0.98761	-0.0924763		1.12474	-0.0173242		0.0200894	-0.238183
-1102.75	0.0146606	-0.092683		1.33975	-0.0176589		1.85003	-0.238282
-1102.58	0.0928072	-0.0930926		1.81928	-0.0179777		0.951813	-0.23878
-1102.42	-0.724629	-0.093403		1.75276	-0.0181846		0.764762	-0.238653
-1102.26	-0.6323	-0.093403		0.969336	-0.0183958		0.645269	-0.238225
-1102.09	0.565231	-0.0930926		1.1892	-0.0187205		0.461178	-0.237352
-1101.93	-1.67899	-0.092683		1.13323	-0.0192132		-0.548288	-0.236931
-1101.76	-1.36083	-0.092611		0.324521	-0.0196933		0.385665	-0.236527
-1101.6	-0.872922	-0.092725		1.9434	-0.0203436		-0.686614	-0.236272
-1101.44	-0.0135818	-0.092647		2.58727	-0.0206003		-0.227864	-0.236675
-1101.27	0.800288	-0.0927683		2.85648	-0.0208297		-0.227694	-0.236949
-1101.11	0.064364	-0.0929167		1.30926	-0.0212987		-0.575946	-0.237073
-1100.94	-0.427201	-0.0933092		0.661702	-0.0216755		-0.957015	-0.236599
-1100.78	-0.450482	-0.0934335		0.256471	-0.0220846		-1.69058	-0.236064
-1100.62	-0.279514	-0.0937802		0.458488	-0.0222172		0.607208	-0.235792
-1100.45	-0.47354	-0.0939192		-0.167266	-0.0223254		0.288078	-0.235278
-1100.29	0.783596	-0.0939786		-0.688783	-0.0221079		1.53038	-0.234829
-1100.12	0.259677	-0.0939786		0.364234	-0.0221106		2.72474	-0.23439
-1099.96	-0.0394595	-0.0940186		0.152582	-0.0224832		1.28849	-0.23378
-1099.8	-0.24765	-0.0940958		0.116062	-0.0229252		0.0843308	-0.233363
-1099.63	-0.44743	-0.0942444		0.571941	-0.0231994		-0.634306	-0.232787
-1099.47	-0.0764666	-0.0944615		1.0565	-0.0234351		0.0389519	-0.232303
-1099.3	1.71096	-0.0944615		1.11017	-0.0231644		-0.0331362	-0.231756
-1099.14	1.2471	-0.0943583		0.553392	-0.0229252		0.109698	-0.23133
-1098.98	0.180925	-0.0941294		0.286989	-0.022582		0.426508	-0.230148
-1098.81	-0.792519	-0.0938468		0.498949	-0.0228239		0.37527	-0.229736
-1098.65	-0.0192208	-0.0935791		-0.624245	-0.0228768		-0.0751134	-0.229299
-1098.48	0.0148631	-0.0932279		0.503568	-0.0231644		0.961246	-0.228872
-1098.32	0.168611	-0.0929952		-0.311698	-0.0234351		0.47674	-0.228689
-1098.16	-1.04887	-0.0932806		-0.389969	-0.024011		0.291861	-0.229191
-1097.99	-0.885875	-0.0935996		-0.406565	-0.024415		-0.293478	-0.229658
-1097.83	-0.635408	-0.0935074		0.865352	-0.0247728		-0.358052	-0.229477
-1097.66	-1.03977	-0.0935074		1.79586	-0.024861		-0.0343905	-0.229955
-1097.5	-1.27183	-0.0935074		1.47085	-0.0252893		-0.845747	-0.230613
-1097.34	-0.875449	-0.0931889		2.26988	-0.0254776		-1.03036	-0.231576
-1097.17	-0.657048	-0.0927616		2.16826	-0.0253732		-1.11762	-0.231953
-1097.01	-0.917556	-0.0925477		2.10681	-0.0249283		-0.511164	-0.232536
-1096.84	-1.08625	-0.092091		2.08867	-0.0245135		-0.481798	-0.233086
-1096.68	-0.275298	-0.0918229		1.21399	-0.0241459		-1.27839	-0.233672
-1096.52	-1.4215	-0.0917553		1.01383	-0.024011		-0.621208	-0.234115
-1096.35	-0.660211	-0.0918662		1.61212	-0.024011		0.210184	-0.23459
-1096.19	-0.213507	-0.0923521		2.25532	-0.0241459		0.443338	-0.235049
-1096.02	0.0874319	-0.092647		1.30326	-0.0242531		-0.323314	-0.235552
-1095.86	-0.569451	-0.0925626		0.689515	-0.0242882		-0.505624	-0.235922
-1095.7	-0.910299	-0.0924763		0.543514	-0.0241459		-0.108217	-0.236487
-1095.53	-0.239303	-0.0919213		0.996816	-0.0244604		-0.436498	-0.236898
-1095.37	-0.456273	-0.0919213		0.427445	-0.0249099		-0.388882	-0.236949
-1095.2	0.175277	-0.0919213		-4.01813e-05	-0.0253327		-0.220186	-0.236931
-1095.04	-0.00353503	-0.0917666		0.943033	-0.0257284		-0.466927	-0.237222
-1094.88	-0.102917	-0.0914483		1.14065	-0.0257788		0.327659	-0.237408
-1094.71	0.312275	-0.0913349		0.196777	-0.0257788		0.893212	-0.238272
-1094.55	-0.0185619	-0.0911577		0.0467802	-0.0253327		-0.0063412	-0.238625
-1094.38	-0.754222	-0.0911454		0.193009	-0.0249099		-0.0313764	-0.239163
-1094.22	-0.765059	-0.0908126		0.695976	-0.0244604		-0.567422	-0.239751
-1094.06	-0.976904	-0.090455		0.720634	-0.0244325		-1.62533	-0.240138
-1093.89	-0.391852	-0.0902674		1.02363	-0.0248044		-1.11672	-0.240432
-1093.73	-0.0479585	-0.0900278		1.42512	-0.0252001		-0.825365	-0.241048
-1093.56	0.089473	-0.0900079		1.41465	-0.0257284		-0.116439	-0.24186
-1093.4	-0.178326	-0.0896411		1.59024	-0.0260638		0.628709	-0.242144
-1093.24	0.845911	-0.0892553		1.1721	-0.026258		0.181294	-0.242741
-1093.07	0.308602	-0.0890398		-0.608052	-0.0265205		1.00528	-0.242549
-1092.91	0.16713	-0.0888867		0.138636	-0.0267281		1.05311	-0.242041
-1092.74	-0.468054	-0.0889634		0.283377	-0.0270111		1.38715	-0.241242
-1092.58	-0.939331	-0.0886757		-0.269316	-0.027432		0.504808	-0.240684
-1092.42	-0.994591	-0.0883624		0.262973	-0.0277568		-0.352044	-0.240316
-1092.25	-0.599802	-0.0880587		-0.650766	-0.0278029		-0.957802	-0.240087
-1092.09	-1.12525	-0.0876968		0.131427	-0.0281414		-0.316229	-0.240138
-1091.92	-1.46074	-0.0873666		0.449721	-0.0284029		-0.761914	-0.240316
-1091.76	-1.09124	-0.0873666		0.448583	-0.0287947		-1.20459	-0.240586
-1091.6	-1.02792	-0.0878133		0.317156	-0.0290523		-0.698215	-0.240658
-1091.43	-1.48291	-0.0880587		0.510393	-0.0293431		-0.702373	-0.240271
-1091.27	-1.27685	-0.0882712		0.156103	-0.0298204		-0.875419	-0.239841
-1091.1	-1.17924	-0.0886757		0.441527	-0.030103		0.0399727	-0.240209
-1090.94	-0.745421	-0.0889306		0.00234121	-0.0303172		0.560458	-0.240271
-1090.78	-0.0574966	-0.0887922		-0.0991644	-0.0303988		-0.891544	-0.240279
-1090.61	-0.05377	-0.0890801		0.0372489	-0.0303616		0.673533	-0.240015
-1090.45	-0.662642	-0.0891762		1.76989	-0.0302468		0.432013	-0.239615
-1090.28	-0.926982	-0.0891161		2.83178	-0.0299601		0.370258	-0.239181
-1090.12	-0.490624	-0.0893771		1.2719	-0.0296359		0.663179	-0.238881
-1089.96	-0.290645	-0.0897535		1.49669	-0.0294272		0.719303	-0.238677
-1089.79	-0.534337	-0.0900684		0.113123	-0.0290874		2.77709	-0.238442
-1089.63	2.77736	-0.090358		0.886835	-0.0288234		4.31124	-0.23878
-1089.46	1.5619	-0.0906685		0.331282	-0.0285064		3.30221	-0.239077
-1089.3	1.00816	-0.0910498		-0.769438	-0.0281764		1.96875	-0.238625
-1089.14	0.413605	-0.0913349		-0.646929	-0.0279104		0.13528	-0.238225
-1088.97	-0.327825	-0.0917666		-0.936017	-0.0279389		0.555818	-0.237364
-1088.81	0.656828	-0.092091		-0.761289	-0.0281141		1.23735	-0.236949
-1088.64	0.886742	-0.0924763		-0.406427	-0.0283784		3.58186	-0.236852
-1088.48	-0.0275691	-0.0924763		0.0732127	-0.0287204		2.4861	-0.236636
-1088.32	0.111183	-0.0919919		0.271692	-0.0288637		1.88481	-0.236162
-1088.15	-0.626531	-0.0925362		0.341778	-0.0291817		1.66444	-0.235808
-1087.99	-0.103546	-0.092725		0.527821	-0.0295884		2.25813	-0.23541
-1087.82	-0.304115	-0.0931565		-0.529358	-0.0299293		1.84422	-0.235049
-1087.66	-1.18368	-0.0931889		-0.474294	-0.0302205		1.14106	-0.234886
-1087.5	-0.800306	-0.0927616		0.252778	-0.0302628		0.438775	-0.234886
-1087.33	-0.859896	-0.0925477		1.27262	-0.0300616		0.263211	-0.234547
-1087.17	-0.425395	-0.092091		0.576029	-0.0298299		-0.32299	-0.234115
-1087	0.16297	-0.0917666		-0.720646	-0.029385		-0.322391	-0.233696
-1086.84	0.51214	-0.0913349		0.308632	-0.0290628		-1.38946	-0.233134
-1086.68	0.45678	-0.0910498		-0.873824	-0.028822		-0.948866	-0.23258
-1086.51	-0.306655	-0.0906685		-0.462804	-0.0286202		-0.772302	-0.232147
-1086.35	-1.13155	-0.0903983		-0.253212	-0.0287661		-0.602114	-0.231786
-1086.18	-0.750222	-0.0900932		0.0976555	-0.029021		-0.651716	-0.231786
-1086.02	-0.372274	-0.089782		-0.0602889	-0.0292848		-1.23777	-0.232094
-1085.86	-0.195949	-0.089588		0.0530666	-0.0297855		-1.0535	-0.232556
-1085.69	0.93364	-0.0897101		0.00189024	-0.0300616		-0.635941	-0.23258
-1085.53	-0.431731	-0.0900278		0.0984126	-0.0302852		-0.182843	-0.232147
-1085.36	0.982732	-0.0902674		3.38318	-0.0304986		-1.19236	-0.231719
-1085.2	0.82741	-0.0901275		2.63565	-0.0307237		-0.520596	-0.231193
-1085.04	0.642613	-0.0902877		0.973439	-0.0311382		-0.636658	-0.230218
-1084.87	0.862643	-0.0902437		0.554453	-0.0315411		-1.09219	-0.229784
-1084.71	1.33571	-0.0900423		0.220556	-0.0318037		-0.277677	-0.229311
-1084.54	1.93473	-0.0897289		0.373826	-0.0322212		1.46464	-0.228907
-1084.38	2.13623	-0.0894014		0.744043	-0.0324432		1.35679	-0.228579
-1084.22	-0.353294	-0.0892944		0.159577	-0.0325253		0.426558	-0.22826
-1084.05	-0.586046	-0.0890563		-0.107462	-0.0329565		0.399302	-0.228032
-1083.89	0.523428	-0.0888867		-0.0611717	-0.0333524		-0.86807	-0.228142
-1083.72	-0.591555	-0.0884589		-0.39534	-0.0336639		-0.835857	-0.228434
-1083.56	0.0370928	-0.0881169		-0.928484	-0.0342601		-0.262554	-0.228288
-1083.4	0.741756	-0.0878403		-0.414541	-0.0348557		-0.807569	-0.227875
-1083.23	1.46156	-0.0873954		-0.327304	-0.0352518		-0.407763	-0.227508
-1083.07	3.23019	-0.0869208		-0.893626	-0.0353354		-0.743214	-0.226956
-1082.9	2.15084	-0.0864861		-0.470688	-0.0352518		-0.159001	-0.226397
-1082.74	0.384331	-0.086313		-0.87838	-0.0348557		-0.277961	-0.225914
-1082.58	1.00361	-0.0859608		-0.400669	-0.0342814		-0.266318	-0.22574
-1082.41	-0.511158	-0.0862751		-0.0894129	-0.033817		0.113636	-0.225588
-1082.25	0.673751	-0.086313		-0.849086	-0.033569		0.0455582	-0.225588
-1082.08	-0.514448	-0.0863934		-0.56635	-0.0336639		-0.155669	-0.225602
-1081.92	-0.650483	-0.0865827		-1.20417	-0.033817		0.352113	-0.225899
-1081.76	0.491828	-0.0870248		-0.00559371	-0.0339984		-0.712295	-0.225714
-1081.59	-0.288008	-0.0874664		-0.0104628	-0.0341024		-0.450024	-0.225456
-1081.43	-0.561069	-0.0879236		-0.117617	-0.033817		0.48962	-0.225142
-1081.26	-0.647246	-0.0881169		0.642851	-0.0333608		-0.185706	-0.224556
-1081.1	-1.08488	-0.0883624		1.20924	-0.0329949		-0.175874	-0.224414
-1080.94	-1.18466	-0.0881636		0.731734	-0.032547		0.453109	-0.224618
-1080.77	-1.35458	-0.0880587		0.041507	-0.0324485		0.37602	-0.225146
-1080.61	-0.905026	-0.0879799		0.103221	-0.0322727		-0.622889	-0.225348
-1080.44	-1.80314	-0.0877661		0.457627	-0.0318278		0.74749	-0.225663
-1080.28	-1.18733	-0.0874664		0.373483	-0.0315442		0.190459	-0.225899
-1080.12	-1.39589	-0.0873666		0.708473	-0.0315292		-0.681696	-0.22574
-1079.95	-1.35353	-0.0873954		0.100949	-0.0311199		-0.648554	-0.225499
-1079.79	0.209905	-0.0876968		-0.481097	-0.0306432		1.09954	-0.225146
-1079.62	0.466851	-0.0880525		0.442515	-0.0305443		0.435416	-0.224618
-1079.46	-0.334434	-0.0880525		0.382784	-0.0307837		1.20184	-0.224474
-1079.3	-0.342938	-0.0879799		-0.520096	-0.030867		1.83569	-0.224438
-1079.13	-0.249723	-0.0879799		0.435999	-0.0305877		1.71979	-0.224556
-1078.97	-0.626671	-0.0881235		0.780006	-0.0303988		0.586702	-0.224508
-1078.8	-0.156316	-0.0884975		0.249555	-0.0301677		-0.206309	-0.224761
-1078.64	-0.426873	-0.0889306		0.811448	-0.0298916		0.406997	-0.225142
-1078.48	-0.959537	-0.0891161		-0.0799549	-0.0295383		-0.659284	-0.225325
-1078.31	0.0230311	-0.0893771		-0.530757	-0.0291713		-0.63472	-0.225325
-1078.15	0.972837	-0.0897101		0.780587	-0.0288387		-0.99178	-0.225325
-1077.98	-0.352037	-0.089435		0.791022	-0.0286202		-0.676367	-0.225183
-1077.82	-0.0633867	-0.0897101		0.576319	-0.0282107		-0.693952	-0.225238
-1077.66	0.317909	-0.0900079		0.739275	-0.0279606		0.856061	-0.225126
-1077.49	0.304951	-0.090201		1.04824	-0.0275682		1.31532	-0.22472
-1077.33	0.102832	-0.0904343		0.658446	-0.0273377		0.837065	-0.224538
-1077.16	0.339909	-0.0907652		0.936133	-0.0268774		0.885161	-0.224972
-1077	-0.0337633	-0.0910498		0.787892	-0.0267708		1.26273	-0.225325
-1076.84	0.833544	-0.0913349		0.843556	-0.0266326		0.182481	-0.225146
-1076.67	0.328888	-0.0913349		0.261781	-0.0267738		-0.178957	-0.225148
-1076.51	-0.327809	-0.0914911		0.652685	-0.0268351		-0.293094	-0.225511
-1076.34	0.527325	-0.0914873		-0.119208	-0.0269054		0.465049	-0.22574
-1076.18	0.907967	-0.0911836		0.345893	-0.0272243		1.77507	-0.226253
-1076.02	-0.0201574	-0.0908609		2.25355	-0.0274749		0.283418	-0.226846
-1075.85	0.69377	-0.0905336		1.3296	-0.0276716		0.410435	-0.227457
-1075.69	0.616882	-0.0903207		1.2855	-0.0277568		-0.211881	-0.227875
-1075.52	0.180243	-0.0900564		0.266708	-0.0276221		-0.619972	-0.228237
-1075.36	0.617193	-0.0897409		1.33135	-0.0276716		0.404337	-0.228535
-1075.2	-0.455713	-0.0897101		1.3091	-0.0274749		0.727692	-0.2288
-1075.03	-1.07486	-0.0897409		1.37906	-0.0275682		1.17303	-0.228502
-1074.87	-0.404531	-0.0893442		2.33102	-0.0278609		-0.348611	-0.227964
-1074.7	-0.13264	-0.0890801		2.07481	-0.0274749		1.2316	-0.227508
-1074.54	-0.289593	-0.0887922		1.21282	-0.0272243		2.22428	-0.226993
-1074.38	-0.811494	-0.0883624		1.33159	-0.0268531		2.20706	-0.226906
-1074.21	-0.0684199	-0.0880673		0.556362	-0.0266533		0.832389	-0.22747
-1074.05	0.242418	-0.0879799		1.44593	-0.0264407		0.457054	-0.227893
-1073.88	0.740468	-0.0875202		1.36117	-0.0262026		-0.382231	-0.228434
-1073.72	0.455386	-0.0872973		1.67883	-0.026016		-0.643644	-0.228627
-1073.56	0.242409	-0.0867544		0.820067	-0.0256309		0.957537	-0.228288
-1073.39	-0.259062	-0.086454		0.860326	-0.0250568		0.635669	-0.227857
-1073.23	-1.38625	-0.0862996		1.03739	-0.0247531		-0.161987	-0.227396
-1073.06	-0.0732436	-0.0862751		1.42341	-0.0244448		0.192799	-0.22672
-1072.9	0.154816	-0.0859031		1.32164	-0.0247495		-0.464528	-0.226126
-1072.74	0.174809	-0.0856095		0.749317	-0.0245542		-0.666696	-0.225699
-1072.57	0.495923	-0.0852772		0.213714	-0.0244325		-0.257414	-0.225421
-1072.41	1.39299	-0.08496		0.468188	-0.0240476		-1.15219	-0.225126
-1072.24	1.31581	-0.0853142		-0.212083	-0.0235934		0.0117067	-0.224538
-1072.08	1.2227	-0.0851229		0.353113	-0.02337		0.0191122	-0.224237
-1071.92	2.8431	-0.0851229		0.557159	-0.0232929		-0.341388	-0.223669
-1071.75	2.34785	-0.0849385		1.03527	-0.0230193		0.267137	-0.223135
-1071.59	3.59798	-0.0846581		0.279116	-0.0227044		0.820133	-0.222904
-1071.42	1.28662	-0.0846581		-0.129983	-0.0223132		0.701804	-0.223431
-1071.26	0.746137	-0.0849385		0.0528865	-0.0220107		1.21005	-0.22381
-1071.1	-0.509414	-0.0853345		0.204167	-0.0215481		0.990065	-0.224324
-1070.93	-0.211313	-0.0856588		0.139539	-0.0211681		1.0952	-0.22472
-1070.77	-0.763514	-0.0857218		-0.102299	-0.0207488		0.583831	-0.225126
-1070.6	-1.00965	-0.0860419		0.399699	-0.0204255		0.05361	-0.225288
-1070.44	-1.29084	-0.0862996		0.382995	-0.0199137		0.467054	-0.225602
-1070.28	0.0115001	-0.0864071		0.531501	-0.0194789		0.0809787	-0.225899
-1070.11	-0.225557	-0.0864071		0.74596	-0.0190752		0.154106	-0.226423
-1069.95	0.06956	-0.0861647		0.479428	-0.0185917		-0.404634	-0.226993
-1069.78	0.795056	-0.0863282		-0.0867019	-0.018374		-0.695797	-0.227553
-1069.62	-0.541023	-0.0865293		-0.147735	-0.0181925		0.742183	-0.227911
-1069.46	0.531501	-0.0867677		0.203624	-0.0178847		0.760304	-0.227857
-1069.29	0.592409	-0.0873418		0.0219825	-0.0176346		1.01352	-0.227396
-1069.13	0.259828	-0.0876968		0.657048	-0.0172103		2.58451	-0.227681
-1068.96	0.742974	-0.0880525		0.902406	-0.0169864		1.83895	-0.22748
-1068.8	0.618151	-0.0882072		0.621468	-0.0166767		1.08375	-0.226945
-1068.64	0.512708	-0.0885442		0.91671	-0.0164574		1.47397	-0.226397
-1068.47	-0.103715	-0.0889634		0.710377	-0.0160561		0.485824	-0.225879
-1068.31	0.42181	-0.0891363		0.939001	-0.0155015		0.890521	-0.225588
-1068.14	0.236543	-0.0892944		0.640025	-0.0149549		0.552722	-0.225238
-1067.98	-0.470596	-0.0891762		0.643372	-0.0147128		1.4961	-0.224761
-1067.82	-0.449982	-0.0889877		1.44203	-0.0144262		0.406941	-0.224387
-1067.65	0.263163	-0.0888867		0.934704	-0.0140405		1.73918	-0.224237
-1067.49	0.301634	-0.0889877		-0.586667	-0.0135855		0.702009	-0.224239
-1067.32	-0.0963574	-0.0890801		0.405081	-0.0132419		0.887843	-0.224556
-1067.16	-0.366827	-0.0888867		0.834029	-0.012935		1.48855	-0.224972
-1067	-0.577758	-0.0884975		0.851696	-0.0125516		1.18205	-0.224538
-1066.83	-0.409731	-0.0881235		0.731819	-0.0122473		1.09117	-0.224438
-1066.67	0.624052	-0.0879799		1.24152	-0.0117901		1.76173	-0.223993
-1066.5	0.690161	-0.0874806		0.301925	-0.0112765		1.78572	-0.223701
-1066.34	1.60765	-0.0870597		1.14162	-0.0110318		2.45827	-0.223352
-1066.18	1.54031	-0.086652		0.806547	-0.0106521		1.96623	-0.223031
-1066.01	-0.00297303	-0.0864229		-0.0372536	-0.0103156		0.853176	-0.22263
-1065.85	0.850756	-0.0861647		0.397491	-0.0102205		1.57498	-0.222162
-1065.68	0.199802	-0.0860648		3.42612	-0.0102205		3.81305	-0.221537
-1065.52	-0.0217046	-0.0863934		2.74236	-0.0104981		3.11475	-0.221199
-1065.36	-0.746471	-0.0862751		2.42437	-0.0108759		3.94806	-0.221451
-1065.19	-0.411413	-0.0860648		1.69279	-0.0111105		5.43028	-0.221037
-1065.03	-0.15137	-0.0860321		0.784407	-0.0111105		3.85019	-0.220685
-1064.86	-0.49119	-0.0862454		-0.256332	-0.0107605		3.13886	-0.220162
-1064.7	0.0946367	-0.0862751		0.989006	-0.0104142		1.68891	-0.219895
-1064.54	-0.194466	-0.0864229		0.729611	-0.0101099		1.77163	-0.219613
-1064.37	-0.0946653	-0.086313		1.10476	-0.00982651		1.05602	-0.219738
-1064.21	-0.952137	-0.0864483		1.19364	-0.00928387		-0.0993391	-0.21987
-1064.04	-0.663348	-0.0867262		1.29813	-0.00899683		1.03128	-0.220177
-1063.88	-0.63845	-0.0872277		0.177316	-0.00864311		0.539361	-0.22041
-1063.72	-1.21292	-0.0870248		0.536048	-0.00809675		2.73229	-0.220444
-1063.55	-0.6354	-0.0865966		0.47068	-0.00775755		3.68456	-0.220768
-1063.39	-0.787542	-0.086418		0.677548	-0.00743527		3.0618	-0.220685
-1063.22	-1.36976	-0.086313		1.86585	-0.00722452		1.79019	-0.220162
-1063.06	-0.781201	-0.0860062		0.760784	-0.00727534		0.705868	-0.219862
-1062.9	-1.41824	-0.0856588		0.751741	-0.00712009		-0.224799	-0.219585
-1062.73	-0.658251	-0.0855532		-0.0733966	-0.00675704		0.791163	-0.21987
-1062.57	-0.379305	-0.0855189		0.00150347	-0.00647037		0.187368	-0.220177
-1062.4	-1.32215	-0.0850634		1.06123	-0.00603081		0.239892	-0.220713
-1062.24	-0.661021	-0.0847476		0.643126	-0.00557675		0.693358	-0.22041
-1062.08	-0.69602	-0.0844391		0.858036	-0.00532903		1.21152	-0.220015
-1061.91	1.04067	-0.0841382		0.156859	-0.00492741		0.299369	-0.219555
-1061.75	0.746461	-0.0837571		0.792261	-0.00464652		0.614607	-0.219015
-1061.58	-0.122965	-0.0834161		0.891764	-0.00447473		1.12506	-0.218795
-1061.42	-0.980493	-0.0831318		0.654624	-0.00410509		1.3782	-0.218194
-1061.26	0.253866	-0.0829378		0.912149	-0.00393324		0.768774	-0.217877
-1061.09	-0.176196	-0.0825923		0.434572	-0.00364985		-0.0393092	-0.217517
-1060.93	-0.435376	-0.0827714		-0.282795	-0.00354227		0.698977	-0.21723
-1060.76	-0.32844	-0.0824424		0.374984	-0.00333197		0.420413	-0.217127
-1060.6	-0.821921	-0.082381		1.35133	-0.00322441		0.585015	-0.21671
-1060.44	-0.224358	-0.0820885		0.964794	-0.00292046		-0.635811	-0.216409
-1060.27	0.385988	-0.0818241		6.68101	-0.00279148		-0.0357914	-0.215781
-1060.11	0.115622	-0.0815375		5.86113	-0.0024411		0.112909	-0.215057
-1059.94	-0.0707157	-0.0812584		3.62425	-0.00193249		0.758554	-0.214498
-1059.78	-0.154983	-0.0810593		3.15807	-0.00169839		0.0734245	-0.214001
-1059.62	-0.367681	-0.081061		2.77146	-0.00135234		0.0660118	-0.21349
-1059.45	-0.273654	-0.081173		1.24921	-0.00112657		-0.11881	-0.212787
-1059.29	0.192366	-0.0812797		1.42777	-0.000912514		-0.0110307	-0.212394
-1059.12	-0.53541	-0.0813795		1.3908	-0.000787462		0.35507	-0.211516
-1058.96	-0.309064	-0.0817169		0.817467	-0.000483733		1.58405	-0.211288
-1058.8	-0.178715	-0.0820035		1.12867	-0.000236474		0.454091	-0.210831
-1058.63	-0.637821	-0.082279		-0.405972	0.000191339		0.0582073	-0.210242
-1058.47	-0.459067	-0.0826173		0.144043	0.000534307		-0.452699	-0.209932
-1058.3	0.219857	-0.0828043		0.970148	0.000890993		0.430845	-0.209538
-1058.14	-0.330894	-0.082408		-0.220435	0.00117395		0.331628	-0.20902
-1057.98	-0.173264	-0.0821859		0.403354	0.00143803		1.2066	-0.208504
-1057.81	-0.460295	-0.082324		0.0915832	0.00174475		0.87465	-0.207587
-1057.65	-0.581098	-0.0827714		0.199174	0.00213413		1.80138	-0.207026
-1057.48	1.05043	-0.08293		-0.464162	0.00233353		0.0850035	-0.206491
-1057.32	0.866988	-0.0824424		0.0387867	0.00265646		-0.0472285	-0.206188
-1057.16	1.10926	-0.0821859		0.0477153	0.00298361		-0.0482832	-0.205666
-1056.99	0.806195	-0.0819264		0.64221	0.00324027		-0.224489	-0.205263
-1056.83	0.387853	-0.0816385		0.720228	0.0034369		-0.293845	-0.205053
-1056.66	0.188145	-0.0813016		-0.49249	0.00399251		-0.185044	-0.204849
-1056.5	0.174831	-0.0810593		-0.686419	0.00436636		0.442956	-0.204414
-1056.34	0.539655	-0.0809993		-0.518159	0.00467391		0.573312	-0.204005
-1056.17	-1.04736	-0.081173		-0.351019	0.00468664		0.733737	-0.203549
-1056.01	-0.621802	-0.081344		-0.490798	0.00439923		0.78572	-0.203048
-1055.84	-0.190856	-0.0817084		0.660963	0.00445125		0.98142	-0.20269
-1055.68	-0.331803	-0.0817084		-0.0205641	0.00436636		-0.0283671	-0.20208
-1055.52	-0.426797	-0.0817169		-0.202492	0.00399251		-0.239793	-0.200976
-1055.35	0.100661	-0.0819115		0.053406	0.00355363		0.638913	-0.200221
-1055.19	0.476471	-0.0820885		0.992243	0.00355363		0.305481	-0.199983
-1055.02	-0.12462	-0.0823011		0.354896	0.00350383		1.25658	-0.199851
-1054.86	-0.450763	-0.082408		0.871959	0.00402904		1.34495	-0.199829
-1054.7	-1.10421	-0.0824424		1.11943	0.00439923		1.56059	-0.199829
-1054.53	0.0493528	-0.082279		0.443032	0.00468664		1.85001	-0.199476
-1054.37	-0.329036	-0.0820035		0.936978	0.00474644		1.40477	-0.198888
-1054.2	0.414112	-0.0817169		0.141393	0.00497593		0.976027	-0.198511
-1054.04	0.0885433	-0.0813795		0.969241	0.00506572		1.66933	-0.198022
-1053.88	-1.24715	-0.081102		0.681597	0.00507408		0.6356	-0.197702
-1053.71	-1.04536	-0.0808965		1.37828	0.00499427		0.424435	-0.197385
-1053.55	-1.67404	-0.0806096		1.81234	0.00493072		0.397506	-0.197029
-1053.38	-1.25185	-0.0804735		1.71687	0.0050202		1.30946	-0.196461
-1053.22	-0.939503	-0.0808224		1.00711	0.00519561		1.06524	-0.195956
-1053.06	-0.912597	-0.0810593		-0.0211748	0.00544444		2.29892	-0.195485
-1052.89	-0.758664	-0.0813016		0.547519	0.005519		4.14056	-0.194584
-1052.73	-1.44657	-0.0816385		0.746234	0.00570796		5.53895	-0.194124
-1052.56	-0.741875	-0.0819264		1.89816	0.006195		4.90919	-0.194157
-1052.4	1.7403	-0.0821859		1.26259	0.00682089		3.90411	-0.19396
-1052.24	1.50419	-0.0824424		0.852826	0.00718236		2.56264	-0.193796
-1052.07	0.878148	-0.08293		2.21907	0.00707424		3.23439	-0.194124
-1051.91	1.59132	-0.0830394		1.62492	0.00718236		3.92584	-0.194044
-1051.74	1.66757	-0.0830809		1.4563	0.00748531		3.02353	-0.193459
-1051.58	2.34383	-0.0830809		1.41588	0.00767168		3.50966	-0.193229
-1051.42	1.91361	-0.08293		0.200763	0.00804259		2.78962	-0.192889
-1051.25	0.80794	-0.0828043		1.67936	0.00833167		3.55576	-0.192307
-1051.09	0.71909	-0.0829502		1.29297	0.00860616		4.7277	-0.191961
-1050.92	1.19346	-0.0832667		0.908332	0.00892038		3.66005	-0.19105
-1050.76	-0.487425	-0.0836364		0.719804	0.00931954		2.70155	-0.190611
-1050.6	-0.554371	-0.083903		2.23328	0.00961576		1.82345	-0.190022
-1050.43	-0.205263	-0.0842525		1.37491	0.0099708		1.41587	-0.189458
-1050.27	-0.987581	-0.0846037		1.97234	0.0102017		0.526028	-0.188956
-1050.1	-0.893508	-0.0848839		1.76417	0.0103667		0.731357	-0.188541
-1049.94	-0.333724	-0.0852772		0.856011	0.0100729		0.411995	-0.188216
-1049.78	-0.285698	-0.0855471		1.74859	0.0098915		0.907354	-0.18774
-1049.61	-0.616087	-0.085587		0.363035	0.0100729		0.886539	-0.187446
-1049.45	-0.76872	-0.0852518		0.339481	0.010416		1.15083	-0.187145
-1049.28	-0.612454	-0.0848578		0.679497	0.0106488		1.00483	-0.186876
-1049.12	-0.917472	-0.0845656		0.519395	0.0109563		0.780949	-0.186319
-1048.96	-0.787324	-0.0843955		0.979573	0.0112563		1.3753	-0.185741
-1048.79	-0.50796	-0.0846581		1.31125	0.0114681		0.0188831	-0.185741
-1048.63	-1.30547	-0.0849385		0.769837	0.0120331		-0.091002	-0.185991
-1048.46	-0.775881	-0.0851229		0.620702	0.0123218		0.549617	-0.186382
-1048.3	-1.38	-0.0848305		0.543986	0.012827		0.864542	-0.186067
-1048.14	-0.321772	-0.0845203		0.381011	0.0130722		0.616312	-0.18593
-1047.97	-0.399111	-0.0842041		1.48005	0.0133668		0.759842	-0.18593
-1047.81	0.172125	-0.0838306		2.08783	0.0137123		0.902764	-0.186092
-1047.64	0.0394905	-0.0834776		1.7904	0.0141029		1.0873	-0.185991
-1047.48	1.6644	-0.0832016		2.57339	0.0144043		0.553929	-0.18593
-1047.32	0.543016	-0.0829378		1.67503	0.0145817		1.38429	-0.186446
-1047.15	-0.0364213	-0.0825184		0.547751	0.0146759		0.631658	-0.18682
-1046.99	-0.00532286	-0.0822418		0.817446	0.0147139		1.37768	-0.186735
-1046.82	-0.469753	-0.0819484		0.465462	0.0147985		1.49359	-0.186683
-1046.66	0.356201	-0.0816962		0.54083	0.0153607		1.16962	-0.186036
-1046.5	0.672746	-0.081321		1.01386	0.0156061		1.86898	-0.185715
-1046.33	0.545519	-0.081061		2.07254	0.015923		1.82829	-0.186289
-1046.17	1.56656	-0.0808381		1.67616	0.016261		0.926734	-0.186289
-1046	0.887584	-0.0805201		0.766907	0.0164627		1.81519	-0.186382
-1045.84	0.206363	-0.0802829		1.63143	0.0167776		-0.190353	-0.186319
-1045.68	-0.638191	-0.0799617		-0.00774644	0.0172198		-0.359808	-0.186092
-1045.51	-0.794672	-0.0797414		0.912435	0.0174289		0.900804	-0.185683
-1045.35	-1.13703	-0.0793095		0.282256	0.0178271		0.735573	-0.185391
-1045.18	2.61576	-0.0790525		-0.888368	0.0183085		0.657962	-0.185199
-1045.02	7.44207	-0.0787239		0.41242	0.0185901		1.34237	-0.184638
-1044.86	9.36489	-0.0785		1.24167	0.0188371		2.11836	-0.184433
-1044.69	4.89867	-0.0780408		-0.19616	0.0191531		1.67378	-0.184187
-1044.53	3.45515	-0.0777632		0.112059	0.019585		2.0352	-0.184299
-1044.36	1.76622	-0.0774732		0.526262	0.0199171		1.10855	-0.184228
-1044.2	1.25474	-0.0771466		0.875519	0.0204569		0.0305097	-0.183987
-1044.04	1.42911	-0.0768622		2.67536	0.0209053		0.0709246	-0.183524
-1043.87	1.75638	-0.0766346		2.26077	0.0212073		-0.499666	-0.182783
-1043.71	1.15172	-0.0763992		1.41716	0.0217075		0.34346	-0.182272
-1043.54	0.172026	-0.0762589		1.07397	0.0220533		0.992706	-0.181602
-1043.38	0.741459	-0.0765712		0.415615	0.0222913		-0.547754	-0.181067
-1043.22	1.49181	-0.0768183		-0.269933	0.022616		0.428321	-0.180838
-1043.05	1.29019	-0.0770899		-0.188584	0.0230258		0.246896	-0.180173
-1042.89	0.887169	-0.0772458		-0.771068	0.0232654		1.6248	-0.179709
-1042.72	-0.0319881	-0.0776612		-0.625488	0.0236458		0.651272	-0.179152
-1042.56	-0.562006	-0.0779511		0.733231	0.0236989		1.31729	-0.178906
-1042.4	-0.519411	-0.0783013		0.279222	0.0238388		0.114281	-0.178501
-1042.23	-0.965328	-0.0786698		1.01549	0.0235508		0.0836676	-0.17874
-1042.07	0.208637	-0.0787838		1.50617	0.023232		1.49747	-0.178927
-1041.9	-0.182187	-0.0792532		1.15852	0.0229279		1.21286	-0.178946
-1041.74	0.131991	-0.0796905		0.879702	0.0225495		0.0507906	-0.178801
-1041.58	-0.834211	-0.0798712		-0.205638	0.022616		1.36802	-0.178469
-1041.41	0.178613	-0.0796405		-0.760064	0.0227149		0.048326	-0.178247
-1041.25	-0.688855	-0.0792789		-0.190709	0.0228573		1.59638	-0.17808
-1041.08	0.473372	-0.0793047		0.505915	0.0228573		0.300264	-0.177815
-1040.92	0.176339	-0.0796905		0.674587	0.0228029		1.06597	-0.177554
-1040.76	-0.814	-0.0796405		1.63306	0.0231399		1.33752	-0.177554
-1040.59	0.0360827	-0.079812		1.18941	0.0234115		2.09918	-0.177473
-1040.43	0.830175	-0.0798592		1.38599	0.0237053		3.39308	-0.177116
-1040.26	2.06592	-0.0796224		0.883846	0.0241382		1.85222	-0.176793
-1040.1	4.66935	-0.07918		0.987217	0.0244849		1.89497	-0.17683
-1039.94	3.51411	-0.0787838		1.07822	0.0247813		0.538016	-0.177043
-1039.77	2.08937	-0.0787648		0.780717	0.0252256		0.585914	-0.177104
-1039.61	1.09616	-0.0791634		1.73388	0.0254752		0.292742	-0.176756
-1039.44	-0.0441298	-0.0791634		1.10611	0.0257771		-0.167945	-0.176541
-1039.28	-0.262492	-0.0787648		0.854399	0.0253672		0.669656	-0.176116
-1039.12	0.280536	-0.0790884		0.268621	0.0248948		0.886952	-0.17616
-1038.95	0.399545	-0.0787367		0.295199	0.0248948		1.473	-0.17649
-1038.79	0.197385	-0.0785905		0.031497	0.0250589		0.618221	-0.176468
-1038.62	-0.103619	-0.0785905		0.00296283	0.0247813		0.582572	-0.176116
-1038.46	-0.524371	-0.0787367		0.288316	0.0250589		0.562052	-0.175853
-1038.3	0.439574	-0.0791261		0.012776	0.0251421		0.667919	-0.175484
-1038.13	0.0313469	-0.0795109		0.4541	0.0247897		0.816588	-0.174802
-1037.97	-0.206398	-0.0797244		1.39906	0.0245812		1.13707	-0.174411
-1037.8	0.403148	-0.0799048		0.559187	0.0244603		0.727837	-0.173887
-1037.64	0.492309	-0.0801634		-0.274744	0.024608		0.498556	-0.173331
-1037.48	0.525983	-0.0804562		-0.317702	0.0249648		0.410803	-0.172975
-1037.31	1.05115	-0.0807954		-0.272508	0.0253828		1.129	-0.172494
-1037.15	0.999588	-0.080967		-1.13655	0.0258007		1.23628	-0.172189
-1036.98	0.327756	-0.0809993		-0.630929	0.0260207		0.809868	-0.171864
-1036.82	-0.263347	-0.0807656		-0.27077	0.0259441		0.344541	-0.171825
-1036.66	-0.666412	-0.0804061		-0.317572	0.0259441		-0.210604	-0.172078
-1036.49	-0.158292	-0.0800993		-0.158646	0.0262363		0.54983	-0.171979
-1036.33	0.69274	-0.0799371		-0.364554	0.0263857		0.754543	-0.17227
-1036.16	0.248361	-0.079812		0.550349	0.0265804		-0.268557	-0.172338
-1036	-0.365915	-0.0797337		-0.00074022	0.0266288		0.843399	-0.172471
-1035.84	-0.22884	-0.0797414		0.294312	0.0266653		0.112747	-0.172494
-1035.67	1.0976	-0.0799617		-0.550114	0.0267912		0.324025	-0.172432
-1035.51	0.112897	-0.0799048		-0.661606	0.0272664		0.473608	-0.172189
-1035.34	0.32879	-0.0798712		-0.732258	0.0276971		0.119417	-0.171809
-1035.18	0.105349	-0.0799371		-0.629059	0.0280517		0.0817052	-0.171716
-1035.02	0.600968	-0.0801634		-0.336554	0.0282526		-0.502643	-0.171825
-1034.85	0.32458	-0.080437		0.539194	0.0285006		-0.229839	-0.17215
-1034.69	1.01723	-0.0807796		0.204992	0.0289605		-0.266273	-0.172308
-1034.52	0.550272	-0.0809993		-0.188754	0.0292442		0.00324588	-0.172614
-1034.36	-0.598252	-0.0809194		0.482025	0.0295614		-0.187119	-0.172614
-1034.2	0.314464	-0.0809378		0.507216	0.0299342		-0.216681	-0.172494
-1034.03	0.553756	-0.0809378		-1.10668	0.0300623		-0.328695	-0.172308
-1033.87	0.109785	-0.081173		-0.523998	0.0299674		-0.103292	-0.171921
-1033.7	-0.455486	-0.0813795		0.00503635	0.0300718		0.23956	-0.171809
-1033.54	0.0597537	-0.0817169		0.508292	0.0303981		0.249905	-0.171825
-1033.38	0.266021	-0.0820035		1.09512	0.0307057		0.691127	-0.171995
-1033.21	-1.63022	-0.082279		1.14301	0.0310194		0.623754	-0.171921
-1033.05	-0.445347	-0.0826173		2.83869	0.0315134		0.217304	-0.171611
-1032.88	0.469017	-0.0825923		1.72978	0.0319583		0.35732	-0.171284
-1032.72	0.213852	-0.0825923		0.962759	0.0321728		0.340107	-0.170659
-1032.56	4.29809	-0.0825184		0.257544	0.0323581		0.196329	-0.17021
-1032.39	2.03204	-0.08286		-0.148966	0.0322063		0.742201	-0.169884
-1032.23	1.04322	-0.082408		-0.21334	0.0322866		0.797573	-0.169506
-1032.06	0.290182	-0.082324		0.242777	0.0322866		0.0490247	-0.169199
-1031.9	0.345693	-0.082381		-1.0578	0.0318964		-0.551757	-0.16883
-1031.74	1.03901	-0.0826173		-1.36728	0.0316069		-0.275645	-0.168324
-1031.57	-0.104795	-0.0829432		-0.697981	0.0316019		-0.477031	-0.168054
-1031.41	1.45297	-0.0832538		-0.870312	0.0313408		-1.18768	-0.167765
-1031.24	2.69895	-0.0834223		-0.110058	0.0308629		0.603089	-0.167381
-1031.08	1.69112	-0.0837839		1.09961	0.030555		-0.359929	-0.167038
-1030.92	3.78834	-0.0841643		-0.0515349	0.0303133		-0.920502	-0.166726
-1030.75	4.96679	-0.0843592		0.504775	0.0303681		-0.203016	-0.166186
-1030.59	3.91262	-0.0846983		0.227079	0.0306519		-0.574776	-0.165953
-1030.42	2.68699	-0.08496		-0.485813	0.030893		-1.32986	-0.165498
-1030.26	1.53664	-0.0853672		-0.268199	0.0311383		-1.39318	-0.165067
-1030.1	1.53382	-0.085587		-0.536438	0.0313853		-0.835881	-0.164791
-1029.93	2.34129	-0.0856765		-1.35724	0.031801		-0.886324	-0.164304
-1029.77	2.37595	-0.085587		-0.413249	0.0318964		-0.415378	-0.163862
-1029.6	2.19365	-0.0853142		-0.730764	0.0322866		-0.0360464	-0.163301
-1029.44	1.42435	-0.0849178		-0.943729	0.032509		-0.206779	-0.163109
-1029.28	-0.0215575	-0.0848578		-0.952041	0.0328333		-0.141533	-0.1627
-1029.11	0.274231	-0.0848578		-0.965938	0.0331038		-0.8377	-0.162429
-1028.95	-0.972212	-0.0851816		-1.02728	0.0332305		-0.824024	-0.161975
-1028.78	-1.61836	-0.0855189		-0.532056	0.0332305		-1.41569	-0.161652
-1028.62	-0.646431	-0.0856765		-0.6128	0.0339938		-1.51944	-0.161147
-1028.46	-0.426689	-0.0860193		-0.0443611	0.0342822		-1.8802	-0.160476
-1028.29	0.270359	-0.0856996		-1.28121	0.0343168		-1.57839	-0.160293
-1028.13	-0.117459	-0.0855471		-0.483898	0.0342985		-2.16687	-0.160046
-1027.96	-0.135037	-0.0853345		-0.307886	0.0344377		-2.39349	-0.159532
-1027.8	-0.436314	-0.0854654		-0.31228	0.0349056		-1.61287	-0.159306
-1027.64	-0.0727004	-0.0856702		0.506552	0.0351313		-1.45885	-0.158961
-1027.47	-0.613354	-0.0860062		0.0353373	0.0351591		-1.38985	-0.158645
-1027.31	-0.794625	-0.0862996		-0.983342	0.0351498		-1.13453	-0.158209
-1027.14	-1.06507	-0.086454		-0.739443	0.0349462		-0.155344	-0.157822
-1026.98	-0.940883	-0.0866273		0.00299705	0.0347483		0.672248	-0.157627
-1026.82	0.739759	-0.086963		0.292513	0.0342985		0.228431	-0.157297
-1026.65	0.699189	-0.0873548		-0.289246	0.0338846		-0.139238	-0.15687
-1026.49	-0.505697	-0.0876042		-0.283979	0.033356		-1.10148	-0.15659
-1026.32	-0.684076	-0.0879526		-1.1863	0.0338276		-1.30265	-0.155924
-1026.16	-1.50459	-0.0881169		0.0743283	0.0342822		-0.986404	-0.1554
-1026	-1.1876	-0.0884326		-0.552911	0.0346345		-0.832837	-0.154926
-1025.83	0.480089	-0.0887922		-1.09204	0.0350102		-0.807112	-0.154657
-1025.67	-0.425747	-0.0890563		-0.686696	0.0353037		-0.769435	-0.154161
-1025.5	-0.632748	-0.0892553		0.217614	0.0353037		-0.619358	-0.153609
-1025.34	-0.556537	-0.089608		-0.181733	0.0351313		-1.33751	-0.153319
-1025.18	-1.3064	-0.0896605		-0.647913	0.0347875		-0.999296	-0.152933
-1025.01	-1.0863	-0.0897435		-0.802837	0.0347483		-1.38246	-0.152731
-1024.85	-0.958987	-0.0900423		-0.700516	0.0350788		-1.32365	-0.153132
-1024.68	-1.92184	-0.0902437		-0.251554	0.0353374		-0.892055	-0.153538
-1024.52	-0.339767	-0.0904894		-0.0231818	0.0352548		-0.415622	-0.154053
-1024.36	0.344836	-0.090824		0.345157	0.0349823		0.00950579	-0.153584
-1024.19	0.331996	-0.0908864		0.258643	0.0345292		0.188483	-0.15324
-1024.03	-0.552463	-0.0911577		2.23109	0.0343168		-1.27408	-0.15324
-1023.86	0.108573	-0.0914483		1.71253	0.0345292		-0.0271677	-0.152933
-1023.7	-1.72803	-0.0913157		1.84401	0.0348938		-0.0455834	-0.152516
-1023.54	-0.805526	-0.0913893		1.12378	0.0349823		-0.358435	-0.152191
-1023.37	-0.386251	-0.0917666		0.997744	0.0352306		-1.2724	-0.151873
-1023.21	-0.877663	-0.0919919		-0.180544	0.0354738		-1.29894	-0.15197
-1023.04	-0.334148	-0.0925362		-0.0673959	0.0358794		-1.66702	-0.151956
-1022.88	-0.909587	-0.092683		0.299011	0.0360132		-3.1574	-0.151837
-1022.72	-0.758832	-0.0930222		-0.891635	0.0359745		-1.84705	-0.151493
-1022.55	-0.690885	-0.0933092		0.172809	0.0363497		-1.96378	-0.151214
-1022.39	0.205637	-0.0936259		-0.323774	0.0366002		-1.79368	-0.150621
-1022.22	-0.86727	-0.0937027		-0.818885	0.036765		0.296571	-0.150379
-1022.06	-0.324951	-0.0939786		-1.21562	0.0368794		0.720859	-0.150167
-1021.9	-0.415852	-0.0940081		-1.20006	0.036652		0.181963	-0.150329
-1021.73	0.413745	-0.0942444		-0.283678	0.0365176		0.10197	-0.149944
-1021.57	2.03898	-0.0944333		-0.422031	0.0363497		-0.0574571	-0.150036
-1021.4	1.41828	-0.0942444		-0.340009	0.0365416		-0.0233063	-0.14977
-1021.24	1.01885	-0.0940186		-0.631649	0.0369356		1.00476	-0.149243
-1021.08	3.00436	-0.0937777		-0.4669	0.0375312		0.363335	-0.148863
-1020.91	2.3537	-0.0936533		-1.00363	0.0378862		-0.666935	-0.148388
-1020.75	0.471274	-0.0936423		0.322714	0.0375312		-0.732196	-0.147883
-1020.58	0.232717	-0.0936259		-0.258236	0.0369867		-0.662861	-0.147716
-1020.42	-0.624537	-0.0933092		-0.410012	0.0365537		-0.989406	-0.147534
-1020.26	-0.129114	-0.0930222		0.00524701	0.0362171		-1.67278	-0.147844
-1020.09	-0.6119	-0.0927616		-0.571822	0.0358179		-2.25497	-0.147844
-1019.93	-0.637895	-0.0929485		-0.406959	0.0354738		-1.28126	-0.148277
-1019.76	-0.0204693	-0.093277		-0.185746	0.0354738		-1.65385	-0.148388
-1019.6	0.194367	-0.0935884		-0.0609776	0.0359084		-1.48937	-0.1488
-1019.44	-0.681311	-0.0938468		1.05489	0.0362845		-0.657019	-0.148696
-1019.27	0.0559391	-0.0941294		0.396594	0.036652		-0.905563	-0.148227
-1019.11	-0.149615	-0.0943712		0.632923	0.0369119		-0.258489	-0.147716
-1018.94	1.945	-0.0946511		0.159414	0.0365176		0.334677	-0.14737
-1018.78	0.811696	-0.0943712		-0.410619	0.0361845		-0.76432	-0.146951
-1018.62	-0.186939	-0.0941294		-0.509508	0.0357329		-1.20667	-0.146937
-1018.45	0.624995	-0.0938468		-0.384685	0.0354094		-1.15431	-0.146707
-1018.29	1.17987	-0.0935996		-0.99055	0.0353037		-0.827776	-0.146649
-1018.12	1.88726	-0.0933647		0.157887	0.0352548		-1.45071	-0.146649
-1017.96	3.3686	-0.0936533		-0.764954	0.0352548		-1.80599	-0.146779
-1017.8	3.10983	-0.0939456		-0.644223	0.0350102		-0.98104	-0.146677
-1017.63	1.24806	-0.0943208		-0.171474	0.0347875		-1.79535	-0.146511
-1017.47	0.42515	-0.0943704		0.448763	0.034341		-0.251388	-0.146024
-1017.3	-0.257771	-0.0945425		0.32021	0.0340722		-0.658313	-0.145606
-1017.14	-0.500222	-0.0946511		1.49909	0.033356		-1.53327	-0.145188
-1016.98	-0.530153	-0.0945425		2.27057	0.0331114		-2.08046	-0.144507
-1016.81	-0.423211	-0.0946511		1.91893	0.0330251		-1.9504	-0.144175
-1016.65	0.261929	-0.0946293		1.09712	0.0326983		-2.37435	-0.143687
-1016.48	-0.59381	-0.0948764		0.267542	0.0324734		-2.5031	-0.143081
-1016.32	-0.0774801	-0.0950407		-0.353633	0.0322063		-2.37556	-0.142751
-1016.16	-0.174449	-0.0950213		0.128349	0.031801		-2.01111	-0.142216
-1015.99	1.60798	-0.0946511		0.527562	0.0313853		-1.52869	-0.141899
-1015.83	2.87141	-0.0943704		0.379343	0.0310194		-2.00739	-0.141617
-1015.66	1.38878	-0.0943208		1.16621	0.0307057		-2.97645	-0.141655
-1015.5	0.383169	-0.0944766		-0.17372	0.0303981		-2.51726	-0.142067
-1015.34	1.10087	-0.0948572		-0.700524	0.0303727		-2.76692	-0.142397
-1015.17	0.638865	-0.0951483		-0.332514	0.0306067		-2.17156	-0.142818
-1015.01	-0.151484	-0.0954367		-0.98145	0.030893		-0.855101	-0.143238
-1014.84	-0.227175	-0.0956387		-1.32071	0.0313669		-2.16252	-0.14378
-1014.68	-0.04051	-0.0960251		-0.656001	0.0317766		-2.81914	-0.144252
-1014.52	-0.602021	-0.0962798		-0.552966	0.0321728		-1.60587	-0.14459
-1014.35	-0.822857	-0.0965369		-0.134942	0.0322063		-2.14577	-0.144884
-1014.19	0.327139	-0.0967711		0.151834	0.031801		-0.988575	-0.145304
-1014.02	0.136028	-0.0970501		0.846979	0.0313853		-1.23969	-0.144966
-1013.86	-0.338247	-0.0972946		0.118875	0.0309356		-1.87232	-0.144371
-1013.7	-0.385384	-0.0973866		0.402299	0.0308078		-1.33475	-0.144163
-1013.53	-0.149428	-0.0976326		0.198464	0.0312214		-1.19332	-0.143687
-1013.37	-0.239911	-0.097785		0.777682	0.0316019		-1.6584	-0.144175
-1013.2	-0.634774	-0.098199		4.82684e-05	0.0320199		-0.498936	-0.14444
-1013.04	-0.873485	-0.0984764		-0.465744	0.0323935		-1.52594	-0.144775
-1012.88	-0.480494	-0.0987048		-0.261008	0.0325596		-0.89607	-0.144966
-1012.71	0.0252339	-0.0990981		-0.144401	0.0329691		-0.860427	-0.145289
-1012.55	0.974402	-0.0993436		-0.579926	0.0331242		-0.414163	-0.145254
-1012.38	0.846467	-0.0993436		0.534818	0.0335646		-1.51339	-0.145304
-1012.22	1.67937	-0.0995059		-0.161275	0.0341138		-1.6314	-0.145761
-1012.06	2.22047	-0.100011		0.304362	0.0343675		-1.9381	-0.145847
-1011.89	1.40159	-0.100192		-0.0943896	0.0348533		-2.22602	-0.145816
-1011.73	2.0593	-0.10042		0.453931	0.0350788		-0.38624	-0.145816
-1011.56	0.93281	-0.10078		0.486134	0.0351313		-0.583635	-0.145816
-1011.4	-0.258985	-0.100945		0.268854	0.0348165		0.336019	-0.146203
-1011.24	-0.0293459	-0.100651		0.805076	0.0348533		-0.731327	-0.146649
-1011.07	-0.211661	-0.100294		0.466951	0.0351498		-1.16568	-0.146951
-1010.91	0.639168	-0.100043		0.983705	0.035385		-1.2433	-0.14737
-1010.74	1.36227	-0.0998263		1.40968	0.0356526		-0.718172	-0.147394
-1010.58	0.785208	-0.0994791		0.822736	0.0360557		-0.984273	-0.147001
-1010.42	-0.271419	-0.099735		0.240147	0.0362949		-1.67055	-0.146707
-1010.25	0.172721	-0.100043		-0.0831812	0.0360327		-2.33316	-0.146937
-1010.09	-0.439983	-0.100294		0.377874	0.0356526		-1.42539	-0.146855
-1009.92	-0.690368	-0.100172		0.395858	0.035385		-1.55435	-0.146937
-1009.76	-0.976496	-0.0999459		0.936259	0.0352107		-1.31924	-0.147057
-1009.6	-1.11093	-0.0994808		0.571323	0.0349462		-2.13318	-0.146966
-1009.43	-0.592021	-0.0991519		0.302447	0.0344859		-1.91675	-0.146707
-1009.27	-2.13981	-0.0992267		1.60763	0.0342703		-2.14467	-0.146629
-1009.1	-1.42484	-0.0994808		1.59807	0.034341		-2.6292	-0.146233
-1008.94	-1.85195	-0.0999459		1.50295	0.0347875		-2.94865	-0.145844
-1008.78	-1.02134	-0.10014		1.78345	0.0351313		-2.93795	-0.145346
-1008.61	-1.46636	-0.100467		-0.069367	0.0353571		-1.66928	-0.144925
-1008.45	-1.44396	-0.100813		-0.0961535	0.0355692		-1.13256	-0.144371
-1008.28	-1.99261	-0.101031		-0.710593	0.0360327		-2.05681	-0.144083
-1008.12	-1.78211	-0.101324		-0.273137	0.0357329		-3.06933	-0.144009
-1007.96	-0.121757	-0.101636		-0.0874969	0.0354398		-2.99823	-0.144252
-1007.79	-0.674099	-0.10185		0.303751	0.0352107		-2.80773	-0.144766
-1007.63	-0.544428	-0.102086		0.235611	0.0349056		-1.59944	-0.145254
-1007.46	-0.708321	-0.10233		0.883413	0.0344377		-2.18207	-0.145688
-1007.3	-1.06524	-0.102544		0.380471	0.0342703		-2.43156	-0.145981
-1007.14	-0.725885	-0.102469		0.866841	0.0344377		-2.00825	-0.145847
-1006.97	-0.576914	-0.102276		0.650578	0.0344377		-2.29544	-0.145393
-1006.81	0.552061	-0.102041		-0.295763	0.0342129		-1.98941	-0.14509
-1006.64	0.148388	-0.101788		-0.145686	0.0338023		-1.76507	-0.145393
-1006.48	-0.51291	-0.101493		0.434189	0.0331829		-2.84722	-0.145847
-1006.32	-0.852174	-0.101253		0.426478	0.033002		-2.00461	-0.145635
-1006.15	-1.25962	-0.100957		0.105248	0.033002		-1.49902	-0.145215
-1005.99	-0.987128	-0.101017		0.843337	0.0328526		-2.92006	-0.144672
-1005.82	-1.64511	-0.101253		-0.126353	0.0325955		-2.51598	-0.14509
-1005.66	-0.456546	-0.101493		-0.382194	0.0324208		-2.7028	-0.145455
-1005.5	-1.10032	-0.101788		-0.596303	0.03246		-2.40346	-0.145914
-1005.33	-0.829987	-0.102041		-0.438063	0.0325955		-2.18024	-0.146438
-1005.17	-0.476684	-0.102276		0.101177	0.0325596		-1.98661	-0.146707
-1005	-0.59834	-0.102469		0.490123	0.0323935		-2.37379	-0.147098
-1004.84	-0.578181	-0.102747		-0.0895692	0.0320199		-1.75353	-0.147485
-1004.68	0.313286	-0.102912		0.0614362	0.0316019		-2.9035	-0.147883
-1004.51	-1.21945	-0.102977		-0.293068	0.0312214		-2.76607	-0.148388
-1004.35	0.222999	-0.103216		-0.180059	0.0308078		-1.73031	-0.1488
-1004.18	-0.798622	-0.103357		-0.893973	0.030441		-0.967093	-0.149143
-1004.02	-2.11797	-0.1038		-0.606405	0.0302244		-0.521705	-0.149502
-1003.86	-1.77112	-0.103991		-0.669714	0.0299674		1.19431	-0.149845
-1003.69	-1.88863	-0.104047		0.473935	0.0296673		0.68925	-0.150167
-1003.53	-1.37219	-0.104192		0.0142627	0.0294635		0.697361	-0.150371
-1003.36	-1.30314	-0.104467		0.394588	0.0290784		0.493665	-0.150571
-1003.2	-1.74674	-0.104515		-0.122269	0.0289605		-0.373324	-0.151015
-1003.04	-0.178724	-0.104638		-0.347891	0.0289605		-0.0440696	-0.151401
-1002.87	1.37391	-0.104911		-0.397253	0.0286498		-1.37933	-0.151734
-1002.71	0.201702	-0.105181		-0.672432	0.0284106		-1.80133	-0.151916
-1002.54	-0.00238375	-0.105419		0.023254	0.0281642		-2.19569	-0.152277
-1002.38	-0.346623	-0.1058		0.645151	0.0280853		-2.29859	-0.152572
-1002.22	-0.0465256	-0.106117		0.0758141	0.0277721		-1.30508	-0.152959
-1002.05	-0.091821	-0.106335		0.23752	0.0273224		0.9583	-0.152973
-1001.89	-1.26586	-0.106607		-0.14383	0.0273442		-0.393985	-0.153054
-1001.72	-0.768235	-0.106861		-0.510381	0.0275662		-0.567038	-0.152959
-1001.56	-0.183515	-0.107094		-0.71294	0.0273009		-0.310722	-0.152723
-1001.4	-0.621602	-0.107443		-0.807203	0.0270801		0.194611	-0.152481
-1001.23	-0.274972	-0.107777		-1.17402	0.0267733		0.11315	-0.152129
-1001.07	-0.97865	-0.107942		0.365334	0.0266548		-0.860298	-0.151843
-1000.9	-0.805329	-0.108162		0.210872	0.0264424		-0.605515	-0.1518
-1000.74	-0.673491	-0.108238		-0.485414	0.0262992		-0.324433	-0.151843
-1000.58	0.776956	-0.108426		0.256703	0.0260207		-1.17382	-0.152116
-1000.41	0.506644	-0.108789		0.0997418	0.0256879		0.492786	-0.152427
-1000.25	1.69204	-0.109032		-0.308566	0.0253672		0.309545	-0.152731
-1000.08	2.52369	-0.109203		0.434396	0.0250589		-0.111986	-0.152973
-999.92	1.11574	-0.109426		-0.338792	0.0246454		-0.267067	-0.152723
-999.756	0.812286	-0.109579		1.56465	0.0243978		-1.44021	-0.152495
-999.592	1.09382	-0.109915		1.18177	0.0238982		-1.1231	-0.152253
-999.428	0.693999	-0.110179		0.192377	0.023664		-1.29795	-0.151873
-999.264	1.4798	-0.110644		-0.736363	0.0233273		-1.55864	-0.151734
-999.1	0.787278	-0.110837		-0.349764	0.0231326		-1.73123	-0.151401
-998.936	-0.0996172	-0.110748		-1.26172	0.0228029		-1.14722	-0.151288
-998.772	0.534093	-0.110893		-1.08978	0.0225147		-2.29345	-0.150821
-998.608	0.426782	-0.111114		-1.06267	0.0222422		-2.09699	-0.15054
-998.444	0.229987	-0.111274		-0.259948	0.0220147		-1.89343	-0.150329
-998.28	0.625268	-0.111561		0.998698	0.0215978		-1.92426	-0.149944
-998.116	0.709949	-0.111739		0.163655	0.0211336		-1.50985	-0.149502
-997.952	0.160066	-0.111933		1.55513	0.0208644		-1.63988	-0.149179
-997.788	-0.790398	-0.112193		0.328052	0.0204569		-2.2181	-0.148824
-997.624	-1.70951	-0.112329		-0.320964	0.0205085		-1.12327	-0.148346
-997.46	-0.512452	-0.112668		0.594441	0.0203469		-0.819305	-0.148449
-997.296	-0.11057	-0.112978		0.351627	0.020478		-0.460359	-0.148607
-997.132	-0.268794	-0.113324		0.0137251	0.0206365		0.405947	-0.148759
-996.968	-0.19419	-0.1137		0.900019	0.0208644		-0.168534	-0.148449
-996.804	0.994421	-0.114019		0.416245	0.0211336		-0.376059	-0.147923
-996.64	1.69112	-0.114056		0.259305	0.0215978		-0.23916	-0.147534
-996.476	1.07931	-0.113969		0.915653	0.0215694		-0.772833	-0.147249
-996.312	0.0504053	-0.114122		0.134363	0.0211004		-0.720439	-0.147324
-996.148	-0.203742	-0.114402		-0.88205	0.020806		-1.41505	-0.147633
-995.984	-0.367189	-0.114402		0.108176	0.0203469		-1.0703	-0.147923
-995.82	-0.314225	-0.114261		-0.0421631	0.0198737		-1.50831	-0.148449
-995.656	1.44988	-0.114182		-0.664596	0.0195946		-1.76345	-0.148636
-995.492	1.31926	-0.114315		-0.83921	0.0192137		-2.01857	-0.148449
-995.328	2.27131	-0.114448		-0.641715	0.0189198		-1.86737	-0.148227
-995.164	1.8327	-0.114745		-0.752854	0.0186476		-1.46333	-0.148111
-995	2.9897	-0.115179		-1.18959	0.0185008		-1.44133	-0.147633
-994.836	4.21927	-0.11548		-0.817711	0.0181723		-1.06017	-0.147438
-994.672	4.21701	-0.115826		-0.857519	0.0178648		-2.27566	-0.147057
-994.508	4.10991	-0.116067		-0.620692	0.0176281		-1.92991	-0.146699
-994.344	2.73109	-0.116289		-1.4949	0.0173512		-2.00572	-0.146438
-994.18	0.768485	-0.116599		0.189312	0.0175689		-2.85528	-0.146233
-994.016	0.00166089	-0.116832		0.21768	0.017373		-2.4645	-0.146092
-993.852	0.0900896	-0.116959		-0.87351	0.0174203		-2.23106	-0.145844
-993.688	-0.284328	-0.116832		-0.746552	0.017468		-2.862	-0.145541
-993.524	-0.339495	-0.116911		-0.922962	0.0174203		-1.84879	-0.145254
-993.36	-0.21881	-0.117156		-0.940841	0.0171167		-1.69156	-0.144766
-993.196	-1.12116	-0.117469		-0.993121	0.0168246		-1.43575	-0.144319
-993.032	-0.139416	-0.117641		-0.714368	0.0165001		-1.58215	-0.144175
-992.868	0.419788	-0.117862		-0.0841886	0.0163492		-1.11412	-0.144175
-992.704	0.888048	-0.117827		-0.27898	0.0161533		-0.848255	-0.14444
-992.54	1.02175	-0.117573		-0.0425194	0.0158745		-1.5155	-0.14509
-992.376	-0.112707	-0.117156		0.117716	0.0155113		-1.32113	-0.144838
-992.212	-0.561799	-0.116911		-0.884098	0.0155113		-0.624521	-0.144319
-992.048	-0.309859	-0.116677		0.468319	0.0155489		-1.20109	-0.143817
-991.884	0.185271	-0.116347		-0.555005	0.0154314		-1.71855	-0.143619
-991.72	-0.6853	-0.116109		0.384269	0.0152446		-1.63414	-0.143081
-991.556	-0.0654492	-0.11585		0.819448	0.0147472		-2.62027	-0.142751
-991.392	-0.945347	-0.115572		1.27813	0.0144693		-1.80098	-0.142705
-991.228	-0.472504	-0.115572		0.577995	0.0142816		-1.94134	-0.142751
-991.064	-0.312004	-0.115252		0.0405202	0.0139764		-1.55918	-0.143038
-990.9	-0.647491	-0.114927		1.2835	0.0136634		-0.920838	-0.143328
-990.736	-0.956143	-0.114649		0.666371	0.0133884		-2.12559	-0.143391
-990.572	-1.00907	-0.114432		0.0030332	0.0136465		-2.73455	-0.142993
-990.408	-0.344054	-0.114138		-0.960744	0.0134826		-1.90221	-0.142593
-990.244	-0.493585	-0.113848		-0.273633	0.0131179		-1.60926	-0.14219
-990.08	-0.62583	-0.11344		-0.72549	0.0128906		-0.918549	-0.141845
-989.916	-0.994046	-0.113111		-0.802369	0.0125862		-1.86505	-0.141617
-989.752	0.593274	-0.11274		-0.276583	0.0122365		-2.10334	-0.141287
-989.588	0.834437	-0.112619		-0.853395	0.0124106		-1.56644	-0.140837
-989.424	-0.0427704	-0.112329		-0.80312	0.0128088		-3.00612	-0.140388
-989.26	0.157878	-0.112273		-0.520672	0.0127378		-2.32654	-0.139736
-989.096	-0.124886	-0.112241		-1.30453	0.0127887		-1.36954	-0.139377
-988.932	0.74806	-0.112329		-1.23893	0.0122831		-1.48564	-0.139041
-988.768	0.527066	-0.112526		-0.785893	0.012099		-1.47807	-0.138665
-988.604	0.248533	-0.112684		1.24827	0.0122365		-1.29425	-0.138324
-988.44	0.316084	-0.113062		1.26801	0.0127378		-1.951	-0.137849
-988.276	0.212547	-0.113385		0.866506	0.0129339		-1.88528	-0.137849
-988.112	0.172931	-0.11327		-0.968817	0.0131989		-2.72564	-0.138421
-987.948	-0.275647	-0.112974		-0.657652	0.0131179		-2.85056	-0.138665
-987.784	-0.157708	-0.112649		0.10578	0.0133668		-0.36199	-0.139041
-987.62	0.782065	-0.112299		1.37883	0.0137123		-0.639271	-0.139085
-987.456	-0.0290474	-0.112182		1.49944	0.0139101		-0.893909	-0.139377
-987.292	-0.605156	-0.111881		1.6189	0.0140321		-0.76803	-0.139736
-987.128	-0.566698	-0.111656		0.394996	0.0138111		-2.29083	-0.140388
-986.964	0.0268965	-0.111457		1.15456	0.0135288		-2.55703	-0.140837
-986.8	1.63608	-0.111379		-0.137612	0.0131989		-2.81009	-0.141013
-986.636	1.40978	-0.111457		-0.252868	0.0129339		-2.61403	-0.141137
-986.472	0.958367	-0.111589		-0.137895	0.0127378		-2.34631	-0.14106
-986.308	0.94412	-0.111644		-0.109029	0.0122365		-1.88405	-0.140648
-986.144	0.0384656	-0.111656		0.39893	0.0119262		-2.51942	-0.139938
-985.98	-0.118309	-0.111881		0.746073	0.0114199		-1.73482	-0.139763
-985.816	0.080712	-0.112182		2.67621	0.0112114		-2.95846	-0.140388
-985.652	0.35599	-0.112215		2.89996	0.0109458		-2.42067	-0.140538
-985.488	0.379071	-0.112272		2.53701	0.0106383		-1.9411	-0.139755
-985.324	-0.391344	-0.11245		1.43108	0.010416		-2.03681	-0.139763
-985.16	-0.742542	-0.112684		0.643222	0.0101207		-1.80998	-0.139755
-984.996	-0.757792	-0.113062		-0.0994139	0.0098915		-2.65848	-0.139471
-984.832	-0.544937	-0.113385		0.00552726	0.00955058		-2.68463	-0.139085
-984.668	-0.491589	-0.113566		-0.967647	0.00931954		-3.02185	-0.138711
-984.504	-0.229939	-0.113644		-0.14932	0.00894668		-2.88302	-0.13839
-984.34	-0.316222	-0.11344		-0.417036	0.00863941		-1.87045	-0.138655
-984.176	-0.593172	-0.113848		0.351422	0.00848984		-2.8967	-0.138711
-984.012	-0.957924	-0.114138		-0.0793284	0.0081272		-3.0282	-0.138711
-983.848	-0.630217	-0.114432		-0.10039	0.00785907		-2.56511	-0.138477
-983.684	-0.516384	-0.114182		-0.0288245	0.00750839		-2.61972	-0.138055
-983.52	2.57585	-0.113873		-0.385515	0.00700745		-2.3296	-0.137761
-983.356	6.03153	-0.113486		-0.0562813	0.00649048		-1.76677	-0.137585
-983.192	3.94925	-0.1134		0.56955	0.00611245		-0.298894	-0.13735
-983.028	2.12323	-0.113385		0.0152597	0.00570796		-1.81423	-0.137142
-982.864	1.31735	-0.11327		0.000570056	0.00570796		-1.95702	-0.136858
-982.7	0.482735	-0.112974		0.363021	0.00550046		-1.62142	-0.136574
-982.536	0.158121	-0.112854		0.363064	0.00535777		-1.65121	-0.136175
-982.372	-0.287718	-0.113228		0.10782	0.00507408		-0.646582	-0.135863
-982.208	-0.436962	-0.113486		-0.619806	0.00499427		0.248326	-0.13558
-982.044	-0.7076	-0.113873		-0.8342	0.00474644		-0.204424	-0.135223
-981.88	0.304869	-0.114182		-0.817841	0.00455786		-1.02712	-0.134805
-981.716	0.124092	-0.114432		0.595258	0.00467391		-0.679936	-0.134445
-981.552	-0.954118	-0.114696		0.307519	0.00489521		-1.20051	-0.133936
-981.388	0.733145	-0.115078		-0.385327	0.0050332		-1.27491	-0.13368
-981.224	-0.196709	-0.115367		-0.0598296	0.00527018		-0.768017	-0.133265
-981.06	-1.02346	-0.115761		-0.486574	0.00544444		-1.8231	-0.132936
-980.896	-1.38167	-0.115572		0.750549	0.00555259		-2.55321	-0.13263
-980.732	-0.44074	-0.115201		0.161826	0.00589781		-2.31667	-0.132175
-980.568	-1.17455	-0.115191		-0.0328628	0.0059627		-0.952698	-0.131892
-980.404	-1.42156	-0.11548		-0.638951	0.00557602		-2.40207	-0.131427
-980.24	-0.730073	-0.115761		0.210194	0.00547075		-3.16564	-0.131102
-980.076	-0.114389	-0.115428		-0.466891	0.00530435		-2.07253	-0.130873
-979.912	-0.476581	-0.115179		-1.36884	0.00504433		-1.27986	-0.130457
-979.748	0.763253	-0.114745		-0.956736	0.00490256		-0.903698	-0.130312
-979.584	0.938252	-0.114883		-0.976076	0.00478611		-1.45626	-0.129908
-979.42	0.737769	-0.114935		-0.43806	0.00493072		-1.62883	-0.129569
-979.256	-0.798068	-0.115277		-0.428869	0.00499427		-3.11781	-0.129704
-979.092	0.0501516	-0.115721		-0.153934	0.00490256		-2.59191	-0.130317
-978.928	0.233237	-0.115883		0.315309	0.00470517		-2.15022	-0.130783
-978.764	-0.087986	-0.115883		1.49866	0.00454324		-2.06113	-0.130977
-978.6	0.585746	-0.115666		0.549296	0.00423872		-1.28296	-0.131259
-978.436	0.226873	-0.115239		1.12082	0.0039599		-1.77652	-0.131573
-978.272	0.12144	-0.114927		2.74806	0.00345173		-1.79711	-0.131934
-978.108	-0.69248	-0.115252		1.72979	0.00333994		-1.70196	-0.132213
-977.944	-1.20839	-0.115367		1.05126	0.00310238		-1.47922	-0.132649
-977.78	-0.153952	-0.115696		1.60991	0.00286998		-2.49862	-0.13263
-977.616	-0.183171	-0.115903		0.683672	0.00258449		-2.01716	-0.132175
-977.452	-0.44874	-0.116174		-0.0558206	0.00223475		-1.73306	-0.13242
-977.288	1.42611	-0.116464		0.213306	0.00204828		-2.03702	-0.132649
-977.124	0.256134	-0.116717		-0.0146434	0.00171204		-2.04518	-0.132867
-976.96	1.2315	-0.116941		0.602838	0.00143803		-2.83928	-0.133152
-976.796	1.60839	-0.117199		1.30952	0.00121117		-2.67447	-0.133485
-976.632	1.85804	-0.117587		0.598533	0.000961033		-3.12244	-0.133642
-976.468	0.472872	-0.117842		0.54501	0.000716971		-2.7342	-0.133737
-976.304	0.708872	-0.118073		0.993023	0.000300648		-2.07242	-0.133936
-976.14	0.230457	-0.118317		0.521177	-5.57671e-05		-1.36083	-0.134002
-975.976	-0.233212	-0.118569		1.24631	-0.000380451		-1.99951	-0.134369
-975.812	-0.355575	-0.118805		2.07251	-0.000680814		-1.04603	-0.134201
-975.648	-0.240865	-0.119026		1.50122	-0.00082588		-2.21432	-0.134497
-975.484	1.91257	-0.119197		0.45815	-0.000947235		-0.905952	-0.134924
-975.32	4.909	-0.119363		-0.336792	-0.00117321		-1.27551	-0.135365
-975.156	2.68459	-0.119623		-0.117352	-0.00140297		-1.56992	-0.135719
-974.992	1.94661	-0.119696		-0.154978	-0.00170621		-2.08166	-0.13588
-974.828	1.96871	-0.119523		0.201175	-0.00193249		-2.1142	-0.136121
-974.664	1.04291	-0.119375		0.59731	-0.0024411		-2.86912	-0.136531
-974.5	0.345519	-0.119163		0.106665	-0.00275691		-2.75007	-0.13675
-974.336	0.0721719	-0.118846		-0.255564	-0.00290699		-1.63411	-0.137119
-974.172	0.44172	-0.118582		0.582356	-0.00317048		-2.07807	-0.137396
-974.008	-0.354708	-0.118327		0.260062	-0.00332639		-1.50647	-0.13773
-973.844	-1.45538	-0.11808		-0.135044	-0.00361068		-0.242266	-0.138016
-973.68	-0.976038	-0.118121		0.430683	-0.00384521		-0.223752	-0.138484
-973.516	-1.12583	-0.118317		-0.0101062	-0.00407007		-1.80448	-0.138711
-973.352	-0.834889	-0.118569		-0.180839	-0.00430815		-1.65045	-0.139085
-973.188	-0.512845	-0.118805		-0.32192	-0.00430815		-1.71137	-0.139471
-973.024	-0.0309827	-0.119124		-0.115298	-0.00407007		-2.03204	-0.139747
-972.86	-0.646613	-0.119363		-0.174984	-0.00384521		-1.53492	-0.140407
-972.696	-0.27317	-0.119623		0.383204	-0.00380234		-1.44644	-0.140837
-972.532	1.20996	-0.119634		0.551903	-0.00399706		-2.24543	-0.141287
-972.368	0.122289	-0.119739		0.379888	-0.00421458		-2.04532	-0.141617
-972.204	-0.682191	-0.119787		1.07885	-0.00452852		-1.38998	-0.141845
-972.04	-0.33126	-0.119787		0.4066	-0.00475593		-2.42552	-0.142182
-971.876	-0.165788	-0.119891		0.189963	-0.00517507		-1.33626	-0.142489
-971.712	-0.560609	-0.120173		-0.156995	-0.00546702		-1.9548	-0.142929
-971.548	0.60261	-0.120437		-0.014744	-0.0056074		-1.58897	-0.143328
-971.384	0.463668	-0.120673		-0.0959801	-0.00603081		-1.6049	-0.143649
-971.22	0.703974	-0.120954		-0.0392109	-0.00647037		-2.20992	-0.144083
-971.056	1.18587	-0.121106		0.642525	-0.00675101		-2.0651	-0.144158
-970.892	-0.598988	-0.121298		0.340748	-0.00700836		-2.44543	-0.144319
-970.728	-0.526033	-0.121416		0.0538727	-0.00732346		-2.40211	-0.144766
-970.564	-0.358773	-0.121647		0.0389683	-0.00757731		-1.50883	-0.145254
-970.4	-1.08457	-0.121992		-0.206953	-0.00775755		-2.21241	-0.145635
-970.236	-0.728491	-0.121952		0.885042	-0.00807547		-2.26605	-0.146092
-970.072	0.19287	-0.121635		1.72111	-0.00860361		-1.91313	-0.146233
-969.908	0.162851	-0.121455		3.40746	-0.00888519		-2.24294	-0.145844
-969.744	-1.01825	-0.12171		1.81975	-0.00920256		-1.33936	-0.145393
-969.58	-1.43295	-0.122024		1.0124	-0.00954395		-1.02515	-0.14509
-969.416	-1.518	-0.122209		0.518915	-0.00991746		-1.1015	-0.144672
-969.252	-1.28385	-0.122445		-0.0233294	-0.010127		-0.802059	-0.144252
-969.088	-0.284963	-0.122445		-0.455154	-0.0104364		-1.97334	-0.143817
-968.924	-0.304735	-0.122412		-0.22653	-0.0101997		-1.86527	-0.143465
-968.76	-0.996287	-0.122581		0.259616	-0.0101099		-1.55688	-0.143038
-968.596	-0.575131	-0.122821		0.521493	-0.0102334		-1.82254	-0.142676
-968.432	0.252297	-0.123027		0.437872	-0.0105612		-1.97403	-0.142216
-968.268	0.358749	-0.123141		1.1498	-0.0108946		-1.87768	-0.142182
-968.104	0.270212	-0.123444		0.552429	-0.0112065		-1.2675	-0.14219
-967.94	-0.111868	-0.123851		0.38532	-0.0115744		0.302362	-0.142446
-967.776	-0.926779	-0.123993		0.292984	-0.0118815		0.202974	-0.142929
-967.612	-0.991668	-0.124244		-0.00900497	-0.0122473		0.265729	-0.143067
-967.448	-0.436317	-0.124575		-0.144024	-0.0125516		-0.910731	-0.142793
-967.284	0.777959	-0.124835		0.171656	-0.0128858		-1.03753	-0.142439
-967.12	1.52193	-0.125066		-0.380438	-0.013204		-1.32827	-0.142676
-966.956	0.522313	-0.125374		-0.47578	-0.0135701		-2.27681	-0.143038
-966.792	1.45093	-0.125428		-0.505721	-0.0139359		-1.07666	-0.143465
-966.628	0.446862	-0.125484		0.211922	-0.0141854		-0.525294	-0.143598
-966.464	-0.67342	-0.125681		0.367776	-0.0145015		-1.25008	-0.14314
-966.3	-1.64083	-0.125814		0.336538	-0.0146638		0.133419	-0.142793
-966.136	-1.35626	-0.125562		0.625435	-0.0148925		-0.3992	-0.142359
-965.972	-2.01522	-0.125316		-0.669758	-0.0152994		0.354582	-0.142287
-965.808	-0.840808	-0.125051		-0.185904	-0.0156897		-0.0939688	-0.142439
-965.644	-0.266406	-0.124824		0.0477496	-0.0160872		-0.243343	-0.142868
-965.48	-0.822911	-0.124563		0.515038	-0.0164044		-0.740241	-0.143258
-965.316	0.316223	-0.124228		0.910935	-0.0166118		-1.29335	-0.143713
-965.152	-0.474741	-0.124154		-0.135972	-0.0168881		-0.772374	-0.144167
-964.988	-1.10856	-0.124498		0.199971	-0.0170584		-1.82637	-0.144401
-964.824	-0.895064	-0.124782		0.827376	-0.0174543		-2.01108	-0.145018
-964.66	-0.915074	-0.124984		0.70515	-0.0176679		-1.39697	-0.145411
-964.496	-0.110841	-0.125196		0.935168	-0.0179777		-0.185412	-0.145844
-964.332	-0.0962906	-0.125272		0.222104	-0.0181846		-1.26356	-0.146233
-964.168	0.100392	-0.125079		0.68994	-0.0178654		-2.38611	-0.146656
-964.004	-0.419302	-0.125415		0.580587	-0.0175268		-0.978443	-0.146233
-963.84	0.0747821	-0.125537		0.516255	-0.0175035		-1.2214	-0.145844
-963.676	0.116982	-0.125603		-0.338151	-0.0178181		-1.66955	-0.145411
-963.512	0.0463621	-0.125814		0.72956	-0.0181657		-2.3837	-0.145018
-963.348	-0.43277	-0.125939		1.02467	-0.0183328		-2.06084	-0.144401
-963.184	-0.382594	-0.126256		0.119796	-0.0185361		-2.21789	-0.144672
-963.02	-1.5201	-0.126346		-0.394594	-0.0189818		-3.05986	-0.145215
-962.856	0.841135	-0.126689		-0.737611	-0.0192684		-2.91649	-0.144925
-962.692	0.679151	-0.126895		-0.5473	-0.0195361		-2.00577	-0.144371
-962.528	1.11539	-0.127051		0.0461108	-0.0198957		-2.43273	-0.144134
-962.364	0.214262	-0.127415		0.507895	-0.0202998		-2.66247	-0.143619
-962.2	0.688754	-0.127635		-0.339153	-0.0205187		-2.81095	-0.143198
-962.036	-0.252406	-0.127883		0.143221	-0.0202721		-2.27375	-0.142842
-961.872	-0.761419	-0.1281		0.672413	-0.0201818		-2.27787	-0.143217
-961.708	-1.21362	-0.128404		-0.148045	-0.0204787		-2.01606	-0.143649
-961.544	-1.25618	-0.128535		1.6922	-0.0207678		-2.50262	-0.144158
-961.38	-1.02436	-0.128278		1.02936	-0.0210965		-1.10273	-0.144392
-961.216	-1.66676	-0.128059		1.7016	-0.0214173		-1.72067	-0.144966
-961.052	-0.618319	-0.127792		1.58513	-0.0217396		-1.45563	-0.145393
-960.888	-0.951343	-0.12756		1.58268	-0.0220396		-1.61782	-0.145816
-960.724	-0.838423	-0.127479		0.820577	-0.0223132		-1.7117	-0.146203
-960.56	-1.39117	-0.127707		0.760115	-0.0227044		-2.92372	-0.146649
-960.396	-0.719196	-0.127972		0.498732	-0.0229963		-2.31516	-0.146951
-960.232	0.673691	-0.12826		0.40718	-0.0231594		-0.333493	-0.14737
-960.068	0.13952	-0.127972		1.39901	-0.02337		-0.208956	-0.147716
-959.904	0.0216029	-0.127707		0.651415	-0.0233374		0.743144	-0.148172
-959.74	-0.736904	-0.127479		0.567604	-0.0235092		0.622151	-0.148656
-959.576	-0.347449	-0.127266		1.248	-0.0240397		0.83293	-0.149009
-959.412	-0.424682	-0.12756		1.31447	-0.0244132		0.389936	-0.149348
-959.248	1.50113	-0.127792		0.518145	-0.0245343		-0.572623	-0.149818
-959.084	1.0167	-0.128059		-0.323666	-0.024877		-0.69159	-0.150167
-958.92	0.51467	-0.128059		-0.827988	-0.0250568		-1.04637	-0.15035
-958.756	-0.503004	-0.127792		-0.876001	-0.0253572		-1.6531	-0.150249
-958.592	-0.66741	-0.12756		-1.08856	-0.0257788		-0.277854	-0.150371
-958.428	-0.440586	-0.127229		-1.20372	-0.026086		-0.498335	-0.150571
-958.264	-0.015196	-0.126985		-1.67283	-0.0262403		-2.08261	-0.151015
-958.1	-0.674468	-0.126845		-1.33566	-0.0264569		-0.809824	-0.151362
-957.936	0.0148231	-0.126778		-0.983996	-0.0266789		-1.04426	-0.151711
-957.772	0.58481	-0.12693		-0.771645	-0.0268659		-0.675704	-0.151848
-957.608	0.720373	-0.127065		-0.682165	-0.0272566		-0.230568	-0.151691
-957.444	0.140005	-0.127454		-0.980693	-0.0270683		-0.225259	-0.151322
-957.28	0.56868	-0.127604		-1.12631	-0.0272566		-0.148594	-0.150901
-957.116	0.432101	-0.12783		-0.504085	-0.027467		0.674643	-0.150553
-956.952	0.964585	-0.128082		0.00342058	-0.0278029		0.439012	-0.15035
-956.788	0.679909	-0.128291		-0.276201	-0.0280925		0.513031	-0.150036
-956.624	-0.392958	-0.128556		0.231445	-0.0283426		1.03074	-0.149637
-956.46	-1.09174	-0.12889		-0.750823	-0.0286434		0.568266	-0.149216
-956.296	-0.9515	-0.129108		-0.265424	-0.0288246		0.461026	-0.148863
-956.132	-0.483024	-0.12924		-0.427572	-0.0291354		0.251325	-0.148388
-955.968	1.1518	-0.129145		-0.487327	-0.029385		-1.00045	-0.148153
-955.804	0.239004	-0.129019		-0.702152	-0.0298204		-0.41753	-0.147726
-955.64	1.06676	-0.128718		-0.22296	-0.030103		-0.0570939	-0.147726
-955.476	2.41892	-0.128424		0.29376	-0.0302852		1.51858	-0.148227
-955.312	1.43313	-0.128181		-0.111255	-0.0303988		0.0875858	-0.148449
-955.148	0.575352	-0.127929		1.11365	-0.0305877		-0.133119	-0.148004
-954.984	1.32404	-0.127965		0.585153	-0.03081		-0.948759	-0.147602
-954.82	1.21259	-0.128009		-0.0586939	-0.0312399		-0.440897	-0.147602
-954.656	0.249257	-0.12826		-0.250261	-0.0315672		0.724475	-0.147249
-954.492	0.00972163	-0.128429		-0.281127	-0.0317638		0.100588	-0.146855
-954.328	0.0967636	-0.128629		-0.773979	-0.0321085		1.04089	-0.146937
-954.164	-0.365785	-0.128924		-0.748734	-0.0323279		2.01085	-0.14736
-954	-0.55673	-0.129116		-0.111119	-0.0324513		0.45543	-0.147679
-953.836	-0.404915	-0.129145		0.0533226	-0.0326356		0.621807	-0.148153
-953.672	0.115345	-0.129056		-0.40458	-0.0324589		0.187935	-0.148636
-953.508	0.108633	-0.129173		0.249221	-0.0326356		-0.0845929	-0.148988
-953.344	0.140193	-0.1294		0.201908	-0.0328546		0.455699	-0.149306
-953.18	-0.0904371	-0.129791		-0.946329	-0.0331893		0.52764	-0.14977
-953.016	-1.31425	-0.13013		-0.552681	-0.033507		0.321465	-0.149834
-952.852	-0.840084	-0.130592		-0.505914	-0.0339057		0.234545	-0.14939
-952.688	-0.160557	-0.130799		-0.475134	-0.0342601		0.30812	-0.14911
-952.524	0.611425	-0.131116		-0.112005	-0.0347931		0.0667238	-0.149233
-952.36	0.346559	-0.131375		-0.396397	-0.0351691		0.38916	-0.149143
-952.196	0.0642549	-0.131594		-0.909878	-0.0353056		0.914988	-0.14911
-952.032	0.190192	-0.131832		-1.50448	-0.0356197		-0.312353	-0.14939
-951.868	0.271406	-0.132155		-1.464	-0.0360289		-0.350104	-0.149834
-951.704	-0.125626	-0.132499		-2.02088	-0.0362626		2.87488	-0.150249
-951.54	-0.208083	-0.132727		-1.26269	-0.0366783		2.06352	-0.150503
-951.376	-0.633339	-0.132622		-1.43352	-0.0369603		-0.0932404	-0.150793
-951.212	-0.241751	-0.132854		-0.915814	-0.0372739		-0.284552	-0.151254
-951.048	-1.01367	-0.133094		-1.0777	-0.0376451		-0.960813	-0.151485
-950.884	-1.85488	-0.133225		-1.05039	-0.0378997		-0.924127	-0.151811
-950.72	-0.955548	-0.133534		-0.96031	-0.0382419		0.0838748	-0.15201
-950.556	-0.899709	-0.133843		-0.878901	-0.0384769		-0.620901	-0.152337
-950.392	-0.610818	-0.133754		-0.483701	-0.0388627		-1.18196	-0.152481
-950.228	-1.11155	-0.133754		-0.585922	-0.0393313		-0.986286	-0.152753
-950.064	-0.99996	-0.13389		-0.413731	-0.0395781		-0.684656	-0.152723
-949.9	-0.868247	-0.133789		-0.372143	-0.0396879		-0.315828	-0.152591
-949.736	-1.09738	-0.13352		-0.279972	-0.0400127		-0.631156	-0.152933
-949.572	-1.51979	-0.133232		-0.947745	-0.040192		-0.999729	-0.153109
-949.408	-1.16106	-0.133566		-1.13069	-0.0404322		-0.0665546	-0.1534
-949.244	-1.70102	-0.13389		-0.905591	-0.0407397		-0.59541	-0.153764
-949.08	-1.57352	-0.134124		0.235656	-0.0409863		-0.050133	-0.15425
-948.916	-1.25724	-0.134363		-0.836143	-0.041245		0.12107	-0.154657
-948.752	-1.37034	-0.134516		-1.07958	-0.0415453		-0.908696	-0.154936
-948.588	-0.352627	-0.134815		-1.44905	-0.0419188		-1.57413	-0.1554
-948.424	0.150895	-0.135083		-0.870869	-0.0423258		-1.22435	-0.155897
-948.26	-0.614021	-0.135299		-1.46225	-0.0425629		0.691488	-0.156503
-948.096	-1.12755	-0.135376		-0.465893	-0.0427998		1.43364	-0.156817
-947.932	-1.54196	-0.135353		-0.812629	-0.0432049		0.656336	-0.157104
-947.768	-1.55604	-0.135609		-0.663328	-0.0435155		-0.639393	-0.157383
-947.604	-1.0478	-0.135391		0.534259	-0.0437021		-0.747803	-0.15764
-947.44	-1.00752	-0.135258		0.591671	-0.0440023		-0.918803	-0.157822
-947.276	0.240109	-0.135011		-0.147429	-0.0441858		-0.459022	-0.158197
-947.112	-0.341439	-0.134666		-0.0880246	-0.0443714		-1.29588	-0.158615
-946.948	0.748574	-0.134598		0.297523	-0.0446834		-1.5852	-0.158871
-946.784	0.880322	-0.134534		-0.265018	-0.0448741		-0.90975	-0.159289
-946.62	-0.522246	-0.134431		-0.343846	-0.0453248		-1.7491	-0.159513
-946.456	-0.441149	-0.134182		0.35009	-0.0454599		-0.441883	-0.159892
-946.292	-0.441301	-0.134182		-0.440575	-0.0457705		-2.00736	-0.160258
-946.128	-0.895217	-0.134156		-1.56059	-0.0459399		-2.29069	-0.160581
-945.964	0.144341	-0.134279		-0.345463	-0.0462085		-1.12381	-0.161382
-945.8	2.81494	-0.134242		-0.179197	-0.0464482		-0.580897	-0.161709
-945.636	1.82707	-0.134347		0.136022	-0.0467301		0.157229	-0.161984
-945.472	3.27209	-0.134468		0.718018	-0.0471327		-0.249938	-0.162443
-945.308	1.71833	-0.134598		0.657371	-0.0475913		-0.083825	-0.16209
-945.144	2.50292	-0.134901		0.893339	-0.0477495		-1.29578	-0.161876
-944.98	1.26198	-0.135153		1.69867	-0.048035		-1.17336	-0.161529
-944.816	-0.287595	-0.135353		0.945201	-0.048193		-1.7123	-0.160845
-944.652	-0.641718	-0.135325		1.57332	-0.0484203		-2.44936	-0.160457
-944.488	-1.21033	-0.135299		1.43229	-0.0487664		-1.41067	-0.160527
-944.324	0.120529	-0.135291		1.35414	-0.0490474		-1.42917	-0.160845
-944.16	0.621027	-0.135132		0.000686621	-0.0488035		-2.25356	-0.160845
-943.996	0.161626	-0.135314		-0.0622066	-0.0484624		-0.998326	-0.160457
-943.832	0.496024	-0.135529		-1.15112	-0.0482149		-1.59025	-0.16012
-943.668	-1.50472	-0.13574		-1.24749	-0.0480394		-1.40643	-0.160212
-943.504	-0.200056	-0.135892		-0.991453	-0.0479097		-1.97315	-0.160258
-943.34	-1.3779	-0.135567		-0.987888	-0.0480295		-1.69342	-0.160511
-943.176	-1.28933	-0.135331		-0.908009	-0.0481821		-2.05165	-0.16115
-943.012	-0.986165	-0.135275		-0.537512	-0.048382		-1.04699	-0.161422
-942.848	-1.28486	-0.135059		-0.479183	-0.0487225		-1.50235	-0.161803
-942.684	-1.12804	-0.134901		-1.19233	-0.0491033		-0.892019	-0.161994
-942.52	-1.06609	-0.134768		-1.52847	-0.049416		-1.68598	-0.162488
-942.356	-1.29494	-0.134868		-1.80897	-0.0496734		-2.3212	-0.162736
-942.192	-0.934708	-0.135044		-1.1073	-0.0500007		-2.21006	-0.163174
-942.028	-1.67288	-0.135011		-1.52017	-0.0501531		-1.53136	-0.163356
-941.864	-1.4731	-0.134666		-1.31071	-0.0505412		-1.23118	-0.163988
-941.7	-0.958125	-0.134494		-0.815978	-0.0509247		-0.892793	-0.164272
-941.536	-1.36829	-0.134347		-0.83645	-0.0513843		-1.13821	-0.16465
-941.372	-0.447277	-0.13445		-1.02328	-0.0517909		-0.984957	-0.164879
-941.208	-0.555863	-0.134553		-0.218698	-0.0521457		-1.11248	-0.165308
-941.044	-0.421976	-0.134868		0.671327	-0.0525016		0.126086	-0.165486
-940.88	-0.0649482	-0.135132		1.25606	-0.0527897		-0.415192	-0.165909
-940.716	-0.513206	-0.135337		1.41169	-0.0525522		-0.642406	-0.166186
-940.552	-0.889203	-0.135567		0.564086	-0.0524576		-0.208783	-0.166592
-940.388	-0.416773	-0.135442		1.02469	-0.0527312		-1.99524	-0.166889
-940.224	-1.80675	-0.135609		-0.154917	-0.0529248		-0.917789	-0.16717
-940.06	-2.09121	-0.135802		-0.199878	-0.0533331		-0.287088	-0.167419
-939.896	-1.50532	-0.136081		-0.542768	-0.0535743		-1.78245	-0.167717
-939.732	-1.19914	-0.135931		-0.310913	-0.0539809		-1.34971	-0.167818
-939.568	-0.734808	-0.135675		1.29588	-0.0541997		-2.00874	-0.167596
-939.404	-1.11248	-0.135802		1.13235	-0.0546066		-2.77013	-0.167628
-939.24	-1.23107	-0.136047		1.24475	-0.0542824		-1.64659	-0.167926
-939.076	-0.926814	-0.136408		1.55857	-0.0547285		-1.63627	-0.168218
-938.912	0.0565608	-0.136797		1.31764	-0.0550512		-1.9498	-0.16852
-938.748	-0.685379	-0.136813		1.17291	-0.0553089		-2.19495	-0.169002
-938.584	-0.646011	-0.136813		1.57705	-0.0554673		-1.60396	-0.169253
-938.42	-1.00882	-0.136579		3.21108	-0.0556417		-1.44655	-0.169638
-938.256	-1.53918	-0.136824		1.83974	-0.0558278		-0.386578	-0.16987
-938.092	-1.7504	-0.136832		0.565212	-0.0563973		-0.132987	-0.169475
-937.928	-1.58851	-0.136853		-0.126574	-0.0566835		-0.57427	-0.169199
-937.764	-1.23931	-0.136853		-0.616057	-0.0569201		-0.588663	-0.16883
-937.6	-0.230548	-0.137014		-0.256695	-0.0570173		-0.486052	-0.168551
-937.436	0.200832	-0.137275		0.90878	-0.0571882		-0.47856	-0.168887
-937.272	-0.333476	-0.137454		1.13982	-0.0573973		1.04819	-0.169041
-937.108	-0.0532239	-0.137521		1.03318	-0.05756		0.101349	-0.168958
-936.944	-0.523175	-0.137688		-0.790954	-0.0579309		-0.972424	-0.168513
-936.78	0.255665	-0.137863		0.0885071	-0.0582434		0.363118	-0.168185
-936.616	-0.444631	-0.137963		0.278875	-0.0586429		-1.4216	-0.167903
-936.452	-0.220594	-0.138261		-0.0868073	-0.0589837		-1.34739	-0.167596
-936.288	-0.0881166	-0.138104		-0.726156	-0.0588121		-2.02436	-0.167359
-936.124	-1.09385	-0.138315		0.762972	-0.05849		-1.74016	-0.167038
-935.96	-0.181199	-0.138394		0.535291	-0.0586507		-2.49331	-0.166889
-935.796	0.812146	-0.138419		-0.0393075	-0.0589532		-1.67194	-0.167028
-935.632	0.0899518	-0.138447		-0.688207	-0.0585857		-1.32059	-0.167339
-935.468	1.60474	-0.138271		-0.0775647	-0.0581673		-1.76441	-0.16754
-935.304	0.599612	-0.137963		-0.669275	-0.0579294		-1.54264	-0.167429
-935.14	-0.000797845	-0.137732		-0.499357	-0.0575947		-2.13675	-0.167331
-934.976	-1.01424	-0.137798		-0.540667	-0.0579294		-1.92236	-0.167026
-934.812	-0.709426	-0.13756		-0.652925	-0.0581673		-1.58554	-0.167067
-934.648	-0.0985688	-0.137359		-1.26113	-0.0585857		-1.91912	-0.16717
-934.484	-0.292435	-0.137118		-0.635904	-0.0589532		-1.59203	-0.167288
-934.32	-0.542484	-0.136867		-0.143645	-0.0590807		-1.93229	-0.167464
-934.156	-1.39432	-0.136797		-0.192438	-0.0591067		-2.3651	-0.167808
-933.992	-1.24793	-0.136813		-0.00165517	-0.059349		-2.19445	-0.168035
-933.828	-1.72065	-0.136843		-0.0597625	-0.0595855		-1.13917	-0.168132
-933.664	-1.16263	-0.137026		1.77388	-0.0597386		-1.25977	-0.168371
-933.5	-1.72026	-0.137359		1.06565	-0.0599003		-0.857148	-0.168513
-933.336	-1.23992	-0.137537		-0.305708	-0.0602077		-0.649222	-0.16883
-933.172	-1.17961	-0.137732		-0.399864	-0.0605413		-0.962266	-0.169199
-933.008	-1.64193	-0.137963		-0.770059	-0.0608244		-0.999857	-0.169475
-932.844	-1.56539	-0.138315		-0.0417953	-0.0609992		0.407657	-0.169848
-932.68	-1.80371	-0.138638		0.220094	-0.0613829		-0.0358624	-0.169687
-932.516	-1.41398	-0.138926		0.90495	-0.0616212		-0.347893	-0.169657
-932.352	-0.683015	-0.139131		0.899792	-0.0618689		-1.23768	-0.169475
-932.188	-1.23858	-0.139278		-0.103464	-0.0620924		-1.43579	-0.169199
-932.024	-1.84937	-0.13949		-0.203543	-0.0624433		-1.52116	-0.16883
-931.86	-1.29769	-0.140028		-0.79653	-0.0625882		-1.1602	-0.168887
-931.696	-1.0967	-0.140228		-1.43763	-0.0630956		-1.42538	-0.169128
-931.532	-1.05061	-0.140595		-0.550253	-0.0633442		-0.312122	-0.169434
-931.368	-0.803086	-0.14088		0.0228307	-0.0636267		-0.855912	-0.169687
-931.204	1.20376	-0.141293		-0.237466	-0.0638631		0.298294	-0.169884
-931.04	1.28475	-0.141763		-0.505518	-0.0642134		-0.647689	-0.170146
-930.876	1.26522	-0.141954		-1.25666	-0.0645519		-0.961663	-0.170529
-930.712	1.12757	-0.142133		-0.409906	-0.0647009		-0.0194198	-0.170885
-930.548	-0.0800123	-0.142319		0.682657	-0.064911		-0.259697	-0.171206
-930.384	-0.408622	-0.142593		1.47411	-0.0649259		-1.37828	-0.171468
-930.22	-1.51584	-0.142777		2.66288	-0.0647328		-1.19503	-0.171825
-930.056	-1.67494	-0.142971		1.83468	-0.064911		-0.930063	-0.172189
-929.892	-1.63483	-0.143189		1.87061	-0.0651315		-0.410502	-0.172473
-929.728	-1.35784	-0.14351		0.783376	-0.0654459		-0.120002	-0.172473
-929.564	-1.00373	-0.143696		0.07928	-0.0658084		-0.197806	-0.172189
-929.4	-0.80049	-0.144051		-0.00316981	-0.0660883		0.169794	-0.171825
-929.236	-0.702024	-0.144387		0.343214	-0.0665097		-0.605545	-0.171468
-929.072	-0.681503	-0.144629		0.641639	-0.0667887		0.816403	-0.171716
-928.908	-0.416764	-0.144906		1.36652	-0.066977		0.795209	-0.171873
-928.744	-1.12347	-0.145171		0.317216	-0.0671136		0.520259	-0.172292
-928.58	-0.360162	-0.145507		0.0143163	-0.0674695		-0.766886	-0.172494
-928.416	-0.479917	-0.145647		-0.808263	-0.0677807		-1.84637	-0.172916
-928.252	-0.163404	-0.14593		-0.0681113	-0.06801		-0.460529	-0.173203
-928.088	-0.439417	-0.146155		0.0538704	-0.068282		-0.915989	-0.173453
-927.924	0.691177	-0.146359		0.706942	-0.0686476		-0.340885	-0.174041
-927.76	0.327379	-0.146558		0.401564	-0.0689622		-0.380029	-0.174498
-927.596	-0.362554	-0.14677		-0.680628	-0.0691318		-0.0505789	-0.174841
-927.432	-0.839247	-0.1467		-0.879079	-0.0693554		2.17269	-0.175401
-927.268	-0.641806	-0.146873		0.0281385	-0.0696672		1.37107	-0.175776
-927.104	-0.32	-0.146873		-0.662802	-0.0699445		0.81676	-0.176116
-926.94	0.192381	-0.146873		0.0513534	-0.0701871		1.34478	-0.176541
-926.776	0.0330259	-0.147196		-0.471543	-0.0703991		1.13109	-0.176756
-926.612	-0.138984	-0.14748		0.29465	-0.0706893		0.857309	-0.177104
-926.448	-0.4347	-0.147689		3.72674	-0.0707851		-0.168078	-0.177454
-926.284	-0.598451	-0.14788		4.65436	-0.0709615		0.405268	-0.177629
-926.12	-0.0685033	-0.148051		2.86776	-0.0712568		0.257952	-0.177917
-925.956	0.239253	-0.148358		2.12894	-0.0714261		1.41947	-0.178146
-925.792	-0.179075	-0.148561		1.61243	-0.0716779		0.559123	-0.178051
-925.628	0.507852	-0.148761		0.923236	-0.0720798		1.59244	-0.177832
-925.464	0.510337	-0.148989		0.779574	-0.0723516		3.33917	-0.177614
-925.3	0.326801	-0.148989		0.0030744	-0.0726762		2.68731	-0.177734
-925.136	0.112529	-0.148918		0.581035	-0.0730675		2.15158	-0.177859
-924.972	-0.191249	-0.148931		-0.348391	-0.0732778		0.629417	-0.178146
-924.808	-0.904704	-0.148918		-0.532507	-0.0735122		1.21144	-0.178306
-924.644	-0.19331	-0.149088		-0.772197	-0.0736934		0.709676	-0.178302
-924.48	-0.108545	-0.149287		0.315877	-0.0740427		0.441166	-0.178403
-924.316	-0.509256	-0.149513		-0.0608092	-0.0743157		1.85291	-0.178712
-924.152	-0.293046	-0.149688		0.193442	-0.0745475		3.39781	-0.178906
-923.988	-1.1995	-0.149949		-0.506166	-0.0747128		3.74635	-0.17897
-923.824	-1.29783	-0.150216		-0.144401	-0.0745738		3.20451	-0.179078
-923.66	-0.65194	-0.150567		-0.0441931	-0.0742594		1.95689	-0.178906
-923.496	-0.995202	-0.150744		0.216556	-0.0741788		4.0426	-0.178712
-923.332	-0.02894	-0.151003		-1.08844	-0.0744076		7.29523	-0.178774
-923.168	-0.147554	-0.151179		-0.610628	-0.0746729		6.81588	-0.178953
-923.004	-0.401789	-0.150979		-0.918422	-0.0749638		5.88922	-0.179114
-922.84	-0.646596	-0.150689		0.486214	-0.0752871		5.09074	-0.179499
-922.676	-1.2342	-0.150567		0.98029	-0.0755705		3.62369	-0.179907
-922.512	-1.23354	-0.150583		1.18758	-0.0757748		2.48785	-0.180202
-922.348	-0.806099	-0.150774		1.26326	-0.0758589		1.4702	-0.180779
-922.184	-0.947763	-0.150979		1.30936	-0.0758113		1.38818	-0.181007
-922.02	-0.523179	-0.151226		0.603901	-0.0755975		0.948576	-0.181193
-921.856	-1.02358	-0.151283		0.47435	-0.0753125		1.56727	-0.181827
-921.692	-0.363015	-0.151412		-0.345357	-0.0750415		1.47923	-0.182234
-921.528	-0.00303638	-0.151592		-1.03707	-0.0747128		0.543475	-0.182272
-921.364	-0.358721	-0.151656		0.24195	-0.0746386		0.229342	-0.181885
-921.2	-0.98634	-0.151818		-0.751312	-0.074497		3.19538	-0.181423
-921.036	-0.814366	-0.151999		-0.916551	-0.0741662		3.30434	-0.181039
-920.872	-0.273052	-0.152236		-0.0405938	-0.0737642		2.56403	-0.180838
-920.708	-1.16926	-0.15246		-1.7514	-0.0735122		2.08026	-0.180284
-920.544	-1.01729	-0.152626		-0.663875	-0.0732778		2.03771	-0.179907
-920.38	-0.807026	-0.152754		0.110453	-0.0730675		1.55373	-0.179499
-920.216	-1.06078	-0.153003		0.654743	-0.0727279		0.90163	-0.179768
-920.052	0.934078	-0.153171		1.88483	-0.0723686		1.211	-0.180111
-919.888	0.809462	-0.153268		1.53929	-0.0721256		1.40512	-0.18074
-919.724	0.172052	-0.153458		0.920238	-0.0717294		0.938559	-0.180755
-919.56	-0.225014	-0.15375		0.126697	-0.071431		0.624476	-0.180818
-919.396	-0.851568	-0.154062		-0.485141	-0.0712724		0.0183528	-0.181
-919.232	-0.479404	-0.154339		-0.568992	-0.0709743		-0.121771	-0.181154
-919.068	-0.053918	-0.154247		-0.509353	-0.0708048		0.787852	-0.181067
-918.904	-0.762979	-0.153962		-0.111939	-0.0706074		1.85688	-0.180955
-918.74	-0.523273	-0.154164		-0.0845022	-0.0703775		1.96524	-0.181029
-918.576	-0.559594	-0.154408		-0.624786	-0.0700793		1.61813	-0.181283
-918.412	-0.775728	-0.154633		-0.0406349	-0.0699034		1.02393	-0.181953
-918.248	-0.318064	-0.154799		-0.264977	-0.0694883		0.43426	-0.182361
-918.084	-0.258162	-0.154984		-0.647358	-0.0698213		0.520742	-0.182783
-917.92	-0.0675017	-0.155292		-0.686718	-0.069587		-0.194216	-0.183494
-917.756	1.22842	-0.155565		-0.370034	-0.0693944		1.88941	-0.183803
-917.592	1.01345	-0.155809		-0.705298	-0.0693695		1.47903	-0.184074
-917.428	-0.170252	-0.155996		-1.38223	-0.0696672		3.00882	-0.184299
-917.264	-0.0190769	-0.156198		-0.432455	-0.0699445		1.2344	-0.184638
-917.1	-0.789348	-0.156396		-0.798978	-0.0701871		0.923927	-0.185097
-916.936	-0.69588	-0.156534		-1.4322	-0.0703991		1.0786	-0.185391
-916.772	-0.243457	-0.156581		-0.724091	-0.0706542		0.281613	-0.185652
-916.608	-0.0341822	-0.15678		-1.05447	-0.0708258		-0.0522469	-0.186036
-916.444	-0.0474011	-0.156984		-0.771626	-0.0710555		-0.0514635	-0.186492
-916.28	-0.371354	-0.157193		-0.74484	-0.0712903		-0.164687	-0.186785
-916.116	-0.720622	-0.15746		0.179099	-0.0714911		0.267043	-0.186912
-915.952	-0.06706	-0.157571		-1.44201	-0.071778		-0.216623	-0.186668
-915.788	-0.742618	-0.157945		-0.211423	-0.0721853		0.337819	-0.186319
-915.624	0.397757	-0.158289		-0.0555446	-0.0724267		0.197994	-0.185793
-915.46	0.0443825	-0.158478		-0.441394	-0.0727851		-0.527574	-0.185775
-915.296	-0.182788	-0.158836		-0.87754	-0.0729595		-0.510685	-0.186092
-915.132	0.984278	-0.159121		-0.118815	-0.0731081		-0.632539	-0.186549
-914.968	0.257792	-0.159194		1.24618	-0.0730799		-0.44247	-0.186836
-914.804	-0.862776	-0.159265		0.514158	-0.0732778		0.0285286	-0.187018
-914.64	-1.05774	-0.159372		1.42266	-0.0735122		-1.1304	-0.187293
-914.476	-0.453475	-0.159575		0.252953	-0.0737124		-0.515886	-0.18774
-914.312	0.0587789	-0.159853		-0.357912	-0.0740835		-1.42555	-0.188087
-914.148	1.27053	-0.160021		-0.414779	-0.0743801		-0.249407	-0.188368
-913.984	1.68163	-0.160214		-0.680134	-0.0746386		0.812526	-0.188657
-913.82	0.77772	-0.160397		-0.441277	-0.0749178		0.680628	-0.188981
-913.656	0.534616	-0.160661		0.0682071	-0.075174		4.7902	-0.189387
-913.492	0.50292	-0.160988		-0.0798448	-0.075415		4.50437	-0.189799
-913.328	0.93358	-0.161182		-0.349994	-0.0756755		1.90954	-0.190131
-913.164	1.13488	-0.161414		0.00702308	-0.0759025		0.911581	-0.190651
-913	0.748084	-0.16156		-0.842258	-0.0763596		0.25015	-0.190946
-912.836	0.866619	-0.16181		-0.675193	-0.0766119		0.331449	-0.19153
-912.672	0.926049	-0.161912		-0.849326	-0.0768778		0.655104	-0.191993
-912.508	0.264557	-0.162078		-0.732278	-0.0771558		0.637439	-0.192324
-912.344	-0.366539	-0.162219		-0.000431461	-0.0775579		-0.155488	-0.192694
-912.18	-1.27956	-0.162442		0.296847	-0.0777496		0.381016	-0.192889
-912.016	-1.418	-0.162665		-0.406656	-0.0781913		-0.618492	-0.192388
-911.852	-1.30273	-0.16292		0.000341225	-0.0785825		-0.481153	-0.192694
-911.688	-0.815155	-0.163032		-0.640623	-0.0789338		0.285124	-0.192368
-911.524	-0.483847	-0.163215		0.198131	-0.0791849		-0.285769	-0.192889
-911.36	1.13215	-0.163426		0.238383	-0.0793285		-0.109445	-0.19318
-911.196	1.08703	-0.163628		-0.0305976	-0.079588		0.390834	-0.193381
-911.032	0.45408	-0.163761		0.0420637	-0.0798546		-0.378485	-0.193808
-910.868	0.650104	-0.164104		0.355364	-0.0799871		-0.751274	-0.194157
-910.704	0.321899	-0.164104		-0.802372	-0.0802192		-0.931712	-0.194584
-910.54	-0.204555	-0.163815		0.154085	-0.0807872		-0.086613	-0.194837
-910.376	-0.0239723	-0.163696		-0.36723	-0.0809337		-0.108805	-0.195661
-910.212	-0.116704	-0.163696		0.28506	-0.0811445		-0.566347	-0.195956
-910.048	-0.0350671	-0.163628		-0.917883	-0.0814063		-0.327026	-0.196445
-909.884	0.394232	-0.163684		-0.872572	-0.0816096		0.58901	-0.196368
-909.72	-0.296638	-0.16395		-0.156955	-0.0819089		0.545001	-0.195947
-909.556	-0.254272	-0.164104		-0.623241	-0.0821833		-0.0541718	-0.195559
-909.392	-1.09977	-0.164405		0.0313987	-0.0825142		0.0536605	-0.19549
-909.228	-0.961663	-0.164704		-0.996317	-0.082782		-0.0249518	-0.19549
-909.064	-0.202316	-0.164798		-0.703651	-0.0831887		-1.00211	-0.194837
-908.9	-0.782062	-0.164754		-1.48245	-0.0834142		-0.827389	-0.194669
-908.736	-1.09539	-0.164777		-0.761879	-0.0836143		-0.762685	-0.194669
-908.572	-0.251765	-0.164647		-0.228678	-0.0840035		-1.20717	-0.194669
-908.408	0.101047	-0.164298		0.0185349	-0.0841935		-1.27781	-0.195335
-908.244	1.36155	-0.164333		-0.402215	-0.084392		-1.24273	-0.195559
-908.08	1.40488	-0.164667		-0.268477	-0.0845723		-1.18485	-0.195815
-907.916	-0.065875	-0.164836		-0.150123	-0.084904		-0.208751	-0.196115
-907.752	0.311637	-0.165103		0.0221623	-0.0852915		-0.673892	-0.196536
-907.588	-0.827774	-0.165238		-0.205577	-0.0857012		-0.0786099	-0.196962
-907.424	-1.23158	-0.165538		-0.0284493	-0.0860045		0.0271111	-0.197235
-907.26	-0.372999	-0.165783		-0.837138	-0.0861819		-0.497918	-0.197277
-907.096	0.13238	-0.16602		-0.361907	-0.0865406		-0.300973	-0.19745
-906.932	-1.36263	-0.166279		-0.482993	-0.0871671		-0.311308	-0.197803
-906.768	-0.684766	-0.166514		-0.171634	-0.0873717		0.0286787	-0.198022
-906.604	0.0265613	-0.166757		0.0247763	-0.0877041		0.0804325	-0.198406
-906.44	-0.577973	-0.166982		-0.298634	-0.0881698		-0.0908617	-0.198714
-906.276	-0.532089	-0.167299		-0.773592	-0.0884553		-0.476126	-0.199172
-906.112	1.01746	-0.167623		-0.337481	-0.088693		0.19475	-0.1995
-905.948	0.815398	-0.1678		-0.606273	-0.0890945		0.411826	-0.199438
-905.784	0.810372	-0.168062		1.64279	-0.0891959		-0.415491	-0.199125
-905.62	1.44728	-0.168282		0.965588	-0.0889196		-0.0514191	-0.198825
-905.456	2.37525	-0.168678		0.771017	-0.0891275		-0.685071	-0.199032
-905.292	1.14451	-0.168965		0.100997	-0.0893531		-1.10965	-0.19939
-905.128	0.350239	-0.16917		-0.426361	-0.0896234		0.0807845	-0.19962
-904.964	3.30083	-0.169357		-0.438409	-0.0898767		0.292608	-0.199938
-904.8	0.722099	-0.169534		-1.02495	-0.0901767		0.0981877	-0.20002
-904.636	0.957172	-0.169862		-0.4167	-0.090191		0.306949	-0.199816
-904.472	-0.43552	-0.170054		-0.0861126	-0.0903073		-0.284624	-0.199507
-904.308	1.86786	-0.17023		-1.49486	-0.0907164		0.819834	-0.199203
-904.144	2.29573	-0.170448		-2.12452	-0.0912196		0.797891	-0.198762
-903.98	1.05528	-0.170849		-0.773223	-0.091451		1.3089	-0.198444
-903.816	2.08525	-0.170985		-1.06713	-0.0917681		1.9051	-0.19808
-903.652	1.08786	-0.170544		-0.657517	-0.0921328		1.00387	-0.198161
-903.488	-0.153772	-0.170282		0.0169271	-0.0924448		0.180529	-0.198591
-903.324	-1.14155	-0.170126		-0.376343	-0.0928898		-0.380451	-0.198591
-903.16	-0.728263	-0.169904		0.370356	-0.0931685		-0.059605	-0.198161
-902.996	-1.46649	-0.169892		-0.221233	-0.0934999		1.40792	-0.197922
-902.832	-0.205117	-0.169922		-0.329361	-0.0938188		0.863613	-0.197671
-902.668	0.186699	-0.170146		-0.897862	-0.0940667		1.03717	-0.19745
-902.504	-0.749524	-0.170307		-1.26117	-0.0944492		0.894207	-0.197434
-902.34	1.95517	-0.17065		-0.549839	-0.09476		0.0691455	-0.197361
-902.176	3.04429	-0.171077		-0.994494	-0.0950917		-0.863898	-0.197496
-902.012	2.25253	-0.171268		-0.89979	-0.0952082		-1.11984	-0.197809
-901.848	1.58716	-0.171328		-0.251064	-0.0952082		-1.43987	-0.198047
-901.684	0.698243	-0.171242		-0.34243	-0.0955452		-1.06761	-0.197981
-901.52	1.45525	-0.171497		0.630637	-0.0958787		-1.30745	-0.197773
-901.356	1.19588	-0.171742		-0.108372	-0.0961266		-0.976693	-0.19741
-901.192	-0.298246	-0.171832		0.574994	-0.0963038		-0.569073	-0.197177
-901.028	-0.311927	-0.171782		-0.535215	-0.0963038		-0.461636	-0.196911
-900.864	-0.373845	-0.171668		-0.148144	-0.0962318		-0.359547	-0.196445
-900.7	-1.58734	-0.171897		-0.503379	-0.096379		-1.30872	-0.195956
-900.536	-0.791133	-0.172156		-0.469435	-0.0967929		-1.16285	-0.195784
-900.372	-0.489391	-0.172488		-1.43027	-0.0970848		-0.145843	-0.195784
-900.208	-0.00232335	-0.172768		-1.40831	-0.0975513		-0.785179	-0.195694
-900.044	0.155003	-0.173067		-1.01823	-0.0978787		-0.639345	-0.195956
-899.88	-0.0476317	-0.173229		-1.07035	-0.0981913		-0.709165	-0.196445
-899.716	-0.842803	-0.173377		-0.935767	-0.0984207		-0.498764	-0.196911
-899.552	-1.26013	-0.173229		-1.52532	-0.098501		-0.968568	-0.197116
-899.388	-0.907143	-0.173119		-1.01767	-0.0982408		-0.928825	-0.197277
-899.224	-1.02009	-0.17293		-0.738468	-0.0981968		-0.617138	-0.19745
-899.06	-0.0179682	-0.172582		-0.30648	-0.0984207		-0.222193	-0.197496
-898.896	-1.06013	-0.172258		-0.316449	-0.0986492		1.61819	-0.197277
-898.732	-0.283505	-0.172087		0.554717	-0.0989851		0.113298	-0.196994
-898.568	-0.427176	-0.171987		0.167082	-0.0991592		1.51581	-0.196605
-898.404	-0.286712	-0.172136		1.58893	-0.0994124		1.31598	-0.19613
-898.24	-0.473779	-0.172248		3.79493	-0.0997492		0.665668	-0.195784
-898.076	-0.425816	-0.172136		1.41201	-0.0998741		0.486914	-0.195717
-897.912	-0.502484	-0.172087		0.644282	-0.100369		-0.0552182	-0.196039
-897.748	-0.650694	-0.17213		-0.0352591	-0.100752		0.382087	-0.196461
-897.584	-0.174062	-0.17213		0.469423	-0.101027		-0.879259	-0.19684
-897.42	-0.221207	-0.171832		0.0353374	-0.101081		-1.43841	-0.196772
-897.256	-0.76959	-0.171653		-0.392009	-0.101242		-0.782478	-0.197116
-897.092	0.0678932	-0.171387		-0.869607	-0.101044		-0.453413	-0.197374
-896.928	-0.6518	-0.171328		-1.32882	-0.100801		-0.947646	-0.197553
-896.764	-0.407727	-0.171497		0.180597	-0.100392		-1.47078	-0.197859
-896.6	0.685699	-0.171742		2.16313	-0.0999394		-1.66045	-0.197813
-896.436	0.101632	-0.171943		1.67729	-0.0997297		-1.04667	-0.197893
-896.272	-0.949844	-0.172214		1.72743	-0.0993592		-1.59915	-0.19814
-896.108	0.0220213	-0.172517		1.44236	-0.0991519		-1.56118	-0.198576
-895.944	0.255097	-0.172829		0.515744	-0.0989589		-0.925184	-0.19892
-895.78	-0.215203	-0.173072		-0.21973	-0.0986302		-0.207841	-0.199172
-895.616	0.58928	-0.172892		-0.841685	-0.0983619		-0.125789	-0.199251
-895.452	0.675558	-0.173067		-1.25197	-0.0981968		0.686533	-0.19939
-895.288	0.10754	-0.173229		-0.734233	-0.0984207		0.467332	-0.199315
-895.124	0.564862	-0.173406		-1.23686	-0.0986404		0.177561	-0.198937
-894.96	-0.0935891	-0.173623		-1.18671	-0.0989731		1.46694	-0.19939
-894.796	-0.120575	-0.173776		-0.0608113	-0.0991519		1.80532	-0.19962
-894.632	0.171951	-0.173661		0.0289944	-0.0993592		0.905977	-0.199938
-894.468	-0.104179	-0.173526		0.0325044	-0.0997297		-0.164181	-0.200193
-894.304	0.162084	-0.173479		-0.122999	-0.0999394		-0.400386	-0.200795
-894.14	-0.129227	-0.173661		0.0758598	-0.100392		-0.542966	-0.201249
-893.976	-1.09439	-0.173927		-0.257476	-0.100801		1.07144	-0.201919
-893.812	-0.251242	-0.1741		-0.315378	-0.101044		0.902534	-0.202348
-893.648	-0.895068	-0.174498		-0.476061	-0.101242		1.02208	-0.202768
-893.484	-0.442414	-0.174498		-0.683909	-0.101539		0.401927	-0.202952
-893.32	-0.654273	-0.174633		0.0709859	-0.101886		-0.363832	-0.202855
-893.156	-1.12991	-0.174937		-0.12757	-0.102185		-0.197812	-0.202908
-892.992	1.40058	-0.175061		0.933906	-0.102386		-0.480428	-0.203019
-892.828	2.10648	-0.175347		2.1602	-0.102566		0.0435325	-0.203092
-892.664	1.58882	-0.17558		0.683909	-0.102767		-0.191044	-0.203499
-892.5	0.773903	-0.175786		0.01096	-0.103085		-1.67824	-0.203451
-892.336	0.365685	-0.175993		-1.39699	-0.103322		-1.29953	-0.203776
-892.172	0.832494	-0.17622		0.172608	-0.103556		-0.695472	-0.203939
-892.008	0.257065	-0.176377		-1.08222	-0.103972		0.0666568	-0.204202
-891.844	0.193575	-0.176632		-0.630527	-0.104316		0.526274	-0.204159
-891.68	-0.952109	-0.176836		-0.0545428	-0.104662		0.515516	-0.204241
-891.516	0.218975	-0.177186		-0.774806	-0.104838		0.917796	-0.204159
-891.352	-0.152638	-0.177526		-1.15257	-0.105143		0.0137501	-0.204025
-891.188	0.330832	-0.177791		0.50286	-0.105357		1.21024	-0.203939
-891.024	-0.296202	-0.178217		-0.24197	-0.105711		1.01013	-0.203814
-890.86	-0.365427	-0.178558		-0.0189525	-0.105972		0.738709	-0.204045
-890.696	-0.423831	-0.178829		-0.233722	-0.106274		-0.00108579	-0.203776
-890.532	-0.101462	-0.179144		-0.173888	-0.106443		0.769958	-0.203675
-890.368	-0.316538	-0.179396		-0.991233	-0.106533		0.972019	-0.204025
-890.204	-0.312118	-0.179703		-0.643067	-0.106854		0.605696	-0.204393
-890.04	0.330142	-0.179954		-0.331335	-0.107154		-0.53081	-0.204794
-889.876	-0.0744366	-0.180271		-0.111795	-0.10737		-1.35117	-0.205132
-889.712	0.0268385	-0.180667		0.704338	-0.107538		-0.343536	-0.204997
-889.548	-0.333574	-0.180806		2.64495	-0.107976		-0.561947	-0.204768
-889.384	0.749046	-0.180865		1.8483	-0.108424		-0.820545	-0.204908
-889.22	0.179813	-0.181107		0.591855	-0.108732		0.223839	-0.205347
-889.056	-0.27229	-0.181304		0.184309	-0.109076		-0.931181	-0.205523
-888.892	-0.583765	-0.18156		-0.208696	-0.109359		-0.685893	-0.205798
-888.728	-0.936302	-0.181711		-0.387512	-0.109587		0.438252	-0.206164
-888.564	-1.17763	-0.181478		-0.505724	-0.109799		0.556134	-0.206277
-888.4	-1.23433	-0.181304		-0.936841	-0.109712		0.180627	-0.206048
-888.236	-1.14281	-0.18135		-0.916942	-0.109799		-1.05557	-0.206048
-888.072	-1.33657	-0.18116		-1.22136	-0.110059		-1.20854	-0.206076
-887.908	-1.07062	-0.180886		-0.785283	-0.110236		-0.875283	-0.205756
-887.744	-1.49834	-0.180619		-0.623707	-0.110479		-0.801563	-0.205544
-887.58	-0.811787	-0.180544		-0.0777553	-0.110727		-0.569608	-0.20572
-887.416	-0.497028	-0.180619		-0.777091	-0.110905		0.0181762	-0.205871
-887.252	-0.65849	-0.180865		-1.02329	-0.111095		0.638777	-0.206164
-887.088	-0.0904648	-0.180882		-1.14227	-0.111338		0.0679369	-0.206306
-886.924	-0.396304	-0.180693		-0.327687	-0.111402		0.0569135	-0.206538
-886.76	0.505006	-0.180523		-1.61821	-0.111448		0.707004	-0.206398
-886.596	-0.0681947	-0.180544		-1.16205	-0.111627		1.95939	-0.206735
-886.432	-0.454484	-0.180861		-1.21262	-0.111814		2.14497	-0.206965
-886.268	0.430314	-0.181093		-2.16112	-0.112035		2.84553	-0.207311
-886.104	-0.104979	-0.181268		-1.28931	-0.112218		2.36571	-0.207577
-885.94	-0.2062	-0.181519		-0.66844	-0.112276		1.65826	-0.207821
-885.776	-0.0638763	-0.181721		-0.330343	-0.112472		1.11698	-0.208112
-885.612	-0.734026	-0.181599		-0.268823	-0.112593		-0.194419	-0.20865
-885.448	-0.11072	-0.181711		0.126704	-0.112865		-0.677236	-0.208746
-885.284	0.205914	-0.181767		-0.370346	-0.113203		1.3696	-0.209041
-885.12	0.000124679	-0.181818		-0.205823	-0.11342		0.0147711	-0.209538
-884.956	0.210715	-0.181782		-0.777179	-0.113649		0.356434	-0.20963
-884.792	0.171787	-0.181711		-0.236013	-0.113878		1.33524	-0.209468
-884.628	0.56771	-0.18156		-0.689007	-0.114171		1.4136	-0.20963
-884.464	0.188038	-0.181304		-0.504332	-0.114361		2.00974	-0.209915
-884.3	0.361908	-0.181107		-1.15299	-0.114134		3.3996	-0.210158
-884.136	-0.165551	-0.180865		-0.935767	-0.113855		4.37763	-0.210609
-883.972	-0.369222	-0.180886		-0.555971	-0.113933		3.53885	-0.210932
-883.808	0.224503	-0.181122		-1.15853	-0.113806		2.65537	-0.211356
-883.644	-0.769552	-0.18135		-0.907595	-0.113533		1.99675	-0.211516
-883.48	-0.422897	-0.181574		-1.52091	-0.11383		1.53103	-0.212004
-883.316	-0.296246	-0.181739		-1.07694	-0.114021		1.63586	-0.211958
-883.152	-0.39908	-0.181877		-0.281657	-0.114396		1.58716	-0.211601
-882.988	0.148174	-0.182098		-0.0621231	-0.114702		1.408	-0.211923
-882.824	-0.636184	-0.182237		-0.300901	-0.115058		0.571636	-0.212441
-882.66	0.353576	-0.182396		0.202319	-0.115282		0.841639	-0.212674
-882.496	0.856416	-0.182627		-0.139179	-0.115594		1.93233	-0.213011
-882.332	0.798131	-0.182773		-0.497474	-0.115867		0.908201	-0.21349
-882.168	-0.0237443	-0.182894		-0.72887	-0.116209		0.174752	-0.213106
-882.004	-0.459734	-0.183079		-0.620063	-0.116468		0.883624	-0.212674
-881.84	-0.803246	-0.183296		-1.43352	-0.116668		0.664739	-0.212276
-881.676	-0.803579	-0.183315		0.594649	-0.116946		1.24954	-0.211856
-881.512	-1.26224	-0.183188		0.283477	-0.117257		1.08577	-0.211445
-881.348	-2.17329	-0.182916		-0.23476	-0.117364		0.220468	-0.21117
-881.184	-0.682364	-0.182813		0.440888	-0.117257		0.324721	-0.210704
-881.02	-0.563522	-0.18266		0.627489	-0.117357		0.476016	-0.210292
-880.856	-1.12244	-0.1825		-0.599798	-0.117357		0.15849	-0.210002
-880.692	-1.42339	-0.1826		-0.144484	-0.117213		0.0774805	-0.20963
-880.528	-0.604102	-0.182751		0.0630567	-0.117428		-0.598759	-0.209609
-880.364	-0.183307	-0.182869		0.4299	-0.117444		0.0889453	-0.209299
-880.2	-0.993527	-0.183037		-0.654417	-0.117532		0.821086	-0.209538
-880.036	-1.39527	-0.183264		0.25769	-0.117617		0.205661	-0.209821
-879.872	-0.769699	-0.183519		0.859431	-0.117888		2.03473	-0.210002
-879.708	-0.557143	-0.183877		0.302643	-0.118209		2.47865	-0.209696
-879.544	1.69506	-0.184159		1.10557	-0.118464		1.966	-0.209618
-879.38	2.45471	-0.184398		0.461635	-0.11875		1.24932	-0.209339
-879.216	1.56507	-0.18467		-0.0666574	-0.119053		0.578953	-0.20926
-879.052	0.128288	-0.184856		-0.0841093	-0.119234		1.18437	-0.208787
-878.888	0.626366	-0.185066		0.497191	-0.119658		0.0793888	-0.208554
-878.724	-0.647759	-0.185351		-0.302729	-0.1199		0.58734	-0.207983
-878.56	-0.566383	-0.185203		0.187569	-0.120258		-0.173261	-0.207705
-878.396	-0.0311933	-0.185105		1.49558	-0.120112		0.0457537	-0.207411
-878.232	0.391209	-0.185033		0.892077	-0.119846		-0.527202	-0.207115
-878.068	1.54774	-0.184977		-0.293358	-0.119531		0.304016	-0.207177
-877.904	1.37539	-0.184854		-0.349901	-0.119416		0.87869	-0.207316
-877.74	0.548923	-0.184789		0.320362	-0.119733		0.662841	-0.207609
-877.576	0.189883	-0.184916		-0.256677	-0.119976		0.666565	-0.207672
-877.412	0.211607	-0.185105		1.22057	-0.120341		1.14979	-0.207499
-877.248	0.464188	-0.185415		2.01531	-0.120601		0.170218	-0.207195
-877.084	0.0499239	-0.185583		1.27458	-0.121069		1.13514	-0.207051
-876.92	-0.195475	-0.185752		0.413817	-0.121378		1.41649	-0.207115
-876.756	-0.372258	-0.18596		0.386774	-0.12164		0.855526	-0.207399
-876.592	-0.349613	-0.186103		-0.252995	-0.121972		0.953846	-0.207609
-876.428	-0.660477	-0.186328		-0.110778	-0.122251		0.565638	-0.207821
-876.264	-0.300701	-0.186541		0.444216	-0.122522		1.30239	-0.20823
-876.1	-0.648132	-0.186837		1.2195	-0.12281		0.730619	-0.208704
-875.936	-0.0512661	-0.187016		2.44083	-0.123164		0.054885	-0.209041
-875.772	-0.248769	-0.186956		1.34165	-0.123548		0.404278	-0.209393
-875.608	-1.33066	-0.186574		1.47837	-0.123916		-0.556252	-0.20963
-875.444	-0.834844	-0.186328		0.493352	-0.124162		-0.547487	-0.209947
-875.28	-0.265963	-0.186196		0.290208	-0.124465		-0.122989	-0.210242
-875.116	0.909047	-0.186221		0.203189	-0.124575		0.797818	-0.210201
-874.952	-0.533695	-0.18648		0.0154283	-0.124749		1.11655	-0.210104
-874.788	-0.852975	-0.186837		0.19802	-0.125142		0.904537	-0.209947
-874.624	-1.66297	-0.187114		-0.0674906	-0.125434		0.297914	-0.209821
-874.46	-1.56615	-0.18728		0.669427	-0.125804		-0.622585	-0.209586
-874.296	-1.02563	-0.187512		1.01952	-0.126112		-0.12532	-0.209609
-874.132	-1.81805	-0.187551		0.29329	-0.126359		1.36352	-0.209618
-873.968	-0.968164	-0.187484		0.671623	-0.126943		2.59672	-0.209609
-873.804	-2.19358	-0.187614		0.606252	-0.127174		2.70486	-0.209618
-873.64	-0.428239	-0.187828		0.903216	-0.127474		3.39364	-0.209339
-873.476	-1.37271	-0.188043		0.747752	-0.127637		1.51402	-0.209129
-873.312	-0.983489	-0.188187		0.726853	-0.127993		1.60265	-0.20902
-873.148	-0.189628	-0.188416		0.473542	-0.128169		0.967328	-0.208592
-872.984	-0.765675	-0.188778		0.19466	-0.128429		0.910031	-0.207983
-872.82	-0.194367	-0.188939		0.862913	-0.128793		0.720697	-0.207705
-872.656	0.717519	-0.189154		0.675695	-0.129094		0.424563	-0.207411
[truncated: 38,247 more rows]

## Sheet: fig.S10 d
	Peak dFF				Number of Peaks
Mouse Number	Veh Day 1	DETQ	Veh Day 2		Veh Day 1	DETQ	Veh Day 2
1	1.20081	2.12146	1.24151		582	817	694
2	1.87832	3.47432	1.9693		1049	1179	1070
3	1.30201	2.19985	0.974725		795	897	653
4	2.54318	4.23617	2.10326		1049	962	925
5	1.85485	4.01276	1.89866		1013	1091	1045
Mean	1.75	3.2	1.63		897.6	989.2	877.4
SEM	0.24	0.44	0.22		92	65.29	87.01

## Sheet: fig.S10 e
note: data are additionally 20 times downsampled to fit the size
	Veh Day 1					DETQ Day 2					Veh Day 3
time	functional_signal (F465)	fit_F465	non-functional_signal (F405)	fit_F405		functional_signal (F465)	fit_F465	non-functional_signal (F405)	fit_F405		functional_signal (F465)	fit_F465	non-functional_signal (F405)	fit_F405
-1200	0.30976	0.305447	0.254587	0.25358		0.254065	0.25092	0.235211	0.233152		0.238965	0.237666	0.219451	0.219664
-1199.84	0.307074	0.305443	0.255206	0.253578		0.255217	0.250917	0.234776	0.23315		0.242781	0.237665	0.219891	0.219663
-1199.67	0.308167	0.305439	0.255582	0.253576		0.258847	0.250915	0.234734	0.233148		0.245597	0.237663	0.220759	0.219663
-1199.51	0.310516	0.305434	0.254629	0.253574		0.25496	0.250913	0.233377	0.233146		0.250349	0.237662	0.220536	0.219662
-1199.34	0.308041	0.30543	0.256575	0.253571		0.254039	0.25091	0.234494	0.233145		0.245112	0.23766	0.220866	0.219661
-1199.18	0.30966	0.305426	0.254448	0.253569		0.252771	0.250908	0.233438	0.233143		0.244339	0.237659	0.220296	0.219661
-1199.02	0.308108	0.305421	0.255879	0.253567		0.251183	0.250905	0.23355	0.233141		0.241942	0.237658	0.220459	0.21966
-1198.85	0.307392	0.305417	0.253442	0.253565		0.253098	0.250903	0.234576	0.233139		0.240435	0.237656	0.220271	0.219659
-1198.69	0.307087	0.305412	0.254945	0.253562		0.25072	0.250901	0.234157	0.233137		0.239334	0.237655	0.22125	0.219658
-1198.52	0.30706	0.305408	0.253391	0.25356		0.252351	0.250898	0.234945	0.233135		0.239564	0.237653	0.22122	0.219658
-1198.36	0.306136	0.305404	0.253708	0.253558		0.253281	0.250896	0.23258	0.233134		0.239217	0.237652	0.219869	0.219657
-1198.2	0.307439	0.305399	0.255168	0.253556		0.256637	0.250893	0.233361	0.233132		0.240238	0.23765	0.220598	0.219656
-1198.03	0.307288	0.305395	0.254047	0.253553		0.255915	0.250891	0.23453	0.23313		0.238928	0.237649	0.220802	0.219655
-1197.87	0.306107	0.30539	0.255211	0.253551		0.253758	0.250889	0.233032	0.233128		0.240025	0.237648	0.220807	0.219655
-1197.7	0.306335	0.305386	0.253004	0.253549		0.252346	0.250886	0.234732	0.233126		0.239732	0.237646	0.22214	0.219654
-1197.54	0.307169	0.305382	0.253609	0.253547		0.254185	0.250884	0.234683	0.233125		0.237295	0.237645	0.221309	0.219653
-1197.38	0.306773	0.305377	0.25372	0.253544		0.254872	0.250881	0.233759	0.233123		0.241282	0.237643	0.22118	0.219652
-1197.21	0.309077	0.305373	0.253887	0.253542		0.252369	0.250879	0.233187	0.233121		0.238907	0.237642	0.21967	0.219652
-1197.05	0.306947	0.305368	0.254889	0.25354		0.2521	0.250877	0.234456	0.233119		0.236587	0.237641	0.219728	0.219651
-1196.88	0.307436	0.305364	0.254424	0.253538		0.25248	0.250874	0.232864	0.233117		0.24115	0.237639	0.220664	0.21965
-1196.72	0.308745	0.30536	0.252844	0.253535		0.251754	0.250872	0.233605	0.233115		0.23718	0.237638	0.219859	0.219649
-1196.56	0.310383	0.305355	0.256208	0.253533		0.251824	0.250869	0.234089	0.233114		0.241666	0.237636	0.221029	0.219649
-1196.39	0.308651	0.305351	0.254751	0.253531		0.251103	0.250867	0.233149	0.233112		0.241517	0.237635	0.221524	0.219648
-1196.23	0.308462	0.305347	0.254066	0.253529		0.253124	0.250865	0.23443	0.23311		0.237827	0.237634	0.218871	0.219647
-1196.06	0.308926	0.305342	0.253382	0.253526		0.254223	0.250862	0.234058	0.233108		0.239923	0.237632	0.220684	0.219647
-1195.9	0.308157	0.305338	0.254825	0.253524		0.257157	0.25086	0.233666	0.233106		0.239523	0.237631	0.221464	0.219646
-1195.74	0.311305	0.305333	0.254556	0.253522		0.254214	0.250857	0.233462	0.233105		0.23931	0.237629	0.221624	0.219645
-1195.57	0.313755	0.305329	0.253756	0.25352		0.254636	0.250855	0.234111	0.233103		0.239356	0.237628	0.221005	0.219644
-1195.41	0.310885	0.305325	0.252959	0.253517		0.252174	0.250853	0.234147	0.233101		0.241232	0.237627	0.220964	0.219644
-1195.24	0.31348	0.30532	0.252398	0.253515		0.253207	0.25085	0.234395	0.233099		0.239955	0.237625	0.221811	0.219643
-1195.08	0.31157	0.305316	0.252966	0.253513		0.253527	0.250848	0.234584	0.233097		0.240622	0.237624	0.220349	0.219642
-1194.92	0.309132	0.305311	0.253573	0.253511		0.250295	0.250846	0.233523	0.233096		0.243116	0.237622	0.22163	0.219641
-1194.75	0.308159	0.305307	0.253611	0.253508		0.252763	0.250843	0.233369	0.233094		0.240675	0.237621	0.22048	0.219641
-1194.59	0.308789	0.305303	0.25508	0.253506		0.25276	0.250841	0.233153	0.233092		0.240316	0.237619	0.221411	0.21964
-1194.42	0.310663	0.305298	0.253394	0.253504		0.254058	0.250838	0.233983	0.23309		0.240449	0.237618	0.221656	0.219639
-1194.26	0.315845	0.305294	0.255097	0.253502		0.252505	0.250836	0.233151	0.233088		0.238829	0.237617	0.220882	0.219638
-1194.1	0.313943	0.30529	0.253448	0.253499		0.254112	0.250834	0.234501	0.233087		0.238261	0.237615	0.220872	0.219638
-1193.93	0.319887	0.305285	0.253965	0.253497		0.253419	0.250831	0.234546	0.233085		0.238957	0.237614	0.219418	0.219637
-1193.77	0.31397	0.305281	0.255258	0.253495		0.252786	0.250829	0.235433	0.233083		0.239249	0.237612	0.220562	0.219636
-1193.6	0.313603	0.305276	0.256194	0.253493		0.253019	0.250826	0.234774	0.233081		0.238659	0.237611	0.220791	0.219636
-1193.44	0.312569	0.305272	0.254514	0.25349		0.254109	0.250824	0.236127	0.233079		0.238642	0.23761	0.219778	0.219635
-1193.28	0.311833	0.305268	0.252978	0.253488		0.252764	0.250822	0.233779	0.233077		0.239246	0.237608	0.219937	0.219634
-1193.11	0.308752	0.305263	0.254061	0.253486		0.254276	0.250819	0.234711	0.233076		0.239479	0.237607	0.220693	0.219633
-1192.95	0.309899	0.305259	0.253115	0.253484		0.254889	0.250817	0.233635	0.233074		0.239391	0.237605	0.219608	0.219633
-1192.78	0.310104	0.305254	0.253849	0.253481		0.254159	0.250814	0.235059	0.233072		0.239077	0.237604	0.221098	0.219632
-1192.62	0.309336	0.30525	0.255257	0.253479		0.254961	0.250812	0.234126	0.23307		0.240191	0.237603	0.221151	0.219631
-1192.46	0.30897	0.305246	0.255027	0.253477		0.253328	0.25081	0.23466	0.233068		0.239787	0.237601	0.221636	0.21963
-1192.29	0.308687	0.305241	0.254579	0.253475		0.253028	0.250807	0.235144	0.233067		0.239756	0.2376	0.220755	0.21963
-1192.13	0.307085	0.305237	0.255152	0.253472		0.251682	0.250805	0.233606	0.233065		0.243149	0.237598	0.220885	0.219629
-1191.96	0.308012	0.305233	0.254432	0.25347		0.253929	0.250802	0.234004	0.233063		0.242998	0.237597	0.220309	0.219628
-1191.8	0.308407	0.305228	0.254726	0.253468		0.255268	0.2508	0.235535	0.233061		0.24089	0.237596	0.221277	0.219627
-1191.64	0.307838	0.305224	0.253998	0.253466		0.255232	0.250798	0.235153	0.233059		0.238661	0.237594	0.221765	0.219627
-1191.47	0.307166	0.305219	0.253902	0.253463		0.254263	0.250795	0.235162	0.233058		0.237694	0.237593	0.22026	0.219626
-1191.31	0.307066	0.305215	0.25423	0.253461		0.253263	0.250793	0.233549	0.233056		0.23908	0.237591	0.220737	0.219625
-1191.14	0.30858	0.305211	0.253409	0.253459		0.252319	0.25079	0.234123	0.233054		0.24018	0.23759	0.22145	0.219624
-1190.98	0.310573	0.305206	0.254337	0.253457		0.25315	0.250788	0.235074	0.233052		0.244199	0.237589	0.220839	0.219624
-1190.82	0.308367	0.305202	0.255056	0.253454		0.25307	0.250786	0.234694	0.23305		0.242634	0.237587	0.221373	0.219623
-1190.65	0.308876	0.305198	0.253835	0.253452		0.252409	0.250783	0.233866	0.233048		0.240214	0.237586	0.220023	0.219622
-1190.49	0.309311	0.305193	0.255153	0.25345		0.253393	0.250781	0.235378	0.233047		0.240296	0.237584	0.22179	0.219622
-1190.32	0.309621	0.305189	0.254708	0.253448		0.254155	0.250779	0.233535	0.233045		0.239426	0.237583	0.221921	0.219621
-1190.16	0.316435	0.305184	0.2544	0.253445		0.251439	0.250776	0.23392	0.233043		0.238418	0.237581	0.21992	0.21962
-1190	0.314358	0.30518	0.255044	0.253443		0.252747	0.250774	0.233939	0.233041		0.240082	0.23758	0.220553	0.219619
-1189.83	0.310382	0.305176	0.254812	0.253441		0.254685	0.250771	0.234426	0.233039		0.239741	0.237579	0.221033	0.219619
-1189.67	0.308869	0.305171	0.254616	0.253439		0.254518	0.250769	0.235386	0.233038		0.23971	0.237577	0.221487	0.219618
-1189.5	0.309248	0.305167	0.254239	0.253436		0.25366	0.250767	0.233101	0.233036		0.240275	0.237576	0.220956	0.219617
-1189.34	0.308179	0.305162	0.252925	0.253434		0.252549	0.250764	0.234128	0.233034		0.241753	0.237574	0.221963	0.219616
-1189.18	0.307802	0.305158	0.255541	0.253432		0.252722	0.250762	0.233126	0.233032		0.241707	0.237573	0.220523	0.219616
-1189.01	0.308896	0.305154	0.254842	0.25343		0.25238	0.250759	0.232847	0.23303		0.241168	0.237572	0.220673	0.219615
-1188.85	0.307475	0.305149	0.254054	0.253427		0.25256	0.250757	0.233353	0.233029		0.24021	0.23757	0.221128	0.219614
-1188.68	0.306993	0.305145	0.254388	0.253425		0.255715	0.250755	0.2341	0.233027		0.237595	0.237569	0.220522	0.219613
-1188.52	0.308088	0.305141	0.255383	0.253423		0.254974	0.250752	0.234335	0.233025		0.239906	0.237567	0.219889	0.219613
-1188.36	0.309291	0.305136	0.254337	0.253421		0.256613	0.25075	0.234353	0.233023		0.240007	0.237566	0.219956	0.219612
-1188.19	0.30989	0.305132	0.254038	0.253418		0.253477	0.250747	0.234597	0.233021		0.240447	0.237565	0.220976	0.219611
-1188.03	0.308224	0.305127	0.256121	0.253416		0.254092	0.250745	0.235281	0.23302		0.241321	0.237563	0.222449	0.21961
-1187.86	0.309198	0.305123	0.253751	0.253414		0.253405	0.250743	0.234001	0.233018		0.239976	0.237562	0.222714	0.21961
-1187.7	0.308872	0.305119	0.254091	0.253412		0.253864	0.25074	0.233978	0.233016		0.239087	0.23756	0.220237	0.219609
-1187.54	0.308521	0.305114	0.254351	0.25341		0.252448	0.250738	0.234785	0.233014		0.239906	0.237559	0.221496	0.219608
-1187.37	0.308857	0.30511	0.255606	0.253407		0.250085	0.250736	0.234168	0.233012		0.240392	0.237558	0.220797	0.219608
-1187.21	0.30826	0.305106	0.254766	0.253405		0.252342	0.250733	0.233166	0.23301		0.239905	0.237556	0.221462	0.219607
-1187.04	0.310816	0.305101	0.253302	0.253403		0.254006	0.250731	0.233474	0.233009		0.24096	0.237555	0.221477	0.219606
-1186.88	0.308175	0.305097	0.255004	0.253401		0.254855	0.250728	0.235005	0.233007		0.242287	0.237553	0.221067	0.219605
-1186.72	0.307749	0.305092	0.253727	0.253398		0.253843	0.250726	0.235262	0.233005		0.242164	0.237552	0.220602	0.219605
-1186.55	0.309056	0.305088	0.256592	0.253396		0.252792	0.250724	0.233861	0.233003		0.241133	0.237551	0.221386	0.219604
-1186.39	0.309914	0.305084	0.254707	0.253394		0.252641	0.250721	0.234884	0.233001		0.240247	0.237549	0.221304	0.219603
-1186.22	0.31001	0.305079	0.254549	0.253392		0.252754	0.250719	0.235946	0.233		0.238927	0.237548	0.221357	0.219602
-1186.06	0.310294	0.305075	0.254096	0.253389		0.253816	0.250716	0.232743	0.232998		0.239602	0.237546	0.220161	0.219602
-1185.9	0.317511	0.305071	0.253577	0.253387		0.253374	0.250714	0.234086	0.232996		0.239014	0.237545	0.221888	0.219601
-1185.73	0.311247	0.305066	0.25388	0.253385		0.253319	0.250712	0.23321	0.232994		0.238184	0.237543	0.222811	0.2196
-1185.57	0.308982	0.305062	0.254167	0.253383		0.251894	0.250709	0.233404	0.232992		0.249779	0.237542	0.220761	0.219599
-1185.4	0.310169	0.305057	0.254924	0.25338		0.252617	0.250707	0.23424	0.232991		0.246661	0.237541	0.222	0.219599
-1185.24	0.3118	0.305053	0.254402	0.253378		0.253348	0.250704	0.233768	0.232989		0.247079	0.237539	0.220503	0.219598
-1185.08	0.316415	0.305049	0.255883	0.253376		0.256641	0.250702	0.23345	0.232987		0.245534	0.237538	0.220023	0.219597
-1184.91	0.314889	0.305044	0.253445	0.253374		0.254815	0.2507	0.235458	0.232985		0.243263	0.237536	0.221039	0.219597
-1184.75	0.31682	0.30504	0.254279	0.253371		0.252914	0.250697	0.233356	0.232983		0.241195	0.237535	0.220261	0.219596
-1184.58	0.311957	0.305036	0.254684	0.253369		0.253355	0.250695	0.233376	0.232982		0.239431	0.237534	0.220161	0.219595
-1184.42	0.308541	0.305031	0.253878	0.253367		0.253152	0.250693	0.23379	0.23298		0.238115	0.237532	0.220555	0.219594
-1184.26	0.310398	0.305027	0.25441	0.253365		0.253522	0.25069	0.234174	0.232978		0.239775	0.237531	0.220427	0.219594
-1184.09	0.311183	0.305022	0.253663	0.253362		0.252497	0.250688	0.234062	0.232976		0.241969	0.237529	0.220286	0.219593
-1183.93	0.309214	0.305018	0.254153	0.25336		0.252842	0.250685	0.233766	0.232974		0.240856	0.237528	0.2219	0.219592
-1183.76	0.30755	0.305014	0.254712	0.253358		0.253707	0.250683	0.234545	0.232973		0.240016	0.237527	0.221513	0.219591
-1183.6	0.310652	0.305009	0.254787	0.253356		0.253121	0.250681	0.234927	0.232971		0.239534	0.237525	0.221565	0.219591
-1183.44	0.309175	0.305005	0.25419	0.253353		0.253961	0.250678	0.234414	0.232969		0.239537	0.237524	0.221489	0.21959
-1183.27	0.309271	0.305001	0.255297	0.253351		0.255167	0.250676	0.233538	0.232967		0.239062	0.237522	0.220611	0.219589
-1183.11	0.308413	0.304996	0.254385	0.253349		0.252873	0.250673	0.234444	0.232965		0.23912	0.237521	0.222124	0.219588
-1182.94	0.309206	0.304992	0.2549	0.253347		0.252096	0.250671	0.2335	0.232964		0.239479	0.23752	0.220792	0.219588
-1182.78	0.311338	0.304987	0.256122	0.253344		0.253301	0.250669	0.23335	0.232962		0.240528	0.237518	0.222012	0.219587
-1182.62	0.310569	0.304983	0.255706	0.253342		0.252413	0.250666	0.233327	0.23296		0.238741	0.237517	0.221747	0.219586
-1182.45	0.308215	0.304979	0.254391	0.25334		0.252142	0.250664	0.23488	0.232958		0.239894	0.237515	0.223412	0.219585
-1182.29	0.309193	0.304974	0.25453	0.253338		0.251974	0.250662	0.235279	0.232956		0.239302	0.237514	0.220409	0.219585
-1182.12	0.307739	0.30497	0.25304	0.253336		0.254673	0.250659	0.234708	0.232954		0.240642	0.237513	0.22033	0.219584
-1181.96	0.307497	0.304966	0.253613	0.253333		0.252538	0.250657	0.232847	0.232953		0.241577	0.237511	0.220913	0.219583
-1181.8	0.308638	0.304961	0.254449	0.253331		0.253826	0.250654	0.234019	0.232951		0.240756	0.23751	0.221462	0.219583
-1181.63	0.30812	0.304957	0.256302	0.253329		0.253964	0.250652	0.234601	0.232949		0.240907	0.237508	0.221023	0.219582
-1181.47	0.308847	0.304953	0.256276	0.253327		0.253965	0.25065	0.235208	0.232947		0.239165	0.237507	0.221309	0.219581
-1181.3	0.308613	0.304948	0.254719	0.253324		0.253647	0.250647	0.233525	0.232945		0.241999	0.237506	0.222842	0.21958
-1181.14	0.307839	0.304944	0.255142	0.253322		0.257023	0.250645	0.233776	0.232944		0.240416	0.237504	0.220954	0.21958
-1180.98	0.310209	0.304939	0.253236	0.25332		0.259174	0.250642	0.234148	0.232942		0.238558	0.237503	0.22023	0.219579
-1180.81	0.308035	0.304935	0.254731	0.253318		0.25905	0.25064	0.232708	0.23294		0.239173	0.237501	0.222553	0.219578
-1180.65	0.307398	0.304931	0.25329	0.253315		0.259764	0.250638	0.233612	0.232938		0.238798	0.2375	0.221108	0.219577
-1180.48	0.307793	0.304926	0.255131	0.253313		0.255721	0.250635	0.232975	0.232936		0.238814	0.237499	0.220172	0.219577
-1180.32	0.310853	0.304922	0.253789	0.253311		0.25384	0.250633	0.233305	0.232935		0.23905	0.237497	0.22199	0.219576
-1180.16	0.30999	0.304918	0.253156	0.253309		0.253322	0.25063	0.233673	0.232933		0.238762	0.237496	0.22079	0.219575
-1179.99	0.309825	0.304913	0.253473	0.253306		0.253185	0.250628	0.233726	0.232931		0.238953	0.237494	0.22156	0.219574
-1179.83	0.308556	0.304909	0.254388	0.253304		0.254377	0.250626	0.233285	0.232929		0.239284	0.237493	0.220666	0.219574
-1179.66	0.308404	0.304904	0.253854	0.253302		0.254454	0.250623	0.23227	0.232927		0.242429	0.237491	0.221195	0.219573
-1179.5	0.307123	0.3049	0.254406	0.2533		0.254577	0.250621	0.234312	0.232926		0.244619	0.23749	0.220737	0.219572
-1179.34	0.307793	0.304896	0.253378	0.253297		0.253622	0.250619	0.233304	0.232924		0.2436	0.237489	0.220708	0.219572
-1179.17	0.30735	0.304891	0.254053	0.253295		0.254902	0.250616	0.234001	0.232922		0.242733	0.237487	0.220601	0.219571
-1179.01	0.309458	0.304887	0.253971	0.253293		0.252944	0.250614	0.23354	0.23292		0.241062	0.237486	0.220635	0.21957
-1178.84	0.309789	0.304883	0.253668	0.253291		0.252849	0.250611	0.234844	0.232918		0.238896	0.237484	0.219824	0.219569
-1178.68	0.308813	0.304878	0.253361	0.253288		0.254295	0.250609	0.234791	0.232917		0.239641	0.237483	0.22155	0.219569
-1178.52	0.308428	0.304874	0.254606	0.253286		0.253993	0.250607	0.233375	0.232915		0.239635	0.237482	0.221225	0.219568
-1178.35	0.310591	0.30487	0.255529	0.253284		0.252348	0.250604	0.232793	0.232913		0.239042	0.23748	0.221716	0.219567
-1178.19	0.310752	0.304865	0.255536	0.253282		0.253209	0.250602	0.233313	0.232911		0.238416	0.237479	0.221123	0.219566
-1178.02	0.310509	0.304861	0.254589	0.25328		0.253033	0.250599	0.233742	0.232909		0.240391	0.237477	0.22145	0.219566
-1177.86	0.30857	0.304856	0.255399	0.253277		0.252108	0.250597	0.233736	0.232908		0.240682	0.237476	0.221461	0.219565
-1177.7	0.309939	0.304852	0.254854	0.253275		0.253077	0.250595	0.234138	0.232906		0.239927	0.237475	0.220692	0.219564
-1177.53	0.310056	0.304848	0.254157	0.253273		0.254409	0.250592	0.233611	0.232904		0.240285	0.237473	0.221401	0.219563
-1177.37	0.310848	0.304843	0.253485	0.253271		0.252441	0.25059	0.232679	0.232902		0.242823	0.237472	0.220804	0.219563
-1177.2	0.31008	0.304839	0.254232	0.253268		0.251243	0.250588	0.235013	0.2329		0.24227	0.23747	0.221412	0.219562
-1177.04	0.309798	0.304835	0.254327	0.253266		0.251347	0.250585	0.233771	0.232899		0.241946	0.237469	0.22234	0.219561
-1176.88	0.309752	0.30483	0.254262	0.253264		0.251451	0.250583	0.23354	0.232897		0.240013	0.237468	0.220968	0.219561
-1176.71	0.308437	0.304826	0.253715	0.253262		0.251958	0.25058	0.234352	0.232895		0.240413	0.237466	0.220528	0.21956
-1176.55	0.30836	0.304822	0.252929	0.253259		0.25265	0.250578	0.233465	0.232893		0.241266	0.237465	0.221115	0.219559
-1176.38	0.309169	0.304817	0.254169	0.253257		0.253152	0.250576	0.235033	0.232891		0.239506	0.237463	0.220663	0.219558
-1176.22	0.3096	0.304813	0.253343	0.253255		0.251231	0.250573	0.233712	0.23289		0.241314	0.237462	0.221975	0.219558
-1176.06	0.309643	0.304808	0.253783	0.253253		0.253286	0.250571	0.235301	0.232888		0.240451	0.237461	0.221747	0.219557
-1175.89	0.308456	0.304804	0.253585	0.25325		0.253782	0.250569	0.233339	0.232886		0.23891	0.237459	0.221764	0.219556
-1175.73	0.30845	0.3048	0.252905	0.253248		0.254764	0.250566	0.233397	0.232884		0.24008	0.237458	0.221391	0.219555
-1175.56	0.306717	0.304795	0.253888	0.253246		0.254747	0.250564	0.233765	0.232882		0.242351	0.237456	0.221702	0.219555
-1175.4	0.306142	0.304791	0.253407	0.253244		0.254019	0.250561	0.234665	0.232881		0.245323	0.237455	0.22141	0.219554
-1175.24	0.306311	0.304787	0.253858	0.253241		0.254637	0.250559	0.234084	0.232879		0.24356	0.237454	0.222673	0.219553
-1175.07	0.307252	0.304782	0.253114	0.253239		0.253576	0.250557	0.232958	0.232877		0.243414	0.237452	0.221089	0.219552
-1174.91	0.304919	0.304778	0.25225	0.253237		0.252437	0.250554	0.234408	0.232875		0.24203	0.237451	0.222021	0.219552
-1174.74	0.307924	0.304774	0.254722	0.253235		0.253582	0.250552	0.234437	0.232873		0.239761	0.237449	0.221786	0.219551
-1174.58	0.307856	0.304769	0.253333	0.253233		0.25437	0.250549	0.23466	0.232871		0.239506	0.237448	0.221314	0.21955
-1174.42	0.308517	0.304765	0.253939	0.25323		0.252929	0.250547	0.234181	0.23287		0.241755	0.237447	0.221075	0.219549
-1174.25	0.307915	0.30476	0.25413	0.253228		0.253497	0.250545	0.233857	0.232868		0.240614	0.237445	0.221194	0.219549
-1174.09	0.30824	0.304756	0.252264	0.253226		0.253076	0.250542	0.233278	0.232866		0.238703	0.237444	0.220753	0.219548
-1173.92	0.307137	0.304752	0.252079	0.253224		0.252248	0.25054	0.234216	0.232864		0.239	0.237442	0.220464	0.219547
-1173.76	0.306688	0.304747	0.253511	0.253221		0.253191	0.250538	0.233799	0.232862		0.238628	0.237441	0.220392	0.219547
-1173.6	0.305857	0.304743	0.253696	0.253219		0.25314	0.250535	0.233849	0.232861		0.238211	0.23744	0.219982	0.219546
-1173.43	0.305938	0.304739	0.254467	0.253217		0.252368	0.250533	0.233818	0.232859		0.239292	0.237438	0.220635	0.219545
-1173.27	0.305688	0.304734	0.254361	0.253215		0.253393	0.25053	0.234545	0.232857		0.241049	0.237437	0.221371	0.219544
-1173.1	0.305606	0.30473	0.253687	0.253212		0.251808	0.250528	0.233328	0.232855		0.241292	0.237435	0.220032	0.219544
-1172.94	0.308973	0.304726	0.25228	0.25321		0.252606	0.250526	0.234239	0.232853		0.240694	0.237434	0.220473	0.219543
-1172.78	0.306302	0.304721	0.253087	0.253208		0.252681	0.250523	0.233094	0.232852		0.23914	0.237433	0.220477	0.219542
-1172.61	0.307818	0.304717	0.253925	0.253206		0.253707	0.250521	0.233503	0.23285		0.239597	0.237431	0.221291	0.219541
-1172.45	0.306205	0.304713	0.252933	0.253203		0.251966	0.250518	0.233499	0.232848		0.238375	0.23743	0.22139	0.219541
-1172.28	0.306376	0.304708	0.252385	0.253201		0.252834	0.250516	0.233302	0.232846		0.239529	0.237428	0.220132	0.21954
-1172.12	0.305706	0.304704	0.25356	0.253199		0.253168	0.250514	0.233832	0.232844		0.238266	0.237427	0.22136	0.219539
-1171.96	0.306608	0.304699	0.254285	0.253197		0.254023	0.250511	0.233751	0.232843		0.239106	0.237425	0.220211	0.219538
-1171.79	0.306083	0.304695	0.252794	0.253195		0.253348	0.250509	0.234565	0.232841		0.238814	0.237424	0.220344	0.219538
-1171.63	0.308221	0.304691	0.254669	0.253192		0.25475	0.250507	0.234691	0.232839		0.243121	0.237423	0.220909	0.219537
-1171.46	0.310122	0.304686	0.25299	0.25319		0.253183	0.250504	0.23442	0.232837		0.241694	0.237421	0.220817	0.219536
-1171.3	0.308436	0.304682	0.254504	0.253188		0.252307	0.250502	0.233475	0.232835		0.238208	0.23742	0.22105	0.219536
-1171.14	0.308181	0.304678	0.253287	0.253186		0.253752	0.250499	0.234781	0.232834		0.239686	0.237418	0.2225	0.219535
-1170.97	0.308228	0.304673	0.253301	0.253183		0.255035	0.250497	0.235025	0.232832		0.238406	0.237417	0.221006	0.219534
-1170.81	0.309103	0.304669	0.253287	0.253181		0.255723	0.250495	0.234535	0.23283		0.236845	0.237416	0.221553	0.219533
-1170.64	0.307928	0.304665	0.254605	0.253179		0.254777	0.250492	0.233122	0.232828		0.238423	0.237414	0.220983	0.219533
-1170.48	0.309073	0.30466	0.253169	0.253177		0.255966	0.25049	0.23371	0.232826		0.241346	0.237413	0.220512	0.219532
-1170.32	0.307233	0.304656	0.252452	0.253174		0.254611	0.250488	0.234786	0.232825		0.237775	0.237411	0.220964	0.219531
-1170.15	0.307039	0.304652	0.253151	0.253172		0.254104	0.250485	0.23444	0.232823		0.238181	0.23741	0.221782	0.21953
-1169.99	0.309672	0.304647	0.253769	0.25317		0.254233	0.250483	0.234589	0.232821		0.240371	0.237409	0.221435	0.21953
-1169.82	0.306733	0.304643	0.254228	0.253168		0.255288	0.25048	0.23498	0.232819		0.239768	0.237407	0.22043	0.219529
-1169.66	0.307524	0.304638	0.253879	0.253165		0.255378	0.250478	0.233773	0.232817		0.24176	0.237406	0.221746	0.219528
-1169.5	0.306964	0.304634	0.254214	0.253163		0.258416	0.250476	0.234129	0.232816		0.240746	0.237404	0.220781	0.219527
-1169.33	0.305105	0.30463	0.253366	0.253161		0.258476	0.250473	0.233795	0.232814		0.242208	0.237403	0.221076	0.219527
[truncated: 40,056 more rows]

## Sheet: fig.S10 f
note: data are additionally 20 times downsampled to fit the size
[truncated: 40,246 more rows]

## Sheet: fig.S10 h
	Peak dFF				Number of Peaks
[truncated: 7 more rows]
