# Supplementary material for: A chemogenetic approach for dopamine imaging with tunable sensitivity
Source: Nat Commun. 2024 Jul 2;15:5551. doi: 10.1038/s41467-024-49442-3 (PMC11219860; doi:10.1038/s41467-024-49442-3)
Supplement: Supplementary file 6 — Source Data [file 41467_2024_49442_MOESM6_ESM.zip › SourceData_SupplementaryFig11.xlsx]

## Sheet: fig. S11 c
Fig. S11c
ΔF/F	Time (min)	Week 1								Week 2								Week 3
	-10	1.42785	5.97408	0.338579	-0.95064	-1.75178	-1.827	0.653873		-0.714922	-2.44463	-0.474338	0.0821196	-1.57124	-0.180349	0.0720134		-1.47611	2.2371	1.41403	0.994766	-0.458495	-0.65955	2.40289
	-9.98333	0.781969	3.17523	0.0131261	0.122592	-2.00619	-1.29748	-0.327709		-0.777096	-2.10601	-0.377291	-0.198259	-0.896944	-0.658682	-0.182293		-0.16632	1.97951	1.32777	1.47767	0.0368033	-0.196965	1.36095
	-9.96667	0.527226	1.99237	-0.15352	0.5277	-1.37404	-1.10043	-0.794385		-0.514685	-1.16534	-0.0874217	-0.763924	-0.826105	-0.605154	0.746928		0.683272	1.27255	0.835672	0.784233	0.0099077	-0.0749004	0.56814
	-9.95	0.45247	1.92073	-0.263072	0.325754	-1.47519	-0.96814	-0.8627		-0.344709	-0.061531	0.0665624	-0.912218	-0.654231	-0.418762	1.09489		0.629274	1.19213	0.643777	0.796369	-0.240071	-0.0542981	0.208085
	-9.93333	0.0456986	1.98167	-0.245963	0.299802	-1.52294	-0.899555	-0.706526		-0.31448	0.936045	-0.0830438	-0.839494	-0.792736	-0.470619	0.738377		0.305061	0.846305	0.582365	0.495335	-0.329859	0.0575835	0.160561
	-9.91667	-0.140583	1.63444	-0.288309	0.228995	-1.18674	-0.768016	-0.563742		-0.18268	1.34599	-0.125878	-1.05415	-0.385664	-0.579084	0.576807		0.140796	0.528052	0.548799	0.256227	-0.358602	0.0624258	-0.0367971
	-9.9	-0.12188	1.22464	-0.0810229	0.0977622	-0.973607	-0.688525	-0.358615		-0.0355544	1.48367	-0.188456	-1.27217	0.182032	-0.73223	0.477572		0.211761	0.209771	0.359227	0.0907565	-0.51638	0.15285	-0.255064
	-9.88333	-0.178554	1.17542	0.0616255	-0.0772048	-0.622238	-0.591291	-0.411342		-0.0343985	1.60355	-0.135614	-1.23517	0.153462	-0.757908	0.62811		0.0529515	-0.260456	0.301052	0.0776773	-0.679354	0.302203	-0.340074
	-9.86667	-0.26631	1.68556	0.0709086	-0.160558	-0.466596	-0.585945	-0.462657		0.0338921	1.61106	-0.0798092	-0.995247	0.146729	-0.822558	0.644387		-0.507635	-0.365845	0.282084	0.0621653	-0.724169	0.160092	-0.324571
	-9.85	-0.32195	1.89709	0.0670783	-0.321535	-0.676771	-0.658428	-0.377718		0.29176	1.35325	-0.164195	-0.853056	0.287793	-1.03357	0.459515		-0.52512	-0.221381	0.413227	0.0386167	-0.785484	0.140087	-0.267629
	-9.83333	-0.344972	2.00433	0.184761	-0.499741	-0.644827	-0.633976	-0.301141		0.332922	0.917578	-0.360878	-0.719301	0.443671	-1.28751	-0.122641		-0.77838	-0.0865079	0.490363	-0.0226602	-0.819657	0.360481	-0.116689
	-9.81667	-0.38677	1.63401	0.22694	-0.455576	-0.156104	-0.637299	-0.407955		0.257222	0.40133	-0.344021	-0.622791	0.605449	-1.39155	-0.238872		-0.860022	0.0242516	0.563072	-0.253837	-0.767024	0.400947	-0.00436405
	-9.8	-0.218938	1.5435	0.241374	-0.609985	0.115155	-0.528421	-0.545215		0.205193	0.0397143	-0.277878	-0.536371	0.714424	-1.50247	-0.212531		-0.791464	0.00435965	0.628019	-0.392004	-0.529717	0.566976	0.0850386
	-9.78333	-0.0550683	1.52429	0.249032	-0.691472	0.220899	-0.384542	-0.407635		0.230307	-0.670624	-0.148153	-0.752638	0.949818	-1.49209	-0.13785		-0.93837	0.0900318	0.66283	-0.389575	-0.516878	0.744277	0.0328743
	-9.76667	-0.0464809	1.24546	0.304682	-0.669053	0.242809	-0.388793	-0.338979		0.234373	-1.43849	-0.107002	-0.748269	1.1633	-1.54025	-0.0433637		-0.864374	-0.0196708	0.620051	-0.376878	-0.458623	0.640017	0.114226
	-9.75	0.00510653	1.32446	0.286071	-0.363658	0.0862003	-0.397528	-0.365722		0.227122	-1.74308	-0.104432	-0.569033	0.726489	-1.63355	0.0976843		-0.795949	-0.145185	0.715621	-0.383442	-0.0631433	0.67331	0.408225
	-9.73333	-0.0139298	1.31933	0.227321	-0.12758	0.0430764	-0.346823	-0.445728		0.310437	-1.97331	-0.0564454	-0.617687	0.346745	-1.60098	0.358389		-0.943985	0.0826077	0.921755	-0.420503	0.125306	0.673883	0.342686
	-9.71667	-0.0311085	1.22051	0.184508	-0.18964	-0.0463243	-0.176931	0.111037		0.6623	-2.043	-0.0202368	-0.771567	0.401026	-1.48752	0.269095		-0.890046	0.251583	1.08054	-0.412343	0.191583	0.669332	0.455828
	-9.7	-0.0327591	0.677615	0.205761	-0.289346	0.0342648	-0.0503105	0.444557		0.74872	-1.99318	0.0482074	-0.680754	0.305031	-1.34699	0.206169		-0.891273	0.0976454	1.21324	-0.432134	0.297939	0.682815	0.754057
	-9.68333	0.0105637	0.525887	0.240225	-0.294326	0.302348	0.0671786	0.574434		0.621991	-1.99307	0.132983	-0.802679	0.198009	-1.1946	0.231524		-1.1112	-0.232516	1.11913	-0.408608	0.363379	0.719263	0.833986
	-9.66667	-0.0166803	0.438571	0.246364	-0.230619	0.181804	0.138717	0.549339		0.722975	-1.84937	0.149635	-1.04222	0.198301	-1.20262	0.483624		-1.10929	-0.71067	1.07856	-0.39194	0.27461	0.492034	0.913416
	-9.65	0.0536081	0.430849	0.281608	-0.055582	-0.230519	0.185853	0.916913		0.76254	-1.719	0.103207	-1.11419	0.26317	-1.2119	0.470513		-1.10775	-1.22556	1.01546	-0.377198	0.292096	0.376201	1.35439
	-9.63333	0.0665152	0.354663	0.391383	0.071537	-0.401817	0.0560564	1.35551		0.981137	-1.72192	0.0747993	-1.08336	0.456341	-1.12229	0.45372		-1.13511	-1.22031	0.981675	-0.22032	0.169934	0.0916685	1.67498
	-9.61667	0.260696	0.205295	0.390656	-0.0798962	-0.546659	-0.0518077	1.26125		1.28082	-1.34993	0.0309601	-1.05926	0.328978	-1.12076	0.363555		-1.00447	-1.38097	1.11257	0.00222425	-0.0837788	-0.162302	1.82327
	-9.6	0.521214	0.202964	0.441595	-0.136899	-0.791991	-0.0741698	1.1352		1.42203	-1.00364	0.110358	-1.14107	0.0792779	-1.02865	0.198617		-0.960861	-1.42718	1.18629	0.167701	-0.304549	-0.115443	1.78372
	-9.58333	0.534799	0.0826001	0.312055	-0.0811672	-0.950651	-0.135	1.23962		1.40957	-0.808108	0.208449	-1.06538	0.0672401	-0.776976	-0.0966974		-0.866658	-1.3875	1.15878	0.456963	-0.464593	-0.0360663	1.70013
	-9.56667	0.545427	0.41007	0.150389	-0.00984968	-1.11576	-0.273072	1.31358		1.46035	-0.780666	0.438046	-0.910421	0.277285	-0.636889	-0.41072		-0.423105	-1.60043	1.15367	0.337834	-0.176916	-0.262497	1.70528
	-9.55	0.588762	0.670873	0.0233014	0.128864	-1.16553	-0.385016	0.912826		1.4572	-0.883175	0.400868	-0.865518	0.284	-0.670245	-0.581615		-0.180346	-1.87264	1.01775	0.135661	0.00764337	-0.26117	1.52573
	-9.53333	0.725216	0.642054	0.00393614	0.170613	-1.19589	-0.349808	0.909653		1.62023	-0.831178	0.278188	-0.912423	0.50599	-0.554106	-0.459602		-0.139388	-2.04163	0.970515	0.337018	-0.213337	-0.360843	1.46347
	-9.51667	0.675569	0.787813	0.0199058	0.186773	-1.36539	-0.416704	0.993997		1.56345	-0.346367	0.215668	-0.831449	0.576836	-0.284548	-0.576766		-0.153997	-1.99245	0.965324	0.348459	-0.319306	-0.270039	1.42203
	-9.5	0.588486	0.760388	0.0089076	0.240876	-1.37648	-0.622508	1.00926		1.60364	-0.121263	0.279882	-0.762701	0.261523	0.0519185	-0.820553		-0.176926	-1.89248	0.897454	0.386385	-0.233638	-0.0655031	1.05727
	-9.48333	0.487376	0.775654	0.0752565	0.154228	-1.2903	-0.688575	0.821144		1.69543	-0.168331	0.233939	-0.790607	-0.1781	0.313938	-0.983421		-0.135189	-1.80037	0.887882	0.459416	-0.229199	0.0822954	0.435559
	-9.46667	0.420646	0.930198	-0.102143	0.113869	-1.19293	-0.590827	0.583989		1.46978	-0.373095	0.0918491	-0.71741	-0.41879	0.437422	-1.00495		-0.102125	-2.03388	0.847178	0.332652	-0.0800889	0.232596	0.00742508
	-9.45	0.220753	1.16845	-0.285847	0.241387	-0.86715	-0.757055	0.508292		1.15529	-0.828198	0.063121	-0.606196	-0.374207	0.586775	-0.775349		-0.0504506	-1.84645	0.729193	0.124551	0.225251	0.359663	-0.260873
	-9.43333	0.0614675	1.11413	-0.312923	0.232261	-0.717652	-0.746292	0.529058		1.07765	-0.979907	-0.0028744	-0.642881	-0.30638	0.63106	-0.642014		-0.0554443	-1.76697	0.623458	-0.0282627	0.281794	0.521268	-0.355005
	-9.41667	0.126552	1.24863	-0.240643	-0.0928914	-0.638671	-0.664467	0.416536		1.14379	-1.02009	-0.306367	-0.727185	-0.38235	0.528073	-0.509773		-0.188353	-1.89853	0.546799	-0.32591	0.0985168	0.40932	-0.471788
	-9.4	0.0845208	0.969481	-0.309085	-0.229227	-0.697661	-0.643987	0.463187		0.992125	-0.747015	-0.537922	-0.740231	-0.679276	0.412025	-0.263828		-0.655179	-2.00886	0.44803	-0.384336	-0.187761	0.454808	-0.314543
	-9.38333	0.113756	0.748065	-0.362022	-0.336162	-0.764133	-0.739523	0.644716		0.71431	-0.709535	-0.522502	-0.792057	-0.61536	0.37418	-0.0648443		-0.816655	-1.79872	0.530032	-0.495516	-0.193788	0.398541	-0.378534
	-9.36667	0.0270751	0.909519	-0.348518	-0.4183	-0.933707	-0.917153	0.71816		0.500423	-0.810088	-0.514441	-0.801071	-0.836269	0.196184	0.0519831		-0.765774	-1.73815	0.522578	-0.613361	-0.0497958	0.676318	-0.542325
	-9.35	0.0825092	0.974917	-0.393307	-0.515558	-0.948169	-0.809572	0.543968		0.46967	-1.48567	-0.52755	-0.720483	-0.958831	-0.113061	0.348366		-0.605782	-1.89978	0.61174	-0.491659	0.135889	0.750934	-0.56044
	-9.33333	0.051232	1.16141	-0.475803	-0.617139	-0.973128	-0.67475	0.349265		0.419127	-1.868	-0.583322	-0.379059	-0.869529	-0.355587	0.480511		-0.556845	-2.10369	0.668971	-0.472164	0.0737918	1.02014	-0.283166
	-9.31667	0.177723	1.36909	-0.516313	-0.604852	-0.934111	-0.438131	0.321507		0.477861	-2.02508	-0.504742	-0.312826	-0.653825	-0.457328	0.558086		-0.406624	-2.36111	0.962744	-0.354551	0.0545334	1.10119	-0.0369793
	-9.3	0.279115	1.11924	-0.373005	-0.601338	-0.944465	-0.388396	0.204671		0.562154	-1.93984	-0.559268	-0.383068	-0.654762	-0.659886	0.582435		-0.314544	-2.4035	1.14224	-0.276233	0.0789184	1.03705	0.171675
	-9.28333	0.390757	1.01882	-0.348975	-0.67272	-1.25455	-0.00817104	0.171704		0.532497	-1.81057	-0.660134	-0.336097	-0.695048	-0.854078	0.367137		-0.387057	-2.51668	1.21996	-0.279583	-0.0156138	0.992182	0.230684
	-9.26667	0.360819	1.09798	-0.433269	-0.671413	-1.32857	0.212928	0.257597		0.479632	-1.92174	-0.65259	-0.291568	-0.701802	-0.978659	0.335397		-0.478298	-2.35758	1.23874	-0.286385	0.17968	0.910409	0.441498
	-9.25	0.271757	1.03469	-0.446707	-0.616192	-1.05307	0.505087	0.193954		0.255057	-2.1127	-0.495401	-0.311339	-0.690007	-1.03489	0.315585		-0.458182	-1.98964	1.22465	-0.153385	0.572605	1.01823	0.655315
	-9.23333	0.395843	1.02128	-0.313361	-0.690744	-0.80021	0.600929	0.0382761		0.252114	-2.26185	-0.409633	-0.343954	-0.447491	-1.08678	0.192928		-0.463381	-1.75503	1.18692	-0.139569	0.68148	1.0336	0.882388
	-9.21667	0.808201	1.22154	-0.219295	-0.762452	-0.858052	0.725094	-0.0639471		0.252453	-2.43113	-0.416703	-0.348933	-0.471718	-0.929855	-0.14008		-0.456812	-1.68372	1.03141	-0.11896	0.642287	0.984467	1.14922
	-9.2	0.940295	1.31427	-0.20432	-0.558076	-0.750916	0.844347	-0.0306277		0.271538	-2.62872	-0.409654	-0.477296	-0.32724	-0.730469	-0.319576		-0.430158	-1.45318	0.902865	-0.276336	0.518705	0.711162	1.33728
	-9.18333	0.9015	1.11253	-0.367183	-0.282607	-0.626497	1.03293	0.0484532		0.299073	-2.60151	-0.342244	-0.542828	-0.0487676	-0.564271	-0.488257		-0.512882	-1.02104	0.850607	-0.329786	0.458634	0.436951	1.4068
	-9.16667	0.835347	1.00681	-0.417708	-0.25551	-0.570899	1.0837	0.189374		0.471616	-2.56767	-0.292444	-0.704631	-0.11815	-0.504071	-0.590332		-0.652094	-0.763116	0.793145	-0.404272	0.394585	0.0796414	1.27144
	-9.15	0.814786	1.05163	-0.602429	-0.40194	-0.723051	0.911773	0.330417		0.444795	-2.55028	-0.322786	-0.744179	-0.287904	0.0145446	-0.742137		-0.861375	-0.675509	0.524531	-0.52101	0.285685	-0.079127	1.05397
	-9.13333	0.689831	1.24895	-0.726709	-0.368722	-0.775747	0.761577	0.401379		0.457625	-2.70857	-0.189206	-0.601549	-0.0851851	0.574959	-0.794433		-0.999767	-0.754622	0.407874	-0.546702	0.284912	-0.164673	1.00024
	-9.11667	0.578685	1.26386	-0.667206	-0.0812043	-0.618873	0.451123	0.442803		0.5763	-2.94854	-0.117422	-0.479168	0.161085	1.1253	-0.829821		-0.965778	-0.760286	0.269717	-0.530542	0.337052	-0.30015	0.944927
	-9.1	0.554806	1.37952	-0.540698	0.023205	-0.583657	0.164827	0.395522		0.680756	-2.9388	-0.00924739	-0.344593	0.250428	1.55888	-0.886378		-0.890246	-0.858407	0.242587	-0.373396	-0.00880637	-0.272646	0.699816
	-9.08333	0.676134	1.39026	-0.579425	-0.111549	-0.816919	-0.252811	0.430262		0.79786	-2.92074	0.0191258	-0.0944963	0.115313	2.01884	-0.866822		-0.89471	-1.06375	0.133864	-0.467958	-0.445361	-0.258952	0.468097
	-9.06667	0.347869	1.48839	-0.612674	-0.075293	-0.90191	-0.431178	0.591604		0.880663	-2.89276	0.0607329	0.174643	-0.17597	2.31501	-0.972901		-0.705307	-1.19864	0.011844	-0.49599	-0.499747	-0.369506	0.217593
	-9.05	0.0178967	1.3017	-0.663009	-0.0360401	-0.840615	-0.507531	0.530635		1.00535	-2.59459	0.0530429	0.617278	-0.320639	2.33697	-0.977234		-0.460155	-1.37769	0.0433755	-0.405716	-0.59657	-0.260529	-0.0795783
	-9.03333	-0.0386665	1.11646	-0.693012	-0.25218	-0.839542	-0.594819	0.200269		1.2767	-2.50638	0.132473	0.853245	-0.502595	2.29498	-1.11309		-0.505151	-1.3341	0.0760928	-0.306498	-0.660674	-0.284947	-0.33986
	-9.01667	0.00335463	1.16917	-0.511708	-0.442223	-1.06953	-0.655211	0.148257		1.274	-2.42103	0.0949245	1.09909	-0.521603	2.43655	-1.18828		-0.447264	-1.00465	0.0624178	-0.287502	-0.84593	-0.198838	-0.40947
	-9	0.0515384	1.19591	-0.483434	-0.471942	-1.09524	-0.608256	-0.0651396		1.17428	-2.426	0.108701	1.22293	-0.37772	2.50249	-1.16234		-0.389348	-0.609993	0.116878	-0.206594	-0.809664	-0.160283	-0.407575
	-8.98333	0.092598	1.31926	-0.455036	-0.346544	-1.01039	-0.404538	-0.338069		1.32192	-2.45227	0.254032	1.33177	-0.371236	2.05467	-1.14409		-0.604556	-0.26654	0.121804	-0.231004	-0.745409	-0.125135	-0.467494
	-8.96667	0.21542	1.26132	-0.360909	-0.292209	-0.888169	-0.0901217	-0.480794		1.48562	-2.23935	0.316716	1.10177	-0.719148	1.62527	-1.2221		-0.499379	0.0855631	0.0145082	-0.0207892	-0.681577	-0.0616456	-0.486614
	-8.95	0.3585	1.23437	-0.291598	-0.513598	-0.64257	0.228408	-0.41731		1.52606	-2.13035	0.314064	0.935975	-0.988051	1.35437	-1.09831		-0.222241	0.287946	0.0757546	0.341579	-0.582251	0.121499	-0.422867
	-8.93333	0.331149	1.5475	-0.387871	-0.576898	-0.495467	0.457819	-0.478814		1.50291	-2.06135	0.239808	0.755219	-0.993426	1.14295	-1.16141		-0.019986	0.202283	0.249753	0.444599	-0.377019	0.134604	-0.407134
	-8.91667	0.308621	1.81584	-0.3987	-0.488522	-0.47046	0.649865	-0.639128		1.54182	-1.89201	0.139524	0.567719	-0.999585	0.788165	-1.14559		0.137025	0.136745	0.366859	0.547814	-0.218557	0.0395278	-0.520929
	-8.9	0.626963	1.86081	-0.286502	-0.463289	-0.461388	0.773734	-0.779661		1.63329	-1.98611	-0.00860581	0.182937	-0.761937	0.538488	-1.10479		0.0119774	0.122687	0.3921	0.785343	-0.286682	0.137783	-0.463321
	-8.88333	0.699387	1.87311	-0.278595	-0.379665	-0.508828	0.956819	-0.631839		1.58742	-2.16896	-0.0311183	-0.25435	-0.551209	0.57381	-1.1272		-0.215199	0.115067	0.43731	0.930917	-0.11777	0.191094	-0.471076
	-8.86667	0.670219	1.8787	-0.29959	-0.170066	-0.0602768	1.1199	-0.325574		1.43027	-1.92272	0.0133797	-0.506505	-0.608248	0.509521	-1.07423		-0.141543	0.00342403	0.649926	0.857291	0.168925	0.224389	-0.263347
	-8.85	0.594261	1.86366	-0.382427	-0.248967	0.105712	0.985048	-0.0690374		1.44275	-1.7835	0.111974	-0.868411	-0.659068	0.483032	-1.053		-0.270236	-0.394935	0.6636	0.906746	0.324459	0.180207	-0.332228
	-8.83333	0.743226	1.99787	-0.425438	-0.435765	0.107421	0.852899	0.297717		1.36476	-1.79736	0.0646088	-1.09005	-0.417526	0.354183	-1.05661		-0.281772	-0.652688	0.520497	0.814141	0.430339	0.129687	-0.342784
	-8.81667	0.733136	2.05214	-0.352889	-0.597102	0.244186	0.83714	0.62505		1.21893	-1.90289	-0.148051	-1.32442	-0.127754	0.17426	-1.0186		-0.108632	-0.736112	0.458607	0.745602	0.527488	0.235494	-0.177332
	-8.8	0.759255	2.15527	-0.384955	-0.831192	0.125612	0.610665	0.846259		1.06373	-1.94428	-0.21453	-1.49296	0.00162179	0.131547	-1.04219		-0.190725	-0.626063	0.637645	0.61964	0.501701	0.502264	-0.116453
	-8.78333	1.07964	2.23179	-0.493406	-1.01373	-0.299005	0.424724	0.843464		1.02572	-1.77932	-0.239941	-1.30022	0.00975769	0.332781	-0.961466		-0.611055	-0.508475	0.75214	0.412584	0.324695	1.05491	-0.0638388
	-8.76667	1.20104	1.79339	-0.514857	-1.1033	-0.347677	0.37251	0.985524		0.984324	-1.84052	-0.281162	-1.08813	0.0335223	0.434193	-0.866025		-0.695915	-0.214446	0.879421	0.30663	0.398899	1.18475	0.103926
	-8.75	1.25357	1.4158	-0.608954	-1.09838	-0.160078	0.40016	1.13124		0.754783	-1.96203	-0.319378	-1.06413	0.183789	0.406726	-0.802816		-0.806854	-0.119066	0.945664	0.279157	0.817204	1.62016	0.292918
	-8.73333	1.08557	1.09364	-0.735653	-1.02324	-0.246714	0.323896	1.15438		0.398014	-1.93858	-0.296132	-1.03276	0.0727535	0.339482	-0.593392		-0.895159	-0.0959919	1.01444	0.0340657	0.975406	1.57758	0.444635
	-8.71667	1.16454	1.03334	-0.698205	-0.984137	-0.231959	0.424391	0.874504		0.299546	-1.91769	-0.398652	-1.04977	-0.0112336	0.130383	-0.523688		-0.899572	-0.134031	0.984207	-0.144796	0.983645	1.49583	0.627872
	-8.7	1.18668	1.15497	-0.599733	-1.12374	-0.503038	0.702928	0.853146		0.111588	-2.16235	-0.592861	-0.746404	-0.0653641	0.0856472	-0.707196		-0.635869	-0.343103	0.800162	-0.187367	0.843191	1.60311	0.586161
	-8.68333	1.23497	1.28636	-0.571761	-1.10912	-0.46428	0.862545	0.937395		-0.0638814	-2.29381	-0.66855	-0.328498	-0.100449	0.0256427	-0.520745		-0.475919	-0.291947	0.785066	-0.250851	0.756735	1.53769	0.58684
	-8.66667	1.12945	1.06606	-0.531882	-0.942304	-0.355711	0.913355	0.918468		-0.242451	-2.11037	-0.696263	-0.249924	-0.183262	0.0530578	-0.316714		-0.272756	-0.0621228	0.967981	-0.207348	0.685078	1.39588	0.653119
	-8.65	1.18604	0.931032	-0.665721	-0.717324	-0.461068	0.86929	1.02209		-0.504729	-1.99845	-0.691724	-0.165039	-0.302328	0.0570189	0.0150704		-0.299442	-0.0814349	1.24077	-0.0793475	0.698789	1.14617	0.709925
	-8.63333	0.987908	0.90327	-0.756953	-0.239477	-0.272925	0.908978	1.1488		-0.609515	-1.87457	-0.810261	-0.0746959	-0.31359	0.00349784	0.313081		-0.409397	-0.413276	1.28752	-0.141043	0.683792	0.922271	0.666964
	-8.61667	0.625404	0.929942	-0.703222	0.0984864	-0.132	0.996019	1.1579		-0.696471	-1.94345	-0.890683	-0.358594	-0.209064	-0.40769	0.334626		-0.384648	-0.536178	1.14201	-0.2625	0.911242	0.156735	0.688011
	-8.6	0.648267	1.29612	-0.56915	0.176791	-0.174469	0.961421	0.986791		-0.639661	-1.85222	-0.842997	-0.589888	-0.256068	-0.518573	0.329069		-0.546904	-0.836243	0.867175	-0.3002	0.730378	-0.0356308	0.57653
	-8.58333	0.631894	1.62279	-0.501108	0.231345	-0.185	0.937129	0.927355		-0.540457	-1.62035	-0.826785	-0.581675	-0.493527	-0.525936	0.230017		-0.484949	-0.946447	0.743828	-0.141203	0.181128	-0.293306	0.52473
	-8.56667	0.671214	1.91902	-0.388391	0.190842	-0.00854957	1.01358	0.943538		-0.490591	-1.6831	-0.83578	-0.589291	-0.619906	-0.410497	0.128762		-0.344953	-0.947209	0.772992	0.00367321	0.108049	-0.18845	0.355103
	-8.55	0.65131	2.04069	-0.410376	0.145632	-0.0862719	0.744159	1.05493		-0.511334	-1.79904	-0.716609	-0.546798	-0.577061	-0.296868	0.115424		-0.533822	-0.902603	0.759688	0.0591378	0.056377	-0.00549486	0.363837
	-8.53333	0.766929	1.9302	-0.557595	0.309268	-0.165975	0.571332	1.0576		-0.498522	-1.73382	-0.719025	-1.02716	-0.218104	-0.333074	0.152489		-0.777867	-1.06179	0.833187	0.00759054	0.0813955	0.0280348	0.302823
	-8.51667	0.671917	1.89825	-0.512436	0.468794	-0.122437	0.499266	0.993409		-0.389832	-1.5795	-0.778059	-1.45236	-0.236506	-0.436935	-0.145093		-0.801346	-1.25525	0.864719	-0.0843529	0.293006	0.311561	0.529002
	-8.5	0.694569	1.99858	-0.484049	0.492369	-0.07826	0.361639	0.896249		-0.180289	-1.54279	-0.744535	-1.51017	-0.0379756	-0.504485	-0.216943		-0.941991	-1.32023	0.751346	-0.20479	0.220048	0.588166	0.566143
	-8.48333	0.717146	1.85937	-0.327255	0.290697	-0.0938201	0.284774	0.63702		0.0198914	-1.54433	-0.664043	-1.29841	0.0697631	-0.410849	-0.546491		-0.929139	-1.15462	0.495412	-0.198673	0.150199	0.842826	0.535169
	-8.46667	0.718769	1.59753	-0.141504	0.137373	-0.0998729	0.229786	0.419332		0.167377	-1.88271	-0.499085	-1.0983	0.0668674	-0.194213	-0.866154		-0.794301	-1.07949	0.423563	-0.140487	0.0722788	0.962514	0.584855
	-8.45	0.695065	1.31407	0.227374	-0.0466372	-0.034345	0.281335	0.390971		0.160398	-1.90808	-0.331329	-0.859767	0.0651644	-0.262435	-1.00338		-0.708893	-1.05449	0.378938	-0.0960462	0.220622	1.26321	0.490582
	-8.43333	0.525988	0.884075	0.39638	-0.119083	-0.158061	0.365016	0.244971		0.0575976	-1.88849	-0.326095	-0.683961	0.425938	-0.391182	-0.98098		-0.528379	-0.62396	0.438818	-0.104513	0.249908	1.58262	0.494236
	-8.41667	0.400551	0.649989	0.710243	-0.168675	-0.155671	0.534294	0.0548584		0.049227	-1.9465	-0.242238	-0.496359	0.728145	-0.327524	-0.948566		-0.530085	-0.119049	0.462934	-0.263635	0.362338	1.83013	0.397794
	-8.4	0.340005	0.656941	0.842482	-0.239499	-0.207007	0.576229	0.0340621		0.0949829	-1.84706	-0.193067	-0.443472	0.938722	-0.401764	-0.905117		-0.502993	0.205218	0.443768	-0.338314	0.224912	1.74921	0.262241
	-8.38333	0.210347	0.613849	0.900662	-0.439368	-0.150216	0.630219	0.141603		0.0440445	-1.7373	-0.0870233	-0.53262	0.792038	-0.307175	-0.702363		-0.283002	0.56851	0.500644	-0.20523	0.243022	1.6291	0.0833484
	-8.36667	0.0665663	0.723171	1.08338	-0.525284	0.0855016	0.524506	0.146418		0.137642	-1.85317	-0.0346229	-0.52808	0.578094	-0.264092	-0.362625		-0.237073	0.810237	0.419069	-0.129345	0.196083	1.65434	-0.100611
	-8.35	0.0900003	0.521589	1.09964	-0.521946	0.0391131	0.551504	0.319476		0.218069	-2.10856	0.022981	-0.450658	0.413729	-0.163299	0.040611		-0.115919	0.818037	0.455572	-0.163506	-0.0418055	1.44896	-0.249761
	-8.33333	0.00229412	0.431915	1.09208	-0.327376	0.058833	0.675178	0.315584		0.23917	-2.23891	-0.0539763	0.0681191	-0.0153745	0.0107955	0.0606725		-0.0788228	0.487295	0.430384	-0.156559	0.114476	1.45211	-0.239679
	-8.31667	-0.274901	0.41423	1.10492	0.0740935	0.410254	0.723205	0.179358		0.606043	-1.93976	-0.0920568	0.468369	-0.136862	-0.0727966	0.0559021		-0.0170676	0.250072	0.363998	-0.22027	0.30195	1.47906	-0.288558
	-8.3	-0.263822	0.631976	1.0581	0.180236	0.549768	0.775433	0.128728		1.2944	-1.68264	-0.100413	0.653498	-0.0243768	-0.283559	0.167984		-0.0401794	0.08247	0.250467	-0.360195	0.292627	1.53619	-0.384178
	-8.28333	-0.275972	0.583555	0.642422	0.293046	0.707409	0.658277	0.195289		1.86016	-1.54152	-0.251523	0.645701	-0.135505	-0.199678	0.130385		0.00872554	-0.0524813	0.205203	-0.306596	0.191666	1.2163	-0.319185
	-8.26667	-0.291366	0.776604	0.413427	0.334083	0.861581	0.629055	0.403999		2.43717	-1.405	-0.298922	0.606104	-0.256868	-0.152382	0.0984553		0.0231346	-0.370057	0.28989	-0.141535	0.234548	0.881095	-0.222335
	-8.25	-0.348884	1.03988	0.163423	0.388024	0.825875	0.44154	0.588323		2.66307	-1.38977	-0.277436	0.569751	-0.440064	-0.097054	0.0838337		0.102266	-0.743488	0.317673	-0.0277853	0.232328	0.760125	-0.0976008
	-8.23333	-0.452348	0.971345	0.124538	0.441602	0.91377	0.393826	0.514388		3.13264	-1.26453	-0.328232	0.790684	-0.525148	0.0202493	0.0505008		0.0150143	-0.891988	0.265067	-0.0760666	0.469522	0.761699	0.0496608
	-8.21667	-0.437892	0.779028	0.197225	0.46464	0.755227	0.499135	0.511553		3.3926	-1.09081	-0.391658	0.988706	-0.414877	-0.0114197	-0.191063		-0.0427347	-0.979419	0.176612	-0.00463824	0.788049	0.818062	0.030251
	-8.2	-0.354747	0.574005	0.0901803	0.357469	0.775271	0.611831	0.487015		3.47136	-1.00537	-0.461372	1.02151	-0.231582	0.00268792	-0.559189		-0.179607	-0.82861	0.115658	0.214513	0.942555	0.95642	0.180166
	-8.18333	-0.462759	0.561332	0.0943231	0.235904	0.992907	0.601921	0.267416		3.56522	-0.764986	-0.480192	1.06057	-0.0150914	-0.153	-0.709133		-0.307722	-0.663797	0.0831101	0.324173	1.23239	0.908263	0.049995
	-8.16667	-0.505664	0.537634	0.0724508	0.230937	0.901637	0.53686	0.38109		3.9694	-0.645356	-0.449321	0.711514	0.109456	-0.209365	-0.751342		-0.288761	-0.592874	0.347891	0.439659	1.11673	0.640324	-0.201948
	-8.15	-0.494583	0.630191	-0.000896803	-0.14321	0.582225	0.616297	0.543396		3.71248	-0.934277	-0.487765	0.448785	0.1251	-0.145036	-0.684379		-0.389517	-0.602261	0.558895	0.551176	0.993453	0.303423	-0.195885
	-8.13333	-0.449241	0.710399	-0.079749	-0.449857	0.442425	0.603643	0.399594		3.36533	-0.972241	-0.523356	0.507715	0.103888	-0.0495963	-0.595902		-0.378503	-0.456935	0.615646	0.716998	1.14846	0.0363932	-0.0150752
	-8.11667	-0.393145	0.790818	-0.129578	-0.644739	0.338066	0.624657	0.227583		2.88418	-0.977769	-0.434373	0.6535	0.054803	-0.0227397	-0.242795		-0.37042	-0.430155	0.624955	0.644033	1.1467	-0.0120304	-0.12336
	-8.1	-0.326508	0.565483	-0.126582	-0.787463	0.279499	0.528611	0.248972		2.59752	-1.00943	-0.374413	0.73984	-0.0054694	0.120526	-0.152715		-0.462925	-0.506134	0.53264	0.48576	1.11663	-0.00531031	-0.294493
	-8.08333	-0.394907	0.463252	0.164433	-0.968449	0.187889	0.388438	0.251361		2.49314	-0.852665	-0.446241	0.818886	0.0703847	0.0663161	-0.0600981		-0.630201	-0.518332	0.470367	0.343306	1.2583	-0.204986	-0.283275
	-8.06667	-0.410724	0.52799	0.0690449	-1.10588	0.207914	0.150155	0.288042		2.13737	-0.729304	-0.445839	0.898529	0.190487	0.0155734	-0.0212658		-0.748488	-0.594232	0.462351	0.422627	1.02762	-0.271788	-0.0642911
	-8.05	-0.658588	0.685327	-0.0727141	-1.09714	0.341362	-0.164928	0.119032		1.90783	-0.672605	-0.371742	1.02856	0.965696	-0.000740981	0.172308		-0.787267	-0.612963	0.513933	0.285264	0.783203	-0.33465	0.220779
	-8.03333	-0.805235	0.845755	-0.170718	-1.09331	0.305752	-0.318197	0.194345		1.74858	-0.606117	-0.356846	1.24074	1.23679	0.170509	0.20763		-0.737283	-0.77266	0.623235	0.215024	0.730594	-0.475278	0.304629
	-8.01667	-0.893465	0.873921	-0.338357	-1.17811	0.221517	-0.408344	0.610844		1.75014	-0.423555	-0.354501	1.37926	1.08942	0.167885	0.140206		-0.658326	-0.952537	0.538293	0.338259	0.577074	-0.233872	0.306422
	-8	-1.00309	0.81255	-0.365551	-1.26223	0.27967	-0.470432	0.917588		1.67857	-0.150593	-0.252868	1.36597	1.05047	0.0370037	0.291757		-0.510018	-0.725431	0.185469	0.257955	0.518781	-0.119244	0.351883
	-7.98333	-1.04057	0.574917	-0.391777	-1.31593	0.481436	-0.507305	1.20832		1.48969	0.00604575	-0.198036	1.38529	1.11656	-0.0534268	0.401653		-0.301321	-0.470546	0.0299108	0.0503836	0.425232	-0.159773	0.285392
	-7.96667	-1.16369	0.547876	-0.401565	-1.03015	0.605007	-0.461571	1.52226		1.25803	0.0695012	-0.16156	1.25986	1.09935	-0.0619642	0.695541		-0.243534	-0.498902	-0.0336436	-0.120104	0.0300686	-0.202099	0.16515
	-7.95	-1.405	0.668127	-0.339906	-0.621237	0.603328	-0.457023	1.73646		1.18439	0.0616048	-0.171536	1.07617	1.11087	-0.164148	0.684898		-0.407493	-0.414991	-0.128922	-0.245942	-0.0680355	-0.129452	0.230779
	-7.93333	-1.35543	0.722096	-0.550576	-0.285263	0.516586	-0.505733	1.71382		1.21462	0.00607939	-0.192917	1.18765	1.17655	-0.402025	0.757984		-0.406725	0.312322	-0.202994	-0.280066	-0.101216	-0.197382	0.289377
	-7.91667	-1.31353	0.491252	-0.981717	-0.0998203	0.539825	-0.470668	1.62427		1.11884	-0.238873	-0.192878	1.10952	1.27941	-0.370651	0.917808		-0.283142	0.700514	-0.080043	-0.208226	0.081214	-0.169681	0.201951
	-7.9	-1.4054	0.414118	-1.13829	0.0880501	0.518641	-0.426612	1.5969		1.15626	-0.166806	-0.224853	0.943563	1.46605	-0.363543	0.984016		0.131048	0.797863	0.167949	-0.225364	0.664529	-0.246151	0.379914
	-7.88333	-1.34148	0.299444	-1.18263	0.0673921	0.497746	-0.498822	1.60831		1.30208	-0.0348775	-0.351633	0.802006	0.66338	-0.397939	1.23069		0.24697	1.08915	0.25376	-0.229427	1.1186	-0.392273	0.328324
	-7.86667	-1.26854	0.106852	-1.06823	0.167204	0.512614	-0.453244	1.43856		1.30768	0.12514	-0.380127	0.686996	0.30125	-0.131981	1.30493		0.270495	1.60085	0.303176	-0.306983	1.72788	-0.46701	0.357397
	-7.85	-1.10489	-0.00179584	-1.02747	0.187432	0.592294	-0.329102	0.849854		1.07357	-0.0359291	-0.453755	0.658248	0.501137	0.911229	1.43806		0.0817139	1.93064	0.350526	-0.391629	2.22754	-0.69118	0.593697
	-7.83333	-0.970991	-0.0898764	-1.07699	0.0176256	0.554896	-0.347797	0.381491		0.935313	-0.161786	-0.581292	0.637285	0.682898	1.59513	1.56728		-0.0450188	1.69605	0.327393	-0.387247	2.50378	-0.75407	0.850212
	-7.81667	-0.957297	-0.073375	-1.15057	-0.124641	0.465073	-0.494024	0.0391398		0.919976	-0.170402	-0.417101	0.623237	0.569964	1.83937	1.42835		-0.0606603	1.40039	0.22068	-0.371183	3.08628	-0.775159	0.87075
	-7.8	-1.00347	-0.345341	-1.08031	-0.52335	0.309814	-0.510984	-0.069082		0.954137	-0.22707	-0.189458	0.575309	0.450136	2.02422	1.17911		-0.109895	1.29311	0.236469	-0.344002	3.3601	-0.757567	0.956872
	-7.78333	-0.940755	-0.442288	-1.02055	-0.801895	0.326909	-0.565698	-0.214876		0.883762	-0.176272	-0.091491	0.493854	0.507484	2.52786	1.073		-0.159555	1.01139	0.341581	-0.289053	3.42063	-0.808379	1.25763
	-7.76667	-0.931304	-0.234471	-0.907312	-1.03975	0.375054	-0.512992	-0.147262		0.82354	0.142939	-0.102431	0.225299	0.341105	2.7696	1.08377		-0.225887	0.403388	0.481455	-0.222359	3.4587	-0.692207	1.56909
	-7.75	-0.935343	-0.0276829	-0.881328	-0.966043	0.45303	-0.499258	-0.152488		0.810269	0.364385	-0.014295	0.0729361	0.337491	3.00034	1.37175		-0.364272	0.294281	0.466531	-0.13776	3.077	-0.480661	1.88235
	-7.73333	-0.870945	-0.144503	-0.887889	-0.933276	0.497592	-0.336822	-0.279721		0.819858	0.332787	0.0586023	0.051073	0.421016	3.13205	1.62177		-0.462837	0.368582	0.350671	-0.0233576	2.46216	-0.297918	1.79262
	-7.71667	-0.884336	-0.0586411	-0.907699	-0.883266	0.344987	-0.191476	-0.237546		0.757041	0.229502	0.247429	0.110537	0.407185	2.99219	1.52729		-0.475979	0.029096	0.163844	-0.0911629	1.94111	-0.307944	1.78356
	-7.7	-0.843178	0.213234	-0.927843	-0.880695	0.320707	-0.291035	-0.13823		0.863242	0.164385	0.40325	0.158999	0.397494	2.39526	1.49359		-0.595918	-0.0885052	0.28885	-0.128781	1.19578	-0.222452	2.32339
	-7.68333	-0.89237	0.372868	-0.839376	-0.891566	0.322152	-0.349488	0.0138285		0.829801	0.0458707	0.498629	-0.00716772	0.135064	1.41306	1.33946		-0.647376	-0.422437	0.397278	-0.235752	0.665873	-0.197703	2.51654
	-7.66667	-0.95519	0.40059	-0.945225	-0.8078	0.248533	-0.357743	0.248672		0.603571	0.13421	0.601295	-0.179448	0.278014	1.06857	1.01425		-0.606414	-0.695227	0.482317	-0.250436	0.314013	0.175963	2.87323
	-7.65	-0.909256	0.409025	-0.993652	-0.671532	0.11719	-0.429597	0.347109		0.528518	0.703364	0.447881	-0.375907	0.366614	0.872388	0.87547		-0.680331	-0.736733	0.644667	-0.331725	-0.271898	0.299417	3.13152
	-7.63333	-0.744436	0.493611	-1.19579	-0.635519	0.05577	-0.345542	0.273461		0.510545	1.01129	0.345171	-0.483351	0.462507	0.492473	0.705253		-0.737232	-0.654307	0.723969	-0.36261	-0.563642	0.354016	3.01583
	-7.61667	-0.693179	0.401931	-1.27322	-0.602889	0.0481258	-0.217421	0.209009		0.45608	1.35823	0.338984	-0.496495	0.420359	0.104203	0.662361		-0.60911	-0.56308	0.675654	-0.326613	-0.730502	0.396061	2.64558
	-7.6	-0.854874	0.396405	-1.32478	-0.383707	-0.0256137	-0.312364	0.268311		0.342008	1.4415	0.464987	-0.459806	0.592889	0.106846	0.349168		-0.453857	-0.386161	0.60761	-0.295573	-0.849511	0.341368	2.2764
	-7.58333	-0.719613	0.381659	-1.15541	-0.510624	-0.0407446	-0.342967	0.376589		0.289121	1.48502	0.502468	-0.369706	0.167733	-0.102883	-0.263194		-0.443122	-0.669477	0.523346	-0.30982	-0.761245	0.0311258	1.93676
	-7.56667	-0.648876	0.532492	-0.947993	-0.543507	-0.0416889	-0.442029	0.516515		0.253011	1.53283	0.462231	-0.143296	-0.188434	-0.24307	-0.835015		-0.544185	-1.08316	0.47779	-0.158273	-0.760146	0.0109819	1.71483
	-7.55	-0.623958	0.299239	-0.839792	-0.59551	-0.0301309	-0.579861	0.449729		0.774948	1.63843	0.404463	0.0993523	-0.0469921	-0.270755	-1.01272		-0.68395	-1.50237	0.630872	0.216826	-0.808607	-0.0338279	1.51713
	-7.53333	-0.574848	0.137758	-0.888708	-0.665304	-0.196373	-0.688816	0.407947		0.89071	1.75233	0.450817	0.280973	0.215485	-0.264989	-0.925282		-0.499398	-2.02515	0.44248	0.659452	-0.856842	-0.197743	0.783949
	-7.51667	-0.575439	0.0891926	-0.86328	-0.724778	-0.40327	-0.680896	0.2723		0.920058	2.13333	0.526211	0.436926	0.520012	-0.45624	-0.70821		-0.280558	-1.86157	0.514125	0.821547	-0.900326	-0.194992	0.435484
	-7.5	-0.634434	0.0513653	-0.73379	-0.718194	-0.351361	-0.605505	0.196459		1.03865	2.06474	0.556183	0.532009	0.797477	-0.53326	-0.666818		-0.218742	-1.5902	0.649647	0.870962	-0.963037	-0.519599	-0.0363894
	-7.48333	-0.697036	0.30346	-0.56399	-0.746287	-0.243111	-0.541065	0.143533		1.00373	1.64926	0.80735	0.625374	1.1984	-0.570113	-0.592375		-0.214528	-1.40555	0.579648	0.948125	-0.943833	-0.560997	-0.140916
	-7.46667	-0.785568	0.709374	-0.322615	-0.840904	-0.289773	-0.885971	0.0561445		0.965046	1.33327	1.09702	0.795001	1.70518	-0.59588	-0.351523		0.0607173	-1.26604	0.444543	1.08673	-0.899869	-0.49268	-0.144296
	-7.45	-0.7197	1.25271	-0.257194	-0.98874	-0.32508	-0.886187	-0.0367598		1.05234	0.741139	1.14362	0.86541	1.7459	-0.699621	-0.464664		0.193421	-1.36922	0.374342	1.16158	-1.00005	-0.474772	-0.105281
	-7.43333	-0.585922	1.63217	-0.270656	-1.1705	-0.388963	-0.795957	-0.128827		1.15833	0.237681	1.08575	0.7809	1.77015	-0.910722	-0.254968		0.251403	-1.56455	0.342052	1.04424	-0.869335	-0.50366	0.00270364
	-7.41667	-0.619911	1.68995	-0.376333	-1.08621	-0.420521	-0.716271	-0.114554		1.19801	-0.129152	1.11704	0.646835	1.79652	-1.09631	-0.00101065		0.389337	-1.43458	0.213183	0.967792	-1.06724	-0.526107	-0.123173
	-7.4	-0.578261	1.68154	-0.480665	-0.907129	-0.440066	-0.739397	-0.219666		1.01753	-0.446386	1.20799	0.458965	1.62301	-0.89513	0.347557		0.323469	-1.27064	0.158655	0.612289	-1.16989	-0.584221	0.0127951
	-7.38333	-0.40761	1.65148	-0.564473	-0.761496	-0.405457	-0.610957	-0.314105		0.413798	-0.42357	1.45211	0.24369	1.29035	-0.564274	0.457299		0.478784	-1.08291	0.0668141	0.098774	-1.19615	-0.605449	-0.0123725
	-7.36667	-0.409937	1.48265	-0.51881	-0.657566	-0.0421833	-0.453002	-0.419667		0.213434	-0.480498	1.55387	0.114681	1.07427	-0.362325	0.607909		0.54959	-1.00585	0.0568011	-0.291748	-1.06528	-0.716588	0.17045
	-7.35	-0.276873	1.33407	-0.437067	-0.567985	0.242468	-0.433345	-0.454887		0.0241517	-0.685557	1.60538	-0.00277244	0.438734	-0.150934	0.582481		0.506479	-0.947921	-0.127675	-0.338744	-1.13948	-0.786974	0.410903
	-7.33333	-0.0546307	1.3971	-0.398252	-0.464126	0.276139	-0.325803	-0.472752		-0.0424075	-0.627643	1.56973	-0.0745621	-0.0630304	0.101445	0.599234		0.429416	-0.711401	-0.226737	-0.288866	-0.976525	-0.728128	0.298051
	-7.31667	0.160324	1.26246	-0.255948	-0.208676	0.200164	0.0272705	-0.278303		0.22649	-0.427861	1.23717	-0.0715028	-0.527362	0.723885	0.429833		0.368716	-0.788765	-0.157778	-0.195259	-0.861825	-0.325421	0.139876
	-7.3	0.139928	0.809919	-0.28333	0.102793	0.292502	0.403028	-0.135795		0.444191	-0.304226	0.99289	0.0339889	-1.13307	1.12355	0.368151		0.201533	-1.0096	0.0788599	-0.201046	-0.872226	-0.25092	0.0273573
	-7.28333	-0.00935411	0.245552	-0.206139	0.31294	0.3797	0.752227	0.0587049		0.535065	-0.21589	0.909124	0.142757	-1.30928	1.09593	0.406432		0.180965	-0.954816	0.321997	-0.315959	-0.873956	-0.446404	-0.122808
	-7.26667	0.0327874	-0.043068	-0.232937	0.347142	0.367971	1.03841	0.211902		0.795959	0.0313424	0.926443	0.271786	-1.50541	1.08478	0.514343		0.117564	-0.848088	0.416034	-0.293505	-1.05879	-0.475589	-0.371824
	-7.25	0.0452954	-0.0321813	-0.290884	0.298977	0.453536	1.26152	0.471257		0.998816	0.254421	0.933886	0.343493	-1.32261	1.05224	0.505598		-0.0441333	-1.05349	0.427183	-0.253538	-1.10397	-0.260869	-0.455989
	-7.23333	0.0197211	0.175783	-0.308709	0.0784184	0.586154	1.69627	0.636647		1.15844	0.479645	0.865827	0.374541	-0.7852	0.830907	0.27129		-0.0220523	-1.15207	0.511254	-0.0478301	-0.995888	-0.118241	-0.659645
	-7.21667	-0.168157	0.424952	-0.249845	-8.05951e-05	0.761729	2.20772	0.525911		1.19725	0.268389	0.591262	0.317544	-0.160674	0.53074	0.0530707		-0.184558	-1.30755	0.390586	0.507273	-0.863184	0.138069	-0.686247
	-7.2	-0.272223	0.715725	-0.246087	0.0266095	0.412263	2.50743	0.496029		1.19425	0.292817	0.425076	0.186792	0.47753	0.36462	-0.233962		-0.372905	-1.43981	0.412684	0.850989	-0.857677	0.592019	-0.583623
	-7.18333	-0.37133	0.954449	-0.230436	-0.0735732	0.313072	2.52772	0.532674		1.26749	0.186023	0.39385	0.11034	0.771519	0.24289	-0.387874		-0.438697	-1.86117	0.478894	0.877833	0.00252353	0.731511	-0.654887
	-7.16667	-0.500626	0.842674	-0.257544	-0.12644	0.296702	2.48276	0.540488		1.21221	0.180925	0.471448	0.00528265	0.814693	-0.131376	-0.37994		-0.441163	-2.06682	0.389735	0.726678	0.364197	0.508006	-0.61724
	-7.15	-0.6284	0.552956	-0.39626	-0.140013	0.275352	2.33496	0.342856		0.891912	0.152294	0.517859	-0.0817019	0.817192	-0.572283	-0.397644		-0.380974	-2.17159	0.288076	0.490252	0.494988	-0.0134502	-0.743757
	-7.13333	-0.64902	0.559165	-0.453999	-0.251696	0.122512	2.2225	0.402497		0.657325	0.219352	0.574627	-0.285476	0.973299	-0.772703	-0.706543		-0.432925	-2.31477	0.180537	0.551529	0.920794	-0.103551	-0.866481
	-7.11667	-0.529067	0.618077	-0.507118	-0.403351	0.0985967	2.294	0.246988		0.45711	0.319345	0.740345	-0.393488	1.09428	-0.831414	-0.88287		-0.520378	-2.63895	-0.0629536	0.784698	1.26325	0.204381	-0.873201
	-7.1	-0.497352	0.332143	-0.436639	-0.49978	0.252297	2.20432	-0.0448204		0.105882	0.293556	0.736621	-0.306664	1.27691	-0.827335	-1.32455		-0.594812	-2.65246	-0.0389746	0.767748	1.54065	0.669075	-0.73784
	-7.08333	-0.486885	0.361042	-0.434641	-0.449348	0.283252	2.01764	-0.271114		-0.138745	0.322052	0.689191	-0.367641	1.13403	-0.68167	-1.49669		-0.587025	-2.33554	-0.0380242	0.833767	1.68344	0.539219	-0.509403
	-7.06667	-0.5612	0.214699	-0.42644	-0.299469	0.0230454	1.68443	-0.221505		-0.208037	0.134182	0.655241	-0.402009	0.668457	-0.483624	-1.60652		-0.488885	-2.29108	-0.132594	0.580103	1.65675	0.319417	0.111037
	-7.05	-0.418236	0.0537812	-0.329212	-0.0928466	-0.256112	1.28303	0.113859		-0.180837	0.188932	0.636967	-0.290107	-0.0716328	-0.306978	-1.74259		-0.274731	-2.38135	-0.00736179	0.0832381	1.51415	0.299008	0.433142
	-7.03333	-0.203499	-0.221183	-0.357798	0.0351719	-0.381065	1.10612	0.372689		-0.172065	0.128069	0.598426	-0.0154266	-0.657011	-0.249171	-1.84559		0.0636102	-2.25846	-0.176226	-0.0867177	1.37295	-0.0671997	0.299121
	-7.01667	-0.132867	-0.454061	-0.369196	0.21914	-0.490731	1.00918	0.557779		-0.216	0.277094	0.42761	0.169719	-0.827451	-0.379571	-1.96876		0.0113715	-2.21958	-0.241712	0.0345679	0.617016	-0.0714491	0.0381861
	-7	-0.0928446	-0.545661	-0.435697	0.319534	-0.50655	0.858083	0.506225		-0.312914	0.245581	0.231313	0.150598	-0.96235	-0.506673	-2.11062		0.0818022	-2.45676	-0.150826	0.128102	0.949315	0.0130128	-0.0963525
	-6.98333	-0.0223375	-0.531238	-0.531017	0.288494	-0.434379	0.647333	0.741744		-0.227417	0.198666	0.181123	0.171145	-0.966349	-0.613897	-2.07269		0.046846	-2.81851	-0.200692	0.167733	1.07408	0.202531	-0.0648778
	-6.96667	-0.0349202	-0.596489	-0.539369	0.265776	-0.248579	0.408655	0.846447		-0.198143	0.183013	0.0235722	0.132846	-0.902247	-0.469541	-1.91858		0.0729191	-3.05313	-0.203568	-0.0314012	1.23453	0.460253	0.0373259
	-6.95	-0.16117	-0.471434	-0.354825	0.421812	-0.258952	0.150784	0.916145		-0.194627	0.620837	-0.131542	0.0983192	-0.979287	-0.267833	-1.8115		0.312322	-3.34797	-0.128273	-0.251059	1.29521	0.494911	0.098071
	-6.93333	-0.319826	-0.380499	-0.215931	0.451803	-0.270436	0.266528	1.0116		-0.139857	0.929345	-0.272502	0.024102	-1.0409	-0.244452	-1.49975		0.488338	-3.68887	0.0171263	-0.323855	1.38108	0.116546	0.111816
	-6.91667	-0.235032	-0.521961	-0.190814	0.34804	-0.0489895	0.233492	1.11354		0.037805	1.01262	-0.404723	0.104293	-1.12921	-0.341259	-1.40528		0.372931	-4.24671	0.186074	-0.462536	1.3305	0.219556	-0.0909153
	-6.9	-0.115665	-0.592175	-0.185773	0.374979	0.106887	0.0820124	1.05804		-0.0370768	1.40355	-0.491028	0.191672	-1.10551	-0.385985	-1.22015		0.37512	-4.44616	0.276756	-0.484218	1.25751	0.239266	-0.744247
	-6.88333	-0.163473	-0.537502	-0.277625	0.348438	0.175171	0.0629205	0.918924		-0.0804756	1.71763	-0.646254	0.296167	-1.06564	-0.19951	-0.983468		0.327034	-4.57168	0.264143	-0.565152	1.36379	0.0995619	-1.14619
	-6.86667	-0.24609	-0.466473	-0.292859	0.336472	0.267757	0.0146825	0.829811		-0.0985134	1.93919	-0.619834	0.245565	-0.984029	-0.107006	-0.854199		0.202443	-4.84284	0.300044	-0.842338	1.31085	0.157557	-1.21109
	-6.85	-0.274756	-0.328567	-0.393299	0.26997	0.27682	0.148006	0.638525		-0.00490566	1.81782	-0.65355	0.151138	-0.831901	-0.0131795	-0.721094		0.264054	-5.04021	0.250234	-1.11299	1.07964	0.222919	-1.22918
	-6.83333	-0.358387	0.102154	-0.410495	0.168452	0.317499	0.0423994	0.498053		0.0752939	1.66588	-0.736604	0.0688555	-0.768668	0.0545759	-0.594934		0.206727	-5.09534	0.349841	-1.03647	0.431489	0.431213	-1.09133
	-6.81667	-0.401694	0.250704	-0.43141	0.45118	0.303874	0.0797656	0.253596		0.197718	1.36947	-0.83294	0.0926324	-0.833657	0.0880504	-0.490869		0.189572	-4.75276	0.664545	-0.913869	0.0211485	0.426775	-0.847271
	-6.8	-0.34571	0.054115	-0.487962	0.776852	0.166077	0.0490047	0.0122323		0.23608	1.14574	-0.77553	0.238611	-0.846545	0.104548	-0.280006		0.12604	-4.49075	0.722654	-0.880856	-0.45734	0.243783	-0.793914
	-6.78333	-0.35044	-0.363127	-0.779293	0.959373	0.284549	-0.0575345	-0.0148817		0.223701	0.798976	-0.756844	0.317004	-0.791239	0.189648	-0.253365		-0.0996326	-4.45545	0.698347	-0.830175	-0.742686	0.0362417	-0.822111
	-6.76667	-0.253613	-0.503358	-0.972272	1.10661	0.145437	-0.220632	-0.163706		0.164124	0.778828	-0.720022	0.24984	-0.70902	0.342203	-0.406094		-0.0656885	-4.62648	0.501092	-0.846436	-1.10073	-0.0828273	-0.791982
	-6.75	-0.130084	-0.615294	-0.994326	1.18792	-0.134083	-0.173519	-0.15811		0.0637703	0.774261	-0.684184	0.508199	-0.483645	0.662929	-0.262843		0.0939865	-4.63366	0.352683	-0.945134	-1.21652	-0.115511	-0.892478
	-6.73333	-0.119976	-0.687387	-0.964946	1.0787	-0.289144	-0.0836612	-0.0820816		0.224482	0.466263	-0.434808	0.590871	-0.266371	0.550682	-0.232767		0.194052	-4.59127	0.348144	-0.979566	-1.24414	-0.157921	-0.897544
	-6.71667	-0.210335	-0.778508	-0.813607	0.795574	-0.451405	-0.0689951	-0.0802397		0.399044	0.270303	-0.367134	0.423934	-0.192868	0.239749	-0.305573		0.463979	-4.64831	0.366407	-0.82447	-1.30084	-0.323036	-0.832042
	-6.7	-0.299536	-0.765188	-0.774159	0.572311	-0.358505	0.073279	-0.0402508		0.393015	0.153918	-0.275283	0.366606	-0.263501	0.174911	-0.262583		0.381002	-4.70929	0.458684	-0.609649	-1.19851	-0.400589	-0.75345
	-6.68333	-0.397658	-0.832173	-0.594122	0.632982	-0.193194	0.117408	0.260921		0.316319	0.239629	-0.182175	0.522692	-0.398855	0.144985	-0.230899		0.282846	-4.67634	0.632395	-0.566976	-1.17074	-0.529879	-0.485625
	-6.66667	-0.362954	-1.07599	-0.546663	0.657553	-0.245148	0.267324	0.50133		0.185488	0.511626	-0.103818	0.772477	-0.2435	0.144715	-0.0850133		0.259663	-4.71801	0.612356	-0.74044	-1.0995	-0.619453	-0.476719
	-6.65	-0.256661	-0.774927	-0.513834	0.41502	-0.187905	0.256105	0.566917		-0.0355083	0.779753	-0.090689	0.752093	-0.221359	0.137353	-0.0466544		0.209478	-4.98387	0.366829	-0.87314	-0.979985	-0.748428	-0.465378
	-6.63333	-0.189893	-0.488245	-0.389151	0.243549	-0.104214	0.126804	0.81998		0.0813434	0.965313	-0.196671	0.617461	-0.317155	-0.0209047	-0.0480003		0.157822	-5.13705	0.393265	-0.92355	-0.75867	-0.86858	-0.27015
	-6.61667	-0.228702	0.00983647	-0.184851	0.14063	0.0602587	-0.0127798	1.08771		0.237149	0.752717	-0.275495	0.627726	-0.42444	-0.0104981	-0.0456395		0.152613	-5.21373	0.370131	-1.0074	-0.551649	-0.836701	0.231499
	-6.6	-0.322055	0.35579	0.0173028	0.304995	0.0245066	0.290887	1.23752		0.327845	0.598136	-0.284293	0.681185	-0.529438	-0.115396	-0.052666		0.0995584	-4.99194	0.505897	-0.999393	-0.301027	-0.730815	0.536612
	-6.58333	-0.425034	0.478228	0.14602	0.404556	-0.0781402	0.471187	1.07865		0.337353	0.508293	-0.286271	0.324097	-0.68182	-0.519181	-0.0845341		0.0819942	-4.66415	0.46161	-0.904079	-0.0931497	-0.862968	0.771335
	-6.56667	-0.332624	0.623208	0.154587	0.556811	-0.0641766	0.502025	0.983085		0.404487	0.464154	-0.428986	0.19009	-0.666962	-0.54452	-0.144935		-0.186113	-4.4664	0.447217	-0.894741	-0.00241165	-0.710215	1.16014
	-6.55	-0.262541	0.658522	0.0703524	1.15931	0.0191887	0.583156	1.08082		0.434541	0.371004	-0.457798	0.287088	-0.631299	-0.399208	-0.301192		-0.442275	-4.20316	0.505633	-1.05264	-0.0222526	-0.492836	1.43943
	-6.53333	-0.251217	0.590757	0.14578	1.58629	-0.181373	0.644954	1.01923		0.65953	0.361099	-0.50916	0.317693	-0.550911	-0.43825	-0.458149		-0.45869	-4.07114	0.381637	-1.06096	-0.0130616	-0.391098	1.65357
	-6.51667	-0.279946	0.627433	0.187558	1.56509	-0.347652	0.701599	0.758504		0.728704	0.498122	-0.47687	0.162814	-0.486235	-0.391747	-0.489076		-0.34866	-4.12773	0.182544	-0.953683	-0.0538829	-0.368814	1.90702
	-6.5	-0.323717	0.498211	0.241905	1.42236	-0.403222	0.970399	0.741464		0.872777	0.853341	-0.533117	-0.10137	-0.618838	-0.353621	-0.597882		-0.0246576	-4.04266	0.131396	-0.760979	0.018739	-0.397706	2.11089
	-6.48333	-0.452408	0.274823	0.290518	1.22964	-0.307197	1.2797	0.822988		0.992589	1.15527	-0.53275	-0.338954	-0.649158	-0.358116	-0.672423		0.161155	-3.87978	0.125456	-0.487543	-0.0917161	-0.335367	2.33125
	-6.46667	-0.480898	0.245558	0.208884	1.11553	-0.446449	1.57908	0.637947		0.844184	1.44248	-0.507628	-0.384021	-0.622387	-0.169353	-0.747724		0.154535	-3.56783	0.00918832	-0.432754	-0.360064	-0.308476	2.31923
	-6.45	-0.507717	-0.125799	0.19038	0.956633	-0.568479	1.6905	0.554786		0.679084	1.61674	-0.48061	-0.404944	-0.329141	-0.244867	-0.768913		0.107578	-3.23315	-0.0692975	-0.376806	-0.308553	-0.316717	2.06751
	-6.43333	-0.496226	-0.282081	0.10838	0.614231	-0.437899	1.41483	0.385034		0.517991	1.48942	-0.432819	-0.44407	-0.336993	-0.23052	-0.847675		-0.0558913	-3.30733	-0.199136	-0.262772	0.171935	-0.415463	1.92181
	-6.41667	-0.550058	-0.180722	-0.0446466	0.547248	-0.255094	1.27142	0.416036		0.461468	1.5853	-0.467397	-0.589425	-0.52075	-0.209932	-0.881314		-0.00450612	-3.68121	0.0756488	-0.126199	0.277644	-0.264961	1.79744
	-6.4	-0.474004	-0.0154549	-0.153951	0.300295	-0.243812	1.14088	0.425094		0.24515	1.96123	-0.441051	-0.903368	-0.776274	-0.314748	-0.589329		-0.072393	-4.00365	0.285897	0.0365297	0.3179	-0.267893	1.62646
	-6.38333	-0.336461	0.295018	-0.203252	-0.213773	-0.351632	0.881745	0.366741		-0.000838737	2.13292	-0.43335	-1.19461	-0.861732	-0.561622	-0.353836		-0.244514	-3.86833	0.497817	0.162207	0.417753	-0.332075	1.49148
	-6.36667	-0.146695	0.439765	-0.329334	-0.617966	-0.533894	0.685828	0.752255		-0.283008	2.33694	-0.484713	-1.29399	-0.989397	-0.600181	-0.233273		-0.278846	-3.69632	0.747608	0.120101	0.446683	-0.362479	1.53098
	-6.35	-0.0821616	0.441491	-0.436829	-0.737366	-0.702883	0.481531	1.08361		-0.413684	2.04735	-0.545948	-1.08566	-0.774245	-0.736997	-0.143552		-0.376757	-3.53331	0.957805	0.0537636	0.35752	-0.309582	1.49226
	-6.33333	-0.0123246	0.510364	-0.567622	-0.646678	-0.837857	0.194655	1.02397		-0.558976	1.52563	-0.605898	-1.03153	-0.753429	-0.831348	-0.0648309		-0.834081	-3.34735	1.20006	-0.0650012	0.249761	-0.226008	1.35558
	-6.31667	-0.0359399	0.791574	-0.723314	-0.610635	-0.955583	0.0530084	0.931561		-0.667773	1.23626	-0.661376	-1.04444	-0.608943	-0.849332	-0.107943		-0.934058	-3.3307	1.33503	-0.272048	0.474046	-0.194457	1.03796
	-6.3	-0.0691668	1.09523	-0.758635	-0.703312	-0.857107	-0.0851992	0.936404		-0.656298	1.09843	-0.613313	-1.20677	-0.633698	-0.866366	-0.231743		-0.909965	-3.34649	1.34621	-0.255784	0.526644	-0.14094	0.866112
	-6.28333	-0.0611097	1.74512	-0.930918	-0.825805	-0.977341	-0.118175	0.87606		-0.394402	1.16828	-0.589435	-1.23416	-0.829386	-0.927652	-0.176888		-0.835538	-3.36514	1.36291	0.0229505	0.28522	-0.228192	0.661153
	-6.26667	-0.098282	1.90515	-0.959254	-0.78202	-1.31167	-0.18916	0.970449		-0.281996	1.60266	-0.574826	-1.22718	-0.673682	-0.9831	0.0224311		-0.811062	-3.50515	1.41168	0.0489258	-0.0900094	-0.20413	0.592497
	-6.25	-0.214174	2.01578	-0.705382	-0.877628	-1.47594	-0.167766	0.866562		-0.186777	1.59575	-0.547813	-0.993177	-0.313778	-0.901839	0.19503		-1.01661	-3.33747	1.13131	-0.0174951	-0.227606	-0.283034	0.656451
	-6.23333	-0.242207	2.04168	-0.586598	-0.902047	-1.49664	0.250418	0.767208		-0.189271	1.44698	-0.416484	-0.669668	-0.0160981	-0.874241	0.19767		-1.08284	-3.17294	1.03526	-0.14175	-0.215656	-0.426735	0.53634
	-6.21667	-0.267195	2.10107	-0.462965	-0.83221	-1.42112	0.77447	0.754698		-0.168672	1.55693	-0.373073	-0.524115	0.0784667	-0.739136	0.105823		-0.98068	-3.30155	0.954128	-0.236974	-0.207827	-0.432146	0.515658
	-6.2	-0.256306	2.5026	-0.39707	-0.624876	-1.25771	1.2416	0.387084		-0.0684169	1.29735	-0.359782	-0.531876	0.0952815	-0.54831	0.0140214		-0.858124	-3.22283	0.901805	-0.187942	-0.0217533	-0.355643	0.233622
	-6.18333	-0.184771	2.92942	-0.310976	-0.503996	-0.942138	1.58177	0.157198		0.0989437	1.16036	-0.269546	-0.528429	-0.0948723	-0.112215	-0.10836		-0.565011	-2.9659	0.82026	-0.186277	0.0384887	-0.318231	-0.0273631
	-6.16667	-0.0945318	3.03086	-0.119729	-0.441496	-0.929271	1.93772	0.258678		0.245826	1.07068	-0.057712	-0.369095	-0.161276	0.19571	-0.184276		-0.276736	-2.89112	0.496626	-0.14706	0.0315521	-0.32372	-0.133436
	-6.15	-0.0332093	3.01402	0.0855882	-0.293002	-0.96718	2.40377	0.351028		0.382441	1.04509	-0.00316352	-0.0189148	-0.0978295	0.163345	-0.147944		-0.126894	-2.73001	0.360447	-0.214829	0.00485563	-0.361046	-0.266428
	-6.13333	-0.0703483	2.58338	0.160243	0.0541384	-0.962696	2.92463	0.257011		0.424499	1.04299	-0.0273561	0.433451	-0.000721797	0.00497821	0.017908		-0.0449375	-2.55312	0.440887	-0.268017	-0.0491258	-0.0263798	-0.333987
	-6.11667	-0.0866035	2.15316	0.320185	0.354693	-0.869815	3.22979	0.215002		0.361357	0.862672	-0.0382448	0.662681	0.0663249	0.0301973	0.215316		-0.137011	-2.52367	0.515801	-0.237449	-0.0791686	0.229474	-0.319966
	-6.1	-0.129094	2.33789	0.387693	0.391352	-0.746137	3.43606	0.287632		0.385898	0.430814	0.0400171	0.792372	-0.0538155	0.121777	0.344724		-0.061117	-2.29359	0.596659	-0.129308	-0.0312258	0.478808	-0.352653
	-6.08333	-0.0862001	2.20685	0.228002	0.477088	-0.689878	3.50303	0.463187		0.36683	0.250638	-0.0233265	0.812115	-0.394749	0.1965	0.303029		0.194554	-2.15551	0.62243	-0.0537672	0.282456	0.547157	-0.528539
	-6.06667	-0.194253	2.04525	0.287124	0.420722	-0.527321	3.20141	0.566501		0.640192	0.334067	-0.1654	0.820122	-0.606526	0.324596	0.490146		0.273972	-1.93396	0.477772	0.11531	0.439071	0.600054	-0.657758
	-6.05	0.0757435	1.91766	0.260101	0.187108	-0.346799	2.85101	0.3762		0.888567	0.290868	-0.0987993	0.80965	-0.701929	0.331576	0.594928		0.355328	-1.52762	0.358173	0.306853	0.444975	0.61216	-0.778678
	-6.03333	0.239483	1.51074	0.189847	-0.134654	-0.298376	2.71831	0.310089		0.921213	0.510091	-0.0263372	0.754852	-0.726351	0.254209	0.717889		0.332467	-1.22354	0.25892	0.328467	0.310318	0.518308	-0.733628
	-6.01667	0.295967	1.26867	0.000597574	-0.353248	-0.259859	2.58784	0.348176		0.939001	0.586597	0.0547357	0.766563	-0.736124	-0.15954	0.921968		0.145391	-1.37763	0.295832	0.281676	0.375977	0.448497	-0.393227
	-6	0.213533	1.14474	-0.113887	-0.561426	-0.12903	2.16909	0.203206		0.882553	0.675465	0.0353679	0.883831	-0.625173	-0.350816	0.969127		0.191334	-1.35243	0.376541	0.174789	0.284749	0.470555	0.186706
	-5.98333	0.146979	0.893189	-0.0839765	-0.863201	-0.240569	1.63112	0.172575		0.836516	0.799197	0.0322035	0.78556	-0.767707	-0.208069	0.930851		0.120296	-1.42612	0.404746	0.193506	0.166847	0.355674	0.614123
	-5.96667	0.134393	0.783057	0.0453076	-1.23445	-0.504396	1.07364	0.138665		0.795113	0.923869	0.0692884	0.57126	-0.932502	0.12034	0.886191		0.0296496	-1.56336	0.35423	0.0538005	0.363114	0.0506163	0.652029
	-5.95	0.260775	0.622715	-0.0903718	-1.36965	-0.667814	0.745703	0.362789		0.787812	1.33782	0.108805	0.293683	-0.966071	0.273515	0.780622		0.188605	-1.52902	0.301738	-0.301212	0.386911	-0.124029	0.519623
	-5.93333	0.335073	0.224338	-0.124632	-1.46159	-0.638643	0.706264	0.595374		0.74976	1.51908	0.0259343	0.104192	-0.87042	0.208241	0.534636		0.200971	-1.50494	0.200687	-0.587919	0.15822	-0.15927	0.605824
	-5.91667	0.262482	0.0850267	-0.122401	-1.61877	0.210275	0.683383	0.57237		0.784162	1.66943	0.0487169	0.0388588	-0.838358	0.119336	0.32946		0.360166	-1.64256	0.114041	-0.771415	-0.17436	0.114693	0.789189
	-5.9	0.0476665	0.00283489	-0.21745	-1.51492	1.14462	0.535858	0.410857		0.545806	1.73482	0.0908661	0.00485427	-0.659524	0.0760492	0.107295		0.50006	-1.66744	0.100201	-0.964448	-0.436632	0.0765166	1.11215
	-5.88333	-0.406936	-0.215924	-0.223902	-1.36542	1.59608	0.223906	0.262984		0.427043	1.62612	0.120288	0.0139863	-0.625421	0.0946897	0.272506		0.561552	-1.80805	0.0862182	-1.20209	-0.489143	-0.115043	1.28924
	-5.86667	-0.743628	-0.346184	-0.217249	-1.23162	1.84246	-0.159281	0.198581		0.367871	1.48612	0.128005	0.096198	-0.582786	0.0447571	0.245407		0.699903	-2.06134	-0.0792206	-1.28585	-0.597073	-0.225978	1.24469
	-5.85	-0.845798	-0.708224	-0.0603203	-1.14532	2.25798	-0.296059	0.268882		0.388219	1.53807	-0.0262577	0.164464	-0.691101	0.117192	0.185393		0.691366	-2.07099	-0.241721	-1.22346	-0.592678	-0.380279	0.825502
	-5.83333	-0.698871	-0.974832	0.0174484	-0.924568	2.32919	-0.222611	0.0627035		0.385506	1.70879	-0.155561	0.0816303	-0.866428	0.259131	0.142828		0.541925	-2.07421	-0.161739	-1.20041	-0.69399	-0.607527	0.345063
	-5.81667	-0.553174	-1.0084	-0.0633629	-0.559117	2.46918	-0.201911	-0.0145837		0.444456	2.20746	-0.205086	-0.148949	-0.854139	0.18475	0.355117		0.678482	-1.83961	-0.171484	-1.14691	-0.697843	-0.588544	0.269993
	-5.8	-0.629817	-1.06348	-0.133575	-0.612344	2.79736	-0.0597964	0.0430494		0.443465	2.28144	-0.250066	-0.30277	-0.736469	0.13794	0.414445		0.868408	-1.58571	-0.189704	-1.0456	-0.920029	-0.598577	0.302342
	-5.78333	-0.851464	-1.23077	-0.0121002	-0.848639	3.14123	-0.140571	-0.227357		0.382867	1.99924	-0.285528	-0.266676	-0.437273	0.0448412	0.341856		0.900819	-1.25261	-0.227634	-0.941444	-1.03773	-0.468481	0.305215
	-5.76667	-0.97608	-1.11698	-0.0729151	-0.978307	3.13185	-0.342508	-0.572631		0.381633	2.00644	-0.187892	-0.260358	0.134536	0.00196637	0.359492		0.948984	-0.827071	-0.264347	-0.823759	-1.00434	-0.63501	0.382422
	-5.75	-0.809539	-1.12684	-0.0617156	-0.971678	2.24173	-0.623504	-0.467794		0.201379	1.8382	0.0267045	-0.170074	0.358487	0.0885829	0.262573		0.888096	-0.516864	-0.220782	-0.618026	-1.04768	-0.798627	0.420721
	-5.73333	-0.664524	-1.23624	-0.179999	-1.01275	1.30237	-0.743741	0.100175		0.154879	1.4746	0.132514	0.0250049	0.335632	-0.0256447	0.0460085		0.728756	-0.597307	-0.215348	-0.486515	-0.986944	-0.565268	0.279606
	-5.71667	-0.574682	-0.974601	-0.216489	-1.06106	0.762929	-0.787238	0.361981		0.248073	1.42482	0.135184	0.0641883	0.244675	-0.0530192	-0.137664		0.490586	-0.578219	-0.218578	-0.165777	-1.04186	-0.537384	0.397276
	-5.7	-0.519193	-0.537775	-0.152517	-1.03637	0.398437	-0.681518	0.489994		0.28637	1.37493	0.151764	-0.101898	0.0941084	0.178381	-0.176277		0.367306	-0.33965	-0.096122	0.00551997	-1.03263	-0.427708	0.470735
	-5.68333	-0.547937	-0.108002	-0.156337	-0.913031	0.131842	-0.745873	0.673268		0.444149	1.40521	0.202318	-0.401399	0.408573	0.383765	-0.19974		0.46301	-0.199712	-0.0499783	0.0410167	-1.07388	-0.285905	0.650967
	-5.66667	-0.492214	0.153502	-0.206782	-0.915825	0.505598	-0.899299	0.894645		0.554927	1.31847	0.227103	-0.593067	0.512211	0.392973	-0.176792		0.601318	-0.313406	-0.253511	0.000693059	-0.844437	-0.229659	0.526905
	-5.65	-0.490916	0.386554	-0.308493	-1.12769	0.572685	-0.979268	0.893928		0.465542	0.605345	0.308045	-0.555899	0.439068	0.323995	-0.20348		0.490667	-0.612902	-0.319623	0.0104341	-0.898823	-0.265642	0.254189
	-5.63333	-0.351019	0.653577	-0.420217	-1.24275	0.359458	-0.82633	0.742017		0.395306	0.407334	0.399591	-0.482746	0.461514	0.194754	-0.32167		0.381019	-0.719084	-0.319776	-0.0603185	-0.881337	-0.272724	0.329743
	-5.61667	-0.2568	0.702403	-0.395959	-1.02015	0.0180602	-0.708982	0.566951		0.520553	0.457746	0.400511	-0.353007	0.0744234	0.295718	-0.292364		0.339743	-1.05785	-0.337317	-0.0993968	-0.906143	-0.538021	0.539908
	-5.6	-0.168812	0.743095	-0.129892	-0.870834	-0.0689738	-0.680775	0.42521		0.699243	0.536993	0.228484	-0.327549	-0.395824	0.387824	-0.302399		0.322297	-1.22531	-0.302932	-0.0762373	-0.796004	-0.504754	0.414445
	-5.58333	-0.226153	0.956928	0.00448611	-0.889671	-0.143029	-0.499782	0.199316		1.13112	0.483348	-0.0211573	-0.541214	-0.459937	0.341295	-0.124191		0.332573	-1.13116	-0.383703	-0.0868613	-0.757221	-0.672058	0.403661
	-5.56667	-0.217002	1.22906	0.0828857	-0.893754	-0.0497781	-0.210502	-0.217227		1.18211	0.419694	-0.270231	-0.714376	-0.559037	0.486356	0.0855617		0.470178	-0.862806	-0.413823	-0.0187547	-0.682032	-0.876408	0.538709
	-5.55	-0.19986	1.05447	0.0441258	-0.838431	0.0136033	-0.0511136	-0.486182		1.0066	0.322596	-0.293111	-0.485731	-0.282132	0.641543	0.289646		0.734925	-0.776828	-0.422146	-0.175797	-0.281043	-0.821786	0.436405
	-5.53333	-0.15449	0.769831	0.0835005	-0.831778	-0.115042	-0.0399154	-0.808214		0.983235	0.275053	-0.284516	-0.452816	-0.181725	0.558507	0.428344		0.871325	-0.707111	-0.58391	-0.350076	-0.0516447	-0.885973	0.638109
	-5.51667	-0.028846	0.598036	0.162233	-1.0186	-0.510564	-0.123863	-1.0159		0.778915	0.0848402	-0.264828	-0.422041	-0.377607	0.477185	0.628705		0.928343	-0.463231	-0.642047	-0.464259	-0.0192109	-1.01658	0.547034
	-5.5	-0.21437	0.661407	0.278904	-1.06402	-0.795163	-0.0519098	-1.10198		0.632032	-0.140091	-0.201325	-0.384268	-0.486029	0.434604	0.797424		0.895676	-0.121333	-0.575811	-0.376701	-0.124283	-1.01803	0.708328
	-5.48333	-0.227481	0.446266	0.322668	-0.676548	-0.932506	-0.0410106	-1.0635		0.568805	-0.0618072	-0.268199	-0.470835	-0.57342	0.473727	0.985685		0.999525	0.108446	-0.555589	-0.411963	-0.240779	-0.97342	1.01394
	-5.46667	-0.111512	0.210681	0.308007	-0.325213	-0.873873	-0.240345	-0.977032		0.488219	0.0569295	-0.380652	-0.681757	-0.860322	0.528963	1.17732		1.21254	0.125135	-0.532581	-0.481924	-0.30421	-1.00259	1.01145
	-5.45	0.020109	0.0769404	0.115738	-0.266881	-0.86351	-0.327593	-0.799928		0.408248	-0.0909942	-0.470846	-0.544317	-0.972733	0.396102	1.30171		1.43468	0.135271	-0.514414	-0.542667	-0.198894	-0.919648	0.73899
	-5.43333	-0.102778	-0.0446203	-0.260101	-0.114593	-0.874086	-0.315787	-0.721592		0.275636	-0.0855492	-0.493378	-0.356336	-1.03815	0.247171	1.50272		1.63339	-0.0498181	-0.51541	-0.57698	-0.401172	-0.992477	0.829343
	-5.41667	-0.232652	-0.0454508	-0.460434	0.0175146	-0.935629	-0.362181	-0.78066		0.143434	-0.115396	-0.567519	-0.244269	-0.797963	0.397029	1.49848		1.79335	-0.0185584	-0.570148	-0.668621	-0.481786	-0.912237	0.892578
	-5.4	-0.402194	-0.350192	-0.483612	0.0925219	-1.12024	-0.508785	-0.648098		0.264734	-0.0183715	-0.595728	-0.394045	-0.61675	0.369286	1.61833		1.79614	-0.128622	-0.58531	-0.758033	-0.605657	-0.712854	0.666214
	-5.38333	-0.457004	-0.641894	-0.413912	0.0526882	-1.03867	-0.636472	-0.473723		0.237317	0.0999776	-0.638154	-0.342221	-0.854526	0.0361031	1.64281		1.49629	-0.210086	-0.524025	-0.822683	-1.0082	-0.653421	0.565855
	-5.36667	-0.419552	-0.695132	-0.475725	0.0544334	-0.796596	-0.560204	-0.244217		0.162924	0.428032	-0.674683	0.0477325	-0.808012	-0.151693	1.75359		1.34012	-0.421065	-0.442707	-0.776658	-1.07659	-0.669835	0.36174
	-5.35	-0.567567	-0.862444	-0.629012	0.262809	-0.721537	-0.492355	0.0504797		0.150279	0.653221	-0.621009	0.334247	-0.773832	-0.42761	1.63122		1.24317	-0.748767	-0.421711	-0.680301	-1.00725	-0.312034	0.427785
	-5.33333	-0.62659	-1.04304	-0.777678	0.317666	-0.863777	-0.598249	0.112164		0.231133	0.759673	-0.623916	0.489549	-0.651407	-0.515625	1.60511		1.13661	-1.0328	-0.337131	-0.55875	-0.944768	-0.308359	0.264886
	-5.31667	-0.750592	-1.13568	-0.812076	0.18781	-0.828155	-0.691718	-0.102791		0.312337	0.580795	-0.620187	0.561196	-0.422226	-0.624612	1.49061		0.945905	-1.0507	-0.35339	-0.12833	-0.944947	-0.368364	-0.0963311
	-5.3	-0.790537	-1.37883	-0.858832	0.0771477	-0.957201	-0.69595	-0.219018		0.222565	0.562016	-0.648453	0.539841	0.395835	-0.707031	1.41262		0.842343	-0.891509	-0.468734	0.318363	-0.829392	-0.237143	-0.0397261
	-5.28333	-0.735811	-1.5719	-0.814148	0.0845065	-0.962416	-0.665083	-0.412123		-0.0514326	0.885614	-0.666817	0.5328	0.648189	-0.717613	1.26722		1.02256	-0.557919	-0.557093	0.521683	-0.718927	-0.201959	0.0836365
	-5.26667	-0.695604	-1.67011	-0.820424	0.0514775	-0.990333	-0.784757	-0.590556		-0.285405	0.956306	-0.706738	0.615779	0.497954	-0.308264	1.18642		0.867999	-0.268889	-0.455208	0.567173	-0.720834	-0.0812554	-0.0315927
	-5.25	-0.626705	-1.81557	-0.813732	0.0290994	-0.945849	-0.911973	-0.717918		-0.458905	1.03882	-0.636385	0.858496	0.0699503	-0.123525	1.10516		0.62593	-0.479721	-0.367641	0.501944	-0.673735	0.101995	-0.223474
	-5.23333	-0.337366	-1.76532	-0.819676	0.163198	-0.907001	-0.990805	-0.865074		-0.559638	0.997541	-0.400719	1.14072	-0.00235274	0.0471694	0.905868		0.559391	-0.539516	-0.476434	0.582593	-0.73713	-0.0899738	-0.161729
	-5.21667	-0.247095	-1.66171	-0.836977	0.342659	-1.09406	-1.12998	-0.838565		-0.428885	0.983229	-0.306156	1.058	0.45042	0.303933	0.807823		0.543584	-0.581994	-0.623467	0.733985	-0.692736	-0.097278	0.347263
	-5.2	-0.341604	-1.62584	-0.735155	0.50367	-1.25906	-1.18484	-0.90875		-0.339244	0.936495	-0.243808	0.782777	0.620755	0.360611	0.657006		0.595694	-0.776505	-0.591115	0.889614	-0.693762	-0.137108	0.31137
	-5.18333	-0.258928	-1.64673	-0.713358	0.585478	-1.28062	-1.16751	-1.12696		-0.262275	1.04606	-0.248132	0.697634	0.539115	0.399146	0.645587		0.754529	-0.847043	-0.59742	1.04389	-0.619337	-0.418028	0.305656
	-5.16667	-0.242915	-1.63249	-0.627884	0.521979	-1.05546	-1.10257	-1.20055		-0.311985	1.23279	-0.201406	0.89813	0.470523	0.361786	0.559671		0.768449	-0.733356	-0.604032	0.936981	-0.642393	-0.165504	0.510323
	-5.15	-0.191072	-1.54523	-0.519414	0.564025	-0.961343	-1.05009	-1.05209		-0.352058	1.1104	-0.197708	1.08382	0.236524	0.363105	0.373224		0.719899	-0.580545	-0.48725	0.566775	-0.686354	0.00646631	0.829728
	-5.13333	-0.393032	-1.29572	-0.259737	0.748895	-0.892686	-0.953637	-0.84007		-0.141645	0.830974	-0.0999841	1.10585	-0.425413	0.429294	0.389412		0.324622	-0.698972	-0.342443	0.279752	-0.872734	-0.0293115	0.853655
	-5.11667	-0.508879	-0.954712	-0.203712	0.780536	-0.842291	-0.699734	-0.593043		0.207614	0.510765	-0.0575226	0.644557	-0.366657	0.525996	0.521994		-0.0165814	-1.05811	-0.385798	0.151114	-0.823975	-0.014526	0.693032
	-5.1	-0.154098	-1.04959	-0.129965	0.810661	-0.9052	-0.620634	-0.325128		0.404299	0.381016	0.0291324	0.202427	-0.167511	0.0485082	0.574663		-0.024625	-1.16583	-0.512167	0.0878715	-0.604627	-0.191189	0.834106
	-5.08333	0.0894389	-1.03089	-0.0828051	0.971435	-0.860074	-0.627902	-0.194323		0.584984	0.343237	-0.00771599	-0.262244	-0.0208633	-0.31819	0.65423		0.0471725	-0.981725	-0.53691	0.192309	-0.38412	-0.326905	0.871427
	-5.06667	0.0756218	-0.967939	-0.0692343	1.1741	-0.667141	-0.549657	-0.272344		0.637155	0.483438	-0.0799101	-0.519917	0.0527849	-0.612018	0.760823		0.0655654	-0.763854	-0.305704	0.138698	-0.288865	-0.139956	0.701794
	-5.05	0.143474	-1.02018	-0.158047	1.58296	-0.429171	-0.367465	-0.425843		0.71305	0.528353	0.0395144	-0.54292	-0.410113	-0.89459	0.656961		0.0116397	-0.557625	-0.0681921	0.079167	-0.135205	-0.0945771	0.14544
	-5.03333	0.163957	-0.891771	-0.202612	1.74563	-0.227243	-0.402145	-0.421294		0.752378	0.386254	-0.00530005	-0.474193	-0.562498	-0.934432	0.586759		-0.290819	-0.183374	0.0241801	-0.0297196	-0.0847264	0.0617228	0.110665
	-5.01667	0.197767	-0.813419	-0.142855	1.77222	-0.363416	-0.576442	-0.505286		0.775386	0.355783	-0.0159497	-0.496749	-0.513688	-0.809526	0.475891		-0.625362	0.259577	0.00658564	-0.21609	-0.0843488	0.163688	-0.104378
	-5	0.418598	-0.544319	-0.152868	1.87095	-0.624443	-0.688457	-0.440241		0.859688	0.373496	-0.126424	-0.531263	-0.531836	-0.581518	0.271939		-0.74495	0.267105	0.028809	-0.379918	0.177282	0.131439	-0.241657
	-4.98333	0.549573	-0.244238	-0.0841684	1.91284	-0.553459	-0.8152	-0.465151		0.939894	0.685563	-0.230294	-0.423808	-0.614788	-0.608775	0.218977		-0.658992	0.104188	0.0495439	-0.324393	0.423644	0.0563034	-0.396599
	-4.96667	0.732256	-0.191596	-0.220981	1.92782	-0.596141	-1.14132	-0.73741		0.84229	0.979514	-0.318231	-0.330921	-0.629374	-0.711029	0.000842432		-0.719622	0.11433	-0.054935	-0.166468	0.33285	-0.0159126	-0.383465
	-4.95	0.811584	-0.377255	-0.224051	2.13877	-0.662178	-1.46821	-0.878298		0.699136	0.98671	-0.235928	-0.212461	-0.663865	-0.861695	-0.0888239		-0.904726	0.188063	-0.0867026	0.0244267	0.107814	0.00102762	-0.311146
	-4.93333	0.567553	-0.380462	0.0437549	2.24103	-0.468143	-1.33469	-0.957589		0.527461	0.908319	-0.26179	0.0509324	-0.704742	-0.944556	-0.0894035		-0.968116	0.000482685	-0.0817791	0.362721	-0.0497465	0.0433986	-0.470139
	-4.91667	0.320046	-0.578612	0.376823	2.04644	-0.134168	-1.23639	-0.831265		0.454342	0.847553	-0.350777	0.0756261	-0.916183	-0.946067	-0.239595		-1.09694	-0.0654645	-0.178639	0.301731	-0.164251	0.194135	-0.550307
	-4.9	0.244299	-0.562364	0.379237	1.73897	-0.179474	-1.37157	-0.751852		0.458882	0.63094	-0.523233	-0.149553	-1.04009	-0.810898	-0.266113		-1.14766	-0.20033	-0.291728	0.213354	-0.189816	0.360696	-0.688052
	-4.88333	0.294544	-0.500702	0.425503	1.20965	-0.236471	-1.39546	-0.57192		0.440416	0.338007	-0.690879	-0.35106	-0.589584	-0.692212	-0.308965		-1.13908	-0.242421	-0.395387	0.285662	-0.451987	0.664064	-0.751794
	-4.86667	0.422644	-0.685195	0.475978	0.817603	-0.281088	-1.42444	-0.488806		0.45447	0.0899773	-0.742367	-0.487244	-0.47093	-0.58908	-0.38575		-1.08197	-0.345585	-0.472756	0.300057	-0.766504	0.785858	-0.509228
	-4.85	0.245012	-0.900405	0.504115	0.784764	-0.0723875	-1.38271	-0.284655		0.442697	0.246099	-0.698043	-0.639625	-0.27501	-0.176092	-0.362787		-1.14701	-0.524784	-0.539067	0.355081	-0.926851	1.01446	-0.298172
	-4.83333	0.194303	-1.05123	0.486516	1.12397	-0.0160225	-1.24819	-0.170085		0.435068	0.680418	-0.44969	-0.866243	-0.199791	-0.0287487	0.159768		-1.01706	-0.526563	-0.689845	0.34538	-1.09893	1.2147	-0.248268
	-4.81667	0.259132	-1.40933	0.402781	1.25429	-0.173	-1.00532	-0.139548		0.454089	0.619881	-0.3801	-0.929351	-0.0370571	0.0624401	0.724782		-1.00195	-0.449418	-0.838857	0.372545	-1.07395	1.57062	-0.19973
	-4.8	0.2047	-1.46997	0.427172	1.11156	-0.096514	-0.58865	-0.0688117		0.516235	0.473446	-0.312257	-0.680283	-0.147622	0.158319	0.885831		-0.939051	-0.249837	-0.717656	0.283443	-0.905464	1.91444	-0.246173
	-4.78333	0.187767	-1.37172	0.564151	0.872912	-0.0393401	-0.427954	-0.0120525		0.606263	0.476878	-0.388817	-0.483385	-0.427163	0.491632	0.803209		-1.08165	0.168469	-0.537084	0.246606	-0.849753	2.22828	-0.334859
	-4.76667	0.163815	-1.46583	0.287039	0.672338	-0.14676	-0.333441	-0.00449754		0.660646	0.750784	-0.278925	-0.651808	-0.537976	0.764024	0.830503		-1.11204	0.503944	-0.335234	0.0498866	-0.801849	2.4738	-0.384259
	-4.75	0.244481	-1.41306	0.0444952	0.802737	-0.399073	-0.168494	0.0506615		0.542164	0.72648	-0.167962	-0.601552	-0.465038	0.86891	0.93885		-1.15274	0.287122	-0.124779	0.0322161	-0.745143	2.35438	-0.32436
	-4.73333	0.139657	-1.26107	0.192897	1.33249	-0.506383	0.0658675	0.178671		0.537947	0.979156	-0.160306	-0.467434	-0.466141	0.743886	1.0836		-1.17398	0.142972	-0.153398	-0.0899707	-0.740517	2.24049	-0.350379
	-4.71667	0.119299	-1.25995	0.212129	1.74637	-0.652519	-0.033576	0.130525		0.444294	1.47636	-0.112836	-0.300533	-0.89288	0.499257	1.18174		-1.24055	0.134653	-0.2822	-0.31379	-0.744629	2.41148	-0.271353
	-4.7	0.275743	-1.20801	0.25862	1.79046	-0.608512	0.135442	-0.159464		0.34664	1.65331	-0.0407394	-0.25078	-1.00333	0.376144	1.35457		-1.07612	0.194055	-0.208149	-0.420224	-0.724811	2.48317	-0.491192
	-4.68333	0.227793	-1.40696	0.356767	1.5529	-0.555773	0.258779	-0.354712		0.349565	1.22964	-0.047157	-0.220856	-1.06981	-0.138462	1.48109		-0.194073	0.253638	-0.170258	-0.367567	-0.741169	2.24132	-0.520626
	-4.66667	-0.0671924	-1.44465	0.374931	0.946828	-0.570915	0.107832	-0.271512		0.440508	0.913116	-0.0735594	-0.257642	-0.69566	-0.434094	1.11914		0.680972	0.35154	-0.18547	-0.324951	-0.918583	1.87798	-0.620327
	-4.65	-0.208755	-1.25455	0.30842	0.647916	-0.257494	-0.120837	-0.00818364		0.483836	0.762887	0.154249	-0.453551	-0.712973	-0.637656	0.967328		1.29517	0.329957	-0.258384	-0.452489	-1.08994	1.65393	-0.740588
	-4.63333	-0.254538	-1.25028	0.191838	0.526137	-0.100793	-0.526231	0.195751		0.472368	0.68826	0.377737	-0.944395	-0.653142	-0.683511	1.06636		1.6924	0.347056	-0.331772	-0.556643	-0.973941	1.41924	-0.640034
	-4.61667	-0.403177	-1.1497	0.040498	0.516389	-0.0265375	-0.756976	0.459514		0.392872	0.651818	0.494665	-1.16211	-0.235072	-0.931741	1.34938		2.08313	0.410967	-0.461838	-0.793564	-0.955204	1.13629	-0.693899
	-4.6	-0.559397	-0.831077	-0.0495653	0.632539	-0.0353142	-0.973759	0.44314		0.389757	0.555189	0.523868	-1.14268	0.0726593	-1.09622	1.77055		2.31709	0.454876	-0.629541	-0.977075	-0.853483	0.837799	-0.610298
	-4.58333	-0.465346	-0.550169	-0.157952	0.571191	-0.146703	-1.25645	0.284481		0.445114	0.515464	0.631503	-1.31107	0.662888	-0.848455	1.89041		2.64178	0.712743	-0.723003	-1.04736	-0.71268	0.77654	-0.510121
	-4.56667	-0.325307	-0.580302	-0.280751	0.0991245	0.0757728	-1.44667	0.309696		0.454935	0.49464	0.77779	-1.56809	1.14214	-0.744898	1.84692		2.81659	0.84516	-0.704141	-0.971146	-0.629105	0.751529	-0.213253
	-4.55	-0.469992	-0.611242	0.0130552	-0.277049	0.119268	-1.61652	0.424073		0.59309	0.41884	0.894405	-1.80419	1.60879	-0.607468	2.27345		2.94176	0.954387	-0.7206	-0.803104	-0.408878	0.439389	-0.0611244
	-4.53333	-0.546754	-0.578387	0.0782712	-0.447676	-0.0588774	-1.93747	0.661188		0.607047	0.5969	0.966643	-1.88432	1.58591	-0.661915	2.96597		2.79609	0.981259	-0.839619	-0.645755	-0.297334	0.451764	-0.181856
	-4.51667	-0.374759	-0.401454	0.0843539	-0.498084	-0.251457	-1.91833	0.75269		0.59146	0.888637	0.915959	-1.88445	1.41266	-0.0730499	3.27335		2.02751	0.902821	-0.856629	-0.649704	-0.186675	0.525747	-0.1266
	-4.5	-0.245366	-0.464182	0.247163	-0.33427	-0.363299	-1.90594	0.685611		0.469547	1.40362	0.940197	-1.59411	1.17265	0.350326	3.30499		1.30995	0.876803	-0.687184	-0.572774	-0.12932	0.388826	-0.0463428
	-4.48333	-0.139035	-0.51853	0.428907	-0.130496	-0.631069	-2.00211	0.512523		0.52853	1.86459	0.909529	-1.33772	1.36842	0.635133	3.18186		0.936685	0.927855	-0.591199	-0.426603	-0.0073278	0.220284	-0.0845697
	-4.46667	-0.109724	-0.555664	0.50535	-0.148661	-0.692019	-1.95133	0.378545		0.847714	2.05173	0.889955	-1.14118	1.51638	0.722706	3.18903		0.863777	0.879858	-0.66076	-0.390132	-0.143404	0.228447	-0.0607813
	-4.45	0.0404891	-0.598256	0.723201	-0.235922	-0.740923	-1.95952	0.0686355		0.988372	2.02146	0.962474	-1.10942	1.25626	0.819454	2.95036		0.725377	0.834982	-0.688401	-0.373982	-0.208634	0.176024	0.0105277
	-4.43333	0.0385787	-0.635244	0.907778	-0.424605	-0.601942	-1.95325	0.00794748		1.03343	1.95146	0.86524	-1.02288	1.02989	0.856935	2.50256		0.492489	1.01423	-0.799591	-0.371226	-0.254526	0.176739	-0.126135
	-4.41667	-0.0918555	-0.850861	0.973067	-0.671913	-0.549023	-2.00649	-0.0898755		1.1584	1.98187	0.751517	-0.557495	0.533616	0.717685	2.35804		0.15626	1.13814	-0.880137	-0.352173	-0.352457	0.112628	-0.315917
	-4.4	-0.135612	-0.885878	1.00878	-0.788265	-0.880067	-2.0217	-0.270064		1.405	1.63205	0.573087	-0.197745	0.146116	0.912009	2.18896		0.184893	1.26165	-1.01913	-0.471633	-0.540394	-0.0619209	-0.595127
	-4.38333	-0.0932666	-0.749587	0.724366	-0.515861	-0.803977	-1.99758	-0.447409		1.4458	1.51296	0.4045	-0.217509	-0.256261	1.04853	1.63437		0.349721	1.5123	-1.07753	-0.6088	-0.780609	-0.0652697	-0.567488
	-4.36667	-0.239558	-0.825869	0.651162	-0.329492	-0.725766	-1.97954	-0.645956		1.51693	1.38506	0.313948	-0.0769677	-0.0890559	0.954633	1.01191		0.431681	1.52382	-1.06306	-0.632528	-0.927575	-0.261962	-0.377982
	-4.35	-0.212405	-0.82986	0.529935	-0.200538	-0.602046	-2.15865	-0.949607		1.52455	0.983772	0.252587	0.194158	0.202781	0.452481	0.757881		0.286749	1.47726	-1.09588	-0.63691	-1.06922	-0.414694	-0.348336
	-4.33333	-0.214017	-0.859795	0.430802	-0.324096	-0.257437	-2.15288	-1.16084		1.63369	0.377813	0.220953	0.132502	0.160105	0.300385	0.603153		0.0254761	1.2555	-1.2346	-0.595832	-1.04661	-0.332126	-0.339736
	-4.31667	-0.380021	-0.992294	0.433067	-0.51013	0.180185	-2.04295	-0.981286		1.66796	-0.0238444	0.0383355	-0.0231239	-0.0595187	0.110944	0.572308		-0.162474	1.24272	-1.29321	-0.37466	-1.04218	-0.260512	-0.185439
	-4.3	-0.425492	-0.832949	0.373488	-0.383849	0.283633	-2.02941	-0.755118		1.43533	0.028456	-0.214403	-0.045723	-0.228881	-0.0890751	0.43566		-0.351315	1.28714	-1.27365	-0.0208517	-0.997699	-0.33415	-0.354619
	-4.28333	-0.447796	-0.707419	0.218759	-0.29813	0.238389	-2.00203	-0.637912		1.39398	0.333436	-0.313961	0.145779	-0.080209	-0.313698	0.347503		-0.608855	1.16958	-1.15439	0.281185	-1.02822	-0.26238	-0.394956
	-4.26667	-0.382659	-0.938217	0.153191	-0.107192	0.391168	-1.98384	-0.634982		1.3135	0.466238	-0.384801	0.293569	-0.235175	-0.404006	0.295019		-0.598574	1.03328	-0.851676	0.531554	-1.26364	-0.253159	-0.182814
	-4.25	-0.399896	-1.10082	0.10905	-0.090757	0.603774	-1.83672	-0.57645		1.13954	0.634242	-0.387225	0.430234	-0.42907	-0.20585	0.244498		-0.570767	0.902201	-0.668485	0.863401	-1.4338	-0.165722	0.0615175
	-4.23333	-0.524074	-1.4658	0.0132514	-0.219563	0.655872	-1.53466	-0.62222		0.826738	0.715323	-0.350833	0.811895	-0.492917	0.101699	0.335002		-0.714451	0.710392	-0.572034	1.14905	-1.36702	-0.106483	0.17215
	-4.21667	-0.687863	-1.74256	0.0130152	-0.509812	0.511482	-1.31612	-0.64462		0.717619	0.823485	-0.283364	1.2938	-0.441825	0.128475	0.35995		-0.885966	0.698062	-0.514326	1.23812	-1.42932	-0.310396	0.168873
	-4.2	-0.656258	-1.7323	0.0683743	-0.589295	0.577039	-1.081	-0.544397		0.668133	0.666112	-0.428911	1.34713	-0.481704	-0.00215507	0.30353		-0.937613	1.08481	-0.414863	1.21683	-1.46254	-0.202693	0.363941
	-4.18333	-0.657419	-1.58198	0.124851	-0.746669	0.437192	-0.770842	-0.215784		0.66951	0.582571	-0.436158	1.08824	-0.615404	-0.222028	0.367833		-0.916393	1.64625	-0.389754	1.26919	-1.30532	-0.109823	0.239154
	-4.16667	-0.586767	-1.55969	0.158115	-0.722927	0.0388343	-0.59136	-0.017623		0.769479	0.592706	-0.667481	0.888366	-0.609602	-0.309356	0.395943		-0.823975	2.27057	-0.374394	1.2934	-1.26495	-0.00902103	0.123424
	-4.15	-0.417628	-1.56807	0.172062	-0.644538	-0.38359	-0.581992	-0.301467		0.673719	0.505162	-0.686501	1.0626	-0.51607	-0.263725	0.395114		-0.726879	2.46408	-0.313094	1.21289	-1.42533	-0.228016	0.132802
	-4.13333	-0.0634754	-1.88677	0.28776	-0.712143	-0.489659	-0.525711	-0.627383		0.582932	0.462515	-0.640446	1.38845	-0.641457	-0.135498	0.383325		-0.60872	2.27449	-0.234957	0.854352	-1.54377	-0.435646	0.166946
	-4.11667	0.106669	-2.22091	0.405528	-0.712066	-0.657531	-0.46791	-0.628456		0.893075	0.242049	-0.675219	1.48951	-0.785679	-0.0539389	0.477716		-0.380897	2.08762	-0.325101	0.634924	-1.3414	-0.397901	0.120183
	-4.1	0.118005	-2.33072	0.442086	-0.855361	-1.14943	-0.318834	-0.36445		1.23138	0.0290142	-0.544498	1.51076	-0.453509	-0.00590184	0.683781		-0.134864	1.91735	-0.624415	0.497174	-1.12835	-0.340744	-0.14339
	-4.08333	0.172459	-2.4143	0.543159	-0.871744	-1.4021	-0.400756	-0.228269		1.32709	-0.107483	-0.58956	1.3458	-0.29869	-0.324794	0.82723		0.0267261	1.77355	-0.689601	0.237028	-1.03579	-0.298643	-0.171475
	-4.06667	0.14816	-2.10094	0.584496	-0.754046	-1.23778	-0.622918	0.0392619		1.33779	-0.0457766	-0.726494	1.02228	-0.219992	-0.668845	0.822683		0.0978567	1.78919	-0.677227	0.143213	-1.00499	-0.322482	-0.224879
	-4.05	0.148837	-1.82726	0.494872	-0.445748	-1.06575	-0.691042	0.200941		1.21215	-0.155529	-0.691261	0.872499	-0.293769	-0.670044	0.828937		0.123613	1.64558	-0.720301	0.194715	-0.919195	-0.317036	-0.3715
	-4.03333	0.218203	-1.78924	0.490432	-0.317628	-1.0887	-0.898212	0.391542		1.1957	-0.243546	-0.5436	0.804507	-0.58432	-0.671322	0.695638		0.12099	1.61433	-0.718911	0.141446	-0.703778	-0.504723	-0.596623
	-4.01667	0.136091	-1.92175	0.479875	-0.167416	-0.946446	-1.15589	0.298439		1.21609	-0.365982	-0.544532	0.851053	-0.70424	-0.465717	0.470694		0.243024	1.52825	-0.483441	0.0108114	-0.785281	-0.525984	-0.450741
	-4	0.142376	-1.93041	0.344941	-0.0712508	-0.912061	-1.28652	0.359723		1.12547	-0.410535	-0.449347	0.84079	-0.809306	-0.312703	0.401183		0.230863	1.15079	-0.281142	-0.326533	-0.797307	-0.662306	-0.450253
	-3.98333	0.054147	-1.92275	0.333371	-0.0993185	-0.904438	-1.34041	0.538238		1.18065	-0.260322	-0.35762	0.68459	-0.838834	0.00155187	0.314405		0.0875297	1.17474	-0.267856	-0.28881	-0.702632	-0.510961	-0.397841
	-3.96667	-0.129318	-1.49357	0.377901	-0.146968	-0.843176	-1.50268	0.5805		1.16299	-0.400982	-0.238431	0.391075	-0.532933	0.578701	0.309644		0.0245109	1.70298	-0.392224	0.109816	-0.577297	-0.352252	-0.310495
	-3.95	-0.164813	-1.22931	0.358055	-0.216715	-0.801204	-1.70133	0.521175		0.741984	-0.261755	-0.173308	0.194583	-0.481013	0.998343	0.191437		-0.0791367	2.11645	-0.396403	0.364003	-0.567582	-0.527878	0.0335338
	-3.93333	-0.22316	-1.13525	0.326257	-0.0826518	-0.770931	-1.87582	0.442826		0.642874	-0.109794	-0.20658	-0.0224923	-0.61257	1.27336	-0.0150566		-0.0738965	2.37611	-0.365779	0.461525	-0.706192	-0.506831	0.195421
	-3.91667	-0.144159	-1.05684	0.312602	0.350341	-0.813147	-1.77143	0.43254		0.87493	-0.0270375	-0.151311	-0.13886	-0.443971	1.63307	-0.188943		0.0376409	2.70671	-0.452446	0.813626	-0.799298	-0.704801	0.087483
	-3.9	0.0150067	-1.14615	0.406467	0.732603	-0.979793	-1.746	0.342289		0.870211	-0.164291	0.0987045	-0.329506	-0.194745	1.99843	-0.416479		0.184484	2.86751	-0.422741	1.02858	-0.778736	-0.814451	-0.0543967
	-3.88333	0.0669342	-1.13299	0.562898	0.806957	-0.987072	-1.72664	0.263633		0.886337	-0.201036	0.24368	-0.384391	0.142101	2.42903	-0.610679		0.26004	2.84021	-0.33763	1.0835	-0.532152	-0.936619	-0.325354
	-3.86667	0.103382	-1.22354	0.571686	0.982226	-0.959633	-1.63437	0.428025		0.833728	-0.103136	0.379533	-0.160492	0.490229	2.71447	-0.645773		0.316917	2.76886	-0.509354	1.28744	-0.525834	-0.898888	-0.419617
	-3.85	0.358825	-1.35814	0.551865	1.13711	-0.950976	-1.62461	0.767254		0.666539	0.00578308	0.45079	0.0803945	0.48304	2.53507	-0.614759		0.45172	3.0424	-0.846434	1.41636	-0.360202	-0.732755	-0.736949
	-3.83333	0.532847	-1.01293	0.630177	1.40758	-0.843146	-1.76184	0.93669		0.364172	-0.123024	0.509091	0.267267	0.485002	2.50863	-0.49331		0.593787	3.22803	-1.07184	1.56528	-0.233509	-0.595727	-0.864174
	-3.81667	0.658951	-0.910824	0.553594	1.97624	-0.889414	-1.79003	1.14866		0.151946	-0.24429	0.468601	0.271553	0.286365	2.43451	-0.470818		0.732074	3.11036	-1.13565	1.23751	-0.377707	-0.347622	-1.03457
	-3.8	0.405546	-1.18291	0.427624	2.61829	-0.914411	-1.60901	1.81176		0.104986	-0.258315	0.391568	0.230667	0.142162	1.88206	-0.388103		0.818212	2.70011	-1.0652	0.83232	-0.403678	-0.192508	-1.09161
	-3.78333	0.439269	-1.28112	0.363976	3.05105	-0.9174	-1.46624	2.04009		0.156348	-0.158914	0.405261	0.29406	0.16384	1.56065	-0.285478		0.880959	2.86337	-0.875716	0.497572	-0.208996	0.298338	-1.33993
	-3.76667	0.445751	-1.08334	0.356508	3.08272	-0.908057	-1.31875	2.2892		-0.235102	0.136028	0.434118	0.384933	0.20862	1.55888	-0.512358		0.749639	3.25873	-0.823893	0.40651	-0.24067	0.345493	-1.42169
	-3.75	0.486839	-0.922076	0.329658	2.76485	-0.821823	-1.2093	2.49228		-0.58757	0.295707	0.594718	0.565307	0.167206	1.54817	-0.506822		0.626094	3.79002	-0.790127	0.506605	-0.194244	0.398186	-1.49783
	-3.73333	0.600405	-0.97746	0.0990114	2.5329	-0.851143	-1.12962	2.68239		-0.432062	0.460895	0.511234	0.691292	0.0211689	1.54956	-0.401906		0.822544	4.05616	-0.759827	0.299531	-0.285227	0.472704	-1.41968
	-3.71667	0.790021	-1.04817	-0.10235	2.62717	-1.06766	-0.981588	2.90021		-0.449929	0.48031	0.496351	0.651758	-0.240023	1.22667	-0.256371		0.963296	4.24366	-0.737909	0.172015	-0.598478	0.736565	-1.42784
	-3.7	0.716863	-0.842733	-0.223435	2.66461	-1.07453	-1.06018	2.88437		-0.569382	0.352796	0.549399	0.451928	-0.359113	1.07285	-0.270173		1.00982	4.09123	-0.537698	0.143751	-0.592684	0.76401	-1.55434
	-3.68333	0.428959	-0.734845	-0.234502	2.4136	-1.17565	-0.97418	2.70556		-0.469236	0.388376	0.56461	0.180086	-0.347076	1.16164	-0.280385		1.15144	3.91747	-0.455842	0.190387	-0.671038	0.698106	-1.41166
	-3.66667	0.236924	-1.06691	-0.214192	2.37752	-1.23552	-0.697143	2.76461		-0.341186	0.602591	0.523941	0.0894809	-0.340266	0.922827	-0.13342		1.20372	4.14313	-0.356017	0.279019	-0.790514	0.78948	-1.33218
	-3.65	0.111805	-1.11957	-0.187747	2.11465	-1.16699	-0.396456	2.74295		-0.277957	0.791282	0.492826	0.0867344	-0.249465	0.696711	-0.118909		1.14677	4.27477	-0.325427	0.449743	-0.628892	0.365482	-1.30526
	-3.63333	0.322159	-1.02175	-0.152199	1.72002	-1.12407	-0.315972	2.3698		-0.245346	0.82311	0.407816	0.090192	-0.367974	0.82547	-0.270496		1.02456	4.42422	-0.332471	0.574915	-0.623248	0.104542	-1.33467
	-3.61667	0.424568	-0.935582	-0.0866504	1.47687	-0.988897	-0.347943	2.34709		-0.278862	0.478399	0.435998	-0.0321355	-0.409094	0.87996	-0.44599		0.935313	4.50804	-0.437625	0.627064	-0.463827	-0.387212	-1.39998
	-3.6	0.514044	-0.982029	-0.0524178	1.34409	-0.842554	-0.476621	2.18525		-0.101897	0.140291	0.443003	-0.214172	-0.608888	0.615986	-0.245617		0.91068	4.29108	-0.326147	0.376222	-0.333809	-0.503554	-1.38746
	-3.58333	0.487424	-1.15267	0.00989384	1.27556	-0.663088	-0.568297	2.02663		0.169407	0.116485	0.321965	-0.524924	-0.864774	0.248593	-0.193695		0.945873	3.68592	-0.282893	-0.13245	-0.239899	-0.518512	-1.18312
	-3.56667	0.451105	-1.25417	0.0486187	1.39471	-0.651208	-0.591282	1.82444		0.0382822	0.0363492	0.273888	-0.540357	-0.912577	-0.186521	0.0377461		0.874985	3.39723	-0.243551	0.00117688	-0.26349	-0.609781	-1.18375
	-3.55	0.296834	-1.30716	0.0485269	1.33037	-0.673182	-0.632802	1.46129		0.0800564	0.170668	0.144541	-0.552788	-0.862503	-0.3431	0.0934971		0.758509	3.23572	-0.255375	0.429547	-0.371136	-0.736392	-1.00967
	-3.53333	0.408854	-1.38784	0.144703	1.15065	-0.613968	-0.400877	1.2815		0.222147	0.360508	0.0617712	-0.157209	-0.958365	-0.306001	0.194483		0.644544	3.34042	-0.297725	0.750332	-0.357663	-0.718421	-0.874746
	-3.51667	0.523907	-1.43323	0.194212	1.22855	-0.508957	-0.272071	0.942		0.180401	0.365838	-0.0260087	0.0780881	-0.853974	-0.427097	0.0713165		0.574365	3.62229	-0.174327	0.684083	-0.279225	-0.837851	-0.957012
	-3.5	0.551259	-1.06872	0.215437	0.985817	-0.503219	-0.317779	0.477772		0.216668	0.365301	-0.104717	0.135691	-0.646953	-0.399724	-0.0865119		0.894856	3.90926	-0.155928	0.609881	-0.0146835	-0.971501	-1.1406
	-3.48333	0.580886	-0.924648	0.211042	0.681122	-0.137545	-0.579961	0.160289		0.216741	0.177063	-0.0804123	0.132054	-0.128296	-0.527064	-0.234262		1.15499	4.15777	-0.17754	0.427308	0.0653003	-0.940605	-1.17213
	-3.46667	0.498011	-0.605892	0.236925	0.472912	0.117482	-0.646759	-0.174085		0.112869	0.274714	0.0283952	0.0268522	0.271227	-0.576725	-0.30503		1.27678	4.14696	-0.257684	0.297327	-0.115626	-0.925902	-1.17002
	-3.45	0.37056	-0.203438	0.221701	0.481626	0.477501	-0.55536	-0.579379		0.00341899	0.801338	0.0559162	0.0107902	0.262537	-0.590723	-0.205167		1.26997	3.48093	-0.375982	0.305045	-0.23353	-1.02816	-0.986016
	-3.43333	0.292247	-0.0336541	0.369205	0.632374	0.638118	-0.446086	-0.971835		0.0127627	1.05528	0.0666705	0.178313	0.244436	-0.532336	-0.123833		1.3908	3.19853	-0.428146	0.442631	0.0270731	-1.03197	-0.924507
	-3.41667	0.158482	0.209994	0.523695	0.565522	0.516697	-0.325935	-1.1964		0.0172369	0.919011	0.0164959	0.30947	0.176558	-0.587126	-0.0865017		1.35039	3.02336	-0.308925	0.501494	0.255335	-0.884848	-0.867198
	-3.4	0.057752	0.641456	0.650492	0.233965	0.702899	-0.238447	-1.33797		0.015975	0.985173	-0.0327412	0.357568	0.185542	-0.421859	-0.20338		1.21032	3.1374	-0.369451	0.343063	0.494913	-0.671732	-0.798305
	-3.38333	0.211747	1.34113	0.810897	-0.0342287	0.78126	-0.0863915	-1.37158		-0.138583	0.847638	-0.0892988	0.235712	0.303454	-0.182577	-0.0784817		1.42237	3.39343	-0.393332	-0.198475	0.60847	-0.540632	-0.776294
	-3.36667	0.285458	2.01874	0.94307	-0.103882	0.778693	-0.026659	-1.3932		-0.313642	0.708655	-0.18426	-0.017448	0.31735	-0.106182	-0.0146341		1.43159	3.22255	-0.310366	-0.697894	0.343734	0.317205	-0.620405
	-3.35	0.251375	2.13919	1.01078	-0.24756	1.15609	0.0417987	-1.32793		-0.379041	0.533112	-0.170091	-0.104186	0.228325	-0.00160336	-0.0239394		1.33863	2.73318	-0.379977	-0.818988	0.241974	1.02545	-0.33485
	-3.33333	0.187453	1.91904	0.971773	-0.127142	1.29789	0.0772973	-1.39474		-0.507192	0.505546	-0.176585	-0.119199	0.0966096	-0.0292551	0.0286909		1.02847	2.1114	-0.446433	-0.913895	0.0735828	1.56173	-0.200734
	-3.31667	0.21783	2.04771	0.957844	0.0442213	1.315	0.148095	-1.22419		-0.64074	0.574516	-0.174506	-0.0616809	-0.374883	-0.111816	0.0727435		0.888937	1.79993	-0.409883	-0.894636	0.402758	1.9127	-0.307438
	-3.3	0.289909	1.83825	0.917492	0.0229381	1.14806	0.133062	-1.02039		-0.727441	0.395908	-0.285192	0.0553931	-0.467586	-0.391357	0.309709		1.05396	1.82088	-0.369054	-0.944204	0.36614	2.41752	-0.488809
	-3.28333	0.581017	1.56245	0.921626	-0.141494	1.01165	0.11782	-0.827741		-0.680392	-0.0731009	-0.342001	0.191283	-0.156127	-0.607467	0.499089		1.16697	2.11315	-0.444029	-0.889999	0.109676	2.78152	-0.818169
	-3.26667	0.779846	1.47177	0.706598	-0.423161	0.907377	0.0865696	-0.586409		-0.795605	-0.071927	-0.414229	0.190542	-0.107223	-0.83494	0.576474		1.14956	2.16282	-0.483159	-0.895515	-0.142013	2.97016	-1.03201
	-3.25	1.20935	1.73661	0.589308	-0.548327	0.987455	-0.0255561	-0.479581		-1.0471	0.118214	-0.418006	0.287277	-0.0162509	-0.958693	0.556819		1.1005	2.1868	-0.449789	-0.919688	-0.26613	3.06152	-1.11099
	-3.23333	1.32683	1.45748	0.523093	-0.615301	1.059	-0.0592624	-0.383464		-1.12166	0.122757	-0.484045	0.29953	-0.0243967	-1.12249	0.543097		0.963661	2.04757	-0.404517	-0.989973	-0.192204	3.19177	-1.12454
	-3.21667	1.19428	0.861028	0.418173	-0.561432	1.31537	-0.252052	-0.431811		-1.07352	0.129775	-0.531383	0.258254	-0.0156692	-1.27516	0.464055		0.809918	1.70357	-0.41336	-0.917497	-0.10194	3.02662	-1.09953
	-3.2	1.0937	0.250626	0.16225	-0.477958	1.64746	-0.519532	-0.706668		-1.0963	0.220518	-0.469054	0.13474	0.125126	-1.2067	0.353548		0.771194	1.76115	-0.534061	-0.794829	0.111339	2.11093	-1.19653
	-3.18333	1.18912	-0.00033654	-0.0585878	-0.400224	1.46098	-0.741186	-0.64536		-1.02247	0.171097	-0.438415	0.25771	0.288958	-1.25718	0.310948		0.595328	2.00091	-0.543245	-0.781981	0.177329	1.50009	-1.29798
	-3.16667	1.20217	-0.0953595	-0.168025	-0.465331	1.3239	-0.697295	-0.589997		-0.96669	0.0243488	-0.399787	0.403891	0.294	-1.18488	0.257883		0.498346	2.17023	-0.509966	-0.757501	-0.0188986	1.30332	-1.24022
	-3.15	1.35411	-0.308893	-0.2356	-0.349606	1.05685	-0.674717	-0.789545		-0.802424	-0.0788257	-0.452573	0.775343	0.168413	-0.934977	0.200374		0.602039	2.27384	-0.459609	-0.694634	-0.503317	1.1356	-1.00799
	-3.13333	1.24817	-0.47605	-0.28906	-0.156775	0.861059	-0.53417	-0.895078		-0.756028	0.039049	-0.463595	1.03063	0.0835021	-0.765912	0.00288123		0.511651	2.28475	-0.520033	-0.57424	-0.626525	0.888399	-0.274076
	-3.11667	1.19264	-0.574001	-0.225312	-0.10142	0.543964	-0.55739	-1.07316		-0.769952	0.108065	-0.516368	0.95201	-0.13635	-0.511325	-0.208022		0.496738	2.21733	-0.336473	-0.667747	-0.752083	0.866759	0.120166
	-3.1	1.01263	-0.654866	-0.218518	0.15004	0.593134	-0.783741	-1.28369		-0.562545	-0.0522043	-0.619029	0.871034	-0.200611	-0.214071	-0.229338		0.412476	2.34509	-0.418579	-0.651533	-0.835484	0.775967	0.254475
	-3.08333	0.652281	-1.12438	-0.172225	0.376028	0.56553	-0.85885	-1.40253		-0.0445065	-0.334576	-0.660537	0.985448	-0.136032	-0.180052	-0.13179		0.350001	2.41898	-0.588858	-0.566034	-0.983729	0.505508	0.181612
	-3.06667	0.582948	-1.42678	-0.0779479	0.648722	0.903203	-0.753947	-1.45075		0.151276	-0.382083	-0.680066	1.06683	-0.213755	-0.0942361	-0.116497		0.404653	2.46411	-0.763556	-0.469904	-1.15833	0.365707	0.160368
	-3.05	0.50314	-1.5562	-0.0900488	0.804904	1.48561	-0.518912	-1.274		0.267553	-0.353416	-0.752522	1.19733	-0.309679	-0.0885598	0.00530311		0.467298	2.83926	-0.824686	-0.444136	-1.15922	0.438682	0.0806454
	-3.03333	0.332153	-1.55634	0.140777	0.864339	1.62008	-0.282746	-1.06508		0.262453	-0.419343	-0.833836	1.28358	-0.351206	-0.163353	0.232371		0.564146	2.75865	-0.814404	-0.423799	-1.27371	0.38816	-0.0163008
	-3.01667	0.141781	-1.46586	0.335781	0.843477	2.0889	-0.165444	-1.02501		0.123603	-0.423415	-0.861085	1.06957	-0.365394	0.0280786	0.441218		0.713222	2.85276	-0.740143	-0.466008	-1.27697	0.271586	-0.208461
	-3	0.093932	-1.42576	0.475921	0.784746	3.01497	-0.181614	-0.962714		0.0635309	-0.373986	-0.720107	1.0066	-0.0919967	0.207402	0.590972		0.99121	3.13286	-0.721749	-0.636646	-0.647462	-0.121221	-0.244819
	-2.98333	-0.214252	-1.39998	0.651619	0.552169	3.50475	-0.044252	-0.898064		0.0225747	-0.440354	-0.651117	0.814745	0.768682	0.138315	0.729586		1.32365	2.98577	-0.70246	-0.799694	-0.367885	-0.0811277	-0.325377
	-2.96667	-0.400236	-0.939602	0.807865	0.560029	3.8259	-0.235674	-0.800449		0.130157	-0.578758	-0.664745	0.777706	1.46533	0.0885113	0.714644		1.40771	2.8769	-0.563439	-0.76169	-0.264611	-0.169996	-0.580004
	-2.95	-0.442423	-0.719414	0.788105	0.739741	4.05097	-0.314893	-0.679471		0.036917	-0.483232	-0.685533	0.882096	1.79999	-0.246857	0.658466		1.28498	2.99316	-0.594791	-0.508932	-0.271992	-0.373182	-0.850249
	-2.93333	-0.466776	-0.759389	0.841731	0.754322	4.36557	0.00596169	-0.629026		-0.312833	-0.260864	-0.699585	0.837115	2.16903	-0.457716	0.510241		1.35306	2.94939	-0.688457	-0.361124	-0.259508	-0.603336	-0.859081
	-2.91667	-0.57376	-0.137146	0.747545	0.870551	4.64318	0.121831	-0.577102		-0.563859	-0.0117104	-0.80047	0.557142	2.06253	-0.501181	0.419549		1.42957	2.76609	-0.744294	-0.368544	-0.177097	-0.663672	-0.865824
	-2.9	-0.656699	0.231355	0.627933	1.00503	4.41142	-0.0125735	-0.552337		-0.536701	-0.0357853	-0.845326	0.489531	2.33174	-0.630781	0.26108		1.29461	2.67908	-0.655952	-0.296731	-0.154641	-0.847833	-0.902108
	-2.88333	-0.805808	0.350854	0.63634	0.951427	3.83508	-0.226551	-0.666037		-0.362468	-0.0821282	-0.865454	0.502774	2.77823	-0.587619	0.0996255		1.14242	2.54338	-0.690151	-0.176138	-0.265534	-0.947514	-0.927447
	-2.86667	-0.831109	0.457011	0.474063	0.949984	3.43682	-0.386901	-0.841843		-0.254974	-0.0424147	-0.841423	0.589438	2.90107	-0.381137	-0.0434588		1.02216	2.44136	-0.878179	-0.151519	-0.288809	-0.910106	-0.778983
	-2.85	-0.770505	0.464757	0.425622	0.852047	2.84842	-0.441686	-0.972272		-0.261146	-0.0124752	-0.837865	0.779183	2.94156	-0.276888	-0.210934		0.925339	1.99727	-0.933714	-0.156856	-0.423043	-0.876014	-0.40553
	-2.83333	-0.782785	0.347703	0.461074	0.806592	2.04705	-0.375834	-1.04923		-0.286153	0.12469	-0.936746	0.655007	2.5706	-0.223258	-0.375329		0.538905	1.5015	-0.972063	-0.0410168	-0.942978	-0.909043	-0.313019
	-2.81667	-0.826429	0.190489	0.345493	0.894017	1.84534	-0.505752	-0.9007		-0.226384	0.228615	-0.871595	0.537372	1.66033	-0.109484	-0.292234		0.112704	1.47979	-0.988688	0.164759	-0.942751	-1.11935	-0.432424
	-2.8	-0.87814	-0.204686	0.223017	0.855671	1.83066	-0.464814	-0.740336		-0.276954	0.288769	-0.872337	0.492234	0.964729	-0.121697	-0.203613		0.052935	1.40048	-1.11724	0.0919287	-0.905812	-1.20218	-0.645255
	-2.78333	-1.16811	-0.314567	0.110054	0.787257	1.79734	-0.341397	-0.539186		0.21218	0.170606	-0.762098	0.473327	0.734938	0.0432904	-0.0761361		-0.0147135	1.21296	-1.20233	-0.0974112	-0.616153	-1.19318	-0.55691
	-2.76667	-1.11457	-0.511741	0.0294341	0.760138	1.53189	-0.210631	-0.610931		0.939352	0.0575834	-0.524313	0.408779	0.379373	0.25233	0.00235482		-0.188548	1.33864	-1.18433	-0.218044	-0.569626	-1.11837	-0.460341
	-2.75	-0.995948	-1.09111	-0.0869053	0.481957	1.23721	-0.089627	-0.839821		0.789119	0.096825	-0.326955	0.430697	0.368594	0.365884	0.0523674		-0.163847	1.38578	-1.07219	-0.264388	-0.414673	-0.997897	-0.294409
	-2.73333	-0.904269	-1.18551	-0.117437	0.200248	0.946172	-0.0112499	-1.06494		0.66942	0.203812	-0.172212	0.396377	0.0802203	0.419375	0.0550354		-0.0775045	1.13536	-1.09549	-0.412238	-0.0544483	-0.879447	-0.108031
	-2.71667	-0.704046	-0.835862	-0.232443	0.0899676	0.803437	0.167429	-1.10787		0.315981	0.151141	-0.119082	0.206883	-0.307166	0.252333	-0.0642741		-0.0766283	1.14004	-1.01962	-0.579096	0.294362	-0.833103	0.107653
	-2.7	-0.440717	-0.412131	-0.339865	0.0293346	0.781378	0.133239	-0.95395		0.222847	0.156739	-0.0364899	0.0156561	-0.401881	-0.185779	-0.119155		-0.00889686	1.10116	-0.953384	-0.617072	0.370363	-0.903014	0.127424
	-2.68333	-0.528091	-0.312541	-0.401896	0.0524635	0.752138	0.0953348	-0.871479		0.317503	0.150605	0.00181449	0.022731	-0.481549	-0.601932	-0.269681		0.0671761	1.04208	-0.955503	-0.610201	0.586451	-0.84224	-0.212526
	-2.66667	-0.545463	-0.379679	-0.4821	0.104577	0.699611	-0.00961417	-0.962036		0.374393	0.125089	0.0725431	0.0058908	-0.388964	-0.832446	-0.410346		0.378271	1.1022	-0.977868	-0.687245	0.515024	-0.817803	-0.5075
	-2.65	-0.416775	-0.718669	-0.525909	0.0218711	0.598422	0.102157	-1.27813		0.399803	0.159671	0.0964025	-0.0662294	-0.271125	-0.879323	-0.557225		0.402515	1.07291	-0.908783	-0.714054	0.379681	-0.832624	-0.529378
	-2.63333	-0.32581	-0.818531	-0.5312	-0.219568	0.752628	0.388223	-1.50817		0.500984	0.10984	0.230342	-0.169632	-0.22996	-0.71488	-0.508303		0.303066	1.06156	-0.872253	-0.410264	0.301825	-0.665255	-0.616333
	-2.61667	-0.269305	-0.791939	-0.452339	-0.394151	0.834145	0.36637	-1.64726		-0.217463	0.213818	0.140234	-0.255944	-0.0733646	-0.663931	-0.534752		0.349327	1.07759	-0.86353	-0.349225	0.262445	-0.487789	-0.814708
	-2.6	-0.352115	-0.439924	-0.45281	-0.403006	0.761082	0.107358	-1.36481		-0.892061	0.185803	-0.0150493	-0.331847	0.196289	-0.877708	-0.773118		0.393993	1.00421	-0.868065	-0.373463	0.21417	-0.53203	-0.97286
	-2.58333	-0.0693441	-0.3762	-0.38985	-0.344932	0.775858	0.114664	-0.988799		-0.850294	0.158499	-0.124399	-0.393994	0.367564	-0.926103	-0.826356		0.428241	1.15474	-0.784315	-0.439697	-0.103074	-0.554563	-1.27217
	-2.56667	0.301244	-0.612961	-0.380762	-0.363612	0.800053	0.124456	-0.918314		-0.74002	0.0291219	-0.18281	-0.400268	0.37234	-0.810004	-0.786971		0.534791	1.23505	-0.545782	-0.327791	-0.360028	-0.440041	-1.5072
	-2.55	0.24634	-1.21273	-0.395044	-0.311347	0.818181	0.0857833	-0.813058		-0.695459	0.000136983	-0.156873	-0.479535	0.394602	-0.75465	-0.705229		0.690704	1.03309	-0.411486	-0.294013	-0.523033	-0.0954227	-1.70395
	-2.53333	0.161723	-1.64002	-0.345884	-0.27774	0.805467	0.146224	-0.834259		-0.655819	0.262247	-0.176718	-0.535878	0.326243	-0.601305	-0.593812		0.716007	1.16825	-0.404659	-0.182991	-0.393014	0.20144	-1.76142
	-2.51667	0.0936491	-1.46085	-0.329373	-0.369865	0.826872	0.0805564	-0.979074		-0.706249	0.408937	-0.232273	-0.562164	0.185507	-0.461731	-0.422918		0.601315	1.12136	-0.423803	-0.0830957	-0.69942	0.179356	-1.4174
	-2.5	0.0650486	-1.16417	-0.311808	-0.488725	1.09369	0.117548	-0.968241		-0.640658	0.376628	-0.31124	-0.392347	0.216604	-0.467821	-0.309108		0.315684	1.0719	-0.444539	0.213949	-0.720107	0.395057	-1.4587
	-2.48333	-0.0188256	-0.965203	-0.326028	-0.608137	1.35431	0.162175	-0.943331		-0.629973	0.332989	-0.197174	-0.376115	0.257755	-0.616603	-0.425203		0.17689	1.10961	-0.544405	0.0919684	-0.650345	0.529009	-1.70919
	-2.46667	0.000806993	-1.09281	-0.386082	-0.506346	1.04232	0.0506455	-0.979679		-0.611723	0.514315	-0.222433	-0.402694	0.0398515	-0.796006	-0.599088		0.590395	1.2976	-0.529218	-0.199464	-0.690564	0.514129	-1.64896
	-2.45	-0.0263675	-1.283	-0.455509	-0.433609	0.907775	0.380842	-0.980106		-0.646808	0.354651	-0.225871	-0.372764	-0.244848	-0.853979	-0.643792		1.12469	1.49612	-0.441956	-0.306032	-0.84525	0.585713	-1.43305
	-2.43333	0.00218526	-1.56241	-0.448831	-0.378705	0.836636	0.649929	-1.13071		-0.734879	0.195088	-0.232612	-0.4264	-0.353065	-0.688611	-0.650024		1.08331	1.63911	-0.50386	-0.304862	-0.868775	0.770273	-1.32461
	-2.41667	-0.384984	-1.6498	-0.434519	-0.392188	0.797958	0.657529	-1.1787		-0.892244	0.109076	-0.197216	-0.589594	-0.453776	-0.527823	-0.535457		1.06445	1.74949	-0.655262	-0.271316	-0.945179	0.618728	-1.15132
	-2.4	-0.550639	-1.51884	-0.412804	-0.255054	0.800307	0.716522	-1.11993		-0.981558	0.0308431	-0.116052	-0.700573	-0.389257	-0.659711	-0.424583		1.11359	1.84799	-0.912785	-0.0277913	-1.04732	0.322263	-1.14792
	-2.38333	-0.503866	-1.35004	-0.30605	-0.194853	0.728817	0.866469	-1.18638		-0.93338	0.00519921	-0.114612	-0.650215	-0.528608	-0.675683	-0.551751		0.973929	1.98716	-1.08785	0.334396	-1.1873	-0.0988016	-1.23754
	-2.36667	-0.286164	-1.53839	-0.216862	-0.12125	0.779364	1.11312	-1.26367		-1.03748	-0.100154	-0.0898647	-0.648797	-0.577541	-0.736762	-0.706007		0.838499	2.08256	-1.02513	0.668069	-1.32957	-0.302423	-1.36847
	-2.35	0.14009	-1.89988	-0.205742	-0.0837137	0.689567	1.26785	-1.02923		-1.10034	-0.175085	-0.0644871	-0.765257	-0.545872	-0.921431	-0.787016		1.07595	2.51616	-0.922728	0.682376	-0.848998	-0.240764	-1.44054
	-2.33333	0.288288	-2.01518	-0.25635	-0.018418	0.349908	1.18612	-0.812084		-1.2671	-0.130265	-0.0574318	-0.741368	-0.769759	-1.01745	-0.714651		1.35534	2.67012	-0.961636	0.575827	-0.611086	-0.3342	-1.18126
	-2.31667	0.501658	-1.82834	-0.212674	0.0729497	0.0466859	1.07913	-0.625135		-1.36814	-0.272314	-0.191798	-0.693964	-0.832199	-0.957282	-0.636358		1.78294	2.67123	-0.904169	0.806872	-0.590988	-0.333627	-0.992757
	-2.3	0.617173	-1.44048	-0.134201	0.0950756	0.0071652	0.887323	-0.415906		-1.4488	-0.272165	-0.0220808	-0.622171	-0.787614	-0.994065	-0.648878		1.483	2.62407	-0.94088	0.882454	-0.55336	-0.517559	-1.05753
	-2.28333	0.610639	-1.07985	-0.146436	0.145105	0.0323954	0.480231	-0.405894		-1.36107	-0.0737164	0.0712306	-0.648198	-0.733293	-0.995966	-0.605423		1.23077	2.54548	-0.98964	0.953781	-0.585186	-0.667305	-1.18689
	-2.26667	0.654156	-0.911218	-0.0960394	0.122006	0.0486167	0.0775712	-0.420231		-1.12737	-0.190867	0.0852946	-0.538297	-0.673465	-1.01411	-0.625427		1.22538	2.53619	-0.794227	1.21274	-0.600879	-0.723189	-1.22844
	-2.25	0.680448	-0.720999	0.108173	0.205971	0.0116753	-0.125895	-0.453776		-1.00187	-0.358354	0.0256432	-0.276269	-0.549443	-1.06632	-0.931153		1.0177	2.37787	-0.675863	1.33699	-0.540896	-0.664433	-1.22263
	-2.23333	0.619965	-0.636679	0.150694	0.276464	-0.00127772	-0.326702	-0.3975		-0.951504	-0.172588	-0.12045	-0.0806994	-0.650191	-0.964226	-0.982703		0.800143	2.44278	-0.638894	1.07465	-0.466821	-0.468636	-1.1523
	-2.21667	0.605232	-0.591076	0.0531084	0.189327	0.0250203	-0.420262	-0.419347		-0.774817	-0.0324689	-0.144096	0.0417851	-0.682137	-0.869775	-0.872892		0.846136	2.39044	-0.631958	0.600924	-0.513471	-0.465108	-0.923225
	-2.2	0.526519	-0.286547	-0.103549	0.163771	0.0475969	-0.681668	-0.475216		-0.462994	-0.104294	-0.173607	0.139815	-0.649177	-0.645995	-0.763012		1.07068	2.30033	-0.737184	0.220516	-0.685903	-0.607876	-0.873331
	-2.18333	0.410916	-0.142791	-0.23623	0.215954	0.130727	-0.788039	-0.746648		-0.260857	-0.221042	-0.146854	-0.0364552	-0.471351	-0.551128	-0.785178		1.0197	2.34673	-0.812343	0.117025	-1.14868	-0.655048	-1.05239
	-2.16667	0.479976	-0.102003	-0.282166	0.284297	0.138725	-0.823028	-0.917814		-0.284503	-0.289302	-0.197711	-0.416124	-0.344953	-0.466862	-0.879305		0.677579	2.48543	-0.76018	-0.0280949	-1.3471	-0.616407	-1.23147
	-2.15	0.382544	-0.137616	-0.256532	0.219604	0.214645	-0.857766	-1.00749		-0.193314	-0.330594	-0.222449	-0.603939	-0.227326	-0.37591	-0.791791		0.184349	2.57717	-0.742051	-0.254594	-1.24957	-0.760978	-1.23321
	-2.13333	0.425852	-0.518082	-0.136181	0.171407	0.377953	-0.754541	-1.0847		-0.135356	-0.750693	-0.268386	-0.611517	-0.0183295	-0.320718	-0.727737		0.0147187	2.4695	-0.563116	-0.335272	-1.24805	-0.71871	-1.33309
	-2.11667	0.572907	-0.578948	-0.146915	0.138843	0.649087	-0.677706	-1.00092		-0.195897	-1.04486	-0.322825	-0.408861	-0.0216086	-0.43366	-0.872543		0.0077222	2.50118	-0.209109	-0.507944	-1.13465	-0.689407	-1.53444
	-2.1	1.06575	-0.629982	-0.318994	0.205686	0.648897	-0.646273	-1.11471		-0.257331	-1.08121	-0.331271	-0.341577	-0.193852	-0.348539	-0.908436		0.111182	2.6143	-0.222076	-0.781812	-0.92953	-0.706518	-1.75948
	-2.08333	1.38451	-0.680841	-0.602511	0.0628068	0.628429	-0.620278	-1.08308		-0.32794	-0.986345	-0.351802	-0.322194	-0.309946	-0.270166	-0.962859		0.0812844	2.73392	-0.21355	-0.93484	-0.930981	-0.67421	-1.79912
	-2.06667	1.39093	-0.911994	-0.656656	-0.0186473	0.542181	-0.499124	-1.16966		-0.357478	-1.09869	-0.294045	-0.299573	-0.276735	-0.254386	-1.01494		-0.112675	2.48866	-0.181935	-0.932588	-1.0176	-0.818543	-1.88343
	-2.05	1.32194	-1.03535	-0.604301	0.0469258	0.48571	-0.409942	-1.08598		-0.431937	-1.09385	-0.284776	-0.365667	-0.347589	-0.370076	-1.01291		-0.405628	2.43172	-0.0827206	-0.774415	-0.749467	-0.825642	-2.03367
	-2.03333	1.07096	-1.23784	-0.455825	0.181791	0.359977	-0.140181	-0.995755		-0.642008	-1.13897	-0.339673	-0.396879	-0.354866	-0.547952	-0.968751		-0.662955	2.24857	0.0159251	-0.610494	-0.71321	-0.812737	-2.03881
	-2.01667	0.912362	-1.33213	-0.290794	0.291082	0.299847	0.590373	-0.800008		-0.8159	-1.08465	-0.354201	-0.203576	-0.527496	-0.464536	-0.550209		-0.944368	2.00622	-0.0656476	-0.483765	-0.710756	-0.899696	-2.08099
	-2	0.953036	-1.47461	-0.286009	0.226148	0.47316	0.982206	-0.70712		-0.961671	-1.12118	-0.305135	-0.121619	-0.66546	-0.412251	-0.422822		-0.916789	1.89136	-0.231996	-0.345872	-0.738688	-0.860727	-1.98994
	-1.98333	1.05119	-1.58367	-0.380596	0.324192	0.500817	1.11313	-0.831345		-1.11218	-1.12609	-0.317505	-0.0618024	-0.897551	-0.537062	-0.552405		-0.931713	1.82269	-0.29965	-0.237459	-0.930802	-0.769008	-2.03733
	-1.96667	1.034	-1.5581	-0.566978	0.310207	0.39106	1.1929	-0.790931		-0.911482	-1.11834	-0.476838	-0.0715293	-1.05703	-0.651924	-0.500071		-0.936275	1.67644	-0.487864	-0.194771	-1.08918	-0.822539	-1.86389
	-1.95	0.97375	-1.70712	-0.400642	0.118201	0.147759	1.65653	-0.830922		-0.920267	-0.794523	-0.407424	-0.0910759	-1.11784	-0.574482	-0.44208		-1.06418	1.383	-0.717251	-0.216365	-1.21605	-0.942872	-1.67008
	-1.93333	0.4462	-1.78762	-0.298016	-0.0592643	0.189011	2.23559	-0.784504		-0.924771	-0.684867	-0.368558	-0.234976	-1.12377	-0.62108	-0.39079		-1.12568	0.93242	-0.700391	-0.235378	-1.15488	-0.815409	-1.36628
	-1.91667	0.265366	-1.68753	-0.173244	-0.236212	0.358274	2.30028	-0.799469		-0.964435	-0.442822	-0.350167	-0.411396	-1.10045	-0.754985	-0.415707		-1.0647	0.880083	-0.868598	-0.215542	-0.927005	-0.850978	-1.23175
	-1.9	0.251848	-1.63407	-0.242599	-0.311889	0.42821	2.26851	-0.659182		-1.12809	-0.28658	-0.425722	-0.536416	-0.93717	-0.89093	-0.331466		-0.864508	0.981142	-0.920882	-0.11531	-0.995628	-0.825283	-1.1149
	-1.88333	0.294578	-1.70092	-0.205229	-0.314722	0.417219	2.3115	-0.52		-1.12665	-0.332243	-0.50546	-0.54645	-0.720916	-0.802399	-0.149442		-0.727056	0.770743	-0.927371	0.0946773	-1.30478	-0.731937	-1.11616
	-1.86667	0.384084	-1.73608	-0.273492	-0.59058	0.499585	2.25918	-0.357575		-1.18513	-0.0680062	-0.524595	-0.553014	-0.601445	-0.620939	-0.387273		-0.830105	0.557952	-0.889971	0.0972713	-1.17922	-0.541365	-0.993043
	-1.85	0.374252	-1.75959	-0.304931	-0.780636	0.475252	1.84265	-0.456186		-1.17774	0.0723703	-0.581406	-0.508499	-0.612277	-0.533441	-0.711449		-0.977982	0.309865	-0.736773	0.0066916	-0.972745	-0.467654	-0.828148
	-1.83333	0.276689	-1.53608	-0.271335	-0.755335	0.478311	1.65596	-0.408061		-1.05429	0.123746	-0.57787	-0.248729	-0.49426	-0.265068	-0.734755		-1.04846	0.191235	-0.609402	-0.143052	-0.87713	-0.576793	-0.902078
	-1.81667	0.170316	-1.35289	-0.201572	-0.679288	0.511244	1.55987	-0.220599		-1.10995	0.195815	-0.608804	-0.124842	-0.464615	0.111049	-0.628965		-1.04758	0.0316728	-0.417648	-0.294389	-0.625665	-0.638667	-0.814444
	-1.8	0.0666716	-1.27021	-0.0204652	-0.436338	0.351247	1.41216	-0.15016		-1.21571	0.0553965	-0.587729	-0.270165	-0.489371	0.156577	-0.66497		-1.0353	-0.112531	-0.273411	-0.378932	-0.509798	-0.500465	-0.697003
	-1.78333	0.0715689	-1.15958	-0.0973539	-0.280254	0.343049	0.86246	-0.0373523		-1.11234	-0.307154	-0.615679	-0.468088	-0.381469	-0.00177624	-0.535421		-1.17611	-0.337957	-0.154165	-0.376061	-0.29524	-0.284064	-0.729022
	-1.76667	-0.0360615	-0.97322	-0.128886	-0.1265	0.415985	0.592561	0.138194		-1.19009	-0.477716	-0.546984	-0.479895	-0.372728	-0.0700779	-0.350545		-1.28571	-0.474846	-0.104375	-0.340416	-0.386699	-0.484684	-0.810769
	-1.75	-0.0756025	-1.10803	-0.136909	0.0230374	0.399149	0.739693	0.0516628		-1.07838	-0.970588	-0.489131	-0.560001	-0.535896	-0.0798641	-0.273373		-1.25473	-0.675884	0.251893	-0.371668	-0.614183	-0.540588	-0.885462
	-1.73333	-0.059551	-1.10462	-0.0961166	0.170806	0.521516	0.741754	0.0266674		-0.94479	-1.27849	-0.347104	-0.551381	-0.807905	-0.0500598	-0.541142		-1.08434	-0.847159	0.349229	-0.460229	-0.617211	-0.532624	-0.937768
	-1.71667	0.0623253	-1.00511	-0.107649	0.319242	0.449401	0.638013	-0.0416409		-0.674745	-1.11195	-0.115575	-0.608721	-1.03271	-0.166001	-0.796025		-1.11563	-0.742068	0.269205	-0.612886	-0.310256	-0.708647	-0.800582
	-1.7	0.077719	-0.89735	-0.0958583	0.462852	0.308406	0.611492	-0.183331		-0.435156	-1.22824	0.101773	-0.58229	-1.01434	-0.326185	-0.722433		-1.01624	-0.642172	0.439737	-0.532076	-0.280285	-0.903204	-0.670723
	-1.68333	0.0930125	-0.864985	-0.0283743	0.614107	0.336835	0.778566	-0.313487		-0.33026	-1.10513	0.179793	-0.596549	-0.252921	-0.417359	-0.777667		-0.880718	-0.409118	0.55756	-0.471367	-0.407942	-1.02562	-0.583923
	-1.66667	-0.00500521	-1.12827	0.164468	0.632888	0.240652	0.989029	-0.469474		-0.338605	-1.08856	0.48042	-0.71053	-0.00233175	-0.75689	-0.807708		-0.842682	-0.511898	0.473596	-0.236785	-0.0865806	-1.1352	-0.537328
	-1.65	0.103259	-1.24663	0.28059	0.448969	0.195746	1.15221	-0.439119		-0.275117	-1.13753	0.706945	-0.738372	0.270935	-0.994214	-0.787097		-0.901798	-0.756444	0.349779	-0.131924	0.00988602	-1.11321	-0.408161
	-1.63333	0.19325	-1.23255	0.291368	0.416682	0.250385	1.34018	-0.571639		-0.0864337	-1.12018	0.772388	-0.521676	0.490047	-0.857165	-0.66672		-0.923173	-0.71762	0.36911	-0.0678668	0.20607	-1.20325	-0.355633
	-1.61667	0.0577204	-1.36051	0.361644	0.473923	0.167978	1.32996	-0.72		-0.125744	-0.843773	0.798686	-0.326602	0.462836	-0.743944	-0.599548		-0.879247	-0.405263	0.294075	-0.0660823	0.159561	-1.35322	-0.209954
	-1.6	-0.0668749	-1.35221	0.403395	0.447558	-0.035012	1.17902	-0.838842		0.00381194	-0.775291	0.890609	-0.295154	0.481317	-0.670515	-0.723552		-0.91768	0.0556872	0.26375	-0.0703442	0.0987664	-1.23368	-0.154006
	-1.58333	0.122181	-1.34721	0.395671	0.5529	-0.1308	1.004	-0.884137		0.0986127	-0.721002	0.948295	-0.273994	0.561362	-0.604774	-0.679347		-1.00218	0.0640926	0.0318588	0.0381573	0.395017	-1.21326	-0.0491125
	-1.56667	0.131696	-1.11582	0.367477	0.581426	-0.234019	0.979718	-0.984319		0.269959	-0.821046	0.948154	-0.226005	0.849923	-0.448275	-0.536542		-1.1974	0.207313	-0.0883737	0.0719655	0.672534	-1.08653	-0.124873
	-1.55	0.0363396	-0.884911	0.365305	0.509979	-0.0960375	0.952993	-0.989315		0.00843103	-1.29059	0.924672	-0.23211	1.12513	-0.38433	-0.335174		-1.1524	0.181813	-0.170863	-0.0299573	0.780982	-0.796907	-0.397102
	-1.53333	-0.00156117	-0.634431	0.493247	0.418971	-0.0993741	0.758402	-0.13619		0.069643	-1.51036	1.00278	-0.281333	1.09597	-0.515061	-0.318594		-1.26381	0.110102	-0.399722	-0.0745997	0.804848	-0.648858	-0.579499
	-1.51667	0.0701972	-0.355452	0.447775	0.454129	-0.309912	0.420101	0.30022		0.446414	-1.74555	1.08744	-0.262606	0.526692	-0.683109	-0.235457		-1.21286	0.0788008	-0.42759	0.0324896	0.738468	-0.531063	-0.536519
	-1.5	0.179237	-0.219891	0.27195	0.746211	-0.551592	0.306519	0.299614		0.665049	-1.71273	0.966054	-0.146523	0.69998	-0.757795	0.060503		-1.12702	1.00519	-0.411744	0.122633	0.409593	-0.452483	-0.442195
	-1.48333	0.0897273	-0.085784	0.250737	1.00735	-0.730294	0.0506608	0.128239		0.683984	-1.6552	0.995864	0.000412539	0.612615	-0.703965	0.43889		-0.940648	2.20866	-0.53037	0.290748	0.346728	-0.413875	-0.527994
	-1.46667	0.165108	-0.0474941	0.294044	0.877378	-0.743342	-0.154093	0.0536808		0.583545	-1.59605	1.04848	0.0920228	0.559132	-0.729679	0.37368		-0.923814	2.81157	-0.669511	0.56659	0.0962174	-0.40828	-0.479478
	-1.45	0.589885	0.0960953	0.329933	1.03678	-0.750449	0.0510522	-0.169235		0.713421	-1.58895	1.10402	0.280975	0.526458	-0.757976	0.192328		-0.95458	2.84337	-0.560721	0.866696	0.0424606	-0.486428	-0.557772
	-1.43333	0.567218	0.253302	0.407931	1.23334	-0.719104	0.162782	-0.203651		0.776428	-1.55834	1.15523	0.432568	0.657222	-0.74042	0.12022		-0.875095	2.99498	-0.461179	0.974193	0.189174	-0.5287	-0.7851
	-1.41667	0.470549	0.413328	0.521945	1.08084	-0.865956	0.387085	-0.16971		0.695643	-1.44439	1.34778	0.447821	0.817507	-0.844997	-0.0345854		-0.782837	3.38098	-0.573267	0.82885	-0.0109492	-0.708432	-1.02003
	-1.4	0.384617	0.247944	0.753476	0.883007	-0.83478	0.718966	-0.242816		0.658604	-0.954297	1.48517	0.451393	0.851335	-0.982598	-0.275871		-0.831959	3.75504	-0.575811	0.694641	-0.286819	-1.02466	-0.929342
	-1.38333	0.478853	0.19915	0.765332	0.958401	-0.438693	0.751733	-0.567391		0.786913	-0.726678	1.49748	0.53345	0.94655	-0.894446	-0.317416		-0.815369	3.91655	-0.609541	0.836423	-0.566358	-1.17624	-0.694116
	-1.36667	0.661829	0.249055	0.724045	1.13187	-0.309464	0.789701	-1.36169		0.741155	-0.794143	1.559	0.617005	0.826939	-0.762799	-0.273223		-0.717442	4.02663	-0.670381	0.96407	-0.449826	-1.23595	-0.50785
	-1.35	0.814178	0.382787	0.768574	0.989637	-0.168606	0.948583	-1.64477		0.404896	-0.765955	1.49958	0.801643	0.722542	-0.665451	-0.381774		-0.714988	3.66481	-0.743981	0.788501	-0.33013	-1.34044	-0.301665
	-1.33333	0.740972	0.482093	0.859858	0.82862	0.0196612	0.832293	-1.65412		0.315861	-0.792959	1.48218	0.782908	0.512495	-0.603297	-0.845705		-0.268703	2.87692	-0.655347	0.6536	-0.444689	-1.39848	-0.0677263
	-1.31667	0.66987	0.534623	0.893867	0.857234	0.128048	0.834387	-1.71723		0.32218	-0.646585	1.39128	0.723691	0.466912	-0.517573	-1.32995		-0.274079	2.22253	-0.718573	0.577854	-0.43734	-1.56113	0.0708585
	-1.3	0.409993	0.586983	0.823815	0.904334	0.185358	0.772637	-1.59647		0.531079	-0.622787	1.4281	0.861748	0.501692	-0.353189	-1.3992		-0.285573	1.74562	-0.896836	0.571844	-0.328644	-1.61537	0.100663
	-1.28333	0.211358	0.596335	0.836457	0.611484	0.229845	0.568966	-1.25232		0.551796	-0.685913	1.53567	0.660726	0.616174	-0.1727	-1.02881		-0.076043	1.57157	-1.21763	0.340127	-0.206709	-1.4223	0.37031
	-1.26667	0.273528	0.40993	0.963061	0.341443	0.170382	0.363431	-1.2281		0.401299	-0.490861	1.62176	0.588043	0.704026	-0.183931	-0.949151		-0.0479107	1.28605	-1.40065	0.240787	-0.289677	-1.11459	0.671496
	-1.25	0.290264	0.379309	0.956283	0.191367	0.14789	0.05041	-1.29169		0.302127	-0.422053	1.57038	0.510495	0.685797	-0.0152494	-0.841733		-0.128115	0.948132	-1.21857	0.282801	-0.143732	-0.819717	1.01195
	-1.23333	0.53001	0.386676	0.81414	0.127584	0.057377	-0.34683	-1.24455		0.0794404	-0.484883	1.50443	0.405056	0.684973	0.0045432	-0.797804		0.0392327	0.876099	-0.926404	0.398158	0.202829	-0.689139	1.17875
	-1.21667	0.759115	0.280301	0.753919	0.0349629	-0.25149	-0.114358	-1.27544		-0.161035	-0.282024	1.46343	0.348272	0.738664	-0.0544385	-0.897942		0.0272667	0.932933	-0.715876	0.391182	0.160377	-0.732951	1.58564
	-1.2	0.679072	-0.0334364	0.671087	-0.0433652	-0.219764	0.279521	-1.42163		-0.254884	0.00679869	1.29674	0.601495	1.12466	0.0969084	-0.896996		-0.0167846	0.853864	-0.639542	0.392615	-0.096256	-0.634062	1.99109
	-1.18333	0.554078	-0.101857	0.615183	0.00417361	-0.286147	0.500275	-1.40084		-0.29354	0.455656	1.19806	0.798032	1.45372	0.391521	-0.825116		-0.0097905	1.15723	-0.773749	0.42608	-0.0641877	-0.50111	2.04533
	-1.16667	0.744315	-0.0947169	0.511114	-0.135601	-0.285372	0.75834	-1.37095		-0.282141	0.92627	1.14216	1.07145	1.82442	0.549298	-0.759321		-0.449504	1.40501	-0.731577	0.338374	0.288081	0.15273	2.20181
	-1.15	0.941835	-0.160287	0.432375	-0.247558	-0.255938	0.907075	-1.18962		-0.385009	1.55031	1.23349	0.82533	2.22013	0.659485	-0.710192		-0.450529	1.24746	-0.523075	0.099305	0.356876	0.495955	2.0875
	-1.13333	1.1272	-0.24119	0.405104	-0.175154	-0.173475	0.933822	-1.32994		-0.702239	1.84788	1.17047	0.419124	2.36463	0.58767	-0.729448		-0.4136	1.29249	-0.371587	-0.0662539	0.299047	0.749958	1.74768
	-1.11667	1.32459	-0.285468	0.357218	-0.0218047	-0.0671427	0.92488	-1.52843		-0.852355	2.01237	1.1236	0.434856	2.31931	0.552457	-0.936003		-0.532142	1.19561	-0.203755	-0.0194141	0.242108	0.793332	1.52639
	-1.1	1.50689	-0.111987	0.315692	0.131247	0.135479	0.968261	-1.52789		-0.823764	2.17187	1.02132	0.38872	2.1444	0.722197	-0.806216		-0.524013	0.913536	-0.0708529	-0.0367101	0.17909	0.952619	1.39815
	-1.08333	1.78188	-0.13503	0.31612	0.216536	0.351454	0.940814	-1.40933		-0.829523	2.16399	1.13691	0.643432	2.11637	0.776968	-0.505664		-0.418602	0.557661	-0.0553491	0.0419619	0.320439	0.95046	1.51656
	-1.06667	1.61831	-0.210606	0.346276	0.119362	0.345184	0.999657	-1.34864		-0.837149	1.99248	1.11384	0.785699	2.18143	1.07429	-0.278129		-0.429065	0.117305	-0.135022	-0.0216335	0.343857	1.04691	1.49414
	-1.05	1.22513	-0.144232	0.361217	0.0309026	0.170354	0.592109	-1.01286		-0.984273	1.88601	1.3261	0.619269	1.99688	1.39308	-0.227093		-0.307292	0.535813	-0.12481	-0.0540733	1.16869	1.34363	1.05505
	-1.03333	1.24443	-0.111671	0.489641	-0.132321	0.0379249	0.225712	-0.678038		-1.14033	1.66423	1.41585	0.105719	1.64302	1.53452	-0.387385		-0.225018	0.91501	-0.0347131	-0.0490034	1.80255	1.50313	0.643631
	-1.01667	1.18139	0.0403453	0.650542	-0.288976	0.00342045	0.320907	-0.467198		-1.21942	1.27069	1.55062	-0.396348	1.3218	1.54571	-0.516442		-0.332064	0.653614	0.230471	0.261039	2.2768	1.4349	0.286096
	-1	1.13924	-0.00331608	0.70871	-0.296776	-0.0366397	0.611058	-0.583394		-1.41687	0.853388	1.60092	-0.577166	0.772866	1.47891	-0.680281		-0.358894	0.173891	0.17594	0.848109	2.32793	0.979007	0.0306878
	-0.983333	1.22601	-0.031637	0.759154	-0.299545	-0.0953636	0.62247	-0.544234		-1.63585	0.317404	1.58276	-0.477545	0.405727	1.38221	-0.748285		-0.471171	0.240077	0.0222326	1.08687	2.50837	0.724185	0.0745843
	-0.966667	1.0299	-0.160156	0.791791	-0.324666	-0.088734	0.740747	-0.334193		-1.65003	0.043638	1.60763	-0.443398	0.180089	1.51306	-0.909017		-0.515953	0.502791	0.0118103	1.22566	2.57445	0.447568	0.264691
	-0.95	0.557381	-0.165293	0.82642	-0.393714	0.0272962	0.759575	-0.393225		-1.69834	-0.147419	1.43744	-0.3519	0.211022	1.59003	-0.999682		-0.527192	0.841581	-0.0292216	1.29411	2.56131	0.277857	0.412888
	-0.933333	0.22165	-0.151265	0.768432	-0.456604	0.0930213	0.923735	-0.307167		-1.66818	-0.319546	1.18128	0.118727	0.282964	1.57392	-1.0066		-0.281957	1.32838	-0.0121924	1.32615	2.65222	-0.0712614	0.511733
	-0.916667	-0.0352491	-0.0771975	0.730936	-0.445337	0.0709165	1.19518	-0.22501		-1.41902	-0.334097	0.947546	0.187786	0.120701	1.4988	-1.1157		0.110294	1.54185	-0.145973	1.42398	2.55718	-0.249629	0.213601
	-0.9	0.110257	0.0197612	0.791915	-0.414893	0.139269	1.4201	-0.187005		-1.33551	-0.511094	0.836826	0.216108	0.0357177	1.2659	-1.3242		0.198679	1.38608	-0.25036	1.5785	2.34556	-0.43472	0.00434011
	-0.883333	0.143504	-0.0598668	0.860275	-0.432467	0.255459	1.51641	-0.350451		-1.29203	-0.445152	0.435591	0.230277	0.158627	0.956139	-1.27563		0.20984	1.02696	-0.320401	1.65656	1.80725	-0.656117	-0.102592
	-0.866667	-0.0579472	-0.289484	0.816929	-0.374374	0.34867	1.29311	-0.576202		-1.39969	0.408714	0.266517	0.249778	0.263603	0.741854	-1.02017		0.200674	0.654062	-0.476766	1.65726	1.53746	-0.761054	-0.0131197
	-0.85	-0.367513	-0.825944	0.735392	-0.247865	0.353563	0.791476	-0.741984		-1.64971	1.00714	0.015651	0.161851	0.260747	0.59497	-1.04618		0.457736	0.51153	-0.526973	1.28559	1.30673	-0.775151	0.0876603
	-0.833333	-0.72109	-0.901629	0.72283	-0.122437	0.316178	0.521742	-0.54471		-1.78351	1.16898	-0.245315	0.0696951	0.284123	0.523288	-1.09226		0.626201	0.49728	-0.47583	0.900531	1.13715	-0.730981	-0.0334428
	-0.816667	-1.15191	-0.903548	0.765076	-0.10441	0.277576	0.475013	-0.576891		-1.91261	1.3959	-0.36585	-0.0393479	0.286567	0.310868	-1.08554		0.943771	0.278284	-0.412044	0.789862	1.2633	-0.619805	-0.130318
	-0.8	-1.16318	-0.849485	0.867064	-0.170174	0.25651	0.351031	-0.531224		-2.0372	1.45772	-0.500745	-0.0919435	0.274723	0.27936	-0.910501		1.21504	0.0427506	-0.415705	0.663476	1.62359	-0.445894	-0.175075
	-0.783333	-1.1301	-1.20889	0.911733	-0.250144	0.294092	0.343856	-0.343358		-2.07955	1.49839	-0.552758	-0.0339099	0.189794	0.26171	-0.892547		1.45616	-0.301277	-0.538448	0.598171	1.81847	-0.56175	-0.355691
	-0.766667	-1.14553	-1.43755	0.929074	-0.277973	0.24778	0.232622	-0.374926		-2.39567	1.63365	-0.509893	-0.359411	0.269113	0.173155	-1.18152		1.14581	-0.70172	-0.620426	0.598534	1.92002	-0.545415	-0.0779097
	-0.75	-1.41144	-1.46406	1.06543	-0.131047	0.202878	-0.0679861	-0.365678		-2.65364	1.8135	-0.492614	-0.453297	0.683242	0.0999184	-1.40802		0.664268	-0.623678	-0.643275	0.278741	1.98381	-0.35969	0.37241
	-0.733333	-1.59433	-1.58614	1.01313	-0.0276801	0.0797806	-0.393658	-0.279006		-2.75568	2.35925	-0.467773	-0.37362	0.707515	-0.0446267	-1.4288		0.380741	-0.649622	-0.728879	-0.147735	2.08603	-0.124513	0.541553
	-0.716667	-1.68073	-1.45148	0.992434	-0.0463675	-0.0285376	-0.367808	0.277732		-2.94069	2.2146	-0.444344	-0.0214192	0.628179	-0.00482704	-1.58944		0.30055	-0.942767	-0.747672	-0.454026	2.15411	0.0163656	0.451763
	-0.7	-1.69572	-1.0894	1.01725	-0.0847084	-0.0637336	-0.327891	0.483411		-3.08048	1.54277	-0.533364	0.252563	0.7115	0.218269	-1.7177		0.3762	-0.959637	-0.776671	-0.588545	2.28366	-0.0299368	0.301124
	-0.683333	-1.55053	-0.869041	1.08285	-0.236265	0.0487519	-0.329672	0.549075		-3.20296	1.23543	-0.48483	0.257203	0.76329	0.372453	-1.56627		-0.0078403	-0.757061	-0.960157	-0.691843	2.39518	0.0201041	0.222209
	-0.666667	-1.56429	-0.804503	1.02352	-0.402305	0.0667837	-0.379457	0.560131		-3.14292	1.21067	-0.481055	0.107485	0.842256	0.392504	-1.02409		-0.229778	-0.675518	-1.10326	-0.651618	2.53118	0.100974	0.584482
	-0.65	-1.5865	-0.819715	0.968255	-0.529907	0.0706881	-0.377694	0.67955		-3.07587	0.954429	-0.47277	0.263796	0.869731	0.470598	-0.779203		-0.512886	-0.822568	-1.08994	-0.330999	2.45386	0.0546101	0.900537
	-0.633333	-1.40362	-0.780609	0.843401	-0.612822	0.0813233	-0.39922	0.755235		-3.32323	1.19468	-0.399848	0.504477	0.978434	0.300997	-0.68624		-0.792152	-0.884347	-0.921975	-0.132547	2.72304	-0.0236082	1.10871
	-0.616667	-1.35721	-0.557102	0.807514	-0.572004	-0.114627	-0.476615	0.859998		-3.57941	1.04448	-0.414031	0.794029	1.0834	0.248176	-0.500308		-1.01183	-0.616482	-0.936473	0.0193929	3.00513	0.0729677	1.27553
	-0.6	-1.39043	-0.594369	0.809557	-0.570177	-0.173545	-0.558474	1.00048		-3.45235	0.829735	-0.506713	1.16601	0.987936	0.241511	-0.31953		-1.07117	-0.397849	-0.463621	0.0110684	2.83495	0.341788	1.09019
	-0.583333	-1.14239	-0.498483	0.817039	-0.717971	-0.0671911	-0.502636	0.907114		-3.37169	0.59406	-0.558298	1.43362	0.606264	0.242148	-0.0808382		-1.03979	-0.464857	0.0136871	0.131972	2.73244	0.378413	0.788294
	-0.566667	-0.831773	-0.240886	0.8972	-0.712565	0.0693451	-0.329811	0.826437		-3.4284	0.308255	-0.397549	1.56154	0.425726	0.33133	0.0750124		-1.00926	-0.279499	0.206134	0.305986	2.62702	0.457549	0.759299
	-0.55	-0.381513	-0.0129833	0.841313	-0.577787	0.21431	-0.448641	0.477216		-3.39875	0.29026	-0.277495	1.50526	0.342384	0.218479	0.131396		-1.06361	0.0106824	0.424859	0.32537	2.38016	0.262931	0.846332
	-0.533333	-0.178918	-0.0586266	0.777051	-0.576894	0.128114	-0.328328	0.460325		-3.47528	0.0600118	-0.256146	1.46006	0.215082	-0.0301101	0.213162		-0.782177	0.319511	0.737049	0.364889	2.18763	0.243939	0.915764
	-0.516667	-0.0895132	0.0575162	0.803359	-0.563714	0.0275308	-0.266602	0.36859		-3.46646	-0.35433	-0.293978	1.75453	0.241369	-0.24141	0.120497		-0.00849402	0.358491	0.997011	0.342118	2.12206	0.256592	0.84244
	-0.5	0.0525387	0.149309	0.862167	-0.721425	0.26274	-0.147777	0.192272		-3.61048	-0.577827	-0.187044	1.96925	0.181979	-0.23007	-0.0621745		0.248007	0.540753	1.18989	0.125708	2.00709	0.0660387	0.597362
	-0.483333	0.129632	0.320983	0.914818	-0.781233	0.438056	-0.113891	-0.0354176		-3.69443	-0.631094	-0.178944	1.88396	0.115015	-0.277162	0.0961534		0.295406	0.461229	1.26849	0.0106289	1.82102	0.191219	0.428123
	-0.466667	0.0635105	0.528549	0.929639	-0.767592	0.386137	0.0138397	-0.24986		-3.49536	-0.972356	-0.172711	1.65437	-0.024275	-0.313965	0.388769		0.483493	0.241144	1.36567	-0.0381812	1.29907	0.17571	0.377159
	-0.45	0.198358	0.673594	0.939445	-0.710553	0.406888	0.14683	-0.575887		-3.46496	-1.0463	-0.0146743	1.23705	-0.141677	-0.277135	0.474771		0.53394	-0.0659494	1.69211	-0.130951	1.07653	0.314073	0.365726
	-0.433333	0.369968	0.805121	0.898279	-0.525214	0.314915	0.393565	-0.668864		-3.70375	-1.1067	0.249028	0.807491	-0.204958	-0.15331	0.629293		0.546912	-0.0864439	1.29301	-0.19624	0.986925	0.385203	0.252573
	-0.416667	0.262137	0.902936	0.740534	-0.439053	0.147918	0.337761	-0.488346		-4.02982	-1.15716	0.158951	0.392628	-0.1899	0.024817	0.712148		0.463095	0.189828	1.17714	-0.239193	0.99311	0.466889	0.144961
	-0.4	0.0324468	0.910653	0.691681	-0.491693	0.0660055	0.300437	-0.279886		-4.12154	-1.11133	0.0600266	0.0836526	-0.179424	0.140976	0.761277		0.417871	0.0986836	1.17942	-0.240076	0.965337	0.225916	0.051653
	-0.383333	-0.203847	0.760945	0.752853	-0.421826	-0.0852293	0.457445	-0.450164		-4.23142	-1.0618	0.0355804	0.152049	-0.282187	0.238596	0.762216		0.314925	0.0647277	1.08308	-0.00849183	0.91236	0.445368	-0.050256
	-0.366667	-0.262303	0.862231	0.73201	-0.396595	-0.0257493	0.251459	-0.474338		-4.05195	-1.0458	0.154279	0.159069	-0.25579	0.3338	0.830386		0.151703	-0.341072	1.1344	0.0191109	0.785575	0.877306	0.064386
	-0.35	-0.166949	1.01545	0.57286	-0.433098	-0.0378281	0.226694	-0.354197		-3.88732	-1.06968	0.215161	0.0109543	-0.266976	0.412168	0.913377		-0.305299	-0.398211	1.24943	0.199994	0.509698	0.841314	0.434305
	-0.333333	0.0536076	1.18492	0.579101	-0.442224	-0.0732075	0.193689	-0.178919		-3.87559	-1.1569	0.136174	-0.0193498	-0.167269	0.669194	0.941199		-0.438738	-0.150647	1.26177	0.177221	0.431237	0.885499	0.577478
	-0.316667	0.155627	1.176	0.468355	-0.470986	-0.0448655	0.206822	-0.0351038		-3.67202	-1.27526	0.0787196	0.26169	-0.0159338	0.828867	0.911273		-0.458843	0.111531	1.2125	-0.0857011	0.414485	0.879276	0.674062
	-0.3	0.140596	1.04516	0.47579	-0.467765	0.000152882	0.0468762	0.131709		-3.65543	-1.26499	0.0598082	0.280611	0.0617686	0.980511	1.03936		-0.591021	0.239752	1.04954	-0.209242	0.352957	0.985999	0.541165
	-0.283333	0.158302	0.999606	0.41221	-0.475288	0.0106789	-0.248983	0.41909		-3.6536	-0.813712	-0.103819	0.354998	0.0141287	1.05452	1.03034		-0.465186	0.271386	0.943843	-0.182599	0.393412	0.894898	0.364843
	-0.266667	0.115223	0.924168	0.375023	-0.551197	-0.0860851	-0.524112	0.495538		-3.76797	-0.363081	-0.168563	0.464002	0.235118	0.97752	0.90719		-0.236721	0.109832	0.971557	-0.0687057	0.425437	0.619654	0.268611
	-0.25	0.155201	0.779695	0.402879	-0.60288	-0.162546	-0.4941	0.399001		-3.78491	-0.273606	0.0997678	0.528645	0.357267	0.960274	0.857579		-0.0771298	-0.280402	1.06371	-0.0395465	0.300911	0.5098	0.323869
	-0.233333	0.153179	0.537905	0.334637	-0.63496	-0.264871	-0.452146	0.299259		-3.60016	-0.206432	0.366497	0.337598	0.40877	0.996772	1.00218		0.0197955	-0.325929	1.03395	-0.18734	0.263112	0.515565	0.334808
	-0.216667	0.226354	0.529462	0.209087	-0.798115	-0.274051	-0.414367	0.317701		-3.30778	0.0834196	0.625714	-0.0123639	0.432827	1.02773	1.14362		0.0958673	-0.433919	1.07212	-0.232033	0.23939	0.37129	0.345342
	-0.2	0.358737	0.493845	0.205531	-0.778983	-0.388509	-0.235342	0.41514		-3.35541	0.156914	0.727413	-0.172692	0.237529	1.09676	1.24069		-0.231269	-0.365809	1.13838	-0.123997	0.308438	-0.0647383	0.318036
	-0.183333	0.348476	0.137414	0.263152	-0.686224	-0.2529	-0.149361	0.498135		-3.35951	0.204401	0.923438	-0.158861	0.109357	1.12457	1.31711		-0.387512	-0.269813	1.07116	-0.151561	0.520068	-0.0528756	0.0246917
	-0.166667	0.337869	-0.117727	0.246181	-0.569039	0.136215	-0.170529	0.462772		-3.2762	0.619552	1.05481	-0.231285	0.00234157	1.00176	1.50138		-0.320215	-0.34548	1.13384	0.125513	0.752061	-0.025975	-0.166063
	-0.15	0.324718	-0.100412	0.238171	-0.443515	-0.124659	-0.116334	0.443209		-3.43874	1.21171	1.15927	-0.510762	-0.0188726	1.01548	1.43932		-0.281572	-0.501088	1.25196	0.632532	0.972541	-0.166697	-0.1972
	-0.133333	0.326579	-0.128976	0.112216	-0.482261	-0.190675	-0.0582272	0.66749		-3.55525	1.64201	1.31189	-0.620445	-0.0728499	0.889678	1.20076		-0.259434	-0.685316	1.35665	0.972809	1.15447	-0.329934	0.0716373
	-0.116667	0.241819	-0.0440693	0.119382	-0.549604	-0.108223	0.0987819	0.661712		-3.49902	1.33639	1.39963	-0.514061	-0.203804	0.816776	1.34442		-0.455745	-0.633972	1.36488	1.17789	1.37209	-0.64652	0.225734
	-0.1	0.177394	0.130137	0.15303	-0.663423	0.0216691	0.194661	0.756685		-3.34452	0.897104	1.39217	-0.23165	-0.468585	0.841442	1.6138		-0.627846	-0.232537	1.34304	1.34483	1.51924	-0.755867	0.532629
	-0.0833333	0.107574	0.646903	0.187317	-0.769932	0.22274	0.155235	0.80718		-3.2382	0.707476	1.09831	0.0817073	-0.602903	0.748189	1.75854		-0.563106	0.0881191	1.2472	1.7884	1.83275	-0.783266	0.769341
	-0.0666667	0.0117623	0.605428	0.319266	-0.728426	0.718479	-0.0112357	1.00944		-3.36008	0.426083	0.756995	0.49781	-0.610549	0.637625	2.03561		-0.594861	0.281629	1.17371	2.15481	2.26502	-0.937239	1.01268
	-0.05	-0.229435	1.05949	0.216172	-0.626791	0.202931	-0.32912	1.09642		-3.40134	0.65145	0.496415	0.79973	-0.533999	0.56684	2.13348		-0.483558	-0.048829	1.0358	2.65655	2.47049	-1.18136	1.3954
	-0.0333333	-0.327865	1.89773	0.295715	-0.747691	-0.0249146	-0.424003	1.34054		-3.29122	-0.972169	0.334609	1.96236	-0.860695	0.453734	1.93424		-0.644161	1.07551	0.875095	2.22748	2.16147	-1.46657	1.66569
	-0.0166667	0.101343	5.29382	0.536279	-1.12683	0.0576422	0.151074	1.09562		-2.49693	-1.99571	0.162535	1.94855	-0.46618	0.022664	1.56662		0.229169	2.11682	0.158106	1.9611	1.83603	-0.814188	1.80342
	0.99989	5.21049	5.50782	3.31277	0.342579	3.97599	2.37786	0.986511		-2.32735	4.62859	3.32113	1.61399	4.29625	0.823183	-0.624782		-0.183336	5.49181	2.10258	0.864135	2.99297	0.535767	3.70148
	1.01656	4.11866	3.47088	2.7401	0.68544	6.11397	2.91357	0.5885		-1.57975	4.70628	2.56812	0.809091	3.82516	0.605339	-0.457264		-0.109532	5.29684	2.21662	0.496108	3.70029	0.199436	4.27279
	1.03322	2.51399	3.24894	2.66185	0.268096	5.31598	2.53562	0.837597		-1.41991	4.58312	1.74919	1.84884	4.45053	0.857541	-0.171791		1.31468	4.61418	2.11701	0.853189	4.44729	0.922192	4.96929
	1.04989	2.54604	3.23572	2.47537	0.271758	4.9517	2.72969	0.817238		-1.21537	4.10466	1.5925	1.67229	3.97675	0.984537	0.338866		1.35542	4.23687	1.89942	1.08318	4.56744	1.05591	5.35147
	1.06656	2.3826	3.27033	2.2398	0.831667	4.68041	2.8131	0.777093		-1.56407	3.89639	1.6742	1.41559	3.92576	1.26293	0.467665		1.06933	3.59623	1.87959	1.41058	4.62404	0.843061	4.94609
	1.08322	1.92531	3.18684	1.89099	0.931128	4.62348	2.82377	0.94583		-1.57151	3.87852	1.55168	1.42111	4.15983	1.35955	0.563659		1.47677	3.21713	1.87432	1.63278	4.94765	0.891316	4.80134
	1.09989	1.68569	3.19419	1.76877	0.881305	4.35343	2.94503	0.849946		-1.69571	3.61379	1.49871	2.02885	4.29555	1.75167	0.654596		1.91775	3.04037	1.86295	1.97753	5.5518	1.16911	4.74345
	1.11656	1.84048	3.2491	1.79211	1.22408	3.85928	2.87461	1.02063		-1.82406	3.90958	1.53207	2.29242	4.63475	1.82287	0.502677		2.10639	2.68191	1.78075	2.2336	5.39681	1.41146	4.92149
	1.13322	1.93395	3.4602	1.83251	1.40223	3.7367	3.02996	1.24268		-1.90466	4.01321	1.63979	2.21469	4.82342	1.94728	0.671082		2.14428	2.77458	1.75019	2.59353	5.31224	1.54047	4.83748
	1.14989	2.13283	3.33498	1.61504	1.47836	3.82976	3.17354	1.15675		-1.74248	3.76583	1.79532	1.98105	4.52	1.93069	0.674253		1.68318	2.89912	1.84104	2.64371	5.20033	1.42912	4.78498
	1.16656	2.02361	3.33847	1.50043	1.60726	3.56201	3.22444	0.971848		-2.10939	3.60124	1.91148	1.95693	4.81055	2.22368	0.491973		1.29071	2.79824	1.98271	2.76405	5.00213	1.503	4.41885
	1.18322	2.00101	3.40972	1.54576	1.733	3.36005	3.38103	1.1593		-1.95591	3.38144	2.05066	2.04905	5.06742	2.66215	0.583225		1.36307	2.68878	2.14277	2.92576	5.15944	1.51338	4.18279
	1.19989	2.12845	3.31388	1.46059	1.52655	3.40104	3.48243	1.75727		-1.65724	3.4887	2.02246	2.04463	5.13112	2.72875	0.583609		1.63094	3.00129	2.16248	3.00126	5.30681	1.66703	4.16279
	1.21656	2.29162	3.17717	1.56959	1.42043	3.38929	3.57324	2.46846		-1.39685	3.2802	1.96754	2.15654	5.27943	2.8199	0.982126		1.95639	3.45608	2.12509	3.01424	5.02588	1.96792	4.30905
	1.23322	2.49705	3.11465	1.82378	1.42515	3.34657	3.87203	2.92772		-1.07967	3.00025	1.91792	2.31651	5.46617	3.09663	1.21605		1.941	3.83874	2.18266	3.05008	4.99547	2.13616	4.32588
	1.24989	2.47053	2.95348	1.99653	1.41112	3.58643	3.97093	3.30361		-0.864101	2.89083	1.8895	2.16144	5.05141	3.3029	1.34592		1.42103	4.24487	2.24597	3.35541	4.5532	2.18139	4.28873
	1.26656	2.12899	3.01223	2.03703	1.3662	3.51974	4.14366	3.51797		-0.841997	2.78496	1.74321	1.82416	4.92348	3.3731	1.699		1.15744	4.6031	2.3191	3.39377	4.22411	2.18321	4.08636
	1.28322	1.87322	3.33316	2.0996	1.12372	3.43224	4.58132	3.49039		-0.83143	2.58497	1.77444	1.93951	4.48982	3.37083	2.32034		1.25461	5.24577	2.38655	3.42555	4.20277	2.30376	3.62921
	1.29989	1.59951	3.36376	2.2635	1.0292	3.4633	4.65455	3.49146		-0.907603	2.72495	1.86593	1.96021	4.32772	3.3109	3.02814		1.22939	5.21613	2.55637	3.44491	4.19817	2.34474	3.35283
	1.31656	1.68845	3.26845	2.37104	1.00524	3.48501	4.671	3.66648		-0.961354	2.74481	1.91131	1.84636	4.32943	3.51436	3.62497		1.30106	5.14689	2.68102	3.63022	4.0368	2.48607	3.19457
	1.33322	2.15169	3.11471	2.38673	1.0043	3.44312	4.88782	3.80106		-0.945582	3.18155	1.93254	1.70567	4.02214	3.55326	3.82511		1.43228	5.83024	2.90931	3.51804	3.64043	2.45935	3.12197
	1.34989	2.12216	2.95641	2.43235	0.930352	3.52986	5.09664	4.00685		-1.07449	3.82298	1.86121	1.72608	4.23361	3.37531	3.73778		1.4106	6.73872	3.1074	3.46911	3.4664	2.60176	3.02924
	1.36656	2.03949	3.43834	2.44516	0.94299	3.71957	5.46371	3.92523		-1.15873	4.45149	1.98711	1.77954	4.44014	3.35993	3.63384		1.32396	7.36462	3.34275	3.68754	3.56107	2.6715	2.92434
	1.38322	1.88277	3.52854	2.39998	1.27161	4.16547	5.72454	3.65823		-1.17178	5.1421	2.11016	1.6969	4.31179	3.70002	3.61857		1.24013	7.95113	3.70858	3.91086	3.76183	2.73357	3.00329
	1.39989	1.81851	3.65806	2.27637	1.40328	4.47994	5.85024	3.71122		-1.35022	5.25026	2.22244	1.58732	4.49911	3.98998	3.57901		1.33024	8.39369	3.88612	3.86619	3.65174	3.01596	3.00923
	1.41656	1.93235	3.80501	2.22651	1.65794	4.92802	5.96917	3.52385		-1.00297	5.27813	2.30931	1.60201	5.00281	4.12834	3.40938		1.48687	8.77174	3.94873	3.67124	3.92328	3.18395	3.13462
	1.43322	2.12698	3.82995	2.10495	1.78238	5.31635	6.16331	3.65697		-0.332579	5.22837	2.57144	1.6047	5.06438	4.1499	3.16693		1.65772	8.97035	4.10715	3.75234	4.38806	3.50129	3.5322
	1.44989	2.22597	3.80876	2.0409	1.81169	5.57239	6.32497	4.5263		0.269866	5.30773	2.74483	1.54857	5.07216	4.52389	2.61818		1.89604	8.99393	4.40146	4.20043	4.54588	3.67472	3.94986
	1.46656	2.55267	3.97555	2.03812	1.85693	5.5663	6.89768	4.9551		0.666559	5.8789	2.88716	1.65323	5.37972	5.019	2.30644		2.15001	9.13524	4.49457	4.38219	4.50263	3.78115	4.23456
	1.48322	2.57291	4.25205	2.12368	2.00727	5.41434	7.52983	5.13056		0.916122	6.30349	2.84543	1.95531	6.00585	5.24751	2.37634		2.33129	9.77899	4.42853	4.53072	4.68983	4.04138	4.36628
	1.49989	2.29262	4.49752	2.13677	2.20727	5.53877	7.85812	5.34907		1.22936	6.26861	2.86915	2.18306	6.41331	5.44546	2.53934		2.32018	9.82096	4.19512	4.78897	5.35715	4.42614	4.58637
	1.51656	2.04944	4.75291	2.19559	2.51958	5.82634	8.15008	5.39854		1.36123	5.93414	2.95928	2.28489	6.25557	5.54838	2.71211		2.41286	9.47414	4.13666	4.88846	6.26323	4.57867	4.78699
	1.53322	1.92986	4.97892	2.28758	2.60616	5.62716	8.31613	5.22856		1.51689	5.26139	2.90822	2.4442	6.17664	5.83612	3.22559		2.36072	9.49147	4.15684	5.20447	6.87685	5.13341	4.98619
	1.54989	1.80175	5.62752	2.24863	2.47057	5.20449	8.76939	4.83739		1.58832	5.10119	2.973	2.69951	6.21725	5.87274	3.43611		2.41692	9.29622	4.30074	5.48978	7.21053	5.47075	5.16435
	1.56656	1.87239	5.87739	2.25918	2.5994	4.68283	9.21981	4.53798		1.70306	5.42958	3.13482	2.87697	6.07551	5.93242	3.64827		2.4598	9.47386	4.37708	5.75572	7.49323	5.84145	5.25665
	1.58322	1.7686	6.09434	2.45468	2.71032	4.29336	9.5468	4.74821		1.56595	5.7086	3.17128	2.9026	6.62379	6.44193	4.05931		2.53361	9.43375	4.34069	6.12909	7.3896	6.30206	5.36354
	1.59989	1.71871	6.35861	2.72878	2.81269	4.12433	9.65849	4.78863		1.42144	5.88287	3.08966	2.74381	7.07943	6.96802	4.42504		2.6631	9.5433	4.35147	6.21152	7.95405	6.3951	5.49415
	1.61656	1.90821	6.55679	3.01383	2.95693	4.16799	10.004	4.46467		1.21636	5.43055	3.04606	2.72432	7.27881	7.18775	4.72263		2.57366	10.048	4.316	6.00865	9.5262	6.57077	5.47281
	1.63322	1.77428	6.57511	3.12346	3.1321	4.18781	10.0161	4.83319		1.24206	4.69124	3.10128	2.69259	7.35095	7.37809	4.39948		2.32868	10.4354	4.3183	5.93802	11.0082	7.2649	5.41938
	1.64989	1.73943	6.83138	3.24421	3.36127	4.37443	9.9966	4.7922		1.60108	4.42389	3.23368	2.73582	7.52172	7.51855	4.12115		2.39232	10.5501	4.53882	5.84997	11.8021	7.71778	5.29184
	1.66656	1.74525	7.34745	3.38529	3.52321	4.87756	10.0009	4.63925		1.62916	4.48372	3.3948	2.768	7.84126	8.09241	4.27748		2.77882	10.6752	4.83081	5.93385	11.689	8.17361	5.45149
	1.68322	1.82773	7.3802	3.43336	3.61513	5.42477	10.1321	4.56414		1.75466	4.61811	3.53733	3.05577	7.92132	8.49844	4.46113		2.67949	11.1097	5.28857	6.12157	11.0731	8.76315	5.6134
	1.69989	1.85145	7.15391	3.64053	3.68236	5.52401	10.2843	4.63732		1.88527	4.74411	3.6698	3.32839	8.07241	8.7423	4.17777		2.83288	11.0506	5.38062	5.94485	10.4288	8.88456	5.73181
	1.71656	1.87775	6.99282	3.95244	3.67947	5.69655	10.2135	4.97008		1.90226	4.51407	3.76589	3.55793	8.52776	9.03045	4.2611		2.86022	11.5989	5.35354	6.04277	10.4466	9.06147	6.10499
	1.73322	1.884	7.21629	4.14789	3.66234	5.74191	10.1958	5.0306		1.91113	4.46555	3.82776	3.60433	8.54816	9.13133	4.52484		2.89225	11.6011	5.49167	5.98333	10.9724	9.15756	6.68646
	1.74989	1.87515	7.38747	4.20573	3.65551	5.73874	10.3936	4.96214		2.07886	4.65201	3.76689	3.87924	7.98849	8.76063	4.62624		2.83116	12.0521	5.62688	5.69624	12.5072	9.19709	7.11723
	1.76656	1.72469	7.49385	4.15967	3.77071	5.71883	10.4139	4.87994		2.04711	5.14733	3.67071	4.182	7.84645	8.76227	4.94392		2.52396	12.0493	5.64229	5.61455	12.8963	9.56823	7.15169
	1.78322	1.65358	7.82243	4.05584	3.86127	5.98616	10.2771	4.8886		2.10478	5.55641	3.5017	4.44009	7.87938	8.87597	5.32018		2.51993	12.0885	5.58888	5.67722	12.6409	9.69157	7.33567
	1.79989	2.2712	8.62758	3.99152	4.00914	6.67423	10.4329	5.49022		2.09363	5.80637	3.5817	4.65369	7.69571	9.01983	5.77248		2.91035	12.1434	5.61292	5.85285	11.9851	9.51645	8.07034
	1.81656	2.35141	9.30551	4.03462	4.15276	6.67566	10.5219	6.44356		1.90379	5.91966	3.64704	4.93884	7.30988	9.1386	5.96426		2.78094	11.9969	5.55938	6.32507	11.6541	9.28163	8.46058
	1.83322	2.35173	9.46255	4.16412	4.28407	6.1252	10.6871	7.22961		1.81981	6.24517	3.59677	5.23587	7.2171	8.84224	6.0468		2.71652	12.3282	5.33707	6.78077	11.5111	9.03024	8.44076
	1.84989	2.31052	9.82724	4.36411	4.53806	5.54523	10.5107	7.56835		1.82483	6.6106	3.47705	5.12367	7.47528	8.90247	6.28206		3.13837	12.367	5.10867	6.94942	11.4436	8.93225	8.6198
	1.86656	2.40937	10.0153	4.47958	5.00259	5.5645	10.1849	7.93991		1.91301	6.86749	3.34105	5.06919	7.65806	8.77367	6.36224		3.22001	12.2596	5.05017	6.90668	11.6402	8.91008	8.67503
	1.88322	2.57893	10.0086	4.60245	5.35612	5.56909	10.2121	8.17836		1.92598	7.4997	3.18964	5.35803	7.4535	8.63943	6.31053		3.41232	11.3451	4.89793	6.88397	11.8153	8.86646	8.44261
	1.89989	2.59072	10.0775	4.7389	5.54497	5.57382	10.6519	8.41553		1.81764	7.62433	3.15352	5.63602	7.27356	8.53094	6.15		3.37053	10.696	4.77345	7.1582	11.613	8.93997	8.3087
	1.91656	2.6253	10.0445	4.75091	5.76182	5.97945	11.0874	8.67844		2.06959	7.62083	3.28406	5.54531	7.23656	8.4898	6.26923		3.49466	10.1687	4.67101	7.55497	10.2947	9.3959	8.17654
	1.93322	2.75786	10.1514	4.75265	5.9453	6.20124	11.6585	8.66925		2.75168	7.6796	3.58723	5.51783	7.32887	8.40127	6.28634		3.77331	9.8157	4.8695	7.61865	9.12636	9.54849	8.47238
	1.94989	2.69344	9.71054	4.9053	6.15848	6.09214	11.9088	8.28574		3.11693	8.1204	3.80479	5.30428	7.50937	8.42019	6.44589		3.83148	9.27331	5.08946	7.56435	8.05108	9.84168	8.62601
	1.96656	2.09528	8.92883	5.23199	6.21446	5.94995	11.859	7.52222		3.05431	8.30751	3.68402	5.14566	7.54045	8.63668	6.33672		3.74263	9.07449	5.17877	7.66364	7.67318	10.2822	8.21538
	1.98322	1.96008	8.27694	5.47092	6.2171	6.11492	12.0664	6.98243		3.21228	8.61167	3.67157	4.95738	7.55042	8.93526	6.43777		3.75414	8.8011	5.29374	7.51501	7.40018	10.7527	8.36336
	1.99989	2.0054	7.92237	5.58542	6.28423	6.35467	12.0675	6.71193		3.42397	8.73543	3.75041	4.69589	7.52641	9.0501	6.37699		3.47541	8.12006	5.25542	7.48287	7.48302	10.9303	9.08163
	2.01656	2.02686	7.62898	5.572	6.33361	6.52961	12.3651	6.35602		3.49662	8.85481	3.88173	4.61809	7.46573	9.17097	6.55743		3.59616	7.45541	5.11258	7.55584	8.29511	11.1029	9.12444
	2.03322	1.88602	7.74759	5.64264	6.75715	6.68045	12.8502	6.02815		3.50823	8.9442	4.11198	4.40573	7.47292	9.30154	7.69756		3.69717	7.68391	5.018	7.65255	9.62123	11.4982	9.46033
	2.04989	1.77328	7.90106	5.56459	7.04457	7.01483	12.8057	5.91731		3.79775	8.68997	4.21925	3.94222	8.21104	9.37504	8.17457		3.75247	8.74339	5.14571	7.86073	9.82194	11.6745	9.82356
	2.06656	1.80448	7.91938	5.64378	7.09128	7.80127	12.3391	5.82189		4.06301	8.59007	4.29496	3.84813	8.60423	9.66257	8.32494		4.14767	9.5803	5.28912	7.85858	9.65188	11.8272	9.97939
	2.08322	1.90596	8.11727	5.87214	7.09343	7.79831	11.9395	5.90728		3.9	8.46114	4.48644	4.39595	8.67938	9.99954	8.22049		4.3105	9.96626	5.45798	7.80401	10.4012	11.7611	9.91515
	2.09989	2.23767	8.55224	6.12594	7.1028	7.74657	11.7535	6.00703		3.76831	8.14653	4.50063	4.86833	8.58172	10.1303	7.84269		4.35346	10.5874	5.3639	8.25892	11.5462	11.741	9.55793
	2.11656	2.40618	9.0808	6.15898	7.16593	7.57758	11.9549	6.27521		3.71932	8.23495	4.41927	5.26519	8.45119	10.1381	7.66095		4.52415	10.9262	5.27961	9.32523	12.1871	11.6629	9.3992
	2.13322	2.85581	9.57004	5.90294	7.20276	8.09731	12.2075	6.33046		3.97746	8.92102	4.56789	5.71806	8.47164	10.006	7.76363		4.79386	11.021	5.42561	10.0272	12.8349	11.5194	9.6401
	2.14989	2.99049	9.66173	5.80038	7.22287	8.60238	12.2993	6.1732		4.27662	9.27155	4.67504	6.00842	8.62813	10.2639	7.96406		5.13287	11.0424	5.49134	10.2994	13.1769	11.488	9.35593
	2.16656	2.98895	9.94219	5.85191	7.50345	8.89848	12.3966	6.20552		4.67417	9.34452	4.70388	6.48522	8.73114	10.7691	8.10461		5.30967	11.3106	5.80995	10.4023	13.2544	11.6333	8.87114
	2.18322	3.13857	10.1778	5.93841	7.58503	8.82563	12.44	6.68146		5.0958	9.19467	4.81191	6.95213	8.88408	11.2024	8.09223		5.11049	11.7037	6.21689	10.6751	12.8911	11.7045	8.76454
	2.19989	3.53286	10.2067	6.10626	7.09036	8.86084	12.6088	6.83545		5.46504	9.18158	4.87136	7.40084	8.72474	11.5622	7.49152		5.12662	11.5642	6.71839	10.7688	13.2545	11.8938	8.54772
	2.21656	3.99907	10.331	6.26524	6.90631	8.81645	12.8456	6.94816		5.41236	9.70923	5.01098	7.71736	7.97768	11.9214	7.6328		5.10674	10.9613	7.12675	10.5912	14.0386	12.1492	8.41406
	2.23322	4.30865	10.44	6.3173	7.0134	8.33928	13.1379	7.10062		5.48774	10.9373	5.13647	7.82834	7.86048	12.2512	7.70962		4.96126	10.4282	7.68951	10.5957	14.3909	12.4121	8.43938
	2.24989	4.51464	10.1914	6.31671	7.25243	8.52036	13.3731	7.23644		5.57067	11.8251	5.06828	7.5776	7.81086	12.5982	7.78074		5.00689	10.3523	8.07573	10.8348	13.7007	12.4965	8.61455
	2.26656	4.33281	9.96532	6.39054	7.55592	9.22583	13.6335	7.3981		5.54006	12.8978	5.06107	7.44891	7.81165	12.9089	8.00913		5.08234	10.0707	8.40845	10.6257	13.2065	12.9096	8.71043
	2.28322	4.35608	9.59406	6.50143	8.09798	9.69999	13.9649	7.41124		5.53318	13.5315	5.2743	7.29399	7.76366	13.3854	7.95881		5.29477	9.77442	8.60507	9.75114	13.4083	13.1082	8.71436
	2.29989	4.71292	9.45249	6.59619	8.96898	9.3462	14.3538	7.28533		5.5594	13.7585	5.40559	7.07887	8.04982	13.8276	7.622		5.46253	10.3454	8.52376	9.55794	13.2947	13.1917	8.82711
	2.31656	5.29256	9.66878	6.48807	9.37716	9.46193	14.6116	7.48738		5.42589	13.6501	5.3653	6.94299	8.36832	14.0191	7.51005		5.66483	10.5905	8.57869	10.0156	13.4186	13.3641	9.07739
	2.33322	5.77881	9.95989	6.52636	9.1799	9.84309	14.9684	7.62879		5.26013	14.0181	5.33638	6.80403	8.735	14.1182	7.36893		5.99897	10.4659	8.4972	10.0499	14.2184	13.5199	9.23342
	2.34989	6.11622	10.0967	6.49662	9.04712	10.4901	15.1351	7.41112		5.1841	14.6077	5.26787	6.71107	9.02645	14.2062	6.97333		6.28797	10.7392	8.44901	10.0251	15.7569	13.6467	9.31343
	2.36656	6.44276	10.1164	6.27496	9.10008	10.4482	15.1601	7.32897		5.38094	15.2001	5.18673	6.6198	9.43746	14.5374	6.54273		6.58323	11.5552	8.55394	10.1406	15.62	13.6779	9.30359
	2.38322	6.45947	10.0234	6.65897	9.18037	10.5519	15.6192	7.24945		5.80044	15.2829	5.3837	6.65441	10.0169	14.7903	6.19104		6.97241	11.9905	8.71125	10.4399	15.6368	13.9807	10.1696
	2.39989	6.5013	10.7512	7.24696	9.15474	10.9102	15.9759	7.20191		5.91531	14.8508	5.33916	6.79333	10.0695	14.6545	6.32035		7.3667	12.2527	8.62165	10.5582	15.5837	13.9444	10.8061
	2.41656	6.5638	11.405	7.40821	9.06535	10.5843	16.0656	6.9827		5.56682	14.9048	5.31205	6.9267	10.4251	14.73	6.47495		7.67811	12.1358	8.45987	10.4531	15.619	13.5864	11.1714
	2.43322	6.63817	11.6811	7.405	8.98836	9.99396	16.0566	7.34303		5.61247	14.3382	5.37708	7.09058	10.9263	14.9286	6.37216		7.92629	12.0852	8.44311	10.4907	15.4522	13.2811	11.396
	2.44989	6.60798	12.224	7.57961	8.69134	9.97572	15.889	7.67872		5.81451	13.6211	5.379	7.34452	10.9301	14.7548	6.82964		7.76087	11.9942	8.43357	10.7908	15.2198	13.3289	11.9423
	2.46656	6.70929	12.5434	7.77376	8.24453	10.2835	15.7561	7.91772		5.89696	13.1291	5.40253	7.53964	10.7284	14.9435	7.40994		7.81766	11.9401	8.47618	10.5581	15.1025	13.5239	12.3677
	2.48322	6.6016	12.7061	8.24435	8.13533	10.0692	15.9118	7.88143		5.98491	13.377	5.6198	7.88612	10.6377	15.086	7.80439		7.8401	12.0419	8.63669	10.4217	15.0865	13.5683	12.3416
	2.49989	6.64859	12.6247	8.32505	8.08439	9.99148	16.1033	8.05699		5.94018	13.2995	5.68283	7.9586	10.3245	15.4123	7.97566		8.07546	12.2013	8.66071	10.5549	14.1987	13.3504	12.5244
	2.51656	6.64889	13.0379	8.33425	8.20778	10.0022	16.5132	8.44614		5.81384	13.4732	5.65905	8.05787	10.0753	15.6233	8.14006		8.22247	11.7884	8.41507	10.625	12.2502	13.3516	12.8368
	2.53322	6.57217	13.1465	8.75516	8.40289	10.4695	17.0076	8.61174		5.52436	13.9449	5.78779	8.40021	9.69887	15.4331	8.46916		8.15517	11.2181	8.01453	10.7855	11.2481	13.2019	13.193
	2.54989	6.65264	13.1848	8.46484	8.67505	10.5293	17.2357	8.6973		5.29088	14.069	5.56873	8.59481	9.54499	15.289	8.65091		8.36317	11.0355	7.82273	11.084	11.093	12.9244	12.8984
	2.56656	6.69827	12.7664	8.14313	9.22779	10.4926	17.4302	8.82371		5.24903	14.0325	5.59364	8.50005	9.65197	15.6632	8.59408		8.4272	11.2352	7.8758	11.3014	11.1361	13.0201	12.5854
	2.58322	6.67372	12.533	8.0812	10.0004	10.9695	17.862	9.12836		5.41064	13.8608	5.69751	8.53812	9.36605	16.1742	8.56935		8.51505	11.4372	8.06041	11.4561	11.0783	13.3943	12.5878
	2.59989	6.82375	12.7526	8.22051	10.3354	11.4691	18.2097	8.53733		5.31251	13.8742	5.85118	8.67259	9.15202	16.8309	8.91447		8.65922	12.5562	8.18687	11.4556	10.9291	13.3402	12.8306
	2.61656	6.96558	13.0813	8.28072	10.4505	11.4595	18.5846	8.26444		5.43626	13.957	6.00184	9.01193	9.29173	17.6941	9.339		8.79015	13.624	8.37453	11.5349	11.0103	13.1433	12.6597
	2.63322	6.7312	13.2739	8.24358	10.4226	11.6732	19.03	8.12277		5.37895	14.3017	6.17648	9.31223	9.50792	17.8377	10.1693		9.05562	14.1437	8.61502	11.6623	11.119	12.655	12.7178
	2.64989	6.66347	13.4823	8.05704	10.5731	11.999	19.253	8.21458		5.40655	14.2887	6.27289	9.49364	10.0836	18.3204	10.2079		9.18373	14.8393	8.59094	11.5093	11.0809	12.2924	12.9982
	2.66656	6.70898	13.6545	8.22818	11.0904	12.0929	19.3389	8.24056		5.571	14.2762	6.3636	9.69459	10.692	18.5391	10.4051		9.1551	15.0534	8.79443	11.5575	11.083	12.183	13.2145
	2.68322	6.89455	13.614	8.43515	11.2012	12.0195	19.284	8.54458		5.6353	14.1328	6.48925	9.80194	10.9127	18.741	10.4813		9.31136	15.0682	9.36664	11.6554	11.0961	12.0839	13.4995
	2.69989	7.11576	14.2098	8.08489	11.1677	11.724	19.1308	9.03134		5.83339	13.6297	6.53815	9.83863	11.0459	19.095	10.734		9.68272	15.0644	9.54279	11.67	11.1516	12.1741	13.3862
	2.71656	7.69152	14.8979	8.0113	11.1189	11.7007	19.198	10.0527		6.49739	13.6171	6.63113	10.0241	10.8842	19.5579	10.9938		9.57525	15.5329	9.47474	11.5973	10.9406	12.0056	13.0988
	2.73322	8.11549	14.8788	8.00494	10.7483	11.931	19.1673	10.5916		6.82958	13.6495	7.15506	10.4086	10.8038	19.8985	11.3258		9.54365	16.0238	9.56629	11.7686	10.5922	11.7779	13.0129
	2.74989	8.26154	14.9405	8.28921	10.2561	11.934	19.2539	11.0799		7.21183	14.1606	7.20474	10.4264	11.0249	20.0329	11.5556		9.67612	16.4138	9.65239	11.8949	10.5354	11.5127	13.0114
	2.76656	8.46164	14.9524	8.10357	10.0586	12.1978	19.1699	11.9503		7.44579	14.4811	7.19019	10.2645	11.146	19.9992	11.4194		9.87717	15.6347	9.63819	11.91	11.0565	11.73	13.4132
	2.78322	8.30218	14.7524	8.00984	9.99453	12.0399	19.17	12.7652		7.43978	14.5328	7.00904	10.0403	11.1581	19.8906	10.9838		10.0909	15.1082	9.50678	11.7465	11.8019	12.1904	13.4375
	2.79989	8.2223	14.9683	8.20209	10.1559	11.6183	19.1087	13.0423		7.34519	14.4966	6.95713	9.83806	10.7184	19.7907	10.3823		10.1088	14.7025	9.61228	11.7694	12.2517	12.5937	13.3943
	2.81656	8.35879	15.3576	8.6025	10.1474	11.3571	19.1138	13.0096		7.27187	14.749	6.88747	9.54059	9.84044	19.2154	10.5823		10.2742	14.8853	9.98143	11.9331	12.664	13.0691	13.3764
	2.83322	8.26913	15.4696	8.79018	9.91804	11.1959	19.1098	13.0231		7.60308	14.9335	6.97395	9.52511	9.3118	19.1372	11.0348		10.1733	15.1382	10.001	11.9775	13.4632	13.3395	13.0752
	2.84989	7.98028	16.1573	8.88088	10.0011	11.5458	19.1706	13.3287		8.39667	14.9909	7.25822	9.42703	9.33737	19.3862	11.1895		10.1394	15.5685	9.86386	12.1387	13.9448	13.5018	12.9619
	2.86656	7.86232	16.2666	9.12675	10.1951	12.3003	19.2299	13.5114		8.57047	14.9002	7.52514	9.46088	9.52889	19.5997	11.1629		10.2145	15.7248	10.3114	12.2291	14.4595	14.1076	13.0154
	2.88322	7.30152	16.1708	9.22129	10.3824	12.5193	19.3218	12.7961		8.26825	14.9913	7.78763	9.48422	9.93852	19.5965	11.273		10.6648	15.6314	10.4899	12.4145	14.7755	14.376	12.999
	2.89989	7.2808	16.3569	9.09908	10.596	12.4747	19.5666	13.0808		8.09752	15.217	7.48601	9.43681	10.7805	19.4352	11.5281		10.9672	15.2856	10.3282	12.475	15.0768	14.6312	13.283
	2.91656	7.35867	16.6755	8.87345	10.7523	12.534	19.6735	12.7174		8.01612	14.8683	7.5549	9.53221	11.2756	19.1457	12.018		11.0917	15.2731	10.2195	12.6597	15.4261	15.1138	13.3183
	2.93322	7.29867	17.0568	9.00822	11.0647	12.2296	20.0791	12.2698		8.02812	15.0792	7.6255	9.56163	11.4642	19.0484	12.1496		11.1583	15.3288	10.3617	13.0664	15.2803	15.1991	12.9827
	2.94989	7.25845	18.0052	9.24504	11.4036	12.6856	20.3636	12.124		8.26525	15.8532	7.70238	9.69577	11.5227	19.6409	11.9258		11.2078	15.894	10.4212	13.3175	14.8023	15.147	12.8174
	2.96656	7.55846	18.4094	9.28352	11.5504	13.2004	20.3807	12.2786		8.93151	16.711	7.7965	10.2802	12.0141	20.1843	11.7555		11.1144	15.8081	10.2678	13.4599	14.6572	15.0828	12.766
	2.98322	7.59976	18.2468	8.79081	11.6202	13.3092	20.7283	12.0814		9.41627	16.9211	8.12775	10.9939	12.8933	20.7027	11.4799		11.2616	15.5579	10.1178	13.5122	14.2986	15.1362	13.421
	2.99989	7.71414	18.1331	8.60547	11.7059	13.6206	21.0277	11.8228		9.17082	17.1609	8.26908	11.3846	13.177	21.3048	11.2755		11.6221	15.0945	10.2419	13.4457	13.5575	15.0572	13.6882
	3.01656	8.12175	17.5551	8.53165	11.7556	13.5492	21.2399	11.2526		8.80706	17.2603	8.10707	11.6792	13.2461	22.2182	11.5219		11.8448	14.4307	10.2479	13.4917	13.4415	14.5989	13.5856
	3.03322	8.14633	17.7004	8.46389	12.1093	13.1052	21.2586	10.9326		8.82076	17.3339	7.99583	11.9957	13.2568	22.7301	11.7687		11.9364	13.912	9.85326	13.7495	12.9716	13.8333	13.4967
	3.04989	8.17592	18.0352	8.30505	12.2789	13.0855	21.4736	10.6318		9.66721	17.3544	7.97211	12.3008	13.7597	23.4836	11.5702		11.8003	14.3515	9.68394	13.6577	13.1201	13.6804	13.5268
	3.06656	8.37806	18.5001	8.5267	12.3614	13.513	21.7252	9.84899		10.4071	17.5235	7.90605	12.5868	13.2779	24.5012	11.4168		11.7744	15.6574	9.80931	13.953	13.5631	13.8017	13.4552
	3.08322	8.89072	18.5521	9.0769	12.4507	14.5854	21.9277	9.76879		10.6631	17.9668	7.8284	12.9091	13.0607	25.4169	11.6912		11.6492	16.3147	9.87317	14.22	13.3496	13.7124	13.3851
	3.09989	9.35947	18.2526	9.31021	12.4013	15.5357	22.1167	9.34886		10.783	18.5414	7.90407	13.2115	12.9017	25.7066	12.0407		11.7529	16.7029	10.0027	14.4629	13.1079	13.4984	14.1284
	3.11656	9.65109	17.603	9.46919	12.5441	15.4353	22.3266	8.99152		10.9461	18.4875	7.89206	13.1258	13.0024	25.1303	12.4736		12.0937	16.3824	10.2696	14.538	12.9825	13.6939	15.0024
	3.13322	9.90018	17.2758	9.66879	12.7256	15.0366	22.6064	8.90987		10.5729	18.4734	7.68521	12.5836	12.9294	24.7355	12.9382		12.5975	16.2014	10.8546	14.4642	12.9442	14.1693	15.6968
	3.14989	10.35	17.2798	10.0888	13.0032	15.0502	22.836	9.05002		10.4736	18.5464	7.58098	12.0678	12.6797	24.3112	12.943		12.796	15.9372	11.07	14.4669	12.9509	14.3612	15.9368
	3.16656	10.3875	17.4563	10.3374	13.2494	14.9522	23.0604	9.11391		10.5856	18.6467	7.33776	11.9725	12.8289	23.6249	12.7739		13.0186	16.3174	11.2208	14.6047	12.6845	14.5452	16.7727
	3.18322	10.13	17.935	10.4702	13.3944	14.9828	23.4553	9.00952		10.698	19.4461	7.26981	11.9513	13.0101	23.1082	12.0663		13.1758	17.4141	11.1182	14.5674	12.2122	14.8867	17.5365
	3.19989	10.1462	17.8469	10.5291	13.014	14.9432	24.0887	9.14799		10.6864	20.5523	7.01961	11.8645	12.7385	22.9252	11.5864		13.0778	18.2858	11.0931	14.4694	11.9595	15.0936	17.5115
	3.21656	10.1863	17.5877	10.8857	12.7905	14.8679	24.308	10.1183		10.0106	21.6959	6.67768	11.9172	11.9625	22.5106	11.2581		12.8942	17.6503	11.1564	14.7743	12.5679	14.9703	17.6126
	3.23322	10.1644	17.2177	10.83	12.6535	14.4946	24.4053	10.703		9.82283	22.0752	6.66235	11.875	11.8286	21.8515	11.0869		12.8601	16.494	11.0595	15.6382	13.2015	14.9913	18.0942
	3.24989	9.86735	17.0443	10.2019	12.7519	13.9802	24.4861	11.0668		9.91208	21.9424	6.66489	11.8363	11.8159	21.5103	10.5193		12.8294	15.9578	10.9399	16.4518	13.4282	15.1497	18.214
	3.26656	9.59699	16.957	10.1346	12.9177	13.8888	24.7912	11.4385		10.1978	21.5156	6.42231	11.717	12.3041	21.6556	10.2735		12.7973	15.5615	10.7895	16.7535	13.3334	15.7496	18.027
	3.28322	9.77982	16.9147	10.0004	12.8759	14.3133	25.1885	12.0313		10.3716	21.1357	6.51386	11.724	12.6405	21.9345	9.98165		12.8852	15.4403	10.6004	16.7994	13.0429	16.1326	18.1254
	3.29989	9.45494	16.7562	9.70282	12.8615	14.6357	25.6752	12.4786		10.9598	20.652	6.53521	11.9526	12.4805	22.5064	9.99946		12.8204	15.6349	10.1547	17.0201	12.6683	15.995	17.9117
	3.31656	9.27743	16.7971	9.43897	12.8907	14.5346	25.9581	13.1922		11.3907	20.7124	6.46901	12.1401	12.3562	23.5773	10.3625		12.9861	16.0204	9.86176	17.4341	12.7779	16.1311	17.6343
	3.33322	9.40524	16.6462	9.25951	12.8359	14.4299	26.2746	13.3929		11.449	20.6644	6.74527	12.1962	12.5271	24.6148	10.8356		12.9188	16.2855	9.80663	17.6056	13.9124	16.289	17.0293
	3.34989	9.47332	16.4336	9.12698	12.8181	15.0545	26.5049	13.5646		11.4527	20.0869	6.84782	12.2536	12.4385	25.3967	11.2513		13.1129	16.0295	9.89043	17.7403	14.5076	16.3008	16.6199
	3.36656	9.68631	16.4613	9.01095	13.1332	15.8303	26.4714	13.4726		11.6028	19.3871	7.13932	12.0817	12.6443	26.1139	11.7393		13.7741	15.793	10.0802	17.5996	14.9478	16.4166	16.6777
	3.38322	9.9189	16.785	8.99031	13.8451	15.9783	26.5278	12.9278		11.8839	18.6653	7.30275	11.9509	12.8914	26.7548	12.285		14.1486	16.0335	10.1855	17.4741	13.8367	16.4384	16.3839
	3.39989	10.179	17.0119	9.19301	14.3709	15.8373	26.7736	12.5302		12.102	18.8669	7.24935	11.954	13.0507	27.2243	12.2913		14.3699	16.2127	10.2404	16.8183	12.9959	16.6445	15.7772
	3.41656	10.3433	17.2568	9.55475	14.6041	15.3186	27.1373	12.5303		11.9968	18.7533	7.20509	11.8489	13.3085	27.123	12.4651		14.611	16.2099	10.2076	16.0999	12.9114	16.7067	15.6627
	3.43322	10.7855	17.9054	9.83069	14.6683	14.5792	27.1688	12.7245		11.9987	18.6743	7.41233	11.8023	13.1835	26.9505	12.7782		14.9324	16.3814	10.1418	16.0665	13.1833	16.575	15.2535
	3.44989	11.0241	18.6161	9.80856	14.855	14.0428	27.3975	12.7599		11.9386	18.7981	7.45753	11.9121	13.157	26.9176	13.0387		15.0089	17.0193	10.2614	16.6285	13.7311	16.566	14.7212
	3.46656	11.1782	19.2307	10.1293	15.0244	13.9572	27.6923	12.6207		11.6874	18.8594	7.51927	12.0157	13.6463	26.2941	13.1206		15.1835	17.7014	10.4582	16.8961	14.4437	16.6388	14.2066
	3.48322	11.3731	19.8559	10.7892	15.1259	14.6275	28.2396	12.1161		11.6877	18.9734	7.51677	12.0971	13.7979	25.6099	12.985		14.9753	17.9736	10.4964	17.266	14.4633	16.9863	13.7374
	3.49989	11.6901	19.949	11.1702	15.2478	15.0406	28.3752	12.4769		12.1757	19.1517	7.37995	12.1907	13.7322	24.974	12.8413		14.844	17.8865	10.3141	17.5932	13.8817	17.1039	13.2966
	3.51656	11.7888	20.0792	11.3361	15.3336	15.0114	28.5333	13.0959		12.5705	19.1872	7.27116	12.4227	13.7736	24.6516	12.968		14.5157	18.0509	10.0757	17.7611	13.3581	17.2084	12.9118
	3.53322	11.7619	20.064	11.5024	15.1809	14.914	29.1215	13.55		12.3489	19.1923	7.68987	12.873	14.3384	24.5529	13.0947		14.2013	18.7139	9.83781	17.8313	13.0685	17.8337	12.8044
	3.54989	11.6446	19.9273	11.7424	14.702	14.9802	29.5013	13.6112		12.0037	19.0077	8.47905	13.4416	15.214	24.9147	13.0717		14.3377	18.7073	9.71064	17.4334	13.0737	18.3471	13.2365
	3.56656	11.4078	19.9973	11.8296	14.3399	14.9216	29.5875	13.7679		11.6454	18.85	9.19858	13.96	15.7537	25.2804	13.1928		14.5843	18.775	9.62371	17.1685	13.0974	18.3385	13.6826
	3.58322	11.4961	19.8725	11.7201	14.2394	15.0553	29.7967	14.0889		11.8186	19.2599	9.57489	14.5676	15.8691	26.0304	13.2596		14.7306	18.7335	9.72015	16.9782	13.1164	18.2988	13.8794
	3.59989	11.0935	19.5587	11.6149	14.6119	15.1477	30.2196	14.5806		11.8481	19.7879	9.52733	15.1874	15.7922	26.8619	13.5317		14.7363	18.8498	9.94369	16.5148	13.2185	18.1441	13.7694
	3.61656	10.8177	19.3815	11.9564	14.8581	15.2553	30.2551	14.9757		11.9077	20.1873	9.65683	15.4578	15.6567	27.841	13.753		14.6732	18.2301	9.95291	16.224	13.4511	17.8146	13.6122
	3.63322	11.002	19.2253	11.9579	15.0062	15.4618	29.7457	15.423		11.919	20.627	9.88933	15.6892	15.2962	28.9818	14.0106		14.3362	17.3845	9.80407	15.9962	13.6147	17.6537	13.6832
	3.64989	10.8375	19.0963	11.3953	15.1652	15.4897	28.9782	15.8291		11.9571	21.6217	10.002	16.0773	15.2961	29.3794	14.1737		14.283	17.0444	9.79295	15.7544	13.9963	17.6031	13.9095
	3.66656	10.5139	19.2531	11.2325	15.2313	15.3665	28.815	15.9846		11.9541	22.8234	10.2017	16.2235	15.3651	29.4816	14.2388		14.3388	16.9754	10.2347	15.516	14.4578	17.6816	14.1962
	3.68322	10.6662	19.0907	11.4596	15.237	14.9982	28.6388	15.7882		11.8421	23.7755	10.3602	16.097	15.7061	29.8826	14.3503		14.3163	16.5888	10.7095	15.5289	14.9215	17.4706	14.5205
	3.69989	10.9719	19.8586	11.4504	15.3867	14.8993	28.422	15.6737		12.106	24.6752	9.67986	15.799	15.4329	29.7672	14.7745		14.4158	15.9494	10.9331	16.0391	15.3059	16.997	14.7625
	3.71656	11.3327	21.3305	11.2199	15.5765	14.9985	28.3583	15.9041		12.4613	25.6333	9.04166	15.2622	14.9976	29.102	15.0328		14.4497	15.6612	11.052	16.528	15.553	16.9944	14.5657
	3.73322	11.3041	21.942	10.9094	15.6993	15.3001	28.6713	16.166		12.7651	25.8528	8.61363	14.7262	14.939	28.8614	15.1828		14.3735	15.2689	11.2774	16.7565	15.7588	16.8193	14.724
	3.74989	11.6847	22.4176	10.8205	15.7081	15.5801	28.7457	15.8456		12.8148	25.8144	8.85935	14.2228	15.0977	29.0001	15.2354		14.4111	15.4942	11.3548	17.0477	15.8427	16.8216	14.6772
	3.76656	12.4381	22.4117	10.6542	15.5286	16.0078	28.592	15.4933		12.7905	25.8146	9.28102	14.2588	15.3535	28.4438	15.1365		14.6068	15.5092	11.293	17.3525	15.5208	16.5711	15.1547
	3.78322	12.8302	22.4464	10.3985	15.4236	16.3499	28.7633	15.2653		12.791	25.9657	9.3705	14.593	15.668	27.9576	14.9449		14.7047	15.6712	11.5203	17.4816	15.3245	16.4184	15.6626
	3.79989	12.6229	22.6718	10.2449	15.5417	16.3208	29.5519	15.2273		14.0235	25.8678	9.38849	14.8009	16.05	27.2297	14.8587		14.6453	16.4478	12.0506	17.6048	15.1827	16.5244	16.1646
	3.81656	12.8219	22.9051	10.3874	15.7467	16.0159	30.3951	15.7763		15.6913	24.8234	9.5029	14.9275	16.0152	27.0022	15.2838		14.7437	17.193	12.3884	17.9006	15.1779	16.503	16.6179
	3.83322	13.1215	23.2901	10.6753	15.9491	16.0692	31.3831	15.9042		15.8324	23.9102	9.56718	15.2818	16.316	26.6431	15.9643		14.7816	17.9053	12.2668	18.7373	14.9753	16.6487	17.1093
	3.84989	13.1054	23.5627	10.9316	16.3316	16.2559	32.8927	15.9088		15.7895	23.2956	9.88026	15.8018	16.186	25.9997	16.2443		14.7933	18.4871	12.002	19.4137	14.944	17.0908	17.1674
	3.86656	13.177	23.7195	10.9709	16.5571	16.2956	34.1958	16.1408		16.1146	22.5837	10.3443	16.274	16.3147	25.9654	16.168		14.6376	18.6662	12.1908	19.5619	15.0133	17.3297	17.1081
	3.88322	13.4233	22.522	10.9794	16.7467	16.3032	35.8144	16.5469		17.4839	22.4384	10.6632	16.8265	16.8308	26.1736	16.3568		14.413	18.6475	12.2295	19.4779	15.2005	17.6136	17.0203
	3.89989	13.7292	22.1747	11.3054	17.0709	16.4821	36.8214	16.872		17.8337	23.1605	10.8232	17.475	17.0429	25.905	16.7111		14.1782	18.6619	11.9632	19.4957	15.4373	17.8233	16.8964
	3.91656	13.6249	22.4782	11.4514	17.0859	16.4602	37.2423	17.0657		18.1256	23.4436	10.4003	18.0379	17.0533	25.4839	17.196		14.1089	18.6098	11.9652	19.5826	15.6492	18.0317	17.477
	3.93322	13.5876	22.4218	11.4564	17.0936	16.5418	37.9249	16.7871		18.0599	23.3455	9.92084	18.1699	17.188	25.5193	17.4342		13.6994	18.7401	12.0564	20.0562	15.8803	18.2457	17.4432
	3.94989	13.9188	22.4323	11.8392	17.1517	16.9327	39.1359	16.8131		17.9998	23.333	9.65682	18.0645	16.9977	25.3289	17.8918		13.6877	19.0976	11.847	20.6588	15.8606	18.4897	17.3938
	3.96656	14.6061	22.5898	11.8958	16.9767	16.9721	40.7771	16.4205		16.7544	24.1902	9.52424	18.1473	16.5975	25.3963	18.2817		14.0942	18.914	11.5567	21.0362	16.8747	18.753	16.8688
	3.98322	14.6468	22.4399	11.7487	17.0108	16.962	42.1882	15.8072		16.1064	25.8018	9.36704	18.225	16.5161	25.4066	18.3718		14.2361	18.7922	11.5146	21.0868	17.1273	18.6318	16.8346
	3.99989	14.7485	22.1429	11.5456	17.2312	16.8289	42.4096	15.4175		16.1173	26.7583	9.51356	18.1043	16.4564	25.6071	18.2093		14.1684	19.8204	11.5422	20.7056	16.9788	18.564	16.6668
	4.01656	15.1958	21.6186	11.3139	17.3783	16.8029	42.322	15.4691		16.838	27	9.22155	18.0133	16.6604	25.7193	18.3577		14.1623	19.8632	11.4696	20.5823	16.6683	18.763	16.8916
	4.03322	15.1723	20.692	11.227	17.5899	17.2263	41.829	15.1903		16.7746	27.6022	9.23286	17.9715	16.6153	25.6705	18.4814		14.4705	19.8302	11.6643	20.9026	16.2464	18.838	17.277
	4.04989	15.0533	20.5506	11.037	17.7876	17.4789	40.4922	14.8264		15.8005	27.2209	9.24917	17.9248	16.5281	25.6196	18.9759		14.7155	20.047	11.9133	21.4041	16.1313	18.6651	17.9497
	4.06656	14.9007	20.1548	10.7652	17.9262	17.3042	39.9418	14.5353		15.627	27.0138	9.33849	17.8861	16.4293	25.6405	19.2709		14.5895	20.6215	12.3225	21.8107	16.7857	19.1154	18.0464
	4.08322	14.5782	19.65	10.8757	18.171	17.0954	39.9001	14.4237		15.7203	27.8055	9.37812	17.8986	16.5183	25.905	19.117		14.3136	20.9235	12.5116	21.982	17.0441	19.6367	17.5327
	4.09989	14.4171	20.0351	10.9686	18.422	16.7707	39.7916	14.3187		16.0541	28.928	9.50597	17.5756	16.507	27.1367	18.9187		14.4654	21.0069	12.2684	21.6277	17.1448	20.2873	17.4427
	4.11656	14.1742	19.6745	10.9182	18.536	16.2827	38.405	14.0022		16.3123	29.3061	9.80777	17.2958	16.6381	28.2125	18.7284		14.575	21.3032	12.1245	21.2723	16.8717	20.5972	17.3517
	4.13322	14.3334	19.3642	11.0698	18.5706	16.1976	36.3455	14.5488		16.0866	29.1228	9.91778	16.8854	16.7922	28.9565	18.4489		14.7358	21.6212	12.072	21.1741	15.8634	20.2758	17.6192
	4.14989	14.3011	19.5556	11.3289	18.5234	16.5062	34.5836	14.8128		15.7188	28.5476	9.93301	16.7462	17.7586	29.4257	18.19		14.8541	21.2106	12.032	21.2268	15.7126	20.564	17.6312
	4.16656	14.153	20.1726	11.6665	18.4306	16.8989	34.0327	14.829		15.7796	28.4739	9.60999	17.3105	18.5129	29.5939	17.9961		15.1778	19.9552	12.2313	21.3719	16.0868	20.9117	17.7258
	4.18322	14.4166	20.9838	11.862	18.3185	16.9778	33.2288	14.6297		15.8621	28.8639	9.49043	17.8021	19.0169	29.7009	17.4776		15.3771	19.7271	12.3358	21.1274	16.7357	21.063	17.8398
	4.19989	14.7378	21.6499	12.0262	18.2833	16.6667	32.7855	14.3781		15.8277	28.6841	9.10961	18.0464	19.2364	29.8893	17.0371		15.3963	19.9951	12.129	20.782	17.2027	21.3398	18.2146
	4.21656	14.9182	22.023	12.6998	18.329	16.8683	32.7438	14.1265		16.0077	28.5143	8.75372	18.4228	18.9995	29.939	16.1338		15.6846	20.435	12.0912	20.5843	17.3991	21.718	18.2397
	4.23322	15.302	22.2811	13.5792	18.7054	17.1572	32.4805	14.2628		16.2185	28.3588	8.43633	18.68	19.0646	29.9819	15.6071		16.1639	20.6658	12.0883	20.6758	16.6729	21.5468	18.2277
	4.24989	15.2312	22.3319	13.7611	19.087	17.347	32.3132	14.2708		16.2728	27.8189	8.54055	18.7979	19.1341	29.464	15.5811		16.6063	21.278	12.477	20.9738	16.6744	21.476	18.9179
	4.26656	15.2217	21.8964	13.8514	19.2853	17.6885	31.9073	14.5848		16.1367	27.0235	8.65448	19.1172	19.3399	28.7287	15.4192		16.4106	21.5746	13.2725	21.3424	17.034	21.834	19.8167
	4.28322	14.9233	22.0883	13.9343	19.5449	18.0521	31.8843	14.8198		16.2099	26.7308	8.66	19.4125	19.5126	28.1557	15.458		16.2659	21.2452	13.7631	21.5931	17.5068	22.1571	20.4591
	4.29989	14.3935	22.5952	14.1994	19.7118	18.2546	32.3637	14.334		16.531	25.8777	8.95132	19.5571	19.6048	27.8968	15.5226		16.5563	21.0109	13.9843	21.4405	17.6067	22.4456	21.0245
	4.31656	14.3736	22.8474	14.2873	19.9611	18.0262	32.8879	14.0669		16.8012	25.2143	9.28058	19.4428	18.7512	28.4702	15.305		16.9751	20.9813	14.0678	21.1365	17.4435	22.4322	20.9666
	4.33322	14.6658	22.5175	14.2894	20.7596	17.7068	32.5981	13.902		16.7487	24.7174	9.64158	18.9399	18.4709	29.274	15.0192		16.8991	21.3328	14.1609	20.9375	17.1918	22.368	21.1346
	4.34989	14.4353	22.0459	14.4817	22.2542	17.5655	32.4933	13.658		16.252	25.6107	9.98179	18.9476	18.0691	29.7423	15.0473		17.1956	21.5172	14.5007	21.145	16.8038	22.3288	20.9741
	4.36656	14.4027	21.7859	14.8419	23.3378	17.6892	32.4472	13.9249		16.4295	26.8797	10.233	18.9603	17.7857	30.1136	15.1889		17.136	21.8282	14.8622	21.3552	16.5791	22.129	20.5981
	4.38322	13.8763	21.6835	14.5843	24.1686	17.3273	32.4055	14.0405		16.9084	27.7654	10.8581	18.7858	17.7474	30.6204	15.5257		17.2529	21.8403	15.0347	21.2441	16.3948	21.9644	20.674
	4.39989	13.4861	21.7564	14.0425	24.5123	17.2783	32.0771	13.7334		17.0656	28.7838	11.3184	18.6907	17.8684	30.8689	16.0209		18.005	21.8709	14.7927	21.3601	16.8929	22.4124	21.1678
	4.41656	13.743	21.7948	13.987	24.729	17.4736	31.9226	13.3633		16.9742	29.3736	11.7087	18.5731	18.2891	31.1794	16.2062		18.9992	21.7012	14.279	21.5742	17.098	22.47	20.5721
	4.43322	13.721	22.2479	14.043	24.9003	17.2457	32.1195	12.734		17.3121	29.9473	11.873	18.4311	18.624	31.7132	16.9447		19.9488	21.8242	13.6297	21.8252	16.944	22.3131	19.676
	4.44989	13.9789	22.5842	14.065	25.1374	17.2701	31.9133	12.5079		17.2025	30.2408	11.9216	18.5084	18.6522	32.8355	16.9982		20.4402	21.8233	13.567	21.9599	16.5187	22.3894	19.531
	4.46656	14.1542	22.5271	13.9086	25.3196	17.2716	31.602	12.3258		16.991	31.2241	12.1334	18.7696	18.7502	33.5288	17.1666		19.9742	21.9349	13.8869	22.2946	16.5322	22.4686	19.0553
	4.48322	14.1886	22.7487	13.8831	25.2921	17.9275	31.4525	12.1544		17.4915	32.3554	12.2396	19.0012	19.4594	32.9083	18.4459		19.8465	21.9813	14.1654	22.6014	16.7557	22.598	18.8823
	4.49989	13.9464	23.5277	13.7199	24.5461	18.9623	31.6134	12.2237		17.6579	32.9359	12.4403	19.2574	19.6152	32.3548	19.0848		20.4477	21.6643	14.3122	22.8291	16.8652	22.9717	18.9059
	4.51656	13.6076	23.6444	13.4966	23.2972	19.2994	31.9205	12.5187		17.76	31.7312	12.7909	19.4348	19.6228	32.0892	19.2883		20.5514	22.1324	13.9764	22.8054	16.8302	23.8847	18.6289
	4.53322	13.6631	23.5893	13.2393	22.5744	19.4612	32.2658	12.2436		17.4258	30.8439	12.7184	19.7088	19.7019	31.9039	19.4265		20.8252	22.1434	13.726	22.6863	17.1667	25.2554	18.3396
	4.54989	13.9623	23.6398	13.24	22.3181	19.9776	32.7453	12.0956		16.9401	31.2211	12.5625	19.9887	19.7103	31.924	19.4041		20.5985	22.48	14.0373	22.5697	17.1586	26.0558	17.7717
	4.56656	14.2464	23.5652	13.3204	22.2982	20.3898	32.9431	13.2756		16.8529	30.5341	12.1159	20.2488	19.731	32.0332	18.9991		19.9271	22.4545	14.4425	21.9842	16.5108	25.9476	17.1162
	4.58322	14.2151	23.7504	13.1685	22.1469	20.7422	32.9874	14.9431		17.062	30.0344	11.7416	20.5809	19.8382	31.5431	18.8787		19.5014	22.4012	14.5337	21.2882	16.1978	25.8583	17.0228
	4.59989	14.3488	23.6485	12.9134	22.1122	21.0977	32.9217	15.3506		16.7735	30.3256	11.8254	21.0848	20.0569	30.7797	18.6954		19.1309	22.0239	15.0456	20.7195	16.343	25.6949	17.222
	4.61656	14.2019	23.5375	12.6237	22.1116	21.4716	33.2068	15.391		16.8239	30.423	11.7276	21.19	20.2493	30.111	18.6993		18.7152	21.7208	15.0541	20.8387	16.8887	25.4782	17.7626
	4.63322	14.146	23.4099	12.7031	22.5714	21.6956	33.4589	15.2022		16.4703	29.8962	11.6938	21.1953	20.7087	29.7287	18.4719		18.8761	21.7449	14.8493	21.0258	17.0603	25.349	17.8788
	4.64989	14.1499	22.7887	12.7747	22.9107	21.7205	33.5627	15.4096		15.7888	29.6628	11.6643	21.0249	20.5515	30.2161	17.6784		19.1215	22.3867	14.3672	21.2451	17.0656	25.5007	17.9091
	4.66656	14.5155	22.2363	12.6594	23.0792	21.6627	33.7177	15.7554		15.9023	29.6196	11.4161	20.6741	20.4489	31.0451	17.7442		18.6978	23.2352	14.3493	21.7132	17.2345	25.9069	18.0093
	4.68322	14.5911	22.4125	12.4802	23.0716	22.1894	33.582	15.9032		16.0187	29.9878	11.6	20.3328	20.3935	31.6106	18.3221		18.3505	23.6778	14.526	22.3425	17.5155	25.6403	18.505
	4.69989	14.6198	23.0943	12.5051	22.9686	22.2708	33.2337	16.185		15.879	29.5186	11.5237	20.1542	20.468	32.0998	18.3594		18.5327	24.0777	14.5408	22.849	17.4733	24.9734	18.8164
	4.71656	14.7728	24.5011	12.317	22.5594	21.8458	32.6552	16.323		15.9542	28.8566	11.4089	20.1749	20.6939	32.2578	18.4286		18.8423	24.1358	14.1329	23.1721	17.4374	24.7688	19.2896
	4.73322	14.9778	24.9948	12.2629	22.2435	21.709	32.5294	15.1626		15.8999	29.028	11.6541	20.387	20.6828	32.612	18.4611		18.7065	24.6202	13.8741	23.4439	17.6456	24.7815	19.645
	4.74989	15.2511	25.1253	12.5235	22.1872	21.8173	32.7007	14.416		16.184	28.8429	12.1623	20.5377	20.2423	33.3449	18.7037		18.3455	24.9804	13.6535	24.3178	17.4273	24.6402	19.9623
	4.76656	15.52	25.6753	12.8074	22.0403	22.0269	33.282	14.4361		16.3444	28.2383	12.3149	20.5581	20.2973	33.4873	18.6488		18.5453	25.5748	13.4756	25.4042	17.3523	24.4141	19.5363
	4.78322	15.8846	26.1403	13.1558	22.0356	21.9958	33.8688	14.6877		17.5673	27.7012	12.3733	20.7314	20.7525	33.3648	18.8363		19.0677	26.176	13.4503	25.6363	17.0009	24.7063	18.7029
	4.79989	16.1424	26.9958	13.2281	21.4982	21.9917	34.9152	15.1439		18.5253	27.3978	12.5576	20.7786	20.937	33.412	19.0559		19.7655	26.3397	13.4754	25.7413	16.9434	25.0721	18.734
	4.81656	16.1301	27.9492	13.2247	21.2902	21.2095	35.439	15.2268		18.7667	26.9694	12.79	20.8843	20.9856	32.8849	20.51		19.8743	26.5122	13.5877	25.7373	17.0439	24.8851	18.6819
	4.83322	15.9042	28.4173	13.501	21.2538	20.5532	35.6802	14.8919		18.3992	27.0167	12.7304	21.0739	20.9852	32.5885	22.0427		20.1639	26.1513	13.5865	25.3276	17.1381	24.1744	19.1131
	4.84989	15.9079	29.7368	13.7281	21.2992	20.1405	36.0659	14.6147		18.1452	27.6983	12.4736	21.3378	21.6675	32.5832	22.3458		20.0664	26.1455	13.5341	24.8383	17.3015	23.627	19.0743
	4.86656	16.0234	31.0848	13.5899	21.3954	20.2987	36.4981	14.4858		17.9193	28.4457	12.5012	21.3523	21.7521	32.4528	22.9632		19.4978	26.2514	13.347	24.5447	18.3982	23.3878	19.6029
	4.88322	16.3144	31.7505	13.628	21.3353	20.5307	37.0935	14.9383		17.7191	28.224	12.6621	21.3138	21.4149	32.2379	23.4221		19.6933	26.1852	13.3522	24.4391	19.6302	23.1128	19.8927
	4.89989	16.1463	32.1897	13.8685	21.2614	20.231	37.3184	15.24		17.9087	28.2915	12.5829	21.1576	21.33	32.4733	23.6841		19.903	25.7609	13.4725	24.3689	20.5451	23.1281	19.7876
	4.91656	15.9936	32.3492	13.8212	21.2021	19.8589	37.3064	14.929		18.1064	28.869	11.9931	21.0548	21.6949	32.3769	23.3695		20.1343	25.3159	13.567	23.843	21.1202	23.6228	19.8238
	4.93322	15.6774	31.8981	13.7574	21.0928	19.6822	37.314	15.0277		18.4993	29.7244	11.8249	20.9139	21.6167	32.7752	23.7411		20.2531	25.3843	13.7745	23.6546	21.538	23.9144	20.1831
	4.94989	15.4951	31.3199	13.9152	20.9062	19.6495	36.631	15.1917		17.2657	30.8459	11.8833	20.8826	21.3735	33.9799	23.3698		19.817	25.8667	13.8299	25.2551	21.9249	23.8247	20.4955
	4.96656	15.6504	30.4185	14.4617	20.9359	20.5454	35.4038	14.7383		16.9604	31.2789	11.6877	21.0037	21.2053	35.4678	22.7593		19.3097	26.747	13.8397	27.0997	22.1606	24.0832	20.8366
	4.98322	15.8599	30.2373	15.6137	20.7505	21.8043	34.4055	14.4947		17.0088	31.4601	11.78	21.198	21.8264	36.5513	20.975		18.8879	27.1451	13.9408	28.662	22.4018	24.2801	21.4263
	4.99989	15.8721	29.8515	16.2399	20.6711	22.1894	33.513	14.6421		17.103	31.1458	11.8524	21.0886	22.1925	36.898	19.1649		18.4707	27.6755	14.4873	30.4444	22.364	24.7776	21.5938
	5.01656	16.1253	28.3364	16.7752	20.6659	22.0517	32.868	14.7772		17.2067	30.9727	12.079	20.8626	22.2835	37.299	18.2766		18.7114	27.896	14.7802	32.0529	22.4694	25.2525	21.6419
	5.03322	16.0657	26.8061	17.0006	20.586	21.824	32.6214	14.6874		17.249	31.1887	12.3174	20.6452	22.6042	38.0367	17.4056		19.1734	28.9426	15.3212	33.139	21.5878	25.455	20.8212
	5.04989	16.0431	26.0856	17.1887	20.68	21.8063	32.9185	14.098		17.3296	32.1026	12.6398	20.6914	23.0429	38.6665	16.8026		19.079	29.972	15.7894	33.8723	20.7155	26.4652	20.539
	5.06656	16.478	26.2333	17.1094	20.853	22.2963	33.7227	13.6322		17.2502	31.91	13.158	21.1817	22.8648	38.9213	16.8542		19.2661	30.4693	16.0746	34.4294	20.0435	26.8305	20.4827
	5.08322	17.0151	26.373	17.5129	21.0024	22.8682	34.1354	13.6786		17.4048	31.5578	13.5751	21.4903	22.1873	39.0804	16.8149		19.4825	30.8034	16.3566	34.4294	19.5764	26.6171	20.1202
	5.09989	17.3566	27.0213	17.6914	21.0947	23.1027	34.6033	13.4085		17.1763	31.085	13.687	21.8453	21.8526	38.9381	16.2205		19.4789	30.6598	16.0501	33.9849	19.0376	26.9709	20.3229
	5.11656	17.5232	27.7163	17.2895	21.2105	23.0618	35.5955	13.594		17.2558	30.7244	13.5552	22.3598	21.6957	37.6106	16.8169		19.6074	30.1778	15.7097	32.1824	19.0017	27.3429	20.1621
	5.13322	18.479	28.0832	16.3373	21.0976	21.9007	36.8319	14.0712		16.9107	30.7373	13.2845	22.7923	21.1619	36.2567	17.0501		19.3566	29.9566	15.4681	30.604	19.0925	27.4739	20.0691
	5.14989	19.5086	27.8618	15.0342	20.9756	21.1804	38.1211	14.3554		16.85	30.9489	12.8764	23.1616	20.5543	35.6021	16.6748		19.521	30.0512	15.2549	29.3701	19.3688	27.6185	19.8916
	5.16656	19.8342	27.7537	14.5528	21.0002	21.5458	39.1097	14.5613		17.1918	31.2531	12.6639	23.4133	19.9782	35.3716	16.7579		19.6276	30.0105	15.1465	27.8947	19.746	27.6862	19.8663
	5.18322	20.2946	28.6752	14.1084	21.5177	22.5287	39.7875	14.3995		17.5196	30.9915	12.3298	23.6401	19.429	34.6121	16.9311		19.9432	29.3183	15.1767	26.5752	19.3486	27.7437	20.3993
	5.19989	20.5818	28.8406	14.1035	21.8635	22.9724	40.0083	14.6526		17.8807	30.4904	12.2841	24.1677	19.3473	33.8696	17.2563		19.9132	28.5632	14.766	25.7833	19.057	27.8865	20.913
	5.21656	20.3952	28.4724	14.4385	21.9051	22.914	39.7321	14.997		18.0612	29.871	11.8877	24.5218	19.2645	32.9969	17.4508		19.7473	28.157	14.3248	25.4916	18.9203	27.1481	20.8671
	5.23322	19.9049	28.5164	14.8131	22.0906	22.3613	39.406	15.008		18.0338	29.9841	11.4233	24.6545	19.3478	32.5874	17.0701		19.1905	28.3005	14.2851	25.2279	19.0221	27.0851	20.9797
	5.24989	19.2894	28.8622	14.8916	22.5722	21.7886	38.8652	14.7971		17.8926	30.1505	11.145	24.9165	19.4466	33.0316	16.9518		18.5235	28.6982	14.1477	25.1806	19.1964	27.2586	21.2417
	5.26656	19.3495	28.9981	15.3552	23.0964	21.6769	38.4094	14.6656		17.993	29.8874	10.9792	25.0673	19.8665	33.3517	17.1284		18.1792	29.3138	14.245	25.0873	19.6153	26.9697	21.028
	5.28322	19.5845	29.1546	15.6585	23.4188	21.8559	37.6588	14.2779		18.1933	29.4439	10.9373	25.0789	19.9922	33.7635	16.6234		18.1166	29.4225	14.3132	25.0758	19.5495	26.4772	21.1687
	5.29989	19.0077	29.5125	15.857	23.8439	22.0661	36.9497	14.0077		18.8392	29.7263	11.3006	25.0752	19.8349	34.2062	16.7744		18.0883	28.7757	14.9312	24.9146	19.4715	26.7255	21.4833
	5.31656	19.1887	29.9859	15.945	24.0599	21.9486	36.8055	13.725		19.2966	30.896	11.6556	25.2166	19.6907	34.6409	17.3382		19.1704	28.1929	15.3839	25.0565	19.0814	27.4162	20.8809
	5.33322	19.5994	30.3944	15.913	23.9835	21.6242	36.5288	13.6454		19.3018	32.1031	12.1908	25.462	20.016	34.9154	17.477		20.1347	28.2206	15.7652	25.206	19.0141	27.2889	20.0623
	5.34989	19.3557	29.7113	15.9178	23.447	21.0685	36.3441	13.9283		19.3102	34.1015	12.4179	25.8233	20.2223	35.2685	17.3905		20.3512	28.3945	16.2041	25.4595	19.5122	27.1291	19.2981
	5.36656	19.6332	29.4378	15.8923	23.293	20.7783	36.3296	13.8858		19.17	35.5862	12.3267	26.1262	20.0297	35.8048	17.3702		20.2975	28.209	16.4532	25.7334	19.7014	26.7546	18.8639
	5.38322	19.7791	29.3682	15.4104	23.4343	20.8419	36.0319	13.6584		18.9507	36.7223	12.5773	26.1495	20.1156	36.5345	17.8374		20.1436	28.4069	16.6099	25.7892	20.1458	26.9639	18.7214
	5.39989	19.8657	29.356	14.8454	23.3576	21.2975	35.5863	13.7378		18.7068	37.8148	12.7858	26.1597	20.2435	37.0836	18.3296		20.3753	28.7684	16.6319	26.1739	20.4056	27.7582	18.8029
	5.41656	20.1324	29.4446	14.1783	23.163	21.9423	35.6661	13.9443		18.802	39.4969	12.5917	26.3921	19.9616	37.1025	18.4721		20.7285	28.6727	16.5719	26.5422	20.8087	28.4308	18.7565
	5.43322	19.7795	29.2566	13.5272	23.022	22.3731	35.7166	14.0581		18.8485	40.8215	12.4671	26.8398	19.7317	37.037	18.4444		21.4376	28.7212	16.8337	26.4166	20.6393	28.8746	19.0834
	5.44989	19.5089	29.125	13.197	23.0376	22.7508	36.1372	14.5573		18.6358	42.038	12.3053	27.2648	19.7155	37.485	18.3199		22.6716	28.5782	17.0121	26.4519	20.5851	29.2076	20.1871
	5.46656	18.9964	28.7969	13.0821	23.2056	23.018	36.3717	14.6667		18.3368	42.4845	11.9948	27.5719	19.8361	38.0615	18.0791		23.3469	28.2705	16.8427	26.4338	20.5923	28.6858	20.1864
	5.48322	18.0693	28.187	13.2973	23.3852	23.6405	36.2788	14.7262		18.2189	41.709	11.7671	27.5669	19.7718	38.2303	17.7861		22.9101	28.1789	17.2171	26.3245	20.8392	27.9721	20.79
	5.49989	17.5869	27.6612	13.3558	23.4415	24.2174	36.4746	14.7032		18.3636	40.0689	11.6075	27.5802	19.6054	38.4589	17.8614		22.4881	28.448	16.714	26.2855	20.7512	27.8985	21.434
	5.51656	17.1905	27.714	13.2628	23.618	25.1709	36.6523	14.4454		18.5741	37.9164	11.5196	27.4653	19.5978	38.8877	18.1857		21.9174	29.2385	16.5263	26.1796	20.5438	27.9116	22.2897
	5.53322	16.7897	27.8584	13.177	23.5022	27.2415	36.4493	14.4949		18.7417	36.7519	11.4082	27.2205	20.1135	39.2519	18.0332		21.6802	29.9181	16.9062	26.3819	20.8688	28.0295	23.4643
	5.54989	16.7423	27.9307	13.2643	23.097	29.2612	36.3525	15.4725		18.77	35.5866	11.0032	26.9012	20.4318	39.3867	17.8974		21.9783	30.2298	17.3839	26.6378	20.7566	27.8374	24.3869
	5.56656	16.8294	27.6867	13.1735	22.577	30.398	36.592	15.7406		19.113	34.5433	10.9146	26.6193	20.6212	38.885	17.5299		21.854	30.1165	17.4869	26.3737	20.9855	27.1243	24.5404
	5.58322	17.1098	27.4429	13.1952	22.0841	30.772	36.6562	15.8978		19.4929	33.5488	11.3687	26.2316	20.9465	38.8493	17.4045		21.6127	30.0665	17.6165	26.1516	20.8343	26.6668	24.9806
	5.59989	18.6825	27.5447	13.0832	21.7377	30.8956	36.8704	15.7559		19.6535	32.8289	11.6281	25.5945	21.3224	39.0518	17.5997		20.6914	30.0208	17.6792	26.0602	20.8778	26.4232	24.7386
	5.61656	19.6359	27.772	13.2659	21.7222	30.9316	37.2277	15.2287		19.9125	32.1834	11.5717	25.1377	21.703	38.5309	17.8079		19.7572	30.1055	17.7914	25.9	20.9913	26.5388	23.7008
	5.63322	20.3486	28.5058	13.35	21.6255	31.2983	37.3335	15.3673		19.6632	31.4185	11.5134	24.8185	22.5822	37.7778	18.2469		19.1893	30.9901	17.2293	25.558	21.4931	26.672	23.6102
	5.64989	20.6895	30.1582	13.0982	21.2649	30.9287	37.1777	15.276		19.3389	31.2586	11.2697	24.6465	23.0857	37.4294	18.8479		18.5167	32.7087	16.2959	25.1114	21.8352	26.6112	23.6124
	5.66656	20.8882	30.97	13.2056	21.1883	30.6866	36.849	15.2113		19.0871	31.837	11.1355	24.3914	23.5561	37.2572	19.03		18.3266	34.2674	15.9498	25.1521	21.9357	26.522	23.7823
	5.68322	20.9108	31.2124	13.9367	21.1382	30.3198	36.986	15.0433		18.9406	32.3403	11.1718	24.0838	23.9061	36.932	19.421		18.4766	35.006	15.8157	25.1803	22.1723	26.266	23.5545
	5.69989	21.1658	31.1355	14.4338	21.2398	28.8205	37.7048	14.721		19.3957	32.5081	11.533	24.0749	23.8076	36.2943	19.7294		18.4852	35.7554	15.5589	25.0161	22.5172	25.8902	22.7135
	5.71656	21.3883	30.9415	14.6067	21.6148	27.3465	38.2684	14.0093		19.7545	32.6034	11.9678	24.1546	23.615	36.2044	19.7462		18.3126	36.3147	15.5698	25.0928	23.2705	25.672	22.0807
	5.73322	21.8114	31.2221	14.9938	22.2448	26.3957	38.5176	14.2918		19.8325	32.0739	12.2751	24.2421	24.1153	36.3382	20.7233		18.3677	36.5467	16.117	25.4971	23.6878	25.5844	21.9073
	5.74989	21.573	31.682	15.1539	22.6566	26.0867	38.8667	14.3331		19.6107	31.5059	12.727	24.462	24.3928	36.4452	21.299		18.2451	36.5915	16.0145	26.0324	24.3654	25.5799	21.7137
	5.76656	20.2997	31.4899	15.3895	22.8365	26.0436	39.0521	14.6901		19.4281	31.5381	12.7427	24.7702	24.4434	36.5221	21.5281		18.641	37.0522	15.8358	26.4716	25.0306	25.9546	21.7274
	5.78322	19.3758	30.889	15.3808	22.6897	26.852	38.8421	15.1435		19.0854	31.7488	12.8725	24.8611	24.3349	36.4233	21.4516		19.8222	39.7623	16.0325	26.9716	25.2091	26.2139	21.8851
	5.79989	18.9333	29.9471	15.4465	23.1181	27.7906	39.206	15.0177		19.196	32.3263	13.3165	24.7817	24.0399	36.2373	21.1046		21.1088	42.4196	16.641	27.5421	24.6354	26.3912	22.0435
	5.81656	18.6193	28.7717	15.4205	24.2818	29.0643	40.7289	15.3662		19.8375	32.9857	13.6289	24.678	23.7121	36.2388	20.8957		21.4962	43.4671	17.3866	27.9512	24.7372	26.7664	21.9987
	5.83322	18.5928	28.1235	15.1172	24.9186	29.016	42.1801	15.7732		20.6041	33.0175	13.8104	24.6167	23.8509	36.0093	20.9757		21.5269	43.5463	17.7968	27.9832	25.5863	27.1284	21.9573
	5.84989	18.8639	28.5494	14.4384	25.2595	28.5963	42.8795	15.974		20.9841	33.6646	14.1783	24.4918	24.1523	36.0377	20.7546		21.8827	42.9403	17.8915	28.1037	25.7986	28.198	22.1026
	5.86656	18.6385	28.9166	14.5931	25.5799	28.92	43.2875	15.9535		20.6907	34.1934	14.3437	24.1043	24.3819	36.1739	20.8269		22.2094	42.6168	17.9374	27.873	25.2025	29.2448	22.4032
	5.88322	18.6816	28.9824	15.1363	26.0799	29.0065	43.9964	15.7224		20.348	34.8405	14.4738	23.6769	24.4486	36.0632	21.8485		22.0864	42.1825	17.8345	27.9257	24.4883	29.8695	22.738
	5.89989	18.6177	28.6425	15.13	26.1896	29.0165	44.3283	15.3822		19.8826	35.3401	14.7761	23.3751	24.809	35.7449	21.9693		22.0289	42.5938	18.1614	27.7846	24.644	29.8192	23.0103
	5.91656	18.4239	28.0024	14.9836	26.4475	28.6696	44.119	15.2602		19.5909	35.4313	14.4469	23.2396	25.4531	35.1365	21.9509		22.1028	43.0421	18.9468	27.6505	24.5566	29.7748	23.0475
	5.93322	18.2575	27.6567	14.9892	26.7882	28.6686	43.9451	15.1369		19.5066	35.1013	14.6548	23.4773	25.3862	35.053	21.901		21.9682	42.6378	19.7305	27.2992	24.6037	29.2778	23.0317
	5.94989	18.2488	27.5135	15.1984	26.9121	28.3245	43.7275	14.9908		19.6355	34.3322	14.7582	23.7611	25.3763	35.2003	22.1513		21.2517	40.1744	19.9643	26.8754	25.4519	28.9085	23.0532
	5.96656	17.9988	27.1403	15.6141	26.4153	27.9742	42.7392	15.0104		19.7248	33.4111	14.7225	24.0578	25.5117	35.5369	22.4498		20.5407	37.531	19.6794	26.5583	26.3904	28.6085	23.3791
	5.98322	18.5107	27.2648	15.96	25.613	27.7653	41.4212	14.544		19.3033	32.5204	15.0097	24.2946	25.803	35.5168	22.7384		20.3068	34.9223	19.5231	26.3567	26.6311	28.3871	23.6819
	5.99989	18.7909	27.7257	16.2638	25.1788	28.2001	40.2554	14.3898		18.9741	31.995	14.9283	24.5031	25.4527	35.5644	23.6085		20.2074	33.2426	19.9823	26.2646	26.4041	28.0539	23.1535
	6.01656	18.7775	28.0323	16.5467	24.9908	28.2516	39.3054	14.2361		18.8777	30.9816	14.4805	24.8409	25.0669	35.5169	24.1144		20.0826	32.7678	20.6845	26.311	26.3104	27.4491	22.5642
	6.03322	19.0391	28.3546	16.0353	24.5714	27.7488	38.5581	14.5775		19.1174	30.8478	14.1801	25.4301	24.8962	35.4968	24.0119		19.869	32.2497	21.3516	26.4933	27.4871	27.5519	22.3438
	6.04989	18.7177	28.4877	15.4424	24.0973	27.6547	37.8172	15.1914		20.1338	31.3668	13.8302	26.0188	25.0777	35.206	22.5482		19.866	32.0708	21.4647	26.4725	28.6633	27.9494	22.1243
	6.06656	18.5181	28.1141	15.1217	23.7358	28.0565	37.2432	15.3565		20.8214	31.8969	13.4328	26.4371	24.5606	35.0604	21.7268		19.9253	31.6511	20.7256	26.7247	28.5587	28.7283	21.8142
	6.08322	18.597	28.0288	15.2063	23.3726	28.4227	36.7591	15.6654		21.0903	32.4306	13.2596	26.4873	23.9834	34.9441	21.5235		20.2611	32.2027	19.9869	26.7517	28.3223	29.4495	22.1107
	6.09989	18.6811	28.5469	14.9178	22.9395	28.2841	36.3867	15.6645		21.3151	32.9015	13.0652	26.2627	24.1588	35.1873	21.8191		20.0912	34.1409	19.7595	27.0062	27.6337	30.055	22.187
	6.11656	18.681	28.9587	14.4104	22.7444	27.5146	36.5278	15.6164		21.3791	33.3142	12.9976	26.1316	24.6234	35.5443	21.6492		19.4074	35.0266	19.572	27.2347	26.5186	30.8747	22.0248
	6.13322	19.0449	29.5128	13.982	22.8387	26.5702	37.0822	15.6752		21.3321	33.4618	12.823	26.0767	25.0259	35.6211	21.083		18.8404	35.5947	19.7443	27.267	25.6205	30.8625	21.4047
	6.14989	18.9978	29.4894	14.1074	22.7387	26.0137	37.3425	15.741		21.4842	33.9133	12.6035	26.1528	25.2698	35.6998	20.3471		18.6892	36.0307	19.6503	27.2761	24.7465	31.3683	21.0867
	6.16656	18.826	28.5799	14.469	22.764	26.2142	37.5998	15.9517		21.401	34.9125	12.7249	26.1723	25.6214	35.985	19.1477		18.5681	36.0877	19.2079	27.1691	24.722	32.3995	21.0484
	6.18322	18.8888	27.5938	14.4926	22.8801	26.3668	37.6409	16.4361		21.4337	35.7883	12.8728	25.947	25.7051	36.4328	18.5886		18.4183	36.5966	18.4228	27.1237	24.9476	32.6134	21.1065
	6.19989	19.0108	28.1556	14.4436	22.8326	26.4892	37.6775	16.0363		21.2555	36.303	12.9117	25.5094	26.2075	37.113	18.6197		18.5021	39.4576	17.8071	27.0766	23.9588	32.2432	21.2463
	6.21656	19.5697	28.7358	14.3917	22.5609	26.9326	37.5784	15.8197		20.2983	36.425	13.0707	24.9825	26.9015	38.1269	19.0843		18.9811	42.2687	17.4544	26.7555	22.7705	31.8649	20.9487
	6.23322	20.5043	29.6766	14.48	22.5712	26.9422	37.6611	15.9851		19.8904	36.255	13.0651	24.4436	27.8331	38.9399	19.7913		19.3743	44.4712	17.4425	26.0913	22.8579	31.8776	20.7756
	6.24989	21.0142	30.0812	14.3059	22.6561	26.8633	37.8794	15.6779		20.1965	36.0815	13.1093	23.7754	28.3915	39.4913	19.3936		19.2425	45.1921	17.5234	25.7952	23.1976	32.1034	20.229
	6.26656	21.1861	30.0798	14.4179	22.9672	26.6891	37.9954	15.5702		20.3976	36.5346	13.1024	23.2511	28.0832	39.1619	19.1281		18.9203	44.5	17.2538	25.6769	23.4449	31.9799	20.0428
	6.28322	21.5853	29.9299	14.6242	23.3203	26.5675	38.192	15.4279		20.4443	36.6611	13.0796	22.7219	27.6736	39.1323	19.4447		18.973	44.2554	17.2659	25.5924	23.7762	31.9566	19.7727
	6.29989	21.3826	29.4171	14.475	23.5219	26.5502	37.9009	15.7023		20.5754	36.8154	13.2678	22.1484	27.4087	39.2064	19.9652		19.6244	44.398	16.9396	25.5028	23.9434	32.5066	19.6034
	6.31656	20.9361	29.3344	13.8839	23.9778	25.8888	37.6309	15.8401		20.5363	36.2157	13.5868	21.9852	27.2124	39.4672	20.0029		19.986	44.9799	16.6455	25.5249	24.0428	32.5007	19.6307
	6.33322	20.8471	29.7604	13.3051	24.1667	25.028	37.6417	15.5668		20.4736	35.4494	13.8509	22.0568	27.1306	39.1886	19.8872		20.0919	45.7023	16.3578	26.3803	23.7937	32.0916	19.9555
	6.34989	20.5882	29.9114	13.1333	24.2731	24.6158	37.9622	15.7627		20.7121	34.818	14.2905	22.1309	27.4646	38.7171	19.8545		20.2377	45.1183	16.1769	26.9244	23.693	31.9891	19.9604
	6.36656	20.2707	28.9904	13.2472	24.4724	24.3567	38.039	16.4601		21.2303	34.0535	14.6271	22.114	27.8725	38.0643	19.6472		20.4324	43.1283	15.9483	27.2253	23.8381	31.7944	19.8488
	6.38322	19.8652	28.6804	13.4848	24.7157	23.8433	38.1541	16.3036		21.8044	34.0051	14.5605	22.139	28.0594	37.2108	19.113		20.2753	41.5687	16.1549	28.1727	23.8835	31.5984	20.0318
	6.39989	19.2849	28.3076	13.8382	24.6446	23.3512	38.387	16.0331		22.1515	33.8842	14.5386	22.2185	27.9114	36.9256	18.7746		19.7556	39.9532	16.5856	28.8978	23.3492	30.9474	19.8702
	6.41656	19.2465	28.4818	13.8582	24.6209	23.514	38.9041	15.7449		22.2818	33.6092	14.9515	22.6059	28.0694	36.9487	18.7931		19.7317	38.3434	16.5439	29.3878	23.0652	30.6505	20.3903
	6.43322	19.2261	28.817	13.7641	24.226	23.8721	38.7499	15.7327		22.4415	32.8134	15.3429	23.2634	28.2768	37.2544	18.7591		20.0405	37.3859	16.7113	29.6431	23.0864	30.8695	21.4661
	6.44989	18.9918	29.5322	13.7994	23.6886	24.0856	38.6269	16.007		22.6076	32.5114	15.5197	24.3882	28.2929	37.3743	18.1878		20.6631	37.2095	16.9075	29.7908	23.1731	30.9195	22.082
	6.46656	19.1543	30.1544	13.7049	23.3218	24.8918	38.4933	16.8986		22.5248	32.4739	15.2102	25.595	28.3693	37.2892	17.9288		21.219	36.3105	17.4812	29.9654	23.58	30.9478	23.7776
	6.48322	19.6538	30.5691	13.8495	23.0516	25.5813	38.4485	17.3729		22.4681	32.6938	14.8321	26.6103	29.1316	37.1815	17.9877		21.178	35.0827	17.8512	29.7854	23.693	31.011	24.5728
	6.49989	20.074	30.545	13.7195	22.9465	27.754	38.6601	17.2817		22.5096	32.9007	14.3761	27.2222	29.5367	37.1464	18.0455		21.4114	34.3466	18.0001	28.7774	23.3428	30.9769	24.5902
	6.51656	20.666	30.0204	13.4892	23.065	29.6246	38.4279	16.509		22.8209	33.0119	13.8354	27.7027	29.8018	37.086	17.6545		21.5973	33.588	18.3974	28.2663	23.1048	31.0107	24.8096
	6.53322	21.5376	29.5333	13.6363	23.369	30.9495	38.1668	16.23		23.0347	33.2033	13.4868	28.2149	29.5327	37.3022	17.4025		21.4156	32.0617	18.7458	27.8485	23.2851	31.3177	25.099
	6.54989	21.948	29.3328	13.6784	23.668	31.8296	37.985	16.2677		23.4441	32.7854	13.4841	28.7396	28.6453	37.8166	17.6284		22.1761	31.0135	18.49	27.0901	23.3613	31.9441	25.2409
	6.56656	21.9077	29.4238	13.81	24.0888	32.6072	38.0401	16.5251		23.5012	32.6863	13.5361	29.2319	27.8514	38.0988	18.9175		22.9837	30.3673	18.002	26.7829	23.2123	32.4143	25.4101
	6.58322	21.6634	28.8076	14.1928	24.5824	32.8031	37.8206	16.7545		23.4126	32.8713	13.3252	29.2065	27.4425	38.3241	19.2623		23.4086	29.9548	17.8102	26.6858	23.0664	32.8914	24.6896
	6.59989	21.6028	28.1041	14.2975	25.3534	33.3309	38.5555	17.1782		23.7355	33.0766	13.3157	28.8073	27.718	38.628	19.4235		23.4519	29.6732	17.5162	26.5269	24.3103	33.552	23.7786
	6.61656	21.3921	27.3621	14.2688	26.2562	33.924	39.2576	16.9954		24.2008	33.377	13.3469	28.0144	27.6753	38.8096	20.79		22.7011	30.1657	17.3257	26.5051	25.3248	34.2226	23.5203
	6.63322	21.2726	27.4746	14.5235	27.204	34.094	40.1523	15.9298		24.2874	33.7214	13.453	27.1355	27.6078	38.9618	21.5885		22.5219	31.3356	16.7763	26.575	25.9717	34.3814	21.9389
	6.64989	21.2798	27.4384	14.5444	27.8424	34.5102	40.4731	15.5961		24.6421	34.0983	13.9386	26.2042	27.0025	38.9426	22.0893		23.8859	32.257	16.3565	26.6488	26.1068	34.43	21.7846
	6.66656	20.8945	27.2405	14.5917	28.1612	33.4744	40.4465	15.9183		24.8208	35.1482	14.4525	25.6927	26.5245	39.1213	22.5647		24.4798	32.488	16.3839	26.9589	26.1491	34.8444	21.8123
	6.68322	19.9306	28.4198	14.551	28.283	32.8911	40.882	15.8313		24.7368	36.2702	14.7338	25.7875	25.9825	38.9973	22.9254		24.7731	32.7194	16.1913	27.2242	26.1908	35.5095	21.55
	6.69989	19.1122	31.4014	14.685	27.9937	32.4997	41.6469	15.3962		24.5162	37.3028	14.9995	25.8587	25.7369	38.4611	23.4102		24.7564	33.6864	15.9588	27.5028	25.8849	35.6584	21.3003
	6.71656	18.7627	33.8701	14.9038	27.6096	31.9806	42.2874	15.1363		23.8407	38.1248	15.2316	25.7101	25.7956	37.7634	23.2547		24.0723	34.1801	16.0616	27.887	26.465	35.6658	21.2993
	6.73322	18.9994	34.9655	15.0975	27.7424	31.8216	42.6181	15.0564		23.4767	39.0888	15.2646	25.4389	26.4336	36.9411	21.8916		23.7645	34.2018	16.4671	28.2988	27.5327	35.4536	21.5113
	6.74989	19.5259	35.5921	15.3713	27.8296	31.8862	42.5855	15.0607		23.6599	40.2207	15.1762	25.1768	27.3146	36.0861	21.8617		23.6379	34.8443	16.5932	28.5688	28.3405	34.9975	21.5931
	6.76656	19.7476	35.7272	15.7252	27.685	31.506	41.8861	14.6315		23.6999	41.2004	15.1115	25.1048	27.8593	35.4275	21.5203		23.7159	34.9161	16.5523	28.7569	27.7608	34.0652	21.756
	6.78322	20.141	35.6967	15.8321	27.4684	31.0266	41.0874	14.5092		23.6123	41.4572	14.9271	25.1349	28.02	34.9536	21.3589		23.6807	33.9033	16.7151	28.9571	27.074	33.2298	21.5828
	6.79989	20.3509	35.3601	15.6134	27.2486	31.1474	40.7019	14.7413		23.8068	42.64	14.8214	25.0838	28.975	34.9117	21.6882		23.1539	32.9526	16.9435	29.2453	26.2237	32.5369	21.4106
	6.81656	20.0806	35.1648	15.5901	27.2248	31.3087	40.9612	15.4239		24.2955	44.4104	14.241	25.1538	30.2389	35.1924	21.8434		22.0387	32.5374	17.1287	29.525	26.1946	32.1124	21.2609
	6.83322	20.0097	35.7534	15.7076	27.5079	30.9198	41.1548	16.3461		24.1916	44.3881	13.7546	24.796	30.6576	35.3469	21.7968		21.2162	32.6928	17.3829	29.7992	26.198	31.3922	21.6189
	6.84989	20.2269	35.0755	15.6946	28.1209	30.1503	41.3986	17.0895		23.5111	43.7921	13.615	24.0894	30.9814	35.5725	21.9847		20.7174	32.3069	17.7656	30.2625	26.0496	30.4749	21.7185
	6.86656	20.3287	32.4073	15.3719	29.0761	29.7561	41.2693	17.7568		23.167	43.0321	13.5642	23.778	31.1235	36.1624	21.9319		20.7466	31.579	18.0838	30.67	27.0475	30.0954	21.8155
	6.88322	20.167	30.0778	15.1233	29.7615	29.5705	41.2714	18.3625		23.1843	43.4396	13.5635	23.7321	31.2982	36.7457	21.9428		20.5898	31.1647	18.0291	31.1305	27.8394	29.9343	21.8604
	6.89989	19.9755	30.0212	14.6926	29.9407	28.9792	41.3016	18.4813		23.4242	43.5046	13.5456	23.9862	31.0074	37.4229	22.7575		20.9271	30.7059	17.7143	31.6227	28.2208	30.094	21.8522
	6.91656	19.6866	31.0811	14.5905	30.0645	28.3462	41.5303	18.7682		23.0137	43.042	13.2438	24.4067	30.2526	38.2737	23.2701		21.1309	29.8546	17.6619	32.0648	28.3901	30.2334	22.1844
	6.93322	19.6602	32.7925	14.5321	30.3662	28.2978	41.8172	18.838		22.8525	42.8444	12.8601	24.4785	29.6968	38.9708	23.3144		21.5381	29.3319	17.5389	32.6114	28.2052	30.2249	22.7799
	6.94989	19.7861	33.9564	14.6643	30.5937	28.7428	42.105	18.9192		22.998	43.2685	12.772	24.3664	29.4168	39.5271	22.4674		22.1146	28.4712	17.4168	33.3133	28.1781	30.3333	23.2552
	6.96656	19.533	34.2429	15.0184	30.6519	28.1399	42.2692	19.0708		23.2506	42.259	12.5485	24.1604	28.0502	39.5526	21.8659		22.4176	28.1733	17.2066	33.7666	28.2762	30.5053	23.2797
	6.98322	19.622	34.9214	15.6455	30.5146	27.365	42.2629	18.371		22.6759	40.6808	12.5351	23.9036	27.2368	39.5982	21.6899		22.6709	28.4181	17.348	34.1119	28.4136	30.2335	23.0701
	6.99989	19.9238	35.223	16.2791	30.2324	27.6752	42.4593	17.7725		22.3883	39.4054	12.53	24.2222	27.8243	39.9012	21.6293		23.7568	28.66	16.9011	34.2946	28.7425	30.0902	22.9135
	7.01656	20.1907	35.5807	16.7197	29.6425	28.8814	42.4952	17.4311		22.3596	38.4467	12.6758	24.5267	28.1205	39.935	21.2314		24.2854	28.2673	16.506	34.2176	29.2856	30.21	22.958
	7.03322	20.5342	35.9269	17.2774	29.3534	30.0169	42.3421	17.293		22.6301	38.2318	12.8316	24.616	28.7781	40.228	21.3224		24.3008	28.3714	16.3593	33.8757	28.2793	30.4669	22.9355
	7.04989	20.6201	36.1624	17.6386	29.2305	30.6417	42.2953	17.1044		23.2628	37.0892	12.5285	24.5779	29.1614	40.5927	21.1695		24.3939	28.4283	16.3205	33.1563	27.1047	30.278	22.9755
	7.06656	20.4401	35.4307	17.861	29.2645	31.3177	42.0487	17.2101		23.6863	36.5744	12.7462	24.3201	29.2396	40.6436	20.6301		24.034	28.8454	16.125	32.474	26.3732	29.6578	22.7978
	7.08322	20.7062	34.375	17.9123	29.3723	32.479	41.8466	17.4701		23.921	36.4011	13.2114	24.0662	28.8957	40.4463	20.522		23.8731	29.8426	16.087	32.2651	25.7687	29.3491	22.502
	7.09989	21.0663	33.1005	18.0269	29.4878	32.8427	42.0804	18.4399		23.6639	36.429	13.3717	24.2555	28.8728	40.1457	20.3189		23.244	30.8345	16.0322	32.152	25.801	29.8027	21.9818
	7.11656	21.0621	32.4641	18.0499	29.5884	32.3381	42.1483	18.8517		23.5019	36.1625	13.4783	24.5577	29.0468	39.6291	19.8705		22.8922	32.0911	16.1774	32.1612	26.3041	30.0373	21.8532
	7.13322	21.0681	32.6095	18.4355	29.7233	32.5051	41.7777	18.6926		24.3568	35.531	13.6286	24.7878	29.2932	39.4363	19.1247		22.9917	32.4369	17.1442	32.7574	26.823	30.1925	21.905
	7.14989	21.2388	33.136	18.4533	30.0954	33.0192	41.453	18.7314		26.3484	35.659	14.1645	24.8567	29.0141	38.9231	18.4814		23.3208	31.7864	18.1294	33.0642	26.6951	30.6897	21.974
	7.16656	21.9458	33.1397	18.2827	30.3498	32.8966	40.9446	19.1459		27.4467	36.8322	14.6709	25.2055	28.1162	38.5128	17.9997		22.8645	32.035	18.9176	33.2648	26.6206	31.7072	22.3722
	7.18322	22.088	32.8673	18.4063	30.5855	31.993	40.7329	19.2024		27.9539	38.3641	14.4961	25.5477	27.7773	38.297	18.0521		23.0534	32.4136	19.1333	33.2889	26.2059	32.2967	22.736
	7.19989	22.495	32.4652	18.2257	30.722	31.4648	40.9103	19.1545		28.1883	39.2384	14.4231	25.5244	26.7376	37.8903	18.2635		23.5248	31.9241	19.2913	33.4591	26.3848	32.7061	22.8731
	7.21656	24.0175	32.1913	18.275	30.9577	31.4486	40.699	19.7212		27.9973	39.7033	14.4522	25.5568	26.3466	37.707	18.1744		23.6536	31.4221	19.5836	34.1395	26.8974	33.0904	22.9757
	7.23322	24.6212	32.369	18.2757	31.1631	31.3283	40.8896	20.619		28.042	39.5091	14.2219	25.8086	26.5402	37.5143	17.6249		23.4356	30.7854	19.8028	34.593	26.8092	33.2825	23.4462
	7.24989	24.9294	32.7255	18.2365	31.1237	31.2734	40.9756	20.7963		28.1473	39.1758	14.5761	26.1776	27.1155	37.2019	17.1329		23.3003	30.1416	19.8816	34.9226	26.6058	33.2125	23.8433
	7.26656	24.8852	32.611	18.3099	31.0235	31.8194	40.7118	20.6106		28.5759	38.5245	14.7624	26.4835	27.9142	37.242	16.8855		23.6962	29.5397	19.7705	35.1799	26.5681	32.7919	24.0252
	7.28322	24.7169	32.932	18.5468	31.0253	32.0289	40.6664	20.6237		28.7204	38.5298	15.2557	26.9746	28.6621	37.8317	16.9163		23.5566	29.2239	19.4946	35.0179	26.3032	32.4851	24.3532
	7.29989	25.6535	33.7167	18.1686	31.2336	31.7562	40.634	20.6031		27.4232	38.7876	15.6264	27.4117	29.761	38.2233	17.2216		22.8608	29.0036	18.4984	34.5292	25.9111	32.3957	24.4
	7.31656	26.5398	34.0507	18.073	31.1828	30.7554	41.0152	20.7243		25.8639	38.7061	15.3952	27.5758	31.835	38.9857	17.433		22.0905	28.5979	17.3071	34.2126	25.8948	31.8969	24.475
	7.33322	26.8995	35.0158	18.1996	31.2589	30.3072	41.1646	20.4936		25.3034	38.2487	15.1259	27.0491	32.7024	39.7228	17.6708		21.6154	28.3091	16.5682	33.9281	25.9089	30.9989	24.0042
	7.34989	27.5224	36.2531	17.9408	31.2843	30.5691	40.8575	20.4065		25.8105	37.595	15.1119	26.6616	33.4709	40.3283	17.399		20.9531	28.1626	16.2345	33.9272	26.0057	29.985	24.0238
	7.36656	26.7197	36.6857	17.9466	31.307	30.8176	40.6087	20.1541		25.7126	37.0758	14.9352	26.4882	34.8406	41.0175	16.5995		20.4806	28.3352	16.13	34.1767	25.6481	29.26	24.0435
	7.38322	25.5663	37.253	17.7742	31.2785	31.0095	40.5227	19.254		25.408	37.3227	14.9309	26.4543	35.1664	41.478	16.5694		20.2661	28.7557	16.2085	34.1984	25.08	29.028	23.8961
	7.39989	25.9109	37.0934	17.9557	31.3103	31.1678	40.597	18.407		25.0856	37.5349	15.0403	26.4388	35.4709	41.7018	16.8079		20.4135	29.1949	16.1178	34.1818	25.7079	29.2602	23.1999
	7.41656	26.1856	36.8728	18.0176	31.4752	31.2266	40.8066	17.9177		25.3586	38.1674	14.7355	26.3513	35.6814	41.7251	17.3608		20.4843	29.2744	16.0952	34.1606	26.09	29.2289	22.5725
	7.43322	26.9841	37.0084	17.8793	31.4577	31.2678	41.1135	17.379		25.1795	38.7312	14.7278	26.3169	35.7352	41.3372	17.6842		20.6446	30.4126	16.6254	34.0525	25.6627	29.3206	22.0568
	7.44989	27.5216	36.7596	17.6675	31.2931	31.5922	41.1644	17.129		24.7182	38.3543	14.4492	26.0754	35.8655	40.8133	18.0904		21.2529	31.959	16.6978	33.9995	25.2521	29.3341	21.9745
	7.46656	27.0555	35.5709	17.6889	30.9264	31.9224	41.4355	18.0097		24.6619	38.2648	14.7599	25.9192	35.1872	40.5276	18.2401		21.812	33.3865	16.9621	33.9265	25.1919	29.4634	21.818
	7.48322	26.6358	35.1475	17.4717	30.7425	32.3314	41.7789	18.3922		24.5336	38.4322	15.1378	26.1054	34.0424	40.0538	18.4168		22.2521	34.1164	17.1535	33.8495	25.3315	29.6202	21.3605
	7.49989	26.2796	34.3166	17.0676	31.1248	32.1846	42.2763	18.5129		24.4839	38.4351	15.4863	26.2343	33.9012	39.7268	18.6523		22.5746	33.8403	17.4167	33.7746	24.994	29.787	21.2958
	7.51656	26.0256	33.3431	16.9631	31.4658	31.5457	42.8095	18.6053		23.7094	37.8191	15.6266	26.4804	33.9278	39.8902	18.8093		23.0831	33.7626	17.8552	33.8391	24.65	30.557	21.4764
	7.53322	26.3718	33.4988	17.1278	31.517	31.0755	43.1357	18.7098		23.4488	37.0594	15.8944	26.9077	33.1556	39.418	18.9861		23.9032	33.7175	17.8604	33.6341	24.6503	31.3052	21.6978
	7.54989	26.3029	34.0571	17.4823	31.3559	30.53	43.2569	18.6349		23.3686	36.1182	15.8858	27.1234	32.7992	38.9837	19.1001		24.7196	33.7264	18.0599	33.2597	24.705	31.7234	21.4498
	7.56656	25.3949	34.5276	17.4937	31.158	30.0405	43.0899	18.3817		23.0845	35.1151	15.9149	27.2684	32.2679	38.8299	19.0034		24.7808	33.7934	18.4135	33.1731	23.8917	31.7233	21.8286
	7.58322	24.3341	34.4923	17.5812	31.1751	28.9224	42.9834	18.3322		22.6799	34.254	16.1637	27.2332	31.7731	38.8644	18.863		24.6671	33.4331	18.4187	33.3001	23.6829	31.3573	22.1251
	7.59989	23.2645	34.6879	17.7424	31.2918	28.3195	42.8547	18.3312		23.3146	34.3502	16.2873	26.8815	31.4522	39.1365	18.6197		24.3459	31.7263	18.134	33.5485	23.798	31.2258	21.8995
	7.61656	22.4843	35.052	17.6206	31.4184	27.6131	42.8884	18.1886		23.7074	34.2882	16.3646	26.7851	31.1663	39.3166	18.6642		24.5021	29.2816	18.0482	33.6948	23.9433	31.0157	21.8299
	7.63322	21.6652	35.5889	17.5358	31.6618	27.0765	43.048	17.0547		23.6816	33.9733	15.9355	26.6153	30.5166	39.0665	18.7414		24.2778	27.4979	17.7139	34.1229	24.2721	30.9437	21.8665
	7.64989	20.8114	35.22	17.8667	31.9111	27.1527	42.8182	16.4998		23.8557	33.6718	15.6334	26.5244	29.8036	39.1476	18.6761		23.856	26.4837	17.539	34.5873	24.2739	31.1643	22.2893
	7.66656	20.0556	35.1288	18.446	31.741	27.6619	42.4003	16.0491		23.7896	33.4908	15.4445	26.9081	29.063	39.2613	18.9016		23.6771	26.0966	17.1463	34.7432	24.7578	31.3125	22.2463
	7.68322	19.4498	35.4439	18.667	31.8206	27.9173	42.4204	16.0226		24.0227	33.5869	15.2596	27.3146	28.0827	39.1696	19.6053		22.9291	25.7017	16.6324	34.5743	25.1634	30.6343	21.5747
	7.69989	18.911	35.3186	18.3778	31.9601	28.0449	43.0597	16.2174		24.1363	33.6763	15.395	27.8601	27.7424	39.3708	20.1825		21.8565	25.5109	16.3082	34.5761	25.0927	29.8671	21.4054
	7.71656	18.5701	35.7213	17.9712	32.2458	28.0637	43.9519	16.5856		23.811	34.0875	16.0027	28.4817	27.6756	39.5347	20.4958		21.3345	25.7231	15.93	34.3678	24.9108	29.5507	21.5725
	7.73322	18.6089	39.2303	17.764	32.4648	28.2428	44.4833	16.9327		23.789	34.7331	15.754	28.6677	27.8339	39.5864	20.6363		21.8432	26.5493	16.0365	33.6296	24.965	29.4673	21.0837
	7.74989	18.8483	41.981	17.5694	33.1934	28.4741	44.7881	16.9712		23.662	34.5489	15.557	28.8787	28.0911	39.4956	20.498		21.9149	26.8298	16.3062	32.6002	24.8972	29.3804	20.9217
	7.76656	19.2579	42.6831	17.557	33.6759	28.3887	45.7579	16.9248		23.0551	33.9705	15.3467	29.0245	27.7391	39.161	20.9985		21.6136	26.9965	16.3658	31.6719	24.722	29.1744	21.4848
	7.78322	19.592	42.5008	17.7185	34.0605	28.2611	46.3805	16.9697		22.7739	34.0479	15.0795	29.2004	27.5938	39.1836	20.8985		21.0695	27.2591	16.5501	31.0677	25.2021	29.2472	21.6358
	7.79989	19.5848	42.201	17.8187	34.2127	28.4731	46.428	17.0064		23.2086	34.7	14.9347	29.5397	28.1172	39.3775	20.8747		21.5309	27.5593	16.883	30.6434	25.5656	29.2836	21.7136
	7.81656	19.9335	42.6393	17.7947	33.9509	28.597	46.3198	17.3009		23.9888	35.3557	14.8514	29.6407	28.4924	38.982	20.6546		22.309	27.5272	17.3502	30.4139	26.2204	29.2873	21.2725
	7.83322	20.8742	43.0941	17.3988	33.4164	28.8505	46.5902	17.4399		24.719	35.5214	14.9593	29.2262	28.8493	38.5018	20.2037		22.5509	27.5783	17.6958	30.5056	26.5541	29.3075	20.9815
	7.84989	21.5064	43.1831	17.13	32.9353	28.8331	46.9916	17.3556		25.0598	35.9708	15.2787	28.6863	29.0114	38.1605	19.5401		22.9505	27.6977	17.9761	30.6651	26.5327	29.5532	21.2867
	7.86656	21.5435	43.0323	17.2422	32.8155	28.9919	46.6608	17.4597		25.4738	35.9056	14.8984	27.6846	29.1071	37.8542	18.9061		23.3893	27.504	18.3114	30.7646	26.5052	29.731	21.2842
	7.88322	22.5862	41.045	17.8024	32.6371	29.2892	46.523	17.4474		26.0033	35.7328	14.5064	26.9772	28.9118	37.5322	18.7827		23.2695	27.5581	19.0112	31.1335	27.065	29.6945	21.4747
	7.89989	23.5488	36.8012	18.0455	32.3202	29.0702	46.9116	16.8336		26.238	36.0844	14.4583	26.9166	28.5757	37.5858	18.636		22.6905	26.8709	19.3006	31.594	28.4852	29.9743	21.8396
	7.91656	23.5545	34.366	18.0156	31.7709	28.6273	47.5357	16.5757		26.4317	37.337	14.4455	27.2446	27.8285	37.8807	18.5627		22.5471	26.7606	19.2664	32.454	29.3698	30.359	21.9999
	7.93322	23.6131	33.4566	17.7677	31.7529	28.7938	47.1821	16.4332		26.6019	38.2977	14.5351	27.3466	27.2461	38.2413	18.1135		22.6496	26.6827	19.2583	33.4565	29.7836	30.8545	21.8044
	7.94989	23.8847	33.1771	17.3957	31.8216	29.5633	46.7233	16.6029		26.7011	38.7362	14.4524	27.1628	26.4213	38.1316	17.9269		22.6059	26.8186	19.3074	33.858	29.4659	31.1797	21.6311
	7.96656	24.1799	32.6961	17.1331	31.8179	30.677	46.8674	16.7384		25.9228	38.3902	14.2694	26.8159	25.7657	38.0996	17.7442		22.357	27.039	19.5189	33.9429	29.0954	31.2148	21.9008
	7.98322	23.9505	32.3525	16.9821	31.983	30.9189	47.2555	16.6297		25.1315	37.4283	14.0167	26.7618	25.4561	38.5015	17.766		21.9735	26.9359	19.5339	34.2924	28.4068	31.361	22.0735
	7.99989	23.7277	32.3101	17.0451	32.0805	30.5473	47.3675	16.6336		24.8491	36.5562	13.5432	26.8063	25.5825	38.6609	17.7635		22.093	26.887	19.4646	34.5645	28.2755	31.4979	22.2918
	8.01656	23.9251	32.0775	16.9165	32.1227	30.6063	46.7805	16.7756		24.447	36.119	13.1741	27.057	26.0578	38.8597	18.0183		21.7819	27.0809	19.5871	34.7149	29.3067	31.3767	22.2381
	8.03322	24.156	32.3976	16.3565	32.0851	30.624	46.2364	16.6416		24.2883	36.4726	13.1575	27.2378	26.533	39.1578	18.8112		21.3053	27.2595	19.1595	34.8836	29.7145	31.0924	22.5674
	8.04989	22.9964	32.522	15.7188	32.1478	30.6157	45.666	17.2167		24.3226	36.7198	13.0737	27.3744	27.7114	39.3071	19.3693		21.0128	27.0797	18.3406	35.0565	29.1218	31.1057	23.3216
	8.06656	22.0895	32.3251	15.7464	32.3244	31.3964	45.3487	17.8254		24.3527	36.6311	13.0417	27.6082	28.6856	39.196	19.6745		20.8986	27.2869	17.89	35.4176	28.222	30.8825	23.6104
	8.08322	21.6996	32.0862	15.6799	32.3061	32.7389	44.4156	18.0625		24.0288	36.2182	13.0074	27.9867	29.8354	39.3844	20.2562		20.9479	27.3927	17.9262	35.6556	27.386	31.1149	23.7097
	8.09989	21.3577	32.1957	15.8717	32.2581	34.5092	44.1677	18.1183		24.0026	36.0934	12.9763	28.4896	31.3565	39.8433	21.0117		20.9476	27.2929	17.8151	35.7851	27.3261	31.1176	23.8383
	8.11656	21.4178	31.9906	16.1566	32.2766	35.3737	44.0697	17.9356		24.5035	35.5759	13.1703	28.9546	33.2107	40.3923	21.1433		20.8299	26.6574	17.713	36.0488	27.3952	31.0755	23.9408
	8.13322	21.5322	31.6108	16.27	32.4231	35.9545	43.4414	17.9648		24.8977	34.9406	13.4789	29.3327	35.0026	40.7508	21.4118		21.0908	26.572	17.5086	36.1272	27.5581	31.2029	23.9163
	8.14989	21.6812	30.4701	16.4212	32.666	37.3714	42.8456	18.1007		25.003	34.9062	13.6893	29.4216	36.0128	40.907	21.8949		21.4091	26.5139	17.4621	35.9626	27.4603	30.8854	24.1883
	8.16656	21.6269	29.4342	16.5688	33.0502	38.5532	42.3525	18.4475		24.7474	35.7471	14.021	29.5891	36.2727	41.0873	22.0426		21.8674	26.1312	17.3033	35.875	27.5096	30.2983	24.2956
	8.18322	21.7909	28.9677	16.8236	33.2437	39.1383	42.0956	18.5411		24.6619	36.2448	14.3824	30.0436	36.5032	40.9402	22.1494		22.5615	26.2716	17.0347	36.0594	26.7352	29.6828	24.1175
	8.19989	21.6931	28.6977	17.224	33.1439	39.3854	42.5674	18.6064		24.3884	36.6439	14.5368	30.6455	36.4575	40.9717	22.3381		23.0086	26.9579	17.3039	36.1476	27.0068	29.5534	23.7979
	8.21656	21.7369	28.9426	17.3921	33.0173	39.6013	42.5324	18.0817		24.2236	36.6806	14.4577	30.6936	35.5864	41.7528	22.3389		23.2109	26.9148	17.3767	36.001	27.4728	29.766	23.1195
	8.23322	21.9075	29.0465	17.3766	32.9167	39.214	41.9975	17.9865		24.0133	36.716	14.3145	30.1705	35.0332	42.832	22.466		23.4871	26.6289	17.8004	35.9043	27.9815	29.9194	22.8759
	8.24989	22.3756	28.9949	17.562	33.0326	38.2939	41.877	17.9307		23.7993	36.6408	14.2355	29.3276	34.7121	43.3443	22.6587		23.7045	26.3383	18.2723	35.7181	28.845	29.5828	22.9606
	8.26656	22.7913	29.0416	17.8114	32.9654	36.5842	41.7649	18.2972		23.4945	36.7009	14.3879	28.8207	35.4993	43.1795	22.8821		23.9106	26.6981	18.6029	35.4632	28.8057	29.869	22.7657
	8.28322	23.0432	29.1191	18.1024	32.8157	36.2335	41.6928	18.6044		22.9848	37.6152	14.3182	28.7915	35.0376	43.082	23.821		24.0277	27.536	18.6749	35.4068	28.6684	29.9942	22.6223
	8.29989	23.5163	29.1712	18.1384	32.5444	35.6384	41.6994	18.4646		23.0266	38.7085	14.3487	28.763	34.0062	42.888	23.9922		23.326	27.6837	18.4235	35.7102	28.5189	29.8112	22.4965
	8.31656	23.6349	28.9922	18.1609	32.4557	34.2265	41.4904	18.3721		22.9733	39.9451	14.2728	29.1089	32.9344	42.7812	24.0661		22.8146	28.4784	18.0756	35.9554	28.6436	30.1038	22.4437
	8.33322	23.0684	28.9541	18.5497	32.5898	33.275	41.5656	18.1118		23.4048	39.7742	14.2477	29.2157	31.9919	42.7442	24.0994		22.4637	30.7104	17.8836	36.0665	28.1303	30.737	22.3525
	8.34989	22.3841	29.3806	18.9156	32.9038	32.9246	41.8607	17.7568		23.9142	39.3934	14.02	28.9662	30.9825	42.4107	23.7155		22.0364	31.8471	17.9039	35.8367	27.9626	31.6918	22.406
	8.36656	22.3023	29.4885	19.1409	33.2846	32.7606	41.3572	17.563		24.1084	39.0018	13.9422	28.883	31.1449	41.8628	22.9612		22.2948	31.7593	17.8504	35.5908	27.4858	31.8989	22.2022
	8.38322	22.4279	29.3648	19.3475	33.6982	32.6073	41.5008	17.3391		24.0741	39.077	14.0751	29.1287	31.5379	41.4049	22.3624		22.4304	31.6775	17.9095	35.4294	26.7816	31.7194	22.2641
	8.39989	22.6276	29.8833	19.5166	33.9891	32.2986	41.6696	17.3386		24.2643	38.6147	14.1369	29.8483	31.213	40.515	21.7604		22.4057	31.7681	17.8405	34.8856	25.6902	31.615	22.6655
	8.41656	22.9049	30.3712	20.0421	33.9437	32.0321	41.4779	17.5306		24.3727	38.2707	14.1519	30.5583	30.5625	39.6962	21.0657		22.0509	31.9727	18.0576	34.3297	25.078	31.7865	22.8586
	8.43322	23.1578	30.5214	20.2272	33.8874	32.0336	41.0986	17.2816		24.4118	38.2068	13.9479	30.6167	28.9192	39.0301	20.6498		21.9715	31.6302	18.171	34.0957	25.1171	31.6705	22.9761
	8.44989	23.2683	30.8047	20.283	33.7853	31.0328	41.0896	17.4654		24.3269	37.9165	13.8943	30.4093	27.8371	38.5161	19.7626		22.0265	31.0408	18.0869	33.9883	25.679	31.7456	23.0449
	8.46656	23.1343	31.8519	20.6483	34.0086	30.3558	41.2031	17.785		23.8607	37.5882	13.8041	30.2348	27.3906	38.5413	19.3863		22.6801	31.6237	18.593	33.5132	26.4516	32.1779	22.7655
	8.48322	23.3041	33.2774	20.9764	34.0037	29.9522	41.4549	17.7791		23.6409	37.4163	13.8453	29.8315	27.8742	39.0052	18.8911		22.7503	31.7089	19.1982	33.9733	27.07	32.4629	22.4861
	8.49989	24.0576	33.9061	20.9875	33.6988	29.4625	41.3661	17.6423		22.9867	37.934	13.6295	29.5875	28.9892	39.5918	18.7656		23.0806	30.2421	19.6332	35.295	27.7885	32.6543	22.4269
	8.51656	24.3386	33.6978	21.1681	33.1375	28.7569	40.988	17.6982		22.7496	38.4606	13.5088	29.3253	29.9995	40.5806	18.7653		23.2022	29.2774	19.8665	35.7899	28.5319	32.5975	22.2169
	8.53322	24.3208	33.3758	21.3382	32.8271	28.2833	40.6961	17.6562		22.6479	39.1351	13.8962	29.6791	29.4116	42.73	18.7081		23.0078	29.14	20.3127	35.8725	29.0862	32.5966	22.0754
	8.54989	25.058	33.535	21.6599	32.5171	28.3635	40.2297	17.7114		22.4529	39.8821	14.1498	29.6796	29.201	45.4812	18.9813		23.2709	29.698	20.7351	35.814	29.2606	32.8905	21.8425
	8.56656	26.0692	33.6949	21.4553	32.2102	28.9217	40.0328	17.5261		22.3103	40.3733	14.339	29.3193	29.7299	48.5588	19.2375		23.9231	30.3602	20.7853	36.1291	29.681	33.1411	21.5918
	8.58322	26.1702	33.2765	20.8757	32.2227	29.7611	39.9934	17.5899		22.2855	40.7876	14.754	29.0588	29.4827	51.8143	19.2287		24.5134	30.4522	21.0421	36.362	30.555	32.911	21.6935
	8.59989	26.0622	33.266	20.5197	32.5869	30.3298	40.1933	19.0991		22.2275	40.6541	15.3886	29.0685	29.2523	54.7923	20.1541		25.2417	30.8457	21.5601	36.4158	31.1702	32.7485	21.7632
	8.61656	26.4319	32.6991	20.3301	32.7972	30.7842	40.0233	18.9906		22.6404	40.3094	15.6352	29.8807	29.49	57.5081	21.0271		25.3004	31.2189	22.1737	36.4945	30.684	32.3102	21.8979
	8.63322	26.683	31.4492	20.019	32.8303	30.7855	39.8917	18.727		23.4535	39.7082	15.6053	30.9036	29.4972	59.2671	21.0603		24.9577	31.1222	22.1259	36.6379	30.0886	31.7797	22.6112
	8.64989	26.8467	30.4655	19.702	32.9395	30.7257	40.2127	18.8309		23.6415	39.1561	15.6564	31.7594	29.0872	60.3465	20.9445		24.8524	30.6829	22.065	35.7181	29.4083	31.4002	22.6985
	8.66656	27.0994	30.7842	19.6195	33.3462	30.7329	40.7013	19.0274		23.7208	39.1554	15.8169	32.3196	28.2966	60.999	20.8258		24.9951	30.0722	22.1377	34.1491	29.1182	30.9275	22.8287
	8.68322	27.9197	31.6083	19.3561	33.8774	30.9509	41.1795	19.1189		23.8272	38.6007	15.6234	32.6953	28.1104	61.6295	20.8178		25.3592	30.4545	21.9176	33.6417	29.6979	30.6677	23.0565
	8.69989	28.5099	31.7295	19.0129	34.1693	30.9798	41.8695	19.3915		24.1191	38.1426	15.1728	32.3947	28.3496	60.7582	21.1736		25.3961	30.4351	21.544	33.7458	30.0878	30.6095	23.1976
	8.71656	27.7426	31.3665	18.8537	34.3223	30.803	42.3542	19.5327		24.7311	37.9249	15.0792	32.3077	28.5926	58.6217	21.1813		25.0838	29.786	21.2668	33.974	30.1339	31.1589	23.2271
	8.73322	27.1021	30.9433	18.7729	34.4709	30.1832	42.8397	19.6964		24.8608	37.7785	14.803	32.0735	28.6727	56.3318	20.925		24.3768	29.6522	20.8489	34.1176	30.0157	32.5579	22.9443
	8.74989	27.4273	30.9427	18.8233	34.2658	29.4085	43.4799	19.1828		25.0684	37.1421	14.252	32.0089	28.663	54.2976	21.2026		23.8842	30.1336	20.2956	34.1147	29.9544	34.0203	22.6526
	8.76656	27.8449	31.0722	19.2317	34.0462	28.5169	43.6698	17.7664		25.3279	36.8138	13.7452	32.1101	28.5389	52.5166	20.0946		23.1254	30.1149	19.5477	33.8507	31.0711	35.2858	22.6092
	8.78322	27.4879	31.8258	19.4417	34.2742	27.632	43.984	17.7717		25.0056	36.9671	13.686	31.4482	28.3864	50.7693	19.7468		22.8425	30.1332	18.9202	34.2217	32.6932	36.3699	22.3529
	8.79989	27.4243	32.5427	19.4899	34.3914	27.4421	44.2653	18.5478		24.5345	37.5887	13.5525	30.8306	28.2825	50.0161	20.1274		22.6952	30.0565	19.377	34.5424	33.6998	36.7122	22.1478
	8.81656	27.0663	32.4221	19.465	34.4675	27.9283	44.2834	18.5772		24.454	37.2685	13.5151	30.8748	28.072	49.2466	20.4663		22.3419	29.9501	19.6653	34.3398	34.6573	36.7462	22.4196
	8.83322	26.927	31.4891	19.1707	34.5696	28.5451	44.0133	18.5573		24.5422	36.8177	13.818	31.0624	27.8556	48.6794	20.9302		21.6872	29.6594	20.2435	34.2511	34.5512	37.0504	22.7384
	8.84989	26.8987	30.7254	19.0985	34.7236	28.9443	44.057	18.3456		24.4067	37.0811	14.0743	30.9854	27.4559	47.8472	20.626		21.3392	29.0195	21.1444	33.957	33.4231	37.4202	23.2756
	8.86656	26.5911	30.4917	19.1415	34.658	29.2264	44.1714	17.9829		24.1079	38.0409	14.416	31.276	27.427	47.0137	20.8534		21.5722	28.663	22.008	33.5544	33.0804	37.8579	23.9764
	8.88322	26.5208	30.0924	19.298	34.3973	29.3546	44.1761	18.4086		24.263	38.3353	14.7714	31.7095	27.3587	46.5592	21.2514		21.7983	29.2921	22.399	33.2012	33.2512	37.1875	24.3992
	8.89989	26.4653	29.9683	19.7444	34.2833	30.1371	44.2057	19.1583		24.4529	38.3565	15.2829	32.1456	27.3437	45.9239	21.54		22.0281	29.5664	22.6916	32.7005	33.2715	35.9037	24.3916
	8.91656	26.0803	29.6687	19.757	34.4096	31.2301	43.9763	19.3278		24.3061	38.4406	15.4015	32.3399	27.7621	44.961	20.9162		22.4128	29.8101	22.955	32.6592	32.538	34.4897	24.0513
	8.93322	25.6513	29.6828	19.2254	34.1727	32.097	44.0473	19.3829		24.2289	38.4903	15.3248	32.5003	28.4661	43.9403	20.6483		22.9194	30.3726	23.6456	32.6785	31.224	33.2873	23.9896
	8.94989	25.9851	29.2592	18.9369	33.76	32.9005	43.9321	19.3389		24.2041	38.3663	14.994	32.7293	28.9719	43.0423	20.5733		23.2475	30.5545	23.9543	31.7865	30.5489	32.7176	24.1868
	8.96656	25.9469	28.8839	19.1388	33.5375	33.7937	43.5236	18.9844		24.4384	38.0439	14.677	32.7545	29.2286	42.679	20.4151		23.8039	30.3636	23.5834	31.4472	30.6869	32.9625	24.1396
	8.98322	25.6768	28.6524	19.1721	33.332	34.2084	42.9712	19.4528		24.9098	37.9371	14.3414	32.3372	29.6797	42.5676	19.9407		24.0321	31.0159	23.4868	31.7895	30.3166	33.5502	23.9663
	8.99989	25.6082	28.5202	19.2117	33.0456	34.2833	42.6408	19.6462		25.0089	38.1254	14.0621	32.0561	30.0211	42.2649	19.3086		24.3979	31.6348	22.7466	32.6623	30.5181	33.8731	24.1466
	9.01656	25.1571	28.2123	19.2923	33.0575	34.2655	42.6461	19.9377		25.5102	37.4932	14.0369	31.8622	30.4531	42.0073	19.0716		24.341	31.9924	21.7892	33.5992	31.2544	33.8474	24.0842
	9.03322	24.9727	28.5242	19.0745	33.5043	34.6772	42.4866	19.932		26.4456	36.5189	13.8549	31.5	30.9815	41.8825	18.2827		23.9785	32.4135	21.0021	34.4508	31.5623	33.5231	23.6842
	9.04989	24.6765	28.8025	18.7036	34.164	35.1185	42.4679	19.2491		26.5469	35.8916	14.0283	31.4179	30.9898	41.7188	18.2905		24.3192	32.1578	20.5619	35.1416	31.489	33.2041	23.485
	9.06656	24.2401	29.3593	18.5614	34.456	34.4821	42.0784	18.7325		26.7089	35.6464	14.1645	32.2967	31.3355	41.7087	19.9998		24.5547	31.729	20.1195	35.6698	31.3865	33.5876	23.5238
	9.08322	23.505	29.6812	18.6531	34.8359	33.8937	41.8472	19.1864		27.2009	35.8594	14.406	33.688	32.1389	42.1488	20.5288		24.2668	31.5525	19.7037	35.9723	31.9601	33.7964	23.6875
	9.09989	23.1143	31.1855	19.0026	35.2609	33.7627	41.9638	19.3975		27.4658	36.0873	14.7125	34.8721	32.2319	42.6896	20.2565		24.1267	31.7197	18.831	36.1905	32.4052	34.1083	23.9252
	9.11656	22.8614	33.6671	19.1138	35.4473	33.3653	42.3075	19.2931		28.2468	36.1924	15.3495	35.9171	32.1233	43.0462	20.1027		24.0304	31.8911	18.6997	36.3125	32.471	35.0392	23.908
	9.13322	23.2778	35.4922	18.6405	35.5182	33.0687	42.8902	19.0998		28.5095	36.0583	16.156	36.7844	32.5059	42.6288	20.075		24.2997	31.8833	18.4782	36.2138	32.6259	36.7505	24.0496
	9.14989	23.9938	36.4851	18.4841	35.869	33.1229	43.5544	18.9024		28.4059	35.8959	16.5677	37.2737	32.7685	42.1673	20.1611		24.5381	31.0647	18.2202	35.9048	32.9576	38.3423	24.3212
	9.16656	24.202	37.3451	18.3536	36.0547	33.1069	43.7399	18.699		28.1361	35.6851	16.9576	37.7427	33.6387	41.6002	20.6152		24.7297	30.6665	18.0765	35.1539	32.3975	39.1225	24.259
	9.18322	24.8816	37.7483	18.271	36.0112	33.4046	43.091	18.8722		27.6231	36.3305	17.3142	38.4516	36.1648	40.8809	21.1469		24.9293	30.8589	18.1804	34.6513	31.388	39.7178	24.2647
	9.19989	25.6395	37.9952	18.4665	35.5366	33.3341	42.5211	19.2021		26.6712	37.6499	17.1186	39.1156	37.5775	40.1814	21.1537		24.9732	30.203	18.3944	34.6194	31.2275	40.2249	24.498
	9.21656	26.1704	38.4276	18.3877	35.3862	33.1557	42.2079	19.1427		26.0435	39.7765	16.7904	39.3188	38.5819	40.1225	20.5811		24.3913	29.7876	18.7643	35.1957	31.3892	40.6898	24.7186
	9.23322	26.4073	38.7301	18.0579	35.3893	33.2788	41.9996	19.1734		25.632	41.7565	16.6017	38.5825	38.4	39.9154	19.1628		24.6943	29.7862	19.0043	35.3494	31.1177	40.5083	24.578
	9.24989	26.5993	38.8024	18.0377	34.9417	33.3315	41.8461	19.4267		25.1766	42.8237	16.4224	37.4289	37.8462	39.2333	19.2068		25.2232	29.3732	19.0652	35.3621	30.1256	40.6455	24.5211
	9.26656	26.4126	37.4423	18.1005	34.5567	33.9841	41.4826	19.2762		24.7722	43.1383	16.2886	36.6318	37.8273	39.0894	19.7871		25.5479	28.813	19.2726	35.3938	29.7921	40.3978	24.35
	9.28322	25.7558	35.6442	18.2065	34.2891	34.3102	40.895	18.9926		23.9985	43.2945	15.9799	35.7669	38.2043	39.2099	19.959		25.9899	28.785	19.46	35.4856	28.6049	39.5409	24.1233
	9.29989	25.2963	34.8129	18.4613	34.1521	33.8175	40.2895	18.8658		23.5645	44.3409	15.5925	35.0155	38.8088	38.8788	20.9516		26.0515	29.2548	19.5166	35.4	27.3269	38.1525	24.1948
	9.31656	25.0614	34.7303	18.6525	33.8794	33.0796	39.6616	18.8373		23.5185	45.1918	15.5111	34.6665	38.9816	39.0367	21.4303		26.4071	29.8365	19.6827	35.3896	26.5092	37.9816	24.1251
	9.33322	25.0443	34.6761	18.736	33.6521	32.8336	39.4567	18.8091		23.6762	46.0397	15.2649	34.6512	38.2455	39.4768	21.2651		26.4626	29.9283	20.317	35.4073	26.5654	38.3097	24.3905
	9.34989	25.1957	34.9007	18.7339	33.6398	32.2255	39.2585	18.8102		23.5304	45.6932	14.89	34.2677	35.8923	40.3437	21.1312		26.7132	29.703	20.4529	35.208	26.5091	38.3622	24.3987
	9.36656	25.4067	35.2954	18.3279	33.8459	31.6891	39.2426	18.6646		23.5484	44.5137	14.7793	33.5746	34.3731	40.914	21.4935		26.8407	29.9627	20.3791	34.412	26.0368	38.5459	24.1447
	9.38322	25.643	35.1722	18.3282	33.7864	31.5247	39.3674	18.861		23.4564	42.7125	15.0886	32.9591	33.4847	40.9611	21.3285		26.7034	29.8326	20.1808	33.4522	26.1836	38.5794	24.0568
	9.39989	25.5703	34.5237	18.3828	33.6152	31.8473	39.8004	18.5449		23.645	41.3851	15.2787	32.644	33.6847	41.0247	21.1789		26.2251	29.4939	20.0167	33.0931	27.0328	38.8389	24.7419
	9.41656	25.924	34.3714	17.8454	33.758	31.9768	40.1068	18.0533		23.8319	40.8651	15.2566	32.5346	33.8325	41.281	21.3867		25.9687	29.1252	20.5127	33.3497	27.4287	39.4587	24.8952
	9.43322	26.6041	34.0564	17.2571	33.8986	31.6729	40.1285	18.1644		23.993	40.8903	15.1371	33.2615	34.0067	40.9984	21.1555		25.2488	28.7011	20.7163	33.5399	27.0196	40.0141	25.505
	9.44989	27.2805	33.3961	16.6948	34.0728	31.8879	40.3122	18.4505		24.1131	40.8538	15.2122	34.1848	33.6484	40.7687	21.0402		24.4916	28.1047	20.4208	33.5966	27.0261	40.327	26.0641
	9.46656	27.6474	32.7837	16.1291	34.1434	32.6997	40.5563	18.2625		24.3775	40.4271	15.3338	34.7133	32.7543	40.9379	20.1733		23.9362	27.9598	20.1226	33.6023	27.3161	39.695	25.9204
	9.48322	27.6751	32.2905	15.5238	34.1101	33.3117	41.1176	18.2768		24.7384	39.859	15.4782	34.781	32.6325	41.1443	20.2611		23.5384	28.151	19.8034	33.8176	27.564	38.4663	25.8796
	9.49989	27.4049	31.9726	15.1602	33.8728	33.3059	41.3605	18.7964		25.0351	39.6377	15.4675	34.76	32.4285	41.2582	21.0973		23.3693	27.9548	19.4055	34.0378	27.6485	37.8437	25.5808
	9.51656	27.3101	31.4395	14.59	33.2714	33.2441	41.5793	18.649		25.1985	39.6679	15.5895	34.8706	31.893	40.99	21.8878		23.3031	27.3121	19.3299	34.2369	28.0112	37.555	25.7617
	9.53322	27.3933	30.8721	14.4052	32.8078	34.0382	41.6216	18.6498		25.3118	39.1859	15.7741	35.0892	31.4137	40.8817	22.1102		23.1469	27.1488	19.1387	34.4206	28.1935	37.5643	26.1093
	9.54989	27.2343	31.9609	14.0689	32.3643	34.6641	41.2267	18.7772		25.626	38.6275	15.4075	35.0614	31.6678	40.9091	22.2906		23.2586	28.6087	18.8743	34.5554	27.6472	37.5054	26.2637
	9.56656	27.3919	33.2964	14.1629	32.0156	34.8532	40.7921	18.5846		25.7427	38.897	14.9997	35.1351	31.8434	41.1137	22.4522		23.2894	30.0483	18.7311	34.4005	26.7369	36.9382	26.0276
	9.58322	27.6649	33.4158	14.5093	31.4566	34.8379	40.6315	18.3566		25.7904	39.1573	14.9798	35.3127	31.8851	41.2343	22.228		23.2059	32.1135	18.3787	33.8595	26.0728	36.2186	26.2434
	9.59989	27.4327	33.4118	14.7887	30.9448	34.6947	40.6158	18.1184		25.6041	39.154	14.892	34.6303	31.7033	41.3863	22.3357		23.1648	34.761	18.1643	33.5609	25.9005	35.5386	26.0996
	9.61656	26.9796	33.5222	14.9054	30.5722	33.9712	40.4882	18.1644		25.3943	38.9523	14.8458	34.1441	31.7696	41.3825	23.2052		23.026	36.7477	18.0333	33.417	26.1205	35.0656	25.5966
	9.63322	26.9479	33.8268	15.8508	30.3533	33.8533	40.2407	18.2568		25.1661	39.0497	14.8636	34.174	31.9281	41.5307	25.4594		22.9523	38.4513	18.3619	33.536	26.0064	34.8925	25.081
	9.64989	26.8359	33.7882	16.8894	30.2634	34.3615	40.0187	17.9644		24.761	41.4114	15.0302	34.2043	31.563	41.7781	26.619		22.8085	40.1091	18.8087	33.5516	25.8997	34.7073	24.7861
	9.66656	26.7396	33.4682	17.6197	30.4319	34.8885	40.5288	17.6196		24.365	42.8873	15.0509	34.2131	31.3975	41.8569	26.6604		22.8317	41.6752	18.9184	33.7759	25.6868	34.617	24.1916
	9.68322	26.2308	33.4248	18.3153	30.8144	34.9245	41.0356	17.5395		24.2514	43.507	15.2271	34.3564	32.0705	41.9155	27.116		22.7314	43.156	18.8517	34.0691	25.3154	34.6125	23.5615
	9.69989	26.0293	33.6977	18.9861	30.746	33.8552	41.4558	17.447		24.2805	44.3139	15.1163	34.4869	32.717	42.0593	27.4831		23.132	44.033	18.5855	34.2789	25.4651	34.3595	23.222
	9.71656	26.7389	32.755	19.6879	30.7292	32.9507	42.0367	17.2266		24.2606	45.0353	15.2174	34.8607	32.7624	41.779	27.6503		22.9616	42.9954	18.5029	34.2472	25.3785	34.2576	22.7711
	9.73322	27.7077	32.5155	19.5946	31.2588	32.3507	42.4494	17.3598		24.0831	44.7411	15.4656	35.0141	32.2227	41.4787	27.554		22.8911	42.5004	19.2761	34.139	25.3835	34.6353	22.8512
	9.74989	27.6163	33.2302	19.5533	31.7677	32.3141	42.7487	17.4135		24.065	45.0011	15.6169	34.8085	32.0379	41.633	27.524		22.9498	41.0883	20.262	33.9129	25.8735	34.6942	22.9119
	9.76656	27.6805	33.5592	19.2842	32.2593	32.6439	43.167	17.1992		24.1794	46.7095	15.9589	34.3378	31.8138	42.1824	27.5162		23.4055	39.2453	20.4357	33.9728	26.1878	34.9667	22.7236
	9.78322	27.8147	33.6239	19.0524	32.5872	32.9734	43.6953	17.19		24.1371	48.2922	16.1551	33.9483	31.8194	43.2639	27.4159		23.8192	37.4944	20.3104	33.9642	26.32	35.0074	23.3584
	9.79989	27.5902	33.6742	18.3164	32.89	32.0912	44.2074	17.5575		23.8413	48.5656	16.412	33.9156	31.6463	44.1549	26.1849		24.2351	35.9566	20.3614	33.7955	26.3842	35.4072	24.0186
	9.81656	27.1331	34.0189	17.6553	33.9503	31.1063	44.1047	17.6612		23.5726	46.4903	16.2631	33.9003	31.4906	44.1886	25.3191		24.1317	34.7666	20.4511	33.2835	26.4096	35.7755	24.5292
	9.83322	26.6391	34.4303	17.3839	34.8757	30.6895	43.6865	17.543		23.5732	45.1483	16.3129	33.5852	31.0527	44.3551	24.2652		23.8068	34.9861	20.717	32.8019	26.5306	35.9425	25.0305
	9.84989	26.7654	34.4718	17.2342	35.6395	30.7031	43.5763	18.0365		23.8851	44.4677	16.6141	33.1945	31.0446	44.3415	22.9849		23.593	35.1522	20.9552	32.6536	26.7779	36.0264	25.4358
	9.86656	26.9099	33.9056	16.8908	36.3927	30.9019	43.4075	18.5657		24.2907	44.3555	17.4538	32.7716	31.0446	44.0297	22.4917		23.1839	35.2862	21.4827	32.7413	26.5059	36.3424	25.6152
	9.88322	26.4322	33.7454	16.9478	36.8174	31.3338	43.0632	19.5931		24.4359	44.6697	18.1867	32.1933	30.6146	44.1524	22.1594		23.0616	35.5434	21.7182	32.9466	26.3537	36.5817	26.1321
	9.89989	25.7161	32.9207	16.9394	36.9294	31.7662	42.866	20.1171		24.616	44.54	18.6519	31.8388	30.5942	44.282	21.9638		22.9449	35.9255	20.9134	33.3712	26.1979	36.2723	26.8496
	9.91656	25.7964	32.031	17.0045	36.9654	31.528	42.661	20.9543		25.0541	44.0265	18.8243	31.4928	30.3608	44.3268	22.0365		22.6475	35.9034	20.5172	33.9964	25.9259	36.1267	26.4786
	9.93322	25.8891	31.61	17.2804	37.2186	30.9596	42.6429	21.6961		25.5122	42.6294	19.2152	31.8066	30.6349	44.054	21.772		22.3539	35.938	20.8132	34.1703	25.622	35.9239	25.979
	9.94989	26.0366	31.3794	17.4865	37.4386	30.6037	42.5065	22.199		25.895	41.4557	19.5304	31.8777	30.629	43.1759	20.6412		22.1022	35.7458	20.7942	34.2457	25.4103	35.6057	25.1752
	9.96656	26.0772	31.3535	17.7176	37.2447	30.6022	42.5838	22.9277		26.1725	41.0833	19.4654	31.8672	30.9164	42.0523	19.5485		22.1281	35.1989	20.4679	34.6728	25.3626	34.9319	24.8253
	9.98322	26.6637	30.9958	18.0862	36.2126	30.8602	42.9504	23.1623		26.7283	41.6086	19.5446	31.8921	31.3328	41.2474	19.401		22.206	34.1338	20.1937	35.1352	26.0916	34.4653	23.9663
	9.99989	27.1853	30.8574	18.3054	35.2921	31.2493	43.1614	22.8697		26.9131	41.6814	19.6383	32.0989	31.3202	40.5539	19.6179		22.6946	33.0445	19.7652	35.1638	27.0398	34.0567	24.1067
	10.0166	26.7229	31.3715	18.747	34.5896	31.78	43.1669	22.2526		26.759	41.7133	19.1288	32.6462	30.8305	40.0339	19.6443		23.0457	32.6035	19.5832	35.069	27.7463	33.5954	24.5888
	10.0332	25.7353	32.7475	19.0865	34.1614	32.0403	43.2144	21.7349		26.4234	41.2065	18.3116	33.2749	30.1975	40.011	19.7661		23.8669	32.0052	19.3138	34.8826	28.676	33.026	24.5517
	10.0499	24.84	33.1724	18.8062	33.9659	31.3942	43.3583	20.8774		26.3631	40.5965	17.6141	33.7178	29.9629	39.912	19.8499		24.6328	31.218	19.0987	34.7718	29.7941	32.5478	23.7649
	10.0666	24.3339	33.1247	19.0062	33.7274	30.9541	43.3854	20.0343		26.0002	40.8429	17.2573	33.841	30.1274	39.6144	20.3519		25.0964	30.58	18.754	35.0986	30.4268	32.24	23.4265
	10.0832	23.7889	33.2346	19.1746	33.7414	30.7914	43.1168	19.2438		25.5191	40.9011	16.7977	34.0605	30.6035	38.8653	22.4405		25.8575	30.6693	18.107	35.1489	30.5555	32.3232	23.7676
	10.0999	23.5754	33.8119	19.2485	33.5505	30.9279	42.6604	18.6628		25.0984	40.3889	16.4159	33.7885	30.744	37.9162	23.4914		26.1066	30.7714	17.6829	35.506	30.6973	32.4842	23.8968
	10.1166	23.1213	34.7083	19.1713	33.5084	31.4376	42.4334	17.9741		24.7457	40.1942	16.0444	33.6014	30.6721	37.6599	23.6956		26.0816	30.7989	17.7163	35.941	30.8786	32.8136	23.7953
	10.1332	22.534	36.3061	18.7462	33.6393	32.9288	41.9357	17.0459		24.621	39.6514	15.6152	33.4084	30.593	37.8075	23.8027		26.3281	31.3299	17.6873	36.0042	31.678	32.808	23.8081
	10.1499	21.8388	37.5304	18.4262	33.9213	33.5712	41.4879	17.0829		24.3612	39.1089	15.1465	33.2423	30.915	38.0489	23.7368		26.4964	32.0265	17.5858	36.2946	31.8199	33.142	24.0894
	10.1666	21.515	38.6914	18.1962	34.3778	33.3916	41.1881	17.5647		24.1793	39.1154	14.7974	33.0371	31.4464	38.2812	23.9367		26.1068	32.2284	17.4782	36.7598	31.9251	34.0965	23.7373
	10.1832	21.8562	39.0321	17.8417	34.8168	32.9228	40.7994	18.3513		23.729	39.2131	14.9936	32.5335	32.3666	38.6888	23.8839		25.8945	31.8716	17.3964	36.9231	32.2947	34.3799	23.3166
	10.1999	22.5723	38.3805	17.725	34.9887	32.94	40.467	19.0393		23.5066	39.5816	15.0477	32.2662	33.049	38.6575	23.793		25.5233	31.8861	17.6492	37.2185	32.7042	34.5385	23.2908
	10.2166	22.889	38.1532	17.9209	34.8777	33.2604	40.2169	19.196		23.6721	39.549	15.0685	32.3132	33.5368	38.7889	23.8747		24.8277	32.1607	18.0995	37.0449	32.5596	34.7575	23.3923
	10.2332	22.9057	38.3457	18.13	34.9074	33.0211	40.3327	19.5248		23.5478	39.076	15.3068	32.4012	33.537	39.0378	23.3961		24.2918	31.8135	18.3116	36.1651	32.8234	35.0928	22.7849
	10.2499	22.5631	39.2497	18.2068	34.9566	32.8631	40.3408	19.8481		23.4141	38.2511	15.4465	32.5954	33.4979	39.4169	20.9342		23.7026	31.36	18.5638	35.7732	33.827	34.93	22.4504
	10.2666	22.5498	40.7142	18.3222	34.9911	32.8934	40.6596	20.0688		23.4983	38.1314	15.1116	32.8268	33.4567	40.0758	19.7955		23.9296	31.074	18.9243	35.6215	34.1891	34.782	22.8091
	10.2832	22.9645	41.5782	18.4048	34.9352	32.5316	40.8834	20.1098		23.865	38.5866	14.9343	32.7355	33.5329	40.2615	19.5379		24.1473	31.1774	19.0919	35.2927	34.6863	34.6099	23.0675
	10.2999	23.5093	41.8977	18.3096	34.8044	31.1541	40.7938	19.9385		23.7623	39.9522	15.2711	32.7046	33.1516	40.3348	19.5851		23.7838	30.8967	19.178	35.0546	34.5603	34.756	23.219
	10.3166	24.5362	42.3222	18.5672	34.7702	30.3956	40.7161	19.8188		23.6339	41.1457	16.0693	32.7062	32.248	40.4062	19.5873		23.4461	30.1747	19.1883	34.8182	34.1838	34.4568	23.6153
	10.3332	25.0443	42.1199	18.8079	34.5685	30.0228	40.6003	19.6976		23.6122	41.9884	16.7341	32.8093	31.1706	40.2731	19.7087		23.4681	29.8901	19.2598	34.7631	33.4902	34.0539	23.5677
	10.3499	24.9288	41.5391	19.206	34.4916	30.0596	40.8307	19.0951		23.674	42.2922	16.46	33.1026	30.0434	40.0449	20.0656		23.7127	29.9483	19.0779	34.8104	33.5024	33.9039	23.1169
	10.3666	24.5876	41.5019	20.1575	34.7862	29.9505	40.9509	18.2082		23.6862	42.0077	16.3889	33.388	29.4342	39.9207	20.6505		23.8247	31.2536	18.7556	34.8815	33.3484	33.8212	23.1082
	10.3832	24.43	42.6172	20.737	35.087	29.9284	41.3729	17.7156		23.6393	42.2094	16.121	33.8246	28.8977	40.4532	22.0124		23.9552	32.6053	18.7204	35.193	33.2853	34.092	23.0638
	10.3999	24.3197	43.7652	20.8987	35.2479	30.0582	41.6835	17.3406		23.685	42.6385	15.8427	34.5612	28.2492	41.0949	22.1965		24.2547	33.2446	18.6499	36.1858	32.7604	34.7274	22.9499
	10.4166	24.1208	43.4104	20.8855	35.3855	30.0457	41.9699	17.5795		23.7524	43.5458	15.7497	34.9474	27.4291	41.4859	22.3293		24.4453	33.8764	18.2389	36.8849	31.8396	35.0335	22.9047
	10.4332	23.3128	41.8386	20.8831	35.6395	29.9945	41.9208	17.8556		23.3628	43.9363	16.1217	35.0962	26.7317	41.7195	22.5432		24.0784	34.3791	18.1327	37.092	31.5286	35.2484	23.3293
	10.4499	22.8642	40.5066	21.3152	35.7403	30.6923	41.9173	18.0861		23.0421	43.4531	16.4315	35.3747	26.2369	41.7406	22.5703		23.8457	34.7759	18.2476	37.3683	30.523	35.2905	23.6276
	10.4666	22.5412	39.8757	21.7587	35.6906	31.797	42.3423	18.6419		23.1582	42.0121	16.2763	35.9163	26.5013	41.8914	22.7158		24.1232	35.1417	18.4033	37.505	29.5747	35.3622	23.3715
	10.4832	21.7115	39.5534	21.9189	35.7103	32.9891	42.7637	18.9028		23.7803	40.6776	15.6703	36.553	27.9966	41.9762	23.0173		24.5218	36.037	18.6417	37.2193	29.0001	35.0493	23.001
	10.4999	21.1454	39.028	22.0056	35.8616	33.9389	43.1928	18.8249		23.978	39.9091	15.0997	36.875	29.8984	41.9832	23.0847		24.9013	37.0305	18.7451	36.976	28.366	34.4793	22.6921
	10.5166	20.556	39.2254	21.8418	35.8659	34.4032	43.3902	18.8592		23.9746	39.3388	15.0402	37.3949	30.544	42.1447	22.6705		24.6111	37.2602	18.6701	36.8214	27.3765	34.081	22.6877
	10.5332	20.6514	38.8988	20.8546	35.5499	36.2215	43.2856	19.4248		24.174	39.1299	14.9914	37.5743	30.9862	42.6731	22.1264		24.5176	36.198	18.6512	36.5987	27.7057	33.8378	22.4222
	10.5499	20.5205	37.9267	20.5952	35.5878	37.5111	42.8873	20.0127		24.1197	38.5009	14.9943	37.1737	31.4259	42.8749	21.6126		25.1412	35.2923	18.3774	36.747	28.4621	33.4637	22.2897
	10.5666	20.7932	37.1127	20.8639	35.7269	37.9976	42.7876	19.8975		24.2711	37.2747	15.1944	36.6102	31.9183	42.9704	21.5924		25.3725	35.0457	18.4991	36.4975	29.1087	33.0011	22.0401
	10.5832	21.5989	36.6082	21.0338	35.663	38.3515	42.9423	19.0202		24.1163	36.2118	15.2863	36.6449	32.1182	43.0534	21.9274		25.2574	34.9852	18.5342	35.9505	29.7582	32.667	21.893
	10.5999	21.9299	36.5529	20.9869	35.5062	38.2404	43.3822	18.3992		24.1242	36.0471	15.019	36.7231	32.3547	43.0269	22.0456		25.3003	35.1446	18.4404	35.3196	30.5683	32.4057	21.1838
	10.6166	21.452	36.2207	20.7201	35.3466	37.654	43.4855	17.8835		23.936	36.6406	15.0046	36.5585	32.4033	43.3506	22.1197		25.2349	35.207	18.0527	34.7648	31.3659	32.2667	21.0619
	10.6332	21.2406	35.4084	20.3695	35.4977	36.4532	43.2919	17.529		23.6003	37.4068	15.0931	36.0862	32.0198	43.6046	22.1542		24.8754	35.1934	17.5061	34.2928	31.5823	31.8795	21.8118
	10.6499	21.0818	34.7621	19.8244	35.4512	35.5126	43.2406	17.2848		22.8712	37.2172	15.218	35.5688	30.5973	44.202	21.8932		24.8828	34.8127	17.0218	34.1753	31.8664	31.7311	22.669
	10.6666	21.3159	35.0019	19.5667	35.4777	35.1833	42.702	17.1291		23.1312	36.7246	15.3104	35.2048	29.9127	44.8848	21.9704		25.0673	34.1286	16.9532	33.8446	33.0548	32.0821	24.184
	10.6832	21.96	35.6602	19.7062	35.5056	34.6668	42.2223	17.2815		23.5484	36.6645	15.3538	34.3877	30.7226	45.1788	21.8956		25.4438	33.8037	17.3621	33.5547	34.2505	32.6325	25.9045
	10.6999	22.4994	36.0071	20.048	35.4753	32.8543	42.3754	17.2933		23.1984	36.6039	15.2979	33.8122	30.8121	44.8739	21.6662		25.3485	33.5049	17.2068	33.5489	34.0813	33.2465	26.9902
	10.7166	23.2121	36.0059	20.0783	35.3244	31.625	42.3046	17.5934		23.0564	36.6691	15.4467	33.5092	30.6232	44.0672	20.8403		24.8364	33.6379	16.9722	33.2673	33.727	34.2037	27.6749
	10.7332	23.0813	36.1232	20.2303	35.2793	31.006	42.1432	17.7578		22.9887	37.681	15.3388	32.9614	30.6809	43.4873	20.6918		24.5817	33.6606	17.3973	32.8798	33.229	34.5231	28.6018
	10.7499	22.6465	36.467	20.5505	35.5835	30.7468	42.0375	18.2771		23.2932	38.2581	15.5895	32.338	31.1236	42.6044	20.4813		24.7382	33.1462	17.977	32.8879	32.7024	35.7554	29.2049
	10.7666	22.739	36.914	20.868	35.8767	31.2088	41.8738	18.6745		23.4941	38.5973	15.8599	32.1216	31.3244	42.0448	20.6339		24.5792	32.5303	18.4267	33.1254	32.041	36.4247	29.7188
	10.7832	23.2327	36.8535	21.1028	36.0404	31.7118	42.1253	18.8769		23.5976	37.6876	15.8014	32.1312	32.0302	41.5602	20.4722		24.4602	32.2587	18.8214	33.2416	31.9651	36.7257	29.5612
	10.7999	23.6926	36.8928	21.753	35.8771	33.0331	42.4552	18.9978		23.9948	36.8257	15.6266	32.0845	32.5235	41.0224	20.1255		24.745	33.3809	19.4645	33.4067	33.155	36.9207	28.7493
	10.8166	23.8188	36.7289	22.5215	35.775	34.0758	42.5586	19.5258		24.165	36.934	15.4389	32.0556	32.495	40.0986	19.8725		24.4749	35.4166	19.8697	33.3241	34.0007	37.0383	27.8598
	10.8332	23.7894	35.9947	22.8778	35.796	34.5089	42.9973	19.8343		23.6242	37.0574	15.34	31.9666	31.5689	39.4346	19.5664		23.92	37.605	20.691	33.3932	33.1546	36.8368	26.3989
	10.8499	23.5043	34.9444	22.5827	35.8621	35.5699	43.3313	19.8689		23.2062	36.8357	15.1483	32.0864	30.4715	38.8229	19.506		23.5513	39.4855	21.0737	33.5582	32.2823	36.5574	24.5728
	10.8666	22.7964	34.4576	22.0134	35.9197	36.5725	43.3608	19.7263		23.7912	36.7051	15.323	32.2065	30.0269	38.668	19.3306		23.6845	40.3644	21.5633	33.6167	31.5205	35.8448	23.9944
	10.8832	22.076	34.2382	21.4326	35.5408	37.9939	43.7446	19.9576		23.7288	36.5051	15.461	32.3236	30.1037	38.3499	19.2891		23.8126	40.2891	21.5971	33.7842	30.836	34.8139	23.382
	10.8999	22.1388	33.6547	20.9765	35.1956	38.9709	43.8739	20.8509		23.5171	36.0933	15.5183	32.5378	30.5375	38.0789	19.2232		23.5986	40.6028	20.9361	34.061	30.2998	34.3645	23.0228
	10.9166	22.3766	33.2791	21.117	34.9978	39.349	43.7841	20.6992		23.4438	35.9265	15.3644	32.5475	30.3916	38.0646	18.8611		23.5717	41.1643	20.1789	34.2094	29.8965	34.2048	23.4044
	10.9332	22.5445	33.2152	22.2983	34.9423	39.4944	43.2929	20.7098		23.7437	36.0329	15.1904	32.4205	30.2549	37.954	18.9613		23.9154	41.7123	19.6068	34.3388	29.5582	34.2037	23.9112
	10.9499	22.3141	33.5712	22.8586	35.1521	39.0633	42.7808	20.6706		24.1361	36.6361	14.898	32.2467	29.7498	37.7528	19.0587		24.0543	42.0172	19.122	34.6316	28.9901	34.3331	24.3025
	10.9666	21.9332	33.5062	22.2237	35.4366	38.1025	42.2233	20.6991		24.3002	37.1868	15.1385	32.2392	29.5716	37.6216	19.2825		23.6617	41.157	18.8542	35.0487	27.8236	34.7818	24.5333
	10.9832	21.4419	33.3827	21.6704	35.2873	37.2495	41.9232	20.5297		24.7193	37.2918	15.4937	32.2795	30.4415	37.3899	19.3152		23.9436	39.4622	18.844	35.4544	27.8722	35.0531	25.0306
	10.9999	21.2385	33.8988	21.0456	34.9803	36.6378	41.8627	20.3319		25.065	37.6209	15.7576	32.4189	31.9519	37.2826	19.7306		24.0785	37.6769	18.276	35.6472	28.1258	35.023	25.4498
	11.0166	21.4039	34.0908	20.7834	34.9917	35.4236	41.7813	20.0849		25.2388	38.1093	16.1375	32.2521	32.7913	37.0597	20.3745		23.803	36.7119	18.1526	35.5569	27.961	34.9831	25.6025
	11.0332	21.5933	34.2849	21.2519	35.0606	34.5273	41.4819	19.8192		24.9928	38.3685	16.0226	32.2868	33.169	36.9341	20.5534		23.3163	37.0504	18.2043	35.4208	27.7105	35.1528	25.3175
	11.0499	21.8486	34.5685	21.5356	35.3191	33.5738	40.874	19.1527		25.0776	38.5385	15.8141	32.343	32.8761	37.1202	20.8681		23.2636	37.7002	18.3897	35.1698	27.8143	35.3565	25.52
	11.0666	21.8359	34.6883	21.3754	35.5171	33.8898	40.2479	18.6099		25.1109	38.4785	15.5382	32.0515	32.7074	37.4198	21.2838		23.357	37.8703	18.6612	34.8989	28.607	35.046	25.1212
	11.0832	21.6662	34.456	20.5444	35.4588	35.6499	39.8395	18.7731		24.6392	38.2592	15.1101	31.7664	32.9697	37.3776	21.4699		23.1566	37.7525	18.8173	34.7877	29.9325	33.79	24.2756
	11.0999	21.4768	33.9902	19.0893	35.3899	36.8268	39.6781	18.8558		24.1364	37.6513	14.9785	31.8058	33.1387	37.3467	21.3189		22.7443	37.3196	18.9732	34.8208	30.3312	33.4525	23.27
	11.1166	21.4036	33.9036	18.2937	35.21	37.8954	39.7382	18.7622		23.7588	37.1759	15.078	32.1992	32.9856	37.4496	21.2541		22.6036	36.4994	19.4026	34.4913	30.3405	33.4856	22.5781
	11.1332	22.002	34.5764	18.5368	35.1739	39.1403	39.7565	18.4698		23.757	36.7604	14.9098	32.6278	32.7232	37.7137	20.9713		22.9602	36.0426	19.311	34.1805	29.9679	33.5389	22.4477
	11.1499	22.7759	35.6304	18.4144	35.4493	39.8532	40.0506	18.1845		24.6418	36.7709	14.9513	32.771	31.8592	37.8955	20.6625		22.5308	35.3012	18.982	33.9521	28.8303	33.4791	21.9139
	11.1666	23.157	35.8127	18.4947	35.6033	40.1876	40.1427	18.6361		24.935	36.6825	14.8631	32.7827	31.1275	38.5104	20.0241		22.1412	34.4099	18.5835	33.9795	28.1331	33.7435	21.4659
	11.1832	23.1498	35.732	18.5783	35.8777	41.6377	40.1884	19.3409		24.8114	36.4805	14.6601	32.7668	31.1757	39.224	19.4814		22.0546	33.4093	18.2334	34.031	27.7525	34.1949	21.5998
	11.1999	23.067	35.9143	17.8474	36.2422	43.2633	40.145	19.6995		24.3668	36.4844	14.6521	32.4431	31.5055	39.4967	19.3239		21.7934	31.9889	18.2183	34.0461	27.8073	34.3412	21.4465
	11.2166	22.8458	36.0088	17.3586	36.3387	43.5341	40.6645	19.9319		24.047	36.5334	14.653	32.2782	32.5933	39.5996	19.0421		21.4539	31.5979	18.2876	34.011	27.8507	34.6102	21.5193
	11.2332	23.6707	36.6603	17.2344	36.306	43.1837	41.2661	20.3915		23.8356	36.5228	15.0864	32.3832	32.5508	39.9746	19.3208		21.5641	31.949	18.035	33.9497	27.4277	35.3709	22.0865
	11.2499	24.5027	37.4902	17.1442	36.276	42.4625	41.6445	20.002		23.7536	36.8754	15.2328	32.484	32.4666	40.7426	19.516		21.6914	32.1383	18.0174	33.7512	26.3924	36.0507	22.5878
	11.2666	24.9983	37.811	17.1171	36.0284	41.716	41.8357	19.6561		23.609	37.745	15.1317	32.3477	33.029	41.4241	19.4422		21.6495	32.6542	18.0137	33.4506	26.0284	36.4803	23.2038
	11.2832	25.2481	37.5503	16.8538	35.7489	40.6973	41.8753	20.6257		23.2813	38.1584	15.237	32.1503	33.7009	41.9387	19.5258		21.4736	32.5373	17.8954	33.2298	26.0752	36.5549	23.7653
	11.2999	24.958	36.8333	16.2791	35.5073	39.1471	42.027	21.9043		22.1437	38.4759	15.1555	32.2208	33.751	42.5762	20.1553		21.1211	31.6259	18.1567	33.2612	26.101	36.6613	23.5788
	11.3166	24.5818	35.7327	15.9366	35.4333	39.1727	42.1175	22.4797		20.7477	38.5246	15.0124	32.2392	33.441	43.5212	21.1039		21.2682	31.3051	19.0877	33.5627	26.1816	36.8222	23.6742
	11.3332	24.5459	35.5264	15.5267	35.4691	39.159	42.2466	22.6436		20.2096	38.714	14.9758	32.1128	32.8843	43.7417	21.5352		21.5547	31.1246	19.3989	33.6107	27.3414	36.5964	24.2173
	11.3499	25.5548	36.4778	15.2727	35.2152	38.467	42.7748	22.7044		20.368	39.7431	14.9969	32.2514	32.501	44.071	21.7803		21.6445	30.9932	19.4957	33.7851	28.6596	36.3845	24.2553
	11.3666	26.2171	37.382	15.3683	35.0252	37.5711	43.3003	23.0253		20.577	41.0467	15.5222	32.5181	31.8622	44.5603	22.0571		21.6069	32.2833	19.3513	33.8841	29.19	36.8234	24.4447
	11.3832	26.2199	37.383	15.6605	35.1363	37.5961	43.3385	22.9457		20.6272	41.999	15.9613	33.0522	30.9927	44.573	22.7743		21.5304	33.6835	19.3165	34.126	29.2403	37.0577	24.2491
	11.3999	25.1738	37.2612	15.8193	35.1147	38.2346	43.1571	22.691		20.6625	42.6952	15.8577	33.3219	30.6778	44.2323	23.4082		21.1079	34.7116	19.8728	34.2923	29.014	36.9363	23.7505
	11.4166	24.7501	37.4126	16.8139	34.9223	37.7944	43.0066	23.1396		20.592	42.9798	16.4144	33.452	30.3167	43.5844	23.7138		21.0145	35.3034	20.2839	34.2531	29.0152	36.7725	23.4456
	11.4332	24.8356	37.6252	18.0043	34.8517	37.6778	42.9905	23.439		20.4518	43.0324	16.9612	33.6642	29.8101	42.9777	23.9819		21.3294	35.5888	20.7686	34.1198	29.5177	36.4561	23.0313
	11.4499	25.1285	38.4544	19.2997	34.7784	37.9717	43.2704	22.4613		20.4369	43.1482	17.2009	33.3453	29.5573	42.5235	23.9		21.3446	36.3409	20.9266	34.1573	30.2877	36.1901	22.8305
	11.4666	25.5457	39.5027	20.8999	34.7736	37.9794	43.709	22.0168		20.5075	43.2553	17.3532	32.8444	29.5181	42.2327	23.491		21.2927	37.2162	20.8719	33.7289	31.2091	35.9161	22.637
	11.4832	25.5881	40.4206	22.0836	34.6207	37.2027	43.7384	21.9026		20.3637	43.3196	17.4693	32.6887	29.538	41.8856	22.732		21.2736	37.7336	20.2759	33.1357	31.8417	35.6867	22.3145
	11.4999	24.9769	40.7416	23.0523	34.4527	36.6023	43.6994	21.5242		20.0559	43.8877	17.6896	32.6313	28.8258	42.0705	22.7075		21.8472	38.7151	20.2839	32.5743	31.4352	36.3076	21.8897
	11.5166	23.6918	40.5161	23.5246	34.5458	35.3395	43.1829	21.1481		19.5737	43.8496	17.6279	32.5108	28.6185	41.7986	22.5932		23.4046	39.9349	20.4112	32.1371	30.7061	36.7607	22.2807
	11.5332	23.2894	39.7933	23.968	34.5432	34.8027	42.5847	20.9353		19.4579	43.4137	16.9316	32.4173	29.0294	41.2775	22.3271		24.2978	39.0976	20.1863	31.7089	30.2961	36.2129	22.2008
	11.5499	23.3778	39.4973	24.376	34.4444	34.0181	42.3362	21.2577		19.5887	44.0494	16.3725	32.1806	29.169	41.584	21.4607		24.4196	36.9717	19.8433	31.3017	30.4346	35.6735	22.0874
	11.5666	23.5863	38.703	24.0578	34.5644	32.3939	42.2569	21.6492		19.7617	44.0609	16.5822	32.1432	29.8378	42.2722	20.982		24.6147	35.8287	19.2245	30.8912	30.4417	35.1398	22.0876
	11.5832	23.4006	37.6029	22.9877	34.9214	31.5484	42.4595	21.6242		19.7962	43.3224	16.3049	32.2137	30.534	43.2368	21.1559		24.4982	35.2739	18.6953	30.7424	31.3076	34.8642	21.6437
	11.5999	22.8501	36.7739	21.8424	35.3645	31.2612	42.6817	21.6685		19.743	43.0264	15.9882	32.2547	30.4829	43.9349	22.3364		24.5607	34.9084	18.2686	30.7695	32.0298	34.6199	21.6613
	11.6166	22.1856	35.6469	20.8367	35.698	31.0757	42.6527	21.6582		19.6755	43.0282	15.7065	32.3323	30.4217	44.4032	23.3801		24.7	34.7898	18.3541	30.745	31.7624	34.5489	22.067
	11.6332	21.4749	35.0002	19.4045	35.7427	31.0753	41.8443	21.276		19.8236	42.911	15.5339	32.4682	30.5848	44.6463	23.5451		25.2519	34.4697	18.6056	31.0573	31.1062	34.6033	22.3344
	11.6499	21.3213	34.4234	18.3468	35.6678	31.4123	41.7233	21.327		19.8383	42.7195	15.3458	32.6472	31.2866	44.3115	23.5843		25.7136	34.4589	19.1005	31.6097	31.0011	34.5706	22.6262
	11.6666	21.439	33.9445	17.6151	35.6532	31.6357	41.6297	21.5085		19.8313	41.7807	15.2005	32.9102	31.9331	43.7737	23.7214		25.6812	33.9144	19.8249	32.0218	30.908	34.1682	22.7713
	11.6832	21.7889	33.0881	17.2419	35.259	31.713	41.8344	21.6023		20.2849	41.1133	15.2714	33.0811	31.7785	43.9307	24.0376		24.3221	32.857	20.5043	32.3158	30.9902	33.7884	22.7086
	11.6999	22.0439	33.2792	16.4813	34.956	31.9357	42.584	21.8036		20.5837	40.8332	15.4825	32.9706	31.1181	44.3108	24.066		24.2421	32.3139	21.1023	32.7703	31.4809	33.6487	23.5604
	11.7166	24.2761	33.8971	15.8276	34.7776	32.4139	42.8939	22.0239		20.5775	39.4177	15.668	32.9545	30.8509	44.3119	24.5545		24.6848	32.0651	21.7089	32.9526	31.5559	33.628	23.7762
	11.7332	25.1919	35.4018	15.9262	34.5829	32.5527	43.5219	21.8906		20.3766	38.6418	15.2489	33.0296	30.4744	44.0559	25.2553		25.3031	31.3508	22.2163	33.5833	32.6851	33.9273	23.9899
	11.7499	25.5561	36.5644	15.8357	34.6584	32.8301	44.3459	22.0031		20.2304	38.2569	15.0794	32.8927	29.8636	43.9529	25.7225		25.8533	31.0227	22.8758	34.0539	32.3535	34.0109	24.7381
	11.7666	26.0829	37.0872	15.8023	34.7569	32.8464	45.1185	22.3788		20.7112	37.5309	14.8946	32.5892	29.7027	43.8437	24.7518		26.0565	30.5016	23.4	34.5228	31.4919	34.6959	25.4114
	11.7832	26.5141	37.6817	15.6205	34.8536	33.2241	46.2127	22.4204		21.4138	37.1495	14.8504	32.7356	29.5078	43.6883	24.4058		26.246	30.1101	23.2691	34.8835	31.2469	35.3494	25.477
	11.7999	26.6987	38.3676	15.7447	34.7097	33.4375	47.5691	22.4884		21.4312	36.8074	15.0186	33.0437	29.2205	43.8172	24.5559		25.7895	30.0059	22.6922	34.95	32.1253	36.128	25.6126
	11.8166	26.768	38.6409	15.6884	34.4418	33.3733	48.173	22.3827		21.622	36.2733	15.0815	33.2633	28.6486	44.436	24.6497		25.088	29.8169	22.0248	34.6466	31.8685	36.6178	25.3318
	11.8332	26.6777	38.7589	15.8062	34.3914	33.7445	48.9248	22.1903		22.3664	36.0378	15.224	33.6474	28.441	44.7756	24.8211		24.6101	29.7056	20.864	34.5811	31.6787	36.7189	24.7712
	11.8499	26.1118	38.774	15.8832	34.5033	35.291	49.4865	22.1327		22.1686	35.9835	15.255	34.4758	28.3471	44.7902	24.8573		24.9564	29.733	19.9938	34.3465	31.9422	36.9882	24.2287
	11.8666	25.3471	38.1804	16.3015	34.824	35.7441	49.5544	21.8155		22.0474	35.6199	15.3212	35.6786	28.125	45.1578	25.5318		24.7842	30.076	19.6111	34.6196	31.8975	37.2049	23.4614
	11.8832	22.9832	37.5482	16.7908	35.0008	35.4404	49.7976	21.2317		22.8051	35.4262	15.6693	36.9442	27.7155	45.6429	25.1963		25.0141	30.7252	19.5074	35.3233	31.43	37.2286	23.4301
	11.8999	22.0632	36.1664	17.1091	34.8654	35.4941	49.7786	21.0022		23.7005	35.5528	16.0924	37.637	27.8538	45.8809	24.4391		24.8271	31.8042	19.2996	35.4219	30.2768	37.0992	23.7063
	11.9166	21.7564	36.0055	17.5477	34.4272	34.9353	49.1084	21.2271		24.0214	35.75	16.2102	38.3386	28.1877	45.7574	24.2539		24.611	32.4197	18.8421	35.5383	30.5327	37.4254	23.4746
	11.9332	21.5239	36.3961	17.9845	33.9307	34.5139	48.2562	21.9611		23.7444	35.6841	16.2786	39.0796	28.3731	45.9058	24.3993		24.5034	32.726	18.6123	35.408	31.0609	36.9717	23.1164
	11.9499	21.5863	36.1648	18.2566	33.6853	35.3212	47.4221	22.1064		23.4648	35.6725	16.5538	39.7324	28.9939	45.9639	24.5473		24.459	33.3041	18.5404	35.2823	31.079	35.8794	23.3248
	11.9666	22.0844	35.3168	18.0719	34.1258	37.3433	46.9744	21.6668		23.3169	35.7611	16.847	40.0995	29.4877	46.1174	24.9666		24.8255	34.2743	18.3996	35.2201	30.2484	34.9931	23.2577
	11.9832	22.2255	35.108	17.986	34.2407	38.3945	46.4351	21.6832		23.1443	35.9943	16.696	40.5046	30.5091	46.086	25.7486		25.2106	34.7352	18.1239	35.3057	29.8653	34.7355	23.7011
	11.9999	22.3374	35.4754	17.671	34.0457	38.5462	45.8971	21.5359		22.5822	35.8741	16.7726	40.5298	31.341	45.6701	25.6953		25.237	34.4948	18.5096	35.2666	30.0523	34.61	23.8499
	12.0166	22.8742	35.7076	17.7454	34.0592	37.2877	45.6692	21.1384		22.5445	35.4945	16.8859	40.1551	31.9622	45.0808	25.5557		24.9179	34.1661	18.9795	35.0924	30.0275	34.5519	23.9062
	12.0332	23.2189	35.4623	17.5574	33.9956	37.05	45.6906	20.9078		22.7251	35.8701	16.6931	39.6996	33.0304	44.2887	25.141		24.4482	33.8942	19.036	34.4153	30.0544	34.864	23.5602
	12.0499	23.6686	35.4072	17.48	34.1139	37.1248	45.5422	21.1743		22.0579	37.9267	16.2095	39.0467	33.4245	43.5741	24.9879		23.5248	33.5101	18.8449	33.8154	30.0912	35.3689	23.2097
	12.0666	23.9023	35.2105	17.0256	34.4308	37.0428	45.5476	21.2278		21.6901	40.656	15.8054	39.0201	32.9963	43.1464	24.7993		23.4243	34.0529	18.995	33.6857	30.5025	35.3189	22.611
	12.0832	23.5555	34.7584	16.643	34.6774	37.3165	45.9183	20.7705		21.9998	43.5611	15.7164	38.818	33.047	42.7703	24.2017		23.5553	34.8944	18.8137	33.7613	30.8281	34.7964	22.347
	12.0999	23.4495	34.27	16.004	35.0258	37.3728	45.9408	19.8192		21.9423	45.834	15.4719	38.2646	32.9842	42.3299	23.7774		23.2568	34.8887	18.5047	33.8679	31.3189	34.1744	21.9951
	12.1166	23.0123	34.2497	16.2962	35.0763	36.1284	45.5407	19.9277		21.8572	46.8523	14.7842	37.5677	32.7762	41.7302	23.6067		23.1659	34.5156	18.3862	33.7686	31.9713	34.1228	21.4812
	12.1332	22.58	34.7768	16.8694	34.9195	34.3529	45.302	20.1081		22.0646	47.5257	14.2856	37.1291	32.6536	41.1129	22.9708		23.1876	33.5844	18.6784	33.3854	32.8013	34.0957	21.2484
	12.1499	22.7397	34.856	17.8835	35.3068	33.6648	45.7158	19.5969		22.237	48.6504	14.3214	36.5295	31.6944	41.0219	21.8788		23.5978	33.1893	19.021	33.3994	33.297	34.2186	20.9963
	12.1666	22.5619	34.4689	18.4815	35.6452	34.1776	46.1964	19.373		22.2756	49.5207	14.1458	35.8628	31.4422	41.0126	21.565		23.949	33.5168	18.8624	34.0492	33.0182	34.0078	21.3546
	12.1832	22.5226	34.4279	18.6969	35.7015	34.5666	46.5549	19.3778		22.3392	49.7907	13.9754	34.9688	30.8843	41.2814	21.4748		24.4212	33.8023	19.0574	34.8587	32.8425	33.5075	21.9884
	12.1999	22.8223	34.9078	18.6929	35.655	34.8258	46.7126	19.1739		22.0502	49.1364	13.9447	34.0069	30.1522	41.9913	21.3854		24.8726	34.069	19.1779	35.3547	32.9593	32.5874	22.4436
	12.2166	22.5391	34.964	18.8354	35.822	35.2833	46.3911	18.4979		21.9787	47.018	14.0445	33.3015	29.9072	42.4218	21.2691		24.93	34.1296	19.1292	35.5426	33.227	31.9015	22.9488
	12.2332	22.1446	34.8388	19.263	36.2206	35.3005	46.1954	17.9279		21.8676	44.5922	14.1313	32.4719	29.7737	42.4345	21.1998		24.6152	32.7021	18.9391	35.3141	32.586	31.6287	23.9069
	12.2499	22.3033	34.8941	19.4162	36.6775	35.4619	46.4432	17.4057		21.8187	42.4427	14.2326	31.8545	29.6251	42.3331	21.1848		24.3788	31.9864	19.1248	35.4288	32.3603	31.4222	24.6605
	12.2666	22.3794	35.3877	19.6156	36.997	35.6767	46.8178	16.7951		22.0302	41.9532	14.4151	31.4831	30.1152	42.4343	20.8681		24.6168	31.8286	19.2837	35.5518	32.1759	31.6502	24.851
	12.2832	22.446	36.0193	18.7851	36.9866	36.0317	47.3832	16.2979		21.9531	42.2751	14.5165	31.2063	30.7238	42.5974	20.6724		24.7495	31.6597	19.507	35.911	31.7727	31.8379	24.959
	12.2999	22.3225	36.0984	18.265	37.0186	36.9473	47.2673	16.2072		21.8269	42.2714	14.6793	30.791	31.4934	42.0948	20.757		24.2618	31.8671	19.5887	36.4925	31.8013	31.7892	25.1235
	12.3166	21.9848	36.2765	17.4301	36.8277	37.4986	46.9345	16.3819		22.2409	41.6577	14.6736	30.75	32.0902	41.5989	21.1299		23.6671	32.8988	19.5629	36.3913	32.3615	31.6024	25.0484
	12.3332	21.9121	36.7818	17.0654	36.6122	37.0094	46.6306	16.4829		22.8451	41.3671	14.3242	31.2098	32.4917	41.7106	21.1544		23.619	33.8403	19.4181	35.5891	32.4367	31.8195	24.8666
	12.3499	22.0209	37.2051	16.6276	36.4927	36.9446	46.4574	16.6245		22.9812	41.1623	14.1456	31.8276	33.1794	41.8034	20.9678		23.5898	34.1683	18.8768	34.6655	32.7532	32.1163	24.0949
	12.3666	21.9847	37.6822	16.1755	36.4928	36.619	46.6468	16.9021		23.0977	41.2525	14.3666	32.1987	34.0915	41.2929	20.6272		23.3418	34.0514	18.4821	33.81	34.0467	32.6228	23.7258
	12.3832	21.849	38.0737	15.4543	36.1497	36.1528	47.0187	17.4663		23.2496	41.4991	14.0859	32.4097	34.7066	40.9884	20.496		23.1382	33.7346	18.4979	33.3896	35.0336	32.7668	23.517
	12.3999	22.9378	38.8675	14.8074	35.5179	36.0409	47.2238	18.4017		23.4581	41.9783	13.7357	32.7314	35.4738	41.0951	20.6179		22.9695	33.7677	18.6377	33.1454	35.8354	32.9015	23.2412
	12.4166	23.2274	39.0282	14.3589	34.6734	35.9885	47.1839	18.7304		23.447	42.4598	13.5969	33.0974	35.6938	41.3137	20.5257		22.8322	34.2517	18.6912	32.7892	35.6333	32.8663	22.717
	12.4332	22.9705	38.2679	14.19	34.2047	35.9739	47.0191	18.9409		23.425	42.4168	13.5527	33.3038	35.8718	41.3302	20.4747		22.5716	34.7273	18.79	32.7424	35.7731	32.9978	22.5913
	12.4499	22.8444	37.3627	14.5603	34.4858	34.9927	46.8569	18.6151		23.6533	42.3067	13.4817	33.4596	35.4603	41.2056	20.3479		22.4451	34.9018	18.7088	32.6328	36.1979	32.7917	22.822
	12.4666	22.891	37.4677	14.5918	34.9921	33.8584	47.1513	18.4648		23.8492	42.1611	13.4636	33.5778	34.6833	41.2004	20.2258		22.5406	36.0552	18.8893	32.5457	35.5388	32.6988	23.0659
	12.4832	23.001	37.5431	14.7581	35.6823	34.2293	47.4887	18.3158		23.6736	41.8894	13.2783	33.6857	34.2366	41.2347	20.0536		22.7784	36.9098	19.1422	32.733	35.0598	32.5669	23.4383
	12.4999	23.0478	37.135	15.291	36.2441	36.0223	47.6619	18.3699		23.535	41.7706	13.5208	33.4053	33.7601	41.5535	20.3265		22.6022	37.8438	19.4372	33.2221	35.0275	32.4174	23.9399
	12.5166	22.6658	36.7616	15.4528	36.5896	36.8188	47.6002	18.3003		23.6707	41.9521	13.5559	33.0322	33.1468	41.3896	20.3565		22.0271	38.5221	19.7413	33.8252	34.7819	32.3005	24.1962
	12.5332	22.2877	36.5974	15.7689	36.6961	37.6457	47.5308	18.0926		23.7304	42.2127	13.277	32.685	32.7291	41.1904	20.517		22.2828	39.03	20.0726	34.2334	34.0937	32.2361	24.231
	12.5499	22.0533	37.2014	16.4538	36.6948	38.766	47.6895	17.6927		23.7244	41.8919	13.3559	32.4066	32.9731	40.7334	20.4355		23.2411	39.6169	19.914	34.2296	34.1194	32.0692	24.0253
	12.5666	21.1835	37.6113	17.0092	36.9966	39.3102	47.195	17.3438		23.6654	41.2572	13.8389	32.194	33.0767	40.4706	20.4109		24.1904	39.7528	19.8055	34.1213	33.5942	32.3128	23.4936
	12.5832	20.6751	37.7687	17.3035	37.4597	39.1741	46.7751	17.2472		23.828	39.9326	14.0918	32.1384	33.3766	40.098	20.6984		24.7259	39.9228	19.3801	34.1582	32.8117	32.8167	23.2824
	12.5999	20.6417	38.8252	17.9351	37.647	38.7877	46.4646	17.4315		23.897	38.7969	14.2525	32.2382	32.8539	39.86	20.7612		25.3603	40.306	19.0799	34.2181	31.6746	33.1945	23.0277
	12.6166	20.7693	39.7079	18.222	37.5403	38.7892	46.2122	17.97		23.6745	39.0977	14.4334	32.5827	32.8549	39.8565	20.8239		25.4785	40.1105	19.112	34.3461	30.4804	33.6328	22.7876
	12.6332	20.6988	40.1881	18.552	37.1388	38.6028	45.8475	18.0214		23.6908	39.1832	14.3169	33.0811	33.4018	39.9379	21.6855		25.3459	38.7433	18.7908	34.3276	30.1294	33.601	22.1976
	12.6499	20.6458	41.7852	18.3207	36.4834	37.2363	45.502	17.9698		23.7633	39.4291	14.4584	33.2702	33.723	39.7006	22.1225		24.913	36.4901	18.4105	34.2207	30.2169	33.235	21.5427
	12.6666	21.1722	42.7889	17.7593	36.0447	35.5779	45.3367	18.1866		23.644	39.418	14.6217	33.6315	34.2494	39.1612	21.9965		24.7216	34.8208	18.265	33.9335	30.7744	32.908	21.4977
	12.6832	21.6325	43.2836	17.7339	35.8137	34.669	44.8889	18.4184		24.1012	39.8974	14.888	33.7795	34.4498	39.0103	21.9869		24.9025	34.0439	18.1701	33.9526	31.0193	32.7119	21.5524
	12.6999	22.0357	43.9617	17.4376	35.692	34.1433	44.299	18.7638		24.6841	40.6599	14.9802	34.2172	34.6126	38.9118	21.8034		24.5136	33.3841	18.2423	34.2342	30.515	32.3497	21.4097
	12.7166	22.3133	43.9739	16.9349	35.6292	33.9003	44.0937	19.041		24.9707	41.4529	15.0367	34.6358	34.6272	39.1276	22.2529		23.525	32.7673	18.5531	34.6631	29.8517	32.082	20.7803
	12.7332	22.525	43.4906	16.5526	35.5656	34.2938	44.0155	18.7313		25.2772	41.8524	14.881	34.7706	34.0738	39.1815	21.9685		22.498	32.1588	18.6474	34.9926	29.8085	31.5414	20.6584
	12.7499	23.4629	43.9955	16.3855	35.3304	34.9908	44.0257	18.6028		25.5714	42.1923	14.8459	35.3298	33.5819	39.2833	21.3485		22.2278	31.4342	18.4618	34.8051	30.6374	30.8656	20.8891
	12.7666	24.292	44.7882	15.7906	35.1683	35.4611	44.1564	18.6374		26.4751	41.9097	14.8043	35.4377	33.6508	39.2082	20.927		21.408	31.2558	18.2348	34.6328	31.4189	30.3108	21.1533
	12.7832	24.9711	44.9356	15.6215	34.7549	35.9476	44.1639	18.8078		27.6692	40.9056	14.8772	34.8667	33.342	39.175	21.392		20.9922	31.3377	17.825	34.6819	31.6468	30.3111	21.4979
	12.7999	25.2702	44.2137	15.6801	34.1727	36.1989	43.9613	18.834		27.8294	40.3287	15.1097	34.1688	32.6626	39.2821	21.2755		20.9468	31.5036	17.5389	35.1635	31.5196	30.4746	21.7422
	12.8166	25.2279	42.3744	15.762	33.9592	35.9714	43.8349	18.8104		27.3637	39.7821	15.3051	33.6789	31.8816	39.5706	21.557		21.065	31.6611	17.4863	35.775	31.3271	30.9711	22.0998
	12.8332	25.4145	41.6259	15.8266	33.7892	35.4836	43.7769	18.499		27.2574	39.4878	15.1299	33.1392	31.5827	39.874	21.9709		21.306	31.6515	17.8024	35.9905	30.9372	31.2432	21.973
	12.8499	25.7968	42.1459	16.0545	33.6251	34.8892	43.9761	18.1739		26.7852	38.8808	14.8014	32.6696	31.4093	40.2539	21.9173		21.279	31.7081	18.0836	36.0016	30.873	31.1019	22.102
	12.8666	25.5263	42.0188	16.1457	33.5889	34.4947	44.0146	17.6628		26.8271	38.0219	14.8585	32.0069	30.5242	40.7675	22.1961		21.3485	31.965	18.6473	35.706	30.7351	31.1252	22.5028
	12.8832	25.1612	42.516	16.4236	33.4615	34.3165	43.5481	17.4469		27.1526	37.2603	15.299	31.5803	29.5868	40.8885	21.7683		21.5239	32.873	18.8248	35.0444	30.4751	31.3811	23.1705
	12.8999	24.7844	43.2657	16.0943	33.2286	33.8704	43.1798	17.5454		27.2438	36.5632	15.9772	31.1383	29.7176	40.8095	21.9161		21.6518	33.2725	19.4919	34.5019	30.0105	31.6718	23.3465
	12.9166	24.0364	42.9502	16.1848	33.008	33.7285	42.7361	17.5555		26.6654	35.9608	16.6659	30.4622	30.2869	40.6534	23.291		21.8908	33.5114	20.1907	34.2732	29.2013	32.1299	23.4964
	12.9332	23.2141	41.3503	16.338	32.7264	33.7868	42.7319	17.2721		25.8212	35.8228	17.0147	30.2393	30.6256	40.4603	24.0736		22.1703	33.5177	20.6088	34.0419	28.8563	31.8876	23.7579
	12.9499	22.5525	40.1973	15.9177	32.6171	33.3836	42.8788	17.1073		25.75	35.9918	17.0515	30.3814	30.7314	40.2956	23.3042		22.7064	33.6921	20.7372	33.6265	28.8314	31.5711	23.7119
	12.9666	22.5688	39.7358	15.4283	32.7528	32.8139	42.9891	17.2852		26.1283	36.6728	16.9394	30.8656	30.7758	40.1176	22.525		22.8196	34.5529	20.7839	33.2494	28.714	31.3443	23.9096
	12.9832	22.461	39.4259	15.2587	32.8395	32.1776	43.1656	17.3872		26.4552	37.2164	16.6701	31.9504	30.6286	39.8129	21.2069		22.5099	35.6769	20.6367	32.5762	28.9551	31.0686	24.0374
	12.9999	21.3408	39.4301	14.9322	32.7088	32.1065	42.7571	17.3666		26.2312	37.6482	16.85	34.084	30.4525	39.3786	20.4663		22.1997	36.2357	19.8147	31.9494	28.5028	31.2552	24.4262
	13.0166	20.8447	38.7737	14.6552	32.5079	32.5015	42.4356	17.5482		25.9898	37.8719	17.0908	36.5201	30.5696	39.1025	20.3481		22.6418	36.5387	19.197	31.6194	28.0546	31.7846	24.4853
	13.0332	20.8661	40.0312	14.161	32.2559	32.2539	42.5363	17.3882		25.7061	37.9269	16.818	38.2427	30.8498	38.9083	19.7162		23.7745	36.5865	18.2906	31.6311	27.6733	32.3577	24.4183
	13.0499	21.1559	40.8961	13.6556	32.1883	31.943	43.1041	17.1888		25.1793	38.3486	16.2391	39.8133	31.0743	38.6312	19.4584		23.9954	36.0866	17.9374	31.7719	27.7332	32.6516	24.3296
	13.0666	21.299	40.6993	13.9526	32.4031	31.6242	43.6799	17.4462		24.7754	38.6212	15.5203	41.4031	30.5565	38.4286	19.4177		23.9387	35.9024	17.2495	31.8707	28.2272	32.4214	24.6125
	13.0832	21.7256	40.3606	13.5052	32.5995	30.9133	44.5049	17.9204		25.0265	39.0028	14.7439	42.5764	29.4076	38.4427	18.3989		23.7353	35.5207	16.8606	31.7407	28.2043	32.4751	24.4123
	13.0999	21.8736	40.7544	13.7122	32.6838	30.4053	44.9576	18.0415		24.989	39.206	14.5207	43.3248	29.1295	39.0633	17.8244		23.6429	35.0084	16.6664	31.5179	27.9644	32.5857	24.3794
	13.1166	21.8103	41.5003	14.7764	32.6657	30.4053	45.1163	18.0317		24.1947	38.9894	14.3334	43.8165	28.8647	39.3673	17.4787		23.1217	34.3282	16.6589	31.4246	27.9353	32.5587	24.6141
	13.1332	21.6171	42.215	15.0062	32.9133	30.8509	45.0794	17.7908		24.1226	38.1838	14.3547	43.8539	28.5608	39.5497	17.5989		23.0303	33.6428	16.7444	31.6789	27.6294	32.4071	24.6199
	13.1499	21.5787	42.6997	15.0664	33.1092	31.5631	45.1142	17.6462		24.2475	37.3475	14.4477	42.9035	28.6145	39.9506	18.3491		23.0682	33.0899	16.9703	32.5505	27.1396	32.6918	24.0458
	13.1666	21.4782	42.5185	15.1432	33.2169	32.2449	45.9113	17.7205		24.2625	36.6333	14.0041	41.1118	28.4769	40.3527	18.7781		23.1099	32.874	17.7634	33.761	27.0775	32.9331	23.9233
	13.1832	21.5701	41.4797	15.1592	33.2675	32.2247	45.8336	17.9195		24.2461	36.3335	13.8741	39.6346	28.4312	40.6221	19.3112		22.4734	33.3262	18.2586	34.7903	27.2684	33.6138	24.6489
	13.1999	21.8164	39.2955	15.3894	33.2497	31.8839	45.6749	18.1223		24.0208	36.0663	14.1531	38.7973	28.6524	40.6239	20.0682		21.7931	33.5705	18.6941	35.982	28.3198	35.1813	24.9003
	13.2166	21.8037	38.063	15.7745	33.2306	31.2175	45.0147	18.0059		24.1436	35.6394	14.1854	37.8652	28.7534	40.8045	21.1223		21.8079	33.7855	19.0383	36.9241	30.15	36.9373	24.8152
	13.2332	21.9647	37.9345	15.9781	33.0183	30.661	44.6854	17.7142		24.2911	35.2415	14.1253	36.863	29.0781	41.4411	21.4407		21.8493	34.0078	19.1694	37.5837	31.5845	39.0036	24.9175
	13.2499	21.5967	38.5896	16.4496	32.9754	30.6454	44.0594	17.2152		24.7651	35.0656	14.2034	36.0406	29.6045	42.4406	21.5477		22.1666	34.7197	19.4218	37.9964	32.7359	40.4505	25.3883
	13.2666	21.3935	39.1533	16.0538	33.1429	30.8686	43.2255	16.9728		25.4236	35.4374	14.0269	35.4958	29.7417	43.332	21.9302		22.6445	36.0051	19.6099	38.2892	33.6739	42.7768	25.2571
	13.2832	21.2227	39.6033	15.3118	33.2655	31.144	42.733	17.3289		25.7783	36.1992	14.0935	35.0117	30.343	44.0438	22.1884		23.2114	36.2668	19.8724	38.1415	34.128	44.6829	24.855
	13.2999	21.3542	39.7754	15.2719	33.0608	31.0738	42.5051	18.7086		25.5785	36.6823	14.1271	34.7596	31.7184	44.1642	22.7078		23.0719	35.6436	19.942	37.9049	34.3705	45.7161	24.8435
	13.3166	21.7168	39.5401	15.1391	32.8201	30.2814	41.9576	19.507		25.5049	37.4866	14.1565	34.7428	32.5763	43.6104	23.0362		23.0856	34.9228	19.9084	37.5343	34.7186	46.0624	25.2359
	13.3332	21.7022	39.1604	15.1419	32.7927	29.3958	41.7648	20.3535		25.903	38.3964	14.3654	34.5363	32.9439	43.0071	23.1311		23.4623	35.2116	19.6147	36.6775	35.3611	46.0943	24.7707
	13.3499	21.2098	39.1609	15.0597	32.762	28.9866	42.4769	21.4079		26.4234	39.648	14.2893	34.4979	32.9158	42.1983	22.5194		23.3215	34.8842	20.0252	35.5008	35.9523	45.0365	24.8678
	13.3666	20.8859	38.7651	15.169	32.8521	28.8566	42.4658	22.4051		26.42	40.201	14.1808	34.2675	32.9688	41.8631	22.034		22.9753	35.1066	20.2631	34.2626	35.4367	43.1956	25.8068
	13.3832	20.9028	37.7794	15.357	32.6895	28.9927	42.4071	23.0222		26.333	40.6225	14.1937	34.1648	33.2081	41.6978	21.8878		22.7298	35.3877	20.7527	33.6834	33.9817	41.6648	26.3901
	13.3999	21.139	36.8995	15.4478	32.783	29.1938	42.1174	23.8716		26.1629	41.1531	14.261	34.2007	33.1109	40.856	24.6726		22.3045	35.8448	21.0317	33.4539	33.1376	40.2288	26.4649
	13.4166	21.6221	36.1551	15.3112	33.0987	29.5593	42.09	24.1622		25.3942	41.082	14.4757	34.2641	33.0557	39.442	28.1604		21.7685	35.7416	21.0146	33.3647	32.3894	39.0115	26.1484
	13.4332	22.1356	35.7336	15.5001	33.8723	29.9518	42.1012	24.5396		25.058	40.4543	14.7235	34.6636	33.0838	38.1852	29.0506		20.9855	34.9534	21.1626	33.3322	32.1845	37.0587	26.2413
	13.4499	22.4849	34.964	15.8536	34.3708	30.3947	42.2722	24.3187		24.7853	40.2494	14.7578	35.3457	32.8657	37.5237	29.1537		21.5203	34.969	21.0674	33.4024	32.8252	35.7006	26.8454
	13.4666	23.6422	34.2069	15.9103	34.3854	30.563	42.6705	23.6918		24.7228	40.4439	14.8255	35.9241	32.0705	37.3554	28.5962		22.5995	35.0126	21.068	33.271	33.174	35.3562	27.0465
	13.4832	25.7245	33.8336	16.1022	34.4937	31.0004	42.7718	23.1751		24.8675	40.5841	15.1405	36.3746	31.3712	37.4321	27.8814		23.6305	35.541	20.6469	33.2115	33.2611	35.2725	26.9714
	13.4999	27.246	34.0531	16.1472	34.5845	31.2709	42.0282	22.3955		24.67	40.17	15.383	36.6946	30.8521	37.853	27.7361		23.9329	35.1428	20.2835	33.4364	33.1773	35.3518	26.9385
	13.5166	27.9266	34.0618	16.2942	34.6168	31.5208	41.2527	21.1421		24.0257	39.1963	15.4215	36.5403	30.456	38.4094	27.831		24.2224	34.2612	19.4081	33.6739	32.6408	35.7025	26.0971
	13.5332	28.3125	34.4191	16.1593	34.3371	32.1206	41.2083	20.7469		23.6169	38.5942	15.5232	36.5726	30.5032	38.75	27.8379		24.2859	33.6173	18.7979	34.0767	32.5663	35.9833	24.8871
	13.5499	28.2455	34.688	15.8319	34.1492	32.1475	41.4107	20.2582		23.5672	38.1348	15.6052	36.9573	31.282	39.0826	26.9695		24.2843	32.9153	18.4241	33.9539	31.8434	35.7872	24.5076
	13.5666	28.1689	34.587	15.774	33.8261	32.0446	41.2777	19.75		23.3245	37.9634	15.6469	37.2581	31.5112	39.8014	23.8497		24.1861	32.4598	18.7877	33.763	31.1836	35.6815	24.7258
	13.5832	28.1631	34.0805	15.8913	33.173	31.6941	41.2282	19.4385		23.0957	38.1851	15.6864	37.5582	31.2401	40.4587	20.6725		24.1516	32.4411	19.7104	33.6926	30.9226	35.7635	24.9118
	13.5999	28.0449	33.8177	15.7667	31.8166	31.086	41.3013	18.9807		22.784	38.3875	15.659	37.199	30.8572	40.9466	19.8483		23.9583	33.1049	20.1481	33.631	30.843	35.3613	24.3554
	13.6166	27.9216	34.3431	15.5225	31.351	30.3728	40.9196	18.4858		22.8779	38.267	15.8726	36.5199	30.7381	41.5301	20.9559		22.7324	34.4106	20.1815	33.4177	30.2109	34.984	23.7559
	13.6332	26.4112	34.5557	15.3706	31.3189	30.3208	40.6004	17.7944		22.6635	38.0736	15.9709	35.7275	30.6231	42.2567	23.057		22.004	36.9302	20.2389	33.0755	29.5125	34.7984	23.6124
	13.6499	24.2996	35.0854	15.2624	31.0452	30.5107	40.53	17.4851		22.314	37.8884	15.5322	35.3324	30.8024	42.7854	24.7087		21.3721	37.6347	20.7828	32.9889	28.2952	34.5053	23.5513
	13.6666	23.1579	35.1504	15.2586	30.7454	30.8907	40.3387	17.2637		22.1098	37.9525	15.2573	35.1092	31.275	43.1728	25.1987		21.221	38.8026	21.426	33.0625	27.1628	34.3084	23.5544
	13.6832	22.9898	35.0029	15.0119	30.5556	30.8293	40.1699	17.1407		22.3866	37.6879	15.087	34.8417	32.292	43.6036	26.4817		21.4972	39.819	22.0369	33.1522	26.1309	34.3672	23.4876
	13.6999	22.9686	34.482	14.8575	30.7819	30.4093	40.2626	17.6331		22.703	38.0412	15.0221	34.5665	32.3721	44.0062	27.7621		21.6116	40.2327	22.6019	33.0659	25.6584	34.4439	23.5087
	13.7166	23.6473	34.1444	14.7392	31.2945	30.7627	40.3602	17.9853		22.6409	38.5641	15.0312	34.1355	32.0102	43.8839	29.0097		21.569	40.3838	22.2211	32.9871	27.0295	34.6024	23.1251
	13.7332	23.8115	34.2244	14.4973	31.733	30.8665	40.615	17.8923		22.8324	39.3374	14.7056	34.1309	32.0803	43.4461	29.6121		21.6506	40.268	21.5491	32.8633	28.2147	34.4475	22.4255
	13.7499	23.7179	34.6881	14.4415	32.4252	30.8829	40.6265	18.2034		23.2355	39.5947	14.6837	34.3015	32.0775	43.0094	30.2194		21.8214	39.9316	20.5337	32.6227	28.6838	34.1262	21.9457
	13.7666	23.7801	34.9635	14.2203	33.4288	31.4199	40.9024	18.4749		23.6386	39.7144	14.5686	34.8217	31.9359	42.9042	30.5522		21.8815	39.5831	19.8406	32.622	28.2289	34.2789	22.1518
	13.7832	23.6003	34.6808	14.0016	33.9926	31.6514	40.9974	18.5638		23.8649	39.7563	14.2739	35.2753	31.676	42.8993	29.3348		21.7311	37.7846	19.6868	32.9365	27.8864	34.1625	22.3561
	13.7999	23.4196	34.8794	13.8965	34.4664	32.0029	40.5112	18.8377		24.3003	39.7423	14.0228	35.7896	31.8764	42.9189	27.4861		21.1056	35.4747	19.3684	33.3051	28.8309	33.7336	22.3307
	13.8166	23.2271	35.2046	14.1938	35.2866	32.1403	40.1364	19.2481		24.7214	39.4292	14.2839	36.0546	31.9872	43.4155	26.3096		20.9646	34.2153	18.5383	33.6692	29.9694	33.6443	22.217
	13.8332	23.2556	35.3695	14.5258	36.1977	32.3034	40.6953	19.1979		25.279	39.4288	14.3456	36.4092	31.6725	43.9865	25.585		20.6824	32.943	17.8058	33.7222	31.0956	33.8446	21.9225
	13.8499	23.1654	35.6749	14.6288	37.0065	32.8818	41.3734	19.0204		25.2255	40.0507	14.3374	36.9367	30.6761	44.0472	24.6142		21.3548	31.8413	17.3448	33.6351	32.0571	33.6034	21.8102
	13.8666	22.7918	35.9517	14.7962	37.4962	33.5337	42.2831	18.7051		24.9088	40.097	14.2415	37.1372	30.4399	43.5206	24.4798		22.732	31.4376	17.2204	33.6536	32.2788	33.3865	21.3345
	13.8832	22.108	36.1747	15.0422	37.5276	34.9846	43.2468	18.8179		24.9821	39.4999	14.3872	36.7715	30.0994	43.3364	24.3612		24.0977	31.3959	17.2324	33.8929	31.1869	33.094	21.0661
	13.8999	22.3391	36.0704	14.774	37.6989	36.4338	43.761	18.9012		25.2784	38.6784	14.594	36.2401	29.8661	43.4705	24.4905		24.9445	31.6319	17.0609	34.2907	30.5057	32.9191	20.8506
	13.9166	22.9052	35.9346	14.3341	37.9931	36.9878	43.879	19.0911		25.0398	38.0005	14.4948	35.9418	29.8097	43.4729	24.5471		25.6267	31.7703	17.2631	35.1956	30.4553	32.8432	21.1166
	13.9332	23.0716	35.66	14.1564	37.8822	37.1127	43.7317	19.258		24.6981	37.9396	14.4412	35.443	29.6195	43.1607	24.5742		26.3497	31.4993	17.9132	36.1003	30.7105	33.0196	21.0486
	13.9499	23.2399	36.9059	14.6621	37.9752	37.3938	43.844	19.6358		24.3864	37.8606	14.6437	35.3554	29.502	42.7257	24.1174		26.9415	31.8988	18.2145	36.5546	31.9099	33.5395	20.4549
	13.9666	23.7584	37.8589	14.882	37.9826	37.3775	44.2156	19.7184		24.1256	37.9017	14.7289	35.2187	29.1761	42.1554	23.949		27.518	32.001	18.4978	36.7602	33.0821	34.0992	20.2585
	13.9832	24.217	38.4222	14.3895	37.6854	37.6848	44.9403	19.7537		23.7781	38.5729	14.9892	35.1251	28.8813	41.3723	24.3171		27.617	31.9655	18.9761	36.6101	33.7337	33.9554	20.1109
	13.9999	24.2202	39.0789	13.9136	37.3631	38.4518	44.9829	20.0019		23.3447	39.1545	15.6137	34.8208	28.9123	40.3651	25.3999		27.9211	32.3331	19.3586	36.7475	33.7745	33.4737	20.0683
	14.0166	24.8451	39.4205	13.902	36.9134	38.771	44.6039	20.1318		23.563	39.5911	16.2864	34.3357	29.5173	39.808	25.3025		27.2497	32.7719	19.528	36.9569	33.4425	33.4386	20.0592
	14.0332	26.1422	40.5533	13.7593	36.4444	38.6539	43.8948	19.8701		24.0714	40.0426	16.719	33.9967	29.2925	39.7751	24.1712		26.5602	32.5162	19.5488	37.1413	32.9604	33.3059	20.3577
	14.0499	26.4914	42.61	13.519	36.0891	37.3579	43.1731	19.5558		23.8341	40.636	16.8215	34.0191	29.4704	39.5796	22.8761		26.0379	32.177	19.7619	37.2838	32.4069	33.031	20.3713
	14.0666	26.1493	43.6048	13.5461	35.632	36.2215	42.9244	19.2349		23.6189	40.61	16.8355	33.9718	30.0353	39.8717	22.0565		26.0492	31.8071	20.2921	37.7485	31.7373	32.778	20.1853
	14.0832	25.8525	43.6977	13.8733	35.8631	36.0009	43.1901	19.1151		23.6397	41.5983	16.9923	33.647	30.3246	40.4766	21.1625		26.0145	32.1896	20.042	37.4962	31.179	32.6788	19.5105
	14.0999	25.7951	44.0425	13.9683	36.1908	36.8788	43.0925	19.187		23.7877	41.7876	16.9193	33.4761	30.968	41.4993	20.8491		26.1813	32.6034	19.8005	36.9332	30.8791	32.7918	19.2966
	14.1166	25.6414	42.7978	13.9426	36.0296	36.9842	43.01	19.9253		24.0017	41.9086	16.652	33.1925	31.7285	41.8819	21.4223		26.5685	32.4417	20.0811	37.2101	29.4599	32.5776	19.2955
	14.1332	25.5513	41.8011	14.5196	35.9034	36.7521	42.9527	20.6588		24.1244	42.174	16.8835	32.9895	32.6472	41.9017	22.0442		26.6051	32.4674	19.7735	37.6444	28.1415	32.1215	19.0591
	14.1499	25.5264	40.8437	14.9919	35.8072	36.6102	42.6169	21.3335		24.3638	41.3369	16.7878	32.9087	34.2131	41.8591	21.8223		26.2891	32.5057	19.3089	38.1205	27.2431	31.8549	19.117
	14.1666	25.7305	40.352	15.486	35.6964	36.4436	42.109	21.5379		24.5311	40.4545	16.4106	32.8434	36.0074	41.7985	20.9651		26.0693	32.6036	18.9879	38.8034	26.4947	31.5779	19.0974
	14.1832	25.4238	40.0638	15.4915	35.5815	36.5439	41.4382	21.4417		24.1977	39.6083	16.5055	32.8668	37.3012	41.7883	20.667		25.9952	32.5712	18.6326	39.3838	26.1745	31.057	19.1365
	14.1999	25.4607	38.7176	15.4933	35.9753	36.6868	40.6849	20.8508		23.8506	38.9615	16.6045	33.1832	38.3467	42.0645	20.2741		25.8248	32.3747	18.3409	39.9949	26.4288	30.6224	19.0526
	14.2166	25.5947	36.7575	15.6295	36.3309	36.5654	40.0939	20.6766		23.8666	38.5654	16.6225	33.1527	39.0344	42.2017	20.5138		25.8295	32.1071	17.9592	40.5301	26.7752	30.5147	19.371
	14.2332	25.4156	35.5866	15.4349	36.3418	36.9287	39.3419	21.1053		23.6224	38.9874	17.0586	33.0458	39.2902	41.789	20.5421		25.6711	31.8167	17.9154	40.9699	27.1096	30.3753	19.9517
	14.2499	25.0689	34.8918	15.144	35.5229	37.1582	38.852	21.3001		23.5572	38.5039	17.6658	33.0681	40.0773	41.4506	21.1095		25.1971	31.1682	18.5405	41.3862	27.5445	30.0438	20.6474
	14.2666	24.9711	34.4049	14.8603	34.9085	36.2099	38.7587	20.8333		23.3587	38.9278	18.6321	33.2428	40.3954	40.6128	21.6378		24.7094	30.8364	18.466	41.6283	28.1161	29.4297	20.9303
	14.2832	25.0948	34.1054	14.9327	34.653	35.5495	38.5509	19.8614		23.4371	39.3355	19.3777	33.3824	39.9732	40.2856	21.1541		24.4371	30.8459	18.1352	41.0314	28.9443	29.2988	21.3829
	14.2999	24.7807	33.6832	14.4335	35.1801	35.3529	38.1561	18.8499		24.057	38.8657	19.3367	33.4239	39.3792	40.4876	20.0248		24.2683	30.8117	18.8101	40.4189	28.6096	29.4506	21.6763
	14.3166	24.3194	33.8833	14.096	35.7046	34.6331	37.7479	17.7097		24.4522	38.7798	19.4434	33.2254	38.2049	40.854	19.5916		24.1942	30.3424	19.6156	39.5912	28.5396	30.2176	21.5898
	14.3332	23.7239	33.8176	14.1543	36.1633	34.0206	37.9438	17.3087		24.4322	38.8082	19.8422	32.9174	36.2688	41.127	19.4631		23.6772	30.6681	20.2534	38.3528	28.7941	30.611	21.4086
	14.3499	22.8994	33.4694	14.3984	36.5641	33.1015	38.1196	17.675		24.5965	38.5617	19.6223	32.5684	34.2913	41.1993	19.43		23.1179	31.099	20.3038	37.4357	28.7312	30.9046	21.1098
	14.3666	21.8734	33.6527	14.5625	36.6048	33.0676	38.4269	17.9031		24.7776	38.6837	19.1917	31.9971	32.9178	40.9817	19.3623		22.6091	31.4769	20.8925	36.7106	28.5598	31.1535	21.0569
	14.3832	21.353	34.0304	14.569	36.9587	33.6461	38.8702	18.4016		24.9256	39.3707	18.9241	31.4951	31.8072	41.0044	18.9958		21.8082	31.994	21.7383	35.9795	28.5441	31.3502	21.5239
	14.3999	21.4138	34.2787	14.7413	37.0992	33.6958	39.3098	18.6073		25.1928	41.0521	18.2867	31.4072	31.5781	40.951	18.5934		21.3636	32.0317	21.5123	34.8694	28.9361	31.5105	22.2199
	14.4166	22.1406	34.1976	14.7156	37.1768	33.4645	39.6374	18.6553		25.2681	42.0731	17.7721	31.3966	31.3144	40.5218	18.3078		21.1849	31.9065	21.0096	33.8317	30.1204	31.7376	22.3708
	14.4332	22.4648	33.632	14.8329	37.118	33.3242	40.2498	18.5529		25.058	42.6331	16.8336	30.9531	31.0034	40.5998	17.4994		21.3008	31.9932	20.9855	33.0116	30.5777	32.5878	22.0156
	14.4499	22.3528	34.5255	14.8291	36.7405	33.3846	41.1678	18.7666		24.6297	44.2839	16.5145	30.8016	31.0565	40.6847	17.0971		21.5182	31.8999	21.1616	32.338	29.836	33.9522	21.4439
	14.4666	22.4516	35.7471	15.0338	35.9394	32.9235	41.7036	19.2093		23.9004	46.0207	16.3748	30.7338	30.8286	41.1005	17.1618		21.877	32.0407	20.8395	31.9302	29.4389	35.4629	21.1154
	14.4832	22.6098	36.0717	15.2515	35.4355	32.5756	42.0258	19.8502		23.3832	47.3285	15.8406	30.9278	30.544	41.4427	16.9016		22.5465	32.7686	20.415	31.7803	29.0493	36.7534	21.292
	14.4999	22.8053	36.9413	15.157	35.0837	32.0929	42.3134	19.8769		23.6044	48.1858	15.2229	31.2267	30.9938	42.5626	16.6529		23.8569	32.0477	19.8621	31.8424	28.9193	38.879	21.7422
	14.5166	23.0378	37.6894	15.1058	34.904	32.3879	42.5911	19.6457		23.3298	49.1329	15.0081	31.5619	32.1615	44.4227	16.398		24.5372	31.5856	19.403	31.8163	29.3411	41.1732	21.7845
	14.5332	23.6033	37.8655	15.1686	34.4133	32.1337	42.8725	19.7811		23.3592	50.0477	15.0801	31.9597	33.002	46.2998	16.4525		24.9073	31.6556	18.6858	31.6466	29.6676	42.8943	21.3199
	14.5499	23.8615	38.3427	15.3116	33.7158	31.7964	43.1452	19.3697		23.7522	50.2137	15.1833	32.3185	33.1496	48.164	16.6252		25.4801	31.9345	18.2779	31.5619	30.1442	44.1588	20.3758
	14.5666	23.8345	38.6399	15.6945	33.3714	31.5737	43.3792	18.7656		24.6829	49.303	15.1227	32.3427	32.462	50.5568	16.763		25.9186	31.6893	17.8866	31.7718	29.9872	45.3075	19.3434
	14.5832	23.3539	38.803	16.1055	33.1161	31.759	43.3947	18.3162		25.3646	49.4071	15.1162	32.3989	31.8687	52.6512	17.5814		25.8893	31.7059	18.31	32.1386	28.5291	45.7812	19.2088
	14.5999	23.3171	39.3953	15.8927	33.0719	31.7012	43.0685	18.2915		25.8389	48.9537	15.0564	32.4354	31.8242	54.7825	18.3559		25.3093	32.2384	18.7793	32.5934	27.4626	45.3114	19.6684
	14.6166	23.149	38.6569	15.6615	33.2033	31.8668	42.9929	18.1391		26.5084	48.4513	14.6502	32.2049	31.6986	57.0996	18.6673		24.5488	33.2123	18.7166	32.8165	27.1046	43.9541	20.9456
	14.6332	23.0574	38.5513	15.7089	33.1832	32.2752	43.3229	18.1444		26.5796	48.9513	14.4442	31.9247	31.6619	58.4739	18.7803		24.5046	33.4086	18.5111	32.7277	27.3366	42.4531	21.3923
	14.6499	23.2156	37.9514	15.4966	32.7864	33.2759	43.7682	18.1747		26.3992	48.7446	14.7313	31.7004	31.4665	59.9595	18.8722		24.2949	33.0897	18.2895	32.8936	27.9368	40.9938	21.433
	14.6666	23.3937	37.1348	15.2627	32.2603	33.9623	43.8025	18.563		26.1399	48.6009	14.8292	31.7685	31.6445	61.0271	18.769		23.825	33.7745	18.3537	33.1791	28.0754	39.7443	21.21
	14.6832	23.4079	36.815	15.2583	31.7795	33.8239	43.7034	18.814		26.4192	47.9278	14.968	32.3666	31.041	61.7389	18.7818		23.9434	34.6761	18.5363	33.3338	27.7243	38.3272	21.7413
	14.6999	23.3911	36.559	15.1122	31.2955	33.3903	43.1732	18.9242		26.0315	46.8569	14.9361	32.7789	30.5462	62.315	18.3896		24.4208	34.76	18.5782	33.3261	27.4788	37.311	22.4938
	14.7166	23.3924	36.0553	15.1648	30.7614	32.9803	43.3375	18.6623		25.1711	45.3163	15.1454	32.8863	30.7305	62.8021	18.0721		24.2145	34.5184	18.4237	33.1056	26.6584	36.9333	23.065
	14.7332	23.0517	35.5949	15.1407	30.2573	32.2373	43.6393	18.7298		23.7405	44.2484	15.2777	32.9627	31.1391	62.9822	17.6343		24.0389	35.5862	18.34	33.1183	25.9203	36.6472	23.2435
	14.7499	22.5607	35.3397	15.2827	29.6652	31.4949	44.2034	18.9874		22.8589	43.1487	15.3063	33.4954	31.0694	63.5186	16.5926		24.3948	36.6377	18.0782	33.2529	26.2034	36.8318	23.3918
	14.7666	22.5796	35.0125	15.4698	29.2049	31.529	44.5545	18.7115		22.1691	42.3223	15.7064	33.9527	30.5547	63.873	16.1712		24.8286	36.1666	17.9404	33.3048	26.7007	37.933	22.8836
	14.7832	22.9804	34.3744	15.2814	28.8301	31.6995	44.4001	18.3539		21.4792	40.9537	16.2916	33.8668	30.1875	64.3573	16.096		25.0024	35.3794	18.1503	33.8292	27.2139	38.9198	21.9861
	14.7999	23.0301	33.8909	14.8103	28.6549	31.3875	44.2368	17.9765		21.3483	39.6959	16.826	33.5816	30.1825	64.5037	16.1447		24.3353	35.1723	18.4481	34.2444	27.3321	39.7156	21.735
	14.8166	23.1448	34.4527	14.7686	28.9922	30.4494	44.0917	17.3272		21.2478	39.114	17.3714	33.01	30.2837	64.5042	16.1867		23.7048	34.8988	18.3388	34.5059	27.3412	40.1717	21.6238
	14.8332	23.1428	34.4525	14.5846	29.8413	30.1868	44.4078	16.7696		21.2125	38.7049	18.1638	32.1722	29.7312	64.7692	16.1266		22.9345	34.8519	18.2955	34.6228	27.9051	39.9993	21.6712
	14.8499	22.7372	34.1369	14.4865	30.326	30.2401	44.9392	16.2545		21.5565	38.7354	18.3616	30.9427	29.2359	64.9868	16.045		21.9543	35.0339	18.2107	34.6709	28.1934	40.5554	21.3036
	14.8666	22.1785	33.8023	14.6211	30.8592	30.3325	45.5576	15.9221		22.0256	39.0218	18.4316	29.8211	29.0002	65.3518	16.2785		21.1762	35.3342	17.9757	34.8302	27.9661	41.3279	20.9028
	14.8832	22.0959	34.0555	14.738	31.1317	31.1703	45.184	15.8686		22.1373	39.6332	18.1991	29.2184	28.2976	65.9414	16.6114		21.3443	35.5021	18.1707	35.1029	28.0161	41.7837	20.6392
	14.8999	22.8466	34.2536	14.7052	31.373	31.8137	44.7252	15.5765		22.3518	39.5177	18.0395	28.5798	28.0267	66.673	16.8416		22.0171	34.7614	18.2477	35.2044	28.0192	42.133	20.553
	14.9166	23.2894	34.1507	14.3404	31.6827	32.0983	44.2287	15.3467		22.3796	39.2943	17.7611	27.6961	29.185	66.6523	16.6607		22.3551	33.9189	18.1949	35.2123	27.8473	42.2806	20.4399
	14.9332	23.2703	33.6847	14.0598	31.7017	32.3325	44.0716	15.7796		22.3287	38.9778	17.2319	27.1047	29.7938	65.8086	16.3513		22.5543	33.9024	18.2003	35.2089	28.4093	42.3581	21.4631
	14.9499	23.383	33.3165	14.2395	31.4229	32.0843	44.2444	15.8037		22.2737	38.4032	16.7351	26.7881	29.8537	64.5935	16.3363		23.4385	33.9804	17.9516	34.9258	28.2238	42.7996	22.9989
	14.9666	23.4633	32.9156	14.4007	31.2142	31.8585	44.3909	16.0197		22.3625	37.876	16.2711	26.5908	29.8188	63.5818	16.4794		24.7494	34.876	17.8541	34.7261	27.8412	42.9765	24.3078
	14.9832	23.2058	32.0363	14.5544	30.6615	31.636	44.2095	16.2375		22.431	37.4033	15.5188	26.6782	30.5461	62.3984	16.689		25.0478	35.5244	18.2167	34.5159	27.9722	42.7153	24.4149
	14.9999	22.9032	32.185	14.7723	29.7005	32.2031	43.7303	16.3809		22.1471	37.3373	14.4185	26.961	31.9611	61.0256	16.7725		25.43	35.584	18.8624	34.2729	28.0507	42.7614	24.3941
	15.0166	22.7568	32.4284	14.8675	29.0526	32.8238	43.2408	17.3782		21.6315	37.7824	13.9313	27.2604	32.8032	59.285	16.7498		26.2023	35.3371	19.6551	34.262	28.4877	42.7192	24.9031
	15.0332	22.8995	32.8788	14.8064	28.5389	33.1347	42.9188	17.6282		21.3337	38.3608	13.4861	27.6238	33.2967	57.4351	16.7986		26.2411	35.0275	19.8966	34.1848	29.0683	42.6875	24.8765
	15.0499	22.417	32.9918	14.7936	28.5694	32.6343	42.9934	17.657		21.2676	39.0922	13.3662	27.7172	33.9632	54.9233	17.4053		25.5066	34.6806	19.9049	33.8987	29.185	42.7869	24.5226
	15.0666	21.5514	33.5225	15.1059	28.3998	32.4693	43.446	17.7082		21.4235	40.3618	13.2857	27.6518	33.7804	52.5008	17.3888		24.9974	34.4338	20.3912	33.4728	29.2038	43.5058	24.9542
	15.0832	21.235	33.9665	15.6402	28.2307	32.1482	43.7286	17.6802		21.6823	42.1517	13.4627	27.3471	32.668	50.4784	17.5336		24.7578	34.3281	20.0733	33.1872	28.7917	44.6611	25.2061
	15.0999	21.2	34.658	15.7967	28.3112	31.4564	43.4954	17.2679		21.7747	44.2672	13.4839	27.2408	32.2201	49.0557	17.5456		24.8116	34.7945	19.7952	32.9481	27.9565	45.6821	24.7706
	15.1166	22.3657	35.1156	16.0015	28.6538	31.2991	43.0523	16.957		21.6614	45.8877	13.5263	27.7591	32.2217	48.1928	17.3615		23.7166	34.8025	19.5566	32.67	28.0874	46.6623	23.7459
	15.1332	23.0183	35.2216	16.6018	28.8818	31.1469	42.6475	16.5335		21.4769	47.612	13.424	28.3249	32.0009	48.0675	17.306		22.4463	33.9583	19.4177	32.5844	28.787	47.521	23.3198
	15.1499	23.6086	35.7975	17.0552	29.0192	30.7529	42.6342	16.4209		21.4838	48.4753	13.5078	28.6663	30.5323	47.5152	17.6277		22.0852	33.4925	18.9095	32.6038	28.1486	48.227	23.9931
	15.1666	23.8839	36.1447	17.6932	29.2218	29.3897	42.8277	15.9828		21.7984	48.6362	13.5599	28.7711	29.0798	46.6266	18.3123		21.8386	33.1714	17.8836	32.5392	27.7523	48.6363	24.7665
	15.1832	23.7548	36.2276	18.1258	29.4704	28.3108	43.0485	15.0097		21.8448	48.1967	13.4859	28.6644	28.6958	46.3398	19.0285		21.2771	32.6962	17.3791	32.3694	27.8077	48.4571	24.8837
	15.1999	23.4663	35.8018	18.3318	29.9076	27.6047	42.7471	15.0944		21.7423	48.063	13.6463	28.408	28.7509	46.3378	19.4891		21.2765	32.8476	17.4905	32.3771	27.9029	48.2907	25.0037
	15.2166	23.7102	35.9243	18.3367	29.8868	27.7442	42.3384	15.2828		21.6888	47.1439	13.9395	28.4977	28.4952	46.3971	19.1942		21.0406	33.3365	17.358	32.5111	27.9408	47.7027	24.804
	15.2332	24.0765	36.0877	18.0736	30.0919	28.2373	41.6136	15.2777		21.1839	45.5146	13.9328	28.8036	28.2195	45.8937	19.0765		20.3389	33.2297	16.8879	32.6163	28.2165	46.3398	24.0625
	15.2499	24.5768	36.2998	18.0485	30.3406	29.0646	41.3523	15.254		20.9825	43.4938	13.5887	28.9901	28.1135	45.4315	19.2372		19.7354	33.0352	16.6272	32.3476	28.6477	44.97	23.6757
	15.2666	24.3763	36.5356	18.4063	30.6761	29.7591	41.5917	15.7383		20.956	41.3774	13.4162	29.1468	28.1853	45.1377	19.4464		19.3191	32.3671	16.6502	32.0364	28.9798	43.8451	23.1676
	15.2832	23.3823	36.8543	18.3636	30.8483	30.1248	41.9988	16.3309		21.0422	39.9187	13.373	28.9288	28.5644	44.445	19.7371		18.8734	32.3237	17.0019	31.8272	28.7301	42.5317	22.8938
	15.2999	22.7636	36.94	17.9577	30.838	30.6984	42.1329	16.7815		21.3769	38.5877	13.3633	28.9607	29.5055	43.5811	20.0293		18.673	32.5021	17.3422	31.4676	27.833	41.9574	22.6813
	15.3166	22.2386	36.7535	18.1068	30.8935	31.9949	42.0937	17.0652		21.9493	38.3806	13.2251	29.4633	30.2453	42.8627	19.4402		18.5732	32.1476	17.8411	31.2843	27.6835	41.91	21.8025
	15.3332	22.0337	36.3066	17.9867	30.9866	33.4043	41.9113	17.3144		22.1891	38.1795	13.2674	29.686	30.2615	42.3015	18.729		18.2362	32.4627	18.3427	31.1574	27.0345	41.8087	20.9234
	15.3499	22.1699	36.4074	17.6778	31.1356	34.1498	41.7038	17.8453		22.7248	37.6413	13.2904	30.4514	30.0143	42.2348	18.0544		18.3366	33.2715	18.2715	31.171	26.2195	41.4612	20.4552
	15.3666	22.4059	36.676	17.8056	31.2387	34.6868	42.0089	17.9329		23.1092	37.0696	13.1513	31.1906	29.4707	42.2104	17.2223		18.6282	33.4742	17.9683	30.9899	25.9122	40.9801	20.4556
	15.3832	22.6868	35.9888	18.1261	31.3882	34.9339	42.4217	17.9549		23.2584	37.8967	12.9676	31.5479	29.3348	42.905	16.9167		19.028	34.0841	17.7585	30.635	25.873	40.7326	21.242
	15.3999	22.6526	35.1779	18.4215	31.4492	34.6756	43.0293	18.3577		23.592	38.2681	13.4405	32.5165	29.7429	44.968	16.9225		19.3339	34.918	17.7895	30.2999	25.7812	40.3858	23.2431
	15.4166	22.404	34.483	18.3188	31.8356	34.4704	43.0665	19.145		23.7733	38.2889	14.1557	33.6046	30.0256	47.9755	16.9056		19.807	35.3171	18.227	30.1852	25.9955	39.1432	23.7131
	15.4332	22.0846	33.9477	18.3717	32.2754	34.2793	42.9043	19.0651		23.754	38.2744	14.3555	34.3775	30.1614	50.4696	17.0017		19.879	36.0358	18.179	30.117	26.0304	37.6132	23.4686
	15.4499	21.5431	33.9947	18.6807	32.7485	34.2373	42.9883	19.315		23.5779	37.8234	14.169	35.066	30.0945	52.1483	16.8503		20.3122	36.4538	17.8792	30.1787	25.9151	36.4466	22.8283
	15.4666	21.2291	33.8096	18.641	33.0008	34.0295	43.3272	19.5257		23.2992	37.6943	14.077	35.4334	29.3861	53.0168	16.6165		20.9086	37.1065	17.7691	30.4655	25.9095	35.4062	22.461
	15.4832	21.0302	33.8181	18.3793	33.4154	33.3815	44.1473	19.7569		23.386	37.6705	14.3597	35.3058	28.9304	53.9711	17.0742		21.2047	38.2234	17.8396	30.5667	25.9624	33.8637	22.4029
	15.4999	21.3452	34.0485	18.2523	33.6367	33.036	44.9685	19.3998		24.6689	37.6361	14.4579	35.2546	28.7596	54.9177	17.4906		21.3938	38.3971	18.1286	30.6738	26.3086	32.9299	22.3394
	15.5166	21.5705	33.8583	18.0521	33.6419	33.1312	45.613	18.8709		25.484	37.7204	14.4442	34.8281	28.1426	55.1162	17.6965		21.1069	38.4662	18.1711	30.7277	26.8003	32.3913	22.2953
	15.5332	21.8377	33.4341	17.6766	33.5626	32.6329	45.6919	18.617		25.7164	37.1753	14.5474	34.9108	27.994	55.0391	17.864		20.9068	38.4624	18.1392	31.5053	26.8367	32.0627	22.2094
	15.5499	22.2623	33.2641	17.2121	33.5332	31.7692	45.3262	18.8596		25.9569	36.259	14.6192	35.0429	27.766	54.0292	17.803		20.5838	38.3316	18.1668	32.6942	26.7896	31.9343	21.2179
	15.5666	22.5976	33.2275	17.1527	33.5576	30.9431	44.8744	18.8824		26.2918	36.3873	14.519	34.3632	27.4009	51.9787	17.6722		20.0977	38.1362	18.2106	33.8325	26.5389	32.3802	19.7701
	15.5832	23.4449	33.0798	17.1364	33.2087	30.2966	44.6879	18.5235		26.376	36.5165	14.5758	33.6447	27.0989	49.6089	17.2751		19.6694	38.0646	17.8099	34.9943	26.7896	32.6114	19.5478
	15.5999	24.2186	32.5085	16.5671	32.3629	31.062	44.4955	18.8147		26.4385	36.6371	14.8889	33.2876	26.8361	47.5972	17.1689		19.6007	37.4311	18.0951	35.8182	27.1289	32.7066	19.7547
	15.6166	25.2062	31.7767	16.2046	31.4578	33.2242	44.2549	19.2133		26.8684	36.7309	15.2123	33.2362	26.6418	46.6925	17.2111		19.3551	37.144	18.2294	36.3059	27.1979	32.4085	20.3801
	15.6332	26.2244	31.4366	15.9218	30.9323	34.6226	44.0494	19.2427		26.8907	36.3516	15.5731	33.1122	27.1383	45.9823	17.2827		18.946	37.0399	18.3011	36.4054	27.4402	31.7986	20.6986
	15.6499	26.8691	31.4564	15.4266	30.4598	35.1308	43.5749	19.376		26.6096	35.8891	15.5958	33.2579	28.1952	45.1648	17.036		18.9852	36.3181	18.2965	36.6137	27.9303	31.5261	20.6841
	15.6666	27.4357	31.0803	15.3924	30.3315	35.3957	42.9561	19.7652		25.4764	35.7235	15.8317	33.693	29.4464	44.3541	17.1845		18.9618	35.2061	17.932	37.0134	28.3322	31.3765	20.5617
	15.6832	28.3522	30.9168	15.4154	30.2485	35.7107	42.5539	20.7908		24.5886	35.7528	15.9155	34.0397	30.7231	43.4044	17.0793		19.046	34.3846	17.7797	37.3821	28.0968	31.5344	21.0738
	15.6999	28.6517	31.7748	15.269	30.4057	37.0058	42.5654	21.8595		24.3046	35.7943	15.9257	33.9286	31.3144	42.3407	17.0253		18.9737	33.6025	17.8243	36.9574	28.2537	31.299	21.7111
	15.7166	28.8729	32.3144	14.8896	30.7461	38.4317	42.5774	22.4528		24.1885	35.805	15.871	33.8334	32.1067	42.0032	17.4823		19.2749	32.7617	18.1261	36.2837	28.8196	30.9678	21.5846
	15.7332	28.8307	32.3802	14.2542	31.1184	39.4053	42.4801	22.4915		23.7492	35.6278	15.7061	34.1052	32.4321	42.4895	18.2105		19.6169	32.3265	18.0015	35.8819	29.6626	30.6707	21.0374
	15.7499	28.3381	32.58	13.8065	31.5918	40.4895	42.8916	22.2799		23.7838	36.4526	15.1166	35.2435	32.3382	42.4452	18.8192		19.7122	32.7291	17.9553	35.698	29.819	30.5441	20.8473
	15.7666	27.6687	33.0146	14.0872	32.0662	40.2589	42.9576	21.6216		23.8876	38.5811	14.8091	36.3584	32.6196	42.0689	18.9376		19.7059	33.336	17.583	35.5617	30.1352	30.6634	20.5157
	15.7832	26.7264	33.1658	14.5385	32.1543	38.5323	42.605	20.8264		23.6945	40.2344	14.6884	36.9369	32.9675	41.3994	19.2215		19.418	33.1313	17.7631	35.5892	31.0242	31.0608	20.0191
	15.7999	26.2376	32.9879	14.9037	31.9478	37.337	42.1432	20.7916		23.4924	41.2452	14.7345	37.3526	32.8685	41.2006	19.1333		19.2392	33.0807	17.5253	35.6151	32.4036	31.2701	19.9803
	15.8166	25.8457	32.2922	14.9467	31.9583	36.5272	41.7403	21.1797		22.8905	41.7403	14.8506	37.5609	32.1219	41.2522	19.2527		18.8965	33.9752	17.0755	35.6479	33.0068	31.4964	20.2804
	15.8332	25.37	31.8356	15.1593	31.9167	36.2956	41.7466	21.2675		22.5458	42.0995	15.0491	37.8668	31.3728	41.1039	20.7674		19.0706	35.5653	17.0419	35.3758	32.8236	30.991	20.8928
	15.8499	25.2996	31.7494	15.5304	31.8156	35.9048	41.7738	20.922		22.6454	42.7568	15.1277	38.9141	30.7758	41.4229	21.6815		19.2117	36.914	17.2894	34.9071	32.679	30.3413	20.7244
	15.8666	25.4432	31.0702	15.9452	31.3947	34.9333	41.8882	20.4193		22.8742	43.2239	14.9616	39.9559	30.6184	41.867	21.799		19.1316	37.7216	17.3391	34.5474	32.3556	30.233	20.6205
	15.8832	25.5673	31.0655	16.3986	30.8773	33.9334	41.9811	19.6237		22.8226	43.3409	14.7676	40.8028	30.099	41.8414	21.0958		19.2009	38.6778	17.552	34.4689	31.457	29.9733	21.0308
	15.8999	25.8272	31.6645	16.7481	30.0981	33.2536	42.0292	20.1474		22.8116	43.1602	14.8961	41.0854	30.197	41.0836	21.0103		18.959	39.3618	17.9828	34.2026	30.4379	29.5612	21.9682
	15.9166	25.7954	31.7786	17.206	29.4325	31.9806	41.7625	20.5327		22.673	42.1667	15.474	40.0198	30.1221	40.7492	21.5392		18.7549	39.0002	18.2555	33.9345	30.7242	29.3405	22.214
	15.9332	25.689	31.5082	17.0727	29.7055	30.7125	41.6443	21.0204		22.7815	40.2104	15.5644	38.7824	29.4886	40.6198	21.6616		19.0065	38.9137	18.3691	33.8835	31.2681	28.9747	22.1785
	15.9499	26.2112	31.4543	16.9085	30.4176	30.3802	42.0331	21.2354		22.9372	38.6745	15.5348	37.873	28.9757	40.7231	21.6837		19.129	38.8809	18.0659	33.819	31.281	28.7408	22.0998
	15.9666	26.6369	31.858	16.9625	31.0396	30.7178	42.3907	21.6965		22.8076	37.5824	15.2172	37.1474	28.7616	40.7351	22.0809		18.8092	39.0671	18.1219	33.6156	30.6353	28.6129	22.0654
	15.9832	27.2295	33.1273	17.1107	31.265	30.5195	42.4459	21.8878		22.8796	37.0426	15.3258	36.5862	28.6233	40.7665	21.7416		18.8101	38.4511	18.1778	33.1648	30.2413	28.2762	22.1657
	15.9999	27.7031	33.9061	16.9526	31.3568	30.0518	42.3881	22.9405		22.8465	36.7625	15.7318	35.9619	28.0886	41.1854	19.9551		18.5649	37.4691	18.2938	32.7741	30.3834	28.5289	21.606
	16.0166	27.4585	33.9641	16.8568	31.5197	29.4831	42.0036	23.5044		22.922	36.3265	16.2168	34.9286	27.8349	41.3612	19.442		18.875	37.1854	18.7793	32.6383	30.614	28.6592	21.3663
	16.0332	26.8693	34.1324	16.7728	32.0348	29.0788	41.7056	24.6576		22.9257	35.7289	16.2633	33.8003	27.5157	41.48	19.5585		19.2876	37.8538	18.6454	32.4814	31.2818	28.4542	20.9301
	16.0499	26.5106	34.225	17.0131	32.5972	29.1869	41.4282	26.502		23.0364	35.2461	16.2259	32.6005	27.2268	41.3772	19.6053		19.7676	37.4918	18.0243	32.0317	31.855	28.3817	20.5236
	16.0666	26.5032	34.1193	17.2941	33.0016	29.2174	41.1048	26.4304		23.0825	35.1709	16.2207	32.1477	27.2857	41.1941	18.8336		20.4649	37.0843	17.9757	31.8501	31.8238	28.2867	19.9734
	16.0832	26.6004	34.3491	17.083	33.1073	29.9477	40.8887	26.8568		23.1186	35.0301	15.8107	31.8421	27.6807	41.1384	18.1523		20.8958	37.0263	18.0589	31.9449	30.6609	28.067	19.8204
	16.0999	26.9762	34.801	17.0091	32.5189	31.2892	40.777	26.8476		22.8021	34.7693	15.7993	31.4134	28.3635	41.4566	18.0353		21.0966	37.011	17.8829	31.866	29.8514	27.6462	19.9689
	16.1166	26.8793	35.0812	16.8797	31.7406	31.5839	40.2371	27.1002		23.398	34.5656	16.1275	30.8679	29.208	41.4993	17.8795		21.1894	37.2043	18.137	31.7116	29.8069	27.8104	20.0463
	16.1332	26.6352	34.605	16.7081	31.0392	31.3819	39.7809	27.2681		23.9966	34.5941	16.0954	30.4216	29.3868	41.6086	17.6109		21.4605	37.1225	18.5384	31.6543	30.934	27.9112	20.011
	16.1499	26.292	33.6763	16.4744	31.305	31.0252	39.6209	27.1635		24.393	34.4262	15.6546	30.0527	29.7675	41.7121	17.2108		22.0465	37.7682	18.7633	31.7889	31.6149	28.0666	20.1133
	16.1666	25.7055	34.103	16.2847	31.6986	30.55	40.0058	26.0842		24.7873	34.8521	15.1374	29.6034	30.101	41.9485	16.7589		22.5865	38.0868	18.6609	32.0047	32.1692	27.9203	20.7294
	16.1832	25.4058	34.5459	15.885	31.6988	30.7917	40.1947	25.0784		25.6531	34.876	14.7476	29.0396	30.3924	41.875	16.354		22.3378	37.7464	18.479	31.9637	32.8878	28.0378	21.4386
	16.1999	25.1845	34.3181	15.4602	31.575	30.7716	40.3112	23.9047		26.0358	34.796	14.7112	28.4818	30.5605	41.8533	16.2368		22.1979	36.7466	18.7426	31.9735	32.9054	28.4558	22.1243
	16.2166	24.8052	33.76	14.8139	31.5805	30.3339	40.6165	22.4749		26.3179	35.1858	14.7199	28.2599	30.4263	42.1258	16.2828		22.5303	36.6633	19.4091	31.8948	32.5519	29.7906	22.6767
	16.2332	24.5856	33.2938	14.6701	31.5554	30.3024	40.9182	22.3529		26.8161	35.3162	14.9001	27.9792	30.2953	42.4004	16.9931		22.9575	36.531	19.8509	31.3922	32.3108	31.6666	22.9123
	16.2499	24.378	33.4611	14.7293	31.719	29.7527	41.3582	21.7776		27.2614	35.6989	15.238	27.9819	30.5506	41.9116	17.5669		23.2372	36.1808	20.3379	30.7282	32.089	32.7082	22.9731
	16.2666	24.1248	33.4146	14.792	31.9943	28.648	41.8353	21.9221		27.3172	36.3876	15.2456	28.4209	29.8114	41.3005	17.7963		23.2143	36.1551	20.6155	30.5434	31.5867	33.1897	23.6257
	16.2832	24.1663	33.5357	15.0474	32.5439	28.2624	42.0763	21.4061		26.4622	36.9899	14.9593	29.2482	28.7733	40.8419	17.5185		23.2709	35.4157	20.8079	30.5156	30.3893	33.0013	23.7185
	16.2999	24.3556	33.6064	15.4019	33.1275	29.5637	42.3155	20.9604		26.0498	37.2787	14.7407	29.8877	27.7952	40.4992	17.7586		23.146	34.7899	20.8427	30.3788	28.5754	33.4928	23.4905
	16.3166	24.7755	33.2584	15.4144	32.9559	30.8301	42.1211	20.8497		25.6896	37.4098	14.5416	30.0606	27.0701	39.943	18.0861		22.5977	33.8696	20.7933	30.1883	27.3102	34.234	23.1812
	16.3332	25.164	32.1006	15.4402	32.7184	31.7192	41.9035	20.663		25.1911	36.9548	14.3135	30.0651	26.8587	39.695	18.8989		21.7719	33.7076	20.451	30.2223	26.232	34.9331	22.7403
	16.3499	25.5797	31.3225	15.5474	32.5429	32.3013	41.7391	20.3523		24.2556	37.175	14.8033	30.4854	26.6754	40.0119	19.3405		21.5869	33.4309	20.1848	30.1841	25.5579	35.5327	22.1588
	16.3666	26.7199	31.0051	15.8912	32.3495	32.5679	41.3249	19.6835		24.0044	37.567	15.3402	31.3429	26.4512	40.1755	19.3985		21.7296	33.1671	19.9477	30.2511	25.969	35.7632	21.7858
	16.3832	26.965	31.042	16.2254	32.7391	33.1238	40.9277	18.8969		23.6958	37.0717	15.2366	31.8531	26.2443	40.4532	19.5286		21.5395	32.2656	19.4222	30.6231	26.9942	34.8604	21.2333
	16.3999	27.1933	30.8601	16.3287	33.4102	33.5256	40.5624	18.5114		23.1208	36.6315	15.0245	31.9568	25.8255	40.9734	18.395		21.0749	31.7382	18.8924	30.73	27.2298	33.5813	21.0022
	16.4166	28.2373	31.1076	16.3035	33.8079	33.9997	39.9388	18.1866		23.0045	36.2229	15.1095	31.8781	25.5945	41.6474	17.7733		21.3322	31.7431	18.9224	30.8382	27.1132	32.8844	20.7754
	16.4332	28.9424	32.0473	16.297	34.188	34.6576	39.7679	17.6121		23.2755	35.7125	15.1049	31.4913	25.7943	41.8049	18.2003		21.4002	31.8509	18.8688	30.489	27.0463	32.99	20.2941
	16.4499	29.3311	32.8679	16.0811	34.3809	34.6717	39.9884	17.3941		23.5876	35.7103	15.048	31.0566	25.9567	41.9716	18.3761		21.4195	32.4201	18.1672	30.1735	26.9334	33.2888	20.0943
	16.4666	29.3235	33.7128	15.8975	34.3873	33.3739	40.3922	17.3279		23.7735	35.7954	15.1157	31.2088	26.4624	42.1039	17.9914		21.7416	33.1071	17.8836	30.1277	26.6489	32.6202	20.2321
	16.4832	28.8151	34.466	15.9346	34.2076	32.4185	40.633	17.5289		23.6757	36.0015	15.1659	31.6318	26.6399	41.9807	17.4814		22.0333	34.5173	17.8148	30.0361	27.0587	31.5667	20.2239
	16.4999	28.6725	36.2258	16.0115	34.4041	31.568	40.5226	17.493		23.9368	35.9625	15.2731	31.8436	26.5577	41.4056	16.7713		22.324	35.7989	17.9239	29.761	27.6182	30.9134	20.0074
	16.5166	28.4279	38.1491	15.9745	34.8287	30.7658	40.5767	17.5797		23.988	35.8979	14.9699	31.4948	26.4733	40.6473	16.3598		22.2045	37.0567	17.9184	29.593	27.3964	30.4156	19.9413
	16.5332	27.9039	39.604	15.7998	34.8316	30.4498	40.9312	17.9737		23.9054	36.0186	14.5958	30.8554	26.6915	39.9751	16.213		21.4413	38.5187	17.945	29.4589	26.8824	30.0065	20.1784
	16.5499	27.7491	40.4941	15.614	34.1201	29.7658	41.0692	18.1138		24.01	36.5235	14.5612	30.706	27.4923	39.057	16.0827		20.4791	40.2258	17.907	29.4612	26.2244	29.62	20.9729
	16.5666	27.6819	40.9866	15.648	34.1092	29.2473	40.917	17.8424		24.3	37.0556	14.3501	30.8537	27.984	38.1106	16.3536		19.7262	42.3453	17.517	29.5055	26.1269	29.5619	21.4894
	16.5832	27.7606	40.5673	16.0754	34.8882	28.5313	40.9394	17.6992		24.4043	37.9102	14.1101	31.092	27.792	37.6789	16.4474		18.7117	43.1374	17.0764	29.3943	26.2133	29.8138	21.9711
	16.5999	27.6761	39.7284	16.0709	35.2725	27.9602	41.0454	17.51		24.2859	38.5471	13.984	31.4016	27.5023	37.847	16.1489		18.6877	43.7747	17.1441	29.3575	26.3812	29.9634	21.9628
	16.6166	27.5387	38.7598	16.0753	35.412	28.0446	41.0872	17.345		24.0988	39.1358	13.9393	31.517	27.2188	37.8051	15.7982		18.8297	43.7774	17.2079	29.7086	26.5792	30.3738	22.1275
	16.6332	28.1065	38.6728	16.1838	35.4023	27.9095	40.758	16.5959		24.3467	39.3845	14.1575	31.1501	26.9035	37.822	15.8119		18.6357	42.9528	17.2098	30.091	26.7212	31.3776	22.0978
	16.6499	28.801	38.6633	16.3578	35.2619	28.0192	40.4518	16.0842		24.6842	39.1379	14.1622	30.8566	27.2544	37.7219	15.6493		18.8821	41.3713	17.5216	30.3975	26.1214	31.8329	21.8217
	16.6666	29.0091	37.7012	16.6623	34.9862	28.2456	40.3657	16.6833		25.325	39.4529	13.9425	30.7391	27.6348	37.4554	15.3717		19.1406	40.0445	17.7397	30.6336	26.0352	32.0815	22.0221
	16.6832	28.9163	36.7278	17.0844	34.7232	28.0932	40.5996	16.6521		25.8434	39.5037	13.8168	30.6922	28.2316	37.3223	15.6743		19.392	38.991	18.0643	31.0252	26.2169	32.745	21.9355
	16.6999	28.9455	36.5338	17.2717	34.504	28.1902	40.7106	16.4075		26.2892	39.5665	13.7932	30.9262	28.6881	37.0052	15.8094		19.6569	37.6614	18.36	31.2155	25.8723	33.1231	21.5187
	16.7166	29.4802	37.7452	17.4546	34.3229	28.2077	41.0408	16.4711		26.504	39.6123	13.6761	31.0021	28.443	36.9612	15.6299		19.7425	36.6518	19.1366	31.2654	26.1273	33.5465	20.78
	16.7332	29.474	38.7782	17.2372	33.4072	27.9994	41.5471	16.3327		26.3354	39.001	13.7359	31.1417	28.1666	36.9952	15.5906		19.7867	35.2121	19.6391	31.5038	26.6874	34.5598	20.4485
	16.7499	28.8642	38.6165	16.7716	32.2172	27.8574	41.508	16.2236		25.9857	37.617	13.8497	31.623	28.157	36.8105	15.8918		19.8446	34.3473	19.794	31.7761	26.8107	35.1388	20.1544
	16.7666	29.0983	38.6982	16.4085	31.6758	27.8857	41.2262	16.1963		25.8504	36.8035	14.1547	31.9855	28.5618	36.538	16.285		19.651	33.4925	20.1442	31.954	26.7859	35.2653	20.5294
	16.7832	29.0818	39.6966	16.1901	31.5875	27.4805	41.159	16.0999		25.7367	36.2847	14.303	32.1458	29.1589	36.6686	17.2089		19.605	32.943	20.8493	31.6612	26.9764	34.5509	20.8604
	16.7999	28.6391	40.0024	15.743	31.4535	27.6013	41.4562	16.2811		25.2512	36.3772	14.4104	32.5751	29.8467	36.684	18.0034		19.2497	32.754	21.0962	31.4304	27.392	34.3926	21.2685
	16.8166	28.511	40.0899	15.5822	31.2969	27.7965	41.6075	16.065		24.9318	36.4014	14.5284	32.9606	29.4794	37.0374	18.8458		18.8381	32.4484	20.9554	31.3218	27.8342	34.8288	21.7361
	16.8332	28.5201	39.7543	15.4398	30.9844	28.2511	41.5154	15.2945		24.2212	36.0862	14.6177	33.3148	28.9773	37.3739	19.2001		18.883	31.6699	20.8809	31.6604	28.1949	34.9882	21.6021
	16.8499	28.2393	39.3251	15.3723	31.0066	28.9363	41.1065	15.3393		23.6284	35.8512	14.8353	34.3139	28.1818	37.6428	18.9435		19.5698	31.3219	20.8966	32.0708	28.4732	34.9327	21.819
	16.8666	27.5403	38.5511	15.48	31.231	29.3452	40.9049	15.3152		23.0031	35.0383	15.1111	34.6712	27.4782	38.1665	18.7651		21.0576	31.4036	20.7848	32.4594	29.4406	35.6426	22.1425
	16.8832	26.6562	36.6518	15.4258	31.1899	29.5963	40.471	15.3807		22.7348	34.6205	15.1807	34.6344	27.0265	38.5046	18.9764		22.1737	31.4075	20.3393	32.7434	29.6762	37.0684	22.617
	16.8999	25.9316	35.7093	15.5892	31.2274	29.8203	40.2581	16.4502		22.5572	34.8316	15.15	34.4201	26.7977	38.8807	18.961		23.277	31.3748	20.3155	32.9685	29.8449	37.8946	23.1725
	16.9166	25.0874	36.5478	15.7385	31.3321	30.2819	40.4942	17.2577		22.685	35.0506	15.1006	34.0802	26.6389	39.2804	18.1226		24.7116	31.9233	20.2759	32.8186	30.6243	38.7223	23.8779
	16.9332	23.9797	36.7384	15.9999	31.0988	30.6152	40.5999	17.3526		23.274	34.7563	14.9532	33.9457	26.5208	39.8496	18.098		25.6623	32.3462	20.2137	32.4699	30.8147	39.618	24.1361
	16.9499	23.4482	35.9552	16.2656	30.5001	31.2124	40.3924	16.9382		23.6988	34.0441	14.7387	33.5555	26.2638	40.725	17.9672		26.295	32.5832	19.9573	32.1703	31.1099	40.2665	24.2897
	16.9666	22.937	35.2401	16.6845	30.2093	31.5125	40.1811	16.6225		23.8877	33.4471	14.3241	32.9365	25.7182	41.6703	17.6297		27.3498	32.3166	19.9054	32.2848	31.4777	40.1896	24.071
	16.9832	22.3506	34.6363	16.8655	29.9977	31.33	40.4774	16.4764		23.6792	33.9876	14.0804	32.435	25.5711	42.8247	17.6264		27.9743	32.0508	19.5962	32.2677	31.4922	40.4758	23.7914
	16.9999	22.3031	34.6811	16.8033	30.0154	31.152	41.055	16.4642		23.448	34.2605	13.971	31.8812	25.3272	44.5159	17.5398		28.4884	32.6923	19.3486	31.7157	31.4555	40.5485	23.8165
	17.0166	22.8208	35.0547	16.7404	29.8669	31.3289	41.6025	16.4036		24.2683	34.6617	13.915	30.8953	25.2518	45.6391	17.5823		28.0661	33.1951	18.9654	30.9212	31.6343	40.1607	23.9326
	17.0332	23.2737	35.3673	16.7637	29.8984	32.1845	41.8038	16.9395		24.6325	35.2851	13.7193	30.2347	25.4358	45.6523	17.8214		27.4727	33.4087	18.6808	30.4927	30.9913	38.8979	23.782
	17.0499	23.5749	35.7204	17.2409	29.8361	32.8354	42.1068	17.3164		24.8159	35.4191	13.704	29.8188	25.7254	45.3626	17.9462		27.2176	33.1399	18.188	30.3969	30.8248	37.1228	23.5841
	17.0666	23.8193	35.9897	17.5543	29.6097	33.0585	42.1878	17.2527		24.7907	35.2351	13.3207	29.3643	26.1537	45.2357	17.7814		26.8148	32.9929	17.7915	30.3082	30.1378	35.9041	22.9534
	17.0832	24.2038	35.8524	17.6884	29.2248	32.7713	42.4011	17.9094		24.5275	34.9438	13.8152	28.6439	26.5045	44.9097	17.9508		26.3197	32.3183	17.4425	30.3951	29.6126	34.6799	22.4184
	17.0999	24.3288	36.1092	18.0683	29.2597	32.06	42.6352	18.4054		23.9915	35.1309	13.9858	28.1886	26.6518	44.1796	17.5929		26.1703	31.533	17.1311	30.6453	29.7803	33.3206	21.717
	17.1166	24.5675	36.517	18.4313	29.5025	31.1864	42.7031	18.8643		23.8728	36.3336	14.1017	28.5278	26.8329	43.0763	17.2723		26.1381	30.9027	16.8252	30.9485	29.765	32.6035	20.8783
	17.1332	24.7371	36.7592	18.5271	29.8048	30.7955	42.6325	18.8626		23.5402	36.7577	14.5283	28.8208	27.3472	42.1863	17.102		25.9896	31.722	16.7478	30.8446	29.3865	32.2031	20.7087
	17.1499	24.946	36.848	18.4855	30.1641	30.8941	42.1777	18.7248		23.6547	36.1966	14.7503	29.0129	27.6897	41.3111	17.0272		26.173	32.703	16.7772	30.8227	29.0726	31.4191	21.8033
	17.1666	24.6321	36.5976	18.5466	30.1447	30.6756	41.6833	18.9754		23.49	35.5343	14.7461	29.2049	28.059	39.8602	17.6238		25.5683	33.154	16.4866	31.0532	28.4361	31.4028	22.3717
	17.1832	24.3986	36.0677	18.6304	29.9499	30.3655	41.3592	18.9724		22.4997	34.9271	14.7069	29.6614	28.1273	39.0092	18.0258		25.1201	32.7437	16.163	31.2997	28.0189	31.6403	22.8084
	17.1999	24.4882	35.6824	18.5504	29.9476	29.6195	41.3016	18.1142		22.3934	34.7715	14.8637	30.0205	28.1714	39.252	18.2927		24.8517	32.1941	16.0209	31.2045	28.0086	31.3941	23.1
	17.2166	24.6468	35.5553	18.087	30.2743	29.7099	41.3079	17.42		22.569	35.0449	15.1202	30.3273	28.327	39.4808	19.0948		24.9254	32.6968	16.4509	30.9493	27.913	30.5572	23.0055
	17.2332	24.8567	35.0669	18.0597	30.3008	30.0511	41.2322	16.3964		22.8879	35.3608	15.1805	30.5875	28.1031	39.5361	20.3007		24.898	33.1865	16.5916	30.8044	27.9748	29.7333	23.007
	17.2499	24.9979	34.3982	18.3152	30.2515	30.0845	40.4822	15.4749		23.1367	35.501	14.5907	30.7425	27.7261	39.8326	21.6058		25.1863	33.5203	16.8358	30.6841	28.1585	29.2928	23.0007
	17.2666	25.9829	33.5438	18.4096	30.1716	30.6866	39.6809	15.108		23.1203	34.9056	14.5384	30.3155	27.2181	39.8763	22.3106		25.3745	33.5338	16.9808	30.6424	28.4063	29.6724	23.2116
	17.2832	26.9194	32.8349	18.353	30.0929	32.0094	39.5503	14.8331		22.7958	33.7077	14.651	29.5821	26.6799	39.981	22.8206		25.4048	33.6084	16.9739	30.508	29.0722	29.7866	23.6094
	17.2999	27.0965	32.2767	18.5399	30.0264	32.7262	39.3489	14.9372		23.13	33.3841	14.4898	29.2149	26.2612	40.1945	23.421		25.2275	34.2398	17.1229	30.5429	29.9597	30.0836	23.628
	17.3166	26.7004	32.1777	18.9864	29.7524	32.752	39.1174	15.3451		23.4464	33.159	14.1591	28.8542	26.0594	40.0682	23.2856		25.2878	34.5039	17.4348	30.596	30.6642	30.3149	23.1081
	17.3332	26.3875	32.1321	19.4675	29.5412	32.7208	39.2299	16.5311		23.4533	33.5175	14.0679	28.4572	26.0724	40.3704	22.8662		25.7351	33.9135	17.9176	30.5132	30.7141	30.311	22.3042
	17.3499	26.2873	32.1553	19.716	29.5762	32.4164	39.2436	17.0751		23.5035	34.2127	14.1419	28.4252	25.9606	40.6354	22.5654		26.0481	33.9747	17.9753	30.5299	30.2283	30.8575	21.5676
	17.3666	26.7594	32.5207	20.0896	29.7102	32.0318	39.2964	17.8751		23.3757	34.4073	14.0592	28.7712	25.6145	40.5723	22.7451		25.9665	34.7043	18.0808	30.3884	29.7289	31.5564	21.4468
	17.3832	27.0864	32.4364	20.3516	29.9874	31.7441	39.4522	18.4382		23.0014	33.719	14.5003	28.88	25.3822	40.6927	22.4181		26.1606	35.2412	17.9609	30.2267	29.1941	32.1801	21.4301
	17.3999	27.3627	32.2402	20.329	30.4468	32.4374	39.6457	18.625		22.5056	33.1495	15.0622	29.04	25.5231	40.8732	21.9526		26.8719	36.0533	17.7702	30.169	29.2619	32.4052	21.4281
	17.4166	27.5121	32.285	20.1367	30.6312	33.3174	39.9609	18.9688		22.1232	32.9439	15.158	29.3117	25.3741	41.1924	20.576		26.533	37.6706	17.5689	30.1664	29.0302	32.6015	22.1802
	17.4332	26.6204	32.5565	20.0737	30.5911	32.9214	40.1905	19.0696		21.9711	32.7382	15.3463	30.0889	25.5244	41.99	19.6515		26.368	39.4003	17.5233	30.1559	28.0874	32.5864	23.6448
	17.4499	25.6735	32.7069	20.0391	30.536	31.8776	39.9781	19.4335		22.0762	32.901	15.237	30.7588	25.9836	42.2807	19.3397		26.1856	40.9425	17.6349	30.1744	27.117	32.5268	24.5535
	17.4666	25.4262	33.0481	19.8947	30.3452	31.1252	40.1368	19.8034		21.8522	32.5773	15.3891	30.9976	26.0946	42.2549	18.7994		26.1796	40.8394	17.4335	30.0108	27.1979	32.139	24.2658
	17.4832	26.148	33.2015	19.6253	30.38	30.7161	40.1497	19.7211		21.436	32.51	15.6244	31.1762	26.1171	42.4435	18.5928		25.77	41.1176	17.1197	29.7568	27.1847	31.7047	23.8217
	17.4999	27.0366	33.3987	19.2742	30.3876	30.13	39.8145	18.3683		21.4078	32.7906	15.8972	31.3793	26.1275	43.1118	18.5771		25.2731	41.6681	16.8155	29.5418	27.5671	31.4853	24.0487
	17.5166	26.9091	33.3519	19.1415	30.0477	29.8877	39.3825	17.727		21.2382	32.3785	16.1826	30.9612	26.7785	43.7939	18.7117		24.9557	42.0887	16.8279	29.9202	27.9129	33.0694	24.2716
	17.5332	25.9528	33.3712	18.9698	29.6025	30.0574	38.7652	17.1858		21.107	32.176	16.4846	30.3365	27.307	45.1277	18.2291		24.927	42.2429	16.5872	30.0566	28.5455	35.6452	24.0556
	17.5499	25.3693	33.8723	19.0083	28.8672	30.3437	38.1674	16.8935		21.3537	32.6195	16.3089	30.096	27.9731	47.9887	17.5677		24.6428	42.8607	16.1505	29.9146	29.8186	37.9465	24.0693
	17.5666	25.0888	34.478	19.1876	28.0942	29.4678	37.6678	16.5822		22.2766	33.1192	16.2848	30.0475	29.0572	50.5323	17.3472		24.257	41.9607	16.1565	29.9136	30.2964	39.3919	24.0819
	17.5832	24.4895	35.0844	19.3	27.501	28.8457	37.3925	16.3372		22.9198	33.3652	16.3851	29.9427	31.2919	52.1175	17.2341		24.1366	40.4772	15.9355	29.9326	31.0801	40.119	23.3372
	17.5999	23.966	35.553	19.2434	27.2803	28.5925	37.3191	16.2345		23.1838	33.3489	16.5429	29.4629	31.93	52.457	17.0831		24.3109	39.5816	15.7691	30.0716	32.2693	40.8172	22.1782
	17.6166	23.688	36.1652	19.2391	27.4511	28.6115	37.2977	16.0981		23.3297	33.6209	16.8179	29.251	32.1805	52.7275	16.8888		24.2733	38.2408	15.58	30.1499	32.2908	42.0255	21.787
	17.6332	23.6299	36.2344	19.1223	27.4927	28.6818	37.1859	15.8076		23.3987	34.5278	17.231	29.4334	32.8009	52.764	17.2784		23.9721	37.1571	15.8772	30.1084	32.2189	42.8021	21.9407
	17.6499	23.0547	36.2463	19.143	27.403	28.953	37.11	15.5361		23.778	35.0317	17.6737	29.5076	34.01	52.658	18.0448		24.2348	36.4452	16.1974	30.2622	31.9565	44.0108	22.0143
	17.6666	22.3849	36.6093	19.1413	27.5069	29.0891	36.883	15.9523		24.2469	34.4378	17.0929	29.2928	34.4829	52.2137	18.7568		24.6564	36.3629	16.1741	30.6014	31.5895	44.2235	22.5009
	17.6832	22.3286	37.0967	18.9798	27.8004	29.2179	36.7988	16.303		24.5848	34.0715	16.761	29.1541	34.2472	51.9692	19.4738		24.7133	36.022	15.9866	30.3303	31.7646	42.5138	22.6187
	17.6999	22.5599	36.9245	18.6898	27.7531	28.9504	36.7909	16.4847		25.1501	33.8742	16.3799	29.0868	34.4523	50.5486	20.8168		24.4728	34.9838	15.9007	30.4373	31.4274	40.8842	22.6437
	17.7166	22.6212	36.7173	18.1364	27.8988	28.6184	37.0496	16.6131		25.4311	34.1443	15.9852	28.8476	34.1247	47.9502	21.697		24.1185	33.196	16.001	30.7686	30.9713	39.7476	22.7385
	17.7332	22.7066	36.5918	17.7199	28.1848	28.4233	37.8641	16.7535		25.1683	35.1955	15.7978	28.6059	33.0761	45.5831	21.9906		23.8754	32.6231	15.7117	30.7361	30.9579	39.8819	22.8047
	17.7499	23.0985	36.3466	17.4258	28.5711	28.5415	38.3124	17.002		24.7797	36.8397	15.8511	28.376	31.9793	44.1454	21.9692		23.8637	32.8883	15.5786	30.8269	30.2432	40.0176	22.8797
	17.7666	23.2529	35.8692	17.335	29.2656	28.63	38.4956	17.4148		24.5558	38.4011	15.9945	28.2357	31.9986	43.4437	23.062		23.8085	33.3374	15.2562	30.9786	29.3208	39.4703	22.4841
	17.7832	22.9679	35.032	17.4606	29.7411	29.1859	38.8762	17.7506		24.3977	39.4993	15.8491	27.8588	32.0783	42.909	24.0122		24.016	33.6131	15.4814	31.0517	28.393	38.7141	22.1936
	17.7999	22.4677	34.5859	17.8179	30.6639	30.2541	39.2849	17.963		24.4958	39.8433	15.674	27.8739	31.7418	42.8408	23.5775		24.1769	34.8073	15.6885	31.3718	27.2651	38.5929	22.1042
	17.8166	21.8405	34.1781	17.7027	32.2306	31.354	39.9349	18.0455		24.0388	39.7637	15.4474	29.0614	30.7289	42.2269	22.9661		24.3057	35.0105	15.8612	31.4587	27.0728	38.3031	22.1481
	17.8332	21.1266	33.6464	17.7132	33.2831	32.3409	40.6619	18.3689		23.4101	39.9868	15.7986	30.2	30.1758	41.1881	22.3692		24.3918	34.6349	16.5011	31.3569	27.3844	38.9725	21.5049
	17.8499	20.6266	33.1952	17.7112	34.1565	32.6097	41.1233	18.7831		23.0347	41.0461	16.0387	30.8971	29.9124	40.5483	21.4178		24.2102	34.428	17.0466	31.2682	27.2818	39.3711	21.5903
	17.8666	19.9396	32.8361	17.9502	35.0086	32.5025	41.3211	18.8735		22.5548	41.2385	16.0136	31.5642	29.6003	40.4432	19.6824		24.3617	34.7257	17.1879	30.9393	27.0462	39.1858	22.4147
	17.8832	19.836	32.5779	18.3319	35.5128	32.5668	41.0806	18.9587		22.0282	40.7042	16.0355	32.3837	29.1228	40.2604	18.407		23.9878	34.5278	17.3198	30.7674	26.5231	38.1447	22.9538
	17.8999	19.8638	32.5284	18.5385	35.8923	33.2456	40.4346	18.9093		21.9794	39.7931	16.0177	33.4076	28.4388	40.0985	17.8568		23.5273	34.2258	17.3658	31.0771	25.9764	36.7714	22.8903
	17.9166	19.867	32.6473	18.71	36.0677	33.5959	40.1802	19.1567		22.3979	38.9072	15.8343	34.437	27.9784	40.1883	17.7466		23.1638	33.5547	17.3355	31.1416	25.6036	36.118	22.7904
	17.9332	20.0626	33.1767	18.6976	35.5458	33.6986	39.6523	19.1306		22.7057	37.8236	15.5355	35.1527	27.7023	40.6943	16.2815		22.9575	32.6029	17.3464	31.0032	25.3979	36.018	23.0816
	17.9499	20.4544	34.0111	18.4223	34.9834	32.7728	39.1359	18.9341		22.8259	36.2995	15.4254	35.5358	27.6558	40.9784	15.1417		22.7835	32.1722	16.8996	30.9315	25.5352	35.5752	23.3207
	17.9666	20.9474	35.5678	18.3428	34.1203	31.4552	38.5085	18.9534		22.4911	35.4548	15.1183	35.7175	27.8502	40.9111	14.9454		22.5959	31.7175	16.2129	30.6928	25.5943	35.4963	23.4662
	17.9832	20.9842	36.8812	18.3756	32.8787	30.2939	37.8052	19.3835		22.5415	35.3455	15.3467	35.4324	28.133	41.0919	14.3821		22.4913	31.6627	16.1164	30.4605	25.1572	36.8303	23.878
	17.9999	21.1036	37.2912	18.1547	31.9365	29.5682	37.2467	18.8526		22.9128	35.1198	15.1839	35.0921	28.408	41.5896	14.0376		22.7642	31.4905	16.1673	30.0897	24.3463	37.8654	24.3201
	18.0166	21.6277	37.2125	17.9403	31.1112	29.4165	36.9678	18.3819		23.2016	34.114	15.4331	34.9427	29.0938	41.6815	13.8893		23.2895	31.2825	16.1726	30.1813	23.9319	38.566	24.8779
	18.0332	22.1156	37.2849	17.6192	30.5855	29.4122	37.0105	18.1545		23.4462	33.6759	15.2719	34.5683	29.6358	41.5424	13.8951		23.8011	30.7903	16.2131	30.4416	23.6599	40.1508	24.6044
	18.0499	22.0262	37.2843	17.2452	30.28	28.7467	37.072	18.1863		23.755	34.0258	15.165	34.0704	31.3655	41.8133	13.8148		24.6527	30.4336	16.2363	30.4064	24.1339	41.8446	24.0246
	18.0666	23.046	36.7457	17.0439	30.5336	27.8927	36.7961	18.2615		23.8071	34.8598	15.3667	33.2955	32.941	41.9056	13.8513		25.3342	30.1418	16.6378	30.8793	24.5885	43.2223	23.5876
	18.0832	23.6733	36.1038	16.8594	30.8256	27.2864	37.1677	17.6533		23.8715	34.9068	15.3253	32.4875	33.3352	41.4581	13.7043		26.009	30.3584	17.1439	31.3316	24.6704	44.3482	23.2164
	18.0999	23.9591	35.2154	16.8884	30.7812	27.0652	37.8899	17.3982		24.0819	35.3469	15.3068	32.0416	33.7276	40.847	13.8427		26.5027	30.6656	17.3922	31.5685	24.9454	45.2776	22.9103
	18.1166	23.7654	34.443	16.8024	30.5865	27.023	38.0293	17.533		24.7338	36.4352	15.5094	31.5037	34.0566	40.3149	14.0573		27.1219	30.4715	17.1851	31.8015	25.8296	46.3315	22.9069
	18.1332	23.2564	33.3842	16.6149	30.395	27.0771	38.3177	17.4429		25.3845	36.7612	15.7873	30.5222	34.1853	40.0915	14.1739		27.3385	29.6226	17.1668	32.0763	27.159	46.7438	22.5854
	18.1499	23.0483	32.8247	16.6231	30.3671	27.1351	38.5158	17.8953		26.3096	36.4242	15.7989	29.7192	34.0984	40.299	14.3995		27.3361	29.3926	16.9069	32.3945	28.4544	45.1423	22.2118
	18.1666	23.0073	32.6374	16.7049	30.3153	27.2131	39.1324	18.0398		26.5552	36.1107	15.6269	30.0368	34.8447	40.3167	14.5985		27.008	30.0199	16.9374	32.7859	29.1732	43.4464	21.8034
	18.1832	22.8386	32.8733	16.6377	30.1	27.1756	40.0217	18.0174		26.5765	36.1192	15.0908	30.8109	35.2835	40.3601	14.9729		26.6114	30.6059	17.3316	32.6722	30.3337	42.3247	21.4473
	18.1999	22.9208	33.6192	16.7928	29.7839	27.9755	40.7021	17.9278		26.8288	36.0635	15.0604	31.4731	34.9572	40.0053	15.2389		26.4687	30.8451	17.8092	32.5239	31.4925	41.4817	21.3799
	18.2166	22.5153	34.0415	17.0584	29.6424	28.5904	41.4419	17.7138		26.8889	35.5879	14.7974	31.9876	33.9586	39.4727	15.2346		26.4883	31.1892	18.635	32.2847	30.888	40.6773	21.9287
	18.2332	20.8493	34.1217	17.1555	29.0926	29.0436	42.2192	17.5988		26.6338	34.5909	14.4011	32.2618	33.2615	39.0576	14.8568		26.4126	31.1984	18.8647	31.4708	30.5045	39.9154	22.6769
	18.2499	19.8745	34.4439	17.0779	28.7769	29.1071	42.6917	17.8977		26.7753	35.0031	14.3222	32.2019	32.8206	38.8252	14.8007		26.0874	31.0119	19.0356	30.9193	30.5704	39.1598	23.1559
	18.2666	19.2758	34.8953	16.8238	28.7336	28.9401	42.9737	18.1202		27.0386	34.5118	14.0649	32.2829	32.1389	38.929	14.7988		25.9644	30.989	19.779	30.6189	30.258	38.6627	23.1796
	18.2832	19.1952	35.3466	16.4999	28.9365	29.3207	44.1454	18.3351		26.7362	33.261	13.532	32.4331	31.6262	38.9997	14.8765		25.7671	30.5423	20.855	30.9054	29.0355	38.3249	23.546
	18.2999	19.4084	35.7349	16.0882	28.9403	30.0219	45.0616	18.5672		26.2826	32.7472	13.276	32.6504	31.7058	38.7448	15.3525		25.4017	29.914	21.685	31.5527	27.5485	38.37	24.4016
	18.3166	19.6783	35.7069	15.6611	28.8225	30.7099	45.7491	17.6412		25.5792	32.5418	13.1621	32.8159	31.9681	38.1286	15.4199		24.9791	29.5646	22.4901	31.8373	26.2285	38.3191	24.92
	18.3332	19.5447	36.0548	15.4287	28.9694	30.9364	45.6346	17.7435		25.8159	32.5637	13.3619	32.4282	31.8096	37.4838	15.6861		24.9595	28.8312	22.7026	31.8445	25.405	37.9858	24.8853
	18.3499	19.2081	36.0458	15.2751	29.5114	31.4356	45.238	17.9015		25.9307	32.8369	13.44	31.5993	31.0996	36.8538	15.697		24.8918	28.6388	23.1432	31.7908	24.1908	37.0532	24.4997
	18.3666	18.6925	35.3563	14.8375	30.0489	31.3733	44.7809	18.1295		25.7178	33.4725	13.5175	30.9788	30.5686	36.2672	16.0412		24.6791	29.9357	23.2373	31.6632	23.2861	35.7603	24.2305
	18.3832	18.5586	35.2077	14.2593	30.4848	31.5638	44.3191	17.8598		25.555	33.6962	13.6557	30.8338	30.2795	36.2355	16.4485		24.7487	31.4753	22.786	31.3715	23.4438	35.134	24.174
	18.3999	19.0903	35.4817	13.798	30.7109	32.236	43.8612	17.776		25.7172	34.6078	13.5826	30.9523	30.2267	36.6351	16.8064		24.5009	32.6927	22.8496	31.1084	23.4811	34.8463	24.2628
	18.4166	20.1231	34.9288	13.5278	30.8024	33.4596	43.4021	17.2674		25.6751	34.6269	13.1838	31.3564	30.7496	36.7275	17.2911		24.2728	33.0327	22.7517	31.0455	23.8317	34.5541	24.1013
	18.4332	20.8197	34.619	13.914	30.6124	34.061	43.0558	16.6219		25.3338	34.8938	13.2773	31.5012	31.0476	36.6708	17.3839		23.748	33.1572	22.4355	30.8362	24.5746	34.6813	23.7344
	18.4499	20.6745	35.0162	14.7882	30.6243	34.1967	42.5075	15.9996		25.5437	35.2313	13.4054	31.6067	30.8874	36.9896	17.4557		23.4661	33.7814	21.9053	30.0426	25.5415	34.5009	23.0059
	18.4666	20.6269	36.0887	15.5092	31.1668	33.8522	42.0785	15.649		25.9969	35.6377	13.1973	31.4871	30.9647	37.0459	16.8899		23.5389	34.5144	21.1015	29.3529	25.8755	34.0263	22.2343
	18.4832	20.6637	36.8263	16.0682	31.4513	33.4056	42.1038	15.8613		25.9604	35.8176	12.869	30.831	30.7983	37.1344	16.6391		23.7726	35.2909	20.3784	29.0899	26.2573	34.607	21.6183
	18.4999	20.5262	36.9898	16.601	31.7276	33.0352	42.387	15.6868		25.5972	35.8422	12.661	30.1314	30.7179	37.1766	15.7177		23.9452	35.752	19.485	28.9923	26.3003	35.5776	21.1688
	18.5166	20.2567	36.9598	17.3163	31.7139	32.0576	42.3268	16.0859		25.1753	35.5467	12.5183	29.7532	30.9123	37.2287	15.4011		24.1312	35.3894	18.5976	29.1644	26.3318	36.4329	21.0507
	18.5332	20.6372	36.8283	18.1827	31.5272	31.3561	42.2132	16.4441		24.6979	34.6107	12.4482	29.3606	30.8169	37.4152	15.4472		24.0226	34.1647	18.5326	29.2201	26.8171	36.3444	20.736
	18.5499	20.9793	36.7205	19.1515	31.2125	31.3423	42.0683	16.6225		24.5255	33.5689	12.3678	28.8471	30.2715	37.3411	15.33		23.754	33.0475	18.4631	29.2898	27.3863	36.3809	19.945
	18.5666	20.3834	36.8288	19.8509	31.0838	30.5407	41.9988	16.4698		24.1029	31.9965	12.5498	28.479	29.5263	37.4807	15.1327		23.7993	32.007	18.2668	29.2169	27.6367	36.5683	19.3878
	18.5832	19.1663	37.466	20.3164	31.2136	30.3928	41.7619	16.499		23.5425	31.3046	12.8993	28.0444	28.8203	37.861	14.6898		23.8613	31.9641	17.8022	28.9317	27.7452	36.4972	19.1957
	18.5999	18.419	38.022	20.0055	31.6283	30.5354	41.9651	16.4909		22.9401	31.1645	12.9927	27.9047	28.5536	37.8894	14.5077		23.6915	31.6996	17.3661	28.8338	27.5757	36.2319	19.4342
	18.6166	18.2682	38.6357	19.2411	31.7841	30.9498	41.9559	16.4505		22.3468	31.9709	13.2592	28.3951	28.6604	37.7177	14.3041		23.2313	30.9804	17.4542	28.6722	27.2178	35.8848	19.6242
	18.6332	18.1897	39.2231	18.6842	31.7754	31.9356	42.0924	16.2473		22.2283	33.2986	13.7138	29.0026	29.2646	37.6828	14.249		23.0339	30.2009	17.7684	28.4499	27.0006	35.4891	19.4745
	18.6499	19.0231	40.2287	18.2229	32.1286	33.0925	42.128	15.7266		22.6767	33.8074	13.856	29.3388	29.8593	38.1723	14.1172		22.7544	29.0454	17.7618	28.2334	26.7236	34.7841	20.0778
	18.6666	19.4304	41.38	18.1214	32.276	33.6821	42.2183	15.2489		22.6913	34.0338	13.6812	29.4567	29.6686	38.7553	14.5063		22.3581	28.7133	18.2238	28.1824	26.7018	33.9183	20.8713
	18.6832	19.5119	43.1117	17.7148	32.1724	34.1059	42.6926	14.5528		22.8642	34.2775	13.8714	29.5285	29.6099	39.151	14.5008		22.1525	28.4591	18.2768	27.9617	26.2008	33.2085	21.2795
	18.6999	19.1585	45.1539	16.9178	32.2007	34.2607	43.1907	14.287		23.1062	34.9276	14.0604	29.6723	29.9513	39.8218	14.499		21.8472	28.634	17.9536	27.8983	25.4392	33.5646	21.6029
	18.7166	18.807	47.0719	16.4917	32.5169	33.943	43.3172	14.2308		23.0564	35.7438	13.9747	29.982	30.7103	40.4883	14.6503		21.4915	29.1481	17.7484	28.0066	24.4598	33.4227	21.8543
	18.7332	19.0336	47.8225	16.318	33.0374	33.7593	43.4931	14.343		23.0272	36.6171	13.7567	30.3813	31.5927	40.838	14.5331		21.0935	29.381	18.0769	28.416	23.849	33.1607	22.0606
	18.7499	19.2188	47.8238	16.0637	33.6498	33.5646	43.7131	14.6209		22.9643	37.0299	13.3859	30.777	32.4566	42.5174	14.7677		20.8957	29.0382	18.5473	28.8824	23.2473	33.0351	22.2758
	18.7666	19.3557	47.2348	16.2579	34.3944	33.9897	43.3261	14.9297		22.7253	37.3702	13.3098	31.0349	32.91	44.2523	15.0949		21.1851	28.9546	18.774	29.0875	22.8994	32.9096	22.0748
	18.7832	19.5619	45.8569	16.7885	34.8361	33.9781	42.7228	14.776		22.324	36.5449	13.1415	30.8566	33.5167	45.5133	15.5699		21.3474	29.4541	18.4062	29.3539	23.1125	33.0456	21.6908
	18.7999	19.4198	44.18	17.0312	34.9383	33.1448	41.7734	14.4725		21.8754	35.3172	13.0543	30.6984	33.1907	46.4234	16.0627		21.1209	29.9642	18.1855	29.5611	23.9215	33.5046	21.3682
	18.8166	18.7754	42.6082	16.9685	34.5861	33.1359	40.8909	14.6221		21.3111	35.202	13.3376	31.087	32.9185	46.7647	16.3725		21.2129	30.511	17.826	29.562	24.9075	33.523	20.7573
	18.8332	19.3281	41.3788	16.8003	34.3953	35.0023	40.2882	14.7364		21.1761	35.0187	13.3831	31.5505	32.5066	46.9911	16.2754		21.5982	30.4797	17.5186	29.435	25.7258	33.0515	20.0284
	18.8499	19.9802	39.8799	16.8608	34.3842	36.6302	39.6936	14.5456		21.0031	34.6466	13.4525	31.7744	32.4215	47.4026	16.0094		21.447	30.2278	17.3251	29.5051	26.7867	33.0156	19.5203
	18.8666	20.2976	38.7861	17.0038	34.3219	38.5048	39.2968	14.2619		20.9229	34.4053	13.2137	31.7396	31.6638	47.2412	15.8804		21.0351	29.6206	17.3858	29.7018	27.2774	33.0288	19.4858
	18.8832	20.1987	39.7095	16.716	33.8435	39.8394	39.3242	14.3157		20.7447	33.6899	13.0684	31.2758	30.54	46.6057	16.7377		20.8286	29.1611	17.3547	29.7972	27.8765	33.3001	19.4779
	18.8999	19.9921	41.5434	16.3692	33.4034	40.4387	38.9704	14.4356		20.2847	33.0775	13.0765	30.8577	29.1151	45.7136	16.9404		20.8446	29.0728	17.1265	29.6511	28.5556	33.5396	19.3693
	18.9166	20.0324	42.8647	16.1405	33.117	40.4782	38.5673	14.2502		20.3856	32.5883	13.3063	30.4721	28.1641	43.7136	16.7203		20.8326	29.2779	16.9792	29.3908	29.1472	33.3918	19.3676
	18.9332	20.1568	43.4202	16.0908	32.5129	40.3567	38.5037	14.1984		20.4961	31.6647	13.3392	29.8914	27.7036	41.8502	16.0768		21.0566	29.3018	17.2705	29.2422	29.0754	32.9595	19.646
	18.9499	20.1738	43.5208	15.8769	31.8063	40.0862	38.7457	14.762		20.6343	31.6432	13.9057	29.5269	26.7617	40.8026	15.3984		21.7228	29.0858	17.8653	29.1086	28.6696	32.2994	20.0309
	18.9666	20.5878	43.5668	16.0022	31.386	39.874	39.0122	15.0702		20.5201	31.7763	14.5638	29.3835	26.3412	40.3636	15.0776		21.9462	29.0346	18.2237	29.179	28.8992	31.1804	20.6651
	18.9832	20.835	43.6665	16.2184	31.2801	38.9493	38.9604	15.0531		20.3472	31.6028	15.3348	29.1192	25.7638	40.2906	14.6184		21.7345	29.0536	18.498	29.2322	28.6931	30.7551	20.8944
	18.9999	20.5127	43.3123	16.1495	31.2683	37.2719	38.5846	15.0374		20.2792	31.4533	15.7906	28.849	25.7709	40.1455	14.333		21.3078	29.5076	18.6201	29.2824	28.3201	31.4984	20.9923
	19.0166	21.9229	43.4851	16.0879	31.2738	36.3696	38.119	15.018		20.2839	32.0301	15.8862	28.7999	25.5236	39.6206	14.3212		21.5984	29.9958	19.0976	29.5992	28.5415	31.6309	20.8599
	19.0332	22.7185	44.3217	16.1239	31.2113	35.0297	37.8052	14.6171		20.3572	31.9255	16.4852	28.8738	26.2398	38.9155	14.0925		21.8677	29.9791	19.6644	29.6454	28.7729	31.3272	20.9576
	19.0499	23.5758	43.4861	16.219	31.1364	34.1369	38.3102	13.9324		20.6534	32.3154	17.0156	29.1237	27.7052	38.4183	13.8177		21.9688	29.4897	20.0546	30.0256	28.6155	30.8164	21.394
	19.0666	23.9498	41.7076	16.1968	30.8321	33.3759	39.2794	13.5713		20.9674	32.2229	17.4159	29.1963	28.7096	38.1621	14.2624		22.1723	29.273	20.141	30.0051	28.4223	30.0674	21.8353
	19.0832	23.9761	40.8144	16.2225	30.2429	33.2196	40.0501	13.5752		21.0594	32.0986	17.9758	29.3267	28.6508	38.1161	14.4643		21.919	29.249	20.2561	29.769	28.5644	29.8283	22.0839
	19.0999	23.9923	41.5241	15.6893	30.1023	32.7072	40.2692	13.6111		21.3631	32.0346	17.7715	29.7963	28.2476	38.0369	15.4676		21.0413	29.3944	20.5186	29.7345	28.6122	29.9826	22.3193
	19.1166	23.9384	42.2262	15.3268	30.5278	32.4896	40.3525	13.6355		21.3692	31.2833	17.0401	30.0169	28.2408	37.5802	15.8167		20.2735	29.9015	20.7891	29.6142	28.7975	30.2778	22.4187
	19.1332	23.6371	42.0382	15.0508	30.7648	32.4946	40.3827	13.5879		21.3427	30.5542	16.187	30.2986	28.5122	36.9166	16.1215		20.0786	29.7123	21.0539	29.4935	28.3444	30.2494	22.4666
	19.1499	23.5065	42.1632	14.9861	30.5533	32.2968	40.698	13.7668		21.4521	30.6868	15.2639	30.6148	28.4998	36.1243	16.5429		19.874	29.2513	21.7746	29.5365	28.1131	29.8966	22.6043
	19.1666	23.108	43.0317	15.0178	30.1152	31.8879	40.8678	14.0507		21.5602	31.6682	14.8248	31.033	28.1755	36.2613	16.5847		19.4165	28.8057	21.9942	29.4391	28.586	29.1149	22.6498
	19.1832	21.656	42.729	14.9542	29.6623	31.2983	41.2133	14.3196		21.6383	32.8305	14.3654	31.1774	29.9754	36.7229	16.8066		18.8345	28.5129	21.7663	29.2289	28.2823	28.8704	23.1791
	19.1999	21.2475	40.5601	14.8379	29.2912	30.7853	41.5311	15.1582		22.2352	34.6389	14.0668	31.2277	31.8204	37.5956	16.8457		18.6532	28.5986	21.3227	29.2027	28.5052	28.7739	23.4743
	19.2166	20.6564	39.819	14.6614	29.0106	30.8111	41.3382	15.5776		22.2067	35.4582	13.9994	31.2328	31.5896	38.4565	16.2687		18.3285	28.5944	21.3052	28.7312	28.4348	28.9165	22.9771
	19.2332	20.4225	40.3054	14.9183	28.6529	31.1283	40.9934	15.6434		22.1325	35.6116	13.5197	31.6747	31.588	38.5862	15.6357		17.9533	28.8361	20.8937	28.699	27.8784	29.4019	22.787
	19.2499	20.3415	40.9875	15.2839	28.2369	31.3359	40.6199	15.7033		22.4661	36.4292	13.0072	31.7049	32.2642	38.6146	15.0416		17.9819	28.9672	20.4492	28.9162	27.4613	29.499	22.7584
	19.2666	20.5451	41.3145	15.4715	27.7175	31.8041	40.6873	15.6901		22.8682	37.6236	13.0394	31.3138	32.6921	39.3115	14.2988		17.8957	29.05	20.0996	29.0441	27.9266	29.4215	22.521
	19.2832	21.0274	41.6537	15.7632	27.1901	31.6618	41.0138	15.4578		22.9887	39.0269	12.9689	30.9969	32.2737	40.1061	14.2864		17.9771	29.1734	19.6782	28.7543	27.5982	29.2507	22.874
	19.2999	21.5196	42.325	15.9206	26.8767	31.658	41.2624	15.5691		23.1296	39.9836	12.903	30.605	31.6448	41.0072	14.3308		17.8547	30.4303	19.4104	28.2684	27.2605	29.153	22.7452
	19.3166	21.7738	42.4738	15.7345	26.5246	31.7107	41.2439	15.3569		23.1378	40.2935	12.8362	30.1077	31.9283	41.4448	14.5985		17.9189	31.951	19.3209	27.9423	26.7542	28.7648	22.8363
	19.3332	21.8209	42.2876	15.6087	26.3053	32.1453	41.2898	15.2861		22.9668	39.2915	12.9939	29.8335	32.5267	41.2762	14.902		18.1181	34.3402	19.2945	27.7639	26.3759	28.5312	22.8997
	19.3499	21.4661	42.5268	15.6879	26.3023	32.1058	41.2309	15.4739		22.4472	37.7075	13.1957	29.8308	30.5122	41.0338	14.8433		18.3895	36.6148	19.3612	27.7267	27.0424	28.2836	22.8764
	19.3666	21.3458	42.2798	15.5162	26.3306	31.9246	40.7587	15.4989		21.7916	35.8338	12.969	29.8202	28.7437	40.4467	14.645		18.3409	38.3762	19.2038	27.753	27.3297	28.159	23.1469
	19.3832	21.8511	41.1294	15.3735	26.3009	32.1166	39.9213	15.8136		21.6745	34.9424	13.0468	29.7143	28.8077	40.129	14.544		18.6673	40.7598	18.8864	27.7107	28.1713	28.044	23.5152
	19.3999	22.6062	41.723	14.8352	26.3573	32.6205	39.049	16.2531		21.6663	34.5271	13.0828	29.5084	29.0357	40.1327	14.7775		18.565	41.8671	19.0559	27.7079	29.0568	27.8496	22.9138
	19.4166	22.9635	42.7605	14.2252	26.3595	32.149	38.5068	16.4946		21.1788	33.8151	13.035	30.2305	28.6993	39.9871	15.1939		19.0274	42.7054	19.336	27.4903	29.2962	27.9521	22.3974
	19.4332	22.755	42.6278	14.1955	26.2818	31.7832	37.7048	16.5513		21.7735	32.4636	12.7304	30.8815	28.5047	39.5897	15.0163		20.4294	42.8999	19.3787	27.2673	29.4465	28.3641	22.458
	19.4499	21.9894	42.0413	13.6904	25.969	31.9564	37.0173	16.6044		22.0815	31.048	12.5172	30.9839	28.3869	39.5723	14.8728		22.4939	42.4373	19.5722	27.4907	30.0398	29.6407	22.5578
	19.4666	21.9951	41.9023	13.4124	26.0195	32.1469	36.8196	16.7997		22.0921	30.3525	12.3956	31.1535	27.9613	39.2874	14.5497		24.1273	41.7264	19.4012	27.7319	30.8421	30.7034	22.8847
	19.4832	22.8327	41.6619	13.4028	26.6929	32.641	36.8216	17.0631		22.0788	30.0194	12.1637	32.0605	27.3365	39.5255	14.3321		24.9687	40.6168	19.0317	27.7566	31.9878	31.392	22.7879
	19.4999	23.5785	41.5474	13.2604	27.4676	32.515	36.82	17.0963		22.1926	30.3009	11.9408	32.3741	26.9571	39.7794	14.026		25.0727	38.6953	18.9452	27.8372	32.0988	31.629	22.8623
	19.5166	24.0352	41.1015	13.1474	27.9732	32.2653	37.0252	16.9617		22.3905	30.5975	11.7699	32.2874	26.8531	39.8754	14.2702		25.0829	37.2093	18.5519	27.8954	31.4553	31.9487	22.9437
	19.5332	23.871	41.0584	13.2667	28.2484	31.7182	37.7731	16.7578		22.721	31.0282	11.6611	32.3491	26.559	40.2775	14.4946		25.4228	35.9878	18.5292	27.8836	31.2125	32.9434	22.3027
	19.5499	23.1719	41.1059	13.8339	28.2903	30.9451	38.3507	16.4491		22.9978	31.3263	11.5163	32.3408	25.9371	40.6186	14.709		25.265	34.0704	18.7605	27.963	30.8892	33.2627	22.3807
	19.5666	22.4621	40.3685	14.3765	28.2337	30.3322	38.8706	16.5677		23.0982	31.2588	11.6551	32.0045	25.437	40.7351	15.292		25.5749	32.6042	18.4476	28.387	31.1783	33.2047	23.1919
	19.5832	22.0509	39.4693	14.6262	28.6762	30.7262	39.4823	16.542		23.0069	31.217	11.8333	30.9458	25.2544	40.7274	15.6277		24.985	31.7707	17.7494	28.7826	32.2317	32.9877	23.8002
	19.5999	22.0135	39.9391	14.6897	29.2547	31.9651	40.5811	16.8375		21.9535	31.4871	11.9796	30.5299	25.8816	40.4914	16.0584		23.6503	31.5164	16.8509	28.8964	32.006	32.2517	23.3356
	19.6166	22.1665	40.3792	14.9556	29.699	32.5974	41.7788	16.6088		21.81	31.8455	12.1331	30.1581	26.9568	39.8427	16.8304		21.5133	31.2498	16.1078	28.6315	31.1689	31.215	22.4748
	19.6332	21.4827	39.9446	15.1312	29.8293	32.1968	42.2233	16.3567		21.9637	32.0829	12.2676	29.3855	28.2024	39.315	17.2915		21.2018	30.5369	15.6294	28.4279	30.3242	31.0557	21.7174
	19.6499	20.3223	39.4993	15.5892	29.4121	31.2637	42.7926	16.2469		22.086	31.9356	12.5688	28.003	28.896	38.5409	17.4369		21.0877	30.4884	15.0202	28.5362	29.345	31.7738	21.4986
	19.6666	19.5419	39.4683	15.8778	28.7645	30.5383	43.4198	16.0652		22.0977	31.2064	12.7124	27.3042	29.5928	38.0267	17.5091		20.7695	30.6496	14.5147	28.476	28.3287	33.0118	21.9949
	19.6832	19.2312	40.2912	16.135	28.3578	30.2717	43.9407	15.5116		22.0977	30.9103	12.8226	27.376	29.8293	37.8431	17.0489		20.3264	30.4635	14.4983	28.2119	27.7284	33.1431	22.1719
	19.6999	19.7815	40.6674	16.1406	28.3605	30.3192	44.2801	15.2438		22.0023	30.8371	12.8025	27.2857	29.8393	37.4673	16.5635		19.8145	30.1062	14.3278	28.5489	27.4183	33.0595	22.1734
	19.7166	20.0934	40.5487	15.7493	28.8622	30.5528	44.7486	15.1066		22.0896	30.729	12.5007	27.6928	29.9471	37.2309	16.1801		19.69	30.1875	14.154	28.8588	27.2504	33.8566	21.9487
	19.7332	20.4806	39.2458	15.6462	29.5373	30.5914	44.9203	15.005		22.2125	30.5763	12.1447	27.9572	30.4824	37.4121	15.3703		19.6218	30.2405	14.498	28.7894	26.4321	34.3799	21.8315
	19.7499	21.251	37.8573	15.6649	29.9238	29.9039	44.6343	15.1584		22.1476	30.4327	11.9016	28.1208	30.5228	37.6166	15.1139		19.5973	29.8687	15.0369	28.5888	25.4593	34.4634	21.8575
	19.7666	21.9359	36.0791	15.791	30.1524	28.4866	43.688	14.8429		22.1122	30.1398	11.7763	28.3399	30.4361	37.5355	15.3919		19.4344	29.6831	15.8275	28.4118	25.3123	34.4667	22.1582
	19.7832	22.3936	35.4129	15.8133	30.2335	27.9911	42.7799	14.7928		21.9552	29.8868	11.6311	28.7705	29.8632	37.4359	14.872		18.997	29.4703	16.146	28.505	25.8759	34.3385	22.1944
	19.7999	22.6133	35.8428	15.6651	30.179	28.2659	42.5039	14.7642		21.8574	29.6327	11.6985	28.8812	29.2799	37.2931	14.5848		17.5767	29.239	16.9071	28.9068	26.5578	33.6937	22.5283
	19.8166	22.6081	35.5891	15.4131	30.2104	28.7417	42.084	14.4944		21.7334	29.7288	11.8626	29.0412	29.0328	37.1451	14.5522		17.0505	28.989	17.6966	29.2259	27.5419	32.2159	22.7589
	19.8332	22.5932	34.773	15.2816	30.6754	29.4288	41.5183	14.6324		21.4996	30.6631	12.3255	29.2684	28.7377	36.905	14.5544		17.3115	28.4163	18.2265	29.8328	28.3449	30.6567	22.2435
	19.8499	22.9664	34.0559	15.219	30.9994	29.9658	40.5132	14.9987		21.3673	31.1742	12.8121	29.0965	29.0557	36.5857	14.6845		17.7673	28.4	18.4974	30.4961	29.086	29.93	21.7477
	19.8666	22.5788	34.1059	15.1522	30.895	30.1788	39.4213	15.3027		21.3987	31.0476	13.0422	28.673	29.2778	36.3059	14.967		18.3329	28.6829	18.5677	30.8547	29.6946	28.9512	22.3163
	19.8832	22.4126	34.2947	14.9388	30.6795	29.8191	38.4452	15.3806		21.1845	31.2814	13.3879	27.9078	28.9837	35.9008	15.0179		18.5213	30.0933	18.3174	31.3668	30.1387	28.2649	22.5898
	19.8999	22.0008	34.4767	14.9632	30.1118	29.3872	37.9684	14.942		20.9368	31.6911	13.9406	27.6872	28.2092	35.2611	15.2102		18.2638	31.2119	18.0154	31.6201	30.2686	28.1991	22.7984
	19.9166	21.4933	34.5731	15.003	29.2351	29.0332	37.9885	14.325		20.8539	32.072	14.3258	27.724	28.1858	34.6507	14.9506		18.3896	32.3095	17.4275	31.8376	30.2413	28.4623	22.9576
	19.9332	21.0719	34.4877	14.8387	28.6398	28.7078	38.1924	14.7436		20.7494	32.6655	14.7106	27.6083	27.7204	34.2894	14.1527		18.418	33.0448	17.3025	31.9489	30.2212	28.5182	23.097
	19.9499	20.614	34.22	14.6773	28.0927	28.4639	38.4312	15.2782		20.7283	32.7942	14.8747	27.8186	27.292	34.3242	13.8293		18.6338	33.4053	17.8639	31.8004	29.8591	28.6968	23.2896
	19.9666	20.3955	34.4691	14.7278	27.8064	28.4897	38.2875	15.3633		20.3737	32.6581	15.0158	28.2203	27.1806	34.5584	13.7282		18.7843	34.0194	17.6976	31.4893	29.6734	29.4621	23.4924
	19.9832	20.9428	35.0609	14.7203	27.4986	28.2483	38.3144	15.5596		20.2981	32.4289	15.251	28.5692	27.1252	34.8991	14.057		19.0379	33.9311	17.6973	31.096	29.4891	30.7005	23.4479
	19.9999	21.235	35.5023	14.5364	26.9724	27.8048	38.5917	15.6507		20.4678	31.5041	15.0453	28.8881	26.9252	35.2629	14.3715		19.2095	33.5968	17.809	30.323	29.2551	31.7606	23.4923
	20.0166	20.9821	36.1688	14.21	26.6159	27.5037	38.8945	15.8581		20.7176	30.8895	14.8247	29.2858	26.8042	35.9196	14.6334		19.1071	34.1443	17.618	29.3745	28.5817	32.5187	23.6273
	20.0332	21.1361	36.8714	14.1067	26.5984	27.527	39.0967	15.8857		20.5067	30.9399	14.8508	29.4786	27.0066	36.2821	14.5789		18.7673	34.7467	17.816	28.0615	27.849	33.2141	23.0624
	20.0499	22.0526	37.1263	14.208	26.5383	28.0634	39.5135	15.6931		20.4878	31.1149	14.588	29.5181	27.643	36.5182	14.8786		18.9547	33.6116	18.3824	26.6671	27.6178	34.0358	22.8929
	20.0666	23.0488	37.0792	14.0958	27.0381	29.0328	39.8577	15.879		20.7639	31.0308	14.3047	29.5281	27.8237	36.602	15.2944		18.903	33.0564	18.766	25.73	27.714	33.8894	22.9554
	20.0832	23.396	36.8934	14.3186	27.9614	29.8531	39.9252	16.2775		21.9503	30.8501	14.1756	29.3189	27.4242	36.6867	15.6297		18.6574	32.6929	19.2268	25.516	28.1631	33.6399	22.7268
	20.0999	24.6644	36.7538	14.6503	28.9978	30.2545	39.9703	15.8252		23.3422	30.8089	14.0526	28.9187	27.2437	36.9155	15.8119		18.7849	32.6774	19.0356	25.4005	29.2067	33.4392	23.2964
	20.1166	26.033	36.5884	14.7883	29.9431	30.0567	39.6378	15.8951		24.3655	31.2278	14.1066	28.4486	27.18	37.1674	15.7871		18.8636	33.5225	18.4938	25.2261	30.5975	33.5406	24.1637
	20.1332	28.0549	36.2431	14.7933	30.308	29.6651	39.6914	16.0417		24.9725	31.7563	13.9599	27.946	26.6872	37.29	15.7922		19.2856	34.5394	18.0275	25.4268	31.0893	33.0548	24.2902
	20.1499	29.0131	35.952	15.0043	30.5182	29.3412	39.7757	16.1127		25.6159	32.003	13.4177	27.4958	26.4313	37.3895	15.3824		19.869	36.2087	17.3188	25.9453	31.0768	32.2091	24.4168
	20.1666	29.0883	35.5713	15.6065	30.631	29.3583	40.0551	16.1641		26.241	32.0467	12.9721	26.7813	26.8105	37.5197	14.9998		19.6467	37.6147	16.9782	26.2827	30.9295	31.5798	24.2861
	20.1832	29.6566	34.736	16.2583	30.8028	29.4355	40.057	16.0237		26.4762	31.9704	12.9162	26.332	27.1992	37.6731	14.7946		19.7764	37.5162	17.0687	26.6652	30.7633	31.0526	24.4245
	20.1999	30.1423	33.908	16.8257	30.8569	28.9973	40.1695	16.0838		27.4604	31.6893	12.9471	26.1706	27.015	37.8474	14.8428		20.2354	36.9186	17.1564	27.355	30.5032	30.3981	24.9642
	20.2166	29.427	33.5575	16.8088	30.8921	28.4601	40.0983	16.7108		29.2927	31.1914	12.9532	26.1991	26.4116	38.2358	14.3488		20.053	37.3302	17.141	28.0341	29.7543	29.631	25.1576
	20.2332	28.9206	33.227	16.5631	30.5955	27.9199	39.9958	16.9755		30.0357	30.7325	12.7381	26.2069	26.1664	39.1347	13.8752		20.0334	37.5623	16.9577	28.3967	28.9962	29.5164	24.8736
	20.2499	28.3203	32.7858	16.26	29.9887	27.455	39.9737	16.8335		29.3965	30.6937	12.5858	26.3381	26.0755	39.9406	13.6327		20.3379	37.1265	16.4967	28.5082	28.7108	30.0208	24.8072
	20.2666	26.9181	32.7285	16.0817	29.2645	27.1761	40.1765	17.0636		28.3026	31.2891	12.3805	26.2536	26.0013	40.47	13.5707		20.7318	36.7972	15.9245	29.0959	27.9899	30.621	24.0265
	20.2832	25.9789	32.3386	16.1655	28.9427	27.203	40.351	16.542		27.7381	32.2166	12.2171	26.2674	26.3114	40.2318	13.4468		22.6419	35.7126	15.8439	29.5543	26.9868	30.3215	23.472
	20.2999	24.1807	31.7311	15.9843	28.9741	27.212	40.1645	16.4687		27.6689	32.6417	12.1496	26.3947	26.7803	40.2851	13.3301		23.7863	34.22	16.0451	29.2128	26.4836	29.9692	24.2066
	20.3166	24.2	31.714	15.6319	29.3583	27.6046	39.8087	16.2868		27.9538	32.748	12.2721	26.599	26.3562	40.3763	13.1031		24.4881	32.7912	16.4878	28.9408	26.1213	30.4731	25.2137
	20.3332	24.2188	32.0653	15.0259	31.0365	27.8151	39.3208	15.8819		28.272	32.614	12.6888	26.9107	25.7322	40.5155	12.9881		25.3764	31.338	16.7606	28.9262	26.0892	31.7337	25.8213
	20.3499	23.2163	32.022	14.7709	32.5192	27.6529	39.271	15.587		28.2286	32.607	12.5887	27.2684	25.8078	40.0945	12.8194		25.71	30.0629	16.9933	28.8464	26.5491	32.8787	27.6553
	20.3666	22.6371	32.0812	14.7579	33.6186	27.7678	39.3594	15.7291		27.2916	32.6712	12.3409	27.5564	26.4896	39.7061	12.9035		25.7208	29.1671	16.9565	28.571	27.4846	33.1136	28.4474
	20.3832	22.256	32.6289	15.0545	34.6111	27.2761	39.405	15.1366		26.05	32.941	12.3601	27.5082	27.64	39.3239	13.4003		26.0925	27.5773	16.9526	28.2814	28.2499	33.1919	28.8099
	20.3999	22.1476	33.0903	15.5322	34.9767	26.6234	39.4735	14.8542		25.4378	33.522	12.6023	27.3977	28.1921	38.7154	13.2808		26.3945	26.46	16.8949	28.1247	28.446	33.3467	29.1412
	20.4166	22.9247	33.5395	15.5201	35.5199	26.1167	39.4869	15.3266		25.2833	33.4146	12.6638	27.4108	28.3701	38.4667	13.2886		26.4668	25.9672	17.0984	27.8664	27.6294	33.6547	29.2601
	20.4332	23.9233	33.2783	15.431	36.7019	25.6735	39.6942	15.4986		25.5182	32.4384	12.6989	27.3977	28.5205	38.8425	13.6987		26.0972	25.8131	17.9034	27.3619	26.8492	33.7742	29.0784
	20.4499	24.3351	33.3453	15.4391	37.4984	25.6641	40.245	15.6385		25.8436	31.1657	12.8973	27.4086	28.5031	39.627	14.3401		24.0588	25.6366	17.8542	27.0593	26.1016	34.4352	29.0121
	20.4666	23.7964	33.3783	15.7642	38.2607	27.0331	40.5015	15.5739		26.1689	30.926	12.9046	27.2621	28.2446	40.204	15.123		23.0528	25.4049	17.7354	27.1388	25.3589	35.5577	28.8058
	20.4832	22.753	33.1557	15.9542	39.0332	28.0919	40.5599	15.491		26.0536	31.2768	12.708	26.856	28.269	40.7251	15.5021		22.19	25.4191	17.7255	27.1945	25.0128	35.1943	27.9843
	20.4999	22.3649	33.2301	16.3044	38.7377	28.5378	40.8908	16.0262		25.3647	31.9006	12.4619	26.3179	27.8829	41.1013	15.5981		21.513	25.75	17.7794	27.4101	24.8392	34.3982	27.3485
	20.5166	22.2897	34.506	16.441	38.5264	29.0871	41.0376	16.7535		25.1692	32.8484	12.4947	26.1069	26.9756	41.7762	15.8006		21.0771	25.8873	17.3717	28.1953	23.9688	34.1108	25.4126
	20.5332	22.173	34.7389	16.2062	38.6072	30.4125	41.0955	16.8604		25.3134	33.0309	12.511	26.1194	26.0323	43.1381	15.5522		20.8856	26.1266	16.7314	28.9031	22.6728	34.1681	24.6259
	20.5499	22.2551	34.4888	15.8548	38.6514	31.887	41.2762	17.2322		25.2473	33.1465	12.4862	26.1311	24.8298	44.4649	15.2778		20.6558	26.991	16.4465	29.3427	21.8942	34.5589	24.2259
	20.5666	22.3817	35.2087	15.4537	39.08	32.8406	41.5188	17.5041		25.43	32.9082	12.4408	25.9335	24.4902	46.5131	15.2328		20.2467	28.181	16.7464	29.5663	21.5765	34.7459	23.702
	20.5832	21.5904	35.7584	15.4632	39.102	33.7048	41.5838	17.7772		26.1386	32.9612	12.373	25.7616	24.8998	48.2942	15.125		20.0573	28.5681	16.7346	29.789	21.5172	34.1949	23.526
	20.5999	20.2902	36.2194	15.552	38.5714	34.4473	41.3683	17.6823		26.4959	32.8925	12.2327	26.0325	25.3059	49.2057	14.7377		20.9301	28.702	16.1813	30.3076	21.708	34.3082	23.3813
	20.6166	19.5484	36.9077	15.295	38.2487	34.2317	41.1228	18.365		26.1466	32.7121	12.0073	26.3106	25.8588	49.9029	14.3398		21.7327	28.8984	15.9746	30.7664	22.0935	33.9413	23.5559
	20.6332	19.3171	37.7752	15.1776	37.747	32.2989	41.458	18.4315		25.2543	32.5339	11.9091	26.5287	26.6053	50.3186	13.6742		21.8679	28.3234	15.7699	30.6513	22.4085	33.1991	23.5661
	20.6499	19.2157	38.7945	15.4075	36.5097	30.9014	41.7131	18.52		24.6265	32.6803	11.8264	26.6226	26.8221	50.6607	13.5922		21.9017	27.688	15.8163	30.5862	22.6861	33.269	23.0205
	20.6666	19.299	38.8832	15.4244	35.645	30.494	41.7523	18.003		26.0689	32.3006	11.7262	26.6429	26.9236	51.9339	13.6663		22.0246	28.1871	15.7271	30.4855	22.6834	32.8874	22.2953
	20.6832	19.2116	37.7271	15.3182	35.1466	30.4379	41.7713	17.3011		26.5285	31.3867	11.3367	26.496	26.9218	53.0857	13.6886		22.1627	28.6807	16.1797	29.8652	22.8836	31.9869	21.8355
	20.6999	19.5227	37.1797	15.6701	34.3747	29.2717	41.767	16.7466		26.093	31.3472	11.2216	26.3821	27.5457	53.384	13.7477		22.2878	28.7695	16.6229	29.6742	23.6404	31.4051	21.2454
	20.7166	20.514	36.8542	15.9881	33.6695	28.5551	41.9521	16.5386		25.5969	31.3328	11.1398	26.5182	29.5377	53.7591	13.6928		22.3047	28.3244	16.9596	29.784	24.169	30.7166	20.7981
	20.7332	20.6409	36.2004	16.2787	32.9705	28.2521	41.9389	15.8533		24.5921	31.6361	11.1874	26.7801	31.2166	52.9845	14.0857		22.5025	27.6263	16.9465	29.7856	24.2115	30.5042	21.265
	20.7499	20.7244	36.4117	16.4696	32.3658	27.5333	41.9929	14.8034		23.4386	31.7914	11.5113	26.9036	32.1477	51.9701	14.5823		22.4517	27.0194	17.077	29.8129	24.4025	30.2976	21.7577
	20.7666	21.1869	36.3612	16.4828	31.9682	26.7142	42.1334	14.5612		22.5402	32.3409	11.9824	26.7356	34.0544	51.1719	15.2923		21.7372	27.1823	17.1793	29.85	24.4507	30.0274	22.1016
	20.7832	21.4832	35.7254	16.681	31.965	26.24	42.1146	13.8821		22.2139	32.6444	12.2428	26.8418	35.1676	50.8462	15.8145		21.1055	28.2725	17.4245	29.9935	24.8888	29.6009	21.2096
	20.7999	21.7443	35.2894	16.4362	32.7993	26.16	41.7965	14.1038		22.131	32.473	12.4459	27.513	35.7679	50.4531	16.0408		20.8411	29.1071	18.313	30.2103	25.5485	29.4767	20.5958
	20.8166	21.6805	34.721	15.8554	33.3978	26.2326	41.5891	14.441		21.7577	32.4699	12.5639	28.46	36.2329	49.5563	16.0615		20.5617	29.5767	18.5068	30.3081	25.6224	29.6506	21.2683
	20.8332	21.788	34.2173	15.6018	33.3701	26.2074	41.4932	14.4166		19.8835	32.6507	12.6189	29.6058	36.4923	47.8836	16.1171		20.3314	29.3659	18.6447	30.1416	25.6504	30.5034	22.0299
	20.8499	22.853	34.4443	15.6254	33.3612	26.2403	41.4306	14.6493		19.3199	32.9241	12.7313	30.4296	36.8038	46.2309	16.0192		19.9755	29.1453	18.7846	30.1155	25.3734	32.3605	24.3082
	20.8666	22.689	34.3655	15.4973	33.3223	26.2417	41.3226	14.8902		19.2241	33.1849	12.8741	31.4883	36.2594	44.3073	16.2404		19.85	28.9472	18.7703	30.2243	24.7437	33.881	26.0255
	20.8832	21.663	34.3221	15.5588	33.354	25.7369	41.1077	14.7291		19.2607	33.3923	12.9953	32.1901	34.6844	42.1491	16.7811		20.5403	28.5315	18.7035	30.1787	24.5368	34.682	27.5631
	20.8999	21.2836	34.1774	15.5832	33.301	25.7611	41.0944	15.0284		19.4858	33.643	13.0193	32.5981	33.18	40.4358	16.5221		20.7943	28.4311	18.4164	30.1389	24.8507	34.951	28.0657
	20.9166	21.0149	33.6892	15.6658	33.143	25.7864	40.6957	15.5102		19.6622	33.8619	12.9584	32.9774	32.2035	39.2482	16.3434		20.6945	28.7392	18.2098	29.8963	24.622	34.8492	27.9172
	20.9332	20.4653	33.5986	15.6548	33.0572	25.7185	40.1682	15.7231		19.4687	33.3114	12.8309	33.2664	30.3913	38.5455	16.7884		20.4647	28.3724	18.5465	29.68	24.2492	34.5285	28.3429
	20.9499	19.9882	33.6618	15.5056	32.8676	25.5484	39.8705	15.9268		19.7089	33.0863	12.9823	33.0826	28.9085	37.893	17.1427		20.7495	28.0213	18.6972	29.9167	23.4396	34.5298	28.8566
	20.9666	19.5914	33.2939	15.8858	32.1424	25.2989	39.9208	15.5883		20.0847	32.8195	13.1227	32.3347	27.8616	38.0409	18.3129		20.9868	28.3932	18.086	30.0481	23.0705	34.2359	28.8978
	20.9832	19.8346	32.8099	16.1647	31.7746	25.0228	40.0656	15.3277		20.1984	32.46	13.1747	31.5757	28.0689	38.6621	19.5113		21.0914	28.1647	18.0297	30.0217	23.1482	33.687	28.3723
	20.9999	19.7951	32.8012	16.1708	31.22	24.6784	40.2775	15.5232		20.1684	32.4275	13.4799	30.7998	28.4843	38.8463	20.0791		21.2629	27.9144	17.7649	30.0407	23.327	33.0186	27.4337
	21.0166	19.337	32.9399	16.2943	30.5498	24.3866	40.8294	15.6313		20.1205	33.6404	13.9398	30.1965	29.0594	38.9785	21.0396		21.8428	28.5488	17.3536	29.6423	23.2541	31.8265	24.8219
	21.0332	19.5588	33.5639	16.564	30.091	24.2759	41.4178	15.5778		20.2056	33.8858	13.9993	29.7763	29.5735	39.5636	21.0434		22.2146	28.8567	16.9359	29.1645	23.4528	30.6274	23.2908
	21.0499	19.3098	34.0784	16.5401	29.5687	24.0663	41.3067	15.6862		20.1739	34.0829	13.8917	29.9334	29.6906	40.0069	20.751		21.7456	29.0263	16.7259	28.8668	23.5978	30.013	22.0416
	21.0666	19.1525	34.1202	16.3563	29.5322	23.7493	41.0452	15.8929		19.8147	33.6003	13.6357	30.2646	29.9403	40.3658	20.7634		21.4578	29.0315	16.6033	28.727	24.1846	29.8051	21.5221
	21.0832	19.1452	34.2998	16.4497	29.805	24.1535	41.2091	15.8105		19.4989	33.1508	13.374	30.4102	30.2786	40.7571	20.3675		21.2009	29.0466	16.5539	28.752	25.0569	29.473	22.162
	21.0999	19.3009	34.1677	16.6691	29.4201	24.5332	41.0154	15.6058		19.3772	33.2557	13.1704	30.4623	30.252	40.9752	19.967		20.9694	28.3711	16.4733	28.3495	25.8323	29.439	21.8012
	21.1166	19.4626	33.6765	16.8895	28.7764	25.2846	40.9481	15.5384		18.8965	33.5325	12.8869	30.6936	30.5374	40.6074	19.5471		20.5098	27.4547	16.4942	27.5791	26.1745	29.2561	21.3634
	21.1332	19.4262	33.2704	16.8951	28.1819	26.122	40.7932	15.5275		18.6854	34.0851	12.8201	31.2409	31.1504	39.7124	18.0671		20.2906	27.104	16.4371	26.981	26.4196	29.1521	21.2539
	21.1499	19.0518	33.4875	16.9217	27.9192	27.0467	40.8439	15.7148		19.0785	34.6423	12.7202	31.5691	31.2599	38.7845	16.8377		20.4364	27.0279	16.2907	26.5334	26.3128	29.1304	21.5571
	21.1666	18.7403	33.0035	16.8723	28.5681	29.3907	40.6585	15.615		19.4484	35.079	12.4553	31.9404	31.352	38.2595	15.8074		20.4119	26.6758	16.4717	26.1229	26.355	28.472	21.9789
	21.1832	18.0052	32.2043	16.612	29.3043	31.1342	40.1254	15.5901		20.2091	34.366	12.1395	32.3376	30.7184	38.2363	15.1054		19.8334	26.3492	16.6528	25.8609	26.4061	27.6942	22.2198
	21.1999	17.6152	31.6746	16.3411	29.9851	31.9707	39.9117	15.6946		21.4135	33.9606	11.9755	31.9754	30.1618	37.8935	15.2833		19.1128	26.6739	16.6526	25.5738	26.0366	28.4445	22.4734
	21.2166	17.7636	31.2786	16.2561	30.7748	32.6104	39.9222	15.4126		22.3264	33.9841	12.0859	31.5805	30.0886	37.7072	15.4139		18.96	27.3991	16.4822	25.5768	25.7167	29.3917	22.7731
	21.2332	17.9309	31.3255	16.3913	30.9824	33.0073	39.8344	15.193		23.0252	34.6039	12.6298	31.0257	29.4941	37.6399	15.5057		19.1566	28.2677	16.7943	25.628	24.9103	29.5925	22.4815
	21.2499	17.9012	31.0555	16.2354	30.8924	33.3202	39.8723	15.4696		23.8297	34.9474	12.8497	30.6591	28.617	37.3498	15.692		19.2043	29.4235	17.2012	25.776	24.8009	29.7031	21.7999
	21.2666	17.7756	31.4707	16.2227	31.1091	33.6697	40.132	15.5865		24.26	34.7939	12.9503	30.5037	28.0741	37.202	16.2839		19.0535	30.6449	16.9288	26.0958	24.9627	29.6894	21.7436
	21.2832	17.9286	32.3362	16.1948	31.382	33.3461	40.2782	15.6724		25.0256	34.6797	12.9893	30.2062	27.8534	37.3967	16.4417		18.932	31.1682	16.4383	26.4193	25.5529	30.0695	21.7302
	21.2999	18.502	32.6065	16.2158	31.4124	32.8814	40.3019	16.0176		25.2005	34.5135	12.8272	29.8751	27.7291	37.7277	16.2347		18.7371	31.3524	16.0695	26.7675	25.9612	30.2528	21.7684
	21.3166	19.3667	32.592	16.4106	31.1591	31.7343	39.8107	15.9434		25.3079	34.4758	13.0131	29.6084	27.1869	37.7589	16.0246		18.3905	31.5805	16.0411	27.1358	26.2429	30.1639	21.4806
	21.3332	20.092	32.8373	16.542	30.3468	29.1619	39.813	16.3606		26.0263	33.7384	13.4618	28.9536	26.4212	37.9639	16.1126		18.1654	32.537	15.6513	27.316	26.36	30.6529	21.0829
	21.3499	20.4457	32.9708	16.5516	29.7311	28.2931	40.3772	16.9251		25.6499	32.9305	13.9442	28.2344	26.1433	38.0842	15.867		18.2294	33.1519	15.5122	27.572	26.9909	31.2697	20.8875
	21.3666	20.6982	32.5101	16.6885	29.0221	28.4675	41.3102	17.6101		24.4868	32.4737	14.1246	27.937	25.9306	39.0316	16.0229		18.3364	34.7371	15.721	27.7973	27.5964	30.4368	20.258
	21.3832	20.6454	31.7539	16.5336	28.1886	28.384	41.7006	18.1293		23.7154	31.7679	13.705	27.5863	25.8376	39.5966	17.2885		18.2473	35.3529	16.2541	27.7894	28.0273	29.5473	19.7406
	21.3999	20.6998	31.0044	16.2193	27.707	28.7674	42.0094	18.2617		23.7412	31.2202	13.2511	27.2648	25.6734	39.6858	18.5754		18.2182	34.8827	16.7554	27.7838	28.7683	29.7164	19.8323
	21.4166	21.0736	30.5617	16.3454	27.6635	28.82	42.3915	17.9536		24.0622	31.0234	13.0964	26.8895	25.9179	39.9375	18.3778		18.5457	34.5944	17.0497	27.6783	28.416	30.6117	19.687
	21.4332	21.4782	30.3608	16.4348	27.8072	29.0615	42.6293	17.9314		24.4999	31.1986	13.0438	26.5934	26.7045	40.0089	16.624		18.5005	34.6393	17.618	27.463	28.6769	31.2262	19.5736
	21.4499	21.2074	30.5127	16.3613	27.8191	29.2168	42.5744	17.7308		24.0134	30.9021	13.1664	26.4001	27.9761	39.7468	16.5375		18.332	34.605	18.5261	27.3711	28.3106	31.6317	19.118
	21.4666	20.6152	31.1758	16.0785	28.433	29.1105	42.579	17.4581		23.7123	30.5239	13.1585	25.9932	28.1393	39.8631	18.0698		18.4222	34.2199	19.3004	27.075	27.7588	32.2431	18.8795
	21.4832	19.9158	31.137	15.8068	29.7135	29.0093	43.1387	17.7046		23.7085	30.0539	12.9033	25.6378	28.4349	40.2091	19.3595		18.5704	33.8856	19.466	26.8006	27.5131	32.7716	19.105
	21.4999	19.2922	31.4766	15.5376	30.9388	29.2048	43.2684	17.6743		23.9744	29.7277	12.6305	25.4541	29.5481	40.4906	19.967		18.5447	32.9644	19.8859	26.8153	27.9534	32.7635	19.3807
	21.5166	18.8012	31.6542	15.4171	31.9435	28.665	42.5458	17.1519		24.8415	29.7512	12.5917	25.277	31.1617	40.1811	19.8492		18.9037	32.0351	20.1264	26.8318	28.1692	32.8236	19.7371
	21.5332	18.5152	32.8472	15.0663	33.0467	28.2692	41.5889	16.5351		25.3634	29.8079	12.8243	25.1154	32.5345	39.4307	19.1282		19.5404	30.162	20.2941	26.8774	29.0697	32.8864	19.7318
	21.5499	18.7159	33.8344	15.0721	34.1076	28.2724	41.0626	16.171		25.3019	30.1812	12.9791	25.2599	33.8236	39.1806	17.553		19.7394	28.8768	20.148	26.9145	29.6858	33.13	19.6645
	21.5666	18.6472	34.5849	15.3982	34.9064	27.8672	40.4776	15.912		25.0078	30.6226	12.9772	25.3817	34.309	39.2621	16.533		19.5883	28.1137	19.9144	26.6741	29.9273	33.1081	19.4905
	21.5832	18.3067	35.2863	15.3555	35.5047	27.6373	39.9577	15.6007		24.7547	30.9679	13.0498	25.6026	34.2525	38.9544	16.5119		19.8456	26.9465	19.9391	26.4146	30.5217	32.5637	19.6572
	21.5999	18.1435	35.5443	15.2449	35.9691	27.2881	39.6762	15.6546		24.5055	31.6271	12.9119	25.8405	33.4162	38.7456	16.794		19.8243	26.5338	20.0271	26.5433	29.8831	32.3609	19.781
	21.6166	18.6151	35.4602	15.141	36.4301	27.3468	39.1827	15.9157		24.5349	31.9264	12.4525	25.9649	32.1907	38.4558	16.4173		19.7489	26.5007	19.7162	26.6627	29.5594	32.095	20.5885
	21.6332	19.0788	35.057	15.2436	36.4342	27.3522	38.7748	15.91		24.4016	31.6497	12.322	26.0294	31.9634	38.016	15.2454		19.6588	26.419	19.334	26.7715	29.7057	31.891	20.8632
	21.6499	18.9825	34.7797	15.1494	35.7367	27.3987	38.128	15.4408		23.7099	31.4239	12.2524	26.0208	31.8003	37.5472	14.4977		19.4456	26.4697	18.9904	26.8187	29.5868	31.7441	20.7768
	21.6666	18.9296	34.2867	15.4841	35.1871	26.9146	37.3013	15.0508		22.7678	31.8903	12.0505	26.1997	30.7043	37.1778	14.2119		19.1747	26.9421	18.714	26.7875	28.9087	31.5358	20.2736
	21.6832	19.0619	34.214	15.9031	34.6095	26.3602	36.5904	14.8649		21.6641	32.7381	11.6119	26.5999	29.4634	37.469	14.4994		18.7489	26.9166	18.6479	26.8532	28.6719	31.2731	20.1807
	21.6999	19.2018	33.9257	16.2082	34.4441	26.6177	36.3573	15.0891		21.9705	33.1172	11.3179	26.8005	28.087	37.4761	14.5628		18.2336	26.9296	18.5757	27.0045	27.9303	31.1556	20.6581
	21.7166	19.0286	33.635	16.3473	34.6523	27.5166	36.6001	14.9856		22.5546	32.9919	11.2766	27.016	26.7275	37.3411	14.3365		18.4538	27.4122	18.481	27.3427	27.1509	30.9051	20.9091
	21.7332	18.9945	33.2619	15.9175	34.6612	27.8247	37.0383	15.0094		22.2378	32.8196	11.2317	27.2098	26.5459	37.0431	13.992		18.6247	27.841	18.0922	27.8856	26.224	30.5201	20.7707
	21.7499	18.7317	32.6935	15.7915	34.0115	27.7108	37.3463	15.3211		21.684	32.8009	10.9148	27.1793	26.3746	36.7976	13.786		18.5472	27.5281	17.6436	28.3873	25.308	30.7485	20.6088
	21.7666	18.5094	31.6825	16.1086	33.3222	28.2004	37.9881	15.0073		21.4914	32.5822	10.9558	27.424	26.4732	36.8221	13.8781		18.8652	26.9871	17.3792	28.6367	25.344	31.4323	20.2601
	21.7832	18.4569	31.868	16.3757	33.0102	28.7177	38.7135	14.7371		21.3827	32.3932	11.5693	27.7565	26.5581	37.1376	13.9727		19.3565	26.7906	17.3931	28.8524	25.5562	32.1601	19.7205
	21.7999	18.2585	32.3096	16.654	32.8802	29.3327	39.4832	14.9438		21.4704	32.4249	12.2564	28.0992	26.5004	37.1345	13.6276		19.6718	27.1719	17.2588	29.1752	25.5445	32.8903	19.9415
	21.8166	18.4912	33.2466	17.4698	32.8963	29.9593	40.2067	15.3017		21.4361	32.7877	12.749	28.0876	26.1646	37.0101	13.6116		20.1121	26.7732	17.4445	29.5487	26.0285	33.7594	20.0585
	21.8332	18.7885	34.2491	17.5245	32.8502	30.3159	41.5784	15.4429		20.9319	32.7419	12.8114	27.858	25.744	36.8103	13.6473		20.4705	26.2555	17.8622	29.7959	26.4154	34.2902	20.3518
	21.8499	18.8331	34.7576	17.2991	32.7602	30.2931	42.6073	15.5513		20.4311	32.4706	12.7845	27.7516	25.7039	36.2389	13.3782		20.4694	26.5184	17.9118	29.832	26.5515	34.5774	20.0361
	21.8666	18.9179	34.6386	17.411	32.617	29.2928	43.5383	15.9284		19.6836	32.1835	12.966	27.5268	26.1305	35.9574	13.3451		20.2166	26.7395	18.1606	29.6797	26.9107	34.663	19.4518
	21.8832	19.2342	34.7343	17.3881	32.2401	27.6963	44.1273	16.2754		19.7521	31.9956	13.0665	27.2077	26.4043	36.1427	13.3805		19.7535	27.9957	18.3069	29.5574	26.9481	34.4432	19.1988
	21.8999	19.5323	35.2263	17.5467	32.2557	27.0728	44.6619	16.2315		19.8452	31.6688	13.0953	27.0906	26.1321	36.6455	13.5882		19.5251	29.6984	18.176	29.4052	26.8873	34.1778	19.3331
	21.9166	20.0038	35.7479	17.471	33.0006	26.6536	44.9419	16.0401		19.7242	31.0648	13.2835	26.9932	26.0058	36.9425	13.9472		19.2441	30.9588	18.0142	29.2855	26.5358	33.6377	19.1687
	21.9332	20.119	36.0481	17.3063	33.617	25.6461	44.9258	16.2411		20.1045	30.8832	13.1577	26.3447	25.5225	37.2337	14.9152		18.8537	31.798	17.8317	29.1508	25.9682	32.8028	19.0452
	21.9499	19.8386	35.29	17.0975	34.0476	24.8295	45.2343	16.2261		20.5741	31.1193	12.7857	25.8673	25.1872	36.9541	15.3392		18.3899	32.6933	17.6714	29.0036	25.4624	31.9654	18.6806
	21.9666	19.6196	34.8128	16.9124	34.12	24.1749	45.1789	15.8911		20.4445	31.4007	12.6933	25.9546	24.8978	36.7617	15.897		17.9272	34.1177	17.6915	28.8654	25.2189	31.2425	18.2403
	21.9832	19.4607	33.873	16.2585	34.0593	23.9885	44.8954	15.6646		20.1607	31.3924	12.6946	26.3208	24.9186	36.9147	16.2796		17.7757	35.2151	17.3081	28.6766	24.5552	31.866	18.1406
	21.9999	19.2918	32.859	15.8933	33.9707	23.974	43.9115	15.6034		20.1632	31.1804	12.6997	26.9212	24.864	36.9642	16.7006		17.8731	35.7941	17.0941	28.5402	23.8596	33.3366	18.1569
	22.0166	19.811	32.067	15.5502	33.873	24.1648	43.0017	15.3586		20.1749	30.8437	13.1176	27.209	24.2085	37.0933	17.3104		18.2055	36.1805	17.396	28.4616	23.1365	35.0202	18.8816
	22.0332	20.0816	31.9043	15.7269	33.6431	25.0334	41.7791	15.2365		20.492	30.615	13.3472	27.4265	23.9735	37.2999	17.5838		18.3569	36.1695	17.2538	28.4724	22.347	36.1452	19.7881
	22.0499	19.7338	31.6604	16.0078	33.1294	28.3705	40.8193	15.1493		20.816	30.8861	13.6824	27.5856	24.3581	37.6792	17.6322		18.359	34.9409	17.1806	28.4056	22.0726	36.8056	19.9913
	22.0666	19.2073	30.9274	16.2096	32.4195	32.1594	40.3571	15.0418		20.7952	31.1081	13.883	27.6334	24.701	38.2997	18.7263		18.4539	33.9511	17.3197	28.068	22.7209	37.1908	19.507
	22.0832	18.6861	30.6864	16.1428	31.8	35.3244	39.8995	15.2392		20.7632	31.329	13.9875	27.4506	24.5895	38.8165	18.9573		18.7173	34.2134	17.368	27.6118	23.5501	37.552	19.8468
	22.0999	18.3027	30.6778	15.9086	31.3217	37.5367	39.8043	15.5552		20.4052	31.2196	14.1885	27.3981	24.89	39.3572	18.7186		18.7446	34.6684	17.5329	27.3514	24.5353	37.8938	20.4216
	22.1166	18.0825	30.8483	15.9228	30.8598	39.2003	39.4677	15.9456		20.7213	31.352	14.2278	27.0859	24.8811	40.3003	18.7893		18.9772	34.2397	17.6384	27.2356	24.9057	38.3621	20.9124
	22.1332	17.7142	30.5731	15.8197	30.4515	39.8388	39.2023	16.0948		21.2805	31.2131	13.9164	26.5235	24.4099	41.0377	18.6332		19.1585	33.1528	17.5883	27.2324	25.3749	37.9489	21.7307
	22.1499	17.6292	30.7573	15.9025	30.197	39.9301	39.4346	15.7382		21.9778	31.4656	13.7679	26.2608	24.1557	41.0568	18.4111		19.5819	32.7324	17.6623	27.3523	26.2434	36.7191	22.2774
	22.1666	17.7718	31.4454	15.9172	30.7401	40.7167	39.8449	15.4077		22.4696	33.2464	13.739	25.7406	24.252	40.9742	18.446		19.39	32.1534	17.4548	27.5072	27.0586	35.3003	22.1988
	22.1832	17.1213	31.7717	16.1462	31.0114	42.1186	40.3787	15.0732		22.8523	35.3688	13.3471	25.4695	24.3747	40.767	18.4316		19.0317	31.6616	17.0044	27.74	27.4843	33.8126	21.5589
	22.1999	16.612	32.0347	15.9662	31.1455	43.9432	40.9113	14.5612		22.2742	36.0721	13.0536	25.5357	23.8088	40.1259	19.2173		19.3664	31.4892	16.5281	27.8058	27.7264	32.7762	21.3427
	22.2166	17.0472	32.4477	15.8406	31.6216	43.3444	41.2138	14.8181		21.9192	36.171	13.0553	25.4503	23.2756	39.1954	19.5989		19.654	30.948	16.4167	27.893	28.0404	32.3747	21.4978
	22.2332	17.7502	32.5581	15.7988	31.8722	41.9103	40.9528	15.2392		21.8293	36.4748	14.0685	25.6106	22.9126	37.9689	18.7036		19.4217	31.0048	16.1805	28.0917	28.2725	31.7756	21.6106
	22.2499	17.9174	32.6348	15.954	31.9425	41.4996	40.5917	15.2508		21.6289	36.4581	15.2342	26.182	22.9749	36.8018	18.1087		19.1688	30.0736	15.8951	28.1985	28.0977	31.0133	20.937
	22.2666	17.8444	32.6042	16.3395	31.9317	41.87	40.163	15.0701		21.3656	36.3697	15.6306	26.7314	22.6657	35.4641	17.186		19.2148	29.7856	15.4705	28.1694	27.8229	29.9367	20.5925
	22.2832	17.8838	32.5817	16.5215	31.6578	41.9938	39.8885	14.9421		20.5867	36.355	16.1993	27.2144	22.965	34.3044	16.934		19.2787	29.3071	15.238	28.2466	28.0897	29.2515	20.5949
	22.2999	18.2903	33.0059	16.3741	31.4077	42.9759	39.6206	14.8776		20.0187	36.5668	16.4365	27.5605	23.7212	33.3721	17.0907		19.8001	28.857	15.1734	28.2793	28.0626	29.1839	20.4461
	22.3166	18.3634	33.1965	16.2053	30.7878	44.1532	39.1941	15.0498		19.599	36.5096	16.9167	27.5512	23.907	33.3742	17.1479		19.8387	28.2508	15.2289	28.3301	27.7919	28.5172	20.0861
	22.3332	18.0838	33.1477	16.1054	29.5852	44.6184	38.8794	15.5496		19.741	34.9757	17.4326	27.5033	24.1351	33.8412	16.5313		20.2927	27.932	15.2353	28.1556	27.6656	28.291	20.3908
	22.3499	17.795	32.9129	16.0641	28.7188	43.9131	38.5428	15.8447		19.8032	34.0083	17.7043	27.1942	24.7494	34.275	16.2857		20.6861	27.3492	15.0272	27.9634	27.9373	28.3363	20.7218
	22.3666	17.8008	32.5567	15.9025	27.7531	41.6075	38.519	15.7937		19.6837	34.2215	17.9969	26.7974	25.2295	34.9367	15.9207		20.663	27.3349	14.9019	27.8574	28.1771	28.3531	20.3343
	22.3832	16.9092	32.3259	15.4701	26.8261	39.6381	38.2702	15.2632		19.4044	34.0713	17.8331	26.6085	25.3119	35.3209	16.2114		20.5823	27.2888	14.7591	27.7332	27.9487	28.0766	20.4594
	22.3999	16.4132	32.6434	15.1215	26.0592	37.8686	38.2683	14.7483		19.569	33.6703	16.8579	26.3252	25.7138	35.7598	16.1586		20.6342	27.4382	14.9632	27.7779	27.3533	28.2416	20.9294
	22.4166	16.5171	32.9079	14.9553	25.8631	35.895	38.4803	14.192		20.0905	33.3711	16.0918	25.914	25.8817	36.4616	16.5641		20.9386	27.481	15.1303	27.9418	26.7137	28.7111	21.4881
	22.4332	16.8149	32.9493	14.6462	26.1217	34.3981	38.3565	13.9763		20.4347	33.195	15.6839	25.7392	25.8648	37.0345	17.2616		21.1093	26.7563	15.3372	27.946	25.9446	28.9102	21.6293
	22.4499	16.7781	32.8667	14.2747	26.5135	33.9701	38.2549	13.8255		20.8191	33.7484	15.7967	25.4477	25.5123	37.2673	17.6322		20.6589	26.7243	15.2838	27.8704	25.4267	28.707	20.9729
	22.4666	16.2753	32.6057	14.2783	27.1653	34.1291	38.1059	13.6909		20.8074	33.8843	15.7515	25.2051	25.3057	37.4627	17.2649		20.0563	26.9113	15.2532	27.7861	25.0698	28.7975	20.1332
	22.4832	16.225	32.3218	14.4937	27.7102	33.4971	38.1094	13.5686		20.6017	33.6619	15.3516	24.9729	25.3176	37.1545	17.2011		19.7482	27.2243	15.0162	27.7888	24.5339	29.5845	20.1181
	22.4999	16.6022	32.1272	14.7638	27.9577	32.7011	38.075	13.2017		20.1706	34.5116	15.4461	24.8561	24.958	36.7358	18.2977		20.0085	27.5307	14.9156	27.8068	23.935	29.5667	19.9194
	22.5166	16.9193	31.9277	14.781	28.1388	32.4853	38.1517	13.0988		19.9829	34.8827	15.8574	25.0047	24.1442	36.6343	18.5206		20.3085	27.5225	14.9757	27.6835	24.2064	29.5508	19.4359
	22.5332	16.9546	31.7223	14.6033	28.3917	32.8079	37.9352	13.3829		20.0354	34.8625	15.7469	25.3521	23.6733	36.5212	18.3287		20.5163	27.7926	15.1682	27.5344	25.1913	29.6868	19.4468
	22.5499	17.3268	32.4179	14.5902	28.8512	32.8991	38.0483	13.577		20.1536	34.865	15.4691	25.7228	23.4106	36.859	19.3968		21.3259	28.4619	14.9712	27.498	25.9467	29.9053	19.83
	22.5666	17.368	32.6928	14.5476	29.1846	33.0384	37.9137	13.5053		20.1404	35.0969	15.3941	25.7236	23.097	37.0813	21.2862		22.5727	28.4842	14.5431	27.7955	26.6577	29.8322	20.5046
	22.5832	17.2877	32.8802	14.6243	28.6107	32.9332	37.942	13.6392		19.7595	35.571	15.183	25.5111	22.7823	37.1781	22.5681		23.1077	29.3195	14.1112	28.1418	27.6184	29.6173	20.4592
	22.5999	17.0342	33.4002	15.1884	28.0086	32.6404	38.2599	13.2441		19.2404	35.516	14.9636	25.337	22.6073	37.3102	22.4641		23.4603	29.8797	13.6722	28.3844	28.338	29.9014	20.3364
	22.6166	17.3293	33.9002	15.5334	27.3693	31.6427	38.3875	13.4569		19.3146	35.2554	14.3859	25.5782	22.3759	37.4756	22.0832		23.9418	29.913	13.2996	28.718	28.4887	30.1363	20.2392
	22.6332	17.6731	34.0971	15.5781	26.8008	29.9875	38.562	13.8006		19.391	36.5685	14.2738	25.72	22.2174	37.8547	22.207		24.3982	29.6928	13.3157	28.8204	28.6458	29.5288	20.502
	22.6499	18.0534	33.9266	15.3363	26.448	29.9271	38.4193	13.9453		19.3896	37.2004	14.5496	25.9018	22.7456	38.4335	22.4849		24.5108	29.3615	13.3953	28.8354	29.2204	28.6936	20.3059
	22.6666	18.2802	33.7936	15.2352	26.1281	30.439	38.2512	14.0222		19.3713	36.7218	14.3435	26.2015	23.5514	38.7942	21.621		24.1505	29.5408	13.4124	29.1748	29.8801	28.3771	20.6472
	22.6832	18.5183	33.9602	15.2213	25.8084	30.48	38.2388	13.5427		19.5992	36.6282	13.968	26.6487	24.0402	38.7767	21.2707		23.9599	30.4286	13.7331	29.4391	29.6225	28.1284	21.1417
	22.6999	19.1314	33.9522	15.349	25.493	29.9866	38.3686	13.1246		19.9538	36.6886	13.8553	27.413	24.6158	38.4422	21.0107		23.8135	30.5443	13.9135	29.5098	29.1522	28.104	21.4045
	22.7166	19.2711	33.6057	15.7376	25.0345	29.6516	38.6938	13.1015		20.3269	36.9257	13.8046	27.9006	24.9713	37.8219	19.4414		23.3072	31.2474	14.4127	29.5547	28.5299	28.2279	20.8912
	22.7332	19.5026	33.5392	16.102	24.7791	30.0339	38.7451	13.3307		20.634	37.2643	13.5664	28.4368	25.3457	37.4692	17.9723		22.36	31.5124	15.0266	29.1056	27.7588	28.4061	20.2153
	22.7499	19.7938	33.0735	15.7683	24.7347	30.6972	38.8592	13.3304		21.0506	37.4104	13.4529	28.7686	25.7169	37.3699	16.3605		21.6922	31.193	15.4578	28.5903	26.9703	29.194	19.9961
	22.7666	19.8035	32.493	15.311	24.6933	32.1738	38.8647	13.3358		21.4791	37.7053	13.4625	28.9478	25.9646	37.4954	15.6999		21.7577	30.9929	15.9749	28.3643	26.535	29.774	20.309
	22.7832	19.7153	32.4202	15.0996	24.6933	34.0308	38.8838	12.9687		21.3282	36.9999	13.3213	29.127	26.4197	37.8258	15.5204		22.027	31.0918	16.5923	28.2087	26.7427	29.8369	20.5688
	22.7999	20.1913	32.483	15.133	24.7636	35.1596	38.9447	12.7347		21.2891	35.4106	13.4243	29.5853	26.7116	37.9508	14.9064		22.2032	31.2328	16.8258	28.1999	26.8865	29.7918	20.5849
	22.8166	20.1057	32.4475	15.0921	24.8905	34.9365	39.0978	12.5182		21.7373	34.6178	13.1002	29.8011	26.4626	37.7837	14.1411		22.1319	31.628	16.838	28.1413	26.2915	29.1535	20.8885
	22.8332	20.0778	32.6801	14.8332	25.0279	34.0896	38.9063	12.617		22.5826	33.7706	12.6714	29.9365	26.2964	37.7619	13.6193		21.8485	31.7357	16.6239	27.7701	25.3504	28.5649	20.5684
	22.8499	20.293	33.2092	14.5876	25.456	33.4599	38.6638	12.8239		23.0718	32.8704	12.3968	29.792	26.3157	37.8244	13.3321		21.5186	31.3434	16.4554	27.553	24.6247	28.1305	20.251
	22.8666	19.8572	33.6401	14.4586	26.3233	33.3411	38.3049	12.8247		22.6978	32.2445	12.395	29.0425	25.7718	38.0729	13.3206		20.9982	31.4572	16.335	27.9977	24.3084	27.7458	19.9107
	22.8832	19.4549	33.3369	14.3189	27.2281	33.066	37.654	13.0401		22.09	31.7545	12.3782	28.3154	25.5076	38.613	13.5878		21.0561	30.3879	16.1165	28.4484	24.7162	27.3675	19.8762
	22.8999	19.0068	33.3671	14.2998	27.8085	32.2285	37.4464	13.0105		21.5077	31.4754	12.4922	28.1929	25.7747	38.8277	13.2498		22.2689	29.2149	15.5622	28.7375	25.4169	27.0585	20.0571
	22.9166	18.5697	33.3187	14.439	28.4665	31.4277	36.989	13.5874		21.078	31.1122	12.8899	28.3586	26.0967	38.5135	13.294		22.9073	28.9853	15.2718	28.9712	26.0685	26.0807	20.8132
	22.9332	18.7801	33.2857	14.3625	29.1835	29.5202	36.7254	15.3093		20.9919	30.9407	12.9419	28.6057	26.2352	38.0408	13.6046		22.8576	28.7889	15.2748	29.0948	26.4701	25.6141	21.075
	22.9499	18.6887	33.1146	14.4279	29.6235	27.5499	36.7644	16.0608		21.8691	31.4493	13.6549	28.4513	26.2435	37.3439	13.8574		22.5981	28.7008	15.1478	28.8836	26.9502	26.1042	21.3678
	22.9666	17.8852	32.7941	14.3593	29.479	26.2217	36.8707	16.3733		22.8591	32.2138	14.2629	28.102	26.1005	37.0118	13.6722		22.0536	28.4217	15.0677	28.8919	27.5436	26.7627	21.2807
	22.9832	17.5263	32.9377	14.261	29.6376	25.6835	37.3297	16.7618		23.0161	32.8459	14.3634	27.9033	25.8231	36.387	13.6702		21.7561	27.7113	15.1441	29.2225	28.0814	27.705	21.2076
	22.9999	17.4155	32.4507	14.4533	29.663	25.7902	37.8214	16.8785		22.4918	33.9741	14.7278	27.6826	25.206	35.883	13.9188		21.6007	27.2746	15.3469	29.4651	29.484	28.5775	21.4858
	23.0166	17.2097	31.7396	14.5888	29.4788	25.8061	37.9305	17.3146		21.8627	34.8187	15.3391	27.3531	24.9729	35.6013	13.8357		21.5156	26.6124	15.1245	29.6632	29.7212	29.4832	21.6002
	23.0332	17.233	31.4585	14.6656	29.022	25.5316	38.1533	17.6978		21.7299	35.3071	15.5668	27.419	25.0735	35.1748	13.3441		21.7676	26.1726	14.8102	29.2462	29.3121	30.9962	21.6418
	23.0499	17.6304	30.9976	14.4535	28.5531	25.2089	38.5664	17.4941		21.8215	35.1834	15.7048	27.6084	24.8736	34.7232	12.5026		20.9269	25.9905	14.9849	29.0185	29.8591	31.9618	22.5014
	23.0666	17.8257	31.1997	14.2508	28.2423	24.8704	39.0388	17.4243		21.7891	34.5321	15.5595	27.5331	24.2523	34.5625	13.2478		19.4381	26.4043	15.4236	29.0423	30.1702	32.1347	23.3523
	23.0832	17.8972	31.3793	14.2067	27.7805	24.3755	39.4648	16.7987		21.8252	34.0431	15.4147	27.5697	23.9272	34.6604	13.5014		19.2079	27.0923	15.4918	29.0378	29.8349	32.3281	23.424
	23.0999	18.8183	31.3518	14.2516	27.0342	23.9351	39.558	15.2299		21.5393	33.7123	15.3869	27.5969	24.016	34.7891	14.0063		18.7637	27.4377	14.9817	28.9397	29.1148	32.0599	23.3851
	23.1166	19.4942	31.1118	14.1243	26.7091	24.4043	39.7185	14.6217		20.8663	33.4009	14.6091	27.9832	24.1072	35.474	14.0888		18.6768	27.7394	14.9162	28.9431	28.2264	31.3449	23.2304
	23.1332	19.5274	30.9184	14.2794	26.5908	24.7482	39.813	14.3884		20.7728	32.8553	13.7879	28.2535	24.4477	36.3185	14.4111		18.9706	28.3235	14.906	28.668	28.3489	30.9013	23.2507
	23.1499	19.4378	30.2793	15.0341	26.3398	24.5159	39.9018	14.1246		20.7229	32.3533	13.8033	28.3385	24.93	37.3309	14.5864		19.1423	28.7769	15.0239	28.509	28.5107	30.6583	22.9446
	23.1666	19.1569	30.5852	15.4034	26.4372	24.3263	40.2891	13.9138		20.3943	31.2118	13.7224	28.1157	25.678	38.3651	14.2091		19.2199	29.1016	14.9713	28.5228	27.1439	30.2435	23.1166
	23.1832	18.8197	30.6613	15.6198	26.4421	24.1347	40.8244	14.2451		20.4819	30.3494	13.2627	27.8666	25.9731	39.1458	13.8427		18.9787	29.5047	14.8732	28.6483	26.6508	29.7508	23.0768
	23.1999	18.7285	30.4035	15.7947	26.3816	24.1885	41.3277	14.4388		20.8618	29.5555	13.2355	27.4644	26.1683	39.9098	13.4565		18.587	29.2611	14.7324	28.8588	26.454	28.7002	22.614
	23.2166	18.5501	30.1234	16.2102	26.4139	24.5483	41.4838	14.2862		21.4607	29.3424	13.7087	27.0336	26.177	40.8768	13.4123		18.976	29.1176	14.3495	28.9109	26.5898	28.0915	21.1515
	23.2332	18.4994	29.506	16.2382	26.4878	24.9678	41.2912	13.9422		21.8582	29.5942	14.0551	26.3658	26.177	41.7973	12.41		19.2566	28.587	14.4269	28.9552	28.1815	27.9521	20.0563
	23.2499	18.5148	29.0998	16.3056	26.6308	25.5213	41.251	13.5064		21.9335	30.0342	13.8891	25.6467	26.3333	42.7259	11.8244		18.8458	27.8782	14.761	28.8629	29.3135	27.9547	19.5878
	23.2666	17.1246	28.9893	16.5967	26.9334	26.2619	41.1594	13.0098		21.7356	30.3179	13.5933	24.9359	26.0861	42.9435	11.2912		18.4817	28.0418	15.562	28.8999	30.8233	27.8181	19.5891
	23.2832	16.5118	29.2703	16.7761	27.0961	26.5951	40.8831	12.4355		21.2491	29.9097	13.2787	24.1807	26.1454	41.9478	11.5196		18.0319	28.5431	15.9518	28.914	32.0013	28.0877	19.7179
	23.2999	16.6322	30.3364	16.8415	27.3073	26.5379	40.5584	12.3528		20.7759	29.3177	13.2666	23.9078	25.8524	40.7132	11.2542		17.6772	28.5052	15.7792	28.6742	32.4355	28.3029	19.842
	23.3166	17.079	32.8628	16.4561	27.7661	26.2124	40.3219	12.2752		20.5411	28.7839	12.9766	23.9049	25.4544	39.8957	10.932		17.7267	28.3382	15.5753	28.1616	32.5629	28.109	19.9652
	23.3332	17.2177	34.4494	16.1231	29.0153	25.7813	39.9556	12.3499		20.4423	28.8504	12.6916	23.8564	25.2615	39.0479	10.9271		18.273	28.1001	15.6323	27.7079	32.782	27.7665	19.7268
	23.3499	17.3254	35.543	15.889	30.3879	25.5063	39.5922	11.3147		20.8034	29.1558	12.5311	23.8038	25.4525	38.6074	11.1742		19.0306	27.8099	15.9309	27.2335	33.0079	27.2337	19.7994
	23.3666	17.8351	36.6697	15.6551	31.4563	25.1924	39.1635	10.9103		20.7121	29.7488	12.3254	23.9736	26.0327	38.1755	11.5185		19.4978	27.5371	16.4902	26.9964	33.07	26.7126	19.7804
	23.3832	18.0938	37.3987	15.5516	32.0489	25.3127	39.1957	10.9456		20.424	29.9096	11.7927	24.2541	26.898	37.409	12.3393		19.203	27.6192	16.487	26.8059	31.3374	26.7216	19.8183
	23.3999	18.1831	37.6348	15.6196	32.6795	25.323	39.3747	11.4072		20.2399	30.1884	11.3928	24.7141	27.5541	36.4745	13.4902		19.1636	27.4358	16.1226	26.764	29.5337	26.7096	19.5265
	23.4166	18.3027	38.4149	15.5023	32.9869	25.1086	39.2848	11.7335		20.3248	30.1691	11.494	25.1542	27.9069	35.5138	14.5104		19.2904	27.1579	15.734	26.5119	28.6754	26.6692	19.2517
	23.4332	18.5101	40.1723	15.497	33.4367	24.4164	39.6163	12.2259		20.452	29.7967	11.8943	25.5834	28.1901	35.1039	15.2199		19.7007	26.4785	15.2576	26.0532	28.2555	26.6129	18.9893
	23.4499	18.6563	40.968	16.0334	33.9172	23.5638	39.6995	12.6469		20.6084	29.509	12.1019	25.88	28.149	35.561	15.6695		20.0736	25.9186	15.3198	25.6578	27.2387	26.2138	18.855
	23.4666	18.9534	40.3461	16.4588	34.0018	23.4775	39.8509	12.7575		21.0327	29.5186	11.9338	25.9838	28.0157	36.1025	16.2749		20.2887	25.8064	15.7275	25.3352	26.2892	26.1552	19.061
	23.4832	18.8473	38.7028	16.5608	33.709	24.0072	39.6579	13.0796		22.6672	29.4803	12.0137	26.2148	28.1938	35.8473	17.0307		20.3527	26.4472	16.1731	25.1867	25.7922	26.8074	19.2547
	23.4999	19.2397	37.4284	16.5876	32.8892	24.4361	39.5252	13.8879		22.9864	29.3429	12.408	26.4878	28.3176	35.2585	18.1015		20.149	26.9805	16.9081	25.7678	25.8516	27.644	19.8538
	23.5166	19.3438	36.2744	16.4266	32.4877	24.5478	39.3188	14.9447		22.5147	29.1361	12.8124	26.6075	28.4412	34.7889	18.9501		19.7918	26.9373	17.3915	26.1508	26.2343	28.2514	20.1395
	23.5332	18.9634	35.8952	16.3245	32.0592	24.5127	39.0876	15.7027		22.2226	29.0898	13.0713	26.7734	28.2479	34.1867	19.4873		19.3272	26.7375	17.6992	26.2296	26.5842	28.6913	20.6925
	23.5499	18.7639	35.5586	16.0377	32.1812	24.1389	38.745	16.22		21.9104	29.3492	13.1224	27.1103	27.7799	33.7798	19.0965		19.251	26.3557	18.7002	26.1582	26.6132	28.4795	21.022
	23.5666	18.6126	35.6888	15.903	32.5419	23.8964	38.362	17.3445		21.6506	28.9263	13.1939	27.0822	27.6413	33.4347	18.284		19.436	26.4195	19.3274	26.0224	26.5791	28.3041	21.8872
	23.5832	18.3211	35.1167	15.683	32.9499	23.7868	38.2836	18.5144		21.8618	28.473	13.332	26.8753	27.7431	33.449	17.8116		19.3697	26.7762	19.7211	26.2708	26.4307	28.2065	23.2619
	23.5999	18.3581	33.319	15.2453	32.7753	23.8609	37.7767	19.3151		22.052	28.4217	13.0698	26.5884	27.8392	33.6098	17.1458		18.9092	27.2095	19.4138	26.6487	25.2277	28.4193	23.755
	23.6166	18.213	32.3703	14.671	32.4078	24.2315	37.4131	19.681		22.1583	28.5385	13.166	26.1839	28.0045	33.2342	16.8022		18.486	27.1066	19.1569	26.9493	24.7707	28.724	24.3135
	23.6332	18.1326	32.1109	14.3176	32.5402	25.1085	36.7519	19.6874		21.159	28.4692	13.5007	25.7718	28.6641	32.7869	16.3782		18.1081	26.9031	18.8005	27.1535	25.2775	28.2032	24.7049
	23.6499	18.1677	31.3539	14.1259	33.0282	25.6028	36.164	19.4214		19.705	27.9135	13.3131	25.2558	29.162	32.9974	15.8806		17.8565	26.8098	18.6487	26.805	26.0455	27.8901	24.3873
	23.6666	18.1531	31.0667	14.1944	32.7855	25.5168	35.8789	18.7762		19.56	27.5497	12.8599	25.0805	29.5844	33.3764	15.079		17.5103	27.0899	18.5471	25.6282	26.2962	27.5377	24.1381
	23.6832	18.5449	30.9932	14.4789	31.8173	25.8052	35.8886	17.606		19.7722	27.2813	12.5066	25.5194	29.6067	33.6392	14.5799		17.4825	27.4664	18.6994	24.6029	25.9592	27.2692	24.171
	23.6999	18.5081	30.5609	14.5614	31.4276	26.101	36.07	16.925		20.1852	26.9724	12.345	25.9045	29.7675	33.9131	13.6839		17.6836	28.0279	19.1479	23.7517	25.8379	27.4579	24.7716
	23.7166	18.4873	30.8525	14.702	30.97	26.008	36.7273	16.1105		20.6431	26.9623	12.4038	26.0063	29.5257	34.1712	13.2511		17.8759	28.8199	19.0333	23.4003	26.2158	27.8215	24.809
	23.7332	19.0084	30.6983	14.7946	30.4317	26.3374	38.0703	14.5854		21.0733	27.3372	12.48	26.1414	28.6456	34.3842	12.843		17.7213	28.9754	18.9967	23.1168	26.6194	27.9519	23.7678
	23.7499	19.5086	30.3495	15.0087	30.1158	26.7447	38.8453	13.3708		20.8135	27.9602	12.2593	26.4921	28.493	34.479	12.3687		18.7151	28.8636	18.6973	22.8679	26.8632	27.8525	23.2271
	23.7666	20.2302	30.3043	14.9773	30.1407	26.6667	39.3179	12.5623		21.458	28.001	12.1092	26.8784	28.7393	34.4447	12.021		19.7114	29.099	18.5067	22.612	27.2611	27.5025	23.3752
	23.7832	21.0237	30.3833	14.9306	30.4043	26.3789	39.6831	12.4087		21.5094	28.0232	11.8876	27.3469	28.7671	34.5911	11.6056		19.9566	29.5911	18.09	22.5716	26.8544	27.4683	22.6513
	23.7999	20.6785	30.5807	14.8469	30.1822	25.8077	40.6355	12.4839		21.3045	28.1162	11.6227	27.6452	28.3311	34.4702	11.2101		20.0442	29.9256	18.0452	22.817	26.2169	27.8089	22.0255
	23.8166	20.2328	30.9663	15.0032	29.5208	25.9099	41.842	12.7069		21.3297	28.5238	11.953	28.0995	27.4441	34.567	10.9203		19.8778	29.109	18.0325	23.3525	25.5347	28.2968	22.1421
	23.8332	19.7862	30.9543	14.914	29.2142	26.3336	42.4543	12.9898		21.3712	28.5885	12.7439	28.4578	27.2212	34.5162	10.742		19.7526	28.3135	17.5595	23.7867	25.3104	28.5705	22.0372
	23.8499	19.3951	31.1293	14.6024	29.4017	26.2386	42.7712	13.3616		21.2098	28.8533	13.1219	28.0533	27.0979	34.2218	10.8921		19.6158	28.0572	16.916	24.2135	25.1942	28.5333	21.87
	23.8666	19.3949	31.0708	14.4966	29.3494	27.02	43.3569	13.7712		21.0033	29.4093	13.1575	27.3792	26.7538	33.8182	11.2758		19.3194	27.3123	15.7638	24.3744	24.9269	28.2456	21.2962
	23.8832	19.3682	31.0675	14.4291	28.8961	27.6577	43.3418	14.2519		21.258	29.3895	13.191	26.7766	27.031	33.3786	11.4262		18.8303	26.5093	15.2297	24.0824	24.1659	28.4264	21.3853
	23.8999	19.4869	31.5375	14.484	28.3791	27.3247	42.4638	14.87		21.3462	29.0128	13.1509	26.6146	27.5109	33.5914	11.5576		18.7734	26.2096	15.2516	23.8837	23.3464	28.6942	21.8866
	23.9166	19.3697	31.6717	14.5866	28.0075	27.2461	42.2576	15.0096		21.1504	28.5066	13.139	26.6946	27.6672	33.4039	12.0266		17.6648	26.8356	15.7332	23.5539	23.2991	29.7931	21.1419
	23.9332	18.7679	31.8401	14.7907	27.6446	27.776	42.4833	14.7725		20.3672	28.1647	13.4227	26.6845	27.188	33.6043	12.3932		17.0898	27.0086	16.1784	23.2465	23.1079	30.7622	20.4498
	23.9499	18.4292	31.7906	14.608	27.5969	27.8791	42.6009	14.1652		20.2099	27.8681	13.429	26.7644	26.8032	33.9537	12.8313		16.8726	26.8734	16.6141	22.9369	22.9105	31.4952	20.1336
	23.9666	18.3361	31.3509	14.7937	27.5334	27.2286	42.3991	13.7108		20.4312	27.9992	13.5942	26.6808	26.446	34.2809	13.0021		16.8613	26.9622	16.3261	22.6693	22.3838	31.9614	19.7195
	23.9832	18.531	31.0281	14.8869	27.3502	26.4804	42.2068	13.3981		20.6154	27.912	13.3971	26.3517	26.254	33.9192	13.2271		17.6155	26.8307	15.9443	22.603	22.3628	31.4456	19.041
	23.9999	18.3436	31.0042	14.921	27.2038	26.0255	42.4442	13.9128		20.5688	27.6288	12.8247	25.8743	25.8319	33.8765	13.4926		17.9199	26.4434	16.3102	22.806	22.4944	31.1424	19.0669
	24.0166	18.3937	31.0386	15.1973	26.9046	25.5739	42.6612	14.8378		20.8736	27.3188	12.6445	25.8478	25.6703	34.0008	13.4025		18.091	26.3649	17.2633	22.8078	22.3511	31.2952	19.8219
	24.0332	18.6219	31.1481	15.4243	26.651	24.3788	42.2358	15.458		21.1628	26.7532	12.6266	26.0071	25.782	34.8149	13.2091		18.5492	26.3758	17.6571	22.6156	22.3591	31.2079	19.7912
	24.0499	18.7535	30.7004	15.3658	26.4066	23.5756	41.6472	15.9734		20.8894	26.5127	12.5626	26.3275	25.5647	35.1917	13.5033		19.1242	26.5203	17.648	22.5717	22.361	30.9265	19.6438
	24.0666	18.4993	30.4948	15.2131	26.1425	23.8705	41.0826	16.4462		21.2383	26.3842	12.5377	26.619	24.9219	35.0014	13.9959		19.4862	26.6695	17.1504	22.5553	22.2244	30.9546	18.8744
	24.0832	18.2902	30.3711	15.1097	26.0005	24.4091	40.4141	17.251		21.6719	26.2248	12.7745	26.4811	23.999	35.1417	13.8517		20.2751	26.0005	16.5888	22.6108	21.676	30.1165	18.81
	24.0999	18.0377	30.2684	15.2254	25.7503	24.4349	39.7197	17.9546		21.8573	26.2489	12.5768	26.4072	23.8298	35.1937	13.9008		20.7545	25.259	15.9809	22.8683	21.6702	29.3254	19.1071
	24.1166	17.7876	30.9712	15.3167	25.4087	24.5664	38.9236	18.6743		22.1668	26.2494	12.4716	26.561	23.7057	34.9535	14.3197		21.219	24.6573	15.5514	23.0459	21.5665	28.5678	20.1709
	24.1332	17.5579	30.924	15.065	25.7748	24.9185	38.0974	19.5083		21.9966	26.1744	12.353	26.61	24.0742	35.0311	15.3055		21.0952	24.417	15.3015	23.289	21.3645	28.159	21.5398
	24.1499	17.0721	30.7781	14.805	26.6931	24.7151	37.236	20.2465		21.9791	26.5423	12.3593	26.709	24.0312	35.4864	16.0079		20.7415	24.6836	14.8269	23.7746	21.1299	27.9993	21.9457
	24.1666	16.9015	30.8196	14.8582	27.3097	24.8607	36.7211	19.423		22.1782	27.035	12.1419	26.883	23.7122	35.7018	16.0219		21.2253	25.2176	13.838	24.1675	20.9051	28.306	21.674
	24.1832	16.922	30.4533	14.7133	27.3652	25.1398	36.5468	18.5361		21.8742	27.3553	12.0435	27.0548	23.414	35.602	16.6319		21.6647	25.7614	13.3557	24.5711	21.1781	28.8371	21.0055
	24.1999	17.5729	30.0216	14.6993	27.6402	26.0291	36.3242	17.5756		21.9728	27.6162	12.1807	27.0865	23.1288	34.9939	17.2372		21.5042	26.0059	14.1422	24.9769	21.2426	28.9923	21.0511
	24.2166	17.5593	29.5898	15.3044	28.3059	26.7851	36.4574	16.6603		22.1736	27.5987	12.5445	27.4494	23.408	34.6254	17.9421		21.1373	25.8929	15.1757	25.1331	21.3535	29.3225	21.2181
	24.2332	17.333	29.4129	15.6251	28.8546	26.3135	36.8277	15.6788		21.9344	27.5804	12.4995	27.5168	23.8075	34.5047	18.1281		20.8191	25.2061	15.8364	24.9986	21.3095	29.0662	21.3101
	24.2499	17.101	29.8012	15.5902	29.121	25.4993	37.3406	14.6972		21.7017	28.2929	12.3707	27.62	24.0487	34.0424	18.7461		20.1599	24.9951	15.9667	25.2631	21.5863	28.9525	21.4587
	24.2666	17.0129	29.5914	15.4975	29.441	25.0174	38.2062	14.0176		21.6819	29.3519	12.3685	27.8169	24.0283	33.5391	19.226		19.6772	25.7276	16.2919	26.1578	21.7846	29.554	21.2883
	24.2832	17.5598	28.5363	15.6747	29.4656	24.9642	39.1342	13.4073		21.7982	29.9137	12.4564	27.9502	23.9605	33.3211	19.3965		19.6287	26.704	16.7841	26.798	22.8492	29.8033	20.488
[truncated: 1,542 more rows]

## Sheet: fig. S11 d
Fig. S11d
ΔF/F	Time (min)	Week 1								Week 2								Week 3
	-10	1.42785	5.97408	0.338579	-0.95064	-1.75178	-1.827	0.653873		-0.714922	-2.44463	-0.474338	0.0821196	-1.57124	-0.180349	0.0720134		-1.47611	2.2371	1.41403	0.994766	-0.458495	-0.65955	2.40289
	-9.98333	0.781969	3.17523	0.0131261	0.122592	-2.00619	-1.29748	-0.327709		-0.777096	-2.10601	-0.377291	-0.198259	-0.896944	-0.658682	-0.182293		-0.16632	1.97951	1.32777	1.47767	0.0368033	-0.196965	1.36095
	-9.96667	0.527226	1.99237	-0.15352	0.5277	-1.37404	-1.10043	-0.794385		-0.514685	-1.16534	-0.0874217	-0.763924	-0.826105	-0.605154	0.746928		0.683272	1.27255	0.835672	0.784233	0.0099077	-0.0749004	0.56814
	-9.95	0.45247	1.92073	-0.263072	0.325754	-1.47519	-0.96814	-0.8627		-0.344709	-0.061531	0.0665624	-0.912218	-0.654231	-0.418762	1.09489		0.629274	1.19213	0.643777	0.796369	-0.240071	-0.0542981	0.208085
	-9.93333	0.0456986	1.98167	-0.245963	0.299802	-1.52294	-0.899555	-0.706526		-0.31448	0.936045	-0.0830438	-0.839494	-0.792736	-0.470619	0.738377		0.305061	0.846305	0.582365	0.495335	-0.329859	0.0575835	0.160561
	-9.91667	-0.140583	1.63444	-0.288309	0.228995	-1.18674	-0.768016	-0.563742		-0.18268	1.34599	-0.125878	-1.05415	-0.385664	-0.579084	0.576807		0.140796	0.528052	0.548799	0.256227	-0.358602	0.0624258	-0.0367971
	-9.9	-0.12188	1.22464	-0.0810229	0.0977622	-0.973607	-0.688525	-0.358615		-0.0355544	1.48367	-0.188456	-1.27217	0.182032	-0.73223	0.477572		0.211761	0.209771	0.359227	0.0907565	-0.51638	0.15285	-0.255064
	-9.88333	-0.178554	1.17542	0.0616255	-0.0772048	-0.622238	-0.591291	-0.411342		-0.0343985	1.60355	-0.135614	-1.23517	0.153462	-0.757908	0.62811		0.0529515	-0.260456	0.301052	0.0776773	-0.679354	0.302203	-0.340074
	-9.86667	-0.26631	1.68556	0.0709086	-0.160558	-0.466596	-0.585945	-0.462657		0.0338921	1.61106	-0.0798092	-0.995247	0.146729	-0.822558	0.644387		-0.507635	-0.365845	0.282084	0.0621653	-0.724169	0.160092	-0.324571
	-9.85	-0.32195	1.89709	0.0670783	-0.321535	-0.676771	-0.658428	-0.377718		0.29176	1.35325	-0.164195	-0.853056	0.287793	-1.03357	0.459515		-0.52512	-0.221381	0.413227	0.0386167	-0.785484	0.140087	-0.267629
	-9.83333	-0.344972	2.00433	0.184761	-0.499741	-0.644827	-0.633976	-0.301141		0.332922	0.917578	-0.360878	-0.719301	0.443671	-1.28751	-0.122641		-0.77838	-0.0865079	0.490363	-0.0226602	-0.819657	0.360481	-0.116689
	-9.81667	-0.38677	1.63401	0.22694	-0.455576	-0.156104	-0.637299	-0.407955		0.257222	0.40133	-0.344021	-0.622791	0.605449	-1.39155	-0.238872		-0.860022	0.0242516	0.563072	-0.253837	-0.767024	0.400947	-0.00436405
	-9.8	-0.218938	1.5435	0.241374	-0.609985	0.115155	-0.528421	-0.545215		0.205193	0.0397143	-0.277878	-0.536371	0.714424	-1.50247	-0.212531		-0.791464	0.00435965	0.628019	-0.392004	-0.529717	0.566976	0.0850386
	-9.78333	-0.0550683	1.52429	0.249032	-0.691472	0.220899	-0.384542	-0.407635		0.230307	-0.670624	-0.148153	-0.752638	0.949818	-1.49209	-0.13785		-0.93837	0.0900318	0.66283	-0.389575	-0.516878	0.744277	0.0328743
	-9.76667	-0.0464809	1.24546	0.304682	-0.669053	0.242809	-0.388793	-0.338979		0.234373	-1.43849	-0.107002	-0.748269	1.1633	-1.54025	-0.0433637		-0.864374	-0.0196708	0.620051	-0.376878	-0.458623	0.640017	0.114226
	-9.75	0.00510653	1.32446	0.286071	-0.363658	0.0862003	-0.397528	-0.365722		0.227122	-1.74308	-0.104432	-0.569033	0.726489	-1.63355	0.0976843		-0.795949	-0.145185	0.715621	-0.383442	-0.0631433	0.67331	0.408225
	-9.73333	-0.0139298	1.31933	0.227321	-0.12758	0.0430764	-0.346823	-0.445728		0.310437	-1.97331	-0.0564454	-0.617687	0.346745	-1.60098	0.358389		-0.943985	0.0826077	0.921755	-0.420503	0.125306	0.673883	0.342686
	-9.71667	-0.0311085	1.22051	0.184508	-0.18964	-0.0463243	-0.176931	0.111037		0.6623	-2.043	-0.0202368	-0.771567	0.401026	-1.48752	0.269095		-0.890046	0.251583	1.08054	-0.412343	0.191583	0.669332	0.455828
	-9.7	-0.0327591	0.677615	0.205761	-0.289346	0.0342648	-0.0503105	0.444557		0.74872	-1.99318	0.0482074	-0.680754	0.305031	-1.34699	0.206169		-0.891273	0.0976454	1.21324	-0.432134	0.297939	0.682815	0.754057
	-9.68333	0.0105637	0.525887	0.240225	-0.294326	0.302348	0.0671786	0.574434		0.621991	-1.99307	0.132983	-0.802679	0.198009	-1.1946	0.231524		-1.1112	-0.232516	1.11913	-0.408608	0.363379	0.719263	0.833986
	-9.66667	-0.0166803	0.438571	0.246364	-0.230619	0.181804	0.138717	0.549339		0.722975	-1.84937	0.149635	-1.04222	0.198301	-1.20262	0.483624		-1.10929	-0.71067	1.07856	-0.39194	0.27461	0.492034	0.913416
	-9.65	0.0536081	0.430849	0.281608	-0.055582	-0.230519	0.185853	0.916913		0.76254	-1.719	0.103207	-1.11419	0.26317	-1.2119	0.470513		-1.10775	-1.22556	1.01546	-0.377198	0.292096	0.376201	1.35439
	-9.63333	0.0665152	0.354663	0.391383	0.071537	-0.401817	0.0560564	1.35551		0.981137	-1.72192	0.0747993	-1.08336	0.456341	-1.12229	0.45372		-1.13511	-1.22031	0.981675	-0.22032	0.169934	0.0916685	1.67498
	-9.61667	0.260696	0.205295	0.390656	-0.0798962	-0.546659	-0.0518077	1.26125		1.28082	-1.34993	0.0309601	-1.05926	0.328978	-1.12076	0.363555		-1.00447	-1.38097	1.11257	0.00222425	-0.0837788	-0.162302	1.82327
	-9.6	0.521214	0.202964	0.441595	-0.136899	-0.791991	-0.0741698	1.1352		1.42203	-1.00364	0.110358	-1.14107	0.0792779	-1.02865	0.198617		-0.960861	-1.42718	1.18629	0.167701	-0.304549	-0.115443	1.78372
	-9.58333	0.534799	0.0826001	0.312055	-0.0811672	-0.950651	-0.135	1.23962		1.40957	-0.808108	0.208449	-1.06538	0.0672401	-0.776976	-0.0966974		-0.866658	-1.3875	1.15878	0.456963	-0.464593	-0.0360663	1.70013
	-9.56667	0.545427	0.41007	0.150389	-0.00984968	-1.11576	-0.273072	1.31358		1.46035	-0.780666	0.438046	-0.910421	0.277285	-0.636889	-0.41072		-0.423105	-1.60043	1.15367	0.337834	-0.176916	-0.262497	1.70528
	-9.55	0.588762	0.670873	0.0233014	0.128864	-1.16553	-0.385016	0.912826		1.4572	-0.883175	0.400868	-0.865518	0.284	-0.670245	-0.581615		-0.180346	-1.87264	1.01775	0.135661	0.00764337	-0.26117	1.52573
	-9.53333	0.725216	0.642054	0.00393614	0.170613	-1.19589	-0.349808	0.909653		1.62023	-0.831178	0.278188	-0.912423	0.50599	-0.554106	-0.459602		-0.139388	-2.04163	0.970515	0.337018	-0.213337	-0.360843	1.46347
	-9.51667	0.675569	0.787813	0.0199058	0.186773	-1.36539	-0.416704	0.993997		1.56345	-0.346367	0.215668	-0.831449	0.576836	-0.284548	-0.576766		-0.153997	-1.99245	0.965324	0.348459	-0.319306	-0.270039	1.42203
	-9.5	0.588486	0.760388	0.0089076	0.240876	-1.37648	-0.622508	1.00926		1.60364	-0.121263	0.279882	-0.762701	0.261523	0.0519185	-0.820553		-0.176926	-1.89248	0.897454	0.386385	-0.233638	-0.0655031	1.05727
	-9.48333	0.487376	0.775654	0.0752565	0.154228	-1.2903	-0.688575	0.821144		1.69543	-0.168331	0.233939	-0.790607	-0.1781	0.313938	-0.983421		-0.135189	-1.80037	0.887882	0.459416	-0.229199	0.0822954	0.435559
	-9.46667	0.420646	0.930198	-0.102143	0.113869	-1.19293	-0.590827	0.583989		1.46978	-0.373095	0.0918491	-0.71741	-0.41879	0.437422	-1.00495		-0.102125	-2.03388	0.847178	0.332652	-0.0800889	0.232596	0.00742508
	-9.45	0.220753	1.16845	-0.285847	0.241387	-0.86715	-0.757055	0.508292		1.15529	-0.828198	0.063121	-0.606196	-0.374207	0.586775	-0.775349		-0.0504506	-1.84645	0.729193	0.124551	0.225251	0.359663	-0.260873
	-9.43333	0.0614675	1.11413	-0.312923	0.232261	-0.717652	-0.746292	0.529058		1.07765	-0.979907	-0.0028744	-0.642881	-0.30638	0.63106	-0.642014		-0.0554443	-1.76697	0.623458	-0.0282627	0.281794	0.521268	-0.355005
	-9.41667	0.126552	1.24863	-0.240643	-0.0928914	-0.638671	-0.664467	0.416536		1.14379	-1.02009	-0.306367	-0.727185	-0.38235	0.528073	-0.509773		-0.188353	-1.89853	0.546799	-0.32591	0.0985168	0.40932	-0.471788
	-9.4	0.0845208	0.969481	-0.309085	-0.229227	-0.697661	-0.643987	0.463187		0.992125	-0.747015	-0.537922	-0.740231	-0.679276	0.412025	-0.263828		-0.655179	-2.00886	0.44803	-0.384336	-0.187761	0.454808	-0.314543
	-9.38333	0.113756	0.748065	-0.362022	-0.336162	-0.764133	-0.739523	0.644716		0.71431	-0.709535	-0.522502	-0.792057	-0.61536	0.37418	-0.0648443		-0.816655	-1.79872	0.530032	-0.495516	-0.193788	0.398541	-0.378534
	-9.36667	0.0270751	0.909519	-0.348518	-0.4183	-0.933707	-0.917153	0.71816		0.500423	-0.810088	-0.514441	-0.801071	-0.836269	0.196184	0.0519831		-0.765774	-1.73815	0.522578	-0.613361	-0.0497958	0.676318	-0.542325
	-9.35	0.0825092	0.974917	-0.393307	-0.515558	-0.948169	-0.809572	0.543968		0.46967	-1.48567	-0.52755	-0.720483	-0.958831	-0.113061	0.348366		-0.605782	-1.89978	0.61174	-0.491659	0.135889	0.750934	-0.56044
	-9.33333	0.051232	1.16141	-0.475803	-0.617139	-0.973128	-0.67475	0.349265		0.419127	-1.868	-0.583322	-0.379059	-0.869529	-0.355587	0.480511		-0.556845	-2.10369	0.668971	-0.472164	0.0737918	1.02014	-0.283166
	-9.31667	0.177723	1.36909	-0.516313	-0.604852	-0.934111	-0.438131	0.321507		0.477861	-2.02508	-0.504742	-0.312826	-0.653825	-0.457328	0.558086		-0.406624	-2.36111	0.962744	-0.354551	0.0545334	1.10119	-0.0369793
	-9.3	0.279115	1.11924	-0.373005	-0.601338	-0.944465	-0.388396	0.204671		0.562154	-1.93984	-0.559268	-0.383068	-0.654762	-0.659886	0.582435		-0.314544	-2.4035	1.14224	-0.276233	0.0789184	1.03705	0.171675
	-9.28333	0.390757	1.01882	-0.348975	-0.67272	-1.25455	-0.00817104	0.171704		0.532497	-1.81057	-0.660134	-0.336097	-0.695048	-0.854078	0.367137		-0.387057	-2.51668	1.21996	-0.279583	-0.0156138	0.992182	0.230684
	-9.26667	0.360819	1.09798	-0.433269	-0.671413	-1.32857	0.212928	0.257597		0.479632	-1.92174	-0.65259	-0.291568	-0.701802	-0.978659	0.335397		-0.478298	-2.35758	1.23874	-0.286385	0.17968	0.910409	0.441498
	-9.25	0.271757	1.03469	-0.446707	-0.616192	-1.05307	0.505087	0.193954		0.255057	-2.1127	-0.495401	-0.311339	-0.690007	-1.03489	0.315585		-0.458182	-1.98964	1.22465	-0.153385	0.572605	1.01823	0.655315
	-9.23333	0.395843	1.02128	-0.313361	-0.690744	-0.80021	0.600929	0.0382761		0.252114	-2.26185	-0.409633	-0.343954	-0.447491	-1.08678	0.192928		-0.463381	-1.75503	1.18692	-0.139569	0.68148	1.0336	0.882388
	-9.21667	0.808201	1.22154	-0.219295	-0.762452	-0.858052	0.725094	-0.0639471		0.252453	-2.43113	-0.416703	-0.348933	-0.471718	-0.929855	-0.14008		-0.456812	-1.68372	1.03141	-0.11896	0.642287	0.984467	1.14922
	-9.2	0.940295	1.31427	-0.20432	-0.558076	-0.750916	0.844347	-0.0306277		0.271538	-2.62872	-0.409654	-0.477296	-0.32724	-0.730469	-0.319576		-0.430158	-1.45318	0.902865	-0.276336	0.518705	0.711162	1.33728
	-9.18333	0.9015	1.11253	-0.367183	-0.282607	-0.626497	1.03293	0.0484532		0.299073	-2.60151	-0.342244	-0.542828	-0.0487676	-0.564271	-0.488257		-0.512882	-1.02104	0.850607	-0.329786	0.458634	0.436951	1.4068
	-9.16667	0.835347	1.00681	-0.417708	-0.25551	-0.570899	1.0837	0.189374		0.471616	-2.56767	-0.292444	-0.704631	-0.11815	-0.504071	-0.590332		-0.652094	-0.763116	0.793145	-0.404272	0.394585	0.0796414	1.27144
	-9.15	0.814786	1.05163	-0.602429	-0.40194	-0.723051	0.911773	0.330417		0.444795	-2.55028	-0.322786	-0.744179	-0.287904	0.0145446	-0.742137		-0.861375	-0.675509	0.524531	-0.52101	0.285685	-0.079127	1.05397
	-9.13333	0.689831	1.24895	-0.726709	-0.368722	-0.775747	0.761577	0.401379		0.457625	-2.70857	-0.189206	-0.601549	-0.0851851	0.574959	-0.794433		-0.999767	-0.754622	0.407874	-0.546702	0.284912	-0.164673	1.00024
	-9.11667	0.578685	1.26386	-0.667206	-0.0812043	-0.618873	0.451123	0.442803		0.5763	-2.94854	-0.117422	-0.479168	0.161085	1.1253	-0.829821		-0.965778	-0.760286	0.269717	-0.530542	0.337052	-0.30015	0.944927
	-9.1	0.554806	1.37952	-0.540698	0.023205	-0.583657	0.164827	0.395522		0.680756	-2.9388	-0.00924739	-0.344593	0.250428	1.55888	-0.886378		-0.890246	-0.858407	0.242587	-0.373396	-0.00880637	-0.272646	0.699816
	-9.08333	0.676134	1.39026	-0.579425	-0.111549	-0.816919	-0.252811	0.430262		0.79786	-2.92074	0.0191258	-0.0944963	0.115313	2.01884	-0.866822		-0.89471	-1.06375	0.133864	-0.467958	-0.445361	-0.258952	0.468097
	-9.06667	0.347869	1.48839	-0.612674	-0.075293	-0.90191	-0.431178	0.591604		0.880663	-2.89276	0.0607329	0.174643	-0.17597	2.31501	-0.972901		-0.705307	-1.19864	0.011844	-0.49599	-0.499747	-0.369506	0.217593
	-9.05	0.0178967	1.3017	-0.663009	-0.0360401	-0.840615	-0.507531	0.530635		1.00535	-2.59459	0.0530429	0.617278	-0.320639	2.33697	-0.977234		-0.460155	-1.37769	0.0433755	-0.405716	-0.59657	-0.260529	-0.0795783
	-9.03333	-0.0386665	1.11646	-0.693012	-0.25218	-0.839542	-0.594819	0.200269		1.2767	-2.50638	0.132473	0.853245	-0.502595	2.29498	-1.11309		-0.505151	-1.3341	0.0760928	-0.306498	-0.660674	-0.284947	-0.33986
	-9.01667	0.00335463	1.16917	-0.511708	-0.442223	-1.06953	-0.655211	0.148257		1.274	-2.42103	0.0949245	1.09909	-0.521603	2.43655	-1.18828		-0.447264	-1.00465	0.0624178	-0.287502	-0.84593	-0.198838	-0.40947
	-9	0.0515384	1.19591	-0.483434	-0.471942	-1.09524	-0.608256	-0.0651396		1.17428	-2.426	0.108701	1.22293	-0.37772	2.50249	-1.16234		-0.389348	-0.609993	0.116878	-0.206594	-0.809664	-0.160283	-0.407575
	-8.98333	0.092598	1.31926	-0.455036	-0.346544	-1.01039	-0.404538	-0.338069		1.32192	-2.45227	0.254032	1.33177	-0.371236	2.05467	-1.14409		-0.604556	-0.26654	0.121804	-0.231004	-0.745409	-0.125135	-0.467494
	-8.96667	0.21542	1.26132	-0.360909	-0.292209	-0.888169	-0.0901217	-0.480794		1.48562	-2.23935	0.316716	1.10177	-0.719148	1.62527	-1.2221		-0.499379	0.0855631	0.0145082	-0.0207892	-0.681577	-0.0616456	-0.486614
	-8.95	0.3585	1.23437	-0.291598	-0.513598	-0.64257	0.228408	-0.41731		1.52606	-2.13035	0.314064	0.935975	-0.988051	1.35437	-1.09831		-0.222241	0.287946	0.0757546	0.341579	-0.582251	0.121499	-0.422867
	-8.93333	0.331149	1.5475	-0.387871	-0.576898	-0.495467	0.457819	-0.478814		1.50291	-2.06135	0.239808	0.755219	-0.993426	1.14295	-1.16141		-0.019986	0.202283	0.249753	0.444599	-0.377019	0.134604	-0.407134
	-8.91667	0.308621	1.81584	-0.3987	-0.488522	-0.47046	0.649865	-0.639128		1.54182	-1.89201	0.139524	0.567719	-0.999585	0.788165	-1.14559		0.137025	0.136745	0.366859	0.547814	-0.218557	0.0395278	-0.520929
	-8.9	0.626963	1.86081	-0.286502	-0.463289	-0.461388	0.773734	-0.779661		1.63329	-1.98611	-0.00860581	0.182937	-0.761937	0.538488	-1.10479		0.0119774	0.122687	0.3921	0.785343	-0.286682	0.137783	-0.463321
	-8.88333	0.699387	1.87311	-0.278595	-0.379665	-0.508828	0.956819	-0.631839		1.58742	-2.16896	-0.0311183	-0.25435	-0.551209	0.57381	-1.1272		-0.215199	0.115067	0.43731	0.930917	-0.11777	0.191094	-0.471076
	-8.86667	0.670219	1.8787	-0.29959	-0.170066	-0.0602768	1.1199	-0.325574		1.43027	-1.92272	0.0133797	-0.506505	-0.608248	0.509521	-1.07423		-0.141543	0.00342403	0.649926	0.857291	0.168925	0.224389	-0.263347
	-8.85	0.594261	1.86366	-0.382427	-0.248967	0.105712	0.985048	-0.0690374		1.44275	-1.7835	0.111974	-0.868411	-0.659068	0.483032	-1.053		-0.270236	-0.394935	0.6636	0.906746	0.324459	0.180207	-0.332228
	-8.83333	0.743226	1.99787	-0.425438	-0.435765	0.107421	0.852899	0.297717		1.36476	-1.79736	0.0646088	-1.09005	-0.417526	0.354183	-1.05661		-0.281772	-0.652688	0.520497	0.814141	0.430339	0.129687	-0.342784
	-8.81667	0.733136	2.05214	-0.352889	-0.597102	0.244186	0.83714	0.62505		1.21893	-1.90289	-0.148051	-1.32442	-0.127754	0.17426	-1.0186		-0.108632	-0.736112	0.458607	0.745602	0.527488	0.235494	-0.177332
	-8.8	0.759255	2.15527	-0.384955	-0.831192	0.125612	0.610665	0.846259		1.06373	-1.94428	-0.21453	-1.49296	0.00162179	0.131547	-1.04219		-0.190725	-0.626063	0.637645	0.61964	0.501701	0.502264	-0.116453
	-8.78333	1.07964	2.23179	-0.493406	-1.01373	-0.299005	0.424724	0.843464		1.02572	-1.77932	-0.239941	-1.30022	0.00975769	0.332781	-0.961466		-0.611055	-0.508475	0.75214	0.412584	0.324695	1.05491	-0.0638388
	-8.76667	1.20104	1.79339	-0.514857	-1.1033	-0.347677	0.37251	0.985524		0.984324	-1.84052	-0.281162	-1.08813	0.0335223	0.434193	-0.866025		-0.695915	-0.214446	0.879421	0.30663	0.398899	1.18475	0.103926
	-8.75	1.25357	1.4158	-0.608954	-1.09838	-0.160078	0.40016	1.13124		0.754783	-1.96203	-0.319378	-1.06413	0.183789	0.406726	-0.802816		-0.806854	-0.119066	0.945664	0.279157	0.817204	1.62016	0.292918
	-8.73333	1.08557	1.09364	-0.735653	-1.02324	-0.246714	0.323896	1.15438		0.398014	-1.93858	-0.296132	-1.03276	0.0727535	0.339482	-0.593392		-0.895159	-0.0959919	1.01444	0.0340657	0.975406	1.57758	0.444635
	-8.71667	1.16454	1.03334	-0.698205	-0.984137	-0.231959	0.424391	0.874504		0.299546	-1.91769	-0.398652	-1.04977	-0.0112336	0.130383	-0.523688		-0.899572	-0.134031	0.984207	-0.144796	0.983645	1.49583	0.627872
	-8.7	1.18668	1.15497	-0.599733	-1.12374	-0.503038	0.702928	0.853146		0.111588	-2.16235	-0.592861	-0.746404	-0.0653641	0.0856472	-0.707196		-0.635869	-0.343103	0.800162	-0.187367	0.843191	1.60311	0.586161
	-8.68333	1.23497	1.28636	-0.571761	-1.10912	-0.46428	0.862545	0.937395		-0.0638814	-2.29381	-0.66855	-0.328498	-0.100449	0.0256427	-0.520745		-0.475919	-0.291947	0.785066	-0.250851	0.756735	1.53769	0.58684
	-8.66667	1.12945	1.06606	-0.531882	-0.942304	-0.355711	0.913355	0.918468		-0.242451	-2.11037	-0.696263	-0.249924	-0.183262	0.0530578	-0.316714		-0.272756	-0.0621228	0.967981	-0.207348	0.685078	1.39588	0.653119
	-8.65	1.18604	0.931032	-0.665721	-0.717324	-0.461068	0.86929	1.02209		-0.504729	-1.99845	-0.691724	-0.165039	-0.302328	0.0570189	0.0150704		-0.299442	-0.0814349	1.24077	-0.0793475	0.698789	1.14617	0.709925
	-8.63333	0.987908	0.90327	-0.756953	-0.239477	-0.272925	0.908978	1.1488		-0.609515	-1.87457	-0.810261	-0.0746959	-0.31359	0.00349784	0.313081		-0.409397	-0.413276	1.28752	-0.141043	0.683792	0.922271	0.666964
	-8.61667	0.625404	0.929942	-0.703222	0.0984864	-0.132	0.996019	1.1579		-0.696471	-1.94345	-0.890683	-0.358594	-0.209064	-0.40769	0.334626		-0.384648	-0.536178	1.14201	-0.2625	0.911242	0.156735	0.688011
	-8.6	0.648267	1.29612	-0.56915	0.176791	-0.174469	0.961421	0.986791		-0.639661	-1.85222	-0.842997	-0.589888	-0.256068	-0.518573	0.329069		-0.546904	-0.836243	0.867175	-0.3002	0.730378	-0.0356308	0.57653
	-8.58333	0.631894	1.62279	-0.501108	0.231345	-0.185	0.937129	0.927355		-0.540457	-1.62035	-0.826785	-0.581675	-0.493527	-0.525936	0.230017		-0.484949	-0.946447	0.743828	-0.141203	0.181128	-0.293306	0.52473
	-8.56667	0.671214	1.91902	-0.388391	0.190842	-0.00854957	1.01358	0.943538		-0.490591	-1.6831	-0.83578	-0.589291	-0.619906	-0.410497	0.128762		-0.344953	-0.947209	0.772992	0.00367321	0.108049	-0.18845	0.355103
	-8.55	0.65131	2.04069	-0.410376	0.145632	-0.0862719	0.744159	1.05493		-0.511334	-1.79904	-0.716609	-0.546798	-0.577061	-0.296868	0.115424		-0.533822	-0.902603	0.759688	0.0591378	0.056377	-0.00549486	0.363837
	-8.53333	0.766929	1.9302	-0.557595	0.309268	-0.165975	0.571332	1.0576		-0.498522	-1.73382	-0.719025	-1.02716	-0.218104	-0.333074	0.152489		-0.777867	-1.06179	0.833187	0.00759054	0.0813955	0.0280348	0.302823
	-8.51667	0.671917	1.89825	-0.512436	0.468794	-0.122437	0.499266	0.993409		-0.389832	-1.5795	-0.778059	-1.45236	-0.236506	-0.436935	-0.145093		-0.801346	-1.25525	0.864719	-0.0843529	0.293006	0.311561	0.529002
	-8.5	0.694569	1.99858	-0.484049	0.492369	-0.07826	0.361639	0.896249		-0.180289	-1.54279	-0.744535	-1.51017	-0.0379756	-0.504485	-0.216943		-0.941991	-1.32023	0.751346	-0.20479	0.220048	0.588166	0.566143
	-8.48333	0.717146	1.85937	-0.327255	0.290697	-0.0938201	0.284774	0.63702		0.0198914	-1.54433	-0.664043	-1.29841	0.0697631	-0.410849	-0.546491		-0.929139	-1.15462	0.495412	-0.198673	0.150199	0.842826	0.535169
	-8.46667	0.718769	1.59753	-0.141504	0.137373	-0.0998729	0.229786	0.419332		0.167377	-1.88271	-0.499085	-1.0983	0.0668674	-0.194213	-0.866154		-0.794301	-1.07949	0.423563	-0.140487	0.0722788	0.962514	0.584855
	-8.45	0.695065	1.31407	0.227374	-0.0466372	-0.034345	0.281335	0.390971		0.160398	-1.90808	-0.331329	-0.859767	0.0651644	-0.262435	-1.00338		-0.708893	-1.05449	0.378938	-0.0960462	0.220622	1.26321	0.490582
	-8.43333	0.525988	0.884075	0.39638	-0.119083	-0.158061	0.365016	0.244971		0.0575976	-1.88849	-0.326095	-0.683961	0.425938	-0.391182	-0.98098		-0.528379	-0.62396	0.438818	-0.104513	0.249908	1.58262	0.494236
	-8.41667	0.400551	0.649989	0.710243	-0.168675	-0.155671	0.534294	0.0548584		0.049227	-1.9465	-0.242238	-0.496359	0.728145	-0.327524	-0.948566		-0.530085	-0.119049	0.462934	-0.263635	0.362338	1.83013	0.397794
	-8.4	0.340005	0.656941	0.842482	-0.239499	-0.207007	0.576229	0.0340621		0.0949829	-1.84706	-0.193067	-0.443472	0.938722	-0.401764	-0.905117		-0.502993	0.205218	0.443768	-0.338314	0.224912	1.74921	0.262241
	-8.38333	0.210347	0.613849	0.900662	-0.439368	-0.150216	0.630219	0.141603		0.0440445	-1.7373	-0.0870233	-0.53262	0.792038	-0.307175	-0.702363		-0.283002	0.56851	0.500644	-0.20523	0.243022	1.6291	0.0833484
	-8.36667	0.0665663	0.723171	1.08338	-0.525284	0.0855016	0.524506	0.146418		0.137642	-1.85317	-0.0346229	-0.52808	0.578094	-0.264092	-0.362625		-0.237073	0.810237	0.419069	-0.129345	0.196083	1.65434	-0.100611
	-8.35	0.0900003	0.521589	1.09964	-0.521946	0.0391131	0.551504	0.319476		0.218069	-2.10856	0.022981	-0.450658	0.413729	-0.163299	0.040611		-0.115919	0.818037	0.455572	-0.163506	-0.0418055	1.44896	-0.249761
	-8.33333	0.00229412	0.431915	1.09208	-0.327376	0.058833	0.675178	0.315584		0.23917	-2.23891	-0.0539763	0.0681191	-0.0153745	0.0107955	0.0606725		-0.0788228	0.487295	0.430384	-0.156559	0.114476	1.45211	-0.239679
	-8.31667	-0.274901	0.41423	1.10492	0.0740935	0.410254	0.723205	0.179358		0.606043	-1.93976	-0.0920568	0.468369	-0.136862	-0.0727966	0.0559021		-0.0170676	0.250072	0.363998	-0.22027	0.30195	1.47906	-0.288558
	-8.3	-0.263822	0.631976	1.0581	0.180236	0.549768	0.775433	0.128728		1.2944	-1.68264	-0.100413	0.653498	-0.0243768	-0.283559	0.167984		-0.0401794	0.08247	0.250467	-0.360195	0.292627	1.53619	-0.384178
	-8.28333	-0.275972	0.583555	0.642422	0.293046	0.707409	0.658277	0.195289		1.86016	-1.54152	-0.251523	0.645701	-0.135505	-0.199678	0.130385		0.00872554	-0.0524813	0.205203	-0.306596	0.191666	1.2163	-0.319185
	-8.26667	-0.291366	0.776604	0.413427	0.334083	0.861581	0.629055	0.403999		2.43717	-1.405	-0.298922	0.606104	-0.256868	-0.152382	0.0984553		0.0231346	-0.370057	0.28989	-0.141535	0.234548	0.881095	-0.222335
	-8.25	-0.348884	1.03988	0.163423	0.388024	0.825875	0.44154	0.588323		2.66307	-1.38977	-0.277436	0.569751	-0.440064	-0.097054	0.0838337		0.102266	-0.743488	0.317673	-0.0277853	0.232328	0.760125	-0.0976008
	-8.23333	-0.452348	0.971345	0.124538	0.441602	0.91377	0.393826	0.514388		3.13264	-1.26453	-0.328232	0.790684	-0.525148	0.0202493	0.0505008		0.0150143	-0.891988	0.265067	-0.0760666	0.469522	0.761699	0.0496608
	-8.21667	-0.437892	0.779028	0.197225	0.46464	0.755227	0.499135	0.511553		3.3926	-1.09081	-0.391658	0.988706	-0.414877	-0.0114197	-0.191063		-0.0427347	-0.979419	0.176612	-0.00463824	0.788049	0.818062	0.030251
	-8.2	-0.354747	0.574005	0.0901803	0.357469	0.775271	0.611831	0.487015		3.47136	-1.00537	-0.461372	1.02151	-0.231582	0.00268792	-0.559189		-0.179607	-0.82861	0.115658	0.214513	0.942555	0.95642	0.180166
	-8.18333	-0.462759	0.561332	0.0943231	0.235904	0.992907	0.601921	0.267416		3.56522	-0.764986	-0.480192	1.06057	-0.0150914	-0.153	-0.709133		-0.307722	-0.663797	0.0831101	0.324173	1.23239	0.908263	0.049995
	-8.16667	-0.505664	0.537634	0.0724508	0.230937	0.901637	0.53686	0.38109		3.9694	-0.645356	-0.449321	0.711514	0.109456	-0.209365	-0.751342		-0.288761	-0.592874	0.347891	0.439659	1.11673	0.640324	-0.201948
	-8.15	-0.494583	0.630191	-0.000896803	-0.14321	0.582225	0.616297	0.543396		3.71248	-0.934277	-0.487765	0.448785	0.1251	-0.145036	-0.684379		-0.389517	-0.602261	0.558895	0.551176	0.993453	0.303423	-0.195885
	-8.13333	-0.449241	0.710399	-0.079749	-0.449857	0.442425	0.603643	0.399594		3.36533	-0.972241	-0.523356	0.507715	0.103888	-0.0495963	-0.595902		-0.378503	-0.456935	0.615646	0.716998	1.14846	0.0363932	-0.0150752
	-8.11667	-0.393145	0.790818	-0.129578	-0.644739	0.338066	0.624657	0.227583		2.88418	-0.977769	-0.434373	0.6535	0.054803	-0.0227397	-0.242795		-0.37042	-0.430155	0.624955	0.644033	1.1467	-0.0120304	-0.12336
	-8.1	-0.326508	0.565483	-0.126582	-0.787463	0.279499	0.528611	0.248972		2.59752	-1.00943	-0.374413	0.73984	-0.0054694	0.120526	-0.152715		-0.462925	-0.506134	0.53264	0.48576	1.11663	-0.00531031	-0.294493
	-8.08333	-0.394907	0.463252	0.164433	-0.968449	0.187889	0.388438	0.251361		2.49314	-0.852665	-0.446241	0.818886	0.0703847	0.0663161	-0.0600981		-0.630201	-0.518332	0.470367	0.343306	1.2583	-0.204986	-0.283275
	-8.06667	-0.410724	0.52799	0.0690449	-1.10588	0.207914	0.150155	0.288042		2.13737	-0.729304	-0.445839	0.898529	0.190487	0.0155734	-0.0212658		-0.748488	-0.594232	0.462351	0.422627	1.02762	-0.271788	-0.0642911
	-8.05	-0.658588	0.685327	-0.0727141	-1.09714	0.341362	-0.164928	0.119032		1.90783	-0.672605	-0.371742	1.02856	0.965696	-0.000740981	0.172308		-0.787267	-0.612963	0.513933	0.285264	0.783203	-0.33465	0.220779
	-8.03333	-0.805235	0.845755	-0.170718	-1.09331	0.305752	-0.318197	0.194345		1.74858	-0.606117	-0.356846	1.24074	1.23679	0.170509	0.20763		-0.737283	-0.77266	0.623235	0.215024	0.730594	-0.475278	0.304629
[truncated: 3,421 more rows]

## Sheet: fig. S11 e
NAc dLight and weekly DETQ
Fig. e
AUC	week 1							week 2							week 3
[truncated: 2 more rows]
