# Supplementary material for: A chemogenetic approach for dopamine imaging with tunable sensitivity
Source: Nat Commun. 2024 Jul 2;15:5551. doi: 10.1038/s41467-024-49442-3 (PMC11219860; doi:10.1038/s41467-024-49442-3)
Supplement: Supplementary file 6 — Source Data [file 41467_2024_49442_MOESM6_ESM.zip › SourceData_SupplementaryFig12.xlsx]

## Sheet: fig. S12 c
NAc dLight and food restriction
Fig. c
Body weight (g)
Ad lib fed	Food restriction	Ad lib fed
29.4	26.8	30.8
24.7	21.7	23.8
25.7	23.2	24.9
21.6	19.2	22.3
21.6	18.8	22.4
Food intake (g)
Ad lib fed	Food restriction
4	2.02
3.6	2.17
4.75	2.95

## Sheet: fig. S12 d
Fig. S12d
ΔF/F	Time (min)	Ad lib fed						Food restriction						Ad lib fed
	-10	-1.47611	2.2371	1.41403	0.994766	-0.458495		-0.108009	-2.52143	-0.0710389	-1.26695	-0.184398		2.81797	1.68372	0.451249	0.452836	0.646763
	-9.98333	-0.16632	1.97951	1.32777	1.47767	0.0368033		-0.0548621	-1.33527	0.0738243	-0.886201	-0.102831		2.02329	1.65395	0.385952	-0.0209319	0.0328195
	-9.96667	0.683272	1.27255	0.835672	0.784233	0.0099077		0.131308	0.420774	0.230014	-0.261919	0.529699		1.12453	0.912781	0.751556	-0.132933	0.782378
	-9.95	0.629274	1.19213	0.643777	0.796369	-0.240071		0.00656805	0.534968	0.0450786	-0.263494	0.365331		1.40991	0.853951	1.37584	0.0574932	0.496718
	-9.93333	0.305061	0.846305	0.582365	0.495335	-0.329859		-0.158322	0.14106	-0.0518921	-0.640692	0.493265		1.00454	0.816315	1.22564	-0.0095853	0.332531
	-9.91667	0.140796	0.528052	0.548799	0.256227	-0.358602		-0.274177	0.223005	-0.0290839	-0.717397	0.488685		0.627641	0.804423	1.14938	-0.0785644	0.040655
	-9.9	0.211761	0.209771	0.359227	0.0907565	-0.51638		-0.220649	0.223168	-0.078613	-0.611519	0.490466		0.255918	0.483905	1.30805	-0.158442	0.0042753
	-9.88333	0.0529515	-0.260456	0.301052	0.0776773	-0.679354		-0.116769	0.242149	-0.101209	-0.702214	0.551484		0.131669	0.394872	1.40703	-0.158191	0.0011
	-9.86667	-0.507635	-0.365845	0.282084	0.0621653	-0.724169		-0.285308	0.393375	-0.0765834	-0.838346	0.484057		0.208406	0.574418	1.67866	-0.039494	-0.233563
	-9.85	-0.52512	-0.221381	0.413227	0.0386167	-0.785484		-0.369549	0.157905	-0.16294	-1.23415	0.215874		0.240035	0.660981	1.66031	0.117737	-0.686044
	-9.83333	-0.77838	-0.0865079	0.490363	-0.0226602	-0.819657		-0.368077	-0.153239	-0.0636698	-1.50061	0.221453		-0.0779203	0.725354	1.48751	0.0390272	-0.947486
	-9.81667	-0.860022	0.0242516	0.563072	-0.253837	-0.767024		-0.233376	0.00521217	-0.00299787	-1.83207	0.335517		-0.476437	0.921225	1.1413	-0.0845755	-0.714652
	-9.8	-0.791464	0.00435965	0.628019	-0.392004	-0.529717		-0.0790975	0.622932	0.0375155	-1.95671	0.436394		-0.690712	1.10172	0.89949	-0.0581579	-0.332854
	-9.78333	-0.93837	0.0900318	0.66283	-0.389575	-0.516878		0.0635824	1.25347	0.0657258	-1.99062	0.425135		-0.597335	1.28757	0.967841	-0.182198	-0.254675
	-9.76667	-0.864374	-0.0196708	0.620051	-0.376878	-0.458623		0.179496	1.37136	0.109407	-2.0053	0.641825		-0.431315	1.24962	1.01852	-0.25221	-0.184907
	-9.75	-0.795949	-0.145185	0.715621	-0.383442	-0.0631433		0.292311	1.40022	0.0763948	-2.13374	0.759698		0.091613	1.37866	0.993754	-0.0937558	-0.0666704
	-9.73333	-0.943985	0.0826077	0.921755	-0.420503	0.125306		0.0853896	1.79196	0.0827834	-2.21851	0.81306		0.622912	1.62692	0.922931	0.0935967	0.094
	-9.71667	-0.890046	0.251583	1.08054	-0.412343	0.191583		-0.0122579	1.93962	0.144299	-2.32212	0.836418		0.464432	1.83295	0.870755	0.116428	0.205941
	-9.7	-0.891273	0.0976454	1.21324	-0.432134	0.297939		0.10258	1.55621	0.105735	-2.21624	0.88461		0.431132	1.65871	0.642192	-0.00457296	0.708308
	-9.68333	-1.1112	-0.232516	1.11913	-0.408608	0.363379		0.0876683	1.28297	0.122968	-2.08325	0.974849		0.51514	1.73305	0.56613	-0.14061	0.89728
	-9.66667	-1.10929	-0.71067	1.07856	-0.39194	0.27461		0.00139946	1.17483	0.0423084	-1.98222	0.866743		0.707417	1.72086	0.435667	-0.0111814	0.870026
	-9.65	-1.10775	-1.22556	1.01546	-0.377198	0.292096		-0.140391	0.992539	-0.0135777	-1.84581	0.825826		0.905639	1.17269	0.423239	0.0809694	0.514939
	-9.63333	-1.13511	-1.22031	0.981675	-0.22032	0.169934		-0.136766	0.28198	-0.0463866	-1.77593	0.781061		1.33342	0.852488	0.498937	0.158741	0.239562
	-9.61667	-1.00447	-1.38097	1.11257	0.00222425	-0.0837788		0.093777	-0.270194	-0.132423	-1.82368	0.73296		1.54318	0.621886	0.420338	0.400363	-0.0087534
	-9.6	-0.960861	-1.42718	1.18629	0.167701	-0.304549		0.0792171	-0.525961	-0.220131	-1.77192	0.490747		1.67463	0.282932	0.371933	0.48816	-0.0887136
	-9.58333	-0.866658	-1.3875	1.15878	0.456963	-0.464593		-0.0112442	-0.544255	-0.306786	-1.56328	0.457285		1.16883	0.185813	0.324744	0.20319	-0.0724539
	-9.56667	-0.423105	-1.60043	1.15367	0.337834	-0.176916		0.153779	-0.997748	-0.251213	-1.36064	0.542776		0.800655	0.000840965	0.318605	-0.0248574	-0.239318
	-9.55	-0.180346	-1.87264	1.01775	0.135661	0.00764337		0.324497	-1.33489	-0.28211	-0.924247	0.55684		0.918437	-0.381181	0.244731	0.0435398	-0.221509
	-9.53333	-0.139388	-2.04163	0.970515	0.337018	-0.213337		0.182748	-1.47672	-0.381979	-0.831432	0.569782		0.932687	-0.326612	0.234388	0.10632	-0.646181
	-9.51667	-0.153997	-1.99245	0.965324	0.348459	-0.319306		0.236303	-1.59826	-0.370605	-0.618189	0.448294		0.913218	-0.497181	0.291483	0.10529	-0.850595
	-9.5	-0.176926	-1.89248	0.897454	0.386385	-0.233638		0.182118	-1.89666	-0.367098	-0.474901	0.673985		0.768997	-0.46703	0.344036	-0.0634221	-0.882901
	-9.48333	-0.135189	-1.80037	0.887882	0.459416	-0.229199		0.183136	-2.13707	-0.293601	-0.430425	0.67873		0.529255	-0.21067	0.393102	-0.106902	-0.701724
	-9.46667	-0.102125	-2.03388	0.847178	0.332652	-0.0800889		0.0832051	-2.15267	-0.106768	-0.455203	0.867422		0.0955129	-0.179266	0.463887	-0.311712	-0.764947
	-9.45	-0.0504506	-1.84645	0.729193	0.124551	0.225251		-0.211368	-2.10814	-0.0667914	-0.335108	1.00733		-0.177331	-0.288839	0.530654	-0.457381	-0.705865
	-9.43333	-0.0554443	-1.76697	0.623458	-0.0282627	0.281794		-0.23197	-1.92835	-0.0169979	-0.351758	1.05706		-0.288049	-0.2355	0.547907	-0.483213	-0.763177
	-9.41667	-0.188353	-1.89853	0.546799	-0.32591	0.0985168		-0.149956	-1.95803	0.050458	-0.637588	0.874023		-0.464114	0.0587234	0.519941	-0.45359	-0.862845
	-9.4	-0.655179	-2.00886	0.44803	-0.384336	-0.187761		-0.221484	-1.83074	0.00496737	-0.939398	0.665858		-0.490045	-0.0576158	0.490195	-0.393391	-0.950342
	-9.38333	-0.816655	-1.79872	0.530032	-0.495516	-0.193788		-0.329987	-1.71968	0.0343576	-1.38263	0.579669		-0.513314	-0.19831	0.532007	-0.622188	-1.03988
	-9.36667	-0.765774	-1.73815	0.522578	-0.613361	-0.0497958		-0.286134	-1.58186	0.142205	-1.70447	0.621883		-0.354584	-0.509477	0.619932	-0.703266	-0.923858
	-9.35	-0.605782	-1.89978	0.61174	-0.491659	0.135889		-0.357672	-1.44702	0.169712	-2.02602	0.638046		-0.112612	-0.600308	0.566018	-0.719711	-0.760917
	-9.33333	-0.556845	-2.10369	0.668971	-0.472164	0.0737918		-0.32371	-1.17853	0.259779	-2.21686	0.401447		-0.0834939	-0.839069	0.648393	-0.616933	-0.680176
	-9.31667	-0.406624	-2.36111	0.962744	-0.354551	0.0545334		-0.338606	-1.03719	0.257514	-2.27698	0.394005		0.0115212	-1.11741	0.798628	-0.588267	-0.651642
	-9.3	-0.314544	-2.4035	1.14224	-0.276233	0.0789184		-0.422027	-0.96791	0.067152	-2.14455	0.10658		0.11205	-1.14708	0.768853	-0.611235	-0.570176
	-9.28333	-0.387057	-2.51668	1.21996	-0.279583	-0.0156138		-0.4509	-0.989261	0.0349088	-2.20109	-0.173532		0.184246	-1.0409	0.682638	-0.695861	-0.394206
	-9.26667	-0.478298	-2.35758	1.23874	-0.286385	0.17968		-0.550458	-1.12148	0.118776	-2.37979	-0.0242433		0.128557	-1.24314	0.817569	-0.724208	-0.2715
	-9.25	-0.458182	-1.98964	1.22465	-0.153385	0.572605		-0.571271	-1.22919	0.121584	-2.43314	0.13065		0.236722	-1.53272	0.903004	-0.641809	-0.372613
	-9.23333	-0.463381	-1.75503	1.18692	-0.139569	0.68148		-0.581034	-1.15169	0.18352	-2.56912	0.161259		0.213264	-1.46659	1.0284	-0.53331	-0.443123
	-9.21667	-0.456812	-1.68372	1.03141	-0.11896	0.642287		-0.519436	-1.07686	0.35555	-2.68554	0.158327		0.33953	-1.42276	1.02405	-0.46308	-0.428268
	-9.2	-0.430158	-1.45318	0.902865	-0.276336	0.518705		-0.531855	-0.846839	0.313113	-2.76242	0.260885		0.201638	-1.34382	0.994048	-0.461028	-0.474318
	-9.18333	-0.512882	-1.02104	0.850607	-0.329786	0.458634		-0.519083	-0.776586	0.259064	-2.54567	0.424754		-0.0244745	-1.37722	1.20925	-0.501622	-0.522128
	-9.16667	-0.652094	-0.763116	0.793145	-0.404272	0.394585		-0.500415	-0.855202	0.167408	-2.44919	0.485802		0.15852	-1.1518	1.21788	-0.668333	-0.718751
	-9.15	-0.861375	-0.675509	0.524531	-0.52101	0.285685		-0.562827	-0.91082	0.145603	-2.44827	0.543612		0.6049	-1.01967	1.13643	-0.795295	-0.824907
	-9.13333	-0.999767	-0.754622	0.407874	-0.546702	0.284912		-0.54878	-0.999713	0.382529	-2.52898	0.627991		0.689742	-0.969183	1.17533	-0.567529	-0.709199
	-9.11667	-0.965778	-0.760286	0.269717	-0.530542	0.337052		-0.380887	-0.945616	0.366218	-2.49997	0.657688		0.745608	-0.78223	1.24881	-0.183116	-0.855507
	-9.1	-0.890246	-0.858407	0.242587	-0.373396	-0.00880637		-0.19255	-0.920358	0.29209	-2.31628	0.407563		0.737375	-0.691424	1.0788	0.198261	-0.715834
	-9.08333	-0.89471	-1.06375	0.133864	-0.467958	-0.445361		-0.247268	-1.05898	0.262799	-1.9614	0.388563		0.765949	-0.695258	1.04053	0.254618	-0.422096
	-9.06667	-0.705307	-1.19864	0.011844	-0.49599	-0.499747		-0.269979	-1.13153	0.159464	-1.30576	0.420059		0.968216	-0.51789	0.914266	0.204395	-0.148297
	-9.05	-0.460155	-1.37769	0.0433755	-0.405716	-0.59657		-0.323617	-1.34769	-0.00135415	-0.562156	0.365166		1.1071	-0.371724	0.872599	0.277178	-0.174571
	-9.03333	-0.505151	-1.3341	0.0760928	-0.306498	-0.660674		-0.318527	-1.71989	-0.00391759	0.08071	0.176354		1.25897	-0.0729687	0.768339	0.394932	-0.358574
	-9.01667	-0.447264	-1.00465	0.0624178	-0.287502	-0.84593		-0.287851	-1.63628	0.0333855	0.174072	-0.0820054		1.2894	-0.00925125	0.63525	0.510472	-0.302822
	-9	-0.389348	-0.609993	0.116878	-0.206594	-0.809664		-0.331654	-1.55706	0.055722	0.30114	-0.180941		0.90642	-0.128497	0.581734	0.693556	-0.094652
	-8.98333	-0.604556	-0.26654	0.121804	-0.231004	-0.745409		-0.38576	-1.47839	0.0289705	0.889994	-0.389462		0.50447	-0.19586	0.448863	0.910325	-0.151879
	-8.96667	-0.499379	0.0855631	0.0145082	-0.0207892	-0.681577		-0.439185	-1.36328	-0.00899798	1.54164	-0.577291		0.385574	-0.182885	0.348087	0.723777	-0.0283852
	-8.95	-0.222241	0.287946	0.0757546	0.341579	-0.582251		-0.480889	-1.41953	0.0157413	1.92442	-0.666365		0.417073	-0.371893	0.313094	0.35134	0.155866
	-8.93333	-0.019986	0.202283	0.249753	0.444599	-0.377019		-0.382066	-1.3653	0.133392	2.17537	-0.609547		0.605687	-0.471322	0.300303	-0.0132826	0.442706
	-8.91667	0.137025	0.136745	0.366859	0.547814	-0.218557		-0.209739	-1.19317	0.200532	2.13844	-0.662009		0.523172	-0.288295	0.233899	-0.0641256	0.822183
	-8.9	0.0119774	0.122687	0.3921	0.785343	-0.286682		-0.213471	-1.09039	0.251733	1.95206	-0.788367		0.249745	-0.102051	0.16322	-0.0111961	0.750496
	-8.88333	-0.215199	0.115067	0.43731	0.930917	-0.11777		-0.155507	-0.899664	0.165592	1.66123	-0.776063		-0.138943	0.27688	0.168939	-0.00499395	0.699262
	-8.86667	-0.141543	0.00342403	0.649926	0.857291	0.168925		-0.193837	-0.565852	0.237707	1.35711	-0.698551		-0.384459	0.710465	0.283107	0.102506	0.793138
	-8.85	-0.270236	-0.394935	0.6636	0.906746	0.324459		-0.284446	-0.756808	0.35603	1.34639	-0.437622		-0.430466	1.21256	0.192334	0.14753	0.888342
	-8.83333	-0.281772	-0.652688	0.520497	0.814141	0.430339		-0.262518	-0.850376	0.399527	1.16353	-0.318996		-0.218247	1.38547	0.181882	0.253919	1.07291
	-8.81667	-0.108632	-0.736112	0.458607	0.745602	0.527488		-0.243702	-0.385562	0.306805	0.529384	-0.2021		-0.274628	1.45936	0.275495	0.277409	1.2118
	-8.8	-0.190725	-0.626063	0.637645	0.61964	0.501701		-0.363486	-0.396224	0.154557	-0.0793741	-0.152718		-0.19585	1.48676	0.279019	0.434761	1.26824
	-8.78333	-0.611055	-0.508475	0.75214	0.412584	0.324695		-0.450193	-0.22704	0.0258166	-0.464775	0.0696432		-0.43868	1.42282	0.363594	0.735057	1.08982
	-8.76667	-0.695915	-0.214446	0.879421	0.30663	0.398899		-0.548063	-0.103103	-0.164557	-0.638848	0.147345		-0.623905	1.37763	0.504934	1.12004	0.571599
	-8.75	-0.806854	-0.119066	0.945664	0.279157	0.817204		-0.579079	0.0557234	-0.187574	-0.639948	0.309313		-0.598278	1.25794	0.507454	1.22484	0.221738
	-8.73333	-0.895159	-0.0959919	1.01444	0.0340657	0.975406		-0.557397	0.00502033	-0.10694	-0.76826	0.527511		-0.569703	0.883638	0.505289	1.2253	0.131582
	-8.71667	-0.899572	-0.134031	0.984207	-0.144796	0.983645		-0.58854	0.00613776	-0.0139575	-0.882932	0.552256		-0.616823	0.299559	0.441439	1.26433	0.237439
	-8.7	-0.635869	-0.343103	0.800162	-0.187367	0.843191		-0.55968	-0.0516801	-0.0824554	-0.93738	0.624797		-0.471182	-0.301815	0.359217	1.10346	0.316603
	-8.68333	-0.475919	-0.291947	0.785066	-0.250851	0.756735		-0.490347	0.106269	-0.166519	-1.0065	0.491615		-0.456008	-0.47088	0.437852	1.03735	0.116012
	-8.66667	-0.272756	-0.0621228	0.967981	-0.207348	0.685078		-0.549377	-0.0547271	-0.133711	-1.11647	0.499701		-0.567911	-0.617663	0.385231	1.03206	-0.155083
	-8.65	-0.299442	-0.0814349	1.24077	-0.0793475	0.698789		-0.442838	-0.56318	-0.102452	-1.16432	0.556901		-0.579262	-0.681152	0.349588	0.995993	-0.302734
	-8.63333	-0.409397	-0.413276	1.28752	-0.141043	0.683792		-0.306032	-0.516944	0.0671678	-1.17842	0.548464		-0.726528	-0.697046	0.385318	0.993726	-0.539397
	-8.61667	-0.384648	-0.536178	1.14201	-0.2625	0.911242		-0.386043	-0.862704	0.272562	-0.973867	0.646301		-0.679523	-0.399083	0.123872	0.84223	-0.661605
	-8.6	-0.546904	-0.836243	0.867175	-0.3002	0.730378		-0.621197	-1.15801	0.439257	-0.913437	0.783667		-0.612384	-0.384915	-0.00202349	0.572932	-0.695849
	-8.58333	-0.484949	-0.946447	0.743828	-0.141203	0.181128		-0.70876	-1.20094	0.377009	-1.02744	0.729481		-0.306464	-0.508773	0.0688743	0.371867	-0.725777
	-8.56667	-0.344953	-0.947209	0.772992	0.00367321	0.108049		-0.806345	-0.811656	0.283908	-1.30487	0.751174		-0.0271576	-0.276226	0.0472545	0.279554	-0.619246
	-8.55	-0.533822	-0.902603	0.759688	0.0591378	0.056377		-0.899846	-0.864563	0.276468	-1.35722	0.782048		0.0572691	-0.0349602	-0.0274111	0.189044	-0.727782
	-8.53333	-0.777867	-1.06179	0.833187	0.00759054	0.0813955		-1.0512	-0.895646	0.210056	-1.29067	0.608586		-0.130561	0.0460426	-0.0731968	0.0395372	-0.806544
	-8.51667	-0.801346	-1.25525	0.864719	-0.0843529	0.293006		-1.17813	-0.625697	0.264122	-1.16667	0.558958		-0.108802	-0.161805	-0.0921317	-0.203948	-0.844204
	-8.5	-0.941991	-1.32023	0.751346	-0.20479	0.220048		-1.26833	-0.510682	0.217591	-0.628941	0.459846		0.0161223	-0.143098	-0.0921057	-0.453338	-0.909532
	-8.48333	-0.929139	-1.15462	0.495412	-0.198673	0.150199		-1.44111	-0.649685	0.242662	-0.00569469	0.56228		0.484542	-0.161666	-0.202103	-0.42779	-1.03513
	-8.46667	-0.794301	-1.07949	0.423563	-0.140487	0.0722788		-1.35005	-0.76519	0.208195	0.241645	0.761136		0.79693	-0.251032	-0.228682	-0.53659	-1.0051
	-8.45	-0.708893	-1.05449	0.378938	-0.0960462	0.220622		-1.40337	-0.523809	0.173377	0.0117534	0.496153		0.845594	-0.346312	0.048379	-0.590187	-0.771235
	-8.43333	-0.528379	-0.62396	0.438818	-0.104513	0.249908		-1.47068	-0.487321	0.113333	-0.253011	0.32634		0.661534	-0.295444	0.113217	-0.533272	-0.633512
	-8.41667	-0.530085	-0.119049	0.462934	-0.263635	0.362338		-1.68725	-0.882756	0.15764	-0.213024	0.10664		0.761832	-0.14971	-0.0158825	-0.497967	-0.554506
	-8.4	-0.502993	0.205218	0.443768	-0.338314	0.224912		-1.7423	-1.18269	0.0927381	-0.273846	-0.141228		0.884115	-0.351805	0.0195431	-0.509767	-0.67551
	-8.38333	-0.283002	0.56851	0.500644	-0.20523	0.243022		-1.74055	-1.21309	0.0659863	-0.506499	-0.223655		1.18006	-0.862853	0.0604769	-0.476749	-0.590786
	-8.36667	-0.237073	0.810237	0.419069	-0.129345	0.196083		-1.52406	-1.33492	0.0922827	-0.725166	-0.146716		1.45661	-1.02716	0.108182	-0.374109	-0.425911
	-8.35	-0.115919	0.818037	0.455572	-0.163506	-0.0418055		-1.46153	-1.42718	-0.0652688	-1.03249	-0.166424		1.61094	-0.902167	0.18869	-0.312185	-0.428226
	-8.33333	-0.0788228	0.487295	0.430384	-0.156559	0.114476		-1.43043	-1.34463	-0.0937385	-1.45997	0.0580294		1.53913	-0.86047	0.299464	-0.413615	-0.380765
	-8.31667	-0.0170676	0.250072	0.363998	-0.22027	0.30195		-1.25729	-1.27432	-0.147606	-1.94084	-0.0228653		1.06495	-0.785616	0.453966	-0.545197	-0.298146
	-8.3	-0.0401794	0.08247	0.250467	-0.360195	0.292627		-1.49592	-1.0805	-0.202879	-2.16213	-0.269785		0.899554	-0.705932	0.5179	-0.571759	-0.48399
	-8.28333	0.00872554	-0.0524813	0.205203	-0.306596	0.191666		-1.47619	-0.989256	-0.16325	-2.2952	-0.357913		1.25402	-0.718791	0.377548	-0.529404	-0.641151
	-8.26667	0.0231346	-0.370057	0.28989	-0.141535	0.234548		-1.19408	-0.668331	-0.0732562	-2.41813	-0.215879		1.63537	-0.841433	0.382828	-0.435221	-0.752437
	-8.25	0.102266	-0.743488	0.317673	-0.0277853	0.232328		-0.959625	-0.398123	-0.0430774	-2.66925	0.0341717		1.31242	-0.967043	0.429149	-0.334189	-0.28248
	-8.23333	0.0150143	-0.891988	0.265067	-0.0760666	0.469522		-0.903948	-0.232251	0.0663906	-2.66979	0.192861		1.17441	-0.846804	0.426445	-0.388859	0.078726
	-8.21667	-0.0427347	-0.979419	0.176612	-0.00463824	0.788049		-0.705894	-0.113599	0.0634757	-2.67391	0.170483		1.07027	-0.462734	0.49604	-0.480301	0.0480976
	-8.2	-0.179607	-0.82861	0.115658	0.214513	0.942555		-0.658511	-0.29041	0.115742	-2.65883	0.0896723		1.00266	-0.47039	0.433415	-0.360717	0.0861482
	-8.18333	-0.307722	-0.663797	0.0831101	0.324173	1.23239		-0.601408	-0.615553	0.190657	-2.69351	0.115612		1.01907	-0.221738	0.402217	-0.121351	0.0926285
	-8.16667	-0.288761	-0.592874	0.347891	0.439659	1.11673		-0.557394	-0.828197	0.252733	-2.95308	-0.105199		0.960764	-0.170561	0.424326	0.124601	0.0651568
	-8.15	-0.389517	-0.602261	0.558895	0.551176	0.993453		-0.606925	-0.913809	0.238013	-3.2219	-0.0515688		0.873718	-0.163868	0.243006	0.355422	-0.017289
	-8.13333	-0.378503	-0.456935	0.615646	0.716998	1.14846		-0.571676	-1.0644	0.182735	-3.22485	0.0238871		0.677	-0.212254	0.170019	0.344194	0.247222
	-8.11667	-0.37042	-0.430155	0.624955	0.644033	1.1467		-0.451898	-1.23488	0.0852616	-3.04552	0.0559787		0.289591	-0.444506	0.147669	0.217341	0.638608
	-8.1	-0.462925	-0.506134	0.53264	0.48576	1.11663		-0.400022	-1.34303	0.0382125	-2.8547	0.206583		0.113033	-0.60949	0.162186	0.0506049	0.55226
	-8.08333	-0.630201	-0.518332	0.470367	0.343306	1.2583		-0.459048	-1.23491	-0.000523176	-2.57401	0.205692		0.0530887	-0.882204	0.159248	0.0415589	0.210683
	-8.06667	-0.748488	-0.594232	0.462351	0.422627	1.02762		-0.310621	-1.39455	-0.0107946	-2.5458	0.343423		-0.102263	-0.931968	0.117555	0.102322	0.143411
	-8.05	-0.787267	-0.612963	0.513933	0.285264	0.783203		-0.346129	-1.66557	-0.0218685	-2.56181	0.550644		-0.144115	-0.952902	0.0616577	-0.0241322	-0.0146007
	-8.03333	-0.737283	-0.77266	0.623235	0.215024	0.730594		-0.355144	-1.58895	-0.0932753	-2.53681	0.498784		-0.323231	-1.0127	-0.00621228	-0.272159	0.0657144
	-8.01667	-0.658326	-0.952537	0.538293	0.338259	0.577074		-0.253782	-1.47431	-0.170285	-2.64332	0.367		-0.437849	-0.764703	-0.224161	-0.380159	0.297045
	-8	-0.510018	-0.725431	0.185469	0.257955	0.518781		-0.249154	-1.41592	-0.22332	-2.58512	0.212102		-0.366977	-0.817461	-0.429276	-0.267784	0.554042
	-7.98333	-0.301321	-0.470546	0.0299108	0.0503836	0.425232		-0.22822	-1.51199	-0.255414	-1.88051	0.0774387		-0.195437	-0.681074	-0.257011	-0.349289	0.873629
	-7.96667	-0.243534	-0.498902	-0.0336436	-0.120104	0.0300686		-0.184012	-1.54897	-0.330201	-1.44808	0.281696		-0.0812751	-0.36788	-0.167552	-0.373805	0.789944
	-7.95	-0.407493	-0.414991	-0.128922	-0.245942	-0.0680355		-0.0757888	-1.15515	-0.489412	-1.38466	0.442349		0.135839	0.181738	-0.266953	-0.485953	0.485364
	-7.93333	-0.406725	0.312322	-0.202994	-0.280066	-0.101216		-0.230288	-1.17079	-0.473849	-1.54997	0.295069		0.0693415	0.515045	-0.283109	-0.527008	0.290451
	-7.91667	-0.283142	0.700514	-0.080043	-0.208226	0.081214		-0.253109	-1.24452	-0.438892	-1.61128	0.100343		0.00556168	0.693924	-0.233495	-0.644124	-0.156118
	-7.9	0.131048	0.797863	0.167949	-0.225364	0.664529		-0.390869	-1.11738	-0.461988	-1.46885	-0.176869		0.0339243	0.703673	-0.244228	-0.611156	-0.224361
	-7.88333	0.24697	1.08915	0.25376	-0.229427	1.1186		-0.508054	-0.59	-0.334436	-1.31985	-0.460085		0.33124	0.805673	-0.337	-0.397934	-0.181521
	-7.86667	0.270495	1.60085	0.303176	-0.306983	1.72788		-0.648369	-0.406384	-0.251994	-1.24672	-0.55113		0.548977	0.880506	-0.343611	-0.298617	-0.31226
	-7.85	0.0817139	1.93064	0.350526	-0.391629	2.22754		-0.708628	-0.248545	-0.132678	-0.915053	-0.437125		0.543622	0.428176	-0.381669	-0.441729	-0.254356
	-7.83333	-0.0450188	1.69605	0.327393	-0.387247	2.50378		-0.754225	-0.0604081	-0.103502	-0.751884	-0.185717		0.659132	0.557884	-0.23337	-0.59207	-0.598739
	-7.81667	-0.0606603	1.40039	0.22068	-0.371183	3.08628		-0.870554	-0.0759857	0.189312	-1.36049	-0.173539		0.67693	0.42835	-0.341773	-0.651664	-0.952353
	-7.8	-0.109895	1.29311	0.236469	-0.344002	3.3601		-0.961027	-0.103014	0.591862	-1.7599	-0.397246		0.681681	0.0920125	-0.337003	-0.589464	-1.07193
	-7.78333	-0.159555	1.01139	0.341581	-0.289053	3.42063		-1.20034	-0.492143	0.932745	-1.78886	-0.653481		0.364642	-0.159329	-0.238597	-0.44213	-0.82635
	-7.76667	-0.225887	0.403388	0.481455	-0.222359	3.4587		-1.19582	-0.640729	1.00781	-1.74935	-0.521183		0.393491	-0.213321	-0.25047	-0.420144	-0.264955
	-7.75	-0.364272	0.294281	0.466531	-0.13776	3.077		-0.925124	-1.02884	0.954889	-1.8052	-0.320901		0.494593	-0.276123	-0.341686	-0.408764	-0.0303696
	-7.73333	-0.462837	0.368582	0.350671	-0.0233576	2.46216		-0.131391	-1.19638	1.10316	-1.9819	-0.335827		0.403536	-0.258216	-0.311274	-0.58685	-0.00919426
	-7.71667	-0.475979	0.029096	0.163844	-0.0911629	1.94111		0.586147	-1.5633	1.23116	-2.15437	-0.0992801		-0.0367801	-0.359414	-0.0239712	-0.750673	-0.0109641
	-7.7	-0.595918	-0.0885052	0.28885	-0.128781	1.19578		0.986541	-1.82043	1.13933	-2.1886	0.273769		-0.111341	-0.438555	0.150389	-0.716363	-0.0960434
	-7.68333	-0.647376	-0.422437	0.397278	-0.235752	0.665873		1.05476	-1.94187	1.11015	-2.18403	0.320574		-0.162847	-0.546933	0.32387	-0.62932	-0.183288
	-7.66667	-0.606414	-0.695227	0.482317	-0.250436	0.314013		1.18142	-1.94197	1.12352	-2.10303	0.0860371		-0.363114	-0.764238	0.221463	-0.744473	0.00375006
	-7.65	-0.680331	-0.736733	0.644667	-0.331725	-0.271898		1.41858	-1.71959	0.731845	-2.03707	0.0926984		-0.253125	-0.450209	0.162082	-0.843268	0.173025
	-7.63333	-0.737232	-0.654307	0.723969	-0.36261	-0.563642		1.5544	-1.64966	0.5209	-1.97033	0.668539		0.0652699	-0.0685881	0.0995711	-0.947395	0.300441
	-7.61667	-0.60911	-0.56308	0.675654	-0.326613	-0.730502		1.58786	-1.52304	0.397802	-1.97529	0.877024		0.271541	0.187105	0.0656937	-0.927362	0.0254478
	-7.6	-0.453857	-0.386161	0.60761	-0.295573	-0.849511		1.64176	-1.37639	0.375325	-1.69795	0.592687		0.222373	0.456814	0.0667588	-0.871684	-0.113053
	-7.58333	-0.443122	-0.669477	0.523346	-0.30982	-0.761245		1.23479	-1.22918	0.369323	-1.41944	0.506941		0.0730155	0.706755	0.120159	-0.862024	-0.189233
	-7.56667	-0.544185	-1.08316	0.47779	-0.158273	-0.760146		0.415043	-1.22963	0.111528	-1.07018	0.712133		0.0984686	0.794084	0.0675065	-0.748077	-0.270329
	-7.55	-0.68395	-1.50237	0.630872	0.216826	-0.808607		-0.29429	-1.02679	-0.0662173	-0.89824	0.759112		0.329965	0.866192	-0.183914	-0.735584	-0.131862
	-7.53333	-0.499398	-2.02515	0.44248	0.659452	-0.856842		-0.601422	-0.95662	-0.026192	-0.82367	0.524368		0.269124	1.25501	-0.263831	-0.772422	-0.135924
	-7.51667	-0.280558	-1.86157	0.514125	0.821547	-0.900326		-0.654552	-1.04878	0.212066	-0.947276	0.383505		0.296142	1.9686	-0.268372	-0.84767	-0.279502
	-7.5	-0.218742	-1.5902	0.649647	0.870962	-0.963037		-0.953195	-1.12614	0.333489	-0.899602	0.375449		0.47895	2.32556	-0.218584	-0.741507	-0.424692
	-7.48333	-0.214528	-1.40555	0.579648	0.948125	-0.943833		-1.21782	-1.19887	0.690976	-0.577283	0.187598		0.2958	2.18948	-0.253247	-0.572184	-0.520251
	-7.46667	0.0607173	-1.26604	0.444543	1.08673	-0.899869		-1.38927	-1.20346	0.773033	-0.277971	-0.359546		-0.0491876	2.18428	-0.183837	-0.410233	-0.329242
	-7.45	0.193421	-1.36922	0.374342	1.16158	-1.00005		-1.45152	-1.25884	0.573095	-0.241015	-0.412776		-0.00504653	2.20679	-0.147593	-0.393263	-0.132375
	-7.43333	0.251403	-1.56455	0.342052	1.04424	-0.869335		-1.59409	-1.07281	0.476483	-0.593077	-0.36934		-0.0333693	2.3776	-0.0702029	-0.263904	-0.28758
	-7.41667	0.389337	-1.43458	0.213183	0.967792	-1.06724		-1.65437	-1.11388	0.449094	-0.861225	-0.233087		0.0469613	2.29579	0.0569864	-0.192233	-0.174309
	-7.4	0.323469	-1.27064	0.158655	0.612289	-1.16989		-1.65408	-1.1603	0.331337	-1.18205	-0.34928		0.136754	2.28124	0.169838	-0.135224	-0.211234
	-7.38333	0.478784	-1.08291	0.0668141	0.098774	-1.19615		-1.61635	-1.18882	0.279396	-1.12377	-0.50942		0.0220719	2.07954	0.196738	-0.0581997	-0.344156
	-7.36667	0.54959	-1.00585	0.0568011	-0.291748	-1.06528		-1.74943	-0.862279	0.215342	-1.20563	-0.523445		0.0407841	1.45668	0.361597	-0.0735493	-0.3252
	-7.35	0.506479	-0.947921	-0.127675	-0.338744	-1.13948		-1.77167	-0.572741	-0.0369018	-1.40955	-0.427454		-0.0160885	0.661314	0.334138	-0.0115794	-0.0401024
	-7.33333	0.429416	-0.711401	-0.226737	-0.288866	-0.976525		-1.52782	-0.352351	-0.144258	-1.72628	-0.310639		-0.129584	0.304172	0.259916	-0.0361131	0.100226
	-7.31667	0.368716	-0.788765	-0.157778	-0.195259	-0.861825		-1.26737	-0.0599173	-0.40737	-2.07542	-0.135063		-0.198052	0.0130217	0.21449	0.0192529	-0.0638118
	-7.3	0.201533	-1.0096	0.0788599	-0.201046	-0.872226		-1.17058	0.179899	-0.417047	-2.29927	0.050205		-0.223628	-0.256414	0.168219	-0.0919766	-0.495843
	-7.28333	0.180965	-0.954816	0.321997	-0.315959	-0.873956		-1.08823	0.221516	-0.349276	-2.29428	0.240601		-0.289554	-0.0958217	0.181368	-0.198228	-0.663762
	-7.26667	0.117564	-0.848088	0.416034	-0.293505	-1.05879		-1.01088	0.414788	-0.379107	-2.31781	0.381189		-0.218568	-0.181279	0.0266697	-0.31572	-0.678511
	-7.25	-0.0441333	-1.05349	0.427183	-0.253538	-1.10397		-0.952794	0.612796	-0.284743	-2.37566	0.215767		-0.228539	-0.103716	-0.0924483	-0.266816	-0.722333
	-7.23333	-0.0220523	-1.15207	0.511254	-0.0478301	-0.995888		-0.915075	0.524804	-0.214079	-2.50373	0.115452		-0.382993	-0.091324	-0.166696	0.151634	-0.642058
	-7.21667	-0.184558	-1.30755	0.390586	0.507273	-0.863184		-0.851007	0.44718	-0.131491	-2.82401	0.182309		-0.332558	-0.022332	-0.216256	0.588161	-0.478257
	-7.2	-0.372905	-1.43981	0.412684	0.850989	-0.857677		-0.462311	0.317114	-0.190352	-2.83051	0.339686		-0.3912	0.223865	-0.446726	0.674446	0.203155
	-7.18333	-0.438697	-1.86117	0.478894	0.877833	0.00252353		-0.330164	0.0239635	-0.290355	-2.75915	0.743882		-0.455622	0.487387	-0.507621	0.621041	0.331965
	-7.16667	-0.441163	-2.06682	0.389735	0.726678	0.364197		-0.485814	-0.25168	-0.319909	-2.72838	0.845051		-0.492686	0.594014	-0.393733	0.717884	0.638297
	-7.15	-0.380974	-2.17159	0.288076	0.490252	0.494988		-0.357645	-0.743513	-0.317281	-2.60882	0.794566		-0.532468	0.744032	-0.108808	0.587382	0.827915
	-7.13333	-0.432925	-2.31477	0.180537	0.551529	0.920794		-0.0819344	-0.860864	-0.471723	-2.55899	0.401368		-0.619744	0.702816	-0.0141159	0.603679	0.912488
	-7.11667	-0.520378	-2.63895	-0.0629536	0.784698	1.26325		-0.125559	-0.961571	-0.566243	-2.60355	0.119012		-0.716304	0.32168	-0.0517553	0.752504	0.779493
	-7.1	-0.594812	-2.65246	-0.0389746	0.767748	1.54065		-0.202904	-1.28047	-0.647412	-2.56361	0.0450527		-0.723504	0.168704	-0.0201104	0.852479	0.760322
	-7.08333	-0.587025	-2.33554	-0.0380242	0.833767	1.68344		-0.138377	-1.34574	-0.551632	-2.33999	0.143666		-0.758898	0.143657	-0.0394776	0.800238	0.823125
	-7.06667	-0.488885	-2.29108	-0.132594	0.580103	1.65675		-0.21383	-1.17705	-0.518343	-1.95287	0.241673		-0.852378	0.232143	0.0596489	0.323808	0.87464
	-7.05	-0.274731	-2.38135	-0.00736179	0.0832381	1.51415		-0.334829	-1.14586	-0.735641	-1.63364	0.350004		-0.853363	0.152622	0.0904169	-0.0312037	0.512844
	-7.03333	0.0636102	-2.25846	-0.176226	-0.0867177	1.37295		-0.751436	-1.10846	-0.900384	-1.32518	0.357339		-0.615096	-0.0559983	0.077546	-0.0231592	-0.191474
	-7.01667	0.0113715	-2.21958	-0.241712	0.0345679	0.617016		-0.869263	-0.991369	-0.87056	-0.966264	0.149087		-0.663707	-0.181707	0.0554455	-0.15665	-0.528235
	-7	0.0818022	-2.45676	-0.150826	0.128102	0.949315		-0.843538	-0.775091	-0.793937	-0.411602	0.681462		-0.608319	-0.211725	-0.0166726	-0.34301	-0.780274
	-6.98333	0.046846	-2.81851	-0.200692	0.167733	1.07408		-1.08448	-0.416526	-0.876776	-0.335391	1.06423		-0.3966	-0.112385	-0.22505	-0.300979	-0.575278
	-6.96667	0.0729191	-3.05313	-0.203568	-0.0314012	1.23453		-1.30439	-0.174184	-0.742611	-0.313089	1.2712		-0.402193	0.1306	-0.365303	-0.266882	-0.498731
	-6.95	0.312322	-3.34797	-0.128273	-0.251059	1.29521		-1.19923	-0.143947	-0.649437	-0.240278	1.39831		-0.512083	0.173577	-0.368228	-0.326807	-0.55829
	-6.93333	0.488338	-3.68887	0.0171263	-0.323855	1.38108		-1.11004	-0.331791	-0.689839	-0.143119	1.3728		-0.526733	0.105208	-0.366779	-0.198386	-0.629345
	-6.91667	0.372931	-4.24671	0.186074	-0.462536	1.3305		-1.12862	-0.473634	-0.807446	-0.221127	1.33358		-0.589102	-0.0562813	-0.257599	-0.00721643	-0.653278
	-6.9	0.37512	-4.44616	0.276756	-0.484218	1.25751		-1.034	-0.655022	-0.696164	-0.273261	1.18396		-0.406158	0.0155697	-0.340278	0.0758265	-0.676632
	-6.88333	0.327034	-4.57168	0.264143	-0.565152	1.36379		-0.972479	-0.802295	-0.533635	-0.370181	0.889134		-0.500595	0.369481	-0.311395	0.0933864	-0.698406
	-6.86667	0.202443	-4.84284	0.300044	-0.842338	1.31085		-0.859448	-0.488985	-0.22057	-0.610438	0.957947		-0.57558	0.647163	-0.213704	0.053482	-0.0323335
	-6.85	0.264054	-5.04021	0.250234	-1.11299	1.07964		-0.813817	-0.337321	-0.256171	-0.895507	1.0831		-0.469143	0.730633	-0.109769	0.181144	0.374183
	-6.83333	0.206727	-5.09534	0.349841	-1.03647	0.431489		-0.748447	-0.176106	-0.325615	-1.29493	0.393311		-0.564802	0.64062	-0.0145139	0.24862	0.305516
	-6.81667	0.189572	-4.75276	0.664545	-0.913869	0.0211485		-0.725001	0.210523	-0.263045	-1.45693	0.648776		-0.797946	0.488722	-0.00160685	0.246636	0.0557675
	-6.8	0.12604	-4.49075	0.722654	-0.880856	-0.45734		-0.677907	1.29363	-0.405312	-1.55947	0.919247		-0.784093	0.150728	-0.0557915	0.319557	0.15627
	-6.78333	-0.0996326	-4.45545	0.698347	-0.830175	-0.742686		-0.566038	2.20567	-0.513084	-1.56649	1.01273		-0.535352	0.00207957	-0.0700165	0.322469	0.380318
	-6.76667	-0.0656885	-4.62648	0.501092	-0.846436	-1.10073		-0.355914	3.054	-0.417827	-1.55993	1.11207		-0.43808	0.201863	-0.212729	0.133864	0.312424
	-6.75	0.0939865	-4.63366	0.352683	-0.945134	-1.21652		-0.363302	3.54045	-0.231205	-1.52796	1.09349		-0.236231	0.415651	-0.318229	-0.00976481	0.152351
	-6.73333	0.194052	-4.59127	0.348144	-0.979566	-1.24414		-0.359325	4.00965	-0.0693769	-1.55641	1.19815		-0.170342	0.502423	-0.232723	0.0100184	0.233777
	-6.71667	0.463979	-4.64831	0.366407	-0.82447	-1.30084		-0.236531	4.25163	0.0516327	-1.3875	1.37984		-0.133156	0.584436	-0.228076	-0.0241184	0.170485
	-6.7	0.381002	-4.70929	0.458684	-0.609649	-1.19851		-0.114443	4.48837	0.0131762	-1.18619	1.17141		0.202201	0.902452	-0.349546	-0.0358065	-0.57694
	-6.68333	0.282846	-4.67634	0.632395	-0.566976	-1.17074		0.00702192	4.86089	0.0846582	-0.760329	0.895095		0.360998	1.32677	-0.4671	0.178908	-0.865958
	-6.66667	0.259663	-4.71801	0.612356	-0.74044	-1.0995		0.0586731	4.69795	0.120382	-0.623456	0.947836		0.526771	1.52806	-0.637096	0.602098	-0.814106
	-6.65	0.209478	-4.98387	0.366829	-0.87314	-0.979985		0.228191	3.8657	0.181999	-0.558705	0.265834		0.815448	1.66601	-0.649607	0.713012	-0.75814
	-6.63333	0.157822	-5.13705	0.393265	-0.92355	-0.75867		0.129314	2.95095	0.347504	-0.478749	0.0130135		1.2969	2.07194	-0.638026	0.679357	-0.672385
	-6.61667	0.152613	-5.21373	0.370131	-1.0074	-0.551649		-0.0690407	2.77214	0.512104	-0.357385	-0.118783		1.20363	2.6606	-0.485956	0.6333	-0.588387
	-6.6	0.0995584	-4.99194	0.505897	-0.999393	-0.301027		-0.28013	2.8286	0.575406	-0.146784	-0.29432		1.07466	2.98492	-0.300926	0.64837	-0.485125
	-6.58333	0.0819942	-4.66415	0.46161	-0.904079	-0.0931497		-0.29199	3.08629	0.358858	-0.122081	-0.149716		0.920659	3.36932	-0.39509	0.625292	-0.377013
	-6.56667	-0.186113	-4.4664	0.447217	-0.894741	-0.00241165		-0.0903675	3.10878	0.315144	-0.193056	-0.161882		0.789965	3.36817	-0.234263	0.496709	-0.31662
	-6.55	-0.442275	-4.20316	0.505633	-1.05264	-0.0222526		-0.195168	3.15159	0.59341	-0.445456	-0.226794		0.707106	3.23134	0.127723	0.508133	-0.270205
	-6.53333	-0.45869	-4.07114	0.381637	-1.06096	-0.0130616		-0.221749	2.71089	0.73685	-0.565144	-0.303968		0.370103	2.98984	0.615324	0.530422	0.00238765
	-6.51667	-0.34866	-4.12773	0.182544	-0.953683	-0.0538829		-0.262199	2.66401	0.687097	-0.928874	-0.430411		0.408787	2.83678	1.05709	0.449027	-0.0587479
	-6.5	-0.0246576	-4.04266	0.131396	-0.760979	0.018739		-0.289832	3.32684	0.649157	-0.757694	-0.596368		0.4802	2.74258	1.44798	0.239509	-0.236538
	-6.48333	0.161155	-3.87978	0.125456	-0.487543	-0.0917161		-0.539809	3.69014	0.794391	-0.56645	-0.628628		0.410418	2.54827	1.83111	0.210712	-0.25709
	-6.46667	0.154535	-3.56783	0.00918832	-0.432754	-0.360064		-0.491787	3.23081	1.01019	-0.43136	-0.473563		0.0461582	2.20902	2.02591	0.156938	-0.397253
	-6.45	0.107578	-3.23315	-0.0692975	-0.376806	-0.308553		-0.404851	2.54839	1.03842	-0.49535	-0.565975		-0.0282115	1.7504	2.0723	0.16835	-0.412878
	-6.43333	-0.0558913	-3.30733	-0.199136	-0.262772	0.171935		-0.321855	2.17527	1.03246	-0.54148	-0.631477		0.0512145	1.59747	2.20917	0.154947	-0.160614
	-6.41667	-0.00450612	-3.68121	0.0756488	-0.126199	0.277644		-0.37128	1.96674	1.04812	-0.524687	-0.873919		0.0334564	1.31251	2.35462	0.157942	0.0550172
	-6.4	-0.072393	-4.00365	0.285897	0.0365297	0.3179		-0.587748	1.77074	1.29516	-0.596889	-0.879006		0.000207872	1.45628	2.20692	0.173649	-0.134436
	-6.38333	-0.244514	-3.86833	0.497817	0.162207	0.417753		-0.669837	1.42812	1.17898	-0.729896	-0.881666		-0.00167048	1.50158	2.10792	0.105269	-0.308037
	-6.36667	-0.278846	-3.69632	0.747608	0.120101	0.446683		-0.802731	1.09392	1.21357	-0.773514	-0.839939		-0.177199	1.34947	1.98882	0.0491024	-0.56887
	-6.35	-0.376757	-3.53331	0.957805	0.0537636	0.35752		-0.898844	0.544779	1.34208	-0.843545	-0.535492		-0.377415	1.11622	1.80648	-0.0734523	-0.401717
	-6.33333	-0.834081	-3.34735	1.20006	-0.0650012	0.249761		-0.781999	-0.154293	1.40187	-1.17365	-0.18337		-0.601281	1.11887	1.71997	-0.192984	-0.435013
	-6.31667	-0.934058	-3.3307	1.33503	-0.272048	0.474046		-0.703924	-0.167284	1.10473	-1.33894	-0.134497		-0.233654	1.35286	1.59121	-0.280339	-0.43528
	-6.3	-0.909965	-3.34649	1.34621	-0.255784	0.526644		-0.690858	-0.0470917	0.967852	-1.37994	-0.393629		-0.240783	1.70233	1.51837	-0.283614	-0.396835
	-6.28333	-0.835538	-3.36514	1.36291	0.0229505	0.28522		-0.84347	0.422471	0.83689	-1.35254	0.103869		-0.248415	1.63771	1.43602	-0.221877	-0.396978
	-6.26667	-0.811062	-3.50515	1.41168	0.0489258	-0.0900094		-0.944153	0.486016	0.734382	-1.52897	0.279227		-0.320523	1.20246	1.34964	-0.196304	-0.461547
	-6.25	-1.01661	-3.33747	1.13131	-0.0174951	-0.227606		-0.939382	0.274012	0.66198	-1.51279	0.468268		-0.468678	0.934903	1.20929	-0.269938	-0.627519
	-6.23333	-1.08284	-3.17294	1.03526	-0.14175	-0.215656		-0.829538	0.0738918	0.238157	-1.28121	0.576296		-0.501263	0.467122	1.08676	-0.166687	-0.366181
	-6.21667	-0.98068	-3.30155	0.954128	-0.236974	-0.207827		-0.704028	0.160868	0.0105934	-1.10713	0.62119		-0.465533	0.00692672	0.989983	0.0165476	-0.212972
	-6.2	-0.858124	-3.22283	0.901805	-0.187942	-0.0217533		-0.608155	0.343427	-0.127349	-1.11901	0.573213		-0.253142	-0.0906979	0.920477	-0.00070173	-0.366712
	-6.18333	-0.565011	-2.9659	0.82026	-0.186277	0.0384887		-0.57354	0.470151	-0.146689	-1.116	0.414869		0.041531	-0.336501	0.782909	-0.0746931	-0.502668
	-6.16667	-0.276736	-2.89112	0.496626	-0.14706	0.0315521		-0.728909	0.519855	-0.0590355	-0.876392	0.428836		0.115853	-0.616652	0.47014	0.107157	-0.4975
	-6.15	-0.126894	-2.73001	0.360447	-0.214829	0.00485563		-0.668136	0.355877	-0.0997626	-0.7398	0.525753		-0.376536	-1.06525	0.291466	0.509501	-0.559684
	-6.13333	-0.0449375	-2.55312	0.440887	-0.268017	-0.0491258		-0.558312	0.245141	-0.194149	-0.974773	0.564073		-0.361007	-1.52935	0.187307	0.674128	-0.511793
	-6.11667	-0.137011	-2.52367	0.515801	-0.237449	-0.0791686		-0.414273	-0.0878089	-0.172099	-1.21976	0.195289		-0.265759	-1.4685	0.101837	0.685699	-0.444703
	-6.1	-0.061117	-2.29359	0.596659	-0.129308	-0.0312258		-0.275222	-0.370221	-0.166341	-1.27659	0.0390824		-0.243383	-1.14643	0.0485829	0.700384	-0.564755
	-6.08333	0.194554	-2.15551	0.62243	-0.0537672	0.282456		-0.133904	-0.278547	-0.290805	-1.41756	0.235167		-0.10501	-1.21577	0.131836	0.949076	-0.434232
	-6.06667	0.273972	-1.93396	0.477772	0.11531	0.439071		-0.130872	-0.266279	-0.391529	-1.40516	0.430232		-0.0714049	-1.08941	0.0822676	0.941981	-0.451038
	-6.05	0.355328	-1.52762	0.358173	0.306853	0.444975		-0.0859159	-0.329792	-0.255926	-1.40178	0.528412		-0.145027	-0.722099	0.0059958	0.891551	-0.413964
	-6.03333	0.332467	-1.22354	0.25892	0.328467	0.310318		-0.0846226	-0.167444	-0.158703	-1.25951	1.57178		-0.34647	-0.487808	-0.0146117	0.889834	-0.0820872
	-6.01667	0.145391	-1.37763	0.295832	0.281676	0.375977		-0.0510947	-0.0241679	-0.297909	-1.14266	2.29531		-0.615549	-0.141251	0.0474678	0.844002	0.0111726
	-6	0.191334	-1.35243	0.376541	0.174789	0.284749		0.018956	-0.0838363	-0.417485	-1.32228	2.53004		-0.70601	0.314035	0.140031	0.516026	0.157937
	-5.98333	0.120296	-1.42612	0.404746	0.193506	0.166847		-0.0126116	-0.117102	-0.363252	-1.35536	2.81511		-0.6112	0.726026	0.136074	0.160608	0.175832
	-5.96667	0.0296496	-1.56336	0.35423	0.0538005	0.363114		-0.176187	-0.190959	-0.251296	-1.15933	2.99559		-0.476297	0.993211	0.200435	0.0021569	-0.0632146
	-5.95	0.188605	-1.52902	0.301738	-0.301212	0.386911		-0.196911	0.263633	-0.185509	-1.15678	3.34851		-0.239212	0.858705	0.201963	0.114541	-0.330385
	-5.93333	0.200971	-1.50494	0.200687	-0.587919	0.15822		-0.204056	0.633975	-0.162602	-1.20714	3.76498		-0.165689	0.574866	0.181243	0.111136	-0.477755
	-5.91667	0.360166	-1.64256	0.114041	-0.771415	-0.17436		-0.252176	0.580308	-0.143197	-1.05829	3.54719		-0.224565	0.662571	0.0682214	-0.110855	-0.686474
	-5.9	0.50006	-1.66744	0.100201	-0.964448	-0.436632		-0.155005	0.831558	-0.127737	-1.10574	3.63003		-0.199381	0.81808	0.0908584	-0.113931	-0.699596
	-5.88333	0.561552	-1.80805	0.0862182	-1.20209	-0.489143		-0.0434415	0.917233	-0.356311	-1.27039	3.73828		0.0273264	0.539075	-0.0818556	-0.155338	-0.709575
	-5.86667	0.699903	-2.06134	-0.0792206	-1.28585	-0.597073		0.0133928	0.828272	-0.450417	-1.49281	2.79028		-0.0846296	0.1673	-0.232831	-0.0654629	-0.962832
	-5.85	0.691366	-2.07099	-0.241721	-1.22346	-0.592678		-0.0604293	1.07493	-0.386354	-1.4787	2.21109		-0.27451	-0.188506	-0.321443	0.00997342	-0.915532
	-5.83333	0.541925	-2.07421	-0.161739	-1.20041	-0.69399		-0.394408	1.27422	-0.420258	-1.47922	2.26711		-0.352276	-0.569652	-0.352383	0.169318	-0.854117
	-5.81667	0.678482	-1.83961	-0.171484	-1.14691	-0.697843		-0.539516	1.3479	-0.362458	-1.54085	2.5382		-0.453885	-0.853518	-0.216645	0.285969	-0.893735
	-5.8	0.868408	-1.58571	-0.189704	-1.0456	-0.920029		-0.488622	1.31493	-0.450037	-1.66322	2.5952		-0.608677	-1.13729	-0.0937889	0.465909	-0.804005
	-5.78333	0.900819	-1.25261	-0.227634	-0.941444	-1.03773		-0.579494	0.744728	-0.442999	-1.47871	2.70943		-0.968464	-1.11915	-0.0114495	0.527028	-0.642563
	-5.76667	0.948984	-0.827071	-0.264347	-0.823759	-1.00434		-0.72238	0.728358	-0.452258	-1.31523	2.89953		-0.979548	-0.893483	0.0297072	0.564354	-0.555671
	-5.75	0.888096	-0.516864	-0.220782	-0.618026	-1.04768		-0.859719	0.86604	-0.360106	-1.33847	3.08304		-1.0029	-0.784484	0.054228	0.813166	-0.67261
	-5.73333	0.728756	-0.597307	-0.215348	-0.486515	-0.986944		-1.03543	1.0187	-0.285174	-1.0067	3.0173		-1.17085	-0.958009	-0.025045	0.831168	-0.874879
	-5.71667	0.490586	-0.578219	-0.218578	-0.165777	-1.04186		-0.981398	1.41006	-0.0116188	-0.0937734	2.7082		-1.18905	-0.551165	0.000158517	1.04762	-0.990801
	-5.7	0.367306	-0.33965	-0.096122	0.00551997	-1.03263		-1.03773	1.55078	-0.0238444	0.956926	2.63876		-0.88201	-0.25712	-0.0229184	1.12022	-0.980162
	-5.68333	0.46301	-0.199712	-0.0499783	0.0410167	-1.07388		-0.993043	1.43763	0.0318669	1.2941	2.55383		-0.5197	-0.270385	-0.0591817	1.12298	-1.08473
	-5.66667	0.601318	-0.313406	-0.253511	0.000693059	-0.844437		-0.874648	1.75715	0.126557	1.69473	1.99783		-0.522648	-0.509679	-0.105947	1.06928	-1.18551
	-5.65	0.490667	-0.612902	-0.319623	0.0104341	-0.898823		-0.913335	1.77807	0.0403554	2.54573	1.34645		-0.61578	-0.582181	-0.377912	0.94967	-1.32673
	-5.63333	0.381019	-0.719084	-0.319776	-0.0603185	-0.881337		-1.02585	1.82789	-0.00853316	3.39618	1.05484		-0.607438	-0.461224	-0.613791	0.645409	-1.47455
	-5.61667	0.339743	-1.05785	-0.337317	-0.0993968	-0.906143		-0.946184	2.26143	-0.0470173	4.0435	0.67292		-0.184221	-0.564914	-0.785002	0.585471	-1.49051
	-5.6	0.322297	-1.22531	-0.302932	-0.0762373	-0.796004		-0.963649	2.19022	-0.0791367	4.65085	0.381145		0.0462555	-0.704417	-0.720058	0.562661	-1.49903
	-5.58333	0.332573	-1.13116	-0.383703	-0.0868613	-0.757221		-0.672311	2.05501	-0.162275	5.07025	0.104516		0.403783	-0.808229	-0.53121	0.52729	-1.29865
	-5.56667	0.470178	-0.862806	-0.413823	-0.0187547	-0.682032		-0.524641	1.67227	-0.135742	4.98408	-0.214671		0.592371	-1.08556	-0.58058	0.598332	-1.15013
	-5.55	0.734925	-0.776828	-0.422146	-0.175797	-0.281043		-0.742948	1.35148	-0.254491	4.64936	-0.355538		0.746819	-1.25982	-0.590063	0.392932	-0.848187
	-5.53333	0.871325	-0.707111	-0.58391	-0.350076	-0.0516447		-0.614694	1.10055	-0.20995	4.22235	0.167945		0.791163	-1.09284	-0.483827	0.253274	-0.340361
	-5.51667	0.928343	-0.463231	-0.642047	-0.464259	-0.0192109		-0.400222	0.977434	-0.138646	4.03937	0.499987		0.645149	-0.906805	-0.478427	0.360935	-0.416587
	-5.5	0.895676	-0.121333	-0.575811	-0.376701	-0.124283		-0.264821	0.58437	-0.072623	3.87192	0.463931		0.843462	-0.69842	-0.464208	0.479018	-0.189446
	-5.48333	0.999525	0.108446	-0.555589	-0.411963	-0.240779		0.103617	0.649995	-0.122585	3.43541	0.508901		1.11944	-0.670214	-0.379932	0.616757	0.497929
	-5.46667	1.21254	0.125135	-0.532581	-0.481924	-0.30421		0.438841	0.620942	-0.127784	3.20281	0.534577		1.11301	-0.802017	-0.286962	0.6345	0.798913
	-5.45	1.43468	0.135271	-0.514414	-0.542667	-0.198894		0.667744	0.164961	-0.155479	2.9084	0.415263		1.17905	-0.880383	-0.304473	0.451977	0.639719
	-5.43333	1.63339	-0.0498181	-0.51541	-0.57698	-0.401172		0.877545	0.000221514	-0.230604	2.63246	0.334524		1.06849	-0.905288	-0.494157	0.446823	0.758046
	-5.41667	1.79335	-0.0185584	-0.570148	-0.668621	-0.481786		0.665309	-0.00947914	-0.28593	2.52621	0.354071		0.96979	-0.774975	-0.623071	0.312601	0.607512
	-5.4	1.79614	-0.128622	-0.58531	-0.758033	-0.605657		0.446901	0.023905	-0.27549	2.67916	0.751092		0.977804	-0.494814	-0.575377	0.355127	0.789218
	-5.38333	1.49629	-0.210086	-0.524025	-0.822683	-1.0082		0.402548	0.0722672	-0.23421	2.78828	0.889527		0.746518	-0.633801	-0.572672	0.395464	0.819123
	-5.36667	1.34012	-0.421065	-0.442707	-0.776658	-1.07659		0.474906	0.65139	-0.128221	3.03214	0.0374862		0.693003	-0.847813	-0.583431	0.296041	0.566713
	-5.35	1.24317	-0.748767	-0.421711	-0.680301	-1.00725		0.877569	0.823696	-0.115579	3.56163	-0.364804		0.738021	-0.960916	-0.608139	0.168302	0.646655
	-5.33333	1.13661	-1.0328	-0.337131	-0.55875	-0.944768		1.3447	1.15863	-0.214505	3.63712	-0.321026		0.644263	-0.957883	-0.564734	0.116257	0.402703
	-5.31667	0.945905	-1.0507	-0.35339	-0.12833	-0.944947		1.26463	1.09893	-0.144218	3.51043	-0.504374		0.767072	-0.96637	-0.549994	-0.0537301	-0.240095
	-5.3	0.842343	-0.891509	-0.468734	0.318363	-0.829392		1.22538	1.48075	-0.0123139	3.45958	-0.456482		0.853252	-0.966725	-0.273593	-0.0658319	-0.461389
	-5.28333	1.02256	-0.557919	-0.557093	0.521683	-0.718927		1.0676	2.16161	0.204639	3.58979	-0.401135		0.363954	-0.910095	-0.137347	0.0909824	-0.308226
	-5.26667	0.867999	-0.268889	-0.455208	0.567173	-0.720834		1.00512	2.41134	0.492366	3.63262	-0.455997		0.361387	-0.790847	-0.0222633	-0.0526747	-0.517105
	-5.25	0.62593	-0.479721	-0.367641	0.501944	-0.673735		0.942557	2.78438	0.672409	3.39051	-0.600047		0.219162	-0.783986	0.0674001	-0.143721	-0.304174
	-5.23333	0.559391	-0.539516	-0.476434	0.582593	-0.73713		0.929032	2.82784	0.543641	3.03538	-0.929918		0.0911211	-0.573858	0.00964418	-0.427452	-0.206281
	-5.21667	0.543584	-0.581994	-0.623467	0.733985	-0.692736		0.875077	3.04697	0.460274	2.88527	-0.851246		0.353333	0.0803833	-0.0568263	-0.540572	-0.211526
	-5.2	0.595694	-0.776505	-0.591115	0.889614	-0.693762		0.751761	2.61902	0.397371	2.4929	-0.704012		0.303879	0.23635	-0.0522963	-0.503469	-0.191248
	-5.18333	0.754529	-0.847043	-0.59742	1.04389	-0.619337		0.0660319	2.31406	0.467128	2.003	-0.717837		0.180774	0.309615	-0.0535117	-0.525407	-0.0900905
	-5.16667	0.768449	-0.733356	-0.604032	0.936981	-0.642393		-0.35829	1.93205	0.843737	1.84895	-0.780261		0.0803504	0.507646	-0.191082	-0.574494	0.0785388
	-5.15	0.719899	-0.580545	-0.48725	0.566775	-0.686354		-0.503796	1.77749	0.895541	1.72097	-0.713678		-0.255066	0.642876	-0.233485	-0.537173	0.548958
	-5.13333	0.324622	-0.698972	-0.342443	0.279752	-0.872734		-0.817983	1.0533	0.910656	1.36988	-0.882123		-0.338055	0.620936	-0.561687	-0.526813	0.885897
	-5.11667	-0.0165814	-1.05811	-0.385798	0.151114	-0.823975		-0.947284	0.273185	1.39124	1.12667	-0.856645		-0.19603	0.487256	-0.627227	-0.422678	0.922864
	-5.1	-0.024625	-1.16583	-0.512167	0.0878715	-0.604627		-1.1358	-0.143568	1.50589	1.20322	-0.908854		-0.358119	0.409907	-0.866411	-0.227055	1.28289
	-5.08333	0.0471725	-0.981725	-0.53691	0.192309	-0.38412		-1.30439	-0.598323	1.55708	1.41432	-1.01892		-0.36179	0.595798	-1.06145	-0.130493	1.20895
	-5.06667	0.0655654	-0.763854	-0.305704	0.138698	-0.288865		-1.13167	-0.822705	1.69557	1.39911	-1.15863		-0.363238	0.272422	-1.09638	0.0282426	0.786604
	-5.05	0.0116397	-0.557625	-0.0681921	0.079167	-0.135205		-1.09207	-1.20758	1.8253	1.24892	-1.3579		-0.682938	-0.135943	-1.1637	0.0347663	0.803645
	-5.03333	-0.290819	-0.183374	0.0241801	-0.0297196	-0.0847264		-1.27499	-1.3932	1.81668	1.16938	-1.17986		-0.555409	-0.232926	-1.06809	0.0269654	1.00931
	-5.01667	-0.625362	0.259577	0.00658564	-0.21609	-0.0843488		-1.40821	-1.42207	1.65269	1.04611	-0.766453		-0.458803	-0.133032	-0.875618	-0.0950583	0.920275
	-5	-0.74495	0.267105	0.028809	-0.379918	0.177282		-1.49754	-1.48395	1.32403	0.904744	-0.598781		-0.297634	-0.34413	-0.779891	-0.0689386	0.652523
	-4.98333	-0.658992	0.104188	0.0495439	-0.324393	0.423644		-1.40691	-1.62691	1.38377	0.980809	-0.149596		-0.281563	-0.357398	-0.722339	-0.0123863	0.274308
	-4.96667	-0.719622	0.11433	-0.054935	-0.166468	0.33285		-1.34682	-1.49895	1.33856	1.20433	0.0285024		-0.179241	-0.052147	-0.588949	0.0157034	0.335787
	-4.95	-0.904726	0.188063	-0.0867026	0.0244267	0.107814		-1.31132	-1.40721	1.02434	1.07843	-0.190711		-0.0932025	-0.0694617	-0.372076	-0.233908	0.502808
	-4.93333	-0.968116	0.000482685	-0.0817791	0.362721	-0.0497465		-0.821285	-1.35009	1.07405	0.76254	-0.26203		0.201049	-0.171872	-0.28994	-0.288987	0.440803
	-4.91667	-1.09694	-0.0654645	-0.178639	0.301731	-0.164251		-0.037557	-1.18585	1.20341	0.800007	-0.259462		0.166948	-0.675601	-0.251433	-0.302486	0.749125
	-4.9	-1.14766	-0.20033	-0.291728	0.213354	-0.189816		0.829203	-1.0235	1.09415	0.882878	-0.273987		0.0399401	-1.01037	-0.263025	-0.340615	0.972738
	-4.88333	-1.13908	-0.242421	-0.395387	0.285662	-0.451987		1.87186	-1.13696	0.992139	0.766412	-0.218421		-0.0467686	-1.13732	-0.303813	-0.208098	0.875058
	-4.86667	-1.08197	-0.345585	-0.472756	0.300057	-0.766504		2.7774	-1.04169	1.03975	1.1033	-0.546675		-0.25744	-1.02343	-0.478213	-0.129318	0.768651
	-4.85	-1.14701	-0.524784	-0.539067	0.355081	-0.926851		3.92904	-1.19193	1.01918	1.48134	-0.872237		-0.144008	-1.07892	-0.519224	-0.108877	0.870728
	-4.83333	-1.01706	-0.526563	-0.689845	0.34538	-1.09893		4.58196	-1.29193	1.11646	2.1626	-0.983187		-0.2365	-1.0745	-0.347301	0.165769	1.04031
	-4.81667	-1.00195	-0.449418	-0.838857	0.372545	-1.07395		4.94164	-1.19629	1.16131	2.65541	-1.49417		-0.395832	-1.05066	-0.307532	0.275647	0.933876
	-4.8	-0.939051	-0.249837	-0.717656	0.283443	-0.905464		5.20595	-1.11931	1.1252	2.98342	-1.68752		-0.698146	-1.10423	-0.361486	0.270103	0.652773
	-4.78333	-1.08165	0.168469	-0.537084	0.246606	-0.849753		5.40905	-0.800691	0.80804	3.2362	-1.54732		-0.884134	-1.18443	-0.526549	0.197455	0.699758
	-4.76667	-1.11204	0.503944	-0.335234	0.0498866	-0.801849		6.11508	-0.731879	0.475239	3.85624	-1.41903		-0.996602	-1.2184	-0.583016	0.238926	0.649932
	-4.75	-1.15274	0.287122	-0.124779	0.0322161	-0.745143		6.01051	-0.880403	0.265219	4.01335	-1.32583		-0.949611	-1.09026	-0.5617	0.514003	0.278393
	-4.73333	-1.17398	0.142972	-0.153398	-0.0899707	-0.740517		5.51645	-0.799357	0.250514	4.33485	-1.20201		-0.830289	-0.875143	-0.365327	0.852756	0.223525
	-4.71667	-1.24055	0.134653	-0.2822	-0.31379	-0.744629		4.79461	-0.675214	0.319139	4.71011	-1.12182		-0.691865	-0.73519	-0.0551999	0.937275	0.0418218
	-4.7	-1.07612	0.194055	-0.208149	-0.420224	-0.724811		4.37605	-0.257285	0.221802	4.98605	-1.10352		-0.539874	-0.987302	0.177788	0.995699	0.0933298
	-4.68333	-0.194073	0.253638	-0.170258	-0.367567	-0.741169		3.83808	-0.0190905	0.218605	5.25865	-1.11315		-0.560845	-1.07561	0.45922	1.02432	0.165052
	-4.66667	0.680972	0.35154	-0.18547	-0.324951	-0.918583		3.69603	0.38307	0.154796	5.36698	-1.14679		-0.374857	-0.962446	0.484015	0.720087	0.158342
	-4.65	1.29517	0.329957	-0.258384	-0.452489	-1.08994		3.74506	0.449578	-0.0791912	5.23981	-1.09399		0.0717836	-1.10934	0.528471	0.842679	0.334621
	-4.63333	1.6924	0.347056	-0.331772	-0.556643	-0.973941		3.85397	0.380208	-0.287577	5.03744	-1.03734		0.454601	-1.2093	0.646347	1.10094	0.649765
	-4.61667	2.08313	0.410967	-0.461838	-0.793564	-0.955204		3.61305	0.282634	-0.366027	4.77989	-1.12961		0.392641	-0.84941	0.885623	1.29993	0.421849
	-4.6	2.31709	0.454876	-0.629541	-0.977075	-0.853483		2.78765	0.226992	-0.246251	4.26749	-1.24322		0.328643	-0.850484	1.20627	1.10829	0.234144
	-4.58333	2.64178	0.712743	-0.723003	-1.04736	-0.71268		2.49357	0.155931	-0.237942	3.76566	-1.29501		0.348892	-0.773548	1.37814	0.827535	0.241346
	-4.56667	2.81659	0.84516	-0.704141	-0.971146	-0.629105		2.1593	0.219015	-0.415796	3.23573	-1.35448		0.388067	-0.771337	1.21651	0.515371	0.110983
	-4.55	2.94176	0.954387	-0.7206	-0.803104	-0.408878		2.08675	0.317018	-0.56276	2.65951	-1.5022		0.255107	-0.637429	0.855145	0.458443	0.390072
	-4.53333	2.79609	0.981259	-0.839619	-0.645755	-0.297334		2.02581	-0.00524352	-0.627172	2.48289	-1.44729		0.122839	-0.514032	0.567601	0.416609	0.261586
	-4.51667	2.02751	0.902821	-0.856629	-0.649704	-0.186675		1.75278	-0.0361526	-0.73231	2.01113	-1.42839		-0.0149298	-0.536805	0.101598	0.38268	0.0878559
	-4.5	1.30995	0.876803	-0.687184	-0.572774	-0.12932		1.58764	-0.140335	-0.78194	1.40087	-1.21416		-0.115242	-0.696549	-0.169164	0.364804	0.546579
	-4.48333	0.936685	0.927855	-0.591199	-0.426603	-0.0073278		2.02699	-0.276754	-0.799565	1.24776	-1.15784		-0.405706	-0.638417	-0.243443	0.196471	0.756901
	-4.46667	0.863777	0.879858	-0.66076	-0.390132	-0.143404		1.90236	-0.125754	-0.831106	1.27184	-1.21137		-0.467573	-0.60553	-0.49135	0.0999496	0.484011
	-4.45	0.725377	0.834982	-0.688401	-0.373982	-0.208634		1.75568	-0.0363993	-0.671717	1.68678	-1.17841		-0.351173	-0.906305	-0.581702	0.0562555	0.596514
	-4.43333	0.492489	1.01423	-0.799591	-0.371226	-0.254526		1.59692	0.00996395	-0.772607	2.15131	-1.03888		-0.343629	-0.93055	-0.703619	0.172129	0.586311
	-4.41667	0.15626	1.13814	-0.880137	-0.352173	-0.352457		1.40394	0.229039	-0.725044	2.3254	-1.09296		-0.389635	-0.782234	-0.683124	0.257859	0.734549
	-4.4	0.184893	1.26165	-1.01913	-0.471633	-0.540394		1.31639	0.119494	-0.556147	2.46029	-1.21319		-0.415126	-0.542207	-0.623333	0.299636	0.824747
	-4.38333	0.349721	1.5123	-1.07753	-0.6088	-0.780609		1.04733	0.00743304	-0.508907	2.32729	-1.26142		-0.387495	-0.357124	-0.420564	0.372481	1.00092
	-4.36667	0.431681	1.52382	-1.06306	-0.632528	-0.927575		0.730936	-0.161384	-0.536571	1.99198	-1.3595		-0.3179	-0.262235	-0.115087	0.400602	1.19506
	-4.35	0.286749	1.47726	-1.09588	-0.63691	-1.06922		0.622564	-0.40887	-0.414711	2.00471	-1.31185		-0.132924	-0.327155	0.429166	0.348512	1.17273
	-4.33333	0.0254761	1.2555	-1.2346	-0.595832	-1.04661		0.195232	-0.485295	-0.299135	1.89478	-1.50815		0.0403255	-0.289088	0.759023	0.381259	0.790692
	-4.31667	-0.162474	1.24272	-1.29321	-0.37466	-1.04218		-0.412037	-0.449878	-0.282494	1.70705	-1.63616		-0.0620797	-0.292864	0.886952	0.306138	0.623235
	-4.3	-0.351315	1.28714	-1.27365	-0.0208517	-0.997699		-0.428338	-0.682989	-0.194779	1.33538	-1.15142		-0.260877	-0.389968	1.11414	0.176263	0.702597
	-4.28333	-0.608855	1.16958	-1.15439	0.281185	-1.02822		-0.349097	-0.72234	-0.24169	0.669921	-0.87678		-0.313323	-0.44454	1.14338	0.109404	0.859644
	-4.26667	-0.598574	1.03328	-0.851676	0.531554	-1.26364		-0.480223	-0.685073	-0.278973	0.120457	-0.765307		-0.415861	-0.383844	1.20066	0.00532386	1.00778
	-4.25	-0.570767	0.902201	-0.668485	0.863401	-1.4338		-0.410658	-0.690529	-0.36815	0.0624676	-0.627381		-0.442031	-0.500346	1.18217	-0.122469	0.999526
	-4.23333	-0.714451	0.710392	-0.572034	1.14905	-1.36702		-0.206522	-0.901321	-0.523552	0.0493509	-0.653741		-0.48555	-0.757004	1.3607	-0.191257	1.06428
	-4.21667	-0.885966	0.698062	-0.514326	1.23812	-1.42932		-0.0659028	-1.18898	-0.486668	0.138081	-0.616368		-0.53591	-0.910261	1.43836	-0.305053	0.694062
	-4.2	-0.937613	1.08481	-0.414863	1.21683	-1.46254		0.34389	-1.06745	-0.470899	-0.160054	-0.623211		-0.580954	-0.840168	1.413	-0.304948	0.552959
	-4.18333	-0.916393	1.64625	-0.389754	1.26919	-1.30532		0.526409	-0.827588	-0.513952	-0.422589	-0.579772		-0.778429	-0.500609	1.0974	-0.26048	0.515887
	-4.16667	-0.823975	2.27057	-0.374394	1.2934	-1.26495		0.594429	-0.792361	-0.50729	-0.387833	-0.538755		-0.818708	-0.539799	1.10732	-0.306266	0.561838
	-4.15	-0.726879	2.46408	-0.313094	1.21289	-1.42533		0.613719	-0.807087	-0.460721	-0.334467	-0.472303		-0.502584	-0.139619	1.18886	-0.305529	0.581957
	-4.13333	-0.60872	2.27449	-0.234957	0.854352	-1.54377		0.760987	-1.00707	-0.384958	-0.120128	-1.05638		-0.402969	0.12595	1.13216	-0.164596	0.496201
	-4.11667	-0.380897	2.08762	-0.325101	0.634924	-1.3414		0.885873	-1.00658	-0.400087	0.127329	-1.32636		-0.580229	0.507623	1.14829	-0.121097	0.432637
	-4.1	-0.134864	1.91735	-0.624415	0.497174	-1.12835		0.887378	-0.986951	-0.46669	0.127027	-1.46609		-0.631388	0.644496	1.09371	-0.0920041	0.233889
	-4.08333	0.0267261	1.77355	-0.689601	0.237028	-1.03579		0.857782	-0.91617	-0.542162	-0.0437886	-1.42934		-0.621295	0.811217	1.18409	-0.000815966	0.0654623
	-4.06667	0.0978567	1.78919	-0.677227	0.143213	-1.00499		0.674625	-0.852561	-0.446063	-0.203837	-1.48529		-0.558432	0.772486	1.1448	0.0947654	0.0268771
	-4.05	0.123613	1.64558	-0.720301	0.194715	-0.919195		0.478474	-0.947591	-0.422692	-0.108168	-1.57044		-0.517171	0.737276	1.0189	0.0706065	-0.0188933
	-4.03333	0.12099	1.61433	-0.718911	0.141446	-0.703778		0.387987	-1.04477	-0.416446	0.125753	-1.35422		-0.740098	0.924925	0.837134	-0.0278288	0.0208672
	-4.01667	0.243024	1.52825	-0.483441	0.0108114	-0.785281		0.371573	-1.18553	-0.476518	0.106988	-1.18851		-0.884765	0.983109	0.674995	-0.105759	-0.0614913
	-4	0.230863	1.15079	-0.281142	-0.326533	-0.797307		0.363242	-0.861736	-0.54682	-0.223656	-0.961929		-1.03528	0.96523	0.445739	-0.176257	-0.060628
	-3.98333	0.0875297	1.17474	-0.267856	-0.28881	-0.702632		0.768964	-0.548863	-0.391135	-0.484864	-0.824567		-1.27907	0.639475	0.387143	-0.375263	-0.178657
	-3.96667	0.0245109	1.70298	-0.392224	0.109816	-0.577297		0.724957	-0.163444	-0.441081	-0.822495	-0.805977		-1.28207	0.628688	0.369955	-0.549083	-0.296659
	-3.95	-0.0791367	2.11645	-0.396403	0.364003	-0.567582		0.584486	-0.0992479	-0.297661	-1.03943	-0.927834		-1.15996	0.506904	0.471193	-0.575472	-0.294482
	-3.93333	-0.0738965	2.37611	-0.365779	0.461525	-0.706192		0.759721	-0.292571	-0.078076	-0.989834	-0.989572		-1.13731	0.701002	0.549279	-0.632909	-0.226528
	-3.91667	0.0376409	2.70671	-0.452446	0.813626	-0.799298		0.649733	-0.494226	0.00874615	-0.625123	-1.06603		-1.19834	0.78729	0.469166	-0.680699	-0.304267
	-3.9	0.184484	2.86751	-0.422741	1.02858	-0.778736		0.528198	-0.401811	0.0307528	-0.288528	-0.922103		-1.01382	0.722564	0.435034	-0.85696	-0.444905
	-3.88333	0.26004	2.84021	-0.33763	1.0835	-0.532152		0.684085	-0.254137	0.0690135	-0.374862	-0.885495		-0.977228	0.599758	0.351444	-0.908023	-0.382396
	-3.86667	0.316917	2.76886	-0.509354	1.28744	-0.525834		0.509529	-0.232821	0.0570198	-0.314923	-1.18314		-1.05078	0.425279	0.386566	-0.923235	-0.285677
	-3.85	0.45172	3.0424	-0.846434	1.41636	-0.360202		0.524539	-0.133687	0.0325589	-0.0969548	-1.42526		-1.11348	0.306724	0.499321	-0.966825	-0.442988
	-3.83333	0.593787	3.22803	-1.07184	1.56528	-0.233509		0.54915	-0.27009	0.0323256	0.0472184	-1.69869		-0.983734	0.138212	0.502746	-0.984903	-0.791125
	-3.81667	0.732074	3.11036	-1.13565	1.23751	-0.377707		0.0729941	-0.214672	-0.194491	0.138189	-1.10378		-1.11472	0.128978	0.489671	-0.977413	-0.607311
	-3.8	0.818212	2.70011	-1.0652	0.83232	-0.403678		0.0466568	-0.236122	-0.416059	0.215445	-0.569692		-1.28683	0.179218	0.4491	-1.14926	-0.584286
	-3.78333	0.880959	2.86337	-0.875716	0.497572	-0.208996		0.173013	-0.167176	-0.66569	0.4822	-0.438054		-1.35982	0.0742707	0.196617	-1.20488	-0.63869
	-3.76667	0.749639	3.25873	-0.823893	0.40651	-0.24067		0.264869	-0.0266532	-0.739161	0.896138	-0.407288		-1.20345	-0.322767	0.0794954	-1.18349	-0.43124
	-3.75	0.626094	3.79002	-0.790127	0.506605	-0.194244		0.331064	0.0387342	-0.622067	0.708925	-0.320452		-1.2968	-0.62518	0.0360728	-1.15887	-0.242124
	-3.73333	0.822544	4.05616	-0.759827	0.299531	-0.285227		0.487084	-0.00486531	-0.542444	0.542749	-0.101258		-1.58513	-0.480823	-0.0608422	-1.06213	-0.422463
	-3.71667	0.963296	4.24366	-0.737909	0.172015	-0.598478		0.443076	-0.0235033	-0.666747	0.494256	0.139766		-1.34217	-0.405741	-0.0642876	-1.04123	-0.620396
	-3.7	1.00982	4.09123	-0.537698	0.143751	-0.592684		0.465344	-0.0752057	-0.610727	0.259613	0.299624		-1.05695	-0.405731	-0.057385	-1.03042	-0.819045
	-3.68333	1.15144	3.91747	-0.455842	0.190387	-0.671038		0.448488	-0.364571	-0.529509	0.163559	0.351319		-1.14766	-0.579092	-0.0540652	-1.05908	-0.525973
	-3.66667	1.20372	4.14313	-0.356017	0.279019	-0.790514		0.30133	-0.416864	-0.545313	0.172577	0.373457		-1.36669	-0.488652	-0.227499	-0.961517	-0.301916
	-3.65	1.14677	4.27477	-0.325427	0.449743	-0.628892		0.26286	-0.59959	-0.372481	0.20573	-0.308213		-1.30329	-0.639872	-0.485043	-0.828353	-0.482898
	-3.63333	1.02456	4.42422	-0.332471	0.574915	-0.623248		0.430304	-0.856215	-0.28368	0.388471	-0.497452		-0.978359	-0.80291	-0.598576	-0.634911	0.222968
	-3.61667	0.935313	4.50804	-0.437625	0.627064	-0.463827		0.347292	-0.790094	-0.138985	0.199195	-0.323977		-0.899888	-0.833656	-0.472051	-0.51772	0.354743
	-3.6	0.91068	4.29108	-0.326147	0.376222	-0.333809		0.288061	-0.489496	-0.16915	0.0561695	-0.418863		-1.05898	-0.470456	-0.467235	-0.509392	0.201495
	-3.58333	0.945873	3.68592	-0.282893	-0.13245	-0.239899		0.68935	-0.257738	-0.277764	0.324595	-0.423093		-1.0248	-0.374409	-0.546358	-0.615675	0.317892
	-3.56667	0.874985	3.39723	-0.243551	0.00117688	-0.26349		0.75148	-0.00977794	-0.464975	0.451767	-0.565103		-0.941885	-0.73742	-0.539861	-0.569514	0.497663
	-3.55	0.758509	3.23572	-0.255375	0.429547	-0.371136		0.63868	0.393038	-0.451523	0.565935	-0.61184		-1.17073	-0.988742	-0.635753	-0.454238	0.574809
	-3.53333	0.644544	3.34042	-0.297725	0.750332	-0.357663		0.578066	0.765819	-0.441597	0.623446	-0.773422		-1.14225	-1.15416	-0.804592	-0.461991	0.612881
	-3.51667	0.574365	3.62229	-0.174327	0.684083	-0.279225		0.567336	1.07326	-0.459423	0.569007	-0.800106		-1.0917	-0.879515	-0.930956	-0.438857	0.478057
	-3.5	0.894856	3.90926	-0.155928	0.609881	-0.0146835		0.693016	0.984356	-0.525365	0.503284	-0.933266		-1.03522	-0.49101	-0.887805	-0.554497	0.540567
	-3.48333	1.15499	4.15777	-0.17754	0.427308	0.0653003		0.643202	0.915752	-0.590278	0.507284	-0.939238		-1.03287	-0.309812	-0.801333	-0.666914	0.394075
	-3.46667	1.27678	4.14696	-0.257684	0.297327	-0.115626		0.465453	1.10103	-0.508294	0.440707	-0.857932		-1.08192	-0.184764	-0.701351	-0.712432	-0.387031
	-3.45	1.26997	3.48093	-0.375982	0.305045	-0.23353		0.613515	0.954649	-0.561253	0.439564	-0.994328		-1.11603	-0.107952	-0.829428	-0.666575	-0.523356
	-3.43333	1.3908	3.19853	-0.428146	0.442631	0.0270731		1.0917	0.841368	-0.551066	0.20162	-0.977431		-0.976964	-0.165922	-0.877332	-0.501277	-0.480813
	-3.41667	1.35039	3.02336	-0.308925	0.501494	0.255335		1.20805	0.885545	-0.661081	-0.13463	-1.01002		-0.917376	-0.0588072	-0.93786	-0.374389	-0.46198
	-3.4	1.21032	3.1374	-0.369451	0.343063	0.494913		1.28174	1.0134	-0.579046	-0.310845	-1.16551		-0.942945	-0.0099193	-0.884941	-0.463819	-0.422736
	-3.38333	1.42237	3.39343	-0.393332	-0.198475	0.60847		1.37549	0.952048	-0.493823	-0.119771	-1.20615		-0.959533	0.124591	-0.791041	-0.481337	-0.462628
	-3.36667	1.43159	3.22255	-0.310366	-0.697894	0.343734		1.50736	1.16887	-0.483395	0.112624	-1.05658		-0.910301	0.46143	-0.871164	-0.3718	-0.341403
	-3.35	1.33863	2.73318	-0.379977	-0.818988	0.241974		1.6874	1.1917	-0.454938	0.55745	-1.05947		-0.686212	0.536421	-0.839359	-0.0887056	-0.116474
	-3.33333	1.02847	2.1114	-0.446433	-0.913895	0.0735828		1.94273	1.42097	-0.366518	0.993477	-0.915452		-0.564219	0.394853	-0.80957	0.124499	-0.146014
	-3.31667	0.888937	1.79993	-0.409883	-0.894636	0.402758		2.11646	1.58774	-0.438092	1.22608	-1.13375		-0.517253	0.604446	-0.920601	0.5199	0.0954284
	-3.3	1.05396	1.82088	-0.369054	-0.944204	0.36614		2.31512	1.55217	-0.542607	1.59804	-1.27535		-0.292503	0.972756	-1.01668	0.57508	0.841087
	-3.28333	1.16697	2.11315	-0.444029	-0.889999	0.109676		2.15932	1.87376	-0.561382	1.62744	-1.08502		-0.150247	1.1358	-0.907452	0.384666	0.83086
	-3.26667	1.14956	2.16282	-0.483159	-0.895515	-0.142013		1.61171	1.90532	-0.498426	1.51886	-0.735394		-0.199578	1.0008	-0.821744	0.140892	0.690097
	-3.25	1.1005	2.1868	-0.449789	-0.919688	-0.26613		1.29806	1.91131	-0.447285	1.37847	-0.606885		-0.318431	1.23303	-0.73361	0.0656991	0.679713
	-3.23333	0.963661	2.04757	-0.404517	-0.989973	-0.192204		1.21472	1.82783	-0.460341	1.21047	-0.48397		-0.286481	1.74088	-0.818653	0.066301	0.744852
	-3.21667	0.809918	1.70357	-0.41336	-0.917497	-0.10194		1.24141	1.87221	-0.592018	0.980249	-0.214697		-0.275339	1.94691	-0.960189	0.106785	0.810382
	-3.2	0.771194	1.76115	-0.534061	-0.794829	0.111339		1.31246	1.63938	-0.595392	0.703993	0.000341043		-0.450228	1.91353	-0.887471	0.15519	0.643076
	-3.18333	0.595328	2.00091	-0.543245	-0.781981	0.177329		1.23108	1.38853	-0.392163	0.162173	0.188708		-0.556754	1.87954	-0.80481	0.0400618	0.545278
	-3.16667	0.498346	2.17023	-0.509966	-0.757501	-0.0188986		1.34896	0.942631	-0.183929	-0.341337	0.752659		-0.572894	1.51139	-0.659373	-0.0614954	0.710345
	-3.15	0.602039	2.27384	-0.459609	-0.694634	-0.503317		1.3584	0.741317	-0.0816482	-0.774789	0.87084		-0.728113	1.08339	-0.553078	-0.222231	0.722184
	-3.13333	0.511651	2.28475	-0.520033	-0.57424	-0.626525		1.25548	0.692085	0.0528859	-1.27658	0.789322		-0.975331	0.733749	-0.597253	-0.0503566	0.235767
	-3.11667	0.496738	2.21733	-0.336473	-0.667747	-0.752083		1.1935	0.247103	0.1404	-1.30644	0.564552		-1.0003	0.537663	-0.775135	0.0870887	0.205199
	-3.1	0.412476	2.34509	-0.418579	-0.651533	-0.835484		1.1357	0.0632139	0.21729	-1.19204	0.442579		-0.861518	0.40954	-0.462802	0.305942	0.3043
	-3.08333	0.350001	2.41898	-0.588858	-0.566034	-0.983729		1.05391	-0.188052	0.215215	-1.21036	1.20754		-0.718096	0.0674674	-0.307501	0.414336	0.173142
	-3.06667	0.404653	2.46411	-0.763556	-0.469904	-1.15833		1.07793	-0.316764	0.227371	-1.26913	1.62853		-0.584183	-0.153025	-0.188078	0.395547	0.040806
	-3.05	0.467298	2.83926	-0.824686	-0.444136	-1.15922		1.39265	-0.800554	0.336916	-1.11864	1.51565		-0.231733	-0.417389	0.0104514	0.299414	-0.0849139
	-3.03333	0.564146	2.75865	-0.814404	-0.423799	-1.27371		2.19971	-1.11453	0.35863	-0.886421	1.34452		0.126337	-0.684855	0.0689856	0.272126	-0.0677603
	-3.01667	0.713222	2.85276	-0.740143	-0.466008	-1.27697		3.07438	-1.08056	0.142661	-0.704938	1.14195		0.115899	-0.773227	0.0346442	0.399945	-0.0912992
	-3	0.99121	3.13286	-0.721749	-0.636646	-0.647462		3.24348	-1.05228	0.0225395	-0.587676	0.645777		0.441265	-0.522521	0.0870674	0.441904	-0.465524
	-2.98333	1.32365	2.98577	-0.70246	-0.799694	-0.367885		3.56406	-1.10563	0.0635437	-0.593284	0.714374		0.837356	-0.668028	0.367706	0.394842	-0.945003
	-2.96667	1.40771	2.8769	-0.563439	-0.76169	-0.264611		4.42086	-1.27097	0.030836	-0.717421	0.892485		1.11809	-0.703998	0.743116	0.332561	-1.13995
	-2.95	1.28498	2.99316	-0.594791	-0.508932	-0.271992		5.1188	-1.2659	-0.0606541	-0.858871	1.0356		1.08931	-0.779494	0.861204	0.253534	-1.13119
	-2.93333	1.35306	2.94939	-0.688457	-0.361124	-0.259508		5.82707	-1.31391	-0.0237767	-0.988347	0.783582		1.0955	-0.759625	0.661106	0.0618659	-1.37421
	-2.91667	1.42957	2.76609	-0.744294	-0.368544	-0.177097		6.71027	-1.3008	0.0832564	-0.85321	-0.0957446		1.13925	-0.815055	0.686288	0.00704997	-1.49092
	-2.9	1.29461	2.67908	-0.655952	-0.296731	-0.154641		7.19178	-1.5352	0.140846	-0.810964	-0.61853		1.1268	-0.821049	0.756661	0.0303092	-1.10051
	-2.88333	1.14242	2.54338	-0.690151	-0.176138	-0.265534		6.86227	-1.31914	-0.0292333	-0.994966	-0.629763		0.918815	-0.763866	0.885683	0.0932509	-0.740007
	-2.86667	1.02216	2.44136	-0.878179	-0.151519	-0.288809		6.34088	-1.18376	-0.0121102	-1.02012	-0.600734		0.725596	-0.620945	1.11187	0.0620218	-0.835208
	-2.85	0.925339	1.99727	-0.933714	-0.156856	-0.423043		5.59282	-0.914561	0.479309	-1.01582	-0.591365		0.761554	-0.520909	1.13432	-0.0705932	-0.962561
	-2.83333	0.538905	1.5015	-0.972063	-0.0410168	-0.942978		5.31927	-0.836202	0.859217	-1.03381	-0.570789		0.674221	-0.442969	0.960477	-0.10932	-0.833376
	-2.81667	0.112704	1.47979	-0.988688	0.164759	-0.942751		5.36114	-0.845102	0.932128	-1.05132	-0.615381		0.455468	-0.345035	0.729196	-0.0738281	-0.649756
	-2.8	0.052935	1.40048	-1.11724	0.0919287	-0.905812		5.086	-0.693456	0.952368	-0.791663	-0.83102		0.276618	-0.346626	0.611624	-0.105255	-0.551944
	-2.78333	-0.0147135	1.21296	-1.20233	-0.0974112	-0.616153		5.22926	-0.55991	1.03611	-0.369102	-0.924927		0.398141	-0.431722	0.575712	-0.0309791	-0.686099
	-2.76667	-0.188548	1.33864	-1.18433	-0.218044	-0.569626		5.09548	-0.569324	1.09685	0.168861	-0.749778		0.417796	-0.423474	0.401958	0.129392	-0.545433
	-2.75	-0.163847	1.38578	-1.07219	-0.264388	-0.414673		4.95071	-0.552239	1.02323	0.252769	-0.50079		0.4031	-0.379141	0.310006	0.173475	-0.386835
	-2.73333	-0.0775045	1.13536	-1.09549	-0.412238	-0.0544483		4.62234	-0.537396	0.904437	0.587316	-0.32413		0.282072	-0.45267	0.400856	0.0805289	-0.672074
	-2.71667	-0.0766283	1.14004	-1.01962	-0.579096	0.294362		4.51106	-0.56942	1.05061	1.40697	-0.450519		0.229243	-0.537687	0.308631	0.0705405	-0.704975
	-2.7	-0.00889686	1.10116	-0.953384	-0.617072	0.370363		4.50594	-0.636588	0.81542	2.02094	-0.540935		0.291146	-0.800825	0.36138	0.000978796	-0.756872
	-2.68333	0.0671761	1.04208	-0.955503	-0.610201	0.586451		4.91137	-0.950104	0.140647	2.64142	-0.706799		0.148271	-0.967406	0.530386	0.170364	-0.862085
	-2.66667	0.378271	1.1022	-0.977868	-0.687245	0.515024		5.16222	-0.929101	-0.356984	3.17381	-0.779899		-0.00503538	-0.993948	0.807321	0.394485	-0.833885
	-2.65	0.402515	1.07291	-0.908783	-0.714054	0.379681		4.79066	-0.642053	-0.528992	3.68157	-0.744046		-0.119247	-0.959178	0.972188	0.3368	-0.646938
	-2.63333	0.303066	1.06156	-0.872253	-0.410264	0.301825		4.30472	-0.472914	-0.750037	3.68438	-0.670857		-0.0992815	-0.91222	0.984824	0.48406	-0.282016
	-2.61667	0.349327	1.07759	-0.86353	-0.349225	0.262445		3.70692	-0.329983	-0.947435	3.37225	-0.646178		-0.231382	-0.862941	1.04115	0.808068	0.00693482
	-2.6	0.393993	1.00421	-0.868065	-0.373463	0.21417		3.23538	-0.283462	-1.14151	3.15629	-0.162377		-0.186853	-0.76159	1.13383	0.726828	-0.0903529
	-2.58333	0.428241	1.15474	-0.784315	-0.439697	-0.103074		2.84707	-0.195902	-1.15831	3.01946	0.0605072		-0.0833105	-0.587987	1.11353	0.650654	-0.0912326
	-2.56667	0.534791	1.23505	-0.545782	-0.327791	-0.360028		2.88951	-0.0293697	-0.728814	2.76992	0.178211		-0.00886133	-0.557747	1.06695	0.684935	-0.260379
	-2.55	0.690704	1.03309	-0.411486	-0.294013	-0.523033		2.80576	0.306335	-0.655964	2.14646	0.564463		0.33569	-0.45574	1.0074	0.698149	-0.381589
	-2.53333	0.716007	1.16825	-0.404659	-0.182991	-0.393014		2.80473	0.620754	-0.607853	1.76834	1.2032		0.303079	-0.21334	0.76307	0.896501	-0.229742
	-2.51667	0.601315	1.12136	-0.423803	-0.0830957	-0.69942		2.67936	0.986471	-0.251066	1.32079	1.33322		0.292295	-0.0965521	0.648296	0.719802	0.108137
	-2.5	0.315684	1.0719	-0.444539	0.213949	-0.720107		2.47551	1.23011	0.215996	0.940518	1.65313		0.305782	-0.236538	0.451798	0.526396	0.107846
	-2.48333	0.17689	1.10961	-0.544405	0.0919684	-0.650345		2.32834	1.07497	0.478	0.589179	1.95218		0.456861	-0.507561	0.280581	0.559314	-0.238087
	-2.46667	0.590395	1.2976	-0.529218	-0.199464	-0.690564		2.24282	0.818064	0.57115	0.398834	2.19372		0.463033	-0.567095	0.223684	0.264308	-0.333893
	-2.45	1.12469	1.49612	-0.441956	-0.306032	-0.84525		2.2386	1.00864	0.610635	0.228936	2.23753		0.459886	-0.482012	0.208203	-0.151016	-0.371073
	-2.43333	1.08331	1.63911	-0.50386	-0.304862	-0.868775		2.26383	1.34568	0.636833	0.133659	1.50558		0.33366	-0.599768	0.203809	-0.194916	0.0434219
	-2.41667	1.06445	1.74949	-0.655262	-0.271316	-0.945179		2.19524	1.36673	0.834703	0.29976	1.02284		0.15694	-0.848582	0.152788	0.142936	0.37146
	-2.4	1.11359	1.84799	-0.912785	-0.0277913	-1.04732		2.18213	1.3714	0.790842	0.0837795	0.895267		0.0517655	-0.925966	0.0561587	0.216531	0.520761
	-2.38333	0.973929	1.98716	-1.08785	0.334396	-1.1873		1.96804	1.19223	1.04786	-0.294551	0.389343		-0.094864	-0.889321	0.108249	0.157429	0.547613
	-2.36667	0.838499	2.08256	-1.02513	0.668069	-1.32957		1.70628	0.985178	1.09709	-0.597638	-0.0888388		0.0284527	-0.98809	0.172079	-0.11265	0.516705
	-2.35	1.07595	2.51616	-0.922728	0.682376	-0.848998		1.35691	1.00987	0.794271	-0.663595	-0.16099		0.318267	-1.18536	0.209609	-0.258633	0.267484
	-2.33333	1.35534	2.67012	-0.961636	0.575827	-0.611086		1.86129	1.11299	0.482301	-0.437221	-0.425681		0.421438	-1.07204	0.291579	-0.289073	0.154368
	-2.31667	1.78294	2.67123	-0.904169	0.806872	-0.590988		2.59197	1.24176	0.350183	-0.303201	-0.624384		0.398386	-0.859843	0.370976	-0.418386	0.239645
	-2.3	1.483	2.62407	-0.94088	0.882454	-0.55336		2.86355	1.33917	0.321854	-0.341891	-0.637017		0.588911	-0.761242	0.348299	-0.442167	0.0525602
	-2.28333	1.23077	2.54548	-0.98964	0.953781	-0.585186		3.44721	1.02683	0.248537	-0.326197	-0.530503		0.654592	-0.652014	0.334394	-0.231645	0.154665
	-2.26667	1.22538	2.53619	-0.794227	1.21274	-0.600879		3.83245	0.683953	0.213671	-0.275418	-0.470874		0.670493	-0.685601	0.320661	0.028803	-0.351529
	-2.25	1.0177	2.37787	-0.675863	1.33699	-0.540896		4.08329	0.759015	-0.0754351	-0.260084	-0.341452		0.754387	-0.403173	0.383516	-0.137559	-0.415632
	-2.23333	0.800143	2.44278	-0.638894	1.07465	-0.466821		4.24557	0.984839	-0.503136	-0.207166	-0.270103		0.7743	-0.256965	0.437175	-0.190925	-0.435634
	-2.21667	0.846136	2.39044	-0.631958	0.600924	-0.513471		4.33446	0.953176	-0.841352	-0.163702	-0.375652		0.659793	-0.345629	0.398368	-0.253298	-0.562587
	-2.2	1.07068	2.30033	-0.737184	0.220516	-0.685903		4.32267	0.930005	-0.853126	-0.264508	-0.421086		0.567607	-0.423896	0.366829	-0.10922	-0.4359
	-2.18333	1.0197	2.34673	-0.812343	0.117025	-1.14868		4.52249	0.686651	-0.885017	-0.308538	-0.327571		0.380392	-0.388871	0.255764	0.183334	-0.350411
	-2.16667	0.677579	2.48543	-0.76018	-0.0280949	-1.3471		4.13668	0.804929	-0.860715	-0.44349	-0.144203		0.253332	-0.209727	0.137126	0.387663	-0.39083
	-2.15	0.184349	2.57717	-0.742051	-0.254594	-1.24957		3.64958	1.11535	-0.782966	-0.473668	0.108355		0.165135	-0.13792	0.0489294	0.535937	-0.418543
	-2.13333	0.0147187	2.4695	-0.563116	-0.335272	-1.24805		3.49792	1.11353	-0.777631	-0.2919	0.0563401		0.0809652	-0.242952	-0.01523	0.659333	-0.331538
	-2.11667	0.0077222	2.50118	-0.209109	-0.507944	-1.13465		2.90974	1.03923	-0.691317	-0.0459552	0.133892		0.098592	-0.344861	-0.0770134	0.421464	-0.0971663
	-2.1	0.111182	2.6143	-0.222076	-0.781812	-0.92953		2.68584	1.15106	-0.470915	0.231271	0.342817		0.336099	-0.1217	-0.0832216	0.12445	-0.196085
	-2.08333	0.0812844	2.73392	-0.21355	-0.93484	-0.930981		2.57758	0.84723	-0.264923	0.211007	0.417702		0.442482	-0.0599181	0.00540646	0.0204739	-0.341932
	-2.06667	-0.112675	2.48866	-0.181935	-0.932588	-1.0176		2.53548	0.439879	-0.0655684	0.119797	0.244658		0.474068	-0.17146	0.0681523	0.00493956	-0.429224
	-2.05	-0.405628	2.43172	-0.0827206	-0.774415	-0.749467		2.52501	0.352763	0.0054297	0.134263	0.146556		0.555327	-0.279651	0.0492459	-0.0157883	-0.263767
	-2.03333	-0.662955	2.24857	0.0159251	-0.610494	-0.71321		2.41738	0.45147	0.0101803	0.123057	0.108817		0.529014	-0.265991	-0.0303683	-0.190325	-0.274589
	-2.01667	-0.944368	2.00622	-0.0656476	-0.483765	-0.710756		2.00556	0.39499	-0.0136834	0.127069	0.0593079		0.732468	-0.100174	-0.0324035	-0.522527	0.0366103
	-2	-0.916789	1.89136	-0.231996	-0.345872	-0.738688		1.59983	-0.240961	-0.0896084	0.132426	-0.188886		1.08751	-0.238502	-0.0595105	-0.706656	0.636166
	-1.98333	-0.931713	1.82269	-0.29965	-0.237459	-0.930802		1.51663	-0.628573	-0.0375558	0.21658	-0.486877		1.03547	-0.297022	-0.0549819	-0.846603	0.694526
	-1.96667	-0.936275	1.67644	-0.487864	-0.194771	-1.08918		1.20767	-0.645331	0.0805575	0.25904	-0.603642		0.975142	-0.251267	0.0775749	-0.905323	0.486088
	-1.95	-1.06418	1.383	-0.717251	-0.216365	-1.21605		1.00729	-0.697639	-0.0405682	0.261331	-0.881063		1.07472	0.0408012	0.25177	-0.886673	0.128618
	-1.93333	-1.12568	0.93242	-0.700391	-0.235378	-1.15488		0.623236	-0.887914	-0.193744	0.126314	-1.14664		0.912642	-0.115033	0.233403	-0.778497	0.315262
	-1.91667	-1.0647	0.880083	-0.868598	-0.215542	-0.927005		0.297894	-0.812297	-0.300156	0.240517	-1.34134		0.868093	-0.0269938	-0.00401277	-0.738424	0.46815
	-1.9	-0.864508	0.981142	-0.920882	-0.11531	-0.995628		0.137246	-0.970796	-0.47391	0.415632	-1.06958		0.800999	0.314991	-0.17109	-0.649021	0.536911
	-1.88333	-0.727056	0.770743	-0.927371	0.0946773	-1.30478		0.0577954	-1.18713	-0.420528	0.496385	-0.594361		0.623549	0.598207	-0.214398	-0.578823	0.374773
	-1.86667	-0.830105	0.557952	-0.889971	0.0972713	-1.17922		-0.163918	-1.43517	-0.175623	0.589369	-0.410579		0.578953	0.690673	-0.221568	-0.552318	0.31085
	-1.85	-0.977982	0.309865	-0.736773	0.0066916	-0.972745		-0.404014	-1.44005	0.252747	0.886465	-0.52741		0.330973	0.645446	-0.275069	-0.593606	-0.102619
	-1.83333	-1.04846	0.191235	-0.609402	-0.143052	-0.87713		-0.736634	-1.24972	0.40985	1.17876	-0.612737		0.0470011	0.706924	-0.202645	-0.60933	-0.385008
	-1.81667	-1.04758	0.0316728	-0.417648	-0.294389	-0.625665		-0.914548	-1.38533	0.389857	1.65219	-0.612845		0.145816	0.703979	-0.0911272	-0.558053	-0.250391
	-1.8	-1.0353	-0.112531	-0.273411	-0.378932	-0.509798		-1.18295	-1.61955	0.45265	1.94503	-0.704493		0.172337	0.623845	-0.183649	-0.476449	-0.0920465
	-1.78333	-1.17611	-0.337957	-0.154165	-0.376061	-0.29524		-1.50428	-1.60812	0.480525	1.70848	-0.615873		-0.0617024	0.464459	-0.370314	-0.286452	0.150119
	-1.76667	-1.28571	-0.474846	-0.104375	-0.340416	-0.386699		-1.76954	-1.53926	0.489281	1.58367	-0.581166		-0.00272868	0.38058	-0.358193	-0.206678	-0.0219376
	-1.75	-1.25473	-0.675884	0.251893	-0.371668	-0.614183		-1.96773	-1.38461	0.54402	1.34732	-0.731028		0.266199	0.251217	-0.287374	-0.201649	-0.0304073
	-1.73333	-1.08434	-0.847159	0.349229	-0.460229	-0.617211		-2.34362	-1.04918	0.659348	1.17471	-1.00038		0.715524	0.00168164	-0.247648	-0.315285	-0.00944821
	-1.71667	-1.11563	-0.742068	0.269205	-0.612886	-0.310256		-2.12372	-0.978493	0.612935	1.47609	-1.29263		0.851471	-0.210251	-0.276826	-0.264958	-0.262222
	-1.7	-1.01624	-0.642172	0.439737	-0.532076	-0.280285		-1.95977	-0.918635	0.303733	1.59629	-1.38083		0.942974	-0.228849	-0.321155	-0.273821	-0.231229
	-1.68333	-0.880718	-0.409118	0.55756	-0.471367	-0.407942		-2.0036	-0.729828	-0.0230243	1.23037	-1.34486		0.875255	-0.213457	-0.391524	-0.192209	-0.348405
	-1.66667	-0.842682	-0.511898	0.473596	-0.236785	-0.0865806		-1.96427	-0.529502	-0.171473	0.845989	-1.12025		1.08036	-0.214115	-0.422777	-0.177784	-0.406448
	-1.65	-0.901798	-0.756444	0.349779	-0.131924	0.00988602		-2.03905	-0.142481	-0.221366	0.363894	-1.16595		1.0889	0.090405	-0.536634	-0.149887	-0.590747
	-1.63333	-0.923173	-0.71762	0.36911	-0.0678668	0.20607		-1.93739	-0.0211086	-0.153686	0.0694603	-1.26623		1.09995	0.28931	-0.574525	0.156154	-0.517704
	-1.61667	-0.879247	-0.405263	0.294075	-0.0660823	0.159561		-1.64877	0.0414058	-0.103989	0.123266	-1.30057		1.03959	0.378243	-0.598139	-0.0237646	-0.155768
	-1.6	-0.91768	0.0556872	0.26375	-0.0703442	0.0987664		-1.01503	0.195203	-0.150983	0.137773	-1.23281		0.922428	0.224109	-0.738855	-0.180879	0.121245
	-1.58333	-1.00218	0.0640926	0.0318588	0.0381573	0.395017		-0.666884	0.124999	-0.208874	0.321222	-1.10623		0.3663	0.022375	-0.793929	-0.0899469	0.776905
	-1.56667	-1.1974	0.207313	-0.0883737	0.0719655	0.672534		-0.584457	0.0988473	-0.252267	0.477578	-1.13977		-0.0603665	0.147808	-0.804496	-0.0938975	1.14434
	-1.55	-1.1524	0.181813	-0.170863	-0.0299573	0.780982		-1.03312	0.0798755	-0.289603	0.226782	-1.17696		-0.183081	0.214375	-0.83649	-0.226186	1.35978
	-1.53333	-1.26381	0.110102	-0.399722	-0.0745997	0.804848		-1.35376	-0.0759542	-0.268983	0.0940058	-1.05561		-0.0806497	0.120927	-0.841002	-0.227005	1.25254
	-1.51667	-1.21286	0.0788008	-0.42759	0.0324896	0.738468		-1.4335	-0.27398	-0.296177	0.0383713	-1.08862		0.245359	0.139948	-0.83519	-0.318416	1.63866
	-1.5	-1.12702	1.00519	-0.411744	0.122633	0.409593		-1.50573	-0.518033	-0.224325	-0.0478754	-1.31985		0.0673493	0.287261	-0.985719	-0.28179	1.70179
	-1.48333	-0.940648	2.20866	-0.53037	0.290748	0.346728		-1.50613	-0.536876	-0.163633	-0.139616	-1.13578		0.115469	-0.0592068	-1.021	-0.490518	2.15798
	-1.46667	-0.923814	2.81157	-0.669511	0.56659	0.0962174		-1.78289	-0.497801	-0.171313	-0.206427	-0.953352		0.0374622	-0.542485	-1.06794	-0.822785	2.08862
	-1.45	-0.95458	2.84337	-0.560721	0.866696	0.0424606		-2.25688	-0.356593	-0.16877	-0.261941	-0.580255		-0.0524509	-0.766198	-1.11393	-0.622509	1.53615
	-1.43333	-0.875095	2.99498	-0.461179	0.974193	0.189174		-2.9477	-0.192329	-0.12031	-0.166192	-0.358447		-0.0438369	-0.731206	-1.17726	-0.483848	1.22837
	-1.41667	-0.782837	3.38098	-0.573267	0.82885	-0.0109492		-3.30458	0.224954	-0.079852	-0.215595	-0.208074		0.132584	-0.798317	-1.26356	-0.197222	0.286041
	-1.4	-0.831959	3.75504	-0.575811	0.694641	-0.286819		-3.53211	0.446311	-0.0613398	-0.457211	-0.129744		0.151128	-0.88483	-1.26515	0.0651721	0.061758
	-1.38333	-0.815369	3.91655	-0.609541	0.836423	-0.566358		-3.78056	0.758346	0.0297512	-0.580981	0.0492962		0.182616	-0.86434	-1.23409	0.330624	0.116893
	-1.36667	-0.717442	4.02663	-0.670381	0.96407	-0.449826		-3.63675	0.976626	0.112877	-0.698917	0.0778047		-0.120387	-0.834306	-1.23876	0.763046	0.329601
	-1.35	-0.714988	3.66481	-0.743981	0.788501	-0.33013		-3.60136	1.22355	0.166365	-0.676956	0.0977787		-0.357293	-1.00104	-1.26686	1.31677	0.0647965
	-1.33333	-0.268703	2.87692	-0.655347	0.6536	-0.444689		-3.66803	1.26602	0.232779	-0.660478	0.122288		-0.384499	-1.21232	-1.25554	1.56773	-0.194582
	-1.31667	-0.274079	2.22253	-0.718573	0.577854	-0.43734		-3.653	1.31026	0.1886	-0.696731	0.125678		-0.605665	-1.16152	-1.33928	1.80526	-0.71407
	-1.3	-0.285573	1.74562	-0.896836	0.571844	-0.328644		-3.60096	1.32295	0.169266	-0.736719	-0.0887404		-0.554503	-0.465049	-1.29293	1.89262	-0.919931
	-1.28333	-0.076043	1.57157	-1.21763	0.340127	-0.206709		-3.62191	1.41739	0.256368	-0.841008	-0.488655		-0.333311	-0.19014	-1.17974	1.84882	-0.884659
	-1.26667	-0.0479107	1.28605	-1.40065	0.240787	-0.289677		-3.72967	1.19899	0.166846	-0.859948	-0.385884		-0.284893	-0.0648992	-1.06745	1.99084	-0.77612
	-1.25	-0.128115	0.948132	-1.21857	0.282801	-0.143732		-3.72628	0.861134	0.0820563	-0.382016	-0.255171		-0.346124	-0.0301382	-1.04782	1.7645	-0.605941
	-1.23333	0.0392327	0.876099	-0.926404	0.398158	0.202829		-3.78594	0.68818	-0.00879655	-0.118003	-0.239757		-0.242611	-0.139372	-1.11982	1.76601	-0.42072
	-1.21667	0.0272667	0.932933	-0.715876	0.391182	0.160377		-3.72689	0.648386	-0.127862	0.00492418	-0.354223		-0.0570974	-0.0487849	-1.15345	1.65463	-0.529568
	-1.2	-0.0167846	0.853864	-0.639542	0.392615	-0.096256		-3.86963	0.592055	-0.24569	0.151425	-0.329682		-0.0416863	0.0701393	-1.10292	1.19419	-0.798434
	-1.18333	-0.0097905	1.15723	-0.773749	0.42608	-0.0641877		-3.82052	0.398239	-0.280912	0.293637	-0.370402		0.0880368	-0.00798307	-0.921208	0.875682	-0.599535
	-1.16667	-0.449504	1.40501	-0.731577	0.338374	0.288081		-3.52902	0.30592	-0.321455	0.347532	-0.437127		0.284479	-0.00281239	-0.719209	0.875157	-0.338193
	-1.15	-0.450529	1.24746	-0.523075	0.099305	0.356876		-3.47206	0.214911	-0.364519	0.434967	-0.488313		0.430657	-0.269092	-0.626273	0.820894	-0.22986
	-1.13333	-0.4136	1.29249	-0.371587	-0.0662539	0.299047		-3.08396	0.174282	-0.383801	0.564071	-0.331552		0.47106	-0.748279	-0.707121	0.743781	-0.108115
	-1.11667	-0.532142	1.19561	-0.203755	-0.0194141	0.242108		-2.83779	-0.0360937	-0.46754	0.654707	-0.316354		0.419484	-0.935682	-0.790822	0.588089	-0.246457
	-1.1	-0.524013	0.913536	-0.0708529	-0.0367101	0.17909		-2.60792	0.0492126	-0.35463	0.449014	-0.660552		0.328435	-0.872814	-0.863333	0.458004	-0.45965
	-1.08333	-0.418602	0.557661	-0.0553491	0.0419619	0.320439		-2.19459	0.267422	-0.284446	0.50035	-0.857322		0.293853	-0.808636	-0.904211	0.529569	-0.728157
	-1.06667	-0.429065	0.117305	-0.135022	-0.0216335	0.343857		-1.89314	0.299019	-0.189018	0.6244	-0.933999		0.43382	-0.740438	-0.893083	0.695477	-0.794406
	-1.05	-0.307292	0.535813	-0.12481	-0.0540733	1.16869		-1.82207	0.19735	-0.178645	0.681352	-0.474455		0.278675	-1.01439	-0.888047	0.790306	-0.736814
	-1.03333	-0.225018	0.91501	-0.0347131	-0.0490034	1.80255		-1.72156	0.223287	-0.0431878	0.625661	-0.328641		0.230589	-0.968263	-0.736595	0.93001	-0.378641
	-1.01667	-0.332064	0.653614	0.230471	0.261039	2.2768		-1.56777	0.189309	0.0842979	0.62027	-0.317371		0.0288264	-0.651692	-0.620906	0.782852	-0.126345
	-1	-0.358894	0.173891	0.17594	0.848109	2.32793		-1.9084	0.0737457	0.0908229	0.646633	-0.367383		-0.174331	-0.453958	-0.671946	0.520342	-0.157668
	-0.983333	-0.471171	0.240077	0.0222326	1.08687	2.50837		-2.24942	0.0941875	0.104296	0.615857	-0.474424		-0.170046	-0.216644	-0.613713	0.421198	-0.162867
	-0.966667	-0.515953	0.502791	0.0118103	1.22566	2.57445		-2.66052	0.288921	0.165102	0.540545	-0.466514		-0.224204	-0.339612	-0.514079	0.385069	-0.246122
	-0.95	-0.527192	0.841581	-0.0292216	1.29411	2.56131		-2.70519	0.355888	0.192505	0.550994	-0.429968		-0.226426	-0.365931	-0.499744	0.423201	-0.0638363
	-0.933333	-0.281957	1.32838	-0.0121924	1.32615	2.65222		-2.8199	-0.100247	0.169062	0.602797	-0.238938		-0.116102	-0.138065	-0.419134	0.321542	0.167333
	-0.916667	0.110294	1.54185	-0.145973	1.42398	2.55718		-3.15527	-0.146646	0.165893	0.324335	-0.0762076		-0.200792	-0.014442	-0.386503	0.0139362	0.381765
	-0.9	0.198679	1.38608	-0.25036	1.5785	2.34556		-3.35884	0.00883315	0.0764515	0.209127	-0.0903084		-0.40501	-0.0367741	-0.367858	-0.365423	0.241336
	-0.883333	0.20984	1.02696	-0.320401	1.65656	1.80725		-3.49639	-0.142693	0.121175	0.312414	-0.439449		-0.281316	0.0533083	-0.36903	-0.511115	0.278164
	-0.866667	0.200674	0.654062	-0.476766	1.65726	1.53746		-3.69879	-0.19983	0.0638643	0.351974	-0.345705		0.0535161	-0.187738	-0.414045	-0.639038	0.115709
	-0.85	0.457736	0.51153	-0.526973	1.28559	1.30673		-3.75428	-0.17635	-0.0495334	0.299203	0.0444006		0.0292333	-0.438187	-0.649423	-0.628091	-0.0482255
	-0.833333	0.626201	0.49728	-0.47583	0.900531	1.13715		-3.43194	-0.107202	-0.108621	0.263978	0.266671		0.0469513	-0.568016	-0.63199	-0.650146	-0.105348
	-0.816667	0.943771	0.278284	-0.412044	0.789862	1.2633		-2.84257	-0.296389	-0.0482632	0.440597	0.386152		0.0233015	-0.685882	-0.693996	-0.717465	-0.0882165
	-0.8	1.21504	0.0427506	-0.415705	0.663476	1.62359		-2.38586	-0.645611	-0.0767019	0.505221	0.388446		-0.0299014	-0.530549	-0.760016	-0.821486	-0.0214252
	-0.783333	1.45616	-0.301277	-0.538448	0.598171	1.81847		-2.36137	-0.729578	-0.1312	0.554219	0.21726		-0.148052	-0.256906	-0.781601	-0.94233	-0.296048
	-0.766667	1.14581	-0.70172	-0.620426	0.598534	1.92002		-2.48488	-0.217535	-0.192012	0.632176	-0.008496		-0.242053	-0.492464	-0.803456	-1.03556	-0.518089
	-0.75	0.664268	-0.623678	-0.643275	0.278741	1.98381		-2.57466	-0.00760245	-0.174964	0.469314	-0.0527454		-0.219299	-0.642097	-0.771216	-1.04805	-0.504924
	-0.733333	0.380741	-0.649622	-0.728879	-0.147735	2.08603		-2.63024	-0.0520526	-0.119465	0.276194	-0.0661353		-0.183014	-0.728343	-0.787539	-1.00925	-0.27682
	-0.716667	0.30055	-0.942767	-0.747672	-0.454026	2.15411		-1.95017	0.0738725	-0.164255	0.201735	-0.406639		-0.43876	-0.781119	-0.804611	-0.836549	-0.101104
	-0.7	0.3762	-0.959637	-0.776671	-0.588545	2.28366		-1.58851	0.172554	-0.110714	0.338022	-0.64618		-0.85053	-0.779554	-0.881002	-0.664051	-0.254286
	-0.683333	-0.0078403	-0.757061	-0.960157	-0.691843	2.39518		-1.71862	0.215121	-0.1077	0.688731	-1.00471		-0.548444	-0.439233	-0.948298	-0.487866	-0.23833
	-0.666667	-0.229778	-0.675518	-1.10326	-0.651618	2.53118		-2.00198	0.144725	-0.0569568	0.904893	-1.04904		-0.457032	0.49692	-0.901256	-0.188321	-0.215199
	-0.65	-0.512886	-0.822568	-1.08994	-0.330999	2.45386		-2.4327	0.0906067	-0.104924	0.779985	-1.08849		-0.592735	1.09014	-0.872439	-0.0133116	-0.294126
	-0.633333	-0.792152	-0.884347	-0.921975	-0.132547	2.72304		-2.70758	0.395858	-0.167972	0.693955	-1.18987		-0.591653	1.26621	-0.816485	0.0174521	-0.323102
	-0.616667	-1.01183	-0.616482	-0.936473	0.0193929	3.00513		-2.42383	0.584571	-0.100493	0.597052	-1.12434		-0.490377	1.1722	-0.727665	0.0800856	0.168198
	-0.6	-1.07117	-0.397849	-0.463621	0.0110684	2.83495		-2.0438	0.56068	-0.137211	0.499604	-0.9885		-0.371105	1.15511	-0.818654	0.137395	0.425942
	-0.583333	-1.03979	-0.464857	0.0136871	0.131972	2.73244		-1.92681	0.491419	-0.200285	0.587629	-0.88481		-0.215701	1.31263	-0.813199	0.286927	0.889283
	-0.566667	-1.00926	-0.279499	0.206134	0.305986	2.62702		-1.89762	0.335065	-0.221452	0.677499	-0.885387		0.0582257	1.54681	-0.788067	0.342146	1.26236
	-0.55	-1.06361	0.0106824	0.424859	0.32537	2.38016		-2.40785	0.258412	-0.159245	0.512449	-0.713237		1.11047	1.59928	-0.87851	0.297517	1.63255
	-0.533333	-0.782177	0.319511	0.737049	0.364889	2.18763		-2.50623	0.159782	-0.243909	0.242725	-0.669451		1.53327	1.58044	-1.01379	0.184558	2.55107
	-0.516667	-0.00849402	0.358491	0.997011	0.342118	2.12206		-2.63987	0.0734996	-0.263474	-0.106497	-0.781934		1.50232	1.08619	-1.08326	-0.0455603	3.03922
	-0.5	0.248007	0.540753	1.18989	0.125708	2.00709		-2.61054	0.324231	-0.388634	-0.193833	-0.853431		1.72149	0.117331	-1.19449	-0.280149	3.22502
	-0.483333	0.295406	0.461229	1.26849	0.0106289	1.82102		-2.55921	0.622205	-0.49534	0.0277394	-0.662477		1.9864	-0.0961056	-1.13168	-0.346324	3.23254
	-0.466667	0.483493	0.241144	1.36567	-0.0381812	1.29907		-2.3635	0.769191	-0.573487	0.4429	-0.528154		1.93947	-0.338539	-1.06819	-0.246934	3.28008
	-0.45	0.53394	-0.0659494	1.69211	-0.130951	1.07653		-2.63503	1.21897	-0.7269	0.560471	-0.501222		1.84227	-0.542018	-1.03829	-0.291294	3.0784
	-0.433333	0.546912	-0.0864439	1.29301	-0.19624	0.986925		-2.78357	1.06062	-0.728836	0.527293	-0.599562		1.68624	-0.673993	-0.991623	-0.354359	2.89373
	-0.416667	0.463095	0.189828	1.17714	-0.239193	0.99311		-2.71507	1.21354	-0.813919	0.545724	-0.659791		1.58411	-0.752338	-1.05755	-0.553969	2.31056
	-0.4	0.417871	0.0986836	1.17942	-0.240076	0.965337		-2.61912	1.39953	-0.91394	0.594259	-0.579962		1.20022	-0.804636	-1.09911	-0.63885	1.67035
	-0.383333	0.314925	0.0647277	1.08308	-0.00849183	0.91236		-2.69531	1.54675	-0.837107	0.716998	-0.787252		0.525501	-0.625392	-1.07845	-0.795053	0.917528
	-0.366667	0.151703	-0.341072	1.1344	0.0191109	0.785575		-2.70004	1.82195	-0.737508	0.910008	-0.618348		0.181975	-0.521481	-0.941831	-0.844135	0.226993
	-0.35	-0.305299	-0.398211	1.24943	0.199994	0.509698		-2.47466	2.23329	-0.624517	0.956052	-0.559451		-0.21581	-0.263979	-0.713191	-0.820786	0.041385
	-0.333333	-0.438738	-0.150647	1.26177	0.177221	0.431237		-2.51743	2.14318	-0.511768	0.903456	-0.740878		-0.603934	-0.131056	-0.735385	-0.780523	0.0987311
	-0.316667	-0.458843	0.111531	1.2125	-0.0857011	0.414485		-2.56624	1.90524	-0.495758	0.729684	-0.820799		-0.684676	-0.194322	-0.8619	-0.874238	0.335927
	-0.3	-0.591021	0.239752	1.04954	-0.209242	0.352957		-2.66777	1.56478	-0.431682	0.746874	-0.219917		-0.599499	0.260373	-0.952355	-0.892474	0.47828
	-0.283333	-0.465186	0.271386	0.943843	-0.182599	0.393412		-2.59841	1.01035	-0.316873	0.83799	-0.0231535		-0.705411	0.400116	-1.09552	-0.807471	0.48741
	-0.266667	-0.236721	0.109832	0.971557	-0.0687057	0.425437		-2.59408	0.691583	-0.314617	0.874608	0.320691		-0.775247	0.651884	-1.13244	-0.828878	0.486994
	-0.25	-0.0771298	-0.280402	1.06371	-0.0395465	0.300911		-2.36559	0.567245	-0.176142	1.11625	0.693616		-0.89442	0.792724	-1.08255	-0.802403	0.636046
	-0.233333	0.0197955	-0.325929	1.03395	-0.18734	0.263112		-2.35553	0.962232	0.044055	1.34427	1.04575		-1.03814	0.977915	-1.03099	-0.897171	0.724988
	-0.216667	0.0958673	-0.433919	1.07212	-0.232033	0.23939		-2.097	0.953508	-0.0334951	1.62196	1.73671		-1.27944	1.05548	-1.00689	-0.996912	0.739169
	-0.2	-0.231269	-0.365809	1.13838	-0.123997	0.308438		-1.9104	0.63977	-0.155093	1.91054	1.85286		-1.1376	0.938265	-1.1768	-0.850182	0.243309
	-0.183333	-0.387512	-0.269813	1.07116	-0.151561	0.520068		-1.66884	0.156474	-0.298735	2.12901	2.2965		-1.02487	0.631805	-1.26016	-0.526865	-0.110157
	-0.166667	-0.320215	-0.34548	1.13384	0.125513	0.752061		-1.31822	0.0441882	-0.320843	2.39797	2.60552		-1.00114	0.659733	-1.29358	-0.472672	-0.0431022
	-0.15	-0.281572	-0.501088	1.25196	0.632532	0.972541		-1.28631	-0.1851	-0.172594	2.78858	2.74905		-1.16882	0.834205	-1.23204	-0.274512	-0.231966
	-0.133333	-0.259434	-0.685316	1.35665	0.972809	1.15447		-1.34289	-0.41791	0.00904242	2.37911	2.18572		-1.15977	0.796185	-1.10085	0.0402397	0.0274457
	-0.116667	-0.455745	-0.633972	1.36488	1.17789	1.37209		-1.28869	-0.509008	0.0929695	2.12763	2.27288		-1.02752	0.713989	-0.935136	0.121977	0.432342
	-0.1	-0.627846	-0.232537	1.34304	1.34483	1.51924		-1.38516	-0.82271	0.114567	1.98088	2.03362		-0.750134	0.77849	-0.838904	0.24539	0.579988
	-0.0833333	-0.563106	0.0881191	1.2472	1.7884	1.83275		-1.57289	-1.33672	-0.0350301	1.67273	1.6668		-0.713657	0.750509	-0.872501	0.526712	0.869487
	-0.0666667	-0.594861	0.281629	1.17371	2.15481	2.26502		-1.70173	-2.01059	-0.121329	1.29369	1.10993		-0.673458	0.767044	-0.748865	0.963351	1.41595
	-0.05	-0.483558	-0.048829	1.0358	2.65655	2.47049		-2.40811	-2.19935	0.0769998	0.602639	0.884727		-0.684543	1.43131	-0.693327	0.827155	2.12762
	-0.0333333	-0.644161	1.07551	0.875095	2.22748	2.16147		-2.59823	-2.29227	-0.313259	-0.774509	0.490274		-0.164363	0.764876	-0.771889	0.475219	2.73757
	-0.0166667	0.229169	2.11682	0.158106	1.9611	1.83603		-3.19829	-2.22246	-1.38758	-0.749528	-0.367188		-1.02059	0.996168	-1.47934	0.247172	2.8291
	0.99989	-0.183336	5.49181	2.10258	0.864135	2.99297		-1.35257	2.64019	0.904063	2.36938	0.736088		0.478847	1.02819	-0.486566	0.495985	-0.670745
	1.01656	-0.109532	5.29684	2.21662	0.496108	3.70029		-0.997053	2.27993	0.776964	2.45064	0.963092		-0.069088	0.980331	-0.946349	0.929836	-0.822482
	1.03322	1.31468	4.61418	2.11701	0.853189	4.44729		-0.255545	2.13485	0.928825	2.11415	0.394024		0.0431175	0.846929	-0.541629	0.894423	-0.664698
	1.04989	1.35542	4.23687	1.89942	1.08318	4.56744		0.0560528	2.37872	1.55251	2.67492	0.762626		0.294775	1.2251	-0.350577	0.869409	-0.416193
	1.06656	1.06933	3.59623	1.87959	1.41058	4.62404		0.424287	2.64049	1.60352	2.95731	1.37609		0.715489	1.30388	-0.124086	1.26473	-0.244853
	1.08322	1.47677	3.21713	1.87432	1.63278	4.94765		0.523764	2.67347	1.49706	3.20538	1.13758		1.15258	1.33224	0.0102968	1.69123	-0.0300002
	1.09989	1.91775	3.04037	1.86295	1.97753	5.5518		0.61728	2.87871	1.38861	3.4939	0.832414		1.43658	1.19107	0.111603	1.83704	0.112402
	1.11656	2.10639	2.68191	1.78075	2.2336	5.39681		0.776337	2.96659	1.4581	3.76103	0.751318		1.63492	1.27653	0.277611	2.06764	0.154046
	1.13322	2.14428	2.77458	1.75019	2.59353	5.31224		0.963831	2.91549	1.65482	4.14026	0.72357		1.76162	1.22167	0.365605	2.16691	0.250453
	1.14989	1.68318	2.89912	1.84104	2.64371	5.20033		1.11733	3.1625	1.83899	4.34474	0.701515		1.79724	1.20738	0.255996	2.26974	0.661639
	1.16656	1.29071	2.79824	1.98271	2.76405	5.00213		1.3484	3.35184	1.71288	4.49545	0.654327		1.85148	1.12183	0.281232	2.4487	0.784795
	1.18322	1.36307	2.68878	2.14277	2.92576	5.15944		1.48972	3.69009	1.59912	4.52384	0.423018		1.90371	0.85769	0.393605	2.68497	0.977081
	1.19989	1.63094	3.00129	2.16248	3.00126	5.30681		1.59421	3.7064	1.57981	4.58166	-0.322394		1.97397	0.800431	0.43229	2.84607	0.886565
	1.21656	1.95639	3.45608	2.12509	3.01424	5.02588		1.596	3.45626	1.57178	4.81087	-0.556214		1.88258	0.726026	0.423438	2.74774	0.758744
	1.23322	1.941	3.83874	2.18266	3.05008	4.99547		1.80263	3.55148	1.64013	5.08758	-0.325099		1.59179	0.622827	0.425279	2.46711	0.670346
	1.24989	1.42103	4.24487	2.24597	3.35541	4.5532		2.15168	4.13236	1.95189	5.23736	-0.137271		1.56062	0.594019	0.456779	2.39272	0.610557
	1.26656	1.15744	4.6031	2.3191	3.39377	4.22411		2.42516	4.14348	2.21197	5.20816	-0.00653709		1.67585	0.590436	0.513316	2.24947	0.488473
	1.28322	1.25461	5.24577	2.38655	3.42555	4.20277		2.55708	4.10598	2.28372	5.26147	0.176242		1.79665	1.01324	0.510143	2.18607	0.550411
	1.29989	1.22939	5.21613	2.55637	3.44491	4.19817		2.46435	4.32744	2.31786	5.37083	0.459734		2.05172	1.30953	0.59713	2.2703	0.576645
	1.31656	1.30106	5.14689	2.68102	3.63022	4.0368		2.44837	4.58565	2.29331	5.68063	0.950045		2.08058	1.52193	0.696554	2.29787	0.274744
	1.33322	1.43228	5.83024	2.90931	3.51804	3.64043		2.65244	4.5835	2.42193	5.92277	1.33821		2.02046	1.77675	0.685231	2.15643	0.0308551
	1.34989	1.4106	6.73872	3.1074	3.46911	3.4664		2.79378	4.9143	2.60712	6.18343	1.4294		1.93448	1.98477	0.976969	2.08173	-0.00298607
	1.36656	1.32396	7.36462	3.34275	3.68754	3.56107		2.79841	5.32998	2.60955	6.32647	1.55745		1.82405	2.15469	1.46908	2.09012	0.456182
	1.38322	1.24013	7.95113	3.70858	3.91086	3.76183		2.8242	5.65902	2.65414	6.374	1.57083		1.86164	2.7319	1.82527	2.02849	0.901378
	1.39989	1.33024	8.39369	3.88612	3.86619	3.65174		2.84072	5.55737	2.77915	6.58627	1.40719		1.76799	2.97519	1.9801	2.37594	0.722938
	1.41656	1.48687	8.77174	3.94873	3.67124	3.92328		2.8275	5.39975	2.73923	6.75681	1.32701		1.68944	3.2716	2.13661	2.60652	0.670793
	1.43322	1.65772	8.97035	4.10715	3.75234	4.38806		2.83798	5.65284	2.80492	6.96476	1.38157		1.98092	3.48263	2.23719	2.81733	0.720898
	1.44989	1.89604	8.99393	4.40146	4.20043	4.54588		2.76933	6.16692	2.92141	7.12939	1.33797		1.87093	3.1939	2.32815	3.00336	0.569774
	1.46656	2.15001	9.13524	4.49457	4.38219	4.50263		2.76608	6.44234	2.888	7.34912	1.0361		1.64373	3.18827	2.46017	3.08377	0.284437
	1.48322	2.33129	9.77899	4.42853	4.53072	4.68983		2.84754	6.36861	2.95444	7.57708	0.800908		1.66432	3.11198	2.68708	3.22777	0.31542
	1.49989	2.32018	9.82096	4.19512	4.78897	5.35715		2.6511	6.07638	3.0904	7.54476	0.702345		1.84317	3.29009	2.91046	3.54776	0.427429
	1.51656	2.41286	9.47414	4.13666	4.88846	6.26323		2.78952	5.77355	3.26996	7.41318	0.707622		1.932	3.30262	2.80833	3.95159	0.476485
	1.53322	2.36072	9.49147	4.15684	5.20447	6.87685		2.8851	6.63116	3.5162	7.46496	0.787106		2.16641	3.25305	2.8819	4.3347	0.0908963
	1.54989	2.41692	9.29622	4.30074	5.48978	7.21053		2.91988	6.74185	3.65086	7.63785	0.853602		2.29027	3.27634	2.89701	4.52519	-0.236682
	1.56656	2.4598	9.47386	4.37708	5.75572	7.49323		3.17964	6.75524	3.71875	7.93653	1.00154		2.28897	3.1275	3.02882	4.40517	-0.11819
	1.58322	2.53361	9.43375	4.34069	6.12909	7.3896		3.53672	7.08983	3.9895	8.05248	1.53666		2.20804	3.10068	3.15284	4.46669	-0.0390861
	1.59989	2.6631	9.5433	4.35147	6.21152	7.95405		3.87689	7.47757	4.45052	8.17082	1.68052		1.96978	3.24721	3.27941	4.46956	0.0108844
	1.61656	2.57366	10.048	4.316	6.00865	9.5262		4.26001	7.37486	4.69541	8.68671	1.94764		2.14329	3.17492	3.5135	4.54726	0.150844
	1.63322	2.32868	10.4354	4.3183	5.93802	11.0082		4.48691	7.42064	4.9257	9.05415	2.19494		2.50674	3.11805	3.6828	4.6763	0.332713
	1.64989	2.39232	10.5501	4.53882	5.84997	11.8021		4.63343	7.52593	4.99836	9.23716	2.26458		2.69686	3.28308	3.72719	4.74155	0.114329
	1.66656	2.77882	10.6752	4.83081	5.93385	11.689		4.79584	7.89858	4.93533	9.31127	2.49092		2.808	3.14428	3.74806	4.61635	0.0278453
	1.68322	2.67949	11.1097	5.28857	6.12157	11.0731		4.97455	7.86805	4.78011	9.43431	2.87909		2.91853	3.282	3.70563	4.36505	-0.0338058
	1.69989	2.83288	11.0506	5.38062	5.94485	10.4288		5.31457	7.6435	4.69949	9.64608	3.35836		2.78486	3.11297	3.32798	4.26298	0.00669966
	1.71656	2.86022	11.5989	5.35354	6.04277	10.4466		5.49936	7.96792	4.80631	9.60876	3.59374		3.16838	2.84075	3.65666	4.45652	0.0451435
	1.73322	2.89225	11.6011	5.49167	5.98333	10.9724		5.48279	8.2235	4.94572	9.4429	3.61697		3.36807	2.91611	3.89473	4.63512	0.0335116
	1.74989	2.83116	12.0521	5.62688	5.69624	12.5072		5.71418	8.04954	4.81676	9.58894	3.20678		3.34615	3.06467	4.09419	4.79555	-0.0431447
	1.76656	2.52396	12.0493	5.64229	5.61455	12.8963		6.06318	7.76805	4.4776	9.4386	3.23782		3.32992	3.22565	4.31429	4.98848	0.25275
	1.78322	2.51993	12.0885	5.58888	5.67722	12.6409		6.28472	7.73038	4.39097	8.84387	3.15806		3.5434	3.55882	4.22443	4.97164	0.465952
	1.79989	2.91035	12.1434	5.61292	5.85285	11.9851		6.56219	7.91151	4.36135	8.36501	3.26084		3.5127	3.69257	4.21096	5.02375	0.840039
	1.81656	2.78094	11.9969	5.55938	6.32507	11.6541		6.84179	8.39028	4.38954	8.05673	3.45611		3.66968	3.80927	4.3505	5.33479	1.2492
	1.83322	2.71652	12.3282	5.33707	6.78077	11.5111		7.02496	8.57577	4.51384	8.15614	3.79504		3.56812	3.98241	4.54591	5.62223	1.6884
	1.84989	3.13837	12.367	5.10867	6.94942	11.4436		7.23746	8.71582	4.53905	8.18607	4.03957		3.59002	4.2949	4.57018	5.89187	1.88596
	1.86656	3.22001	12.2596	5.05017	6.90668	11.6402		7.62179	8.56204	4.65967	8.21357	4.0374		3.84284	4.67937	4.74164	6.05179	1.78678
	1.88322	3.41232	11.3451	4.89793	6.88397	11.8153		7.96376	8.40442	4.87545	8.15011	4.34997		3.9883	5.05278	4.43218	5.90152	1.59274
	1.89989	3.37053	10.696	4.77345	7.1582	11.613		8.01652	8.62743	5.02326	8.1425	4.58143		4.30226	5.33363	4.32472	5.81792	1.62799
	1.91656	3.49466	10.1687	4.67101	7.55497	10.2947		8.13799	9.01185	5.07067	8.26444	4.96976		4.51849	5.53522	4.32777	5.72347	1.73564
	1.93322	3.77331	9.8157	4.8695	7.61865	9.12636		8.25083	9.54616	5.27269	8.68141	5.29997		4.45311	5.62509	4.37096	5.77122	1.68324
	1.94989	3.83148	9.27331	5.08946	7.56435	8.05108		8.28971	10.2064	5.3518	9.58249	5.62024		4.44453	5.49306	4.48959	6.0099	1.57227
	1.96656	3.74263	9.07449	5.17877	7.66364	7.67318		8.5967	10.3598	5.53097	10.5508	6.05797		4.39919	5.51687	4.61942	6.31763	1.4041
	1.98322	3.75414	8.8011	5.29374	7.51501	7.40018		8.86745	10.3416	5.44711	11.4239	6.31404		4.37502	5.76498	4.47708	6.59093	1.60964
	1.99989	3.47541	8.12006	5.25542	7.48287	7.48302		8.95066	10.5458	5.30716	12.3099	6.18875		4.43647	6.26146	4.36523	6.70061	1.66257
	2.01656	3.59616	7.45541	5.11258	7.55584	8.29511		8.96054	10.5238	5.43778	12.8808	5.90175		4.65504	6.49237	4.38511	6.81917	2.02822
	2.03322	3.69717	7.68391	5.018	7.65255	9.62123		8.85267	10.6634	5.77396	13.7559	5.66605		4.54196	6.6646	4.30191	7.11149	3.08713
	2.04989	3.75247	8.74339	5.14571	7.86073	9.82194		9.05899	10.6406	5.72986	14.9573	5.65613		4.30626	6.88184	4.31149	7.44789	3.78377
	2.06656	4.14767	9.5803	5.28912	7.85858	9.65188		9.25115	10.4276	5.69199	15.678	5.88378		4.15903	7.17059	4.43385	7.68158	4.21697
	2.08322	4.3105	9.96626	5.45798	7.80401	10.4012		9.08288	10.1387	5.7338	16.3383	6.07361		4.24062	7.11278	4.33177	8.1129	4.55681
	2.09989	4.35346	10.5874	5.3639	8.25892	11.5462		9.38479	9.95915	5.80498	16.9468	5.94637		4.51275	7.16874	4.35226	8.35349	4.49005
	2.11656	4.52415	10.9262	5.27961	9.32523	12.1871		9.72284	9.40017	5.80927	17.3798	6.10937		4.63874	7.5521	4.52144	8.39974	4.59837
	2.13322	4.79386	11.021	5.42561	10.0272	12.8349		9.74433	9.23946	5.68467	17.6408	6.32571		4.71952	7.83979	4.6692	8.24454	4.61349
	2.14989	5.13287	11.0424	5.49134	10.2994	13.1769		10.037	9.12884	5.80469	18.004	6.1519		4.85045	7.76644	4.9002	7.98309	4.5923
	2.16656	5.30967	11.3106	5.80995	10.4023	13.2544		10.3999	9.27292	5.94479	18.7194	6.33367		5.14267	7.57015	5.08914	7.95306	5.18522
	2.18322	5.11049	11.7037	6.21689	10.6751	12.8911		10.533	9.6478	5.82782	20.1627	6.67911		5.0899	7.51168	5.24908	7.94306	5.08548
	2.19989	5.12662	11.5642	6.71839	10.7688	13.2545		10.5899	9.80596	5.51089	21.1624	6.77971		5.49636	7.27192	5.401	8.16641	4.7321
	2.21656	5.10674	10.9613	7.12675	10.5912	14.0386		10.7531	10.0751	5.39743	22.1224	6.77206		6.24021	7.32113	5.41733	8.34169	4.54751
	2.23322	4.96126	10.4282	7.68951	10.5957	14.3909		10.8851	10.3934	5.27233	23.1517	6.69665		6.33756	7.45372	5.3793	8.40422	4.53415
	2.24989	5.00689	10.3523	8.07573	10.8348	13.7007		11.1284	10.6512	5.08537	23.9939	6.63073		6.30388	7.8674	5.41009	8.4041	4.8586
	2.26656	5.08234	10.0707	8.40845	10.6257	13.2065		11.1823	10.8118	5.07262	24.2374	6.69896		6.36701	8.40631	5.38455	8.56917	5.14413
	2.28322	5.29477	9.77442	8.60507	9.75114	13.4083		11.3369	11.4244	5.13247	24.1438	6.57383		6.41234	8.89504	5.27709	8.71633	5.33386
	2.29989	5.46253	10.3454	8.52376	9.55794	13.2947		11.2979	11.5899	5.16958	24.548	6.49809		6.51435	9.34816	5.36411	8.98724	5.54719
	2.31656	5.66483	10.5905	8.57869	10.0156	13.4186		11.2153	11.7863	5.13631	24.9303	7.24731		6.4649	9.50582	5.69014	9.22659	5.32178
	2.33322	5.99897	10.4659	8.4972	10.0499	14.2184		11.1905	12.0036	5.71807	24.5309	7.6515		6.53384	9.61951	5.70327	9.62806	4.72497
	2.34989	6.28797	10.7392	8.44901	10.0251	15.7569		11.1691	11.8994	6.30458	23.5821	7.68981		6.83912	9.69433	5.90635	9.80134	4.60012
	2.36656	6.58323	11.5552	8.55394	10.1406	15.62		11.1187	12.0864	6.92283	22.4605	7.76675		6.37333	9.88856	5.98681	9.73346	4.4653
	2.38322	6.97241	11.9905	8.71125	10.4399	15.6368		11.0855	12.3577	7.24492	21.4892	8.00419		5.64619	9.71411	6.17389	9.83577	4.64702
	2.39989	7.3667	12.2527	8.62165	10.5582	15.5837		11.2594	12.2565	7.61411	20.4763	8.30509		6.37535	9.5874	6.38904	9.99977	4.65977
	2.41656	7.67811	12.1358	8.45987	10.4531	15.619		11.3486	12.8518	7.78809	19.704	8.53194		6.99073	9.68678	6.74374	10.213	4.52859
	2.43322	7.92629	12.0852	8.44311	10.4907	15.4522		11.2098	13.6302	8.14081	19.5579	8.9506		7.49248	9.59978	6.95715	10.4018	4.35059
	2.44989	7.76087	11.9942	8.43357	10.7908	15.2198		11.3487	13.9875	8.46909	19.5052	9.33604		7.8325	9.42242	7.09188	10.5844	4.27278
	2.46656	7.81766	11.9401	8.47618	10.5581	15.1025		11.7751	14.6466	8.71693	19.5963	9.44971		8.40371	9.36732	6.86691	10.4964	4.26077
	2.48322	7.8401	12.0419	8.63669	10.4217	15.0865		11.9309	14.9865	8.97724	19.2292	9.24641		8.64994	9.44874	6.80754	10.4735	4.1476
	2.49989	8.07546	12.2013	8.66071	10.5549	14.1987		12.2467	14.7978	8.77074	19.145	9.53178		8.67103	9.67959	7.02895	10.3954	3.92391
	2.51656	8.22247	11.7884	8.41507	10.625	12.2502		12.6737	14.6596	8.43086	19.2779	9.96209		8.80869	9.91596	7.06368	10.4614	3.70132
	2.53322	8.15517	11.2181	8.01453	10.7855	11.2481		13.581	14.8567	8.00069	19.5918	10.3438		9.11737	10.2114	7.15833	10.4379	3.87203
	2.54989	8.36317	11.0355	7.82273	11.084	11.093		14.1043	15.3522	7.88084	19.6607	10.5934		9.65373	10.5605	7.21801	10.3391	3.91178
	2.56656	8.4272	11.2352	7.8758	11.3014	11.1361		14.0404	15.4572	7.78592	19.8598	10.5371		9.35634	10.5583	7.15194	10.315	3.67731
	2.58322	8.51505	11.4372	8.06041	11.4561	11.0783		13.8689	14.5823	7.88418	19.9043	10.4838		8.97837	10.3651	7.25494	10.2721	3.76921
	2.59989	8.65922	12.5562	8.18687	11.4556	10.9291		13.7704	13.7931	8.0627	19.8624	10.2525		8.95419	10.4306	7.37694	10.2805	3.81326
	2.61656	8.79015	13.624	8.37453	11.5349	11.0103		13.5827	14.2635	8.35583	19.7698	10.1257		8.65293	10.2796	7.54358	10.5893	3.5597
	2.63322	9.05562	14.1437	8.61502	11.6623	11.119		13.3193	14.8057	8.73597	19.5156	10.2781		8.22275	10.2403	7.77385	10.8777	3.19529
	2.64989	9.18373	14.8393	8.59094	11.5093	11.0809		13.534	14.9799	8.99652	19.7668	10.1751		8.33553	10.6821	7.70721	10.9626	3.22689
	2.66656	9.1551	15.0534	8.79443	11.5575	11.083		13.599	15.5919	8.9389	20.0032	9.75797		8.35006	10.7912	7.51597	10.9963	3.61651
	2.68322	9.31136	15.0682	9.36664	11.6554	11.0961		13.5279	15.8792	9.19848	20.061	9.62023		8.44535	10.819	7.45425	11.2118	3.90555
	2.69989	9.68272	15.0644	9.54279	11.67	11.1516		13.2482	15.8497	9.41724	20.5964	9.57289		8.40554	10.8326	7.50024	11.7152	3.65005
	2.71656	9.57525	15.5329	9.47474	11.5973	10.9406		13.1037	15.6245	9.7413	21.976	9.61528		8.22016	10.785	7.37284	12.0224	3.62135
	2.73322	9.54365	16.0238	9.56629	11.7686	10.5922		13.5259	15.7617	10.0133	23.0371	9.96581		8.92466	10.9028	7.25534	12.1715	3.50085
	2.74989	9.67612	16.4138	9.65239	11.8949	10.5354		13.7034	16.0407	10.4236	24.1001	10.3471		9.34522	11.2297	7.27569	12.2792	3.42631
	2.76656	9.87717	15.6347	9.63819	11.91	11.0565		14.1509	16.7388	10.6127	25.3517	11.4078		9.13237	11.1965	7.65312	12.4263	3.50144
	2.78322	10.0909	15.1082	9.50678	11.7465	11.8019		14.5344	17.5495	10.4299	25.9829	11.9668		9.16376	11.6268	7.86519	12.6331	3.84625
	2.79989	10.1088	14.7025	9.61228	11.7694	12.2517		14.8526	18.094	10.3221	26.3522	12.1882		9.29871	11.7722	7.8641	13.026	4.40173
	2.81656	10.2742	14.8853	9.98143	11.9331	12.664		14.609	18.1543	10.0924	26.4768	12.2744		9.08597	11.6212	7.92469	13.4276	5.21176
	2.83322	10.1733	15.1382	10.001	11.9775	13.4632		14.3509	18.3484	10.1843	26.4775	12.4755		9.07658	11.69	8.10428	13.8179	5.49549
	2.84989	10.1394	15.5685	9.86386	12.1387	13.9448		14.0374	18.9727	10.1546	26.6997	12.703		8.60884	11.5784	8.30451	13.9964	5.55248
	2.86656	10.2145	15.7248	10.3114	12.2291	14.4595		13.7595	19.3576	10.6823	26.494	12.8733		8.7755	11.6929	8.34604	14.0253	5.56059
	2.88322	10.6648	15.6314	10.4899	12.4145	14.7755		13.4807	20.0784	11.2709	25.7895	13.1088		8.56644	12.1524	8.55909	14.4638	5.66875
	2.89989	10.9672	15.2856	10.3282	12.475	15.0768		13.0659	20.7688	12.0536	25.5316	13.0166		7.79861	12.524	8.54657	14.8922	6.17282
	2.91656	11.0917	15.2731	10.2195	12.6597	15.4261		13.2608	21.1132	11.8317	26.052	12.9027		7.70466	12.5184	8.21648	15.5146	6.40291
	2.93322	11.1583	15.3288	10.3617	13.0664	15.2803		13.099	21.0034	11.3731	26.0386	12.4929		7.88054	12.8242	7.84286	15.8879	6.66055
	2.94989	11.2078	15.894	10.4212	13.3175	14.8023		12.9908	19.7587	11.596	26.3903	12.3077		8.12244	13.2351	7.86537	16.1134	7.00424
	2.96656	11.1144	15.8081	10.2678	13.4599	14.6572		12.9162	19.4102	11.8402	26.5159	11.8949		8.24106	13.3192	7.80524	16.1748	7.32128
	2.98322	11.2616	15.5579	10.1178	13.5122	14.2986		13.2597	19.785	12.0566	26.5824	11.9582		8.68205	13.723	7.7843	16.2846	6.77194
	2.99989	11.6221	15.0945	10.2419	13.4457	13.5575		13.569	19.4335	12.1149	27.0382	12.2259		9.02749	14.2644	7.8838	16.4417	6.74569
	3.01656	11.8448	14.4307	10.2479	13.4917	13.4415		14.0232	19.1459	12.1177	27.7114	12.4933		9.06055	14.6229	7.82773	16.566	7.08662
	3.03322	11.9364	13.912	9.85326	13.7495	12.9716		14.053	19.0387	11.3535	28.4977	12.7636		8.8191	14.6504	7.86897	16.6806	7.32493
	3.04989	11.8003	14.3515	9.68394	13.6577	13.1201		14.0358	19.2849	10.6349	29.5783	12.8458		8.78048	14.4479	7.93739	16.6566	7.40335
	3.06656	11.7744	15.6574	9.80931	13.953	13.5631		14.3123	20.0775	10.1822	30.043	13.1189		8.76001	14.3685	7.99716	16.4554	7.30084
	3.08322	11.6492	16.3147	9.87317	14.22	13.3496		14.3907	20.6487	10.2471	29.4429	13.2916		8.46849	14.303	8.30449	15.9788	7.73505
	3.09989	11.7529	16.7029	10.0027	14.4629	13.1079		14.7662	20.4448	10.5168	29.2293	12.7607		8.50997	14.0039	8.20282	15.5175	7.93707
	3.11656	12.0937	16.3824	10.2696	14.538	12.9825		15.0166	20.3778	10.361	29.3663	12.8031		9.01718	13.8904	8.13322	15.2302	7.65036
	3.13322	12.5975	16.2014	10.8546	14.4642	12.9442		15.1643	20.6974	10.8115	29.3867	13.7245		9.52623	13.9072	8.18865	15.2156	7.26708
	3.14989	12.796	15.9372	11.07	14.4669	12.9509		15.2492	21.9453	11.2511	29.6412	14.1536		9.8378	13.7698	8.31461	15.2457	7.66012
	3.16656	13.0186	16.3174	11.2208	14.6047	12.6845		15.3453	22.8078	11.4503	29.4188	14.1947		10.1166	14.3277	8.38339	15.1474	8.04105
	3.18322	13.1758	17.4141	11.1182	14.5674	12.2122		15.0972	22.9297	11.6329	29.0176	14.097		10.4802	14.7714	8.47328	15.1885	7.83339
	3.19989	13.0778	18.2858	11.0931	14.4694	11.9595		15.4371	23.0202	12.175	28.2586	13.8975		10.6764	15.0357	8.45018	15.2113	8.16005
	3.21656	12.8942	17.6503	11.1564	14.7743	12.5679		16.0566	22.3232	12.3245	27.4336	14.0146		10.8078	14.971	8.38587	15.317	8.39845
	3.23322	12.8601	16.494	11.0595	15.6382	13.2015		16.4322	21.6686	12.2818	26.9334	14.082		10.9139	15.1346	8.5672	15.6448	8.36911
	3.24989	12.8294	15.9578	10.9399	16.4518	13.4282		16.9777	21.9852	12.4383	26.708	14.1841		11.7364	15.5191	8.43381	16.1725	8.25903
	3.26656	12.7973	15.5615	10.7895	16.7535	13.3334		17.1018	22.5612	12.6655	26.6391	14.3474		12.2783	15.7374	8.3059	16.56	8.14351
	3.28322	12.8852	15.4403	10.6004	16.7994	13.0429		17.0424	23.1459	12.9422	26.5474	14.1932		12.2696	15.9493	8.23073	16.7056	8.38408
	3.29989	12.8204	15.6349	10.1547	17.0201	12.6683		17.1458	23.0444	12.5406	26.5483	13.5686		12.1013	16.5153	8.25287	16.7927	8.39599
	3.31656	12.9861	16.0204	9.86176	17.4341	12.7779		17.0727	22.0756	12.2684	26.6074	13.5224		11.7208	17.0021	8.05724	16.8149	7.80723
	3.33322	12.9188	16.2855	9.80663	17.6056	13.9124		16.9726	21.8112	12.2453	26.8626	13.859		11.6065	16.9214	7.95763	16.7407	7.89413
	3.34989	13.1129	16.0295	9.89043	17.7403	14.5076		17.0404	22.093	12.2528	26.8067	14.3844		11.6293	16.8268	7.94575	16.6508	8.46447
	3.36656	13.7741	15.793	10.0802	17.5996	14.9478		17.2435	22.3212	12.1007	26.8104	14.9834		11.7453	17.2634	8.22396	16.5397	8.38908
	3.38322	14.1486	16.0335	10.1855	17.4741	13.8367		17.5635	22.5941	11.9861	27.3908	15.0493		11.7588	18.0739	8.53134	16.3832	8.33538
	3.39989	14.3699	16.2127	10.2404	16.8183	12.9959		17.3681	22.7915	12.0039	28.2988	15.4446		11.8032	18.7563	8.74542	16.1991	8.51364
	3.41656	14.611	16.2099	10.2076	16.0999	12.9114		17.119	22.7323	13.0843	28.9262	15.7563		11.1643	19.1533	9.20874	16.0485	8.38782
	3.43322	14.9324	16.3814	10.1418	16.0665	13.1833		17.1978	22.4876	13.8633	29.0032	16.2347		10.6244	19.6945	9.78301	16.029	8.52914
	3.44989	15.0089	17.0193	10.2614	16.6285	13.7311		17.4851	22.096	14.4138	28.9537	16.6961		10.0916	19.5645	10.1943	16.0737	8.58047
	3.46656	15.1835	17.7014	10.4582	16.8961	14.4437		17.5846	21.8202	14.7082	29.1341	17.3211		9.96483	19.2306	10.2873	16.1989	9.25421
	3.48322	14.9753	17.9736	10.4964	17.266	14.4633		17.7592	21.5201	14.8443	29.0488	17.565		10.029	18.2607	10.3138	16.3947	9.51634
	3.49989	14.844	17.8865	10.3141	17.5932	13.8817		18.2169	21.3451	15.4499	28.8257	17.6705		10.5565	17.8362	10.3656	16.6155	9.1959
	3.51656	14.5157	18.0509	10.0757	17.7611	13.3581		18.4532	21.3668	15.6422	29.2796	17.4718		11.0204	18.2403	10.5581	17.0148	8.77601
	3.53322	14.2013	18.7139	9.83781	17.8313	13.0685		18.3959	21.7866	15.7142	29.8756	17.8557		11.2914	18.3619	10.4029	17.4092	8.70291
	3.54989	14.3377	18.7073	9.71064	17.4334	13.0737		18.0743	22.1284	16.083	29.7361	18.6684		11.5278	17.9979	10.2078	17.7358	9.00132
	3.56656	14.5843	18.775	9.62371	17.1685	13.0974		18.1075	21.9911	16.0178	29.1068	18.5634		11.7463	17.6956	9.84933	17.9085	8.7643
	3.58322	14.7306	18.7335	9.72015	16.9782	13.1164		18.0972	21.5994	14.811	28.6238	18.5878		11.9919	17.9342	9.46328	17.9669	8.60084
	3.59989	14.7363	18.8498	9.94369	16.5148	13.2185		18.1795	21.6375	13.9752	28.624	18.7574		12.4566	18.244	8.95583	17.9685	8.83674
	3.61656	14.6732	18.2301	9.95291	16.224	13.4511		18.3568	21.894	13.7947	28.6214	18.9641		12.7897	18.9639	8.76033	17.7987	9.82101
	3.63322	14.3362	17.3845	9.80407	15.9962	13.6147		18.4912	22.2316	13.8044	28.8116	18.7593		13.3177	19.315	8.86364	17.5914	10.1279
	3.64989	14.283	17.0444	9.79295	15.7544	13.9963		18.8933	23.1593	13.819	29.0812	18.7374		13.5143	19.3995	8.89431	17.3623	10.4233
	3.66656	14.3388	16.9754	10.2347	15.516	14.4578		19.3891	24.0665	13.5494	29.0863	18.5823		13.4177	19.0882	8.86494	17.3363	10.4871
	3.68322	14.3163	16.5888	10.7095	15.5289	14.9215		19.434	24.1659	13.7173	28.6863	18.5985		13.3991	18.6837	8.59715	17.4856	10.7085
	3.69989	14.4158	15.9494	10.9331	16.0391	15.3059		19.4745	23.9651	14.1326	28.087	18.1561		13.2499	18.3929	8.34338	17.5761	10.4861
	3.71656	14.4497	15.6612	11.052	16.528	15.553		19.7078	23.8684	14.1752	27.7377	17.8164		13.103	18.2234	8.11658	17.6713	10.4696
	3.73322	14.3735	15.2689	11.2774	16.7565	15.7588		19.7207	24.2285	14.0316	28.2579	18.1137		12.8632	18.5343	8.08134	17.9235	11.4534
	3.74989	14.4111	15.4942	11.3548	17.0477	15.8427		19.6986	24.4484	14.0578	28.5916	18.1503		12.6413	18.524	8.0455	18.2762	11.8076
	3.76656	14.6068	15.5092	11.293	17.3525	15.5208		19.489	24.765	14.1141	28.3808	17.7055		12.6308	18.8479	8.24066	18.8287	11.7747
	3.78322	14.7047	15.6712	11.5203	17.4816	15.3245		19.03	24.3949	13.645	28.1463	17.5561		12.5008	18.6367	8.71908	19.392	11.0846
	3.79989	14.6453	16.4478	12.0506	17.6048	15.1827		18.7556	24.2114	13.5014	27.747	17.9724		12.1879	19.1827	9.21704	19.8459	10.61
	3.81656	14.7437	17.193	12.3884	17.9006	15.1779		18.1463	24.1691	13.4724	27.5797	18.7061		12.0706	20.1022	9.67102	20.2636	10.6244
	3.83322	14.7816	17.9053	12.2668	18.7373	14.9753		17.8528	24.7178	13.4273	27.9319	18.7686		11.683	21.1372	9.73266	20.3098	11.1636
	3.84989	14.7933	18.4871	12.002	19.4137	14.944		18.0321	24.8641	13.439	28.5464	18.9341		12.0584	21.5111	10.2106	20.157	11.6814
	3.86656	14.6376	18.6662	12.1908	19.5619	15.0133		17.9488	24.9526	13.4313	29.2417	19.4882		12.3116	22.1175	10.8035	19.9919	12.0784
	3.88322	14.413	18.6475	12.2295	19.4779	15.2005		17.6035	25.0477	13.5489	29.4128	19.7105		12.397	22.7978	11.4379	19.9198	11.7335
	3.89989	14.1782	18.6619	11.9632	19.4957	15.4373		17.6979	25.5159	13.8071	29.1852	19.6081		13.0419	22.6321	11.993	20.0236	11.3025
	3.91656	14.1089	18.6098	11.9652	19.5826	15.6492		17.7738	26.5056	13.8767	29.6062	19.769		13.4575	22.1084	12.432	20.0453	11.3686
	3.93322	13.6994	18.7401	12.0564	20.0562	15.8803		17.877	26.7518	14.0278	30.9587	20.4367		13.2384	21.4522	12.4043	20.0844	11.134
	3.94989	13.6877	19.0976	11.847	20.6588	15.8606		18.1452	26.9973	14.3858	31.9983	20.5922		13.458	21.3997	11.8924	20.3155	10.9763
	3.96656	14.0942	18.914	11.5567	21.0362	16.8747		18.4479	26.9174	14.2903	32.8438	20.1913		13.4805	21.1203	11.5792	20.4809	10.8524
	3.98322	14.2361	18.7922	11.5146	21.0868	17.1273		18.8218	26.999	14.3387	33.2605	20.0368		13.6978	20.9765	11.7147	20.574	10.4098
	3.99989	14.1684	19.8204	11.5422	20.7056	16.9788		19.0115	26.8615	14.4851	33.0178	21.0919		13.5999	21.3592	12.1031	20.7354	9.83975
	4.01656	14.1623	19.8632	11.4696	20.5823	16.6683		18.7894	27.0089	14.6302	32.1496	21.5704		13.3107	21.7735	12.2094	20.9676	9.36569
	4.03322	14.4705	19.8302	11.6643	20.9026	16.2464		19.2391	27.3877	14.7	32.0494	21.4108		13.6881	22.2548	12.1303	21.5046	9.37619
	4.04989	14.7155	20.047	11.9133	21.4041	16.1313		20.0889	27.8602	14.7723	32.1315	21.3198		13.9833	21.8711	11.6834	21.6576	9.40432
	4.06656	14.5895	20.6215	12.3225	21.8107	16.7857		20.2311	27.3142	14.9363	32.2003	21.5007		13.5275	21.5893	11.2432	21.6432	9.6301
	4.08322	14.3136	20.9235	12.5116	21.982	17.0441		20.3757	26.2718	15.6755	32.2135	21.3836		13.5066	21.9891	11.0399	21.7044	10.2729
	4.09989	14.4654	21.0069	12.2684	21.6277	17.1448		20.5135	26.03	16.0797	31.7322	21.463		13.6646	21.9761	10.8454	21.5208	10.4543
	4.11656	14.575	21.3032	12.1245	21.2723	16.8717		20.4157	26.1692	16.4668	31.6464	22.1704		13.8274	22.0442	10.7082	21.2629	10.2693
	4.13322	14.7358	21.6212	12.072	21.1741	15.8634		20.3401	26.7176	16.6482	31.323	22.7602		14.2245	22.2574	10.6149	21.1428	10.412
	4.14989	14.8541	21.2106	12.032	21.2268	15.7126		19.7064	26.9159	16.9324	31.2705	22.8121		14.4253	22.0149	10.4339	21.5264	11.0271
	4.16656	15.1778	19.9552	12.2313	21.3719	16.0868		19.0081	27.1148	16.9908	31.696	23.4017		14.543	21.1995	10.1606	22.6011	11.1729
	4.18322	15.3771	19.7271	12.3358	21.1274	16.7357		18.7839	28.0012	16.7961	31.978	24.4983		14.4237	20.4235	9.74897	23.0999	11.5871
	4.19989	15.3963	19.9951	12.129	20.782	17.2027		18.3606	28.2632	16.6636	31.4572	26.3704		14.2685	19.4612	9.65271	23.4146	12.5975
	4.21656	15.6846	20.435	12.0912	20.5843	17.3991		17.7416	28.0851	16.4427	31.1843	27.5691		14.3267	19.3118	9.74011	23.8971	13.172
	4.23322	16.1639	20.6658	12.0883	20.6758	16.6729		17.2724	28.1417	16.3456	30.7399	28.233		14.3851	19.3156	9.79122	24.068	13.13
	4.24989	16.6063	21.278	12.477	20.9738	16.6744		16.6061	28.143	15.747	30.3332	28.9136		14.4651	19.687	10.1827	24.0217	13.0268
	4.26656	16.4106	21.5746	13.2725	21.3424	17.034		16.2751	28.0695	15.1709	30.2283	28.6559		14.2809	19.8697	10.6288	24.0599	13.3881
	4.28322	16.2659	21.2452	13.7631	21.5931	17.5068		16.4598	27.9995	14.9223	30.106	27.9961		13.9665	19.6799	10.8218	24.1298	13.8234
	4.29989	16.5563	21.0109	13.9843	21.4405	17.6067		16.9726	28.3316	14.8768	30.216	27.5301		13.5341	19.5598	10.6448	24.2454	14.2035
	4.31656	16.9751	20.9813	14.0678	21.1365	17.4435		17.5803	28.7833	14.8197	30.6906	26.9828		13.4065	19.7258	10.558	24.2132	14.5724
	4.33322	16.8991	21.3328	14.1609	20.9375	17.1918		18.3251	28.6487	14.8057	31.0679	25.8881		13.5304	20.4735	11.0631	23.6958	14.8613
	4.34989	17.1956	21.5172	14.5007	21.145	16.8038		18.6365	27.7226	14.9955	31.0471	25.1089		13.533	21.6377	11.5874	23.4281	15.0364
	4.36656	17.136	21.8282	14.8622	21.3552	16.5791		18.7086	27.6312	15.382	31.2484	23.3434		13.0129	22.3281	11.8336	23.0242	15.2397
	4.38322	17.2529	21.8403	15.0347	21.2441	16.3948		18.7092	27.7786	15.5418	31.6008	22.6089		12.7671	22.8824	12.1214	23.3053	15.603
	4.39989	18.005	21.8709	14.7927	21.3601	16.8929		19.3856	28.0771	15.2831	31.8926	22.3225		12.7447	22.9091	12.0287	24.0814	15.7146
	4.41656	18.9992	21.7012	14.279	21.5742	17.098		20.0372	28.4908	15.1526	32.275	22.1933		12.7819	22.3213	11.5076	24.5406	15.3892
	4.43322	19.9488	21.8242	13.6297	21.8252	16.944		20.3886	29.0839	15.3477	32.5151	22.4302		13.1153	22.4259	11.2117	24.932	14.8747
	4.44989	20.4402	21.8233	13.567	21.9599	16.5187		20.0546	29.3472	15.4143	32.7175	23.0184		13.8806	22.4584	11.3119	25.1971	14.8275
	4.46656	19.9742	21.9349	13.8869	22.2946	16.5322		19.6812	28.5995	15.628	32.8664	23.8098		14.4292	22.3829	11.6344	25.3577	14.6515
	4.48322	19.8465	21.9813	14.1654	22.6014	16.7557		19.205	27.6572	15.7126	32.6133	24.0075		14.6609	22.165	11.9593	24.9615	15.1289
	4.49989	20.4477	21.6643	14.3122	22.8291	16.8652		18.5714	27.3458	15.7089	32.6254	23.5139		14.4219	21.4147	11.4835	24.8464	16.0175
	4.51656	20.5514	22.1324	13.9764	22.8054	16.8302		18.2826	27.1544	15.4387	33.3295	23.0068		14.6061	21.0588	11.1643	25.247	16.2375
	4.53322	20.8252	22.1434	13.726	22.6863	17.1667		18.2162	26.508	15.3548	33.9698	23.0794		15.0403	20.6846	11.182	25.8822	15.2461
	4.54989	20.5985	22.48	14.0373	22.5697	17.1586		18.349	26.1942	15.6206	34.4601	22.9678		15.4751	21.2588	11.3929	25.8912	14.5138
	4.56656	19.9271	22.4545	14.4425	21.9842	16.5108		18.0187	26.0845	16.0146	34.5859	22.6822		15.7303	22.5022	11.7754	25.7447	14.1688
	4.58322	19.5014	22.4012	14.5337	21.2882	16.1978		17.4532	26.1128	16.3154	34.5463	22.5697		16.6046	23.1371	12.0457	26.084	14.5826
	4.59989	19.1309	22.0239	15.0456	20.7195	16.343		17.1141	25.8009	16.3501	34.7348	22.5363		16.6614	23.4124	12.1491	26.2618	15.8321
	4.61656	18.7152	21.7208	15.0541	20.8387	16.8887		16.8282	25.7118	16.2779	35.2398	22.1913		15.9674	23.6872	12.2745	26.3938	15.8929
	4.63322	18.8761	21.7449	14.8493	21.0258	17.0603		16.7633	26.0008	16.0033	35.4263	21.8616		15.6857	23.9502	12.3629	26.4355	15.7865
	4.64989	19.1215	22.3867	14.3672	21.2451	17.0656		16.9481	26.271	15.5315	35.2826	22.1125		15.6707	24.3115	12.2313	26.7963	15.0534
	4.66656	18.6978	23.2352	14.3493	21.7132	17.2345		16.9783	26.7436	15.3842	36.0148	22.0779		15.6689	24.6526	12.3196	26.9346	14.5363
	4.68322	18.3505	23.6778	14.526	22.3425	17.5155		16.8094	27.3535	15.416	36.9969	21.9105		15.8164	24.3931	12.2895	26.7346	14.4636
	4.69989	18.5327	24.0777	14.5408	22.849	17.4733		16.7322	28.0897	15.293	37.8106	22.0185		16.1324	24.2925	12.1934	26.2071	15.0553
	4.71656	18.8423	24.1358	14.1329	23.1721	17.4374		16.7033	28.6923	15.3126	39.1506	22.3841		15.9501	23.6777	12.0717	25.5176	15.58
	4.73322	18.7065	24.6202	13.8741	23.4439	17.6456		16.5649	28.9878	15.3617	40.9736	22.4767		15.654	23.3433	11.8598	24.9727	15.8754
	4.74989	18.3455	24.9804	13.6535	24.3178	17.4273		16.9172	29.1151	15.9007	42.7832	22.4715		14.638	23.6476	12.3153	24.6525	15.6553
	4.76656	18.5453	25.5748	13.4756	25.4042	17.3523		18.1719	29.2615	16.0874	44.3642	22.8516		14.328	24.0775	12.5431	24.6577	14.9416
	4.78322	19.0677	26.176	13.4503	25.6363	17.0009		19.6575	29.2765	16.4378	45.8768	22.8274		14.4515	24.6832	12.4675	24.5904	15.8357
	4.79989	19.7655	26.3397	13.4754	25.7413	16.9434		19.9468	28.7832	17.5189	47.799	22.3964		14.4584	25.0675	12.0601	24.478	16.3798
	4.81656	19.8743	26.5122	13.5877	25.7373	17.0439		20.0434	28.2729	18.8883	49.8964	22.5289		14.6234	24.8786	11.9015	24.2321	16.4867
	4.83322	20.1639	26.1513	13.5865	25.3276	17.1381		20.2301	28.0967	20.2458	50.9055	23.1105		15.6584	24.5731	12.1223	23.8784	16.6189
	4.84989	20.0664	26.1455	13.5341	24.8383	17.3015		20.2829	27.6897	21.1919	51.2076	23.1092		16.0629	24.8736	12.502	23.4658	16.3838
	4.86656	19.4978	26.2514	13.347	24.5447	18.3982		20.0216	27.5167	22.1701	51.5729	22.7283		16.3043	25.0659	12.4646	23.1171	15.5763
	4.88322	19.6933	26.1852	13.3522	24.4391	19.6302		19.9861	27.6873	22.6234	51.4118	22.4979		16.4409	25.4783	12.4146	23.4063	15.5118
	4.89989	19.903	25.7609	13.4725	24.3689	20.5451		20.26	27.9829	22.7968	50.4905	22.6726		16.565	25.5045	12.3285	23.6069	15.6408
	4.91656	20.1343	25.3159	13.567	23.843	21.1202		20.1469	28.3827	22.6011	49.7533	22.5272		16.9535	25.2277	11.8339	23.4128	15.5622
	4.93322	20.2531	25.3843	13.7745	23.6546	21.538		19.1322	28.8335	22.9959	49.6641	22.1509		17.2908	25.6028	11.6434	23.1798	15.7985
	4.94989	19.817	25.8667	13.8299	25.2551	21.9249		18.0069	29.1357	23.4944	49.8215	22.2468		17.1705	25.8717	11.5611	23.2365	15.3752
	4.96656	19.3097	26.747	13.8397	27.0997	22.1606		17.7184	29.5715	23.2442	49.7011	22.2824		17.518	26.3512	11.524	23.3969	15.3208
	4.98322	18.8879	27.1451	13.9408	28.662	22.4018		18.0721	29.8471	22.7595	49.21	22.0501		17.381	27.1412	11.7145	23.8763	15.7251
	4.99989	18.4707	27.6755	14.4873	30.4444	22.364		18.219	30.2111	22.3987	48.8942	22.0966		16.8876	27.4442	11.5775	24.5494	15.7679
	5.01656	18.7114	27.896	14.7802	32.0529	22.4694		18.4852	30.6556	22.6344	49.2402	22.4417		16.5099	27.3457	11.3622	25.1739	16.0133
	5.03322	19.1734	28.9426	15.3212	33.139	21.5878		18.782	30.895	22.7534	49.5409	22.9307		16.2277	26.9827	11.2696	25.5621	16.2553
	5.04989	19.079	29.972	15.7894	33.8723	20.7155		18.8848	30.949	22.7759	50.0959	22.9116		15.9619	26.3482	11.3314	25.3918	16.1207
	5.06656	19.2661	30.4693	16.0746	34.4294	20.0435		19.2468	31.2633	23.0414	50.9125	23.5165		15.8351	25.907	11.8153	25.4822	16.0476
	5.08322	19.4825	30.8034	16.3566	34.4294	19.5764		19.6251	31.7403	23.5338	51.5452	24.3194		16.343	25.3929	12.1592	25.8737	16.2363
	5.09989	19.4789	30.6598	16.0501	33.9849	19.0376		21.038	31.7191	24.084	51.3266	24.5242		17.8291	24.2486	12.1293	26.22	15.6149
	5.11656	19.6074	30.1778	15.7097	32.1824	19.0017		22.2175	31.3938	24.2742	50.7301	24.71		18.2786	23.9918	12.1231	26.2805	15.482
	5.13322	19.3566	29.9566	15.4681	30.604	19.0925		22.7794	31.804	24.7139	50.4597	25.4653		18.2292	23.6194	12.0713	26.3253	15.1217
	5.14989	19.521	30.0512	15.2549	29.3701	19.3688		23.681	32.0789	25.395	50.6582	25.6572		18.4128	23.599	11.9184	25.886	15.1097
	5.16656	19.6276	30.0105	15.1465	27.8947	19.746		24.6976	32.1377	25.6033	50.6613	25.6573		18.1762	23.6732	12.4921	25.5015	15.366
	5.18322	19.9432	29.3183	15.1767	26.5752	19.3486		25.2605	32.3854	24.8664	50.0716	26.0183		18.0458	24.0161	12.9251	25.2683	15.2729
	5.19989	19.9132	28.5632	14.766	25.7833	19.057		27.3083	32.1846	24.706	49.532	25.7622		17.963	24.8738	13.2416	25.3208	15.2488
	5.21656	19.7473	28.157	14.3248	25.4916	18.9203		28.4652	32.1521	24.9433	49.3879	26.233		18.1009	25.3637	13.3137	25.8094	14.9595
	5.23322	19.1905	28.3005	14.2851	25.2279	19.0221		28.5439	31.7656	24.6812	49.4001	25.8186		18.0892	25.9981	13.3163	26.1966	14.8181
	5.24989	18.5235	28.6982	14.1477	25.1806	19.1964		27.9348	31.3292	24.1481	49.0672	25.663		17.2533	26.6776	13.3927	26.1588	15.0643
	5.26656	18.1792	29.3138	14.245	25.0873	19.6153		26.5336	31.4396	23.2683	49.0408	26.0457		16.1384	26.8236	13.7816	26.4531	16.2689
	5.28322	18.1166	29.4225	14.3132	25.0758	19.5495		26.0329	32.3117	22.6354	49.3179	26.3984		16.0165	26.3224	13.9602	26.6557	16.3347
	5.29989	18.0883	28.7757	14.9312	24.9146	19.4715		25.8989	32.7202	22.1084	49.6773	26.212		16.0573	26.0427	14.1081	26.6079	16.3237
	5.31656	19.1704	28.1929	15.3839	25.0565	19.0814		24.934	33.1568	21.1671	49.4971	26.3388		16.4284	26.0971	13.9038	26.3625	15.7344
	5.33322	20.1347	28.2206	15.7652	25.206	19.0141		23.9043	33.4824	20.5359	49.2228	26.0274		16.5041	26.3241	13.3513	26.111	15.5457
	5.34989	20.3512	28.3945	16.2041	25.4595	19.5122		23.6068	33.9053	20.4251	49.7802	25.8531		16.3514	26.2089	13.0894	25.9847	15.7372
	5.36656	20.2975	28.209	16.4532	25.7334	19.7014		22.2506	34.6942	20.1365	50.7962	26.2913		16.6275	25.6819	13.0959	25.9412	16.0043
	5.38322	20.1436	28.4069	16.6099	25.7892	20.1458		21.1991	34.7694	19.8903	51.1654	26.0782		17.8206	24.9589	12.9495	25.4091	16.4204
	5.39989	20.3753	28.7684	16.6319	26.1739	20.4056		21.2965	34.6024	19.809	50.9994	25.9505		18.5903	24.5744	12.729	24.9078	16.5487
	5.41656	20.7285	28.6727	16.5719	26.5422	20.8087		21.2673	34.1925	20.0292	50.6918	25.9835		18.5726	24.7772	12.546	24.4756	15.9196
	5.43322	21.4376	28.7212	16.8337	26.4166	20.6393		20.9793	34.1152	20.1596	50.4181	26.208		18.294	24.7615	12.3659	23.9156	15.2397
	5.44989	22.6716	28.5782	17.0121	26.4519	20.5851		20.6651	33.3133	20.0527	49.7255	26.5439		18.0063	24.3574	12.5764	23.7612	15.2766
	5.46656	23.3469	28.2705	16.8427	26.4338	20.5923		20.2159	33.1663	20.0099	49.0406	26.6436		18.6139	23.9309	12.8475	23.8235	15.3344
	5.48322	22.9101	28.1789	17.2171	26.3245	20.8392		20.1117	32.9855	20.136	49.2534	26.4017		19.0735	23.7868	13.1365	24.0144	15.3583
	5.49989	22.4881	28.448	16.714	26.2855	20.7512		20.9375	33.0057	20.3165	49.6778	26.4891		19.663	23.8551	13.2148	24.1358	14.9831
	5.51656	21.9174	29.2385	16.5263	26.1796	20.5438		20.7202	32.7052	20.1369	49.3409	26.589		20.5577	24.2191	13.1522	24.4568	14.7586
	5.53322	21.6802	29.9181	16.9062	26.3819	20.8688		20.2977	32.6563	19.9071	48.6301	26.5253		20.5536	24.9658	13.1379	24.7111	14.6512
	5.54989	21.9783	30.2298	17.3839	26.6378	20.7566		20.5467	32.7671	20.0055	47.9941	26.6285		19.3439	25.4993	13.1677	25.1316	14.718
	5.56656	21.854	30.1165	17.4869	26.3737	20.9855		20.1877	33.1871	20.1083	47.4655	27.049		19.0716	25.5142	13.2332	25.6153	15.0139
	5.58322	21.6127	30.0665	17.6165	26.1516	20.8343		20.2836	33.576	19.945	47.0002	27.0448		19.3229	24.9681	13.117	26.0618	15.0107
	5.59989	20.6914	30.0208	17.6792	26.0602	20.8778		20.6388	33.6616	19.9177	46.7681	26.5425		19.5332	25.0444	13.3642	26.3423	14.7643
	5.61656	19.7572	30.1055	17.7914	25.9	20.9913		20.7357	33.9438	19.7975	47.1729	26.5646		19.5259	25.4477	13.741	26.5753	14.8199
	5.63322	19.1893	30.9901	17.2293	25.558	21.4931		20.6279	34.0998	19.669	47.2953	26.8874		18.6646	25.4849	13.8602	26.7293	14.7996
	5.64989	18.5167	32.7087	16.2959	25.1114	21.8352		20.1775	34.4455	19.4152	47.0402	27.3396		18.2138	25.6257	13.7319	26.8506	14.742
	5.66656	18.3266	34.2674	15.9498	25.1521	21.9357		19.7986	34.7991	19.4141	47.2183	27.5149		17.9109	26.7043	13.7103	26.8902	15.2388
	5.68322	18.4766	35.006	15.8157	25.1803	22.1723		19.5464	35.0739	19.9983	47.4177	27.2144		17.5971	27.4538	13.8508	26.8064	15.8371
	5.69989	18.4852	35.7554	15.5589	25.0161	22.5172		19.4313	35.2214	20.5632	47.2877	26.8117		17.7328	27.9984	14.1834	26.6183	16.3146
	5.71656	18.3126	36.3147	15.5698	25.0928	23.2705		19.2275	35.6186	21.3011	47.6017	26.8445		18.2144	29.1592	14.4387	26.1682	16.5647
	5.73322	18.3677	36.5467	16.117	25.4971	23.6878		19.0381	35.2341	22.0187	48.2338	27.5415		18.2538	29.3229	14.5628	25.9206	16.6919
	5.74989	18.2451	36.5915	16.0145	26.0324	24.3654		19.4085	34.7784	22.3265	48.8819	28.4198		18.4637	29.6495	14.9087	25.6927	16.7985
	5.76656	18.641	37.0522	15.8358	26.4716	25.0306		19.7297	34.5429	22.5658	49.5257	29.677		18.6445	29.6705	14.8481	25.3577	16.9505
	5.78322	19.8222	39.7623	16.0325	26.9716	25.2091		20.0568	34.8036	22.7394	50.0135	30.4544		18.8755	29.7814	14.3294	24.987	17.0878
	5.79989	21.1088	42.4196	16.641	27.5421	24.6354		21.7778	34.6997	23.2085	50.7159	30.7703		18.811	30.0042	14.0509	24.6181	17.6857
	5.81656	21.4962	43.4671	17.3866	27.9512	24.7372		22.9326	34.7949	23.9924	50.772	31.2182		18.6827	29.4135	13.9125	24.3366	18.1608
	5.83322	21.5269	43.5463	17.7968	27.9832	25.5863		22.7838	34.3902	24.2428	49.9883	31.0849		18.824	28.3387	13.8631	24.0794	18.3045
	5.84989	21.8827	42.9403	17.8915	28.1037	25.7986		23.2792	33.7083	23.8062	49.5022	31.5473		19.2879	27.8643	13.5562	23.5853	17.8958
	5.86656	22.2094	42.6168	17.9374	27.873	25.2025		23.5232	33.846	23.399	49.4155	32.0478		19.2897	27.348	13.2466	23.959	17.9336
	5.88322	22.0864	42.1825	17.8345	27.9257	24.4883		23.7372	34.2981	22.4546	48.8701	32.4201		18.9826	27.1734	13.0518	24.2691	17.8276
	5.89989	22.0289	42.5938	18.1614	27.7846	24.644		23.9773	34.7775	21.5718	48.2099	32.4141		19.1605	27.4332	13.2079	24.2146	18.027
	5.91656	22.1028	43.0421	18.9468	27.6505	24.5566		23.4597	35.2889	21.0093	47.7974	31.9323		19.4519	27.8175	13.4767	24.2266	18.1365
	5.93322	21.9682	42.6378	19.7305	27.2992	24.6037		23.3153	35.3672	21.0189	47.3487	31.2018		19.5717	28.3088	13.6493	24.4488	18.5199
	5.94989	21.2517	40.1744	19.9643	26.8754	25.4519		23.652	34.9444	20.808	46.2815	31.0134		19.4536	28.622	13.7066	24.7435	19.4391
	5.96656	20.5407	37.531	19.6794	26.5583	26.3904		23.142	34.7049	20.2163	45.2917	31.5034		19.54	28.8692	13.9556	25.0323	19.5914
	5.98322	20.3068	34.9223	19.5231	26.3567	26.6311		22.9337	34.2368	19.5692	44.9498	32.0515		19.5012	29.378	14.6022	25.4286	19.6012
	5.99989	20.2074	33.2426	19.9823	26.2646	26.4041		23.1584	34.5236	19.3201	44.7799	32.9768		18.9989	29.1858	15.1179	26.0763	19.2497
	6.01656	20.0826	32.7678	20.6845	26.311	26.3104		22.5215	35.3998	19.1458	44.4093	33.7589		18.5912	29.1131	15.5641	26.6043	19.3507
	6.03322	19.869	32.2497	21.3516	26.4933	27.4871		22.283	34.8818	19.0391	43.749	34.18		19.0312	29.1177	15.8076	26.5352	19.246
	6.04989	19.866	32.0708	21.4647	26.4725	28.6633		22.2209	34.1996	19.6955	43.4334	34.0096		19.6267	28.6965	16.2474	26.716	19.1643
	6.06656	19.9253	31.6511	20.7256	26.7247	28.5587		22.8671	34.1095	20.2792	43.5861	33.8543		19.063	28.2751	16.2658	26.9104	18.8969
	6.08322	20.2611	32.2027	19.9869	26.7517	28.3223		23.3158	34.7196	20.4475	43.6966	33.7626		18.9375	27.7231	15.896	27.1719	18.8211
	6.09989	20.0912	34.1409	19.7595	27.0062	27.6337		22.9083	35.5785	20.5761	43.845	33.1647		18.9674	27.5983	15.7442	27.1607	17.985
	6.11656	19.4074	35.0266	19.572	27.2347	26.5186		22.3542	35.7941	20.9569	44.3175	32.6782		18.9843	28.5187	15.9593	27.4597	16.7864
	6.13322	18.8404	35.5947	19.7443	27.267	25.6205		21.7028	35.5002	20.9823	44.6547	32.7918		18.9399	28.5763	15.8404	27.8042	16.2106
	6.14989	18.6892	36.0307	19.6503	27.2761	24.7465		21.27	35.0751	21.2784	44.7359	32.5106		19.0771	28.3665	15.4521	27.8344	16.478
	6.16656	18.5681	36.0877	19.2079	27.1691	24.722		20.9319	35.2874	21.8167	44.6153	32.0003		19.0378	28.4896	15.1262	27.6269	17.4316
	6.18322	18.4183	36.5966	18.4228	27.1237	24.9476		21.1209	35.6818	22.4298	44.5995	31.1914		18.6641	28.4698	14.9217	27.308	18.4771
	6.19989	18.5021	39.4576	17.8071	27.0766	23.9588		21.305	35.9451	23.1714	45.1542	30.9052		17.8014	27.9879	14.7615	27.2089	19.2454
	6.21656	18.9811	42.2687	17.4544	26.7555	22.7705		21.3102	36.3914	22.9231	45.9131	30.8188		17.5044	27.986	14.4394	27.2589	20.3048
	6.23322	19.3743	44.4712	17.4425	26.0913	22.8579		20.8521	36.652	23.1469	46.4542	30.1179		17.5479	28.0803	14.3118	27.3225	21.6726
	6.24989	19.2425	45.1921	17.5234	25.7952	23.1976		21.5613	36.2495	23.5194	46.6076	30.1596		17.1861	28.0252	14.2184	27.3024	22.0934
	6.26656	18.9203	44.5	17.2538	25.6769	23.4449		21.8666	36.0427	23.3697	46.7007	30.2148		17.3575	27.5079	14.2124	27.1635	22.5449
	6.28322	18.973	44.2554	17.2659	25.5924	23.7762		22.1071	35.8022	23.0601	46.5441	30.2259		18.1802	26.7342	14.2194	26.7381	23.4769
	6.29989	19.6244	44.398	16.9396	25.5028	23.9434		22.909	36.14	23.4579	45.6317	29.7011		18.6717	27.229	14.1246	26.5356	24.3826
	6.31656	19.986	44.9799	16.6455	25.5249	24.0428		23.6463	37.002	23.4611	44.8837	29.7698		18.727	27.4388	13.8712	26.8377	24.0373
	6.33322	20.0919	45.7023	16.3578	26.3803	23.7937		24.5247	36.4655	23.1036	44.3422	30.2119		18.9845	27.4997	13.9812	27.3806	23.3454
	6.34989	20.2377	45.1183	16.1769	26.9244	23.693		25.161	36.015	22.4261	43.6469	31.1395		19.2227	27.2254	14.1277	27.7378	22.0363
	6.36656	20.4324	43.1283	15.9483	27.2253	23.8381		25.6832	35.5766	21.5807	42.814	31.8138		19.3531	26.7759	13.9572	27.7598	20.9915
	6.38322	20.2753	41.5687	16.1549	28.1727	23.8835		25.7493	35.0617	21.1281	41.8148	32.7784		19.1457	26.5051	13.8582	27.9365	19.6789
	6.39989	19.7556	39.9532	16.5856	28.8978	23.3492		25.6571	34.0723	20.9923	40.5186	33.7744		19.1237	26.7509	13.7526	28.0331	18.5529
	6.41656	19.7317	38.3434	16.5439	29.3878	23.0652		25.2961	32.9884	20.9922	39.5698	34.4603		19.4876	26.7904	13.59	28.0703	18.251
	6.43322	20.0405	37.3859	16.7113	29.6431	23.0864		25.0244	31.8134	20.9858	38.5702	35.2299		19.3698	27.8817	13.4575	28.4799	18.0117
	6.44989	20.6631	37.2095	16.9075	29.7908	23.1731		25.0509	31.8128	21.1107	37.9438	35.6314		18.941	27.8596	13.2915	29.0801	17.3129
	6.46656	21.219	36.3105	17.4812	29.9654	23.58		24.9785	32.199	21.0104	37.9357	35.6961		18.5945	27.9792	13.2383	29.2589	16.9497
	6.48322	21.178	35.0827	17.8512	29.7854	23.693		24.5935	31.819	21.1589	38.3482	35.4095		18.7206	29.3423	13.2291	28.8904	17.5515
	6.49989	21.4114	34.3466	18.0001	28.7774	23.3428		24.0301	31.4324	21.3088	38.8288	35.0998		19.0488	30.0542	12.7536	28.765	17.8197
	6.51656	21.5973	33.588	18.3974	28.2663	23.1048		23.6987	30.559	21.4668	38.9364	35.0682		18.8869	30.1657	12.3788	28.6855	17.9836
	6.53322	21.4156	32.0617	18.7458	27.8485	23.2851		23.1839	29.9748	21.6368	38.7181	35.4805		19.0068	31.3495	12.2327	28.75	18.3488
	6.54989	22.1761	31.0135	18.49	27.0901	23.3613		23.4368	29.8563	22.006	38.8425	35.5746		19.3623	31.9306	12.292	28.7745	18.9
	6.56656	22.9837	30.3673	18.002	26.7829	23.2123		23.3047	30.1271	21.7716	39.37	36.2827		19.6527	32.6009	12.6728	28.9214	19.3126
	6.58322	23.4086	29.9548	17.8102	26.6858	23.0664		23.0848	30.367	21.7367	39.548	36.3009		19.3245	32.9589	13.0267	29.8799	19.6446
	6.59989	23.4519	29.6732	17.5162	26.5269	24.3103		23.034	30.8452	21.9895	39.5795	35.8144		19.4792	32.6461	13.1471	30.5558	19.8307
	6.61656	22.7011	30.1657	17.3257	26.5051	25.3248		22.5166	30.4619	21.99	39.4121	35.8311		19.3761	33.1367	13.1885	31.1594	19.6001
	6.63322	22.5219	31.3356	16.7763	26.575	25.9717		21.8578	29.5151	21.9977	39.0073	36.4634		19.3464	32.9296	13.4244	32.0151	19.4065
	6.64989	23.8859	32.257	16.3565	26.6488	26.1068		22.0501	29.2021	21.7869	38.811	37.1788		19.1207	31.7679	13.7055	32.8518	19.4042
	6.66656	24.4798	32.488	16.3839	26.9589	26.1491		22.3231	29.3795	21.6175	39.1118	37.4119		19.1604	31.4616	14.3257	33.487	19.3599
	6.68322	24.7731	32.7194	16.1913	27.2242	26.1908		22.8681	29.8602	21.6701	39.6633	36.7292		19.4352	31.351	14.8599	34.307	19.5892
	6.69989	24.7564	33.6864	15.9588	27.5028	25.8849		23.2147	31.1914	21.5859	39.9235	35.7815		19.1525	30.0239	14.9807	34.6735	19.7217
	6.71656	24.0723	34.1801	16.0616	27.887	26.465		23.3893	32.0182	21.1056	39.7395	35.2215		18.8386	29.0254	14.7968	34.9226	19.2486
	6.73322	23.7645	34.2018	16.4671	28.2988	27.5327		23.7796	32.3472	20.9114	39.4759	34.9772		18.9012	28.8501	14.535	35.3735	18.9079
	6.74989	23.6379	34.8443	16.5932	28.5688	28.3405		25.5619	32.3362	20.473	39.5813	35.2958		19.0072	29.7081	14.6232	35.4101	18.7521
	6.76656	23.7159	34.9161	16.5523	28.7569	27.7608		28.558	31.8632	20.4935	40.0615	35.5681		18.5546	29.6013	15.0373	35.4905	18.7043
	6.78322	23.6807	33.9033	16.7151	28.9571	27.074		31.7058	32.4203	20.3524	40.7746	34.8853		18.674	28.9363	15.7436	35.4638	18.745
	6.79989	23.1539	32.9526	16.9435	29.2453	26.2237		34.0848	33.4508	19.9326	41.6989	34.2258		19.486	28.7246	16.0613	35.4689	18.557
	6.81656	22.0387	32.5374	17.1287	29.525	26.1946		34.9785	33.7211	19.5686	41.9686	34.0999		19.7163	28.9325	16.1056	35.7317	18.1961
	6.83322	21.2162	32.6928	17.3829	29.7992	26.198		35.2909	33.2749	19.2504	41.6817	34.2887		19.3591	29.1878	15.9727	35.7702	18.2659
	6.84989	20.7174	32.3069	17.7656	30.2625	26.0496		36.0929	32.6722	18.9318	41.7401	34.796		19.7169	29.6206	15.9821	35.3369	18.4354
	6.86656	20.7466	31.579	18.0838	30.67	27.0475		38.1473	31.5525	18.6363	41.7075	34.9872		20.1456	30.6393	16.0448	35.1381	18.7789
	6.88322	20.5898	31.1647	18.0291	31.1305	27.8394		40.9878	31.554	18.5826	41.5729	34.4313		20.0732	31.2769	16.2096	35.006	19.3456
	6.89989	20.9271	30.7059	17.7143	31.6227	28.2208		42.6548	32.4838	18.8156	41.3147	33.2461		19.663	30.9752	16.2783	34.5542	19.9187
	6.91656	21.1309	29.8546	17.6619	32.0648	28.3901		43.0056	33.6692	19.2519	40.659	32.7292		19.8881	30.1029	16.4731	33.845	20.9091
	6.93322	21.5381	29.3319	17.5389	32.6114	28.2052		44.6838	34.8697	19.1992	40.0397	32.2466		19.93	30.3228	16.1833	33.097	21.5029
	6.94989	22.1146	28.4712	17.4168	33.3133	28.1781		44.8378	35.1156	19.2613	39.6562	32.1093		19.6819	30.0861	15.7954	32.463	21.4717
	6.96656	22.4176	28.1733	17.2066	33.7666	28.2762		44.8562	34.6532	19.3796	39.225	31.9492		19.4559	29.6376	15.6946	31.6175	21.0999
	6.98322	22.6709	28.4181	17.348	34.1119	28.4136		44.5037	34.1592	19.5457	39.0323	31.0917		19.6023	28.838	16.0097	30.7014	20.5586
	6.99989	23.7568	28.66	16.9011	34.2946	28.7425		44.2237	34.127	19.6747	39.2184	30.7091		20.005	28.2587	16.2142	30.0814	20.2396
	7.01656	24.2854	28.2673	16.506	34.2176	29.2856		43.1052	34.0141	19.7993	39.1523	30.8511		20.3912	28.3512	16.3973	29.9185	19.7323
	7.03322	24.3008	28.3714	16.3593	33.8757	28.2793		40.6056	33.7128	20.1122	39.2235	30.7993		20.9712	28.1566	16.7588	29.7556	19.3132
	7.04989	24.3939	28.4283	16.3205	33.1563	27.1047		38.663	32.9954	20.3398	39.2381	31.3754		21.6623	28.4571	17.0187	29.8318	19.8033
	7.06656	24.034	28.8454	16.125	32.474	26.3732		39.1259	32.1332	20.6299	39.2408	32.4015		22.2457	28.1508	16.8354	30.2307	20.1773
	7.08322	23.8731	29.8426	16.087	32.2651	25.7687		37.3777	31.5476	21.0652	39.7435	33.497		22.0653	27.6305	16.4737	31.2417	20.0056
	7.09989	23.244	30.8345	16.0322	32.152	25.801		33.6837	30.6938	21.4325	40.4688	34.992		22.1755	26.8424	16.3352	32.5642	20.0727
	7.11656	22.8922	32.0911	16.1774	32.1612	26.3041		32.2684	29.6326	21.9567	41.0976	36.21		22.0938	26.3184	16.3643	34.277	20.6632
	7.13322	22.9917	32.4369	17.1442	32.7574	26.823		34.075	29.1261	22.2965	41.2456	37.1011		21.7386	25.8498	16.3706	35.7273	21.5444
	7.14989	23.3208	31.7864	18.1294	33.0642	26.6951		35.7228	29.115	22.6339	40.9624	38.0614		21.5413	25.9277	15.9939	36.8009	22.9926
	7.16656	22.8645	32.035	18.9176	33.2648	26.6206		36.211	29.2455	23.0321	40.4707	38.3686		21.2034	26.0217	15.7365	37.7396	23.5932
	7.18322	23.0534	32.4136	19.1333	33.2889	26.2059		36.7225	29.2309	23.2214	40.2086	38.4219		20.4699	25.8345	15.6564	38.5327	24.1335
	7.19989	23.5248	31.9241	19.2913	33.4591	26.3848		39.2658	29.2646	23.3849	40.1354	38.7905		19.9413	25.5024	15.6591	39.0358	24.4535
	7.21656	23.6536	31.4221	19.5836	34.1395	26.8974		42.1069	30.5479	23.7039	40.1034	38.5916		19.5963	25.0002	15.8973	39.1948	23.8629
	7.23322	23.4356	30.7854	19.8028	34.593	26.8092		43.1961	30.871	24.2001	40.2117	38.5554		19.9423	24.8482	16.2568	39.1385	24.1412
	7.24989	23.3003	30.1416	19.8816	34.9226	26.6058		45.3932	30.7322	24.6426	40.101	37.7955		20.4036	25.7579	16.645	38.8168	24.4517
	7.26656	23.6962	29.5397	19.7705	35.1799	26.5681		47.8268	31.274	24.8525	39.8581	36.5465		20.511	27.2001	16.5513	38	24.469
	7.28322	23.5566	29.2239	19.4946	35.0179	26.3032		48.5339	32.5821	25.0687	39.6219	35.3564		20.7359	29.3456	16.2776	36.9163	24.2653
	7.29989	22.8608	29.0036	18.4984	34.5292	25.9111		46.9113	34.0541	25.3229	39.488	34.6112		20.7582	31.181	16.0852	36.3078	24.4724
	7.31656	22.0905	28.5979	17.3071	34.2126	25.8948		46.317	35.2045	25.467	39.3593	34.8511		20.9108	31.8293	16.0594	35.8717	24.0776
	7.33322	21.6154	28.3091	16.5682	33.9281	25.9089		45.9686	35.9648	25.7164	39.1321	35.1781		20.845	31.9931	16.3843	35.4264	24.5341
	7.34989	20.9531	28.1626	16.2345	33.9272	26.0057		45.9005	36.7379	25.888	39.157	36.1676		20.7532	32.2868	16.8519	34.9371	24.7455
	7.36656	20.4806	28.3352	16.13	34.1767	25.6481		43.7136	37.3039	25.7892	39.1973	38.1763		20.9896	32.3077	16.9823	34.8196	25.623
	7.38322	20.2661	28.7557	16.2085	34.1984	25.08		41.7244	36.8656	25.3419	39.1643	40.5611		20.8356	32.262	16.892	35.0407	26.7978
	7.39989	20.4135	29.1949	16.1178	34.1818	25.7079		41.212	37.4795	24.3693	39.0295	40.9893		20.5288	32.6838	16.73	35.7521	26.8755
	7.41656	20.4843	29.2744	16.0952	34.1606	26.09		40.2563	38.1496	23.1297	38.9453	41.0441		20.2048	32.5997	16.8467	36.2409	26.9029
	7.43322	20.6446	30.4126	16.6254	34.0525	25.6627		38.9608	38.0102	22.4251	38.5864	41.2298		19.914	31.6279	17.3651	36.7733	27.1153
	7.44989	21.2529	31.959	16.6978	33.9995	25.2521		38.6614	37.4515	22.5333	38.6741	41.5349		19.6505	30.0733	17.6663	37.219	27.1796
	7.46656	21.812	33.3865	16.9621	33.9265	25.1919		38.9536	36.9215	23.4659	39.0409	41.4244		19.8035	29.0845	17.6447	37.6809	26.8257
	7.48322	22.2521	34.1164	17.1535	33.8495	25.3315		39.884	36.8588	24.8277	39.3738	40.5813		20.1509	28.9161	17.6776	38.3048	26.7347
	7.49989	22.5746	33.8403	17.4167	33.7746	24.994		40.3202	36.9313	25.4752	39.8235	40.6202		20.7934	28.9916	17.2653	39.6081	26.2182
	7.51656	23.0831	33.7626	17.8552	33.8391	24.65		41.0254	37.1217	27.1057	39.9459	39.9847		21.2198	28.538	16.7965	41.0018	25.89
	7.53322	23.9032	33.7175	17.8604	33.6341	24.6503		40.7536	37.2635	29.0199	39.8874	37.874		20.9777	28.1538	16.6752	41.9417	24.4915
	7.54989	24.7196	33.7264	18.0599	33.2597	24.705		38.8751	37.1064	30.8591	39.996	35.2097		20.8973	28.0813	16.5613	42.5712	23.4007
	7.56656	24.7808	33.7934	18.4135	33.1731	23.8917		36.6459	36.3844	32.3364	40.2501	34.071		20.3258	27.6022	16.7507	42.5758	22.9046
	7.58322	24.6671	33.4331	18.4187	33.3001	23.6829		35.3427	36.0306	33.6312	40.4267	33.6003		20.2326	26.7157	16.721	42.8672	22.841
	7.59989	24.3459	31.7263	18.134	33.5485	23.798		34.156	36.1649	33.9432	40.8469	33.0386		20.5421	26.876	16.4076	43.2869	22.576
	7.61656	24.5021	29.2816	18.0482	33.6948	23.9433		32.9053	36.1806	33.1826	41.0433	32.9041		20.5451	27.3996	16.4248	43.6036	22.2881
	7.63322	24.2778	27.4979	17.7139	34.1229	24.2721		31.6363	35.7983	31.7564	41.5398	33.2908		20.5318	27.2119	17.0192	43.2864	21.7959
	7.64989	23.856	26.4837	17.539	34.5873	24.2739		30.6561	35.2989	30.1679	42.0272	33.1379		20.1891	26.7132	17.041	42.5764	21.9196
	7.66656	23.6771	26.0966	17.1463	34.7432	24.7578		30.3583	35.1546	29.0706	42.4421	32.3479		19.533	26.1604	17.1055	41.5751	22.4417
	7.68322	22.9291	25.7017	16.6324	34.5743	25.1634		29.1397	35.0557	27.2642	42.6532	31.7089		19.4657	26.4293	16.8761	40.5601	22.6536
	7.69989	21.8565	25.5109	16.3082	34.5761	25.0927		28.4838	35.0178	25.5868	43.1709	31.1748		19.6872	26.9252	16.7052	39.9658	23.1529
	7.71656	21.3345	25.7231	15.93	34.3678	24.9108		28.8976	35.5135	23.9202	43.4523	31.1109		19.5882	27.1816	16.563	39.4508	23.5987
	7.73322	21.8432	26.5493	16.0365	33.6296	24.965		29.3512	35.8977	22.6507	43.3566	31.3184		19.7822	27.5523	16.3046	39.0962	23.8998
	7.74989	21.9149	26.8298	16.3062	32.6002	24.8972		29.4873	35.9879	22.2323	42.9739	31.1731		20.4004	27.6502	16.1597	38.4725	23.727
	7.76656	21.6136	26.9965	16.3658	31.6719	24.722		29.2907	35.7302	22.1662	42.5488	31.3115		20.2763	27.0722	16.1211	37.9377	23.5418
	7.78322	21.0695	27.2591	16.5501	31.0677	25.2021		28.6822	35.5802	22.5113	42.2484	31.2866		20.5239	26.1991	15.9557	37.3746	23.4793
	7.79989	21.5309	27.5593	16.883	30.6434	25.5656		28.1395	35.7518	22.6915	42.4479	31.4418		20.2382	26.3023	15.6619	37.1339	23.583
	7.81656	22.309	27.5272	17.3502	30.4139	26.2204		29.1292	36.189	23.0067	42.9912	31.5861		20.0988	27.235	15.6418	36.9795	23.6686
	7.83322	22.5509	27.5783	17.6958	30.5056	26.5541		31.4184	36.4366	23.2909	43.3438	31.0692		20.5385	28.1751	15.5225	36.7312	23.186
	7.84989	22.9505	27.6977	17.9761	30.6651	26.5327		34.4236	36.8698	23.5458	43.5257	30.3321		20.86	28.448	15.6245	36.5168	23.3561
	7.86656	23.3893	27.504	18.3114	30.7646	26.5052		35.9868	36.8917	23.6136	43.5657	30.6953		20.8827	29.0174	15.9187	35.8762	23.4789
	7.88322	23.2695	27.5581	19.0112	31.1335	27.065		37.001	36.8153	23.6226	43.6095	31.0795		21.2138	29.8447	16.3715	35.2033	23.478
	7.89989	22.6905	26.8709	19.3006	31.594	28.4852		36.9768	37.1948	23.7065	43.819	31.1991		21.5086	30.5797	16.24	34.6592	22.8945
	7.91656	22.5471	26.7606	19.2664	32.454	29.3698		36.8988	37.7225	23.5981	43.9867	32.0503		21.0569	31.3202	15.965	34.1471	23.8126
	7.93322	22.6496	26.6827	19.2583	33.4565	29.7836		37.4393	38.446	23.4345	44.0695	32.2563		21.0406	32.7038	16.1071	33.5508	25.5048
	7.94989	22.6059	26.8186	19.3074	33.858	29.4659		37.8192	39.1877	23.0296	44.0983	32.4873		20.5236	33.0598	16.2345	33.2632	26.814
	7.96656	22.357	27.039	19.5189	33.9429	29.0954		37.6404	39.315	22.8784	43.4245	32.4687		20.6857	32.822	16.0544	33.3704	27.104
	7.98322	21.9735	26.9359	19.5339	34.2924	28.4068		35.8282	39.1642	22.7087	42.2761	32.4664		21.0335	32.2526	15.9797	33.1956	26.5397
	7.99989	22.093	26.887	19.4646	34.5645	28.2755		33.0427	38.9456	22.545	41.1138	32.7978		20.5987	32.2933	16.2216	32.8782	26.5225
	8.01656	21.7819	27.0809	19.5871	34.7149	29.3067		30.3772	38.6306	22.4496	40.1449	34.0453		20.1473	32.5612	16.2966	32.728	26.224
	8.03322	21.3053	27.2595	19.1595	34.8836	29.7145		30.4787	38.5737	22.2508	39.6105	34.5991		20.9623	32.4828	16.009	32.7431	25.5019
	8.04989	21.0128	27.0797	18.3406	35.0565	29.1218		30.7135	38.6285	22.2243	39.4292	34.3288		21.7721	31.84	15.5463	32.485	25.1088
	8.06656	20.8986	27.2869	17.89	35.4176	28.222		31.4997	38.8205	22.042	39.3518	33.8977		21.9538	32.0393	15.4308	32.0549	25.4991
	8.08322	20.9479	27.3927	17.9262	35.6556	27.386		32.7759	38.7823	21.8433	39.4205	33.643		22.2181	31.7724	15.657	31.5359	25.1035
	8.09989	20.9476	27.2929	17.8151	35.7851	27.3261		33.066	38.4179	21.9031	39.0221	34.1135		22.5245	31.4434	15.3729	30.9349	23.7724
	8.11656	20.8299	26.6574	17.713	36.0488	27.3952		33.314	38.0024	22.0145	38.4275	33.6405		22.8452	32.2031	15.1904	30.2571	22.9877
	8.13322	21.0908	26.572	17.5086	36.1272	27.5581		33.6115	37.7367	22.2223	37.9272	33.129		22.5709	32.2277	15.2352	29.5765	23.3153
	8.14989	21.4091	26.5139	17.4621	35.9626	27.4603		34.043	37.7878	22.6628	37.8013	33.7954		22.3319	32.1399	15.7369	29.2538	23.7441
	8.16656	21.8674	26.1312	17.3033	35.875	27.5096		34.0892	37.822	22.5767	38.4255	34.4043		22.4678	31.7959	15.6416	29.0553	23.9408
	8.18322	22.5615	26.2716	17.0347	36.0594	26.7352		34.713	37.8562	22.3388	39.5285	33.8536		22.262	31.121	15.3279	29.2136	23.8491
	8.19989	23.0086	26.9579	17.3039	36.1476	27.0068		33.9054	37.8365	22.0227	40.1646	33.2435		21.1352	30.5936	15.142	29.7353	23.8852
	8.21656	23.2109	26.9148	17.3767	36.001	27.4728		32.528	38.162	22.027	40.7133	33.8661		20.6946	30.4352	15.2992	30.5648	23.9983
	8.23322	23.4871	26.6289	17.8004	35.9043	27.9815		30.9309	38.5162	22.0744	41.1439	34.5069		20.7317	29.9592	15.5217	31.3977	24.095
	8.24989	23.7045	26.3383	18.2723	35.7181	28.845		29.1718	38.5932	22.0029	41.409	34.7879		20.7781	29.3487	15.365	32.3619	24.4145
	8.26656	23.9106	26.6981	18.6029	35.4632	28.8057		28.1283	38.6829	21.8111	41.8841	34.3795		20.7673	28.5463	15.3767	33.3732	24.8685
	8.28322	24.0277	27.536	18.6749	35.4068	28.6684		28.1851	39.1004	21.7536	42.3364	34.2521		20.5373	27.7597	15.452	34.4216	24.8706
	8.29989	23.326	27.6837	18.4235	35.7102	28.5189		28.811	39.4029	21.5739	43.111	34.2455		20.513	27.6131	15.6567	35.3427	24.451
	8.31656	22.8146	28.4784	18.0756	35.9554	28.6436		28.9797	39.4555	21.1272	43.9576	33.2021		20.6841	27.625	15.4392	36.1834	24.4031
	8.33322	22.4637	30.7104	17.8836	36.0665	28.1303		29.2251	39.678	21.2317	44.3294	32.3461		20.8614	27.8865	15.3728	36.7894	24.8039
	8.34989	22.0364	31.8471	17.9039	35.8367	27.9626		28.5879	40.0067	21.6829	44.2601	32.1951		21.1894	28.6051	15.367	37.0597	25.7768
	8.36656	22.2948	31.7593	17.8504	35.5908	27.4858		27.8469	40.5407	22.8249	44.3728	32.7836		21.3095	29.3038	15.2697	37.035	26.8237
	8.38322	22.4304	31.6775	17.9095	35.4294	26.7816		28.2226	40.1007	23.0232	44.4771	32.6938		21.4615	29.593	15.0579	36.7626	26.8704
	8.39989	22.4057	31.7681	17.8405	34.8856	25.6902		28.8108	39.5939	22.9366	44.6042	32.5009		21.7026	29.7666	15.2485	36.5349	26.1765
	8.41656	22.0509	31.9727	18.0576	34.3297	25.078		30.3727	39.6131	23.3113	44.5828	32.2755		21.72	30.3357	15.5323	36.3969	25.4327
	8.43322	21.9715	31.6302	18.171	34.0957	25.1171		32.352	40.0313	23.6884	44.7064	32.4694		22.5064	30.7233	15.6023	36.3041	25.6827
	8.44989	22.0265	31.0408	18.0869	33.9883	25.679		33.3806	39.9345	23.7382	44.7204	32.6328		23.2311	31.1727	15.4596	36.0118	26.4379
	8.46656	22.6801	31.6237	18.593	33.5132	26.4516		33.5091	39.8452	23.5325	44.307	32.831		23.4176	31.5435	15.0411	35.7924	28.0131
	8.48322	22.7503	31.7089	19.1982	33.9733	27.07		33.9832	39.9617	23.7551	43.9431	33.0525		23.1686	31.8395	14.8427	35.7801	29.0884
	8.49989	23.0806	30.2421	19.6332	35.295	27.7885		34.0388	39.935	23.7916	43.5639	32.8217		22.874	31.6536	14.9103	35.6859	29.0238
	8.51656	23.2022	29.2774	19.8665	35.7899	28.5319		35.8799	40.0379	23.6064	43.553	32.4427		23.0711	31.3629	15.2838	35.3257	28.9699
	8.53322	23.0078	29.14	20.3127	35.8725	29.0862		37.6198	39.7625	23.1896	43.3067	31.926		23.1422	31.3461	15.8041	34.9735	28.7991
	8.54989	23.2709	29.698	20.7351	35.814	29.2606		38.1185	39.1494	23.0869	42.9543	31.6992		22.8528	31.4343	15.9467	34.9146	29.3195
	8.56656	23.9231	30.3602	20.7853	36.1291	29.681		37.9492	38.3858	23.4712	42.5793	31.6885		23.0207	31.5335	15.5695	35.2296	30.6249
	8.58322	24.5134	30.4522	21.0421	36.362	30.555		36.7616	37.6949	23.4567	42.6712	32.0219		23.2044	31.3816	15.5313	35.5049	31.4214
	8.59989	25.2417	30.8457	21.5601	36.4158	31.1702		35.3919	37.0399	23.4351	42.5408	32.5474		22.7221	31.5045	15.5732	35.7852	32.5189
	8.61656	25.3004	31.2189	22.1737	36.4945	30.684		34.1443	36.9054	23.3854	42.5493	32.9589		22.5085	31.7402	15.7728	36.4902	32.94
	8.63322	24.9577	31.1222	22.1259	36.6379	30.0886		33.3669	37.247	23.5165	42.7824	32.9389		22.7389	31.9304	15.8657	37.0817	32.4021
	8.64989	24.8524	30.6829	22.065	35.7181	29.4083		32.7389	37.4135	23.5474	42.8937	33.0586		23.2809	31.7965	16.09	37.5077	33.3354
	8.66656	24.9951	30.0722	22.1377	34.1491	29.1182		32.9261	37.4975	23.7866	43.2723	33.2231		24.1992	32.5033	16.237	37.8769	34.2285
	8.68322	25.3592	30.4545	21.9176	33.6417	29.6979		32.742	37.1079	24.3434	43.4356	33.3034		24.4847	32.8549	16.2185	38.2862	34.3785
	8.69989	25.3961	30.4351	21.544	33.7458	30.0878		31.7183	37.013	24.7709	43.7016	33.741		24.4318	32.7325	16.2829	38.7144	35.5065
	8.71656	25.0838	29.786	21.2668	33.974	30.1339		31.4048	37.7146	24.7847	44.008	33.9746		23.7118	32.4225	16.4158	38.8458	37.2879
	8.73322	24.3768	29.6522	20.8489	34.1176	30.0157		32.1119	38.1665	24.5343	44.1892	34.0444		22.9522	32.2456	16.5059	38.6001	37.8037
	8.74989	23.8842	30.1336	20.2956	34.1147	29.9544		32.1273	38.4893	24.2668	43.9787	33.4682		22.5937	32.4753	16.3344	38.4403	38.1926
	8.76656	23.1254	30.1149	19.5477	33.8507	31.0711		31.8792	38.248	24.1873	43.8708	32.798		22.3922	32.7969	16.3423	38.4331	37.7937
	8.78322	22.8425	30.1332	18.9202	34.2217	32.6932		31.8871	38.1668	24.2615	44.0372	32.4906		22.8323	32.7849	16.3497	38.1646	37.6204
	8.79989	22.6952	30.0565	19.377	34.5424	33.6998		32.2205	37.9959	24.5097	44.3046	32.3423		22.346	32.3197	16.4042	37.7949	37.6198
	8.81656	22.3419	29.9501	19.6653	34.3398	34.6573		31.9954	37.9977	24.6692	44.5242	32.7196		21.8395	31.8207	16.21	37.4891	36.0452
	8.83322	21.6872	29.6594	20.2435	34.2511	34.5512		30.9144	37.954	24.7764	44.2182	33.3333		20.7921	30.9844	16.1488	37.6394	35.5872
	8.84989	21.3392	29.0195	21.1444	33.957	33.4231		29.0372	37.7784	24.3135	43.8465	33.2551		20.2701	30.9514	15.8877	37.9879	35.8539
	8.86656	21.5722	28.663	22.008	33.5544	33.0804		28.4882	37.5099	23.6223	43.6393	33.0548		20.1766	30.9199	15.8267	38.1288	35.103
	8.88322	21.7983	29.2921	22.399	33.2012	33.2512		27.793	37.4858	23.8662	43.7516	33.3601		20.3538	31.4806	16.5379	37.9089	33.3291
	8.89989	22.0281	29.5664	22.6916	32.7005	33.2715		27.3201	37.6993	24.6682	43.9578	33.6826		20.5267	32.1469	17.0437	37.6168	32.6113
	8.91656	22.4128	29.8101	22.955	32.6592	32.538		28.5911	38.2025	25.9718	44.1717	34.1272		20.3808	31.7799	17.4509	37.345	32.4695
	8.93322	22.9194	30.3726	23.6456	32.6785	31.224		29.1827	39.0144	26.7557	44.0223	34.245		20.0609	31.1513	17.775	37.0444	32.1266
	8.94989	23.2475	30.5545	23.9543	31.7865	30.5489		29.6107	39.4917	27.1714	43.5046	34.473		19.6584	30.6851	17.9533	37.0983	31.4682
	8.96656	23.8039	30.3636	23.5834	31.4472	30.6869		29.5189	40.1966	27.3566	43.2247	35.7024		19.4857	30.5281	18.2924	37.4985	30.9804
	8.98322	24.0321	31.0159	23.4868	31.7895	30.3166		29.7374	40.4586	27.4342	42.9327	37.2624		19.6619	30.6471	18.4157	37.85	31.7967
	8.99989	24.3979	31.6348	22.7466	32.6623	30.5181		30.4476	40.4755	27.2231	42.6988	37.6375		19.8092	30.132	18.4485	37.8153	32.1563
	9.01656	24.341	31.9924	21.7892	33.5992	31.2544		31.2805	40.343	27.1958	42.5381	37.8144		19.7907	29.4404	18.7214	37.8682	31.8057
	9.03322	23.9785	32.4135	21.0021	34.4508	31.5623		31.7622	40.0763	27.7045	42.435	38.1342		20.2201	29.1642	19.1599	37.7891	31.4407
	9.04989	24.3192	32.1578	20.5619	35.1416	31.489		31.7563	39.9116	28.1229	42.1407	38.1308		20.3211	28.8187	19.2799	38.0979	31.6857
	9.06656	24.5547	31.729	20.1195	35.6698	31.3865		30.9797	39.9206	27.9962	41.7947	37.9304		20.1907	29.0467	19.4423	38.4124	31.3361
	9.08322	24.2668	31.5525	19.7037	35.9723	31.9601		29.8889	39.3777	27.762	41.5877	37.9397		21.0651	29.6215	19.2595	38.4326	30.9935
	9.09989	24.1267	31.7197	18.831	36.1905	32.4052		29.394	38.9344	27.4366	41.9693	37.713		21.4853	30.0538	19.0781	38.2424	32.6189
	9.11656	24.0304	31.8911	18.6997	36.3125	32.471		29.9372	38.5917	27.4673	42.717	37.3724		21.3557	30.4911	18.9691	37.8656	35.082
	9.13322	24.2997	31.8833	18.4782	36.2138	32.6259		31.2695	37.8492	28.2705	42.9431	36.0281		21.5734	31.2574	18.8354	37.3688	35.9777
	9.14989	24.5381	31.0647	18.2202	35.9048	32.9576		32.3164	37.637	28.6154	43.1552	34.3306		21.5386	31.5873	19.4144	37.0807	35.6438
	9.16656	24.7297	30.6665	18.0765	35.1539	32.3975		32.0373	37.5637	28.9508	43.2461	33.865		21.2866	32.2137	19.6805	36.7037	35.0892
	9.18322	24.9293	30.8589	18.1804	34.6513	31.388		31.4729	37.8346	29.3339	42.8827	33.5003		21.014	32.9118	19.4598	36.2175	34.7374
	9.19989	24.9732	30.203	18.3944	34.6194	31.2275		31.8008	37.9291	29.1153	42.3305	33.1934		20.6558	33.4182	18.8099	36.1066	34.9811
	9.21656	24.3913	29.7876	18.7643	35.1957	31.3892		32.9572	37.8819	28.1678	42.1057	33.7028		20.7818	33.5209	17.8714	35.8071	35.013
	9.23322	24.6943	29.7862	19.0043	35.3494	31.1177		34.3483	38.0728	26.9455	42.1786	33.9742		20.8889	32.9902	17.2446	35.7298	35.1457
	9.24989	25.2232	29.3732	19.0652	35.3621	30.1256		34.4141	38.3468	25.8707	42.1397	33.6449		20.0833	32.8336	16.9913	35.7958	34.7564
	9.26656	25.5479	28.813	19.2726	35.3938	29.7921		34.2823	38.132	25.4392	41.7271	33.65		19.6564	33.2372	16.8385	35.7889	32.8813
	9.28322	25.9899	28.785	19.46	35.4856	28.6049		32.7278	37.9249	24.9558	41.1685	33.5021		19.7829	33.4233	16.9396	35.4752	31.4303
	9.29989	26.0515	29.2548	19.5166	35.4	27.3269		31.0372	37.796	24.1411	41.1573	33.3001		19.8579	33.5532	16.7377	35.1317	31.0508
	9.31656	26.4071	29.8365	19.6827	35.3896	26.5092		29.8277	37.4899	23.6813	41.4375	33.0689		20.7196	33.7387	16.1714	34.9184	30.8672
	9.33322	26.4626	29.9283	20.317	35.4073	26.5654		29.4012	37.6428	22.7533	41.9113	33.3286		21.1728	33.46	16.2951	35.0784	30.7718
	9.34989	26.7132	29.703	20.4529	35.208	26.5091		29.3181	39.0018	22.237	42.7163	34.1384		21.4043	32.6967	16.8096	35.2656	31.5224
	9.36656	26.8407	29.9627	20.3791	34.412	26.0368		28.6617	40.0501	21.9712	43.3568	34.757		21.3561	32.058	17.1901	35.3646	31.5779
	9.38322	26.7034	29.8326	20.1808	33.4522	26.1836		27.3331	40.7746	22.0821	43.5252	34.0472		21.121	31.6411	17.6812	35.3208	32.14
	9.39989	26.2251	29.4939	20.0167	33.0931	27.0328		26.1204	40.7057	22.48	43.8454	33.9999		21.322	31.0923	18.6532	35.134	33.5995
	9.41656	25.9687	29.1252	20.5127	33.3497	27.4287		25.4729	40.9443	23.5827	44.0685	34.6737		21.5279	30.2533	19.6088	35.0992	33.8985
	9.43322	25.2488	28.7011	20.7163	33.5399	27.0196		25.7883	41.5864	24.6742	44.206	35.116		21.7713	29.4004	20.243	35.1078	34.0249
	9.44989	24.4916	28.1047	20.4208	33.5966	27.0261		26.7506	42.7184	25.2513	44.3668	36.0795		21.9249	28.8142	20.8958	35.4271	35.091
	9.46656	23.9362	27.9598	20.1226	33.6023	27.3161		27.2926	44.1507	25.1928	44.2791	36.858		21.702	29.2193	21.5219	35.6236	35.5774
	9.48322	23.5384	28.151	19.8034	33.8176	27.564		27.5237	45.7189	25.4364	44.1303	38.0133		20.9909	29.796	21.7605	35.7475	36.4038
	9.49989	23.3693	27.9548	19.4055	34.0378	27.6485		27.4504	47.1246	25.7264	44.1543	38.082		20.914	30.1978	21.7296	35.4962	36.7245
	9.51656	23.3031	27.3121	19.3299	34.2369	28.0112		27.6808	46.3345	25.6044	43.9862	37.4616		21.0184	30.3961	21.6513	35.3344	36.3636
	9.53322	23.1469	27.1488	19.1387	34.4206	28.1935		28.3809	45.1293	25.6077	43.8802	36.854		20.9804	30.8608	21.8453	35.3165	36.6008
	9.54989	23.2586	28.6087	18.8743	34.5554	27.6472		28.7568	44.0035	25.4168	43.8642	36.7864		20.9185	31.3819	21.9061	35.4741	35.7907
	9.56656	23.2894	30.0483	18.7311	34.4005	26.7369		28.6247	43.8487	25.2292	43.6371	36.6313		20.6612	32.3932	21.6513	35.2608	34.6987
	9.58322	23.2059	32.1135	18.3787	33.8595	26.0728		29.3741	43.3488	24.5301	43.4896	36.8545		20.9996	33.1986	21.6816	35.0432	34.5438
	9.59989	23.1648	34.761	18.1643	33.5609	25.9005		30.9295	42.5052	23.7488	43.4721	37.1151		20.9625	33.6236	21.7911	34.7409	34.0365
	9.61656	23.026	36.7477	18.0333	33.417	26.1205		30.9974	40.8361	23.1038	43.3002	36.9365		20.7925	33.6666	21.6388	34.2127	33.0129
	9.63322	22.9523	38.4513	18.3619	33.536	26.0064		31.386	38.7228	22.6085	42.7922	36.7397		20.9221	32.9104	21.9801	33.5615	32.4906
	9.64989	22.8085	40.1091	18.8087	33.5516	25.8997		32.1227	36.5758	22.4409	42.2423	36.2927		21.2617	31.7946	22.3748	32.7015	31.4668
	9.66656	22.8317	41.6752	18.9184	33.7759	25.6868		33.4196	35.0973	22.5982	41.8278	36.7649		21.5474	31.4366	22.6707	31.9342	30.9745
	9.68322	22.7314	43.156	18.8517	34.0691	25.3154		34.0401	34.8178	22.9308	41.7622	36.7599		21.7294	31.6051	22.9956	31.0439	30.5883
	9.69989	23.132	44.033	18.5855	34.2789	25.4651		33.5965	35.3143	23.289	41.9244	36.5087		22.2152	31.305	23.0704	30.0814	29.8078
	9.71656	22.9616	42.9954	18.5029	34.2472	25.3785		33.3332	35.8505	23.6083	41.788	36.578		23.1877	30.4864	23.2487	29.5178	29.2484
	9.73322	22.8911	42.5004	19.2761	34.139	25.3835		33.5445	36.2045	23.356	41.507	36.469		23.0557	29.4978	23.1805	29.2147	29.2072
	9.74989	22.9498	41.0883	20.262	33.9129	25.8735		32.9896	37.2457	22.7887	41.1895	35.7198		22.6068	28.9727	22.7239	28.7754	29.8998
	9.76656	23.4055	39.2453	20.4357	33.9728	26.1878		32.7658	38.1955	22.5473	40.5663	34.9713		23.1329	28.8796	22.9573	28.3547	29.9692
	9.78322	23.8192	37.4944	20.3104	33.9642	26.32		32.8458	39.3469	22.7787	40.0055	34.4157		23.9172	28.6177	23.0568	28.2123	29.2769
	9.79989	24.2351	35.9566	20.3614	33.7955	26.3842		32.2964	40.4961	23.4544	39.894	34.3226		23.9628	28.4302	22.7087	27.9261	29.3738
	9.81656	24.1317	34.7666	20.4511	33.2835	26.4096		31.9659	41.0278	23.4603	39.9212	34.0546		23.7703	28.5997	22.3341	27.7496	30.4496
	9.83322	23.8068	34.9861	20.717	32.8019	26.5306		30.978	41.0481	23.1669	40.5438	33.7486		23.4994	28.679	21.8181	27.7463	31.5816
	9.84989	23.593	35.1522	20.9552	32.6536	26.7779		30.0678	41.2243	22.6589	40.9941	34.3743		23.1886	28.2772	21.1583	27.7544	31.8792
	9.86656	23.1839	35.2862	21.4827	32.7413	26.5059		29.9756	41.363	22.1161	41.1943	34.7498		22.4897	28.1385	21.0661	27.6322	31.9762
	9.88322	23.0616	35.5434	21.7182	32.9466	26.3537		29.8134	41.8329	22.2333	41.2196	34.8601		21.6302	28.6595	21.4179	27.2051	31.6752
	9.89989	22.9449	35.9255	20.9134	33.3712	26.1979		29.4708	42.1467	22.5476	41.253	35.6901		21.7271	29.3635	21.4904	26.8944	31.039
	9.91656	22.6475	35.9034	20.5172	33.9964	25.9259		28.8706	41.2758	22.7829	41.6708	36.6344		21.6038	29.9424	21.6027	26.9658	30.5739
	9.93322	22.3539	35.938	20.8132	34.1703	25.622		28.1121	40.8357	22.8363	42.2208	38.002		21.8795	29.9422	21.3317	27.242	30.4309
	9.94989	22.1022	35.7458	20.7942	34.2457	25.4103		28.0148	40.1785	22.7565	42.5395	39.2697		22.2746	29.9786	21.2157	27.6518	30.4389
	9.96656	22.1281	35.1989	20.4679	34.6728	25.3626		27.8954	39.7558	22.7154	42.4549	39.3066		22.4655	30.3004	21.3558	28.0749	30.117
	9.98322	22.206	34.1338	20.1937	35.1352	26.0916		27.427	39.7188	23.0744	42.2405	39.3236		22.5016	30.665	21.6766	28.411	29.6504
	9.99989	22.6946	33.0445	19.7652	35.1638	27.0398		27.1886	39.3319	23.2346	41.366	39.2851		22.6967	31.4135	22.0321	28.7669	28.9072
	10.0166	23.0457	32.6035	19.5832	35.069	27.7463		27.0363	39.0381	23.8687	40.3455	39.0482		22.6726	31.9015	22.1857	29.0153	28.7196
	10.0332	23.8669	32.0052	19.3138	34.8826	28.676		27.172	38.3953	24.4407	39.3501	38.6298		22.7141	31.9802	21.5405	29.1885	29.2178
	10.0499	24.6328	31.218	19.0987	34.7718	29.7941		27.5316	37.0347	24.913	39.401	38.2265		23.0321	32.0216	20.4729	29.5658	29.9398
	10.0666	25.0964	30.58	18.754	35.0986	30.4268		28.0873	36.2349	24.9906	39.9054	37.6195		24.2899	31.8354	20.0379	29.9704	29.7779
	10.0832	25.8575	30.6693	18.107	35.1489	30.5555		28.3652	35.7994	25.0574	40.1255	37.4595		25.3364	31.5087	19.4755	29.8413	29.2645
	10.0999	26.1066	30.7714	17.6829	35.506	30.6973		27.7076	34.8557	25.1627	40.3306	37.0667		24.7551	31.8325	18.9267	29.5815	29.3596
	10.1166	26.0816	30.7989	17.7163	35.941	30.8786		27.9188	34.22	25.1217	40.7961	36.783		24.3761	32.0234	18.625	29.0898	29.7709
	10.1332	26.3281	31.3299	17.6873	36.0042	31.678		28.4136	33.5744	24.8656	41.3558	37.1686		23.8402	32.0646	18.2551	28.6283	30.0714
	10.1499	26.4964	32.0265	17.5858	36.2946	31.8199		28.8151	33.8869	24.5517	41.6872	37.7097		23.8656	31.9242	17.6761	28.0725	30.3007
	10.1666	26.1068	32.2284	17.4782	36.7598	31.9251		28.7298	33.9619	24.3484	42.2817	37.7393		23.5902	31.2743	17.2874	27.3776	30.4913
	10.1832	25.8945	31.8716	17.3964	36.9231	32.2947		28.3703	34.061	24.1504	42.8375	37.4937		23.5432	31.0147	16.9713	26.9816	29.7204
	10.1999	25.5233	31.8861	17.6492	37.2185	32.7042		27.9713	34.6344	24.3786	43.4254	37.5509		24.3248	30.8958	16.9326	26.7638	28.9082
	10.2166	24.8277	32.1607	18.0995	37.0449	32.5596		27.6839	35.2672	23.8847	43.1686	38.2465		25.166	30.5569	17.1724	26.2201	28.402
	10.2332	24.2918	31.8135	18.3116	36.1651	32.8234		27.2077	35.1091	24.1189	42.5415	38.7712		24.5267	30.7569	17.108	25.4907	28.4871
	10.2499	23.7026	31.36	18.5638	35.7732	33.827		27.11	35.6402	24.6025	42.0219	39.7376		24.1154	31.1037	17.2955	25.2201	28.0326
	10.2666	23.9296	31.074	18.9243	35.6215	34.1891		27.4369	36.5528	24.5516	41.6227	40.3118		23.1869	31.2477	17.5279	25.1739	27.193
	10.2832	24.1473	31.1774	19.0919	35.2927	34.6863		27.6324	37.7435	24.8031	41.3741	40.165		22.4243	31.3435	17.5397	25.0525	26.1605
	10.2999	23.7838	30.8967	19.178	35.0546	34.5603		27.3011	38.9628	25.0267	41.5144	40.1072		22.2065	31.037	17.5592	25.2791	25.258
	10.3166	23.4461	30.1747	19.1883	34.8182	34.1838		26.8952	38.7155	25.4702	41.7042	39.7465		22.051	31.4831	17.6057	25.7008	24.1898
	10.3332	23.4681	29.8901	19.2598	34.7631	33.4902		27.1591	38.7758	26.0885	41.622	39.3735		22.5692	32.034	17.7831	26.1107	23.679
	10.3499	23.7127	29.9483	19.0779	34.8104	33.5024		27.8636	38.8456	26.6539	41.6494	39.5239		22.8512	32.2095	18.0735	26.3648	23.583
	10.3666	23.8247	31.2536	18.7556	34.8815	33.3484		28.4744	38.3952	26.1965	41.6276	39.8091		21.6513	32.5647	18.5326	26.8588	23.4459
	10.3832	23.9552	32.6053	18.7204	35.193	33.2853		28.7105	37.9457	26.0986	41.8608	39.5032		20.4404	32.9426	18.8458	27.5069	23.2816
	10.3999	24.2547	33.2446	18.6499	36.1858	32.7604		28.6867	37.716	25.9065	41.8688	39.0888		19.5826	32.9301	19.1692	28.2269	23.3496
	10.4166	24.4453	33.8764	18.2389	36.8849	31.8396		28.6816	37.3865	25.7623	41.7435	37.3768		19.207	32.9677	19.0989	28.5119	23.8475
	10.4332	24.0784	34.3791	18.1327	37.092	31.5286		28.6601	36.7134	25.8047	41.6177	36.0797		19.6615	33.0408	18.7108	28.322	24.2595
	10.4499	23.8457	34.7759	18.2476	37.3683	30.523		28.3507	35.9108	25.345	41.2894	35.2086		19.8654	32.5751	18.4909	28.714	24.6438
	10.4666	24.1232	35.1417	18.4033	37.505	29.5747		29.6184	34.8859	24.8767	40.9634	34.8799		20.0578	32.3544	18.4775	29.2112	24.6769
	10.4832	24.5218	36.037	18.6417	37.2193	29.0001		30.2714	34.6245	24.4233	40.85	35.282		19.7427	32.1206	18.6122	30.0784	24.9668
	10.4999	24.9013	37.0305	18.7451	36.976	28.366		30.0124	34.284	23.7684	40.8754	36.9392		19.2561	31.6202	18.4935	31.3889	25.1413
	10.5166	24.6111	37.2602	18.6701	36.8214	27.3765		30.5568	33.8744	22.8246	41.5247	37.6474		19.1966	31.575	18.3506	32.8437	25.4952
	10.5332	24.5176	36.198	18.6512	36.5987	27.7057		31.0957	33.8668	22.6214	42.109	37.877		19.3966	31.5582	18.0617	34.456	26.0369
	10.5499	25.1412	35.2923	18.3774	36.747	28.4621		31.3145	34.5894	23.0951	42.767	38.1745		19.2929	31.4006	17.5752	36.1424	26.4362
	10.5666	25.3725	35.0457	18.4991	36.4975	29.1087		31.5867	35.4034	22.8887	43.5582	38.0522		19.2962	31.0915	17.3148	37.6456	26.865
	10.5832	25.2574	34.9852	18.5342	35.9505	29.7582		31.6196	36.1376	22.8953	44.1798	38.0778		19.2044	30.6188	17.1898	39.2229	27.9014
	10.5999	25.3003	35.1446	18.4404	35.3196	30.5683		31.4069	36.779	22.9206	44.4534	38.2009		19.0906	30.824	17.3868	40.9152	28.9864
	10.6166	25.2349	35.207	18.0527	34.7648	31.3659		31.1341	36.811	22.8791	44.4573	38.838		19.3516	31.4854	17.6446	42.2344	29.2355
	10.6332	24.8754	35.1934	17.5061	34.2928	31.5823		30.1926	36.9435	22.701	44.2353	39.0925		19.3265	32.5085	17.6928	43.3394	29.2075
	10.6499	24.8828	34.8127	17.0218	34.1753	31.8664		30.4441	36.9656	22.7899	43.6444	38.7083		19.2944	32.8671	17.749	44.0814	28.8524
	10.6666	25.0673	34.1286	16.9532	33.8446	33.0548		30.8698	37.2269	23.5419	42.8034	37.2164		19.1507	33.1304	17.9514	44.6086	28.756
	10.6832	25.4438	33.8037	17.3621	33.5547	34.2505		30.0458	37.5622	24.3311	41.6504	36.3384		18.9179	32.6733	18.3012	44.9564	28.6244
	10.6999	25.3485	33.5049	17.2068	33.5489	34.0813		29.7382	37.514	24.4588	40.9461	35.52		18.8951	32.2551	18.4286	44.6837	28.8492
	10.7166	24.8364	33.6379	16.9722	33.2673	33.727		29.7139	36.8654	23.9099	40.2487	34.744		19.2412	32.1709	18.5906	44.4935	30.8628
	10.7332	24.5817	33.6606	17.3973	32.8798	33.229		29.2655	36.2261	23.4178	40.0272	34.4863		20.1267	31.947	18.4338	44.4474	32.1006
	10.7499	24.7382	33.1462	17.977	32.8879	32.7024		28.8351	35.4849	22.8652	40.0442	34.8128		20.4829	31.6787	18.3491	44.4001	32.2514
	10.7666	24.5792	32.5303	18.4267	33.1254	32.041		28.5194	35.3408	22.5697	40.3337	34.8398		20.6231	31.9015	18.2658	44.4482	32.5261
	10.7832	24.4602	32.2587	18.8214	33.2416	31.9651		28.4587	35.4315	22.3125	40.6406	34.57		21.0605	32.594	18.1757	44.3932	32.9194
	10.7999	24.745	33.3809	19.4645	33.4067	33.155		27.8338	35.7918	22.1124	40.6858	34.5274		21.3897	31.996	18.4014	44.2921	33.2417
	10.8166	24.4749	35.4166	19.8697	33.3241	34.0007		27.4596	36.0198	21.7725	40.8585	34.8357		21.5891	31.1213	18.716	44.3016	33.5271
	10.8332	23.92	37.605	20.691	33.3932	33.1546		27.1244	35.9487	20.9824	41.0278	35.2054		21.5991	30.7968	18.5014	44.1009	33.9961
	10.8499	23.5513	39.4855	21.0737	33.5582	32.2823		26.7434	35.8155	20.287	41.1734	35.7667		22.0473	31.7133	17.9675	44.0054	34.2266
	10.8666	23.6845	40.3644	21.5633	33.6167	31.5205		26.4169	36.0306	19.9459	41.1714	36.2009		22.2919	32.3658	17.7045	44.1209	33.3757
	10.8832	23.8126	40.2891	21.5971	33.7842	30.836		26.1132	36.2585	19.8815	41.1412	36.2332		22.1591	32.6763	17.8552	43.9835	31.2835
	10.8999	23.5986	40.6028	20.9361	34.061	30.2998		26.184	36.4148	20.2507	40.6442	36.0023		21.858	33.5134	18.1533	44.2489	30.4061
	10.9166	23.5717	41.1643	20.1789	34.2094	29.8965		26.3985	36.9026	20.5758	40.1693	35.3252		21.9059	34.1048	18.1366	44.6304	29.6889
	10.9332	23.9154	41.7123	19.6068	34.3388	29.5582		27.0916	36.8996	20.5624	39.6849	35.2329		22.0306	34.1343	17.7879	44.8134	28.8559
	10.9499	24.0543	42.0172	19.122	34.6316	28.9901		28.0855	37.0176	20.6621	39.4215	35.1007		21.6975	33.9245	17.2228	44.9889	28.7911
	10.9666	23.6617	41.157	18.8542	35.0487	27.8236		28.4792	36.7224	20.8616	39.3836	35.2143		21.5784	33.7361	16.657	45.106	29.2251
	10.9832	23.9436	39.4622	18.844	35.4544	27.8722		28.4088	36.5198	21.0644	39.6544	35.293		22.1502	34.2121	16.2013	44.8708	29.8999
	10.9999	24.0785	37.6769	18.276	35.6472	28.1258		28.2696	36.7004	21.6812	39.8952	35.2621		23.3995	34.2384	16.4669	44.6545	30.1324
	11.0166	23.803	36.7119	18.1526	35.5569	27.961		28.0236	36.7142	22.1533	40.0729	35.1619		23.4244	33.2119	16.638	44.3245	30.7448
	11.0332	23.3163	37.0504	18.2043	35.4208	27.7105		28.7721	36.6781	22.325	40.0888	35.153		23.6605	32.4079	16.7453	44.2079	31.1736
	11.0499	23.2636	37.7002	18.3897	35.1698	27.8143		29.5849	36.5758	22.3638	40.0139	35.1316		23.7824	31.821	16.4716	43.9668	30.4725
	11.0666	23.357	37.8703	18.6612	34.8989	28.607		29.8811	36.4805	22.4278	40.0289	35.4402		23.4109	31.2628	16.2013	43.3771	29.1656
	11.0832	23.1566	37.7525	18.8173	34.7877	29.9325		29.504	36.1878	22.9955	39.9778	35.9439		23.1268	30.7231	16.077	42.5278	28.7984
	11.0999	22.7443	37.3196	18.9732	34.8208	30.3312		28.3822	36.3433	24.2202	39.8591	36.2145		22.7094	30.1589	16.4595	41.6068	29.102
	11.1166	22.6036	36.4994	19.4026	34.4913	30.3405		27.2013	36.3042	24.8306	39.8293	36.1553		22.5411	29.8114	16.9753	40.6346	28.988
	11.1332	22.9602	36.0426	19.311	34.1805	29.9679		26.9258	36.4599	24.6877	39.5296	34.9153		22.7724	29.9059	17.0823	39.6737	28.1962
	11.1499	22.5308	35.3012	18.982	33.9521	28.8303		27.464	36.8276	24.3753	39.5219	33.9714		22.1156	29.9415	16.8987	38.9628	27.0284
	11.1666	22.1412	34.4099	18.5835	33.9795	28.1331		28.4694	36.9767	23.8899	39.6068	33.6747		21.0748	30.0445	16.3704	38.281	26.14
	11.1832	22.0546	33.4093	18.2334	34.031	27.7525		28.9772	37.2324	24.1053	39.6096	33.282		21.5475	31.1025	16.3752	37.5828	25.6075
	11.1999	21.7934	31.9889	18.2183	34.0461	27.8073		28.1366	37.1889	24.4745	39.6477	33.5565		21.1201	31.5614	16.8104	36.524	26.1237
	11.2166	21.4539	31.5979	18.2876	34.011	27.8507		27.5557	36.8967	24.6893	39.7507	33.5864		20.6205	31.7318	17.5175	35.7653	26.9263
	11.2332	21.5641	31.949	18.035	33.9497	27.4277		28.6934	36.6847	24.3063	39.8718	33.2435		20.5525	31.5606	18.2249	35.422	27.3017
	11.2499	21.6914	32.1383	18.0174	33.7512	26.3924		29.6155	36.5292	23.2592	39.912	32.7551		20.5326	31.2213	18.6771	35.4709	27.4866
	11.2666	21.6495	32.6542	18.0137	33.4506	26.0284		29.9525	36.8416	21.9325	39.9743	32.1848		20.6143	30.871	18.8269	35.3024	27.4879
	11.2832	21.4736	32.5373	17.8954	33.2298	26.0752		30.0799	37.0542	21.4091	40.259	32.2702		20.2561	30.3623	19.6958	35.117	27.7092
	11.2999	21.1211	31.6259	18.1567	33.2612	26.101		30.6036	37.147	21.5276	40.8495	32.7256		19.9976	29.7071	20.4042	34.7692	28.1507
	11.3166	21.2682	31.3051	19.0877	33.5627	26.1816		30.5253	37.1492	21.6716	40.7056	32.7493		20.0358	30.0096	20.7848	34.2894	29.3225
	11.3332	21.5547	31.1246	19.3989	33.6107	27.3414		30.1834	37.1575	21.5753	40.7636	32.3825		19.9029	30.297	21.158	33.773	29.8652
	11.3499	21.6445	30.9932	19.4957	33.7851	28.6596		30.1811	37.0082	21.3827	41.0596	31.8738		19.5981	29.9596	20.9525	33.604	29.3884
	11.3666	21.6069	32.2833	19.3513	33.8841	29.19		30.2216	36.9346	21.5231	41.1233	31.1075		20.316	30.2209	20.2627	33.8011	28.4091
	11.3832	21.5304	33.6835	19.3165	34.126	29.2403		29.9773	37.2055	21.8042	41.2018	31.1578		21.7082	30.4403	19.7819	33.9575	27.9464
	11.3999	21.1079	34.7116	19.8728	34.2923	29.014		28.3705	37.7844	22.2167	41.2736	31.2314		22.4363	30.4694	19.3917	33.7651	27.8503
	11.4166	21.0145	35.3034	20.2839	34.2531	29.0152		28.7929	38.293	22.4975	41.3861	31.5468		22.8029	30.4839	19.2845	33.5873	27.3101
	11.4332	21.3294	35.5888	20.7686	34.1198	29.5177		30.9281	38.0424	23.0238	41.227	31.6723		23.5018	30.0777	18.7394	33.8973	26.6965
	11.4499	21.3446	36.3409	20.9266	34.1573	30.2877		32.8672	37.7193	23.7844	40.8564	31.5794		24.3601	30.0355	17.6358	34.506	26.4096
	11.4666	21.2927	37.2162	20.8719	33.7289	31.2091		33.1891	36.9856	24.3424	40.4902	31.7826		25.1662	30.3768	17.1645	35.1092	26.1513
	11.4832	21.2736	37.7336	20.2759	33.1357	31.8417		33.1988	36.3601	24.6036	40.4326	31.8631		25.588	29.8544	17.3217	35.7297	25.4565
	11.4999	21.8472	38.7151	20.2839	32.5743	31.4352		33.4645	36.3926	24.628	40.6458	31.8403		25.753	28.8339	17.4751	36.6042	25.0573
	11.5166	23.4046	39.9349	20.4112	32.1371	30.7061		33.6107	36.399	24.3385	40.6915	32.3865		25.286	28.3041	17.4867	36.9343	25.9444
	11.5332	24.2978	39.0976	20.1863	31.7089	30.2961		34.1214	36.3285	24.1631	41.0994	33.1659		24.5475	28.0987	17.3278	37.0957	26.6677
	11.5499	24.4196	36.9717	19.8433	31.3017	30.4346		34.6505	36.3502	23.9988	41.5706	34.0104		23.2548	28.4275	17.142	37.1758	27.0327
	11.5666	24.6147	35.8287	19.2245	30.8912	30.4417		35.3095	35.8073	23.9926	42.1066	34.4333		22.6551	29.1665	17.2081	37.454	27.2288
	11.5832	24.4982	35.2739	18.6953	30.7424	31.3076		34.6302	35.2516	24.1111	42.9123	35.0187		22.2659	29.5732	17.3884	37.6711	28.6326
	11.5999	24.5607	34.9084	18.2686	30.7695	32.0298		32.9328	35.1956	24.2146	43.5713	36.5278		21.8551	30.9104	17.7642	37.6913	30.4123
	11.6166	24.7	34.7898	18.3541	30.745	31.7624		31.5475	35.5041	24.4377	43.8576	37.5782		21.3774	31.8151	18.0532	37.6523	31.01
	11.6332	25.2519	34.4697	18.6056	31.0573	31.1062		30.9504	36.3759	24.3905	43.7653	38.8691		20.8724	32.2976	18.1831	37.9032	31.2557
	11.6499	25.7136	34.4589	19.1005	31.6097	31.0011		31.1619	37.1152	24.2523	43.4993	40.3326		20.9922	33.2302	17.9288	38.0259	31.7608
	11.6666	25.6812	33.9144	19.8249	32.0218	30.908		31.0717	37.2899	24.198	42.8191	41.5164		21.203	34.0824	18.1679	37.5197	32.4972
	11.6832	24.3221	32.857	20.5043	32.3158	30.9902		31.0027	37.9082	24.2338	42.2125	42.1675		21.4363	34.3832	18.8275	37.0385	32.5598
	11.6999	24.2421	32.3139	21.1023	32.7703	31.4809		30.9671	38.2856	24.1629	41.2548	42.4034		21.5367	34.6571	19.4881	36.3947	33.2601
	11.7166	24.6848	32.0651	21.7089	32.9526	31.5559		30.5652	38.1112	23.8541	40.2181	42.8115		21.7748	34.3651	19.9538	35.5931	34.0487
	11.7332	25.3031	31.3508	22.2163	33.5833	32.6851		30.1104	38.0116	23.7583	38.9013	43.5358		22.0772	34.104	19.9548	34.6941	34.4162
	11.7499	25.8533	31.0227	22.8758	34.0539	32.3535		29.3729	37.8664	23.6062	37.26	42.9337		22.1404	34.0255	19.9039	33.8773	32.8393
	11.7666	26.0565	30.5016	23.4	34.5228	31.4919		28.9208	37.5687	23.1199	36.0614	41.2928		21.8935	33.2133	20.1849	33.1369	31.528
	11.7832	26.246	30.1101	23.2691	34.8835	31.2469		28.7265	37.5027	22.7015	35.5843	40.0372		21.5807	32.7772	20.4208	32.5524	31.371
	11.7999	25.7895	30.0059	22.6922	34.95	32.1253		29.0024	37.2005	22.54	35.1896	38.4346		21.0363	32.1449	20.5446	31.9501	31.8572
	11.8166	25.088	29.8169	22.0248	34.6466	31.8685		28.8037	36.9557	22.5254	34.7497	37.2339		20.5926	31.497	21.0206	31.544	31.7362
	11.8332	24.6101	29.7056	20.864	34.5811	31.6787		28.7029	36.7313	22.3529	34.1459	36.8442		20.3272	31.5987	21.148	31.9517	31.5143
	11.8499	24.9564	29.733	19.9938	34.3465	31.9422		28.3572	36.2005	22.4424	33.581	36.591		20.0999	31.5699	21.0878	32.2894	30.7637
	11.8666	24.7842	30.076	19.6111	34.6196	31.8975		28.2139	35.8459	22.4483	33.3014	36.2834		19.9811	31.1563	20.7698	32.5076	29.4245
	11.8832	25.0141	30.7252	19.5074	35.3233	31.43		28.8145	35.8078	22.5425	33.163	35.5524		19.7759	30.9072	20.5929	32.9017	28.6162
	11.8999	24.8271	31.8042	19.2996	35.4219	30.2768		29.0126	36.1749	22.3167	33.156	34.755		19.5317	30.9058	20.5287	33.3634	28.0733
	11.9166	24.611	32.4197	18.8421	35.5383	30.5327		29.149	36.544	22.505	33.4296	34.4076		19.508	30.6891	20.1824	33.8907	27.9446
	11.9332	24.5034	32.726	18.6123	35.408	31.0609		29.7141	36.7979	22.6074	33.6808	34.7482		19.4561	30.632	19.5246	34.2004	27.747
	11.9499	24.459	33.3041	18.5404	35.2823	31.079		30.1168	37.0294	22.1341	33.5778	35.2438		19.4909	30.4808	19.0708	34.3871	27.3647
	11.9666	24.8255	34.2743	18.3996	35.2201	30.2484		29.6516	37.1756	21.7296	33.5025	35.9217		20.1909	31.0862	18.7464	34.7704	26.2708
	11.9832	25.2106	34.7352	18.1239	35.3057	29.8653		29.5469	36.7741	21.3813	33.585	36.8887		20.3361	31.3839	18.042	35.1739	26.57
	11.9999	25.237	34.4948	18.5096	35.2666	30.0523		29.1507	36.8638	21.4548	33.7069	36.4489		20.2693	31.5325	17.5168	35.4011	27.1169
	12.0166	24.9179	34.1661	18.9795	35.0924	30.0275		29.2574	37.1434	21.4398	33.7213	36.2411		20.4964	31.6744	17.3034	35.6856	28.0513
	12.0332	24.4482	33.8942	19.036	34.4153	30.0544		28.9352	38.0369	21.4262	33.7274	35.6937		20.4928	31.7926	17.6027	36.0218	29.508
	12.0499	23.5248	33.5101	18.8449	33.8154	30.0912		28.8369	38.1748	21.6203	33.9179	35.002		20.3513	32.5418	17.7042	36.3451	30.4682
	12.0666	23.4243	34.0529	18.995	33.6857	30.5025		29.3597	37.9556	22.0053	34.5903	35.0204		20.6829	32.5061	17.9513	36.6164	30.9399
	12.0832	23.5553	34.8944	18.8137	33.7613	30.8281		29.2824	37.7104	22.0697	35.2123	35.3332		21.0363	32.1265	18.2885	36.8458	30.9117
	12.0999	23.2568	34.8887	18.5047	33.8679	31.3189		28.4625	37.6297	22.192	35.404	35.4265		21.5773	31.5434	18.4562	37.0966	30.6677
	12.1166	23.1659	34.5156	18.3862	33.7686	31.9713		28.1116	37.1471	22.6873	35.3714	35.1327		21.9727	31.102	18.399	37.1478	31.2664
	12.1332	23.1876	33.5844	18.6784	33.3854	32.8013		27.8458	36.9913	23.1622	35.7245	34.4844		21.5433	30.3127	18.2933	36.9925	31.8161
	12.1499	23.5978	33.1893	19.021	33.3994	33.297		27.3021	37.7542	23.5613	36.1824	34.5459		21.5078	29.4427	18.2639	36.6584	31.2354
	12.1666	23.949	33.5168	18.8624	34.0492	33.0182		27.0439	37.8189	23.5044	36.3929	35.5159		21.8494	28.6721	18.3019	36.3728	30.0657
	12.1832	24.4212	33.8023	19.0574	34.8587	32.8425		26.8819	37.5183	23.5031	36.6938	36.0432		22.4236	28.6424	18.351	36.4295	28.9157
	12.1999	24.8726	34.069	19.1779	35.3547	32.9593		26.929	37.2346	23.7139	36.7967	37.1828		22.9712	28.9653	18.257	36.3642	27.7352
	12.2166	24.93	34.1296	19.1292	35.5426	33.227		26.277	37.5924	23.6433	36.6756	38.0942		23.4403	28.2612	18.6313	36.1144	27.2728
	12.2332	24.6152	32.7021	18.9391	35.3141	32.586		26.0481	37.4471	23.6125	36.0113	38.4693		23.8407	28.4251	18.6918	35.8345	27.7741
	12.2499	24.3788	31.9864	19.1248	35.4288	32.3603		25.9604	37.2584	23.3522	35.5619	39.0931		23.6173	29.1567	18.8183	35.5592	28.6051
	12.2666	24.6168	31.8286	19.2837	35.5518	32.1759		25.8772	36.8054	22.969	35.6329	40.2929		23.3494	29.857	19.3453	35.3324	29.3277
	12.2832	24.7495	31.6597	19.507	35.911	31.7727		25.4115	37.1128	22.2947	35.8391	41.611		22.7328	30.3663	19.7006	35.0317	29.5335
	12.2999	24.2618	31.8671	19.5887	36.4925	31.8013		25.378	37.2731	22.0046	35.5013	42.3965		22.8319	30.6703	20.1813	34.787	29.8663
	12.3166	23.6671	32.8988	19.5629	36.3913	32.3615		26.0719	36.7527	21.9916	34.9328	41.6284		22.8627	31.0765	20.5985	34.431	30.5174
	12.3332	23.619	33.8403	19.4181	35.5891	32.4367		26.4425	36.8537	22.3347	34.9004	41.1303		22.577	31.3707	20.6102	33.7535	31.0922
	12.3499	23.5898	34.1683	18.8768	34.6655	32.7532		26.3842	36.903	23.1393	35.0458	40.9759		22.1383	30.9081	20.4238	33.1064	31.1415
	12.3666	23.3418	34.0514	18.4821	33.81	34.0467		26.3929	36.278	23.2723	35.0234	40.742		21.8037	30.5398	19.8685	32.762	30.4999
	12.3832	23.1382	33.7346	18.4979	33.3896	35.0336		26.2185	36.1374	23.2816	35.037	40.6324		21.402	30.3797	18.8951	32.2597	29.9515
	12.3999	22.9695	33.7677	18.6377	33.1454	35.8354		26.8128	36.3957	23.3656	35.1532	40.4551		20.7713	30.3516	18.2876	31.6965	29.5483
	12.4166	22.8322	34.2517	18.6912	32.7892	35.6333		27.5703	36.4548	23.4425	35.0737	40.7049		21.0263	30.0963	18.2189	31.6679	29.4454
	12.4332	22.5716	34.7273	18.79	32.7424	35.7731		27.6527	37.1566	23.8525	35.6153	40.0884		21.4136	29.8127	17.8663	32.504	29.0797
	12.4499	22.4451	34.9018	18.7088	32.6328	36.1979		28.7269	37.2898	24.4855	35.8461	39.5222		21.7681	29.9809	17.5217	33.3425	28.9897
	12.4666	22.5406	36.0552	18.8893	32.5457	35.5388		30.6207	37.0439	24.7391	36.088	39.1162		21.378	29.9157	16.8362	34.1562	28.7033
	12.4832	22.7784	36.9098	19.1422	32.733	35.0598		31.2196	36.7891	24.5431	36.6906	38.8473		21.1103	29.9566	16.2724	35.2882	28.3994
	12.4999	22.6022	37.8438	19.4372	33.2221	35.0275		31.892	36.2926	24.0026	37.5395	37.9327		21.3226	30.2482	16.1256	36.6322	28.4754
	12.5166	22.0271	38.5221	19.7413	33.8252	34.7819		32.8991	36.5746	22.8973	38.5312	37.0332		21.5341	30.2715	16.274	37.7232	29.1942
	12.5332	22.2828	39.03	20.0726	34.2334	34.0937		33.5676	36.7406	22.4684	39.0772	36.7736		22.0378	29.9811	16.6129	38.9388	30.1015
	12.5499	23.2411	39.6169	19.914	34.2296	34.1194		33.6352	36.3765	22.2573	39.2676	37.117		22.0608	29.549	16.9649	40.2665	30.613
	12.5666	24.1904	39.7528	19.8055	34.1213	33.5942		32.9081	36.311	22.2596	39.5495	37.3356		22.1139	29.1429	17.3196	41.4183	30.425
	12.5832	24.7259	39.9228	19.3801	34.1582	32.8117		32.6902	36.4563	22.3685	40.0328	36.7541		21.8509	29.2309	17.1377	41.7502	30.8411
	12.5999	25.3603	40.306	19.0799	34.2181	31.6746		33.6444	36.0681	22.2024	40.6539	35.9047		21.3532	29.4545	17.0779	41.5359	31.2115
	12.6166	25.4785	40.1105	19.112	34.3461	30.4804		33.5117	35.6326	21.9416	41.7635	35.3492		21.1543	29.4391	17.4255	41.4357	31.2978
	12.6332	25.3459	38.7433	18.7908	34.3276	30.1294		33.4281	35.7785	21.575	42.7375	35.6956		21.6445	29.0967	17.7976	41.3073	31.4175
	12.6499	24.913	36.4901	18.4105	34.2207	30.2169		34.0839	36.1828	21.5707	43.0904	37.1779		22.2113	28.4567	18.1895	41.0282	31.4121
	12.6666	24.7216	34.8208	18.265	33.9335	30.7744		34.372	36.3841	21.5663	42.6463	38.5365		22.206	27.9736	18.0825	40.6818	31.5087
	12.6832	24.9025	34.0439	18.1701	33.9526	31.0193		35.7906	36.2074	21.4545	42.0703	38.8588		21.9974	27.9757	17.7026	40.266	31.4306
	12.6999	24.5136	33.3841	18.2423	34.2342	30.515		37.7871	36.3124	21.3786	42.1636	38.3743		21.7215	28.1826	17.5752	39.697	31.4293
	12.7166	23.525	32.7673	18.5531	34.6631	29.8517		40.4989	36.416	21.1685	42.4205	37.7646		22.0784	28.6271	18.6793	39.4807	31.6599
	12.7332	22.498	32.1588	18.6474	34.9926	29.8085		44.1263	36.3658	20.8898	42.6799	37.2084		22.3647	28.887	19.836	39.5112	32.0945
	12.7499	22.2278	31.4342	18.4618	34.8051	30.6374		46.7657	36.2487	20.702	42.3808	36.6864		22.5912	29.3963	21.3068	39.4105	31.7835
	12.7666	21.408	31.2558	18.2348	34.6328	31.4189		49.4855	36.16	20.8596	41.5436	36.4632		23.0442	29.2236	22.6718	39.1119	31.2315
	12.7832	20.9922	31.3377	17.825	34.6819	31.6468		51.4225	36.0745	21.0864	40.9074	35.7935		23.2391	29.0962	23.9742	38.8454	30.4864
	12.7999	20.9468	31.5036	17.5389	35.1635	31.5196		51.2198	35.9544	21.5462	40.5297	34.7837		23.1829	29.142	24.7747	38.8703	30.421
	12.8166	21.065	31.6611	17.4863	35.775	31.3271		52.9823	35.7725	22.1615	40.0629	33.5783		22.963	29.3143	25.2073	38.7732	30.9176
	12.8332	21.306	31.6515	17.8024	35.9905	30.9372		54.4942	35.6845	22.3209	39.6204	32.6019		22.6675	29.3936	25.8898	38.7401	31.2114
	12.8499	21.279	31.7081	18.0836	36.0016	30.873		54.7592	35.6899	22.2809	39.3961	32.0133		22.3458	29.744	27.7556	38.9817	31.6233
	12.8666	21.3485	31.965	18.6473	35.706	30.7351		54.2524	36.0003	22.0637	39.496	31.9206		21.9534	29.7365	29.5158	39.2519	32.2492
	12.8832	21.5239	32.873	18.8248	35.0444	30.4751		52.521	36.1187	21.958	39.9132	31.9513		21.5585	29.7784	30.3289	39.1678	32.3066
	12.8999	21.6518	33.2725	19.4919	34.5019	30.0105		49.931	35.9802	21.818	40.1323	32.4111		21.8059	29.9061	30.9759	38.8394	32.4632
	12.9166	21.8908	33.5114	20.1907	34.2732	29.2013		47.4565	35.9526	21.957	40.6238	33.9136		22.0373	29.2016	30.8819	38.4055	32.536
	12.9332	22.1703	33.5177	20.6088	34.0419	28.8563		43.9935	35.89	21.6885	41.0645	35.0615		22.0189	28.9616	30.5737	38.15	32.4674
	12.9499	22.7064	33.6921	20.7372	33.6265	28.8314		41.9119	35.8993	21.4477	41.1078	35.8797		22.0079	29.1053	30.5288	37.9547	32.5211
	12.9666	22.8196	34.5529	20.7839	33.2494	28.714		40.6893	35.7192	21.0541	40.824	35.9974		21.9655	29.6079	31.1102	37.7447	32.619
	12.9832	22.5099	35.6769	20.6367	32.5762	28.9551		37.9943	35.4778	20.6261	41.065	36.4684		21.9115	30.2339	31.7553	37.8853	32.9737
	12.9999	22.1997	36.2357	19.8147	31.9494	28.5028		36.5598	35.7712	20.6668	41.4209	37.177		21.8079	30.6197	31.747	38.2575	34.4294
	13.0166	22.6418	36.5387	19.197	31.6194	28.0546		35.0416	35.995	21.2097	41.5863	37.7155		21.685	31.1476	30.635	38.5069	35.5795
	13.0332	23.7745	36.5865	18.2906	31.6311	27.6733		33.8396	35.6479	22.7021	41.1291	37.8863		21.7363	32.1133	29.1571	38.6533	37.0227
	13.0499	23.9954	36.0866	17.9374	31.7719	27.7332		33.2562	35.5064	23.764	40.2341	37.9926		22.0075	31.9206	27.6641	38.9219	39.5107
	13.0666	23.9387	35.9024	17.2495	31.8707	28.2272		33.0821	35.5525	24.0789	39.653	37.2764		21.2983	31.3862	26.076	39.2837	40.7585
	13.0832	23.7353	35.5207	16.8606	31.7407	28.2043		32.8085	35.7222	23.7627	39.0393	36.2027		20.7395	32.408	25.3203	40.0472	41.4537
	13.0999	23.6429	35.0084	16.6664	31.5179	27.9644		32.5523	35.8383	23.8342	38.5802	35.6771		20.7268	33.4919	24.8529	40.52	42.4197
	13.1166	23.1217	34.3282	16.6589	31.4246	27.9353		31.9539	36.02	24.6114	38.3487	35.1075		21.3932	34.9741	23.8353	40.6571	43.1702
	13.1332	23.0303	33.6428	16.7444	31.6789	27.6294		31.4854	36.3527	25.4166	38.2741	34.6636		21.3902	36.0064	22.7111	40.4682	43.8546
	13.1499	23.0682	33.0899	16.9703	32.5505	27.1396		31.1489	36.9513	26.4867	38.3264	33.9196		21.3482	36.4711	21.7131	40.2092	44.238
	13.1666	23.1099	32.874	17.7634	33.761	27.0775		30.1195	36.9976	26.8897	38.7984	33.3552		21.6848	36.6364	20.9911	39.7022	45.1135
	13.1832	22.4734	33.3262	18.2586	34.7903	27.2684		28.9753	36.8046	26.6717	39.16	33.0924		22.1308	36.5231	20.4598	39.1234	45.7605
	13.1999	21.7931	33.5705	18.6941	35.982	28.3198		28.5961	36.6822	25.4758	39.387	32.9716		22.7588	36.5079	20.0621	38.7375	44.4663
	13.2166	21.8079	33.7855	19.0383	36.9241	30.15		27.6891	37.0355	24.8119	40.0425	33.2289		22.5286	36.5824	19.6777	38.5464	42.3011
	13.2332	21.8493	34.0078	19.1694	37.5837	31.5845		27.0049	37.195	24.5099	40.4704	33.8872		22.777	36.7657	19.9157	38.3973	40.8592
	13.2499	22.1666	34.7197	19.4218	37.9964	32.7359		26.513	37.302	24.675	40.7758	34.0818		22.9191	36.4336	20.0922	38.1551	40.2459
	13.2666	22.6445	36.0051	19.6099	38.2892	33.6739		26.3924	37.1914	24.3567	41.1088	34.6161		22.4899	35.978	20.0824	38.0323	40.1403
	13.2832	23.2114	36.2668	19.8724	38.1415	34.128		26.9617	36.9008	23.6411	41.2145	35.4006		21.6581	35.0186	19.9151	38.1014	40.8113
	13.2999	23.0719	35.6436	19.942	37.9049	34.3705		27.2644	36.4401	22.8053	41.3671	35.5931		21.6456	34.3555	19.7496	38.146	40.6227
	13.3166	23.0856	34.9228	19.9084	37.5343	34.7186		27.289	35.7304	21.7856	41.019	35.8557		22.1547	33.696	19.762	38.0786	39.3244
	13.3332	23.4623	35.2116	19.6147	36.6775	35.3611		27.8742	35.1924	21.2985	40.7359	36.3316		22.0217	32.6824	20.1017	37.9347	36.8447
	13.3499	23.3215	34.8842	20.0252	35.5008	35.9523		28.1569	35.3517	21.2223	40.8396	37.6958		21.8847	31.8038	20.2532	37.7816	34.8708
	13.3666	22.9753	35.1066	20.2631	34.2626	35.4367		28.0729	35.7	21.5983	41.3001	38.6724		21.9689	31.5848	20.2051	37.4117	34.1732
	13.3832	22.7298	35.3877	20.7527	33.6834	33.9817		28.1484	35.4759	22.1311	41.2939	38.3659		22.2237	32.3036	20.1655	36.7934	34.8008
	13.3999	22.3045	35.8448	21.0317	33.4539	33.1376		28.0123	35.1342	22.4675	41.3562	38.1736		22.5821	33.5719	19.5621	36.1632	35.6298
	13.4166	21.7685	35.7416	21.0146	33.3647	32.3894		28.1789	34.8026	22.2612	41.1097	38.3272		22.8187	34.4306	18.7634	35.7368	36.3678
	13.4332	20.9855	34.9534	21.1626	33.3322	32.1845		28.1088	34.8374	22.0679	40.7106	38.0907		23.9376	34.5811	18.1029	35.3844	36.3402
	13.4499	21.5203	34.969	21.0674	33.4024	32.8252		27.845	34.814	21.8694	40.589	37.8551		25.0968	33.8466	17.9699	35.2676	35.1279
	13.4666	22.5995	35.0126	21.068	33.271	33.174		27.9121	35.1519	21.6984	40.8744	37.9478		24.9971	33.1521	18.3075	35.2882	34.359
	13.4832	23.6305	35.541	20.6469	33.2115	33.2611		27.9899	35.4472	21.5953	41.0975	38.2411		24.2977	32.7888	19.0118	35.2927	33.7266
	13.4999	23.9329	35.1428	20.2835	33.4364	33.1773		28.4803	35.6567	21.9617	40.987	38.2956		24.0059	32.9722	19.1745	35.1794	33.0159
	13.5166	24.2224	34.2612	19.4081	33.6739	32.6408		28.9528	35.705	21.9461	40.6612	37.3155		23.8429	33.4988	19.3675	35.0083	32.5819
	13.5332	24.2859	33.6173	18.7979	34.0767	32.5663		29.4775	35.8893	21.5136	40.1626	36.6858		23.3226	33.19	19.5925	34.9386	31.6646
	13.5499	24.2843	32.9153	18.4241	33.9539	31.8434		29.7826	35.9811	21.0135	40.0464	37.2444		22.7886	32.7522	20.6909	35.1255	29.9489
	13.5666	24.1861	32.4598	18.7877	33.763	31.1836		30.0325	36.2808	20.7058	39.8779	37.5954		22.272	32.3125	21.9163	35.2911	29.2313
	13.5832	24.1516	32.4411	19.7104	33.6926	30.9226		30.4913	36.9907	20.796	39.7719	37.723		22.5519	31.6284	22.9451	35.2312	28.8585
	13.5999	23.9583	33.1049	20.1481	33.631	30.843		30.6783	37.5073	20.964	39.8973	37.4874		22.0666	31.6937	23.8305	35.198	28.4558
	13.6166	22.7324	34.4106	20.1815	33.4177	30.2109		30.2767	37.4799	21.2668	39.8289	38.0575		22.2253	32.0442	24.3965	35.0829	28.1464
	13.6332	22.004	36.9302	20.2389	33.0755	29.5125		29.9969	37.0041	21.0787	39.4073	38.2604		22.4547	32.0023	24.6113	35.1106	27.6619
	13.6499	21.3721	37.6347	20.7828	32.9889	28.2952		29.6568	36.8964	20.9236	38.8664	37.7755		22.8933	31.8123	24.45	35.2609	27.3126
	13.6666	21.221	38.8026	21.426	33.0625	27.1628		28.9767	36.9788	20.4033	38.1969	37.8957		23.546	31.2274	24.4124	35.7621	27.017
	13.6832	21.4972	39.819	22.0369	33.1522	26.1309		28.6649	36.7876	20.2753	37.9985	38.1361		23.6137	30.8454	24.5463	36.186	26.4963
	13.6999	21.6116	40.2327	22.6019	33.0659	25.6584		28.1206	36.336	20.5705	38.2456	38.7214		23.5585	31.1344	24.3611	36.5392	26.4493
	13.7166	21.569	40.3838	22.2211	32.9871	27.0295		27.9047	36.1498	21.9222	38.2289	38.5066		23.477	30.8733	23.464	36.5972	26.5388
	13.7332	21.6506	40.268	21.5491	32.8633	28.2147		27.8741	36.0177	22.9573	38.078	38.1817		23.6701	30.4376	22.5914	36.7532	25.8126
	13.7499	21.8214	39.9316	20.5337	32.6227	28.6838		27.5387	35.4778	23.913	37.7458	37.7384		22.9531	30.4059	22.0502	37.3267	24.782
	13.7666	21.8815	39.5831	19.8406	32.622	28.2289		27.5606	35.0874	24.2724	37.7409	37.2208		22.4644	30.399	21.5831	37.817	24.1074
	13.7832	21.7311	37.7846	19.6868	32.9365	27.8864		27.7153	35.4145	24.2137	38.004	36.7685		21.3296	30.5079	21.0593	38.0295	24.7761
	13.7999	21.1056	35.4747	19.3684	33.3051	28.8309		27.8641	35.7769	24.4569	38.0468	36.5436		20.8479	30.9721	20.319	38.0868	25.6281
	13.8166	20.9646	34.2153	18.5383	33.6692	29.9694		27.4996	35.8964	24.6907	38.0929	36.6248		20.6668	31.868	19.9646	38.0667	26.0148
	13.8332	20.6824	32.943	17.8058	33.7222	31.0956		26.6683	35.9603	24.9152	38.2588	36.5881		20.1403	32.3525	19.9292	37.9527	26.6037
	13.8499	21.3548	31.8413	17.3448	33.6351	32.0571		26.5958	36.2833	25.0572	38.3557	36.2978		19.896	31.8893	19.5718	37.6154	27.1176
	13.8666	22.732	31.4376	17.2204	33.6536	32.2788		26.711	36.5439	24.4263	38.1353	35.5312		19.9928	31.2228	19.624	37.0855	27.0927
	13.8832	24.0977	31.3959	17.2324	33.8929	31.1869		26.735	36.5354	23.0312	38.1815	34.815		20.3786	30.4989	19.1181	37.0812	27.4426
	13.8999	24.9445	31.6319	17.0609	34.2907	30.5057		27.131	36.9493	22.3468	38.5988	34.392		20.2239	29.8001	18.8283	37.0078	27.2871
	13.9166	25.6267	31.7703	17.2631	35.1956	30.4553		27.1774	37.2467	21.4162	39.3504	34.6089		19.8237	29.6442	18.2258	36.1852	27.0809
	13.9332	26.3497	31.4993	17.9132	36.1003	30.7105		27.2103	37.6028	20.8971	39.5321	35.2741		19.8976	30.1562	18.1459	35.45	27.1852
	13.9499	26.9415	31.8988	18.2145	36.5546	31.9099		27.4668	37.3417	20.7571	39.6431	35.2168		20.37	30.4809	18.3075	35.0842	26.7182
	13.9666	27.518	32.001	18.4978	36.7602	33.0821		27.2334	37.1456	20.6992	40.2763	34.9308		20.7972	30.607	18.3627	34.7126	26.3939
	13.9832	27.617	31.9655	18.9761	36.6101	33.7337		27.4111	36.6083	20.6655	40.8323	34.8576		20.6734	30.9767	17.9792	34.1991	26.1736
	13.9999	27.9211	32.3331	19.3586	36.7475	33.7745		27.4056	36.1437	20.6249	41.3538	34.9306		20.7634	31.6253	17.3742	33.5608	26.129
	14.0166	27.2497	32.7719	19.528	36.9569	33.4425		27.2903	35.8267	20.6963	41.5963	36.2217		20.8797	32.0951	17.108	33.8052	26.9089
	14.0332	26.5602	32.5162	19.5488	37.1413	32.9604		27.7784	35.9401	20.9717	41.8756	37.3739		20.8685	32.7239	16.966	34.8713	27.3899
	14.0499	26.0379	32.177	19.7619	37.2838	32.4069		28.0652	35.7618	21.2426	41.7609	38.0512		20.8122	33.1039	16.9462	35.3373	27.2524
	14.0666	26.0492	31.8071	20.2921	37.7485	31.7373		27.796	35.0389	21.2181	41.487	38.3356		21.1189	32.6499	16.5568	35.4525	27.4463
	14.0832	26.0145	32.1896	20.042	37.4962	31.179		27.5643	34.3023	21.3782	41.2096	38.2313		21.2629	32.0186	16.3464	35.681	27.887
	14.0999	26.1813	32.6034	19.8005	36.9332	30.8791		27.0818	33.903	21.3936	41.026	38.333		20.9003	31.9494	16.1301	35.4992	28.3892
	14.1166	26.5685	32.4417	20.0811	37.2101	29.4599		26.5095	33.6891	22.4502	40.7424	38.744		20.6661	32.1341	15.9351	35.0729	28.7434
	14.1332	26.6051	32.4674	19.7735	37.6444	28.1415		26.8558	33.511	24.2342	40.3947	39.4694		20.7109	31.9951	15.9883	34.6693	29.4724
	14.1499	26.2891	32.5057	19.3089	38.1205	27.2431		26.8992	33.4098	25.5424	39.9898	39.4807		20.649	31.4872	16.0061	34.7362	29.4742
	14.1666	26.0693	32.6036	18.9879	38.8034	26.4947		26.8619	33.3254	26.517	39.6119	39.1798		20.3593	30.802	16.1427	35.1086	28.5447
	14.1832	25.9952	32.5712	18.6326	39.3838	26.1745		26.7419	33.0118	26.9341	39.3196	37.9736		20.3265	30.8544	16.3303	34.6905	27.2368
	14.1999	25.8248	32.3747	18.3409	39.9949	26.4288		26.4188	32.783	26.9674	39.0647	37.3161		19.9534	30.4402	16.358	33.7085	26.5783
	14.2166	25.8295	32.1071	17.9592	40.5301	26.7752		25.9508	32.7707	26.6091	39.0944	36.7758		19.5117	30.3932	16.4909	33.2178	26.223
	14.2332	25.6711	31.8167	17.9154	40.9699	27.1096		25.788	33.1453	26.2728	38.8899	36.093		19.7709	30.6285	16.9116	33.0649	26.3009
	14.2499	25.1971	31.1682	18.5405	41.3862	27.5445		25.8035	33.442	26.7533	39.0019	35.508		19.9002	30.4218	17.4157	33.0688	27.2905
	14.2666	24.7094	30.8364	18.466	41.6283	28.1161		25.8566	33.586	27.0516	39.217	34.9583		20.04	30.687	17.4721	33.2333	27.6055
	14.2832	24.4371	30.8459	18.1352	41.0314	28.9443		25.7643	33.8305	25.8805	39.2952	34.4923		19.9521	31.1875	17.593	33.2379	27.3677
	14.2999	24.2683	30.8117	18.8101	40.4189	28.6096		25.335	34.0432	24.1093	39.3178	34.5493		19.7462	31.4807	17.5837	33.539	26.9702
	14.3166	24.1942	30.3424	19.6156	39.5912	28.5396		25.4936	34.3599	22.7119	39.5834	34.3544		19.7682	31.9391	17.4447	33.9333	26.9364
	14.3332	23.6772	30.6681	20.2534	38.3528	28.7941		26.2156	34.2843	21.6354	39.6533	34.1021		20.0594	32.5393	17.3979	34.3417	27.1849
	14.3499	23.1179	31.099	20.3038	37.4357	28.7312		26.3226	34.3483	21.3684	39.5631	34.1702		20.4223	32.2445	17.2774	34.9003	27.7209
	14.3666	22.6091	31.4769	20.8925	36.7106	28.5598		26.7821	34.467	21.55	39.5644	34.3738		20.9928	31.8451	17.0156	35.2427	27.9868
	14.3832	21.8082	31.994	21.7383	35.9795	28.5441		27.0315	34.552	22.1873	39.5806	34.9671		21.5624	31.4223	16.906	35.2032	28.6881
	14.3999	21.3636	32.0317	21.5123	34.8694	28.9361		26.9665	34.4901	23.0705	39.7347	35.5148		21.6091	31.3362	17.1149	35.2488	28.4193
	14.4166	21.1849	31.9065	21.0096	33.8317	30.1204		26.8402	34.2694	22.8199	39.2092	35.4574		21.5699	30.9628	17.3188	35.1439	27.1805
	14.4332	21.3008	31.9932	20.9855	33.0116	30.5777		27.3955	34.0343	22.7463	38.8721	35.3423		21.7136	29.978	17.4859	35.2812	26.1225
	14.4499	21.5182	31.8999	21.1616	32.338	29.836		27.6053	33.8762	22.7654	38.6564	35.368		21.9567	29.1036	17.6792	35.7724	25.5367
	14.4666	21.877	32.0407	20.8395	31.9302	29.4389		27.5101	33.3468	23.0766	38.4765	34.954		22.0682	28.1337	18.2583	35.7068	25.5076
	14.4832	22.5465	32.7686	20.415	31.7803	29.0493		27.2569	32.6687	23.2622	38.1474	34.9642		22.2939	26.7748	19.0442	35.0433	26.762
	14.4999	23.8569	32.0477	19.8621	31.8424	28.9193		28.0997	32.4367	23.2788	37.6427	35.5374		22.3183	25.96	19.3862	34.0032	27.8985
	14.5166	24.5372	31.5856	19.403	31.8163	29.3411		29.3092	32.9492	22.9375	37.2685	35.8278		22.1757	26.1642	19.4474	33.1097	28.6824
	14.5332	24.9073	31.6556	18.6858	31.6466	29.6676		29.0073	34.3445	22.4217	36.87	35.9176		21.9861	26.9264	19.6256	32.6962	29.5886
	14.5499	25.4801	31.9345	18.2779	31.5619	30.1442		29.0027	34.6891	22.0342	36.6012	35.6883		21.1476	27.0422	19.4515	32.1749	30.7303
	14.5666	25.9186	31.6893	17.8866	31.7718	29.9872		29.5524	35.0077	21.5261	36.7142	35.85		21.0812	26.801	18.6179	31.4953	32.5295
	14.5832	25.8893	31.7059	18.31	32.1386	28.5291		29.8265	35.4695	21.4612	37.0738	36.2854		21.4295	26.4322	17.7077	31.1012	33.7471
	14.5999	25.3093	32.2384	18.7793	32.5934	27.4626		29.24	35.416	21.557	37.1486	36.7547		21.2673	25.9765	17.0104	30.9693	34.6607
	14.6166	24.5488	33.2123	18.7166	32.8165	27.1046		29.0567	35.3574	21.7186	37.0643	36.5243		20.9888	26.0056	16.3902	30.5966	35.1234
	14.6332	24.5046	33.4086	18.5111	32.7277	27.3366		28.9669	35.9336	21.5688	36.8513	36.1144		20.8176	26.6241	15.8303	30.2156	35.2979
	14.6499	24.2949	33.0897	18.2895	32.8936	27.9368		28.8289	36.4393	21.4725	36.3896	35.98		20.6166	27.2393	15.6109	30.1252	34.8705
	14.6666	23.825	33.7745	18.3537	33.1791	28.0754		27.4877	36.4292	21.5171	36.4311	35.4242		20.9154	27.1607	15.8951	30.3906	34.39
	14.6832	23.9434	34.6761	18.5363	33.3338	27.7243		26.2393	35.5168	21.4053	36.7346	34.9324		21.3807	26.8458	16.0417	30.2894	34.2149
	14.6999	24.4208	34.76	18.5782	33.3261	27.4788		26.5528	33.9103	21.6021	37.0459	34.7573		21.5093	26.4727	16.0194	29.8777	34.0536
	14.7166	24.2145	34.5184	18.4237	33.1056	26.6584		27.345	34.1932	21.4957	36.8712	34.4006		23.1885	26.8203	16.3772	29.8218	33.3569
	14.7332	24.0389	35.5862	18.34	33.1183	25.9203		27.5707	34.0623	21.4234	36.1837	33.8725		23.1549	27.2492	16.7393	29.8776	32.3315
	14.7499	24.3948	36.6377	18.0782	33.2529	26.2034		27.966	34.0928	21.4361	35.6099	33.7186		22.9174	27.9455	17.1099	29.7423	31.791
	14.7666	24.8286	36.1666	17.9404	33.3048	26.7007		28.3058	35.0606	21.3501	35.5485	33.389		23.0771	28.5234	17.3561	29.6882	31.4659
	14.7832	25.0024	35.3794	18.1503	33.8292	27.2139		28.5162	36.3169	21.7548	35.6061	33.292		23.2607	28.581	17.7738	29.9076	31.3427
	14.7999	24.3353	35.1723	18.4481	34.2444	27.3321		29.726	36.844	21.961	35.84	33.7178		23.3986	28.4014	17.6657	29.9738	30.89
	14.8166	23.7048	34.8988	18.3388	34.5059	27.3412		30.7825	37.2552	22.3516	36.1611	33.6069		23.4006	28.5453	17.743	30.0731	30.0424
	14.8332	22.9345	34.8519	18.2955	34.6228	27.9051		30.9365	37.4012	23.432	36.4494	33.6312		22.7837	28.6146	18.94	30.1138	29.268
	14.8499	21.9543	35.0339	18.2107	34.6709	28.1934		31.3635	38.4358	24.0155	36.4038	33.4004		22.2953	28.8501	20.5617	30.5095	28.4709
	14.8666	21.1762	35.3342	17.9757	34.8302	27.9661		30.7018	38.8462	23.8117	36.1983	33.4413		21.718	29.8396	21.6116	31.2576	27.1582
	14.8832	21.3443	35.5021	18.1707	35.1029	28.0161		30.8235	38.1658	23.4484	36.2545	34.2934		20.2238	30.7619	22.2362	32.0238	25.8852
	14.8999	22.0171	34.7614	18.2477	35.2044	28.0192		31.8142	37.9014	23.143	36.3704	35.0042		19.8535	31.0675	22.7529	33.2585	24.8783
	14.9166	22.3551	33.9189	18.1949	35.2123	27.8473		31.8352	37.7613	23.2299	36.1554	35.7675		19.8642	30.9626	23.4773	34.6244	23.9822
	14.9332	22.5543	33.9024	18.2003	35.2089	28.4093		31.7453	37.6153	23.1666	35.8693	36.1695		20.0907	31.1038	24.183	35.3876	23.3544
	14.9499	23.4385	33.9804	17.9516	34.9258	28.2238		31.8808	36.9118	22.5168	36.2611	36.948		19.9486	31.0606	24.7332	36.1127	23.6709
	14.9666	24.7494	34.876	17.8541	34.7261	27.8412		30.577	37.895	22.4774	36.8289	37.7565		19.6267	31.0277	25.4463	37.0964	25.2655
	14.9832	25.0478	35.5244	18.2167	34.5159	27.9722		29.8214	40.1431	22.6423	36.9273	37.845		19.83	30.9941	25.5397	37.7617	29.1213
	14.9999	25.43	35.584	18.8624	34.2729	28.0507		29.6031	42.1404	22.6745	36.6925	37.4392		20.0542	31.1678	24.0768	38.31	31.6466
	15.0166	26.2023	35.3371	19.6551	34.262	28.4877		29.1569	43.9046	23.0613	36.8581	37.9149		20.4624	30.8647	22.5876	38.5837	33.0738
	15.0332	26.2411	35.0275	19.8966	34.1848	29.0683		29.4577	46.5248	23.7097	36.7924	37.7576		20.995	29.7215	21.651	38.7618	35.0631
	15.0499	25.5066	34.6806	19.9049	33.8987	29.185		29.6084	47.6435	24.4949	36.8887	37.3231		21.2272	29.1261	20.989	38.941	36.344
	15.0666	24.9974	34.4338	20.3912	33.4728	29.2038		29.5015	47.9585	24.921	36.9569	36.5279		21.5989	29.0145	20.8343	38.7593	37.5444
	15.0832	24.7578	34.3281	20.0733	33.1872	28.7917		30.1803	48.5743	24.7261	37.0941	35.4313		22.5187	28.3879	20.3277	38.4012	38.7669
	15.0999	24.8116	34.7945	19.7952	32.9481	27.9565		30.1915	48.6307	24.7951	37.3552	35.3594		23.2513	27.4078	19.9826	37.9865	39.4374
	15.1166	23.7166	34.8025	19.5566	32.67	28.0874		30.1568	48.3439	25.1749	36.7851	34.8081		23.7788	27.6541	19.677	37.3496	38.885
	15.1332	22.4463	33.9583	19.4177	32.5844	28.787		30.6127	47.1306	24.9217	36.5493	33.707		24.0504	28.1905	19.3287	36.8264	37.3452
	15.1499	22.0852	33.4925	18.9095	32.6038	28.1486		30.5734	45.0876	24.1585	36.7551	33.2682		23.7778	28.3044	19.3751	36.6148	34.2766
	15.1666	21.8386	33.1714	17.8836	32.5392	27.7523		30.3667	43.0955	22.9968	36.9928	32.8361		23.4361	28.2497	19.6935	36.607	32.1386
	15.1832	21.2771	32.6962	17.3791	32.3694	27.8077		30.145	40.0418	22.4597	37.1114	32.6026		22.9286	28.4253	19.9344	36.9848	30.5063
	15.1999	21.2765	32.8476	17.4905	32.3771	27.9029		31.0505	37.2128	22.2317	37.0405	32.5976		23.1058	28.1809	19.9665	37.311	29.002
	15.2166	21.0406	33.3365	17.358	32.5111	27.9408		30.6631	36.3295	21.5769	36.6058	32.3998		23.0199	28.2739	19.7013	37.4958	28.6498
	15.2332	20.3389	33.2297	16.8879	32.6163	28.2165		31.4546	36.7523	21.2692	36.4588	32.6885		22.8276	28.3669	19.3705	37.3389	27.7549
	15.2499	19.7354	33.0352	16.6272	32.3476	28.6477		32.6008	36.3495	21.2879	36.5064	32.7494		21.6644	28.7171	19.118	37.3291	26.7603
	15.2666	19.3191	32.3671	16.6502	32.0364	28.9798		33.0682	35.6063	22.7533	36.083	32.4369		20.6359	29.4566	18.5773	37.4291	26.3003
	15.2832	18.8734	32.3237	17.0019	31.8272	28.7301		33.5044	36.0966	23.9652	35.7482	32.1983		20.4409	29.0359	18.0574	37.6837	26.033
	15.2999	18.673	32.5021	17.3422	31.4676	27.833		33.5169	36.3371	24.626	35.4419	32.3921		20.7141	28.5489	17.5379	38.1478	25.515
	15.3166	18.5732	32.1476	17.8411	31.2843	27.6835		34.2823	36.3763	24.803	35.4271	32.9145		21.4464	28.1141	16.8357	38.4217	25.1049
	15.3332	18.2362	32.4627	18.3427	31.1574	27.0345		35.6268	36.1557	24.9644	35.0031	33.2646		22.3527	27.7818	16.21	38.5008	25.0477
	15.3499	18.3366	33.2715	18.2715	31.171	26.2195		36.0425	36.1228	25.3299	34.2218	33.4356		22.5772	27.6936	15.7509	38.276	25.1037
	15.3666	18.6282	33.4742	17.9683	30.9899	25.9122		34.4785	35.8619	25.7821	34.0043	33.3473		22.0335	27.9809	15.5284	37.8951	25.3287
	15.3832	19.028	34.0841	17.7585	30.635	25.873		33.7731	35.1135	26.4007	34.4884	33.3031		22.1834	28.0649	15.5998	37.8047	25.8116
	15.3999	19.3339	34.918	17.7895	30.2999	25.7812		31.3673	33.7598	26.5576	34.4092	33.1972		22.3058	27.9875	15.432	38.0188	26.252
	15.4166	19.807	35.3171	18.227	30.1852	25.9955		29.8075	32.9695	26.2486	34.6362	33.4949		22.7469	28.1804	15.5588	38.1952	26.7476
	15.4332	19.879	36.0358	18.179	30.117	26.0304		29.4381	32.7851	24.2056	35.0224	34.4445		22.9988	28.5346	15.842	38.2812	26.9473
	15.4499	20.3122	36.4538	17.8792	30.1787	25.9151		28.9097	32.0634	22.7566	35.1953	35.0346		22.9045	28.8446	15.9033	38.3644	26.9796
	15.4666	20.9086	37.1065	17.7691	30.4655	25.9095		28.8962	31.2076	22.471	35.1524	35.3359		22.5568	28.7219	15.846	38.1189	26.7855
	15.4832	21.2047	38.2234	17.8396	30.5667	25.9624		28.0784	30.8197	22.6623	34.8646	35.8077		22.0664	29.0985	15.9433	37.9716	26.1816
	15.4999	21.3938	38.3971	18.1286	30.6738	26.3086		27.3759	30.8064	22.5854	34.773	36.3933		21.6589	29.4319	16.0598	37.882	25.5458
	15.5166	21.1069	38.4662	18.1711	30.7277	26.8003		27.4418	30.7398	22.0275	35.3606	36.4018		21.4156	29.6822	16.3706	38.0144	25.5372
	15.5332	20.9068	38.4624	18.1392	31.5053	26.8367		27.1655	30.6736	21.9921	35.4934	36.8094		21.2933	29.8598	16.6388	37.8486	24.8541
	15.5499	20.5838	38.3316	18.1668	32.6942	26.7896		26.989	30.4033	21.8555	35.0295	37.262		21.0798	29.8527	16.7479	37.5196	24.0602
	15.5666	20.0977	38.1362	18.2106	33.8325	26.5389		27.2746	31.0763	22.5226	34.8185	37.878		20.5374	30.1668	17.4852	37.1028	23.6737
	15.5832	19.6694	38.0646	17.8099	34.9943	26.7896		27.3311	31.6527	23.1585	34.2487	37.9411		20.0042	30.1513	18.5161	36.8334	23.3588
	15.5999	19.6007	37.4311	18.0951	35.8182	27.1289		27.542	31.6432	23.5339	34.3813	36.9583		19.8548	29.6809	19.5183	36.776	23.571
	15.6166	19.3551	37.144	18.2294	36.3059	27.1979		29.0781	31.6371	23.7188	34.4665	36.633		20.5027	30.2183	20.5416	36.671	23.6365
	15.6332	18.946	37.0399	18.3011	36.4054	27.4402		29.571	31.4085	23.5556	34.279	36.6081		21.0006	31.3784	21.1142	36.4995	23.6683
	15.6499	18.9852	36.3181	18.2965	36.6137	27.9303		29.4033	30.9481	23.2831	34.3492	36.2685		20.8577	32.3985	21.3198	36.649	24.7505
	15.6666	18.9618	35.2061	17.932	37.0134	28.3322		29.662	30.5986	23.087	34.6624	35.7595		20.6318	33.198	21.2088	36.5872	25.8645
	15.6832	19.046	34.3846	17.7797	37.3821	28.0968		30.0157	30.8171	22.6492	34.835	35.5387		20.6272	33.2972	20.8046	36.4557	25.9404
	15.6999	18.9737	33.6025	17.8243	36.9574	28.2537		30.2333	31.697	21.8909	34.8003	35.7514		20.749	32.5049	20.4376	36.6775	26.6222
	15.7166	19.2749	32.7617	18.1261	36.2837	28.8196		30.0158	32.2126	21.6606	34.7568	35.986		21.1782	32.2125	20.0189	36.8777	27.4123
	15.7332	19.6169	32.3265	18.0015	35.8819	29.6626		29.7468	31.6143	21.0081	34.7845	35.1178		21.8149	32.1214	19.1498	37.0781	27.956
	15.7499	19.7122	32.7291	17.9553	35.698	29.819		29.5204	31.1381	20.5242	34.4942	34.5137		22.1771	32.0938	18.0935	37.1525	28.1996
	15.7666	19.7059	33.336	17.583	35.5617	30.1352		28.6724	31.4756	20.3914	33.7976	34.5058		22.1441	32.1356	16.9344	37.4159	27.6634
	15.7832	19.418	33.1313	17.7631	35.5892	31.0242		26.8999	31.6667	20.1872	33.5013	34.4361		21.2751	31.8367	16.1001	37.6467	27.8526
	15.7999	19.2392	33.0807	17.5253	35.6151	32.4036		26.6284	31.7773	19.887	33.3458	33.9469		20.701	31.4918	15.5707	37.5692	27.8732
	15.8166	18.8965	33.9752	17.0755	35.6479	33.0068		26.7089	32.0332	19.6529	33.3731	33.8591		20.9487	30.5461	15.1476	37.5432	27.547
	15.8332	19.0706	35.5653	17.0419	35.3758	32.8236		25.7331	32.4072	19.7864	33.4587	33.8086		21.1454	30.2807	15.0758	37.761	27.8217
	15.8499	19.2117	36.914	17.2894	34.9071	32.679		25.1285	32.7525	20.0818	33.42	33.5398		21.4772	32.5087	15.1673	37.916	28.3651
	15.8666	19.1316	37.7216	17.3391	34.5474	32.3556		25.1281	33.2462	20.6248	34.0362	33.0962		21.7549	34.0182	15.2748	38.1292	28.6047
	15.8832	19.2009	38.6778	17.552	34.4689	31.457		25.2828	33.9238	20.8361	34.4587	33.9081		21.5814	34.1138	15.4081	38.461	28.6998
	15.8999	18.959	39.3618	17.9828	34.2026	30.4379		25.1284	34.8342	20.9892	34.6229	35.6428		21.681	34.0558	15.4569	38.6431	29.3567
	15.9166	18.7549	39.0002	18.2555	33.9345	30.7242		25.278	34.9315	21.0162	34.631	38.3327		22.4819	33.736	15.5069	38.9801	29.4099
	15.9332	19.0065	38.9137	18.3691	33.8835	31.2681		25.8951	35.161	21.1194	35.0366	39.9869		23.7752	34.1237	16.3992	39.2229	30.358
	15.9499	19.129	38.8809	18.0659	33.819	31.281		26.1875	35.221	21.0935	35.7996	41.099		25.588	34.5015	17.3386	39.4588	31.8702
	15.9666	18.8092	39.0671	18.1219	33.6156	30.6353		25.6508	35.2598	21.3068	36.79	42.2406		26.815	34.5172	17.8291	39.7492	33.1762
	15.9832	18.8101	38.4511	18.1778	33.1648	30.2413		25.553	35.7932	21.599	37.4925	42.7036		27.3778	34.7007	18.1251	39.6701	33.1554
	15.9999	18.5649	37.4691	18.2938	32.7741	30.3834		25.7372	36.0693	21.6705	37.4934	43.3319		27.895	33.9775	18.3896	39.4726	32.2952
	16.0166	18.875	37.1854	18.7793	32.6383	30.614		25.5852	35.4085	21.3263	37.7678	43.4757		28.1331	31.3937	18.5697	39.2566	31.187
	16.0332	19.2876	37.8538	18.6454	32.4814	31.2818		25.5851	34.8029	21.0874	37.5586	42.89		28.5268	30.2677	18.6261	39.0691	29.73
	16.0499	19.7676	37.4918	18.0243	32.0317	31.855		25.3857	34.3594	21.0807	37.5805	41.7585		28.9784	29.5914	18.8078	38.7168	28.6952
	16.0666	20.4649	37.0843	17.9757	31.8501	31.8238		25.5814	33.7202	21.0931	37.7154	39.9027		28.8546	29.0009	18.9952	38.5623	27.5931
	16.0832	20.8958	37.0263	18.0589	31.9449	30.6609		25.5514	33.2171	20.841	37.9478	37.3054		28.3071	28.9371	18.6966	38.1103	27.1891
	16.0999	21.0966	37.011	17.8829	31.866	29.8514		24.8968	32.5905	20.51	37.8201	35.8525		27.5305	28.3971	17.538	37.7175	26.2362
	16.1166	21.1894	37.2043	18.137	31.7116	29.8069		24.5508	32.2844	20.1602	37.1331	35.204		26.403	27.8013	17.121	37.4916	24.5272
	16.1332	21.4605	37.1225	18.5384	31.6543	30.934		24.7424	32.2766	19.796	36.3573	34.5376		25.8386	27.7639	17.5072	37.5371	24.136
	16.1499	22.0465	37.7682	18.7633	31.7889	31.6149		25.118	31.7583	19.5301	35.599	33.7512		25.4335	27.5105	17.7381	37.9468	24.5606
	16.1666	22.5865	38.0868	18.6609	32.0047	32.1692		25.1498	31.7327	19.4732	35.5252	33.1132		24.9378	27.4432	17.7392	38.2002	25.7155
	16.1832	22.3378	37.7464	18.479	31.9637	32.8878		25.0913	31.7697	19.7093	35.5723	33.8563		24.7164	27.415	17.5872	38.4157	27.1893
	16.1999	22.1979	36.7466	18.7426	31.9735	32.9054		24.7049	31.3496	20.1974	35.781	34.5024		24.4724	27.074	17.4705	38.549	28.6951
	16.2166	22.5303	36.6633	19.4091	31.8948	32.5519		24.5234	30.5638	20.114	35.734	34.2255		24.1315	26.9391	17.0737	38.6812	29.9993
	16.2332	22.9575	36.531	19.8509	31.3922	32.3108		24.4943	30.3347	19.9388	35.5517	34.7095		23.8372	26.5356	16.8478	38.6836	30.4871
	16.2499	23.2372	36.1808	20.3379	30.7282	32.089		25.2345	30.5676	20.1275	35.3917	34.6985		23.2608	26.3274	17.158	38.6248	30.9378
	16.2666	23.2143	36.1551	20.6155	30.5434	31.5867		25.6036	30.6462	20.4028	35.518	34.5399		22.3794	26.1302	17.291	38.6719	30.8059
	16.2832	23.2709	35.4157	20.8079	30.5156	30.3893		25.9127	30.5054	20.7341	35.4224	34.1782		21.8729	25.8628	16.6046	38.6295	30.7732
	16.2999	23.146	34.7899	20.8427	30.3788	28.5754		25.7285	30.6276	20.9323	35.1655	33.6457		21.3274	24.9983	15.6372	38.5129	30.3491
	16.3166	22.5977	33.8696	20.7933	30.1883	27.3102		25.427	30.6892	21.0742	35.1494	33.4136		21.5146	24.9615	15.2045	38.1552	32.5636
	16.3332	21.7719	33.7076	20.451	30.2223	26.232		25.3599	29.9669	20.9624	35.0073	33.43		21.2412	25.0615	14.8978	38.0133	33.0988
	16.3499	21.5869	33.4309	20.1848	30.1841	25.5579		25.7842	29.6572	21.0305	34.8729	32.5766		20.641	25.6195	14.8817	38.0183	32.5637
	16.3666	21.7296	33.1671	19.9477	30.2511	25.969		26.3067	29.7472	20.9134	34.7577	32.363		20.3251	25.9075	15.46	37.9413	31.38
	16.3832	21.5395	32.2656	19.4222	30.6231	26.9942		26.8405	30.156	20.8019	35.0479	32.6891		20.4902	26.0745	16.4213	37.9295	30.1975
	16.3999	21.0749	31.7382	18.8924	30.73	27.2298		27.5838	30.6428	20.6108	35.2785	32.9038		20.9523	26.8062	16.5878	37.8675	29.9925
	16.4166	21.3322	31.7431	18.9224	30.8382	27.1132		28.3041	30.6737	20.3532	35.1716	33.3276		22.2276	26.8524	16.324	37.8559	30.1286
	16.4332	21.4002	31.8509	18.8688	30.489	27.0463		28.4225	30.6838	20.4329	34.851	32.9446		23.4912	26.4565	16.3305	37.6143	30.0556
	16.4499	21.4195	32.4201	18.1672	30.1735	26.9334		28.2913	30.7699	20.3738	35.0279	32.448		24.2272	26.6006	16.3851	37.6052	29.6201
	16.4666	21.7416	33.1071	17.8836	30.1277	26.6489		28.2199	30.6065	20.2791	35.1683	32.6498		24.702	27.4574	16.3479	37.5147	28.8883
	16.4832	22.0333	34.5173	17.8148	30.0361	27.0587		27.9313	30.7171	20.4599	35.2729	33.0984		24.8275	27.7298	16.2686	37.5398	26.9053
	16.4999	22.324	35.7989	17.9239	29.761	27.6182		27.6418	31.3679	20.6508	35.0321	33.0343		25.6099	27.5237	16.0741	37.6238	26.441
	16.5166	22.2045	37.0567	17.9184	29.593	27.3964		27.1005	31.9785	20.2944	34.5312	32.9381		26.0455	27.3403	15.963	37.4453	26.5929
	16.5332	21.4413	38.5187	17.945	29.4589	26.8824		27.9089	31.7269	20.0599	34.3603	32.5386		26.0882	27.6741	15.3628	37.0209	27.2668
	16.5499	20.4791	40.2258	17.907	29.4612	26.2244		28.1265	31.3339	20.1253	34.1433	32.6036		25.7208	28.0364	14.619	36.2517	28.1736
	16.5666	19.7262	42.3453	17.517	29.5055	26.1269		27.101	30.8894	20.0616	34.352	32.3816		24.9707	28.1134	14.6253	35.6632	28.3254
	16.5832	18.7117	43.1374	17.0764	29.3943	26.2133		26.7209	30.4334	20.0217	34.6628	32.5782		23.3523	28.4247	14.5754	35.7335	28.1797
	16.5999	18.6877	43.7747	17.1441	29.3575	26.3812		28.8307	29.8795	19.9385	34.6724	33.2732		22.6385	29.1148	14.4559	35.8459	28.4354
	16.6166	18.8297	43.7774	17.2079	29.7086	26.5792		30.2242	29.5404	19.9893	34.673	34.0212		21.9265	29.397	14.5048	35.9425	29.0808
	16.6332	18.6357	42.9528	17.2098	30.091	26.7212		31.208	29.0992	19.8563	34.7992	33.8828		21.2532	30.2086	14.8535	36.0903	29.829
	16.6499	18.8821	41.3713	17.5216	30.3975	26.1214		31.7622	28.5954	19.5335	34.6809	33.3925		21.2519	31.6015	14.9435	36.2368	29.6456
	16.6666	19.1406	40.0445	17.7397	30.6336	26.0352		32.2368	28.5716	19.1805	34.3834	32.8846		20.6121	32.5381	14.9931	36.3133	29.4262
	16.6832	19.392	38.991	18.0643	31.0252	26.2169		33.2729	28.7208	18.9157	34.593	32.5826		20.2509	33.0021	15.1461	36.6885	29.414
	16.6999	19.6569	37.6614	18.36	31.2155	25.8723		33.2691	29.1475	18.41	34.4051	33.2355		19.8591	33.282	15.4126	37.3524	29.4305
	16.7166	19.7425	36.6518	19.1366	31.2654	26.1273		33.7549	29.2019	18.1225	34.1804	32.8759		19.6252	33.3312	15.4799	38.1376	29.115
	16.7332	19.7867	35.2121	19.6391	31.5038	26.6874		34.1887	28.9347	18.0376	33.7412	32.2975		20.0869	33.8032	15.8093	38.548	29.1526
	16.7499	19.8446	34.3473	19.794	31.7761	26.8107		33.1498	29.4818	18.2315	33.7665	32.0909		20.852	34.2771	16.8847	38.5828	29.6106
	16.7666	19.651	33.4925	20.1442	31.954	26.7859		30.8185	30.4261	18.0971	33.9117	32.3295		20.5022	33.6909	18.0305	38.568	30.0506
	16.7832	19.605	32.943	20.8493	31.6612	26.9764		29.7754	31.0689	18.2478	33.951	32.7255		20.383	33.431	18.6606	38.4108	30.303
	16.7999	19.2497	32.754	21.0962	31.4304	27.392		29.4397	31.3046	18.5246	33.7473	33.1393		20.3571	32.0369	18.8036	38.4026	29.5473
	16.8166	18.8381	32.4484	20.9554	31.3218	27.8342		29.3554	31.596	18.8383	33.5467	33.0209		19.7071	31.5842	19.0452	38.4082	28.8151
	16.8332	18.883	31.6699	20.8809	31.6604	28.1949		29.3084	31.2998	18.8565	33.5651	32.9951		19.6633	31.0681	19.1702	38.3187	28.1132
	16.8499	19.5698	31.3219	20.8966	32.0708	28.4732		28.7366	31.1448	18.6072	33.4664	33.7906		19.8929	31.1293	18.9092	37.9933	27.191
	16.8666	21.0576	31.4036	20.7848	32.4594	29.4406		28.1324	31.7078	18.3824	33.4382	34.8018		20.2662	31.1798	18.3275	37.6107	25.8155
	16.8832	22.1737	31.4075	20.3393	32.7434	29.6762		27.6438	32.2035	18.423	33.86	36.0353		20.4554	31.2101	18.1156	37.5356	24.8353
	16.8999	23.277	31.3748	20.3155	32.9685	29.8449		27.7571	32.5045	18.8257	33.8449	37.7562		20.1463	30.4061	17.4714	37.7189	24.4569
	16.9166	24.7116	31.9233	20.2759	32.8186	30.6243		27.8136	31.7423	19.0368	33.3074	38.0787		19.5999	29.7288	16.3537	37.8652	24.0213
	16.9332	25.6623	32.3462	20.2137	32.4699	30.8147		27.7438	30.8698	19.1374	33.1825	37.8754		19.7756	29.544	15.1729	37.9564	23.605
	16.9499	26.295	32.5832	19.9573	32.1703	31.1099		27.4844	30.8233	19.3324	33.1439	37.3065		19.9353	29.4359	14.8028	37.9044	23.4512
	16.9666	27.3498	32.3166	19.9054	32.2848	31.4777		27.0548	31.4742	19.2205	33.4233	37.136		19.821	29.3436	14.6575	37.4648	23.4804
	16.9832	27.9743	32.0508	19.5962	32.2677	31.4922		27.999	32.1793	18.9981	33.8532	37.8318		20.1126	28.5777	14.5144	37.1311	23.3765
	16.9999	28.4884	32.6923	19.3486	31.7157	31.4555		28.9162	32.1668	18.9567	33.7947	38.7486		20.6404	28.3548	14.506	36.8633	23.7517
	17.0166	28.0661	33.1951	18.9654	30.9212	31.6343		28.9568	31.8513	19.2922	33.5542	37.8691		20.6992	27.7375	14.64	36.7829	24.6346
	17.0332	27.4727	33.4087	18.6808	30.4927	30.9913		28.7406	31.1637	19.5502	33.4003	36.7731		20.5282	27.3294	15.3464	36.8483	25.4269
	17.0499	27.2176	33.1399	18.188	30.3969	30.8248		28.6235	31.0907	19.7917	33.0021	36.6183		20.654	26.9277	16.2493	37.0235	26.2965
	17.0666	26.8148	32.9929	17.7915	30.3082	30.1378		28.347	31.377	19.4652	32.7863	36.0604		20.6152	27.2205	16.7258	36.9828	27.366
	17.0832	26.3197	32.3183	17.4425	30.3951	29.6126		28.2119	31.9212	19.0544	32.7463	35.7906		20.6402	27.472	17.2318	36.8242	28.3037
	17.0999	26.1703	31.533	17.1311	30.6453	29.7803		28.2549	32.1887	19.53	32.6829	35.6986		20.4258	27.5234	17.4481	36.6258	28.6421
	17.1166	26.1381	30.9027	16.8252	30.9485	29.765		28.0372	32.0869	19.4467	32.9098	35.9544		20.548	27.4286	17.1191	36.5517	28.6923
	17.1332	25.9896	31.722	16.7478	30.8446	29.3865		27.9317	31.498	19.5456	33.0842	35.9324		21.1013	27.1627	16.9122	36.5078	28.6258
	17.1499	26.173	32.703	16.7772	30.8227	29.0726		26.9226	30.9392	19.5955	33.2365	35.8212		21.5798	26.8674	16.7034	36.3468	28.513
	17.1666	25.5683	33.154	16.4866	31.0532	28.4361		26.4253	30.4941	19.5536	33.4499	35.4461		21.378	26.6027	16.6828	36.2014	28.0959
	17.1832	25.1201	32.7437	16.163	31.2997	28.0189		26.5123	30.3283	19.3762	33.5226	34.995		21.4244	26.4119	16.4546	35.5871	27.2995
	17.1999	24.8517	32.1941	16.0209	31.2045	28.0086		26.3746	30.3075	19.247	33.3665	34.2192		21.4475	26.2263	15.8315	35.0735	27.0888
	17.2166	24.9254	32.6968	16.4509	30.9493	27.913		26.3225	29.9186	18.7784	33.0378	32.9048		20.9596	26.3733	15.1032	34.8793	27.5015
	17.2332	24.898	33.1865	16.5916	30.8044	27.9748		26.4582	30.125	18.6046	32.8341	32.2709		20.7401	25.9333	14.7587	34.7521	26.5069
	17.2499	25.1863	33.5203	16.8358	30.6841	28.1585		27.0681	30.5528	18.6146	32.7779	32.1366		20.8361	25.5754	14.3504	34.8194	25.38
	17.2666	25.3745	33.5338	16.9808	30.6424	28.4063		27.947	30.7828	18.3081	32.4522	31.6291		21.0401	25.4179	14.3531	35.1091	24.7551
	17.2832	25.4048	33.6084	16.9739	30.508	29.0722		28.6955	30.4493	18.2418	31.8369	31.5324		21.0479	25.4877	15.0982	35.2912	24.3881
	17.2999	25.2275	34.2398	17.1229	30.5429	29.9597		28.7352	30.6079	18.219	31.3473	31.7608		20.444	26.1098	15.5352	35.5378	24.3533
	17.3166	25.2878	34.5039	17.4348	30.596	30.6642		28.6489	30.6077	18.189	30.9924	31.4772		19.975	26.7848	15.5672	35.6097	24.2722
	17.3332	25.7351	33.9135	17.9176	30.5132	30.7141		27.8661	30.8208	18.7081	30.9541	31.4486		20.2329	27.0911	15.5744	35.9393	24.5977
	17.3499	26.0481	33.9747	17.9753	30.5299	30.2283		27.1032	31.3562	19.3391	31.1417	31.712		19.987	27.2306	15.6484	36.8436	25.0255
	17.3666	25.9665	34.7043	18.0808	30.3884	29.7289		26.8866	31.9663	19.8339	31.6745	32.5564		19.7065	27.4746	15.3837	37.3373	24.9324
	17.3832	26.1606	35.2412	17.9609	30.2267	29.1941		26.6283	32.593	20.3894	32.2979	33.9461		19.9449	27.3827	15.1455	37.3941	24.147
	17.3999	26.8719	36.0533	17.7702	30.169	29.2619		26.4927	33.4584	20.8285	32.7441	34.8092		20.1104	27.5219	14.9769	37.5654	24.3181
	17.4166	26.533	37.6706	17.5689	30.1664	29.0302		26.0667	33.4283	20.9385	32.9222	35.1314		20.2769	27.6852	14.946	37.6432	24.5066
	17.4332	26.368	39.4003	17.5233	30.1559	28.0874		25.3245	33.0499	20.6959	32.9886	35.6315		20.6511	27.7692	14.5629	37.7286	24.4016
	17.4499	26.1856	40.9425	17.6349	30.1744	27.117		25.2501	33.1913	20.5391	33.1224	36.0948		20.5936	28.237	13.8406	37.9612	24.5674
	17.4666	26.1796	40.8394	17.4335	30.0108	27.1979		25.4265	33.2291	20.3857	33.2425	36.4497		20.6964	28.0035	13.755	38.1344	24.949
	17.4832	25.77	41.1176	17.1197	29.7568	27.1847		25.246	33.8465	20.3057	33.2946	36.6326		20.5817	27.3538	14.0731	38.1771	25.1956
	17.4999	25.2731	41.6681	16.8155	29.5418	27.5671		25.1621	34.2163	20.0112	32.9525	36.6874		19.9344	27.2152	14.6104	38.4386	25.1137
	17.5166	24.9557	42.0887	16.8279	29.9202	27.9129		25.4282	33.8473	19.6801	32.4809	36.8379		19.9857	27.3857	15.2276	38.7617	24.9072
	17.5332	24.927	42.2429	16.5872	30.0566	28.5455		26.3873	33.3015	19.4448	32.0728	36.95		20.0672	27.4549	15.9413	39.0965	24.7585
	17.5499	24.6428	42.8607	16.1505	29.9146	29.8186		26.2996	32.5174	19.1654	31.9925	36.3694		20.5451	27.388	16.286	39.3183	24.4136
	17.5666	24.257	41.9607	16.1565	29.9136	30.2964		25.7712	31.3012	19.207	31.9497	36.3651		20.9522	27.2486	16.0523	39.395	23.5637
	17.5832	24.1366	40.4772	15.9355	29.9326	31.0801		25.7484	31.3936	19.393	31.8433	36.1771		20.7618	27.7305	16.0777	39.1789	23.4387
	17.5999	24.3109	39.5816	15.7691	30.0716	32.2693		26.3837	31.5682	19.1237	31.595	36.9908		20.4775	27.9651	16.1798	38.9958	23.4264
	17.6166	24.2733	38.2408	15.58	30.1499	32.2908		26.0928	31.168	19.1941	31.1404	37.2345		20.3362	27.5828	16.0454	38.8241	22.8292
	17.6332	23.9721	37.1571	15.8772	30.1084	32.2189		25.9508	30.6573	19.3442	30.8244	37.2014		20.1241	27.7797	15.779	38.6326	22.7624
	17.6499	24.2348	36.4452	16.1974	30.2622	31.9565		26.2767	30.5749	19.6697	31.0236	37.1456		20.4556	28.1939	15.1874	38.5078	22.8414
	17.6666	24.6564	36.3629	16.1741	30.6014	31.5895		26.9559	30.5895	19.7424	31.3941	37.4857		21.2929	28.0235	14.3831	38.0725	22.3308
	17.6832	24.7133	36.022	15.9866	30.3303	31.7646		26.7887	30.8372	19.4299	31.6734	37.3957		21.964	28.1677	13.6952	37.6307	22.4444
	17.6999	24.4728	34.9838	15.9007	30.4373	31.4274		25.7406	31.2955	19.2423	31.6415	36.4714		22.0173	28.1197	13.0558	37.2539	22.5746
	17.7166	24.1185	33.196	16.001	30.7686	30.9713		25.6316	31.7412	19.0083	31.4042	35.5837		21.0514	28.0707	12.7575	36.9691	22.8945
	17.7332	23.8754	32.6231	15.7117	30.7361	30.9579		26.0085	31.6678	18.5701	31.4215	35.2219		20.5711	28.1366	12.835	36.7429	23.3337
	17.7499	23.8637	32.8883	15.5786	30.8269	30.2432		25.981	31.4854	18.2671	31.6582	34.9481		20.5338	27.9233	12.5587	36.5109	22.9885
	17.7666	23.8085	33.3374	15.2562	30.9786	29.3208		25.191	31.7756	18.9518	32.0849	33.5626		21.0615	27.4482	12.4996	36.5145	22.7092
	17.7832	24.016	33.6131	15.4814	31.0517	28.393		24.9353	32.1178	18.8854	32.4658	32.7491		22.0092	27.148	12.7321	36.5356	22.7207
	17.7999	24.1769	34.8073	15.6885	31.3718	27.2651		24.512	31.9286	19.4411	32.2977	32.3587		22.4391	26.8892	12.955	36.748	23.5929
	17.8166	24.3057	35.0105	15.8612	31.4587	27.0728		24.1081	31.832	20.3502	31.9319	32.1796		21.9259	27.5069	13.3602	36.9746	25.1207
	17.8332	24.3918	34.6349	16.5011	31.3569	27.3844		24.4672	32.2029	20.9213	31.5821	32.2233		20.9925	27.7595	13.378	36.8606	26.0794
	17.8499	24.2102	34.428	17.0466	31.2682	27.2818		25.0024	32.8404	21.5634	31.3667	32.4532		20.1992	27.4386	13.3951	36.6901	26.9168
	17.8666	24.3617	34.7257	17.1879	30.9393	27.0462		25.759	33.1495	22.4449	31.1225	32.5471		20.3068	27.3629	13.4716	36.5231	26.9846
	17.8832	23.9878	34.5278	17.3198	30.7674	26.5231		26.6391	33.0841	23.2933	30.9861	33.4635		20.576	27.4865	13.5576	36.2876	26.8096
	17.8999	23.5273	34.2258	17.3658	31.0771	25.9764		26.5334	32.8779	24.2591	30.8533	33.6316		20.7494	27.5252	14.0074	36.5015	27.2125
	17.9166	23.1638	33.5547	17.3355	31.1416	25.6036		26.1757	33.3467	24.561	30.9161	33.4956		20.8545	27.6434	14.5286	36.8271	27.7809
	17.9332	22.9575	32.6029	17.3464	31.0032	25.3979		26.0865	33.5216	24.0787	30.6274	33.6001		19.9692	28.447	15.1189	36.5999	28.076
	17.9499	22.7835	32.1722	16.8996	30.9315	25.5352		26.2895	33.7823	24.0869	30.2308	34.1109		18.9602	29.1287	15.9095	36.3123	28.6776
	17.9666	22.5959	31.7175	16.2129	30.6928	25.5943		26.5969	33.9463	23.1929	30.1202	34.6466		18.9073	28.6664	16.7501	35.947	28.5558
	17.9832	22.4913	31.6627	16.1164	30.4605	25.1572		26.6699	33.7679	21.9897	30.2246	34.9317		19.3954	27.92	17.5042	35.8017	27.8137
	17.9999	22.7642	31.4905	16.1673	30.0897	24.3463		26.6905	33.3084	21.3226	30.589	34.6077		19.812	28.0537	18.1263	35.6682	26.8652
	18.0166	23.2895	31.2825	16.1726	30.1813	23.9319		26.6019	32.8399	20.5185	30.9681	34.8761		20.357	28.2519	18.2876	35.4915	25.7173
	18.0332	23.8011	30.7903	16.2131	30.4416	23.6599		25.8902	32.6294	19.4188	31.4536	35.3812		20.42	28.6627	18.1888	35.4371	26.0736
	18.0499	24.6527	30.4336	16.2363	30.4064	24.1339		25.1374	32.6724	18.4935	32.0235	34.6167		20.7462	28.8279	18.1688	35.4483	26.365
	18.0666	25.3342	30.1418	16.6378	30.8793	24.5885		25.2664	32.7392	17.8508	32.1716	34.1716		20.8024	29.066	17.8688	35.2092	26.0068
	18.0832	26.009	30.3584	17.1439	31.3316	24.6704		25.6116	32.0862	17.4483	31.9996	33.8326		20.8876	29.1036	17.4524	35.5239	26.3646
	18.0999	26.5027	30.6656	17.3922	31.5685	24.9454		25.8643	31.8047	17.4482	32.2095	33.5551		21.6155	28.1491	16.6098	35.9055	27.1064
	18.1166	27.1219	30.4715	17.1851	31.8015	25.8296		25.8497	31.727	17.734	32.5334	32.6319		22.767	27.6814	15.4001	36.1922	27.1561
	18.1332	27.3385	29.6226	17.1668	32.0763	27.159		25.9487	31.5216	18.3702	32.6243	32.724		23.0944	28.252	14.2725	36.3883	26.1053
	18.1499	27.3361	29.3926	16.9069	32.3945	28.4544		25.5114	31.3427	18.5905	32.5885	32.8091		23.2852	28.5633	13.2813	36.2361	26.25
	18.1666	27.008	30.0199	16.9374	32.7859	29.1732		24.7682	31.0186	18.6597	32.7458	32.5402		24.1007	28.8081	12.8739	36.3969	28.022
	18.1832	26.6114	30.6059	17.3316	32.6722	30.3337		24.7866	30.5127	18.8528	33.0495	31.9969		24.6525	28.8193	13.0673	36.8111	29.8918
	18.1999	26.4687	30.8451	17.8092	32.5239	31.4925		25.458	30.3869	19.105	33.4568	31.6517		24.8525	28.3093	13.5142	36.9462	31.2281
	18.2166	26.4883	31.1892	18.635	32.2847	30.888		26.9275	30.5381	19.1576	33.4187	31.5472		24.706	28.1988	13.8827	36.8434	31.8554
	18.2332	26.4126	31.1984	18.8647	31.4708	30.5045		27.7775	30.4162	19.1103	33.425	31.7319		24.4684	28.8708	14.1895	36.3773	31.8509
	18.2499	26.0874	31.0119	19.0356	30.9193	30.5704		28.1818	30.5314	19.1912	33.697	31.7608		24.5923	29.4299	14.6078	35.8427	30.96
	18.2666	25.9644	30.989	19.779	30.6189	30.258		28.3211	30.4959	19.1647	33.8745	31.6161		24.1034	30.0314	15.0863	35.4936	29.7027
	18.2832	25.7671	30.5423	20.855	30.9054	29.0355		28.4945	30.6635	18.6693	33.9738	31.4381		23.4114	30.4826	15.2218	35.6376	28.8945
	18.2999	25.4017	29.914	21.685	31.5527	27.5485		28.9129	31.3887	17.9114	34.8228	30.7604		22.9156	30.5594	15.2234	35.8793	28.9617
	18.3166	24.9791	29.5646	22.4901	31.8373	26.2285		29.1243	32.1102	17.9884	35.5425	30.3446		22.5305	30.8485	15.4955	36.4039	28.741
	18.3332	24.9595	28.8312	22.7026	31.8445	25.405		28.917	32.2974	18.0311	35.6582	30.0003		22.003	30.8728	15.7903	36.432	27.5405
	18.3499	24.8918	28.6388	23.1432	31.7908	24.1908		28.6898	32.4152	18.0277	35.2809	29.4115		21.5324	31.1475	15.681	36.2204	25.7977
	18.3666	24.6791	29.9357	23.2373	31.6632	23.2861		29.1315	32.228	18.2195	34.5565	28.7992		21.3758	31.9543	15.7519	36.1335	24.44
	18.3832	24.7487	31.4753	22.786	31.3715	23.4438		28.8946	31.9032	18.2324	34.0514	28.3516		21.4378	31.6658	15.4134	36.1161	24.4406
	18.3999	24.5009	32.6927	22.8496	31.1084	23.4811		28.2092	31.8897	18.1123	33.6317	28.4953		21.9885	30.3991	14.8478	36.3119	25.1851
	18.4166	24.2728	33.0327	22.7517	31.0455	23.8317		27.9824	31.5254	18.4188	33.0697	29.2539		21.7652	29.9067	14.4109	36.1983	26.3415
	18.4332	23.748	33.1572	22.4355	30.8362	24.5746		27.8962	31.2671	18.4525	33.0455	29.6497		21.4354	29.5505	14.0813	35.8982	27.7907
	18.4499	23.4661	33.7814	21.9053	30.0426	25.5415		27.9702	31.1541	18.6611	33.3025	30.0708		21.2114	28.6648	13.9837	35.277	29.1107
	18.4666	23.5389	34.5144	21.1015	29.3529	25.8755		27.9133	30.5204	18.6944	32.8981	30.0699		21.1264	28.0772	14.0866	34.6405	29.6035
	18.4832	23.7726	35.2909	20.3784	29.0899	26.2573		27.9319	30.2216	18.1142	32.4591	30.0708		20.9591	27.6923	13.9527	33.9583	29.8902
	18.4999	23.9452	35.752	19.485	28.9923	26.3003		28.1795	30.3425	17.9001	32.1623	30.2452		20.3995	27.9795	13.6056	33.5668	30.1057
	18.5166	24.1312	35.3894	18.5976	29.1644	26.3318		28.1812	30.1193	17.7306	31.8071	30.7326		20.1164	28.2914	13.4625	33.3637	30.9149
	18.5332	24.0226	34.1647	18.5326	29.2201	26.8171		26.8166	30.3356	17.5131	31.6202	31.2738		20.1794	27.7767	13.1186	33.1665	31.0039
	18.5499	23.754	33.0475	18.4631	29.2898	27.3863		26.0398	30.8656	17.5749	31.6268	32.3149		20.345	27.9907	13.9587	33.1563	30.7269
	18.5666	23.7993	32.007	18.2668	29.2169	27.6367		25.7517	31.1123	17.81	31.7983	32.7379		20.2191	27.9247	15.2406	32.9597	30.3134
	18.5832	23.8613	31.9641	17.8022	28.9317	27.7452		25.3281	31.7731	17.5793	31.7934	32.7662		20.6231	27.8833	16.1898	33.2155	29.4559
	18.5999	23.6915	31.6996	17.3661	28.8338	27.5757		24.7525	32.0743	17.3099	31.2953	33.4244		20.8768	28.526	16.9782	33.5754	28.9297
	18.6166	23.2313	30.9804	17.4542	28.6722	27.2178		24.1036	32.0558	17.4103	30.8989	33.6146		20.9081	29.2537	17.6928	33.874	28.8938
	18.6332	23.0339	30.2009	17.7684	28.4499	27.0006		23.5224	32.1629	17.7336	30.4352	33.5012		20.8121	29.6189	18.0832	34.0777	28.9892
	18.6499	22.7544	29.0454	17.7618	28.2334	26.7236		23.303	32.5533	18.1919	29.9964	33.371		20.8214	29.4795	18.2425	34.2781	29.2495
	18.6666	22.3581	28.7133	18.2238	28.1824	26.7018		23.1305	32.5058	18.5563	29.6345	33.0493		20.8641	28.5092	18.5597	34.5091	29.5876
	18.6832	22.1525	28.4591	18.2768	27.9617	26.2008		23.1293	32.5455	18.9119	29.5855	32.5459		20.6387	28.2659	19.0925	34.667	28.7856
	18.6999	21.8472	28.634	17.9536	27.8983	25.4392		23.0478	32.3379	19.0525	29.574	32.326		20.6888	28.9938	19.2552	34.6945	28.2758
	18.7166	21.4915	29.1481	17.7484	28.0066	24.4598		23.1866	32.0165	19.6771	29.4275	31.4516		20.5735	29.5848	18.5238	34.8756	28.2389
	18.7332	21.0935	29.381	18.0769	28.416	23.849		22.9846	31.8754	20.1393	29.1765	30.9931		20.0814	30.2172	17.4914	35.1659	28.772
	18.7499	20.8957	29.0382	18.5473	28.8824	23.2473		23.104	31.5264	20.7313	28.9583	31.1197		19.899	30.5722	16.6974	34.9586	29.7227
	18.7666	21.1851	28.9546	18.774	29.0875	22.8994		23.2987	31.1142	21.3751	29.4468	31.5985		20.1324	30.4872	15.9184	34.8648	29.7214
	18.7832	21.3474	29.4541	18.4062	29.3539	23.1125		23.4583	30.839	21.2006	30.238	32.001		20.5418	29.8649	15.4011	35.0107	29.0012
	18.7999	21.1209	29.9642	18.1855	29.5611	23.9215		23.9339	30.2304	21.2636	31.249	32.4687		20.6911	29.533	15.2281	35.3037	27.9311
	18.8166	21.2129	30.511	17.826	29.562	24.9075		24.2574	29.7277	21.7592	31.9822	32.8145		20.7996	29.8148	15.0896	35.4457	27.1472
	18.8332	21.5982	30.4797	17.5186	29.435	25.7258		24.0496	30.0463	22.3863	32.5701	33.5759		20.9125	30.2023	15.0674	35.4238	26.6471
	18.8499	21.447	30.2278	17.3251	29.5051	26.7867		24.4897	30.3825	22.8808	32.9291	34.3991		21.2142	30.5286	15.4342	35.413	27.0373
	18.8666	21.0351	29.6206	17.3858	29.7018	27.2774		24.9768	30.3787	22.7887	33.4132	34.9555		20.7369	30.9235	16.1348	35.4985	27.6034
	18.8832	20.8286	29.1611	17.3547	29.7972	27.8765		25.353	30.2653	21.9109	34.1419	35.656		20.2873	31.236	16.977	35.4279	27.9388
	18.8999	20.8446	29.0728	17.1265	29.6511	28.5556		25.5241	30.1169	21.2753	34.8376	36.2789		20.1659	31.6812	17.6884	35.3121	27.8733
	18.9166	20.8326	29.2779	16.9792	29.3908	29.1472		25.47	30.3894	20.6517	35.7279	36.1872		19.8106	32.3894	17.9995	35.2979	27.5247
	18.9332	21.0566	29.3018	17.2705	29.2422	29.0754		25.3307	30.3168	20.2694	35.837	35.5415		19.403	34.2615	18.6138	35.1901	27.5775
	18.9499	21.7228	29.0858	17.8653	29.1086	28.6696		25.2826	30.1607	20.691	35.1437	35.1235		19.1221	35.5284	19.0588	34.8558	27.9892
	18.9666	21.9462	29.0346	18.2237	29.179	28.8992		24.7743	30.5801	20.8654	34.2219	35.1306		19.2162	36.9927	19.1431	34.5676	28.1988
	18.9832	21.7345	29.0536	18.498	29.2322	28.6931		24.6914	30.8453	20.3646	33.9847	35.3556		18.8897	37.6464	19.4111	34.2599	27.7906
	18.9999	21.3078	29.5076	18.6201	29.2824	28.3201		25.0597	30.7164	19.6064	34.0247	35.2982		18.5393	38.5957	19.5044	34.0198	27.0944
	19.0166	21.5984	29.9958	19.0976	29.5992	28.5415		24.4677	30.6354	19.469	34.5375	34.9751		18.5337	38.5449	19.1948	33.9355	26.7767
	19.0332	21.8677	29.9791	19.6644	29.6454	28.7729		23.6635	30.4823	19.957	35.3623	34.2003		18.958	37.9513	18.5276	33.8706	26.2366
	19.0499	21.9688	29.4897	20.0546	30.0256	28.6155		23.3871	30.6654	20.2388	35.2805	33.2223		18.8427	37.659	17.873	34.0814	25.562
	19.0666	22.1723	29.273	20.141	30.0051	28.4223		23.5285	30.7699	20.0703	35.0527	32.216		19.1792	37.1327	17.2312	34.2873	24.9095
	19.0832	21.919	29.249	20.2561	29.769	28.5644		23.7861	30.6493	20.1163	34.5319	31.5554		19.5643	35.622	17.092	34.32	24.1049
	19.0999	21.0413	29.3944	20.5186	29.7345	28.6122		23.9541	31.211	20.0185	34.0223	31.4242		19.322	34.041	16.6315	34.4527	23.8019
	19.1166	20.2735	29.9015	20.7891	29.6142	28.7975		24.0057	31.2954	19.3669	33.8962	31.5592		19.0746	33.3953	16.0944	34.7726	23.899
	19.1332	20.0786	29.7123	21.0539	29.4935	28.3444		24.1129	31.0064	18.8792	33.785	31.6131		19.026	32.0055	15.9174	34.9902	24.5114
	19.1499	19.874	29.2513	21.7746	29.5365	28.1131		24.0892	30.8212	18.7372	33.8062	31.3962		19.6424	31.3188	15.4589	35.2373	25.4984
	19.1666	19.4165	28.8057	21.9942	29.4391	28.586		23.5139	30.9396	18.9169	34.1158	30.654		20.3285	30.3538	14.6042	35.4047	26.4199
	19.1832	18.8345	28.5129	21.7663	29.2289	28.2823		23.5377	30.8287	18.4204	33.7026	30.0791		20.6213	29.9759	13.8412	35.3215	26.5231
	19.1999	18.6532	28.5986	21.3227	29.2027	28.5052		23.6729	30.8967	17.8109	32.9315	29.6797		20.8742	29.9027	13.3131	35.215	26.3986
	19.2166	18.3285	28.5944	21.3052	28.7312	28.4348		24.2262	30.667	17.6785	32.6582	29.5852		21.2596	29.7606	13.3257	34.8846	26.3947
	19.2332	17.9533	28.8361	20.8937	28.699	27.8784		24.9441	30.4737	17.8371	32.7448	29.2894		21.1038	30.2882	13.4448	34.6873	27.1963
	19.2499	17.9819	28.9672	20.4492	28.9162	27.4613		25.3111	30.517	18.0764	33.607	29.0601		20.9451	30.9671	13.0831	34.6799	28.0048
	19.2666	17.8957	29.05	20.0996	29.0441	27.9266		25.2147	30.3562	18.1178	34.4567	29.2073		21.4066	31.0702	12.9661	34.4729	27.44
	19.2832	17.9771	29.1734	19.6782	28.7543	27.5982		25.1023	30.8523	18.2066	35.1958	29.0968		21.4988	31.4268	13.276	34.1378	27.1545
	19.2999	17.8547	30.4303	19.4104	28.2684	27.2605		25.1563	31.2763	18.3374	35.7693	28.3951		21.1786	31.5082	13.4889	33.9024	27.1585
	19.3166	17.9189	31.951	19.3209	27.9423	26.7542		25.1409	30.6143	18.2026	35.6115	28.3098		20.681	31.122	13.7555	33.6701	27.1815
	19.3332	18.1181	34.3402	19.2945	27.7639	26.3759		25.2694	30.0068	18.1091	35.3842	28.2891		20.1509	30.9906	14.0339	33.4599	28.0424
	19.3499	18.3895	36.6148	19.3612	27.7267	27.0424		25.2145	30.1469	18.0082	35.5	28.3489		19.9144	30.9521	14.3543	33.4658	29.0613
	19.3666	18.3409	38.3762	19.2038	27.753	27.3297		25.1084	30.4403	18.4591	35.8057	28.553		20.518	31.3382	14.4419	33.5922	30.4637
	19.3832	18.6673	40.7598	18.8864	27.7107	28.1713		24.577	30.9603	18.4557	36.0049	28.7069		21.026	31.7508	14.0225	33.7412	31.1853
	19.3999	18.565	41.8671	19.0559	27.7079	29.0568		23.9289	31.3741	18.2804	35.6718	28.6719		20.812	31.3804	14.2236	33.7203	31.4944
	19.4166	19.0274	42.7054	19.336	27.4903	29.2962		23.8302	31.0911	18.2198	34.6289	28.2732		20.5081	30.9168	14.5682	33.7629	31.715
	19.4332	20.4294	42.8999	19.3787	27.2673	29.4465		24.1915	30.8563	18.5844	33.9415	27.6663		20.2395	30.4194	14.5396	33.8996	32.4057
	19.4499	22.4939	42.4373	19.5722	27.4907	30.0398		24.44	29.8177	19.3213	33.0937	27.5552		20.3422	29.5581	14.2045	34.1851	32.096
	19.4666	24.1273	41.7264	19.4012	27.7319	30.8421		24.1811	29.1254	20.4122	32.4231	28.3939		21.0713	29.3123	14.1287	34.4763	31.717
	19.4832	24.9687	40.6168	19.0317	27.7566	31.9878		24.1609	29.4266	21.0726	32.026	28.8998		22.1995	29.4767	14.1514	34.7378	31.4405
	19.4999	25.0727	38.6953	18.9452	27.8372	32.0988		24.219	29.7004	21.7133	31.5319	29.3091		23.2628	29.3257	14.0544	34.976	30.5997
	19.5166	25.0829	37.2093	18.5519	27.8954	31.4553		24.5877	29.4723	22.8133	31.0925	29.4001		23.4302	28.8983	14.1156	35.1715	29.7852
	19.5332	25.4228	35.9878	18.5292	27.8836	31.2125		24.6493	28.7329	23.3623	30.9334	29.5233		22.7099	28.2213	14.5075	35.3187	29.0509
	19.5499	25.265	34.0704	18.7605	27.963	30.8892		24.2798	27.6503	23.8407	30.9412	29.7806		22.661	28.1817	14.693	35.4355	28.8025
	19.5666	25.5749	32.6042	18.4476	28.387	31.1783		23.8658	26.7321	24.4715	31.1124	30.3231		23.0461	28.2738	14.1946	35.6031	28.1204
	19.5832	24.985	31.7707	17.7494	28.7826	32.2317		23.4445	26.7167	24.9312	31.194	30.5667		23.2786	28.1423	14.3179	35.8686	27.9016
	19.5999	23.6503	31.5164	16.8509	28.8964	32.006		23.0887	27.33	24.8347	31.1128	30.5411		23.6442	28.2006	14.56	35.9518	27.716
	19.6166	21.5133	31.2498	16.1078	28.6315	31.1689		23.0271	28.2509	24.2469	31.4036	30.3972		23.6702	28.1948	14.5977	35.8843	27.8097
	19.6332	21.2018	30.5369	15.6294	28.4279	30.3242		23.2832	28.7373	23.9658	32.1522	30.1297		23.2093	28.1132	14.347	35.9043	27.6402
	19.6499	21.0877	30.4884	15.0202	28.5362	29.345		23.1221	28.699	23.6877	32.7816	29.8839		22.6259	28.3162	14.0157	35.8616	27.3151
	19.6666	20.7695	30.6496	14.5147	28.476	28.3287		22.8921	28.6	23.1239	33.2236	29.5557		21.9841	28.8412	13.8616	35.8588	27.1278
	19.6832	20.3264	30.4635	14.4983	28.2119	27.7284		22.4697	28.4874	22.339	33.4991	29.6376		21.8394	29.1912	13.4118	35.8417	26.7446
	19.6999	19.8145	30.1062	14.3278	28.5489	27.4183		22.3037	28.6965	21.755	33.3186	29.5064		21.9583	28.7234	12.7164	35.6074	26.7093
	19.7166	19.69	30.1875	14.154	28.8588	27.2504		22.7426	28.999	21.0811	33.1178	29.0493		21.9241	27.7855	12.4534	35.3498	26.2495
	19.7332	19.6218	30.2405	14.498	28.7894	26.4321		23.4384	29.2857	20.2443	32.83	28.791		21.9128	27.4743	12.8344	34.943	26.0401
	19.7499	19.5973	29.8687	15.0369	28.5888	25.4593		23.9507	29.1326	19.438	32.6039	28.8609		21.8992	26.9312	12.9463	34.4193	25.4779
	19.7666	19.4344	29.6831	15.8275	28.4118	25.3123		24.2205	28.8989	19.2368	32.314	28.9412		21.6048	26.6252	12.9509	33.968	24.8943
	19.7832	18.997	29.4703	16.146	28.505	25.8759		24.4842	28.6495	19.1335	31.8187	31.0382		21.5922	26.8348	12.8169	33.4454	25.4191
	19.7999	17.5767	29.239	16.9071	28.9068	26.5578		24.2882	28.3962	18.2547	31.0452	33.0668		21.4246	27.1147	12.8337	33.2378	26.1972
	19.8166	17.0505	28.989	17.6966	29.2259	27.5419		24.4034	28.1345	17.9068	30.359	34.478		20.9746	27.0679	13.0328	33.3306	26.297
	19.8332	17.3115	28.4163	18.2265	29.8328	28.3449		24.6457	27.6654	17.6866	29.8452	35.4056		20.8443	27.0343	13.0061	33.1267	26.2177
	19.8499	17.7673	28.4	18.4974	30.4961	29.086		24.6145	27.4926	17.4262	29.3858	36.4638		20.8735	27.4572	12.9937	32.8557	26.0851
	19.8666	18.3329	28.6829	18.5677	30.8547	29.6946		24.7461	27.6756	17.6307	29.1776	37.4667		21.3032	27.7845	13.4158	32.9033	25.6412
	19.8832	18.5213	30.0933	18.3174	31.3668	30.1387		24.6187	27.9955	17.9331	29.1364	38.1558		21.3225	27.9698	13.8363	33.4282	25.6654
	19.8999	18.2638	31.2119	18.0154	31.6201	30.2686		24.1983	28.2061	17.902	29.168	38.6569		21.358	28.6133	13.5697	33.821	26.0546
	19.9166	18.3896	32.3095	17.4275	31.8376	30.2413		24.7193	28.4818	17.6887	29.3623	38.6804		21.0933	29.7568	13.2538	34.0889	26.555
	19.9332	18.418	33.0448	17.3025	31.9489	30.2212		24.6329	28.1253	17.2076	30.0149	38.4747		20.8857	30.2315	13.0553	34.3169	26.7938
	19.9499	18.6338	33.4053	17.8639	31.8004	29.8591		24.1301	28.378	16.814	30.4396	35.6285		21.1179	30.2069	13.1069	34.5062	25.8675
	19.9666	18.7843	34.0194	17.6976	31.4893	29.6734		24.1409	28.6694	17.0176	31.3218	33.179		21.3886	29.5969	13.188	34.3772	25.0335
	19.9832	19.0379	33.9311	17.6973	31.096	29.4891		24.1959	28.5776	17.2581	33.3132	31.5332		21.2499	29.136	13.1986	34.2436	24.3491
	19.9999	19.2095	33.5968	17.809	30.323	29.2551		24.4431	28.9928	17.6684	35.6377	30.3468		21.0358	28.4392	13.4872	34.3476	23.9006
	20.0166	19.1071	34.1443	17.618	29.3745	28.5817		24.6285	29.8698	17.9622	38.0023	29.0479		20.4188	28.1165	13.7665	34.4738	24.2019
	20.0332	18.7673	34.7467	17.816	28.0615	27.849		24.601	31.223	18.3243	40.1923	28.7135		19.511	28.6699	13.5214	34.3165	24.4211
	20.0499	18.9547	33.6116	18.3824	26.6671	27.6178		24.8714	32.2541	18.7077	42.1765	28.7188		19.2479	29.0596	12.9093	33.762	24.5825
	20.0666	18.903	33.0564	18.766	25.73	27.714		24.7905	32.9679	19.0235	43.8471	28.5672		19.103	28.3684	12.7123	33.5116	24.8005
	20.0832	18.6574	32.6929	19.2268	25.516	28.1631		23.9387	33.6245	19.2492	45.1704	28.6342		19.3214	28.026	12.833	33.2049	25.0337
	20.0999	18.7849	32.6774	19.0356	25.4005	29.2067		24.1694	34.2178	19.4017	46.1578	28.9312		19.6294	27.8467	13.4166	32.8482	25.3219
	20.1166	18.8636	33.5225	18.4938	25.2261	30.5975		24.5327	34.1085	19.5578	47.0697	29.3301		19.3662	27.7063	13.9928	32.4806	25.1246
	20.1332	19.2856	34.5394	18.0275	25.4268	31.0893		24.4411	34.0892	19.196	47.1372	29.3273		19.69	28.0949	14.4203	32.4678	24.8218
	20.1499	19.869	36.2087	17.3188	25.9453	31.0768		23.9888	34.4878	18.5438	46.2506	29.9098		20.5715	28.0767	14.7182	32.381	25.1581
	20.1666	19.6467	37.6147	16.9782	26.2827	30.9295		23.6532	34.2115	18.1901	44.9034	30.8404		21.5517	28.4216	14.8055	32.2013	25.8919
	20.1832	19.7764	37.5162	17.0687	26.6652	30.7633		23.8966	33.1989	17.619	43.0622	30.8778		21.7109	28.9498	15.1434	31.9803	25.9587
	20.1999	20.2354	36.9186	17.1564	27.355	30.5032		23.9394	31.9101	16.6138	41.1598	30.4613		22.0164	29.3683	15.7693	31.8311	26.0776
	20.2166	20.053	37.3302	17.141	28.0341	29.7543		23.5171	31.1549	16.1688	39.4231	30.3685		21.9144	29.6279	16.5539	31.6068	26.2124
	20.2332	20.0334	37.5623	16.9577	28.3967	28.9962		23.5025	30.7968	16.0668	38.2479	31.6405		22.0095	30.2751	17.282	31.1411	25.5372
	20.2499	20.3379	37.1265	16.4967	28.5082	28.7108		23.3241	30.1066	15.8938	37.3233	33.0653		22.0496	30.3466	17.6796	30.6683	24.3521
	20.2666	20.7318	36.7972	15.9245	29.0959	27.9899		22.8261	29.5417	15.9368	36.3357	33.6693		22.3938	31.2813	17.7863	30.4647	23.4594
	20.2832	22.6419	35.7126	15.8439	29.5543	26.9868		23.1525	29.2773	15.7719	35.66	34.4701		22.615	32.2413	17.5743	30.4365	23.2676
	20.2999	23.7863	34.22	16.0451	29.2128	26.4836		23.9424	29.6474	16.1397	34.9936	35.0104		22.3899	32.7759	17.4111	29.8872	24.0935
	20.3166	24.4881	32.7912	16.4878	28.9408	26.1213		25.1083	30.8702	16.4531	33.9612	35.2686		21.3102	33.4995	17.4451	29.253	24.229
	20.3332	25.3764	31.338	16.7606	28.9262	26.0892		25.417	31.4498	16.3479	32.9594	35.2036		20.7608	33.6848	17.5827	28.8058	23.3647
	20.3499	25.71	30.0629	16.9933	28.8464	26.5491		25.1408	31.8098	16.3346	32.7729	34.9996		20.7154	33.0747	17.5194	28.5502	23.0556
	20.3666	25.7208	29.1671	16.9565	28.571	27.4846		25.3574	31.5828	16.5578	32.9441	34.7427		20.3843	32.082	17.2133	28.3997	22.8191
	20.3832	26.0925	27.5773	16.9526	28.2814	28.2499		25.4103	31.8255	16.58	32.9894	33.997		20.3599	31.379	16.95	28.4324	22.0036
	20.3999	26.3945	26.46	16.8949	28.1247	28.446		25.6353	31.4872	16.6104	32.3471	33.0287		20.5701	30.5085	16.8657	28.768	22.0723
	20.4166	26.4668	25.9672	17.0984	27.8664	27.6294		25.7964	31.2855	16.7785	31.5896	31.8841		20.965	29.9191	16.5093	29.3044	23.0346
	20.4332	26.0972	25.8131	17.9034	27.3619	26.8492		25.6854	32.3415	16.792	31.0805	30.9153		20.6841	28.6947	16.3151	29.7296	24.0971
	20.4499	24.0588	25.6366	17.8542	27.0593	26.1016		24.8331	32.8294	16.8838	30.2802	30.5099		20.1978	28.5471	16.4362	29.9328	24.748
	20.4666	23.0528	25.4049	17.7354	27.1388	25.3589		24.1412	32.1639	16.8196	29.942	31.5815		19.8054	27.992	17.237	30.1479	24.4414
	20.4832	22.19	25.4191	17.7255	27.1945	25.0128		23.395	31.0205	16.7101	30.0388	31.8937		19.9292	27.5262	18.0516	30.6896	24.5075
	20.4999	21.513	25.75	17.7794	27.4101	24.8392		23.3692	30.3939	16.4642	30.1922	32.4215		19.6188	27.3992	18.257	30.8343	24.5062
	20.5166	21.0771	25.8873	17.3717	28.1953	23.9688		24.0237	30.1057	16.5026	29.8754	32.6866		19.6195	27.214	18.46	30.8807	24.285
	20.5332	20.8856	26.1266	16.7314	28.9031	22.6728		23.7885	29.8256	16.6376	29.774	32.8972		19.8394	28.2471	18.9408	31.0386	23.9785
	20.5499	20.6558	26.991	16.4465	29.3427	21.8942		23.3132	29.131	16.7247	29.7924	33.1839		20.1164	29.7163	19.0537	31.2913	23.7915
	20.5666	20.2467	28.181	16.7464	29.5663	21.5765		22.9264	29.5844	16.7901	29.9482	32.3255		19.7817	31.0156	18.9645	31.6673	24.1202
	20.5832	20.0573	28.5681	16.7346	29.789	21.5172		22.7085	29.6406	17.1483	30.0362	31.754		19.1185	31.9316	18.9901	32.0848	24.4303
	20.5999	20.9301	28.702	16.1813	30.3076	21.708		22.9006	28.355	17.3921	30.066	31.4257		18.8762	32.2816	18.953	32.3766	24.51
	20.6166	21.7327	28.8984	15.9746	30.7664	22.0935		23.4461	27.6954	17.2737	30.0793	30.6694		19.0614	31.9275	19.2324	32.6434	24.2433
	20.6332	21.8679	28.3234	15.7699	30.6513	22.4085		24.2367	27.217	17.1993	29.6892	29.6633		19.3463	32.0255	18.6085	33.0615	23.846
	20.6499	21.9017	27.688	15.8163	30.5862	22.6861		25.0795	27.232	17.3718	29.3126	29.0371		19.6889	31.5934	17.9176	33.2742	23.7641
	20.6666	22.0246	28.1871	15.7271	30.4855	22.6834		25.6268	27.603	17.6803	29.0643	28.4291		20.5443	30.756	17.57	33.6428	24.2999
	20.6832	22.1627	28.6807	16.1797	29.8652	22.8836		26.2004	27.912	18.1098	29.0677	28.3494		21.3493	30.0444	17.2537	33.8236	24.911
	20.6999	22.2878	28.7695	16.6229	29.6742	23.6404		26.9618	28.1739	18.4933	28.6518	28.299		21.5553	28.9569	16.8502	33.8698	25.8612
	20.7166	22.3047	28.3244	16.9596	29.784	24.169		27.5487	29.5398	18.531	28.3483	28.3303		21.5449	27.7043	16.7391	33.731	26.8471
	20.7332	22.5025	27.6263	16.9465	29.7856	24.2115		30.0384	31.8197	18.5877	28.2217	28.2189		22.0029	27.5298	16.761	33.5446	27.0611
	20.7499	22.4517	27.0194	17.077	29.8129	24.4025		33.9894	33.3804	18.683	27.9218	28.588		22.2924	27.6842	16.8242	33.4162	26.8051
	20.7666	21.7372	27.1823	17.1793	29.85	24.4507		35.674	34.1871	18.9146	27.7045	29.2023		22.4266	27.4545	16.8347	33.3629	26.3431
	20.7832	21.1055	28.2725	17.4245	29.9935	24.8888		36.365	36.2286	18.9637	27.6132	29.0664		22.4365	27.1318	16.5424	33.4683	27.0796
	20.7999	20.8411	29.1071	18.313	30.2103	25.5485		35.8196	38.4931	18.862	27.7114	28.7895		22.8325	26.979	16.826	33.369	28.335
	20.8166	20.5617	29.5767	18.5068	30.3081	25.6224		34.898	40.2214	18.6932	27.9612	28.4629		22.9701	27.2139	17.1285	33.2866	28.9418
	20.8332	20.3314	29.3659	18.6447	30.1416	25.6504		34.632	40.838	18.7055	28.1232	28.4688		22.3904	27.8299	17.2649	33.1738	29.2996
	20.8499	19.9755	29.1453	18.7846	30.1155	25.3734		33.8588	41.3348	18.9522	27.9505	28.8162		22.058	28.5272	17.7175	32.8964	28.8778
	20.8666	19.85	28.9472	18.7703	30.2243	24.7437		33.6481	41.575	20.0188	27.8065	29.1327		21.6949	28.3818	18.0353	32.7454	28.3903
	20.8832	20.5403	28.5315	18.7035	30.1787	24.5368		33.6013	41.0141	20.9357	27.6712	29.8271		21.1963	28.333	18.1019	32.6709	27.8646
	20.8999	20.7943	28.4311	18.4164	30.1389	24.8507		30.7731	38.6816	21.2547	27.5295	29.766		20.8181	27.2237	17.8794	32.5313	27.1506
	20.9166	20.6945	28.7392	18.2098	29.8963	24.622		27.5042	37.6107	21.0461	27.5265	29.7519		20.958	26.7881	17.5332	32.3464	26.8182
	20.9332	20.4647	28.3724	18.5465	29.68	24.2492		26.1811	36.8934	21.0146	27.4987	29.5285		20.7868	26.9299	17.1915	32.3635	26.7104
	20.9499	20.7495	28.0213	18.6972	29.9167	23.4396		25.5463	35.5321	21.246	27.7451	29.6703		20.7131	27.2039	17.1338	32.4661	26.3543
	20.9666	20.9868	28.3932	18.086	30.0481	23.0705		25.3042	33.9727	21.3108	28.5347	29.986		19.9666	27.6034	17.059	32.6582	26.2971
	20.9832	21.0914	28.1647	18.0297	30.0217	23.1482		25.4943	32.5118	21.2213	29.3257	30.1745		19.5759	27.6113	17.3067	32.8485	26.3986
	20.9999	21.2629	27.9144	17.7649	30.0407	23.327		24.7596	31.7563	20.9502	29.6705	29.7689		19.6101	27.5837	17.5751	33.351	26.1943
	21.0166	21.8428	28.5488	17.3536	29.6423	23.2541		23.9409	31.8291	20.3262	30.5768	29.0051		19.6759	27.9066	17.6112	33.8884	26.3164
	21.0332	22.2146	28.8567	16.9359	29.1645	23.4528		23.443	31.5401	18.7756	31.4008	28.1794		20.1143	28.6452	17.6519	34.062	26.4432
	21.0499	21.7456	29.0263	16.7259	28.8668	23.5978		23.4197	30.5788	17.9572	31.6721	27.2771		20.4921	29.0519	17.5667	34.0357	27.1979
	21.0666	21.4578	29.0315	16.6033	28.727	24.1846		23.7887	30.7253	17.7036	32.0069	27.2215		20.3837	29.7563	17.7399	34.1593	27.6806
	21.0832	21.2009	29.0466	16.5539	28.752	25.0569		24.2776	30.6217	17.3741	32.2497	27.3698		20.4922	30.0697	17.8742	34.2736	27.9544
	21.0999	20.9694	28.3711	16.4733	28.3495	25.8323		24.3759	30.229	16.8255	32.3987	27.6861		20.6797	30.4236	18.0138	34.1135	28.106
	21.1166	20.5098	27.4547	16.4942	27.5791	26.1745		24.3491	29.8426	16.266	32.3069	28.4656		20.6987	30.0816	17.5272	33.888	27.7571
	21.1332	20.2906	27.104	16.4371	26.981	26.4196		24.6414	30.0156	16.0151	32.3696	28.6209		20.8283	29.9014	16.8809	33.7648	26.7799
	21.1499	20.4364	27.0279	16.2907	26.5334	26.3128		24.5605	31.2195	16.1381	32.2882	28.8108		20.7007	30.3598	16.2414	33.4872	25.7843
	21.1666	20.4119	26.6758	16.4717	26.1229	26.355		24.3965	32.4313	16.1365	32.394	28.9007		20.4431	30.6567	15.9446	33.6522	24.6112
	21.1832	19.8334	26.3492	16.6528	25.8609	26.4061		24.489	32.2221	16.7928	31.7421	29.2825		20.0194	29.9253	15.6248	33.9416	23.3081
	21.1999	19.1128	26.6739	16.6526	25.5738	26.0366		24.2427	32.2249	17.5572	31.2618	29.6346		20.0927	29.3102	15.4863	34.0046	22.1739
	21.2166	18.96	27.3991	16.4822	25.5768	25.7167		23.7121	32.6971	17.5739	31.3201	29.8942		19.88	28.7358	15.5971	33.9521	21.1037
	21.2332	19.1566	28.2677	16.7943	25.628	24.9103		23.1052	32.8375	17.4454	31.608	29.7055		19.5643	27.5083	15.8432	33.6298	20.4497
	21.2499	19.2043	29.4235	17.2012	25.776	24.8009		22.3575	33.1303	17.8186	31.6636	29.5777		19.1476	26.812	16.2533	33.4227	20.0534
	21.2666	19.0535	30.6449	16.9288	26.0958	24.9627		21.791	33.4103	18.8568	31.8872	29.026		19.0284	26.4931	16.6607	33.2201	19.3974
	21.2832	18.932	31.1682	16.4383	26.4193	25.5529		21.2183	33.0842	19.5853	31.8226	28.0194		18.9305	26.7719	17.2079	32.9431	18.7014
	21.2999	18.7371	31.3524	16.0695	26.7675	25.9612		20.7194	32.3285	19.7661	31.0217	27.4792		19.6678	26.9363	17.4627	32.662	19.152
	21.3166	18.3905	31.5805	16.0411	27.1358	26.2429		20.6154	30.7934	19.6304	30.4442	27.6291		19.8551	26.1796	17.6973	32.5548	19.3007
	21.3332	18.1654	32.537	15.6513	27.316	26.36		21.2108	29.3271	19.3077	30.084	27.8448		19.7459	25.9509	17.8534	32.322	19.3472
	21.3499	18.2294	33.1519	15.5122	27.572	26.9909		21.7128	28.5796	18.265	29.8333	27.7466		19.5674	26.4517	17.9587	32.1919	19.5801
	21.3666	18.3364	34.7371	15.721	27.7973	27.5964		21.9818	27.9906	17.7378	29.5871	28.1823		18.9961	26.4026	17.9139	32.2902	19.7593
	21.3832	18.2473	35.3529	16.2541	27.7894	28.0273		21.9747	27.2151	18.001	29.4423	28.4997		19.0647	27.2085	17.9238	32.7499	19.6333
	21.3999	18.2182	34.8827	16.7554	27.7838	28.7683		22.4157	26.8593	18.2235	29.1624	29.6746		19.1714	28.832	17.7325	33.0937	19.3445
	21.4166	18.5457	34.5944	17.0497	27.6783	28.416		22.7666	26.3	18.4506	29.0884	31.4922		18.9813	29.2784	17.4664	33.2044	19.2098
	21.4332	18.5005	34.6393	17.618	27.463	28.6769		22.7067	26.634	18.3344	28.7673	33.2546		18.7909	29.2199	17.0629	33.4145	19.1815
	21.4499	18.332	34.605	18.5261	27.3711	28.3106		22.8498	27.3858	18.9011	28.4088	33.6169		18.6891	29.4022	16.8428	33.4411	19.2174
	21.4666	18.4222	34.2199	19.3004	27.075	27.7588		22.9337	27.6137	19.323	28.3185	33.3696		17.6868	30.1612	16.905	33.4656	18.6677
	21.4832	18.5704	33.8856	19.466	26.8006	27.5131		22.693	28.2811	19.6384	28.3719	32.9799		17.635	29.9684	16.9055	33.3613	19.1756
	21.4999	18.5447	32.9644	19.8859	26.8153	27.9534		22.0162	28.7693	19.8929	28.2392	33.2927		17.7047	29.7525	16.5464	32.8665	21.5942
	21.5166	18.9037	32.0351	20.1264	26.8318	28.1692		21.4632	28.781	20.042	28.3103	33.4708		17.755	29.5648	16.2877	32.578	23.4507
	21.5332	19.5404	30.162	20.2941	26.8774	29.0697		21.3529	28.7744	19.9016	28.7966	33.1071		17.7844	29.5876	16.2702	32.4244	23.8215
	21.5499	19.7394	28.8768	20.148	26.9145	29.6858		21.5851	28.7085	19.7324	29.0122	33.6564		17.5893	29.2958	15.9699	32.0214	24.1077
	21.5666	19.5883	28.1137	19.9144	26.6741	29.9273		21.3906	28.7376	19.5822	29.0414	32.7951		17.9295	28.2125	15.786	31.8509	24.803
	21.5832	19.8456	26.9465	19.9391	26.4146	30.5217		21.6415	29.1614	18.9019	28.8303	30.748		18.4697	27.5633	16.0476	32.0322	25.0414
	21.5999	19.8243	26.5338	20.0271	26.5433	29.8831		21.7849	28.4667	17.9968	29.0612	29.892		19.0716	27.52	16.1395	32.066	25.6214
	21.6166	19.7489	26.5007	19.7162	26.6627	29.5594		21.8819	27.5834	17.1592	29.4012	30.362		19.0758	26.7695	16.1408	32.243	26.1829
	21.6332	19.6588	26.419	19.334	26.7715	29.7057		21.7844	26.5813	17.1112	30.0098	31.4403		18.9491	25.4345	16.0054	32.4419	26.6692
	21.6499	19.4456	26.4697	18.9904	26.8187	29.5868		22.496	25.595	16.9463	30.7196	31.8619		18.4899	25.0384	15.777	32.5772	25.957
	21.6666	19.1747	26.9421	18.714	26.7875	28.9087		22.8257	25.3819	16.7272	31.3383	31.464		18.3118	24.2389	15.8574	32.5614	23.7826
	21.6832	18.7489	26.9166	18.6479	26.8532	28.6719		22.6005	25.8626	17.1247	31.7047	30.9488		18.2828	24.0171	16.0915	32.3882	22.612
	21.6999	18.2336	26.9296	18.5757	27.0045	27.9303		22.344	26.6294	17.0805	31.878	30.3707		18.4662	23.7248	16.1132	32.3694	22.8713
	21.7166	18.4538	27.4122	18.481	27.3427	27.1509		22.1468	26.8794	16.7603	31.7937	29.3277		18.5179	23.1218	16.3254	32.5	22.945
	21.7332	18.6247	27.841	18.0922	27.8856	26.224		21.6823	27.0192	16.8509	31.6907	28.9122		18.2403	23.2827	16.3386	32.2795	22.778
	21.7499	18.5472	27.5281	17.6436	28.3873	25.308		21.2024	27.0822	17.355	31.829	28.9964		17.7441	23.7988	15.9923	31.7869	22.8171
	21.7666	18.8652	26.9871	17.3792	28.6367	25.344		21.2751	27.0531	18.0384	31.4906	28.62		17.5084	23.7169	15.9789	31.477	22.0521
	21.7832	19.3565	26.7906	17.3931	28.8524	25.5562		21.2502	27.041	18.0537	31.1292	27.8305		17.7078	23.9205	16.0284	31.3136	21.1307
	21.7999	19.6718	27.1719	17.2588	29.1752	25.5445		21.4735	27.2645	17.8489	30.1202	26.9433		17.8325	24.0518	16.0155	31.1574	21.3831
	21.8166	20.1121	26.7732	17.4445	29.5487	26.0285		20.908	27.2925	18.3654	29.0077	26.5536		18.0793	24.5272	16.0623	31.2498	22.0815
	21.8332	20.4705	26.2555	17.8622	29.7959	26.4154		21.1622	26.9749	19.0032	28.2227	27.2165		18.3188	25.0229	15.7235	31.8322	22.1767
	21.8499	20.4694	26.5184	17.9118	29.832	26.5515		22.0867	26.3948	19.3008	27.6238	27.9677		18.7595	25.1093	15.3577	33.0204	22.5338
	21.8666	20.2166	26.7395	18.1606	29.6797	26.9107		22.4442	25.3762	20.2465	27.1935	28.1885		19.0418	25.7048	15.1943	33.772	22.3967
	21.8832	19.7535	27.9957	18.3069	29.5574	26.9481		22.7658	24.7735	20.9096	27.0315	28.3702		19.3164	26.0932	14.9639	34.3179	22.4159
	21.8999	19.5251	29.6984	18.176	29.4052	26.8873		22.7582	24.0924	20.7847	26.9193	28.3502		19.5031	25.73	14.9226	34.9185	22.8311
	21.9166	19.2441	30.9588	18.0142	29.2855	26.5358		22.9542	23.5854	20.434	26.8105	27.9197		19.5828	25.4971	15.1293	35.323	23.9933
	21.9332	18.8537	31.798	17.8317	29.1508	25.9682		23.0575	24.2964	20.0592	26.8692	27.602		19.3862	25.2815	15.1525	35.6562	25.1404
	21.9499	18.3899	32.6933	17.6714	29.0036	25.4624		23.0273	24.7577	20.4871	26.8189	28.0329		19.7657	24.7422	14.9532	35.6774	25.7994
	21.9666	17.9272	34.1177	17.6915	28.8654	25.2189		22.6376	25.3112	20.5959	26.7839	29.2718		20.035	24.4942	14.7349	35.433	25.6198
	21.9832	17.7757	35.2151	17.3081	28.6766	24.5552		22.2234	26.3096	20.1225	26.8811	30.1704		20.0755	24.4375	14.6603	34.8058	25.2721
	21.9999	17.8731	35.7941	17.0941	28.5402	23.8596		21.5826	27.8525	19.627	26.9924	30.0328		20.1135	23.9271	14.9212	33.7002	24.9103
	22.0166	18.2055	36.1805	17.396	28.4616	23.1365		21.372	29.8696	18.9894	27.0272	29.9162		19.6889	23.2139	15.4601	32.0754	23.9525
	22.0332	18.3569	36.1695	17.2538	28.4724	22.347		21.4807	31.5311	18.3895	26.9381	30.3334		19.2168	22.5934	16.0619	30.6707	23.3578
	22.0499	18.359	34.9409	17.1806	28.4056	22.0726		21.257	32.887	18.0212	26.9622	30.7291		19.4892	22.4671	16.5107	29.9784	23.1594
	22.0666	18.4539	33.9511	17.3197	28.068	22.7209		21.1889	34.5201	18.0208	26.9111	30.9386		19.5529	22.3726	16.9921	29.5695	22.8608
	22.0832	18.7173	34.2134	17.368	27.6118	23.5501		20.8814	35.9347	18.0889	26.7807	30.8135		20.1725	21.961	17.1248	29.3285	22.5445
	22.0999	18.7446	34.6684	17.5329	27.3514	24.5353		20.4536	36.0842	17.8636	26.6528	30.365		20.2198	22.0496	17.1966	29.3938	22.4143
	22.1166	18.9772	34.2397	17.6384	27.2356	24.9057		20.5509	37.1499	17.3486	26.7469	29.4819		19.5919	22.2357	17.5011	29.8407	22.7036
	22.1332	19.1585	33.1528	17.5883	27.2324	25.3749		21.0558	38.4618	17.2936	27.0543	28.477		19.4525	22.0296	17.5929	30.2704	23.0911
	22.1499	19.5819	32.7324	17.6623	27.3523	26.2434		21.6371	38.8466	17.3013	27.2119	28.0657		19.0059	21.6883	17.3398	30.6846	23.73
	22.1666	19.39	32.1534	17.4548	27.5072	27.0586		21.5304	38.4291	17.1289	27.1472	28.0256		18.9275	21.8617	17.0319	31.3417	25.4103
	22.1832	19.0317	31.6616	17.0044	27.74	27.4843		21.0325	37.6486	16.8995	27.1869	28.3676		19.1657	22.415	16.3305	32.0034	26.9686
	22.1999	19.3664	31.4892	16.5281	27.8058	27.7264		20.7769	37.1601	16.6259	27.4387	28.6526		19.5553	22.4216	15.9909	32.7636	27.7263
	22.2166	19.654	30.948	16.4167	27.893	28.0404		20.555	36.6936	16.4555	27.5273	28.7088		19.5367	22.6728	15.7627	32.8633	28.0513
	22.2332	19.4217	31.0048	16.1805	28.0917	28.2725		20.4406	35.9554	16.2334	27.6582	28.6958		19.2202	23.2693	15.2714	32.6526	28.0819
	22.2499	19.1688	30.0736	15.8951	28.1985	28.0977		20.6258	35.653	16.4609	28.0184	29.2494		18.443	23.7267	15.0036	32.7356	27.8343
	22.2666	19.2148	29.7856	15.4705	28.1694	27.8229		21.312	35.2061	17.1796	28.4004	30.8032		18.0833	24.0679	14.6028	32.7946	27.732
	22.2832	19.2787	29.3071	15.238	28.2466	28.0897		21.2735	34.2898	17.5458	28.6173	32.062		18.2812	24.4587	14.2312	33.02	27.4109
	22.2999	19.8001	28.857	15.1734	28.2793	28.0626		20.7654	33.4792	17.4544	28.5816	32.5173		18.4833	24.9165	14.1599	33.6654	27.4909
	22.3166	19.8387	28.2508	15.2289	28.3301	27.7919		20.6859	32.9894	17.4113	28.7182	32.4067		18.8204	25.7726	14.389	34.0165	27.5605
	22.3332	20.2927	27.932	15.2353	28.1556	27.6656		20.7279	32.5683	17.4896	29.0864	32.1585		18.6491	26.5245	14.5192	34.05	26.4242
	22.3499	20.6861	27.3492	15.0272	27.9634	27.9373		20.6528	31.8321	17.6437	28.8882	31.5606		18.4728	26.9645	14.4251	34.1222	25.6145
	22.3666	20.663	27.3349	14.9019	27.8574	28.1771		20.6668	31.3015	17.8561	28.9886	31.0962		18.0892	26.9474	14.1495	34.0542	25.6174
	22.3832	20.5823	27.2888	14.7591	27.7332	27.9487		21.7255	30.989	18.1594	29.8605	30.8027		17.8978	26.5529	13.9269	34.1668	25.6018
	22.3999	20.6342	27.4382	14.9632	27.7779	27.3533		23.6688	30.9228	18.2729	31.0666	30.8747		18.2934	26.2356	13.9507	34.5932	25.4568
	22.4166	20.9386	27.481	15.1303	27.9418	26.7137		24.7041	30.463	18.2354	32.4029	30.3748		18.5598	25.6925	13.9161	34.7873	25.1314
	22.4332	21.1093	26.7563	15.3372	27.946	25.9446		25.2003	30.3178	17.9462	33.6499	28.7542		18.7073	24.8814	14.1557	34.5975	24.5484
	22.4499	20.6589	26.7243	15.2838	27.8704	25.4267		26.9154	30.3194	18.0402	34.8299	27.6733		18.3675	24.3883	14.1966	34.1271	24.1821
	22.4666	20.0563	26.9113	15.2532	27.7861	25.0698		28.0922	29.7963	18.1121	35.5146	26.8961		18.3046	24.404	14.536	33.4933	23.6765
	22.4832	19.7482	27.2243	15.0162	27.7888	24.5339		29.0101	29.9025	18.0608	35.6091	26.4605		18.4945	23.9416	14.7827	33.1216	23.336
	22.4999	20.0085	27.5307	14.9156	27.8068	23.935		30.9649	29.9833	18.0435	35.6219	25.9104		18.3825	23.3529	14.5795	32.9422	22.8759
	22.5166	20.3085	27.5225	14.9757	27.6835	24.2064		33.7577	30.2093	17.9254	35.8712	25.8408		17.9892	22.7713	14.4078	32.9282	22.3747
	22.5332	20.5163	27.7926	15.1682	27.5344	25.1913		33.9914	30.4244	17.4654	35.5193	26.3278		17.6457	22.4985	14.3624	33.0871	21.8317
	22.5499	21.3259	28.4619	14.9712	27.498	25.9467		33.9259	29.9696	17.1356	34.8437	26.9212		17.3511	22.1222	14.1629	33.1595	21.3138
	22.5666	22.5727	28.4842	14.5431	27.7955	26.6577		34.5441	29.3402	16.9842	33.7673	27.275		16.8473	21.9011	13.7928	32.9872	21.4135
	22.5832	23.1077	29.3195	14.1112	28.1418	27.6184		35.3514	29.1576	16.4224	32.1529	27.9895		16.4979	22.4372	13.2498	32.6774	21.8335
	22.5999	23.4603	29.8797	13.6722	28.3844	28.338		36.0034	28.9113	16.0651	30.9351	28.5305		16.796	23.6575	12.7696	32.531	22.3532
	22.6166	23.9418	29.913	13.2996	28.718	28.4887		36.2914	28.5808	16.1796	30.1769	28.3285		17.1066	24.6611	12.6418	32.5587	22.4192
	22.6332	24.3982	29.6928	13.3157	28.8204	28.6458		36.4043	28.805	16.3164	30.0215	28.1897		16.9892	25.0371	12.2185	32.7437	21.9904
	22.6499	24.5108	29.3615	13.3953	28.8354	29.2204		38.3365	28.6365	16.4417	29.9849	28.3335		17.3533	25.3212	11.9849	32.8736	21.993
	22.6666	24.1505	29.5408	13.4124	29.1748	29.8801		38.9694	28.5131	16.2655	29.9545	28.6421		17.7426	25.487	12.0603	33.0818	22.8211
	22.6832	23.9599	30.4286	13.7331	29.4391	29.6225		38.1497	28.2398	16.3959	30.0766	28.5923		17.9785	25.5862	12.045	32.9091	23.0922
	22.6999	23.8135	30.5443	13.9135	29.5098	29.1522		39.0556	28.2419	17.0482	30.9273	28.1535		18.2684	26.2032	12.0307	32.6114	22.8563
	22.7166	23.3072	31.2474	14.4127	29.5547	28.5299		38.5478	28.4459	17.58	31.1914	27.8508		18.4496	26.6573	11.9204	32.3414	23.1073
	22.7332	22.36	31.5124	15.0266	29.1056	27.7588		37.7646	28.769	18.1956	31.4637	27.2038		18.7288	26.6304	12.0152	32.0839	23.0712
	22.7499	21.6922	31.193	15.4578	28.5903	26.9703		36.5081	29.1676	19.1467	32.0039	26.4087		18.9363	26.3794	12.3287	32.1098	22.5781
	22.7666	21.7577	30.9929	15.9749	28.3643	26.535		35.4451	29.5084	19.8425	31.8882	26.5228		18.5693	25.978	12.4542	31.9625	22.1915
	22.7832	22.027	31.0918	16.5923	28.2087	26.7427		34.896	29.9908	19.5297	31.5891	27.4389		18.6914	25.3706	12.1221	31.54	22.5826
	22.7999	22.2032	31.2328	16.8258	28.1999	26.8865		34.1673	29.7237	19.2213	31.2448	27.9159		18.6672	24.9278	11.9404	31.0234	23.6761
	22.8166	22.1319	31.628	16.838	28.1413	26.2915		31.1783	28.9282	18.9654	31.0529	28.2282		17.9336	24.4986	11.755	30.5156	24.1333
	22.8332	21.8485	31.7357	16.6239	27.7701	25.3504		29.4623	28.5647	19.4066	30.9286	28.1265		17.7262	24.2213	11.7686	30.1756	24.8276
	22.8499	21.5186	31.3434	16.4554	27.553	24.6247		28.4395	28.3352	20.0265	30.4254	28.0045		17.7651	23.4557	12.3097	30.2112	25.5838
	22.8666	20.9982	31.4572	16.335	27.9977	24.3084		28.1455	27.7702	19.627	29.7509	27.75		17.955	23.0933	12.7659	30.09	26.6308
	22.8832	21.0561	30.3879	16.1165	28.4484	24.7162		28.1008	27.5351	19.0813	30.1833	27.6517		18.0425	23.2531	12.8197	30.0771	26.8525
	22.8999	22.2689	29.2149	15.5622	28.7375	25.4169		27.5099	27.7859	18.6335	30.2313	27.9558		18.2255	23.2249	12.7513	30.126	26.8002
	22.9166	22.9073	28.9853	15.2718	28.9712	26.0685		27.1689	27.4673	18.0551	30.0277	27.9707		17.9202	22.8326	12.7202	30.0938	26.9825
	22.9332	22.8576	28.7889	15.2748	29.0948	26.4701		26.6145	26.8063	17.6839	29.9779	27.2914		17.9621	22.4999	12.8521	30.2786	27.0313
	22.9499	22.5981	28.7008	15.1478	28.8836	26.9502		26.2465	26.5878	18.2074	30.1428	26.567		18.1918	22.687	13.2049	30.8543	26.6225
	22.9666	22.0536	28.4217	15.0677	28.8919	27.5436		25.8141	26.1531	18.6516	30.3872	26.1525		18.5965	22.8009	13.3353	31.4666	25.3657
	22.9832	21.7561	27.7113	15.1441	29.2225	28.0814		25.2532	26.0503	18.898	30.8218	25.9243		18.817	22.8917	13.3347	32.1075	24.4456
	22.9999	21.6007	27.2746	15.3469	29.4651	29.484		24.1055	25.8022	18.3021	31.3476	26.0716		18.7805	23.7729	13.0877	32.3193	24.2479
	23.0166	21.5156	26.6124	15.1245	29.6632	29.7212		23.7935	25.6453	17.991	31.9609	26.1439		19.0865	25.2133	12.2202	32.3664	24.311
	23.0332	21.7676	26.1726	14.8102	29.2462	29.3121		22.2918	25.8277	18.0099	32.2485	26.1217		19.2727	25.5789	11.936	32.4099	24.0066
	23.0499	20.9269	25.9905	14.9849	29.0185	29.8591		20.8416	25.7718	18.1523	32.0185	25.9014		19.0459	25.316	12.5683	32.4416	23.4719
	23.0666	19.4381	26.4043	15.4236	29.0423	30.1702		20.4859	25.1468	18.1167	31.9868	26.0519		18.7381	25.5786	13.0665	32.3805	22.9566
	23.0832	19.2079	27.0923	15.4918	29.0378	29.8349		20.1323	25.088	18.0599	32.2786	26.4347		18.9461	25.9161	12.9387	32.2959	23.064
	23.0999	18.7637	27.4377	14.9817	28.9397	29.1148		19.0143	25.2487	17.8454	33.0414	26.759		19.1077	26.3489	12.7968	32.1553	23.1016
	23.1166	18.6768	27.7394	14.9162	28.9431	28.2264		17.911	24.6864	17.2034	33.1928	26.7251		18.9485	27.3356	12.675	31.8074	23.2915
	23.1332	18.9706	28.3235	14.906	28.668	28.3489		17.6004	25.0451	16.6599	33.2238	26.7549		18.6375	28.0098	12.5096	31.52	24.6308
	23.1499	19.1423	28.7769	15.0239	28.509	28.5107		17.5618	25.5816	16.2686	33.139	27.098		18.6521	28.3026	12.4238	31.3529	25.2353
	23.1666	19.2199	29.1016	14.9713	28.5228	27.1439		17.3828	26.1069	15.9122	34.2377	27.5805		19.0273	27.6609	12.778	31.4686	24.6913
	23.1832	18.9787	29.5047	14.8732	28.6483	26.6508		17.426	26.4404	15.6868	35.6083	27.6593		18.9429	26.9765	13.4685	31.6773	24.3056
	23.1999	18.587	29.2611	14.7324	28.8588	26.454		17.9108	26.6	15.8819	36.7329	27.6977		18.6229	27.0451	13.546	32.0331	24.2124
	23.2166	18.976	29.1176	14.3495	28.9109	26.5898		17.9238	26.367	15.8121	37.6949	27.5357		18.5643	27.3116	12.9471	32.304	24.6818
	23.2332	19.2566	28.587	14.4269	28.9552	28.1815		17.3663	26.188	15.4472	38.766	27.5063		18.4261	27.2411	12.633	32.5376	25.057
	23.2499	18.8458	27.8782	14.761	28.8629	29.3135		16.948	26.2329	15.0973	39.2361	28.8022		18.4588	27.4363	13.0164	32.6417	25.5699
	23.2666	18.4817	28.0418	15.562	28.8999	30.8233		16.6978	26.1247	14.7954	38.9814	30.2495		17.9919	27.3662	13.2933	32.8393	26.0195
	23.2832	18.0319	28.5431	15.9518	28.914	32.0013		16.5831	25.9746	14.975	38.8911	30.8887		17.8436	26.7231	13.4607	33.0783	25.782
	23.2999	17.6772	28.5052	15.7792	28.6742	32.4355		16.3417	25.8063	15.4998	38.6838	31.3873		18.0383	25.9758	13.8272	33.0677	25.069
	23.3166	17.7267	28.3382	15.5753	28.1616	32.5629		15.9577	25.2017	16.0192	38.4066	31.1726		18.0551	25.5755	14.2736	32.9308	25.4972
	23.3332	18.273	28.1001	15.6323	27.7079	32.782		15.5103	25.0153	16.2573	37.0793	30.5169		17.5619	25.5883	14.6769	32.7508	26.4491
	23.3499	19.0306	27.8099	15.9309	27.2335	33.0079		14.6887	25.2223	15.8406	35.2673	31.3057		16.992	24.877	14.4318	32.5344	27.1615
	23.3666	19.4978	27.5371	16.4902	26.9964	33.07		14.4968	25.0625	15.5709	33.8244	32.0121		16.8965	24.3111	14.3196	32.5407	27.153
	23.3832	19.203	27.6192	16.487	26.8059	31.3374		14.4182	25.133	15.377	32.8396	32.8056		17.0137	24.0887	14.4503	32.7332	27.2426
	23.3999	19.1636	27.4358	16.1226	26.764	29.5337		15.7305	24.6731	15.5105	32.347	33.1721		17.2613	24.1923	14.433	32.9238	27.8891
	23.4166	19.2904	27.1579	15.734	26.5119	28.6754		17.8414	24.2038	15.7569	31.8327	31.874		17.4616	24.0951	14.3035	32.9355	27.7452
	23.4332	19.7007	26.4785	15.2576	26.0532	28.2555		19.4318	24.3522	16.2605	31.7235	30.6469		17.5314	23.5389	14.2295	32.6825	27.1304
	23.4499	20.0736	25.9186	15.3198	25.6578	27.2387		20.5272	24.5243	16.2817	31.5439	30.1236		17.3889	23.3719	14.0985	32.4276	26.8409
	23.4666	20.2887	25.8064	15.7275	25.3352	26.2892		21.8053	24.4322	16.1209	31.7586	29.6229		17.315	23.3678	13.9861	32.2157	26.3331
	23.4832	20.3527	26.4472	16.1731	25.1867	25.7922		22.5679	24.5226	16.012	31.6855	30.0975		17.1508	23.121	14.0473	31.7392	25.2476
	23.4999	20.149	26.9805	16.9081	25.7678	25.8516		23.0272	24.2266	16.3867	31.9678	30.4884		17.0985	23.0495	14.0123	31.6499	24.2197
	23.5166	19.7918	26.9373	17.3915	26.1508	26.2343		24.017	24.4564	17.2716	32.1045	29.7575		17.1633	23.8304	14.1716	31.4904	23.4906
	23.5332	19.3272	26.7375	17.6992	26.2296	26.5842		25.0383	24.6645	17.5581	31.7585	29.2957		16.948	24.0898	14.5254	30.816	23.6978
	23.5499	19.251	26.3557	18.7002	26.1582	26.6132		25.9499	24.8661	17.8338	31.1719	28.5521		16.7099	23.8408	14.782	30.1891	23.6609
	23.5666	19.436	26.4195	19.3274	26.0224	26.5791		25.0811	25.4665	17.8356	30.4581	27.5125		17.0833	23.4213	14.8063	29.8929	22.9295
	23.5832	19.3697	26.7762	19.7211	26.2708	26.4307		24.1621	26.15	17.649	30.0791	27.0276		17.5012	22.7222	14.4619	30.1592	22.4644
	23.5999	18.9092	27.2095	19.4138	26.6487	25.2277		24.795	26.5899	17.3669	29.6336	26.9546		17.9379	22.2268	14.1014	30.4522	23.2002
	23.6166	18.486	27.1066	19.1569	26.9493	24.7707		24.6935	26.7836	17.3731	29.7507	26.6562		18.3986	22.2103	13.9117	30.6573	23.9753
	23.6332	18.1081	26.9031	18.8005	27.1535	25.2775		24.7579	27.0096	17.4749	29.6283	26.5167		19.0794	22.6723	13.4766	31.0487	24.4466
	23.6499	17.8565	26.8098	18.6487	26.805	26.0455		25.2814	27.5358	17.5264	29.4475	25.6602		19.4878	23.2821	12.7759	31.3729	25.1977
	23.6666	17.5103	27.0899	18.5471	25.6282	26.2962		25.9386	27.6295	17.3276	28.8658	24.8536		19.5846	23.9105	12.4353	31.3182	25.4914
	23.6832	17.4825	27.4664	18.6994	24.6029	25.9592		25.4985	27.1109	16.7787	28.9128	24.2901		19.3721	23.9532	12.5024	31.5306	25.722
	23.6999	17.6836	28.0279	19.1479	23.7517	25.8379		24.5964	27.0697	16.3819	28.9793	23.8243		19.2399	24.4179	12.3464	31.8616	25.7709
	23.7166	17.8759	28.8199	19.0333	23.4003	26.2158		23.4924	26.9339	16.009	29.1556	23.698		19.3234	24.5327	12.2852	32.1277	25.6024
	23.7332	17.7213	28.9754	18.9967	23.1168	26.6194		22.8995	26.6513	15.9629	29.4661	23.7772		19.6212	24.5905	12.4955	32.2747	25.7788
	23.7499	18.7151	28.8636	18.6973	22.8679	26.8632		21.5212	25.9262	16.2178	29.7431	24.1352		19.8363	24.7931	12.8408	32.0644	26.836
	23.7666	19.7114	29.099	18.5067	22.612	27.2611		19.8785	25.0958	16.1589	29.7698	24.7346		19.6102	25.0414	13.373	31.7592	26.5606
	23.7832	19.9566	29.5911	18.09	22.5716	26.8544		18.9933	24.7693	15.8887	29.2875	25.0822		18.9666	25.1586	13.8151	31.4336	26.0069
	23.7999	20.0442	29.9256	18.0452	22.817	26.2169		17.8107	24.1947	15.7774	28.8714	24.8612		18.0548	25.1834	14.3385	31.1572	25.8363
	23.8166	19.8778	29.109	18.0325	23.3525	25.5347		16.6532	23.7371	16.073	28.8465	25.0631		17.6042	24.5144	14.5924	31.0667	25.1673
	23.8332	19.7526	28.3135	17.5595	23.7867	25.3104		15.6551	24.0158	16.023	28.9681	25.2476		17.6628	23.593	14.5124	30.843	25.1294
	23.8499	19.6158	28.0572	16.916	24.2135	25.1942		15.3132	24.2815	15.8556	28.9389	25.4512		18.1435	23.6051	14.2068	30.565	24.843
	23.8666	19.3194	27.3123	15.7638	24.3744	24.9269		15.591	24.4647	15.8017	29.0657	25.979		18.756	23.6297	14.3184	30.5727	24.2089
	23.8832	18.8303	26.5093	15.2297	24.0824	24.1659		16.0143	24.7589	15.9735	28.8122	26.5354		18.7135	24.2111	14.307	30.6816	23.721
	23.8999	18.7734	26.2096	15.2516	23.8837	23.3464		16.5603	24.9875	16.0874	28.2382	26.5179		17.7911	24.5885	14.335	30.5854	22.7922
	23.9166	17.6648	26.8356	15.7332	23.5539	23.2991		16.8909	25.7884	16.9589	27.8195	25.8173		17.4171	25.2085	14.3911	30.3015	21.1756
	23.9332	17.0898	27.0086	16.1784	23.2465	23.1079		16.888	27.4622	17.9276	27.862	25.1604		17.4209	25.8359	14.4399	30.228	20.5646
	23.9499	16.8726	26.8734	16.6141	22.9369	22.9105		16.8573	29.3021	18.6696	28.1172	25.4525		17.6973	25.7316	14.5252	30.2615	19.9109
	23.9666	16.8613	26.9622	16.3261	22.6693	22.3838		17.9926	30.7888	18.9344	28.3391	26.2868		17.6971	25.7111	14.2389	30.2979	19.8207
	23.9832	17.6155	26.8307	15.9443	22.603	22.3628		18.9534	31.3082	18.6116	27.9132	26.9738		17.804	26.5934	14.0915	30.3925	20.7484
	23.9999	17.9199	26.4434	16.3102	22.806	22.4944		18.9666	31.5759	18.4811	27.3355	27.2228		18.1211	27.7996	13.8795	30.5673	21.1378
	24.0166	18.091	26.3649	17.2633	22.8078	22.3511		18.6162	31.3766	18.9366	26.6046	27.0155		18.0863	27.601	13.6348	30.7623	21.2077
	24.0332	18.5492	26.3758	17.6571	22.6156	22.3591		18.3426	31.1194	19.6516	25.989	26.3958		17.6378	27.5238	13.0696	30.8619	21.2918
	24.0499	19.1242	26.5203	17.648	22.5717	22.361		17.9138	30.9046	20.2441	25.6192	26.2215		17.7193	27.3978	13.1241	30.599	21.6953
	24.0666	19.4862	26.6695	17.1504	22.5553	22.2244		17.2758	30.7664	20.4615	25.591	26.4182		17.5057	28.0046	12.9052	30.4737	22.3287
	24.0832	20.2751	26.0005	16.5888	22.6108	21.676		16.7607	30.0749	19.4628	25.523	26.8457		17.5709	28.0337	12.5034	30.4586	23.3844
	24.0999	20.7545	25.259	15.9809	22.8683	21.6702		16.6405	28.4536	19.0442	25.2153	26.8539		17.8038	27.8763	11.9943	30.4656	24.2444
	24.1166	21.219	24.6573	15.5514	23.0459	21.5665		17.9043	27.012	18.6989	24.8569	26.8852		17.7921	28.2467	11.9241	30.2911	25.2748
	24.1332	21.0952	24.417	15.3015	23.289	21.3645		18.2337	26.9691	18.5534	24.805	26.9067		17.9097	28.8135	12.1878	30.0281	25.1264
	24.1499	20.7415	24.6836	14.8269	23.7746	21.1299		18.1729	26.7034	18.7205	25.0644	26.706		17.7415	28.4459	12.2527	29.8729	24.5957
	24.1666	21.2253	25.2176	13.838	24.1675	20.9051		18.5334	26.081	18.9072	25.0954	26.3342		17.2067	27.555	12.0572	29.5815	24.4369
	24.1832	21.6647	25.7614	13.3557	24.5711	21.1781		18.803	26.2594	19.3877	25.0805	26.0585		17.132	27.8248	12.02	29.2175	24.6902
	24.1999	21.5042	26.0059	14.1422	24.9769	21.2426		18.6419	27.0667	19.6291	24.9494	26.141		17.1824	28.1379	11.9668	28.8478	25.2916
	24.2166	21.1373	25.8929	15.1757	25.1331	21.3535		18.6612	27.5862	19.7857	24.792	25.7791		17.1647	28.1367	11.8904	28.6956	25.5963
	24.2332	20.8191	25.2061	15.8364	24.9986	21.3095		18.5624	28.2009	19.8607	24.3717	26.2103		17.2825	27.5519	11.8984	28.782	25.4448
	24.2499	20.1599	24.9951	15.9667	25.2631	21.5863		18.7454	28.7414	19.8357	24.1713	26.7483		17.4224	27.1326	12.0392	28.8482	24.7138
	24.2666	19.6772	25.7276	16.2919	26.1578	21.7846		19.5445	29.2862	19.6631	24.2654	27.7856		17.7181	26.6437	12.0493	28.9448	24.6478
	24.2832	19.6287	26.704	16.7841	26.798	22.8492		18.535	29.6963	19.8889	24.4852	28.0083		17.831	26.1366	11.7355	29.1466	24.8466
[truncated: 1,542 more rows]

## Sheet: fig. S12 e
Fig. e
AUC
Ad lib fed	Food restriction	Ad lib fed
19.4318	25.3047	17.8201
28.3419	31.1706	25.6362
16.0695	19.6166	15.007
27.8996	36.1467	28.8809
24.1653	28.8284	21.8647
