# Supplementary material for: A chemogenetic approach for dopamine imaging with tunable sensitivity
Source: Nat Commun. 2024 Jul 2;15:5551. doi: 10.1038/s41467-024-49442-3 (PMC11219860; doi:10.1038/s41467-024-49442-3)
Supplement: Supplementary file 6 — Source Data [file 41467_2024_49442_MOESM6_ESM.zip › SourceData_SupplementaryFig2.xlsx]

## Sheet: Sheet1
Panel
a	DA [M]	hmDRD1 no DETQ			hmDRD1 plus DETQ
	-9	3359	64.8999	3	4206	45.2065	3
	-8	3475	34.3639	3	5026	134.234	3
	-7	4820	102.832	3	5546	128.761	3
	-6	8571	433.879	3	6108	178.401	3
	-5	11690	654.888	3	6860	151.849	3
	DA [M]	msDRD1 no DETQ			msDRD1 plus 100nM DETQ
	-9	4448	29.3409	3	4689	28.17	3
	-8	5730	69.282	3	6056	4.8	3
	-7	7550	63.5316	3	7494	23.15	3
	-6	8227	84.6973	3	8129	36.59	3
	-5	8743	154.187	3	8686	60.68	3
b	DA [M]	msDRD2 no DETQ			msDRD2 plus 1uM DETQ
	-9	8704	587.858	3	14523	752.403	3
	-8	26954	1060.02	3	36976	1095.87	3
	-7	52665	345.198	3	57589	955.746	3
	-6	63726	456.915	3	65615	365.982	3
	-5	65523	732.138	3	68297	835.368	3
	DA [M]	msDRD5 no DETQ			msDRD5 plus 1uM DETQ
	-9	5426	97.7223	3	5061	67.8444	3
	-8	7901	175.457	3	7928	71.7589	3
	-7	9474	119.494	3	9539	95.2628	3
	-6	10105	182.212	3	10119	161.756	3
	-5	10704	64.1032	3	10478	165.497	3
	NE [M]	msADRA1a no DETQ			msADRA1a plus DETQ
	-8	5265	104.495	3	4118	166.294	3
	-7	9280	372.737	3	5564	172.859	3
	-6	16611	749.978	3	10487	290.292	3
	-5	26833	1088.94	3	15887	156.889	3
	-4	33164	1254.18	3	17910	207.5	3
	NE [M]	β2AR no DETQ			β2AR plus DETQ
	-8	4349	56.7766	3	4475	22.0144	3
	-7	4903	89.4258	3	4974	78.2367	3
	-6	5247	67.4461	3	5708	69.3167	3
	-5	5820	76.4354	3	6306	66.1297	3
	-4	5979	102.104	3	6180	36.0786	3
	5HT [M]	ms5HT6 no DETQ			ms5HT6 plus DETQ
	-9	3789	51.6324	3	3752	37.4469	3
	-8	4223	71.4991	3	4158	51.1475	3
	-7	4603	21.5467	3	4392	14.1734	3
	-6	4768	53.0874	3	4613	82.6708	3
	-5	4753	41.1708	3	4606	66.147	3
c	ms5HT6 no DETQ	ms5HT6 plus DETQ	msb2AR no DETQ	msb2AR plus DETQ	msADRA1a no DETQ	msADRA1a plus DETQ	msDRD2 no DETQ	msDRD2plus DETQ	msDRD5 no DETQ	msDRD5 plus DETQ	msDRD1 no DETQ	msDRD1 with DETQ	hmDRD1 no DETQ	hmDRD1 with DETQ
	6.077e-09	5.38e-08	5.861e-07	6.909e-07	1.106e-06	9.468e-07	4.068e-08	2.817e-08	6.956e-08	7.886e-09	1.521e-08	6.526e-08	4.518e-07	1.149e-08
	7.241e-08	3.186e-08	1.2e-07	2.293e-07	1.263e-06	1.347e-06	1.919e-08	1.15e-08	1.5e-08	1.425e-08	7.627e-08	2.081e-08	6.858e-07	4.334e-08
	1.186e-08	3.622e-08	1.349e-06	1.838e-07	1.651e-06	1.363e-06	2.41e-08	2.436e-08	8.909e-09	1.414e-08	2.625e-08	2.062e-08	5.13e-07	3.016e-08
d		hmDRD1				DRD5				msDRD1				msB2AR				ms5HT6				msDRD2
	vehicle	1uM DETQ	10uM DA		vehicle	1uM DETQ	10uM DA		vehicle	1 uM DETQ	10uM DA		vehicle	1 uM DETQ	100uM NE		vehicle	1 uM DETQ	10 uM 5HT		vehicle	1uM DETQ	10uM DA
	-0.00758884	-0.0240347	2.58011		0.01245	0.0648975	2.91744		0.0291601	0.0804848	1.88786		-0.0218042	-0.0248587	1.14647		0.18074	0.00454062	0.537982		-0.00985966	0.00701483	28.6611
	-0.008632	-0.0260926	2.55613		0.0028903	0.0694524	2.95622		-0.00894227	0.106878	1.87779		-0.0251498	-0.0309342	1.10642		0.178895	0.0131126	0.55864		-0.00958334	0.00471755	29.4905
	-0.007302	-0.0136679	2.49052		0.00086622	0.0571833	2.94459		0.0202713	0.102621	1.87788		-0.0094707	-0.0279933	1.11055		0.145829	0.00612035	0.534815		-0.00670076	0.0237082	29.0631
	-0.00935551	-0.0248733	2.54503		-0.0131027	0.066928	2.88576		-0.00137023	0.0869189	1.81058		0.00518047	-0.0173849	1.12932		0.142397	-0.00733478	0.53856		-0.0188423	0.0482017	29.3432
	-0.0151819	-0.0245769	2.5369		-0.0029022	0.0620477	2.88256		-0.00723327	0.0842574	1.81993		-0.0171362	-0.0228485	1.11736		0.151435	0.00229799	0.525622		-0.00788074	0.0380608	30.0198
	-0.00495435	-0.0184261	2.58681		-0.0186058	0.046994	2.88039		0.00429256	0.114278	1.799		-0.0014938	-0.00931631	1.14105		0.119699	-0.0106852	0.532416		0.020651	0.0388912	28.0289
	-0.00086118	0.00482005	2.48693		0.00763759	0.0572619	2.88035		0.0398505	0.101595	1.79411		0.012156	0.00281226	1.10543		0.127878	0.00795978	0.505232		0.0268886	0.070681	29.8644
	0.00648211	-0.0299795	2.59694		-0.0230834	0.0514582	2.88635		0.0321326	0.090064	1.79229		0.0128701	-0.0103418	1.11949		0.135773	0.0321614	0.515733		-0.0314694	-0.0265429	28.8065
	-0.0160968	-0.0263993	2.65261		-0.00171303	0.0566097	2.89732		0.0081784	0.103694	1.76352		-0.00513913	-0.024487	1.12756		0.125789	0.00348316	0.523153		-0.00366518	-0.0136411	29.1755
	0.00041606	-0.0185217	2.53508		-0.0146765	0.0231392	2.89136		0.00421648	0.0951168	1.75557		-0.00298435	-0.010666	1.14838		0.159287	-0.0149231	0.506142		0.00625221	0.048168	28.6631
	0.0190649	-0.0695868	2.71162		0.00486678	0.0447096	2.89342		0.00031239	0.0636023	2.01981		0.0244231	-0.0718721	1.31612		0.00638604	-0.0247233	0.533107		0.0323437	0.00329174	25.1613
	0.0332114	-0.057766	2.67529		0.00488667	0.0617309	2.93255		0.0286438	0.0909109	2.03121		0.0203617	-0.0628742	1.26321		0.0181982	-0.0054516	0.509983		-0.0167382	-0.0017694	25.6314
	0.0319096	-0.0675114	2.78648		-0.013984	0.0463023	2.86134		0.0169976	0.0848253	2.04202		0.0294014	-0.0667386	1.25892		0.00375475	-0.0164667	0.551791		0.0569563	-0.00478967	25.7703
	0.0350121	-0.0656258	2.71409		-0.0262557	0.0475164	2.79529		0.00186631	0.108564	2.005		0.0362693	-0.0644049	1.27581		0.00713574	-0.0297185	0.535622		0.0138971	0.0325014	25.5902
	0.0431257	-0.0579311	2.77149		0.00880178	0.033498	2.84319		0.00295692	0.0763304	1.99158		0.0409518	-0.052879	1.28245		0.0219992	-0.00613772	0.555067		0.0495157	-0.019577	25.6229
	0.0367396	-0.0613193	2.72775		-0.0175647	0.0248764	2.77181		0.0157903	0.106534	1.9606		0.024355	-0.0637104	1.2661		0.00463233	-0.01015	0.542801		0.0595721	0.0276793	25.8658
	0.0546956	-0.0485856	2.75548		-0.00571376	0.0542988	2.82873		0.0288532	0.106039	1.97823		0.0482018	-0.0528305	1.26252		0.0220664	-0.0110786	0.547234		-0.00220965	0.0817449	25.9848
	0.0381698	-0.0715441	2.71579		-0.0259807	0.0466598	2.85929		0.0382405	0.0804949	1.95368		0.0270181	-0.0647109	1.25469		0.0320531	-0.00302739	0.552022		-0.00031541	-0.00231482	26.0284
	0.0390125	-0.0596645	2.84703		-0.0187063	0.0453747	2.85985		0.0166816	0.101554	1.94651		0.0274157	-0.0611971	1.25114		0.0359146	0.00687044	0.581765		0.013174	-0.0165606	27.0099
	0.0507633	-0.0448939	2.67085		-0.0457159	0.0138198	2.82195		-0.0013533	0.0740925	1.91912		0.0426954	-0.0448371	1.2143						0.046452	0.0377294	25.1927
	0.0732409	-0.0811393	2.51097		-0.0272506	0.0478182	2.85264		0.00528623	0.0402664	1.94518		0.0701326	-0.0941673	1.30821		0.03487	0.10989	0.501466		0.0526654	-0.0116688	26.7343
	0.076726	-0.0599831	2.56909		-0.0016469	0.0640159	2.89676		-0.00244388	0.0646972	1.889		0.070333	-0.0786223	1.24008		0.0630438	0.129384	0.519308		-0.0219328	0.019959	27.2031
	0.0683652	-0.0603628	2.50968		-0.0166132	0.0503923	2.77117		0.0258129	0.0603904	1.88726		0.0708108	-0.0770352	1.25801		0.0476689	0.120365	0.505232		0.0125534	0.0107699	27.9313
	0.0809255	-0.0698553	2.54531		-0.034607	0.062999	2.76843		-0.0018614	0.0767188	1.82197		0.0750032	-0.0801438	1.28057		0.0502199	0.0905169	0.48374		-0.0312038	0.0211517	27.4329
	0.080551	-0.0753969	2.53191		-0.00031219	0.0576488	2.82642		0.0119157	0.0583282	1.81043		0.0724187	-0.0806954	1.29724		0.038554	0.107153	0.490213		0.0247874	0.0115121	27.2782
	0.0706613	-0.057719	2.76469		-0.0258305	0.0396621	2.81945		0.0264036	0.058992	1.80827		0.0605755	-0.0714954	1.25803		0.0529838	0.108369	0.498156		0.0310082	-0.00172316	27.1393
	0.0891146	-0.0669336	2.72933		-0.0157789	0.0486894	2.79384		0.0391927	0.0922146	1.7765		0.0752172	-0.0836984	1.26127		0.0790606	0.110212	0.509637		0.00985046	0.0330991	28.2791
	0.0875854	-0.0803448	2.69753		-0.0378981	0.0488469	2.7981		0.0262281	0.0475001	1.7827		0.0756536	-0.0799398	1.24797		0.0809403	0.126778	0.481517		-0.0344836	-0.0325539	26.9839
	0.067155	-0.0825676	2.69193		-0.0292388	0.031946	2.84293		0.0366662	0.0585796	1.7436		0.0686146	-0.0752344	1.23252		0.0817529	0.126213	0.516962		-0.029247	-0.0208992	28.9943
	0.082585	-0.0644522	2.6686		-0.0368471	0.0372697	2.79257		0.0295377	0.0579251	1.71648		0.071481	-0.0724442	1.27063		0.113097	0.106405	0.498529		0.0013463	0.054338	27.4855
