# Supplementary material for: A chemogenetic approach for dopamine imaging with tunable sensitivity
Source: Nat Commun. 2024 Jul 2;15:5551. doi: 10.1038/s41467-024-49442-3 (PMC11219860; doi:10.1038/s41467-024-49442-3)
Supplement: Supplementary file 6 — Source Data [file 41467_2024_49442_MOESM6_ESM.zip › SourceData_SupplementaryFig3.xlsx]

## Sheet: fig.S3 a
										AlloLite-ctr
DETQ[nM]
0	10.82	7.51	10.33	9.79	11.04	8.62	10.65	10.42	5.36	8.16	8.47	10.17	6.86	6.7	8	10.12
1e-09	5.9	10.75	9.5	8.16	7.86	9.04	6.68	6.54	9.08	6.12	7.96	10.5	9.43	7.76	9.22	10.09	8.06	7.47	6.17	8.06
5e-09	8.42	8.65	8.52	8.37	8.93	7.07	7.88	6.57	7.39	11.25
1e-08	11.26	9.89	9.29	5.54	6.01	16.47	12.49	9.13	8.07	6.78	7.11	16.02	7.93	8.19	5.81	9.38	9.36	6.18	7.13	10.92	6.4
2e-08	9.61	7.39	10.64	12.11	10.45	11.53	11.14	6.69	8.12	6.63	10.34	7.26	5.94	6.47	6.45	5.48	10.81	8.33	10.38	7.35	9.09
5e-08	9.91	8.36	16.4	11.08	8.47	7.68	7.88	12.81	6.08	7.08	7.28	8.43	8.9	9.49	7.81	7.83	9.32	9.48	7.75	7.26
1.5e-07	11.6	9.19	6.8	9.45	6.9	11.5	6.82	9.3	7.36	7.51	6.08	7.83	8.16	7	6.9	6.83	15.21	7.79	8.86
4.5e-07	5.1	7.94	9.82	6.08	8.6	6.93	8.02	8.32	7.69	8.23	13.07	5.35	9.69	15.03	6.4	6.82	10.36	6.05	6.97
										dLight1.3b L143I
DETQ[nM]
0	7.89	9.96	8.66	10.44	11.17	8.98	10.71	7.58	5.21	6.94	8.11	8.2	10.51	6.28	11.96	8.38	6.86	6.2	7.79	9.31	7.47
1e-09	10.74	11.82	7.64	8.18	6.46	11.1	8.41	5.26	12.39	11.46	6.21	9.09	7.25	8.95	8.42	5.26	7.97	8.64	7.59	4.9	8.39	5.81	7.41	10.06	9.63	6.92	6.63	9.34	7.47	5.86	9.22	5.62	7.07	6.73	6.32	7.84	7.32	7.9	9.6	7.32	9.73	7.44	10.85	11.21	10.07	6.27		8.41
5e-09	11	8.88	7.31	6.35	9.47	7.67	6.48	11.72	8.5	10.28	6.8	8.31	8.11	6.95	7.96	10.86
1e-08	6.16	7.96	7.89	8.04	12.36	6.3	9.36	13.32	8.43	7.01	5.95	7.19	6.14	10.31	9	7.23	8.28
2e-08	9.66	11.38	8.54	9.66	8.56	9		7.57	7.01	7.54	7.17	9.74	7.74	11.13	10.7	9.72	7.83	11.51	9.74	7.55	8.91
5e-08	11.41	10.46	12.43	10.48	10.87	12.05	10.96	9.87	7.87	7.33	9.87	9.86	10.82	9.44	8.53	10.61	7.56	8.16	8.95	7.16	11.01	7.29
1.5e-07	7.42	7.71	7.44	6.33	7.81	7.84	11.75	6.26	8.74	7	8.71	7.07	8.22	7.34	6.44	6.96		10.81	7.56	9.18	11.46	7.46	6.53	10.74	7.7	6.16	7.52	12.71	6.94	5.82
4.5e-07	5.66	9.95	7.64	11.73	9.49	5.56	7.9	9.27	8.23	14.99	7.46	5.8	9.4	7.49	8.18	5.82	14.07	10.45	5.95	9.26	6.67	9.74	6.82	6.73
										dLight1.3b
DETQ[nM]
0	9.15	9.67	11.27	7.72	11.44	11.22	9.1	9.38	10.55	8.54	8.15	8.42	9.22	8.37	12.98	14.2	9.25	11.32	5.88	11.95
1e-09	9.34	6.48	6.75	10.18	12.12	10.05	8.38	7.66	8.16	7.12	13.69	13.74	8.8	8.97	8.9	8.35	7.28	8.06	8.28	7.4	8.38	11.05	8.39	9.9	7.81	9.02	9.27	8.88	7.83	8.02	11.55	9.05	10
5e-09	9.41	10.07	10.87	10.36	6.92	7.41	7.96	14.32	12.17	9.85	6.93	7.26	10.58	10.92	12.33	10.78	9.07	8.29	13.26	7.76	9.21	13.17	8.67	9.68	6.66	12.85
1e-08	9.03	8.49	10.15	9.77	8.33	10.16	8.8	8.24	7.93	8.33	9.2	12.5	9.92	7.22	8.91	7.05	9.1	8.21	8.39	9.38
2e-08	8.8	8.71	9.02	10.48	9.07	9.25	9.25	9.15	8.83	9.24	8.5	9.39	11.3	7.84	12.94	9.8	8.94	15.47	7.5	9.51
5e-08	10.53	11.83	10.99	10.78	8.53	8.76	12.24	10.57	8.83
1.5e-07	10.21	7.88	7.14	8	10.32	10.11	8.99	9.68	8.14	9.43	9.44	8.16	12.47	10.61	10.72	8.4
4.5e-07	8.25	10.47	10.57	8.6	9.12	9.82	10.69	10.42	13.03	6.78	8.42	8.92	9.14	10.94	8.77	10.43
[truncated: 13 more columns]

## Sheet: fig.S3 b
DETQ conc.																														dLight1.3b-just DETQ
1e-09																														0.12	0.14	0.12	0.25	0.13	0.18	0.04	-0.03	-0.04	0.01	0.12	0.04	0.01	0.04	0.05	0.16	0.22	0.19	0.12	0.12
5e-09																														0.15	0.19	0.14	0.22	0.2	0.29	0.06	-0.05	0.05	0.07	0.06	0.09	0.05	0.05	0.11	0.28	0.3	0.26	0.14	0.22
1e-08																														0.21	0.24	0.18	0.24	0.31	0.27	0.03	0.01	-0.03	0.14	0.04	0.08	0.07	0.03	0.18	0.29	0.35	0.31	0.15	0.31
2e-08																														0.2	0.24	0.17	0.18	0.23	0.38	0.05	0.01	0.03	0.14	0.07	0.1	0.05	0.04	0.23	0.29	0.35	0.29	0.14	0.31
5e-08																														0.21	0.25	0.16	0.16	0.28	0.32	0.04	-0.05	-0.04	0.12	0.07	0.07	0.07	0.02	0.21	0.28	0.33	0.3	0.11	0.3
1.5e-07																														0.26	0.29	0.17	0.29	0.27	0.27	0.06	-0.12	-0.06	0.07	-0.04	0.04	0.04	-0.04	0.29	0.28	0.31	0.26	0.04	0.2
4.5e-07																														0.26	0.29	0.16	0.22	0.21	0.1	0.07	-0.15	0.01	0.04	-0.13	0.03	0.01	-0.09	0.28	0.27	0.26	0.2	0.03	0.2
[truncated: 28 more columns]

## Sheet: fig.S3 c
							dLight1.3b dF/F
Time (sec)	Cell 1	Cell 2	Cell 3	Cell 4	Cell 5	Cell 6	Cell 7	Cell 8	Cell 9	Cell 10	Cell 11	Cell 12	Cell 13	Cell 14	Cell 15	Cell 16	Cell 17	Cell 18	Cell 19	Cell 20		Baseline
0	0.0373247	0.0337039	0.0308893	-0.0086347	0.00996183	0.020179	0.010588	-0.0093126	-0.0160698	0.00970655	0.0112586	0.0224927	0.0133581	-0.0052081	0.0337698	-0.0115626	-0.0174567	0.0207572	-0.0065989	-0.0044559		0.0251628	0.0387925	0.0194318	0.00185976	0.00969077	0.0191433	0.013301	0.00405402	-0.0078502	-0.0017542	-0.0005945	0.00448081	0.00955268	0.0106581	0.0113814	-0.029319	-0.0142525	0.0176077	-0.0140151	-0.0161876
2.53	0.0153393	0.0319002	-0.0046351	0.00859411	0.0203558	0.0136765	0.0188069	0.0172981	-0.0053436	-0.0092394	0.0162499	-0.0045964	-0.0034533	0.00976853	-0.0053443	-0.0258142	-0.0187828	0.0216564	-0.0278044	-0.0084695
5.06	0.0237537	0.0265434	0.0215026	-0.0291328	0.0100694	0.0219748	0.00705959	0.0110176	-0.0071385	0.00390653	-0.0037929	0.00417047	0.0156469	0.0153508	0.00769989	-0.0339742	-0.0189958	0.0464923	0.00257196	-0.0308311		DA
7.59	0.0257116	0.0421504	0.0134428	0.0193137	-0.0008852	0.0281506	0.0202019	0.00820433	-0.005676	-0.0087751	-0.0102632	-0.0047918	0.00641471	0.0112778	0.0207607	-0.0284129	-0.0069294	-0.0038994	-0.0199537	-0.0117923		2.04315	1.93328	2.17586	1.99821	1.67483	1.87882	1.13007	2.52909	2.88447	2.83101	2.57052	2.39545	2.56254	2.55941	2.83409	1.9125	2.1002	2.31198	2.21496	1.8203
10.12	0.0236849	0.0596645	0.0359595	0.0191585	0.008952	0.0117359	0.00984844	-0.0069373	-0.0050232	-0.0043697	-0.016425	0.00512906	0.0157969	0.0221017	2.081e-05	-0.046831	-0.009098	0.0030322	-0.0182905	-0.0253893
12.65	0.0431402	0.0526546	0.00928668	0.00904528	0.022774	0.0185052	0.0119016	0.0136707	-0.0180478	-0.0201594	-0.0040863	-0.0057324	0.0143929	0.0518259	-0.0013558	-0.0223895	0.0127924	0.0113366	-0.0183097	-0.0222907
15.18	0.0448057	0.0544211	0.0233852	-0.0064626	-0.0189124	0.0257474	0.00988778	0.00790667	-0.0038942	-0.0132908	-0.0191551	0.0218493	0.0415977	0.0379914	-0.0024646	-0.028812	-0.0114803	-0.0016625	-0.0240223	-0.0405537		DA + DETQ
17.71	0.0410898	0.0707489	0.0464571	-0.0084019	-0.0085416	0.0574937	0.0136901	0.0155044	-0.0187696	-0.0106936	-0.0300537	0.00652261	0.0213711	0.0447961	0.00778854	-0.0326975	-0.0158172	0.00205921	-0.024882	-0.0518323		8.22702	8.81927	10.1315	9.33656	7.42802	8.60878	6.31794	5.09082	6.42176	5.19107	5.25548	4.90686	5.45811	6.52449	7.23046	3.7504	5.35875	5.41339	5.44301	4.66765
20.24	0.0493486	0.0789235	0.0549958	0.0128141	0.00821465	0.0375055	0.0142635	0.0239138	0.003469	-0.0036407	-0.0384167	0.0222872	-0.0113153	0.0384697	0.00829726	-0.0451392	0.00273348	-0.0321899	-0.0417566	-0.0483375
22.77	0.0338114	0.0498089	0.0602351	0.0488995	-0.0097922	0.0382537	0.0173265	0.0331266	-0.0324228	-0.0092198	-0.021391	0.00968296	0.00855282	0.0300171	0.00966582	-0.0466814	-0.0168224	-0.0258818	-0.034333	-0.0223722
25.3	0.0432911	0.0610333	0.0734041	0.0202682	-0.0012994	0.0654421	0.0177393	0.00509563	-0.0023589	-0.0064619	-0.0253597	0.0012216	0.00387033	0.0481773	-0.0018634	-0.0614245	-0.0050534	0.00397551	-0.0270526	-0.0368491
27.83	0.0781757	0.0857108	0.05832	0.017281	0.0372571	0.0657569	0.0116916	0.0116876	-0.0101433	0.002809	-0.0206995	0.00636444	-0.0059855	0.0665593	0.00836509	-0.0629674	-0.0215163	-0.0229402	-0.0091297	-0.0443919
30.36	0.0608085	0.094534	0.0921892	0.0266398	0.0121099	0.0891011	0.0174349	0.0157488	-0.0091413	-0.0086002	-0.0267938	0.0170515	-0.0224729	0.0664639	0.0576781	-0.0456428	-0.0054867	-0.0184228	-0.0327664	-0.0331849
32.89	0.0725348	0.103083	0.0548494	0.0411974	0.0220424	0.0870942	0.0101117	0.0275643	-0.0210978	-0.0146311	-0.0557234	-0.0111196	-0.0086485	0.083857	0.0376458	-0.049758	0.0415278	-0.0207018	-0.0127357	-0.026217
35.42	0.0717713	0.0718878	0.0557427	0.0666365	0.0167345	0.095652	0.0201753	0.0164682	-0.0383055	0.00262612	-0.0507657	-0.0098831	0.0149006	0.0776326	0.0355997	-0.0554197	-0.0166199	-0.0294072	-0.0226755	-0.0262755
37.95	0.0645093	0.0862198	0.0750264	0.0788218	0.0257751	0.0818485	0.00789086	0.0168237	-0.0154372	-0.0166683	-0.0502413	-0.0193372	0.0190762	0.0899287	0.0284024	-0.0505153	0.00917761	-0.0442472	-0.0092158	-0.0231325
40.48	0.0494892	0.0999826	0.0806092	0.0806004	0.0367008	0.106975	-0.0007211	0.00850366	-0.0105623	-0.0092593	-0.0588132	-0.0027613	-0.013132	0.0959272	0.0263794	-0.0362256	0.0125246	-0.0333241	-0.0103199	-0.0275385
43.01	0.0562396	0.0777342	0.0771138	0.0790171	0.0242108	0.0873097	0.0185845	0.00463563	-0.0243561	0.00055459	-0.0586434	-0.0200986	-0.0127414	0.0931111	0.0294561	-0.0318383	-0.0083463	-0.0376744	-0.0243341	-0.0122029
45.54	0.0576999	0.0755737	0.0623345	0.077669	0.0153854	0.102593	0.0169683	-0.012426	-0.0151201	-0.0187421	-0.0538479	-0.0202766	-0.0058937	0.0965446	0.0365944	-0.0599972	0.0172478	-0.0368088	-0.0405019	-0.0179425
48.07	0.0729753	0.101565	0.0950253	0.0870454	0.0310337	0.127556	0.00307845	0.014169	-0.0171982	-0.0045659	-0.0567476	-0.0028572	-0.0437293	0.117448	0.0334789	-0.0450333	0.00378611	-0.0630698	-0.0403845	-0.0036712
50.6	0.0649613	0.0998233	0.0755529	0.08973	0.0340073	0.14209	0.00863135	-0.0069572	-0.0176142	-0.0062194	-0.0470288	-0.0223423	0.0104828	0.0964681	0.0275518	-0.0304214	0.0179209	-0.0480283	-0.0263086	-0.0094231
53.13	0.0614506	0.104882	0.0793776	0.0756575	0.0146357	0.145438	0.00772412	-0.0026818	-0.0200659	0.00594541	-0.0583842	-0.0326634	-0.0106393	0.107979	0.0386833	-0.0497205	0.00265833	-0.067841	-0.0350961	-0.0126049
55.66	0.0735347	0.099511	0.0910977	0.0927954	-0.005687	0.160188	0.0207633	0.0153561	-0.0190538	-0.0059113	-0.0674433	0.00990224	0.00337798	0.101771	0.0287462	-0.0523558	0.00890378	-0.0653777	-0.0409257	-0.0189445
58.19	0.0771647	0.0892194	0.0557912	0.0961398	0.0287733	0.134829	0.00787997	0.00655944	-0.0096845	-0.0185808	-0.0391453	-0.0084566	-0.0042426	0.1244	0.0102	-0.0590404	-0.0059885	-0.0441215	-0.0326728	0.0273831
60.72	0.0786162	0.105636	0.0683189	0.0991652	0.0348882	0.152177	0.0174349	-0.0200689	-0.0238801	-0.0169946	-0.0614715	-0.0100149	-0.0123891	0.106941	0.0340038	-0.0526051	0.0167597	-0.0381223	-0.0385735	0.00874909
63.25	0.0724648	0.117358	0.0812839	0.0918203	0.0268437	0.158722	0.00326062	0.00212364	-0.0346214	-0.0051634	-0.0526158	-0.0050775	0.0153837	0.117604	0.026517	-0.0285736	0.00262204	-0.0517968	-0.0481724	0.00473131
65.78	0.0867897	0.114718	0.0596119	0.0941332	0.0506716	0.16429	-0.0124672	-0.0058591	0.00716703	-0.0013006	-0.0463922	-0.0047792	0.0079939	0.111748	-0.0068867	-0.0632049	0.0155476	-0.0642032	-0.0393287	0.010509
68.31	0.0949719	0.113431	0.0852155	0.0915802	0.0422082	0.157113	0.00857203	0.00835813	-0.0214974	0.00575373	-0.0711548	-0.0070888	-0.0184859	0.101979	0.0275075	-0.0428065	0.0426735	-0.0558286	-0.030893	0.0256122
70.84	0.101386	0.109935	0.0637692	0.100859	0.0611182	0.155081	0.0136211	-0.0050978	-0.0316758	-0.015882	-0.0645503	0.00248754	0.00016565	0.121328	0.0243615	-0.047986	-0.0040494	-0.0577301	-0.0505274	0.0286155
73.37	0.0846999	0.120587	0.103288	0.0983508	0.0609097	0.161603	0.0127187	-0.0068596	-0.0170243	-0.0011205	-0.0603407	-0.0202898	-0.0300858	0.116107	0.00384128	-0.0501307	0.00946098	-0.0486057	-0.044426	0.0352811
75.9	0.0832893	0.0918867	0.0826017	0.104153	0.0579627	0.180477	0.00626736	-0.0002646	-0.007948	0.00799963	-0.0807176	-0.0340611	-0.0266282	0.127854	0.0262253	-0.0504357	0.00171045	-0.0444303	-0.0258782	0.0331749
78.43	0.1068	0.0951645	0.133083	0.120663	0.0367785	0.163001	-0.0001716	0.0123403	-0.0229808	0.0062325	-0.0697684	-0.0294485	-0.0169717	0.116628	0.0226179	-0.0572127	0.0279133	-0.0451437	-0.0425339	0.0252769
80.96	0.0986013	0.0931755	0.11682	0.120878	0.0431882	0.175864	0.00293048	-0.007394	-0.0218883	-0.0020667	-0.0750818	-0.0287337	-0.0217231	0.125245	0.0232481	-0.0405455	0.00841695	-0.0607982	-0.0475371	0.0468602
83.49	0.100295	0.0876667	0.13675	0.1428	0.0517606	0.207883	0.00526057	-0.0089411	-0.0381565	-0.011907	-0.0970752	-0.0304598	-0.0164702	0.129032	0.0116849	-0.0582247	0.00251792	-0.0579624	-0.0587778	0.0367267
86.02	0.0856246	0.0879472	0.109006	0.126402	0.0586508	0.207932	0.0116907	-0.0059644	-0.0163321	-0.0031728	-0.0820086	0.0133819	-0.0225334	0.121885	0.0352941	-0.0503518	0.0251942	-0.0522576	-0.0542675	0.0439497
88.55	0.0978016	0.111524	0.141315	0.142723	0.0401881	0.218489	0.00770899	-0.0183716	-0.0108121	-0.0132365	-0.0904921	-0.0014642	-0.0076695	0.119647	0.0299066	-0.0431808	0.0249484	-0.0393221	-0.05482	0.0607959
91.08	0.105194	0.108918	0.135298	0.122274	0.0557028	0.220665	0.0207121	-0.0136009	-0.0256922	0.00849685	-0.0598925	-0.0140721	-0.0215073	0.148552	0.0190195	-0.0542572	0.0251174	-0.0597346	-0.0453019	0.0560158
93.61	0.107497	0.109281	0.131349	0.158126	0.103622	0.198052	0.0153656	-0.0072223	-0.003824	0.0077432	-0.085817	-0.0160768	-0.0132196	0.131284	0.0100138	-0.0376017	0.00500145	-0.0175669	-0.0301516	0.0537394
96.14	0.111741	0.118417	0.143233	0.162304	0.0701579	0.209826	0.00649492	-0.0199801	-0.0120807	-0.0075092	-0.0728975	0.0132843	-0.0228291	0.137864	0.22903	-0.0453445	0.0146439	-0.0126258	-0.0290825	0.0517387
98.67	0.115886	0.203896	0.739896	0.731088	0.832731	1.29764	0.393026	0.0125043	-0.0176014	0.00684587	-0.0554254	-0.0203065	-0.0154702	1.29101	2.39858	0.509773	0.931775	1.5143	1.48252	0.724347
101.2	2.1689	2.20624	2.15666	2.29095	1.87486	1.88073	1.33847	-0.0003724	0.00568	-0.0078727	-0.0713445	-0.0111352	-0.0049579	1.98544	2.6903	1.05637	1.49967	2.04939	2.00542	1.18036
103.73	2.27251	2.26655	2.31697	2.19389	1.8343	1.89004	1.32099	0.179764	2.42249	1.30615	0.412206	0.634998	0.940349	2.28338	2.77888	1.4485	1.76963	2.16745	2.15988	1.45106
106.26	2.15727	2.13287	2.21756	2.10648	1.78465	1.89421	1.28035	2.25517	3.18523	2.24864	2.60589	2.21072	2.67454	2.40025	2.84959	1.68342	1.96672	2.24379	2.23171	1.60784
108.79	2.10582	2.07843	2.18514	2.01457	1.69215	1.84492	1.21598	2.65282	3.08628	2.57353	2.83489	2.39978	2.80399	2.48498	2.88319	1.81627	2.06239	2.31903	2.21939	1.68515
111.32	2.03605	1.96204	2.17134	1.98905	1.69321	1.84188	1.20451	2.65084	2.98969	2.71954	2.7717	2.46739	2.67342	2.53501	2.91729	1.8687	2.07034	2.31582	2.22716	1.74092
113.85	2.00927	1.91148	2.12169	1.92438	1.66554	1.81732	1.14143	2.64764	2.93075	2.77921	2.70523	2.4541	2.63434	2.56225	2.86899	1.88738	2.12922	2.29738	2.22282	1.77938
116.38	2.03906	1.93938	2.12113	1.93148	1.68458	1.8062	1.1296	2.57784	2.91429	2.83101	2.67947	2.4107	2.64314	2.58257	2.8479	1.95078	2.13374	2.28815	2.24061	1.77185
118.91	2.03298	1.91792	2.16996	1.94637	1.64972	1.85858	1.12176	2.65749	2.90952	2.81653	2.67299	2.40556	2.62827	2.57264	2.91867	1.88864	2.13595	2.29692	2.20433	1.80784
121.44	2.02797	1.9301	2.15454	1.94711	1.63791	1.8591	1.1121	2.59176	2.90172	2.86585	2.61895	2.44168	2.6155	2.54606	2.85631	1.91597	2.10434	2.30818	2.20812	1.85437
123.97	2.06599	1.95503	2.13562	1.99252	1.67312	1.84388	1.12105	2.52541	2.91578	2.82306	2.55235	2.37964	2.57084	2.55739	2.80311	1.92182	2.11504	2.33617	2.20538	1.77931
126.5	2.02771	1.92513	2.17073	2.01562	1.69051	1.91168	1.12893	2.50229	2.87676	2.8368	2.56963	2.39358	2.58226	2.57246	2.83561	1.92009	2.06517	2.27936	2.21037	1.79606
129.03	2.03497	1.93595	2.17693	2.02511	1.68118	1.88141	1.14333	2.51555	2.86479	2.80967	2.54126	2.38645	2.51379	2.56101	2.86015	1.93449	2.10571	2.31761	2.25595	1.85752
131.56	2.05913	1.92018	2.24148	2.01071	1.69143	1.89803	1.14497	2.51042	2.86329	2.81968	2.57042	2.37588	2.53033	2.56014	2.81528	1.87015	2.11071	2.31856	2.19499	1.81422
134.09	2.07143	1.96439	2.24478	2.04958	1.6965	1.88594	1.137	2.49697	2.84877	2.78551	2.54286	2.36758	2.48631	2.54571	2.76538	1.85223	2.04505	2.26828	2.17002	1.84214
136.62	2.05871	1.95248	2.24072	2.06713	1.74086	1.91031	1.15995	2.52534	2.77666	2.75609	2.48654	2.35987	2.54398	2.55961	2.82915	1.82101	2.05864	2.23206	2.17598	1.85397
139.15	2.09217	1.97316	2.31484	2.10297	1.75513	1.88566	1.17786	2.44576	2.79805	2.75466	2.46919	2.39323	2.47618	2.5425	2.70827	1.80487	2.00601	2.25838	2.14261	1.8297
141.68	2.076	2.00795	2.36216	2.13695	1.77213	1.93768	1.18142	2.40305	2.74185	2.71288	2.43802	2.37315	2.46452	2.51399	2.70836	1.79608	2.05116	2.21081	2.15748	1.78267
144.21	2.14222	2.0012	2.40269	2.14616	1.79453	1.96291	1.19619	2.41039	2.75843	2.6927	2.44563	2.37685	2.49659	2.494	2.64955	1.77143	2.01175	2.19185	2.14223	1.76634
146.74	2.15724	2.06098	2.53236	2.24562	1.7924	1.97046	1.21322	2.4294	2.71995	2.70432	2.44286	2.34995	2.49151	2.47244	2.67732	1.76817	2.0449	2.24084	2.16396	1.77165
149.27	2.15259	2.02895	2.50353	2.2525	1.82871	2.01656	1.21636	2.375	2.73697	2.66996	2.41553	2.3218	2.43153	2.47443	2.625	1.75093	1.99115	2.20527	2.07674	1.74393
151.8	2.18624	2.06851	2.45736	2.26673	1.85082	2.04897	1.20684	2.3952	2.70819	2.63891	2.38187	2.297	2.35608	2.42477	2.58522	1.73301	2.02556	2.17343	2.08363	1.74482
154.33	2.15767	2.07651	2.50619	2.30224	1.81335	2.03726	1.21401	2.31336	2.66862	2.63714	2.35031	2.29893	2.36533	2.40996	2.61723	1.66932	1.97259	2.15386	2.06607	1.71843
156.86	2.14991	2.05153	2.57847	2.30452	1.87921	2.01557	1.23236	2.30946	2.6827	2.57701	2.34903	2.25289	2.3284	2.39258	2.63578	1.70481	1.94759	2.16063	2.05785	1.7163
159.39	2.19397	2.11266	2.61923	2.35987	1.8836	2.03848	1.24422	2.32634	2.63617	2.56221	2.35633	2.26538	2.36535	2.32097	2.57411	1.6389	1.98726	2.14055	2.02706	1.7394
161.92	2.17599	2.11574	2.62231	2.33611	1.90011	2.03749	1.21892	2.35159	2.62043	2.54197	2.31949	2.25544	2.36975	2.30129	2.47917	1.61187	1.92957	2.13786	1.97421	1.70117
164.45	2.19798	2.09672	2.64419	2.40516	1.90643	2.04189	1.23267	2.3212	2.55294	2.50673	2.29341	2.23019	2.2917	2.32302	2.58601	1.60664	1.94554	2.10912	2.00523	1.68504
166.98	2.2185	2.10045	2.65926	2.45618	1.90198	2.05939	1.23745	2.26527	2.57667	2.47682	2.24455	2.19708	2.26258	2.29668	2.50841	1.58006	1.93317	2.04613	1.96646	1.69575
169.51	2.19453	2.11366	2.66451	2.44553	1.92311	2.06093	1.2343	2.23571	2.53358	2.49247	2.27741	2.17631	2.29725	2.26789	2.52398	1.59235	1.91715	2.04665	1.94242	1.66443
172.04	2.22144	2.12947	2.71858	2.42666	1.91742	2.04323	1.22355	2.27079	2.53531	2.46935	2.25117	2.17343	2.27132	2.24871	2.52348	1.54901	1.87804	2.07534	1.89066	1.68306
174.57	2.23394	2.15086	2.69601	2.48563	1.88051	2.04856	1.25182	2.25221	2.50786	2.45019	2.24911	2.14998	2.25861	2.21101	2.54736	1.51858	1.89363	2.01515	1.93048	1.70074
177.1	2.22559	2.1036	2.76239	2.48093	1.9495	2.07974	1.24968	2.18362	2.46676	2.41465	2.20286	2.10156	2.19778	2.22615	2.4733	1.52265	1.83589	2.01788	1.92139	1.6473
179.63	2.23489	2.15262	2.7832	2.44458	1.93829	2.10259	1.26669	2.2025	2.444	2.40881	2.26687	2.10308	2.1789	2.25753	2.54105	1.51634	1.89098	1.94777	1.89523	1.66171
182.16	2.24218	2.15022	2.80538	2.46355	1.91258	2.09202	1.23587	2.1683	2.4288	2.40043	2.19646	2.15591	2.19303	2.16888	2.45436	1.471	1.84227	1.95013	1.89865	1.64696
184.69	2.2717	2.27535	3.06691	2.81948	2.14283	2.24246	1.37953	2.15827	2.39591	2.38302	2.17186	2.10237	2.1614	2.17739	2.49536	1.49928	1.87706	1.94892	1.92345	1.6366
187.22	2.68983	2.50373	3.10189	3.12297	2.40845	2.31633	1.39725	2.14764	2.39934	2.35311	2.1309	2.06083	2.12504	2.25156	2.46551	1.47269	1.90312	2.03974	2.07915	1.72063
189.75	2.75028	2.43906	3.04112	3.32003	2.59075	2.39822	1.39725	2.10891	2.38014	2.33023	2.1513	2.09745	2.10384	2.10974	2.37614	1.44481	1.81194	1.98148	1.96027	1.6802
192.28	2.88499	2.54793	3.31928	3.74295	3.00276	2.61056	1.51564	2.0793	2.3405	2.30893	2.10665	2.01127	2.02008	2.26783	2.49723	1.42309	1.78556	2.17402	2.16177	1.73321
194.81	3.09241	2.70096	3.49432	4.15751	3.39549	2.85712	1.63458	2.11695	2.37096	2.31727	2.14967	2.02499	2.00735	2.39146	2.69297	1.36319	1.91158	2.39608	2.35425	1.84982
197.34	3.30242	2.85974	3.76707	4.59806	3.68717	3.0822	1.75611	2.04259	2.32961	2.26961	2.09305	2.01206	2.00667	2.6093	2.97751	1.41714	2.01303	2.71419	2.69981	1.94772
199.87	3.50467	3.07312	4.05294	5.06664	4.07402	3.29459	1.90371	2.03345	2.28569	2.25505	2.00007	2.03665	2.12382	2.85862	3.24611	1.43085	2.19936	3.02005	2.95001	2.07644
202.4	3.7384	3.28194	4.42503	5.55495	4.46903	3.61468	2.08004	2.08496	2.1142	2.1355	2.06938	1.91365	1.9653	3.04896	3.4441	1.45171	2.24762	3.31439	3.16956	2.2612
204.93	3.96538	3.50658	4.69899	5.95041	4.84079	3.83193	2.16763	1.97978	2.31837	2.03409	1.8657	1.9135	1.93623	3.17498	3.67166	1.54047	2.47584	3.61199	3.42976	2.39582
207.46	4.20537	3.86836	5.06443	6.39326	5.23589	4.13641	2.36545	1.95124	2.44029	2.00352	1.86466	1.93076	2.03531	3.36472	3.89044	1.59715	2.67021	3.83263	3.59847	2.48054
209.99	4.41262	4.01969	5.42948	6.74937	5.53571	4.40376	2.48746	2.03104	2.58545	2.03614	1.9358	2.07487	2.23625	3.62547	4.13071	1.65634	2.9227	4.09561	3.82696	2.62541
212.52	4.66645	4.38282	5.78644	7.09738	5.82542	4.66634	2.62937	2.06237	2.77025	2.0624	2.02322	2.39019	2.36147	3.72635	4.3195	1.72027	3.02353	4.23508	3.94695	2.75254
215.05	4.88697	4.5791	6.18761	7.52643	6.1602	4.96271	2.77339	2.18213	2.89542	2.10658	2.04087	2.50116	2.52155	3.87232	4.53007	1.76161	3.21782	4.41372	4.14621	2.85274
217.58	5.08057	4.92899	6.49218	7.78894	6.38317	5.19866	2.91806	2.28342	3.0604	2.16075	2.18037	2.67963	2.73811	4.04244	4.73865	1.86384	3.38998	4.58861	4.29035	2.97839
220.11	5.35996	5.07548	6.91763	8.05236	6.62919	5.48176	3.04758	2.41208	3.21838	2.25985	2.24842	2.9205	2.86043	4.19882	4.90427	1.95391	3.55627	4.78191	4.47229	3.09891
222.64	5.56463	5.40535	7.42326	8.32089	6.82359	5.75289	3.21877	2.57105	3.45893	2.28744	2.32574	3.15236	3.07028	4.36282	5.07581	2.0114	3.66945	4.94583	4.64018	3.21725
225.17	5.7828	5.59799	7.65578	8.44919	6.94517	5.94048	3.31112	2.64428	3.63281	2.3589	2.45604	3.31255	3.24393	4.47541	5.20095	2.11312	3.81645	5.01313	4.70849	3.28931
227.7	6.01339	5.85716	8.10409	8.67462	7.00927	6.13263	3.48341	2.80206	3.81241	2.46601	2.53312	3.51729	3.41068	4.63963	5.40782	2.17622	3.90498	4.9952	4.79815	3.3926
230.23	6.15416	6.09282	8.53293	8.83794	7.19797	6.41185	3.62194	2.9185	3.95964	2.56519	2.66986	3.64281	3.58597	4.71148	5.52432	2.23529	4.04533	5.21002	4.85597	3.47505
232.76	6.3417	6.26592	8.75549	8.82352	7.21326	6.49439	3.70048	3.0243	4.10429	2.62046	2.81045	3.8122	3.8049	4.84492	5.66351	2.30698	4.18731	5.16678	5.0297	3.46703
235.29	6.48787	6.57342	9.08716	9.04318	7.40358	6.76931	3.83982	3.20404	4.30056	2.73475	2.87823	4.00534	3.91435	4.98931	5.77648	2.39646	4.31216	5.22026	5.08584	3.57966
237.82	6.72791	6.63843	9.43419	9.06602	7.36495	6.9582	3.9344	3.38651	4.47791	2.80797	2.94922	4.14257	4.13485	5.05864	5.87782	2.39939	4.37686	5.29791	5.14891	3.65201
240.35	6.89598	6.99863	9.62758	9.23215	7.47422	7.0626	4.10233	3.40758	4.63518	2.92753	3.15777	4.20407	4.24953	5.20049	5.89304	2.46345	4.50315	5.34178	5.14513	3.74778
242.88	7.02848	7.14514	9.82946	9.23196	7.43728	7.28203	4.23941	3.60402	4.78554	3.00315	3.22936	4.37877	4.36466	5.18897	6.1895	2.52449	4.5475	5.47964	5.21266	3.77497
245.41	7.23221	7.41029	10.0033	9.48182	7.56959	7.36529	4.37055	3.72313	4.92264	3.10888	3.34808	4.40025	4.48708	5.30111	6.16816	2.58423	4.53573	5.45372	5.23131	3.84022
247.94	7.36308	7.55031	10.1471	9.48596	7.56134	7.4869	4.4555	3.80516	5.03924	3.19222	3.45996	4.46978	4.54688	5.34695	6.33613	2.62205	4.654	5.43823	5.29742	3.90036
250.47	7.50028	7.7127	10.3086	9.51381	7.55574	7.64077	4.55283	3.91334	5.1611	3.25835	3.50433	4.49336	4.68898	5.41244	6.35075	2.65873	4.68491	5.46659	5.31491	3.94662
253	7.65908	7.82937	10.2223	9.59141	7.60273	7.74133	4.65453	4.02111	5.32193	3.3747	3.64738	4.66012	4.77185	5.53675	6.45655	2.75577	4.79111	5.58739	5.26443	3.9929
255.53	7.77935	7.88971	10.4865	9.62166	7.63029	7.79257	4.77074	4.1268	5.48795	3.45555	3.76812	4.69567	4.87924	5.53798	6.51178	2.80911	4.88142	5.5766	5.40018	4.06575
258.06	7.78495	7.94877	10.3598	9.64543	7.53946	7.83216	4.8644	4.18454	5.55106	3.57384	3.85479	4.75082	4.93624	5.69503	6.60406	2.86179	4.88395	5.58736	5.45742	4.12267
260.59	7.8427	8.08772	10.4804	9.6484	7.58618	7.86751	5.01554	4.28934	5.76633	3.66785	3.98756	4.73168	5.05722	5.69495	6.65103	2.88293	4.91184	5.60993	5.37044	4.18496
263.12	7.94679	8.06554	10.6115	9.53123	7.64063	7.8898	5.03139	4.37796	5.79988	3.74421	4.12493	4.82563	5.14671	5.81345	6.76143	2.97555	5.0258	5.58263	5.44261	4.18183
265.65	7.99203	8.17754	10.5349	9.67439	7.68512	8.03674	5.09228	4.49071	5.91566	3.7993	4.11452	4.84749	5.13451	5.79782	6.82752	3.00404	4.95726	5.52718	5.47037	4.22996
268.18	8.06014	8.31973	10.5887	9.64767	7.64035	8.03766	5.19858	4.46723	5.99071	3.8813	4.24974	4.85722	5.2125	5.92741	6.93951	3.10506	5.09943	5.63787	5.53838	4.29124
270.71	8.04603	8.30403	10.6084	9.63123	7.67233	8.14166	5.26827	4.55485	6.09915	3.99451	4.27077	4.87812	5.26933	5.94881	6.8205	3.09751	5.08324	5.63273	5.52571	4.30751
273.24	8.08455	8.34529	10.7574	9.72814	7.70645	8.16291	5.399	4.64755	6.16212	4.12184	4.45067	4.86615	5.35423	5.94592	6.89275	3.16334	5.21048	5.52681	5.48191	4.32616
275.77	8.02188	8.3209	10.4594	9.58314	7.7064	8.13148	5.42756	4.7901	6.17945	4.1323	4.49936	4.96852	5.34485	6.01709	7.0029	3.20585	5.21049	5.61348	5.55836	4.38502
278.3	8.11567	8.34406	10.6696	9.55027	7.68634	8.23654	5.57767	4.79083	6.21549	4.24328	4.53764	4.90812	5.27396	6.10837	7.00148	3.25048	5.25232	5.54641	5.6188	4.39628
280.83	8.1442	8.28578	10.5053	9.66524	7.60636	8.19687	5.61801	4.82123	6.26185	4.33185	4.54781	4.9905	5.4298	6.19978	7.02417	3.35708	5.27919	5.61467	5.67012	4.48558
283.36	8.1291	8.32901	10.6368	9.57358	7.71222	8.34331	5.73636	4.8935	6.31284	4.4037	4.74637	4.88139	5.34269	6.23878	7.04777	3.38099	5.21303	5.51453	5.63255	4.45707
285.89	8.18183	8.36308	10.5012	9.54533	7.66245	8.31427	5.77025	4.84424	6.31933	4.50139	4.74291	4.88719	5.38829	6.25732	6.98415	3.40975	5.24625	5.5281	5.58983	4.51163
288.42	8.21285	8.4347	10.5847	9.66052	7.66652	8.33494	5.91298	4.94806	6.35711	4.50019	4.86207	4.89826	5.49571	6.3316	7.08834	3.45531	5.30846	5.54007	5.63366	4.52235
290.95	8.20361	8.4162	10.5572	9.55679	7.6607	8.44076	5.95415	4.92729	6.38511	4.63957	4.816	4.93995	5.45062	6.40374	7.01806	3.44089	5.19784	5.53716	5.59834	4.56579
293.48	8.10318	8.37322	10.5395	9.50529	7.60551	8.35577	6.0141	5.01151	6.41145	4.69601	4.84458	4.88998	5.40926	6.39457	7.223	3.5101	5.36034	5.50183	5.61829	4.63486
296.01	8.12932	8.4573	10.3547	9.50908	7.53967	8.41465	6.05348	5.02015	6.46166	4.807	5.01105	4.901	5.41798	6.4605	7.03131	3.56393	5.24163	5.60445	5.5414	4.60868
298.54	8.14935	8.50577	10.3833	9.48412	7.56834	8.50263	6.15175	5.02403	6.50237	4.84493	5.00354	4.93437	5.41069	6.5037	7.164	3.58184	5.33729	5.56569	5.56254	4.64038
301.07	8.23097	8.60057	10.4459	9.52596	7.72409	8.47543	6.15129	5.09026	6.47507	4.87833	5.03625	4.92272	5.404	6.50445	7.13747	3.56945	5.33722	5.44319	5.53417	4.62649
303.6	8.21099	8.60136	10.3434	9.41386	7.59834	8.46506	6.18447	5.08489	6.48316	4.96261	5.05574	4.95373	5.40696	6.48298	7.09721	3.59884	5.29418	5.42	5.45076	4.5812
306.13	8.14807	8.62801	10.3092	9.50453	7.56162	8.55645	6.22316	5.09081	6.52123	5.00679	5.11001	4.92264	5.41736	6.54864	7.091	3.61795	5.36129	5.43923	5.39325	4.61688
308.66	8.30144	8.68986	10.2971	9.44243	7.62791	8.54524	6.25169	5.04126	6.52025	5.05354	5.1452	4.97388	5.37647	6.52831	7.10636	3.64292	5.34301	5.39809	5.42552	4.68613
311.19	8.38257	8.8463	10.1828	9.52968	7.50615	8.54946	6.28728	5.13989	6.5508	5.11077	5.20507	4.9314	5.45879	6.51249	7.13471	3.6698	5.37168	5.43172	5.46797	4.67317
313.72	8.29168	8.79332	10.0914	9.37503	7.43877	8.62576	6.32798	5.11117	6.46987	5.10169	5.23889	4.90072	5.4192	6.4837	7.15128	3.67053	5.32516	5.37788	5.48387	4.60687
316.25	8.29892	8.87036	10.1916	9.39561	7.50347	8.67779	6.30436	5.11535	6.45528	5.17265	5.24709	4.92879	5.56474	6.46725	7.20953	3.6949	5.30937	5.39919	5.40423	4.64596
318.78	8.1532	8.77726	10.1962	9.38915	7.42285	8.60366	6.34199	5.12078	6.44844	5.16195	5.26316	4.93154	5.41259	6.54023	7.19458	3.74375	5.43404	5.40681	5.45525	4.68403
321.31	8.19648	8.79293	10.0702	9.29911	7.4111	8.60069	6.32631	5.08143	6.44297	5.20209	5.26381	4.89673	5.43937	6.54964	7.24568	3.79869	5.35998	5.38611	5.44827	4.66029
323.84	8.25949	8.83653	10.0678	9.26237	7.37467	8.55298	6.2991	5.04573	6.34034	5.2276	5.24784	4.87041	5.41576	6.54086	7.27205	3.76427	5.3316	5.46144	5.46428	4.68034
326.37

## Sheet: fig.S3 d
																			dLight1.3b
[NE] in log(M)	NE Titrations+50nM DETQ
1e-09	0.2	0.17	0.25	0.26	0.16	0.16	0.21	0.22	0.1	0.14	0.19	0.29	0.15	0.16	0.23	0.05	0.26	0.1	0.17	0.07	0.08	0.09	0.09	0.09	-0.03	0.03	0.16	0.15	0.27	0.2	0.24	0.06	0.08	0.15	-0.01	0.07	0.06	0.04	0.3	-0.05
1e-08	0.45	0.42	0.49	0.49	0.35	0.31	0.36	0.44	0.27	0.19	0.37	0.33	0.29	0.27	0.31	0.1	0.3	0.23	0.16	0.14	0.11	0.1	0.28	0.1	-0.04	-0.02	0.11	0.5	0.96	0.61	1.12	0.46	0.67	0.82	0.04	0.13	0.14	-0.03	0.33	0.12
1e-07	0.6	0.63	0.64	0.66	0.49	0.41	0.51	0.72	0.46	0.35	0.66	0.74	0.5	0.45	0.43	0.16	0.48	0.31	0.24	0.24	0.21	0.08	0.3	0.13	0.05	-0.03	0.29	0.61	1.04	0.8	1.3	0.7	0.79	0.88	0.1	0.27	0.23	0	0.47	0.39
1e-06	1.97	2.27	2.57	2.11	2.27	1.7	1.96	1.03	0.8	0.67	0.94	1.28	0.85	0.87	0.75	0.42	0.84	0.62	0.45	0.51	0.47	0.33	0.58	0.28	0.16	-0.01	0.56	0.95	1.46	1.16	1.7	1.1	1.17	1.04	0.5	0.52	0.5	0.03	0.96	0.93
1e-05	2.71	3.2	4.21	3.23	3.57	3.05	3.62	5.69	5.07	4.99	5.05	6.64	5.52	5.6	3.77	2.68	4.06	3.69	3.09	2.88	3.02	2.15	2.71	2.12	1.81	1.17	2.58	2.72	3.4	3.06	3.57	2.02	2.8	2.83	1.83	1.65	1.67	0.97	3.15	2.62
0.0001	7.92	7.86	10.39	7.73	9.16	7.86	9.03	6.96	6.95	6.92	6.98	8.46	7.09	7.24	7.78	5.38	8.02	8.1	7.11	6.44	6.47	4.82	6.14	4.97	3.78	2.82	5.28	7.76	9.68	9.9	10.84	7.57	8.57	8.87	8.37	7.55	7.5	5.51	14.07	10.97
0.001	9.04	9.28	11.84	9.01	10.53	8.92	10.15	8.13	8.02	8.4	8.24	10.33	8.97	9.06	10.89	7.27	10.14	10.44	9.9	7.92	7.62	7.36	9.64	8.11	6.41	4.28	7.69	8.83	12.41	11.89	13.68	8.8	10.42	10.37	10.31	8.91	8.34	6.5	17.74	11.69
	NE Titrations+0 DETQ
	0.07	0.07	0.08	-0.06	0.1	0.04	0.2	0.07	0.03	-0.02	-0.03	-0.06	0.09	-0.03	-0.076	-0.055	-0.044	-0.046	0.005	0.014	0.007	-0.005	0.0009	0.03	0.063	-0.019	0.075	0.092
	0.1	0.04	0.09	0.02	0.09	0.14	0.46	0.11	0.01	0.05	0.07	-0.11	0.12	-0.04	-0.058	-0.044	-0.031	-0.035	0.024	0.032	0.02	0.007	0.005	-0.011	0.048	-0.057	0.085	0.056
	0.09	0.02	0.09	0.04	0.13	0.19	0.44	0.12	0.01	0.1	0.13	-0.13	0.18	-0.05	-0.081	-0.068	-0.053	-0.056	0.027	0.017	0.018	0.0007	0.006	-0.038	0.048	-0.075	0.09	0.026
	0.22	0.18	0.25	0.2	0.22	0.35	0.76	0.29	0.09	0.18	0.35	-0.03	0.22	-0.02	-0.079	-0.076	-0.059	-0.069	0.033	0.041	0.03	0.0009	0.033	-0.028	0.076	-0.073	0.085	0.052
	0.94	0.89	0.79	0.67	0.79	0.95	1.44	0.6	0.36	0.37	0.6	0.22	0.47	0.22	0.083	0.07	0.089	0.076	0.344	0.53	0.463	0.282	0.418	0.447	0.632	0.433	0.728	0.636
	2.21	2.12	1.89	1.7	1.74	2.21	2.78	2.05	2.11	1.72	2.22	1.22	1.91	1.6	1.852	1.677	1.63	1.322	1.348	1.915	1.751	1.198	1.53	2.05	1.814	0.301	1.356	2.873
	5.58	5.32	4.92	4.13	4.64	5.19	6.06	4.99	4.71	4.58	5.21	3.99	4.86	4.49	3.688	3.518	3.777	3.135	2.746	4.221	3.496	2.716	3.476
	DA + 50nM DETQ
	0.28	0.46	0.35	0.33	0.19	0.21	0.13	0.14	0.04
	1	1.51	1.04	1.02	0.95	0.2	0.12	0.14	0.04
	2.03	2.87	2.38	2.78	2.18	2.9	2.63	2.63	2.39
	7.03	11.65	7.02	7.78	7.5	8.04	6.8	7.48	6.5
	7.34	13.29	7.47	6.77	8.3	10.39	10.21	9.42	7.71
	7.34	13.17	7.43	8.85	8.66	10.38	10.17	9.41	7.71
	10.53	11.83	10.99	10.78	8.53	8.76	12.24	10.57	8.83
																			dLight1.3b L143I
[NE] in log(M)	NE Titrations+0 DETQ
1e-09	0.02	-0.05	0	0.05	0.05	-0.11	-0.05	-0.13	0.12	0.1	0	0.05	0.04	-0.04	0.03	-0.05	0.05	-0.1	0.07	-0.04	0.12	0.19	0.15	0.23	0.1	0.11	-0.01	0.18	0.07	0.32	0.15	0.02	0.1	-0.1	0.1	0.02	0.05	-0.01	-0.1	-0.06	0.01	0.04	0.12	-0.01	0.04	0.08	0.05	-0.01	0.07
1e-08	-0.09	-0.1	0.01	0.07	0.02	-0.18	0.05	-0.06	0.2	0.24	-0.08	0.07	0.02	-0.02	0.07	-0.09	0	-0.19	0.04	0.09	0.06	0.25	0.08	0.19	0.08	0.15	-0.04	0.23	0.07	0.26	0.23	0.06	0.08	-0.03	0.11	0.06	0.12	0.1	-0.08	-0.04	0.04	0.08	0.28	0	0.22	0.23	0.17	0.05	0.12
1e-07	-0.07	-0.07	0.01	-0.02	0.02	-0.08	0.01	-0.07	0.19	0.32	-0.1	0.17	0.02	0.13	0.1	-0.09	0.1	-0.07	0.15	0.17	0.2	0.25	0.09	0.24	0.09	0.08	0.04	0.28	0.09	0.31	0.28	0.04	0.17	-0.05	0.17	0.31	0.25	-0.03	-0.1	0.05	0.03	0.07	0.47	0.1	0.42	0.32	0.1	0.09	0.17
1e-06	-0.06	0.01	0.05	0.07	0.13	-0.06	0.19	-0.06	0.26	0.46	0.05	0.31	0.23	0.19	0.2	0.02	0.19	0.16	0.17	0.33	0.22	0.27	0.34	0.33	0.31	0.33	0.09	0.41	0.3	0.58	0.41	0.22	0.38	0.09	0.39	0.51	0.5	0	-0.02	0.26	0.22	0.34	0.82	0.16	0.82	0.52	0.35	0.19	0.44
1e-05	0.84	1.17	1.04	1.44	1.08	0.95	1.37	1.03	1.4	1.86	1.26	1.83	1.46	1.41	1.4	0.43	1.63	1.91	1.24	1.64	1.61	1.2	1.82	1.63	1.84	1.71	1.16	1.74	1.68	2.71	1.75	1.09	1.74	1.4	1.29	1.79	1.7	1.22	0.83	1.27	0.79	1.17	3.15	0.71	3.2	2.14	1.51	1.05	1.5
0.0001	2.04	2.81	2.35	2.54	2.31	2.16	2.79	2.43	4.12	5.01	3.99	4.9	4.49	3.93	4.2	1.8	3.53	4.1	3.15	3.19	4.04	2.78	4.33	3.25	3.81	2.69	1.96	2.86	3.12	4.53	6.67	4.61	6.1	5	5.72	6.3	6.52	5.59	4.16	4.6	4.34	5.69	10.59	3.47	9.32	7.92	6	4.22	5.82
0.001	5.42	7.08	5.9	6.22	4.16	3.4	5.66	4.01	5.27	6.59	4.89	7.5	6.29	5.48	6.02	2.63	6.02	6.41	4.48	3.71	7.97	4.54	6.48	5.89	6.51	6.22	5.29	6.16	5.61	8.37	7.72	6.05	6.54	5.87	7.64	7.38	8.12	6.09	5.25	6.21	5.77	8.38	11.07	4.2	11.77	10.1	7.11	5.69	6.58
	NE Titrations+50nM DETQ
	-0.07	0.03	-0.05	0.13	0.04	0.05	0.06	0	0.02	-0.04	0.01	0.2	-0.05	0.01	0.03	0.19	0.01	-0.06	0.09	0.05	0.05	0.02	0.01	0.01	0.1	0.18	0.06	-0.24	0.21	0.06	0.09		0.18	0.02	0.07		0.03	0.07		0.07	0.02	0.04	-0.04	0.16	-0.02	-0.03	0.05	0.07	-0.05
	-0.06	0.15	0.22	0.12	0.01	0.08	0.27	-0.01	-0.03	0.06	0.03	0.2	-0.09	0.03	0.07	0.4	0	-0.12	0.19	0.09	0.2	0.11	0.09	0.05	0.28	0.31	0.12	-0.21	0.45	0.12	0.08		0.2	0	0.1		0.05	0.18		0.18	0.06	0.09	0.02	0.17	0.1	0.07	0.04	0	-0.04
	-0.14	0.39	0.44	0.24	0.03	0.2	0.49	0.24	0.01	0.1	0.05	0.2	0.11	0.09	0.38	0.53	0.08	0.07	0.32	0.24	0.31	0.24	0.25	0.14	0.32	0.42	0.16	-0.18	0.49	0.16	0.15		0.33	0.02	0.47		0.09	0.31		0.27	0.08	0.18	0.05	0.22	0.33	0.19	0.12	0.09	0.04
	1.02	1.47	1.08	1.95	0.83	0.85	1.52	1.63	0.26	0.52	0.41	0.5	0.69	0.35	1.32	1.61	0.89	0.78	1.03	0.75	0.87	0.83	0.88	0.8	0.95	0.71	0.74	0.02	0.8	0.67	0.48		0.75	0.21	1.61		0.76	1.62		1.46	1.09	1.02	0.8	0.98	1.11	0.6	0.71	0.71	0.47
	3.62	4.14	5.11	7.31	2.48	3.1	5.77	4.93	3.09	3.84	3.12	3.1	4.89	3.45	3.79	4.42	3.24	2.17	5.12	4.51	4.23	4.55	4.64	4.43	4.03	2.89	2.23	1.33	2.99	2.49	1.76		3.57	1.62	5.01		2.86	4.89		4.25	4.48	3.44	3.09	3.22	3.98	2.07	2.75	3.08	2.64
	7.27	8.48	8.34	11.03	4.21	5.19	9.58	5.67	6.1	7.29	6.1	4.45	7.35	6.12	8.28	8.83	5.97	6.77	9.36	7.83	7.8	7.19	6.12	5.14	5.21	9.09	7.56	5.06	7.1	5.47	5.39		5.77	2.49	8.29		5.55	10.22		8.33	5.91	5.41	6.36	6.12	8.33	5.04	4.93	4.46	4.36
	8.6	9.98	10.02	10.99	4.39	5.72	10.17	5.68	7.05	7.9	7.09	4.45	7.7	6.57	8.78	8.94	6.03	7.09	9.72	8.26	8.21	7.19	6.1	5.17	5.21	10.15	8.15	5.4	7.18	5.47	5.61		5.73	2.49	8.5		6.26	10.92		9.11	5.9	5.46	6.53	6.08	8.44	5.64	5.05	4.47	4.25
	DA + 50 nM DETQ
	0.49	0.7	0.51	0.48	0.38	0.45	0.54	0.22	0.25	0.21	0.24	0.33	0.24	0.24	0.74	0.74	0.67	1.06	0.79	1.42	0.79	0.24
	0.91	1.36	1.03	0.98	0.86	1.07	1.26	0.7	0.64	0.69	0.71	0.65	0.79	0.66	1.2	1.15	0.65	1.06	1.26	1.5	1.73	0.75
	3.14	4.33	3.94	3.72	3.94	4.15	4.03	3.42	2.69	3.03	3	2.82	3.19	2.44	3.83	3.84	2.49	4.3	3.58	4.17	6.09	2.27
	9.16	10.18	10.66	10.18	10.37	12.19	9.86	8.36	6.64	7.44	7.81	7.75	9.32	8.05	8.33	8.99	5.78	8.58	8.44	7.21	11.54	6.82
	14.21	11.88	12.15	11.86	11.52	14.68	11.43	10.01	8.05	8.84	10.31	9.79	11.01	9.42	9.61	10.98	7.4	9.22	9.26	8.26	13.37	8.25
	14.99	11.38	12.61	11.51	11.1	14.23	11.66	10.17	7.73	7.77	10.3	9.84	11.09	9.73	9.5	10.95	7.38	8.99	9.39	7.76	13.01	7.91
	11.41	10.46	12.43	10.48	10.87	12.05	10.96	9.87	7.87	7.33	9.87	9.86	10.82	9.44	8.53	10.61	7.56	8.16	8.95	7.16	11.01	7.29
[truncated: 36 more columns]
