# Supplementary material for: A chemogenetic approach for dopamine imaging with tunable sensitivity
Source: Nat Commun. 2024 Jul 2;15:5551. doi: 10.1038/s41467-024-49442-3 (PMC11219860; doi:10.1038/s41467-024-49442-3)
Supplement: Supplementary file 6 — Source Data [file 41467_2024_49442_MOESM6_ESM.zip › SourceData_SupplementaryFig4.xlsx]

## Sheet: fig. S4 d
	Number of Action Potentials
Control (no drug)
		20220218cell9	20220218cell10	20220218cell13	20220218cell14	20220218cell15	20220303cell4	20220303cell9	20220303cell10
0	0	0	0	0	0	0	0	0	0
0	50	0	0	0	0	0	0	0	0
0	100	0	0	0	0	0	0	0	0
2.375	150	7	0	5	4	0	0	3	0
7.875	200	13	0	11	11	8	1	13	6
12.25	250	17	4	15	14	12	8	17	11
15.125	300	19	8	15	16	14	14	20	15
17	350	19	10	16	17	16	19	21	18
18	400	19	12	16	18	16	22	21	20
18.75	450	18	13	16	18	17	25	21	22
16.75	500	6	13	14	15	16	26	20	24
DETQ
		20220224cell4	20220224cell5	20220224cell10	20220224cell12	20220224cell13	20220303cell12	20220303cell13
0	0	0	0	0	0	0	0	0
0	50	0	0	0	0	0	0	0
0.714286	100	0	0	5	0	0	0	0
1.57143	150	0	0	11	0	0	0	0
3.85714	200	0	7	15	0	0	0	5
6.85714	250	2	13	16	0	4	0	13
10.1429	300	7	15	18	3	9	0	19
12.8571	350	10	17	18	10	12	0	23
14.7143	400	12	17	15	14	14	5	26
16.2857	450	14	18	9	17	15	12	29
17.1429	500	15	18	5	19	16	16	31
SKF38393
		20220222cell2	20220222cell3	20220222cell5	20220222cell6	20220222cell7	20220303cell15
0	0	0	0	0	0	0	0
0	50	0	0	0	0	0	0
3.83333	100	19	0	0	4	0	0
9.16667	150	34	0	0	12	9	0
15.3333	200	42	8	1	18	23	0
21.5	250	48	13	14	20	34	0
25.8333	300	52	16	25	21	41	0
29.3333	350	54	19	34	21	47	1
30.8333	400	37	20	43	23	53	9
30	450	21	20	47	21	56	15
31	500	18	21	54	21	54	18

## Sheet: fig. S4 e
	Input Resistance
Control (no drug)
		20220218cell9	20220218cell10	20220218cell13	20220218cell14	20220218cell15
-20.7125	-200	-24.0938	-12.4375	-16.9063	-28.8438	-21.2812
-15.8875	-150	-18.875	-9.75	-13.125	-21.0938	-16.5937
-11.2687	-100	-13.25	-6.8125	-9.4375	-14.8125	-12.0312
-6.06248	-50	-7.375	-3.4688	-5.1562	-8.0312	-6.2812
-0.16876	0	-0.1875	-0.2813	-0.1562	-0.25	0.0312
DETQ
		20220224cell4	20220224cell5	20220224cell10	20220224cell12	20220224cell13
-19.2875	-200	-16	-21.4062	-26.9063	-18.5	-13.625
-15	-150	-12.2812	-16.5	-21.4688	-13.9375	-10.8125
-10.5688	-100	-8.4375	-11.25	-16.5	-9.8438	-6.8125
-5.68124	-50	-4.625	-5.6562	-9.6875	-5.2188	-3.2187
-0.075	0	-0.125	0.0938	-0.125	-0.0625	-0.1563
SKF38393
		20220222cell2	20220222cell3	20220222cell5	20220222cell6	20220222cell7
-23.8313	-200	-27.8438	-18.6875	-18.5	-33.5625	-20.5625
-18.9813	-150	-22.9375	-14.5625	-14.9688	-26.25	-16.1875
-13.5938	-100	-17.0313	-10.5625	-10.5625	-18.5625	-11.25
-7.59372	-50	-9.8125	-5.8125	-5.6562	-10.5312	-6.1562
0.025	0	-0.1562	-0.0625	0.0625	-0.25	0.5312

## Sheet: fig. S4  f
	Resting Membrane Potential
Control (no drug)
20220218cell9	20220218cell10	20220218cell13	20220218cell14	20220218cell15
-74.625	-71.4375	-78.125	-72.5937	-74.5312
DETQ
20220224cell4	20220224cell5	20220224cell10	20220224cell12	20220224cell13
-75.1875	-71.8438	-83.9688	-81.1562	-76.125
SKF38393
20220222cell2	20220222cell3	20220222cell5	20220222cell6	20220222cell7
-73.125	-84.5625	-78.5938	-80.1563	-73.5938

## Sheet: fig. S4 i
Control
	Number of action potentials (n)
Current (pA)	Neuron #1	Neuron #2	Neuron #3	Neuron #4	Neuron #5	Neuron #6	Neuron #7	Neuron #8	Neuron #9	Neuron #10	Neuron #11		Mean	SEM
0	0	0	0	0	0	0	0	0	0	0	0		0	0
50	0	0	0	0	0	0	0	0	0	0	0		0	0
100	0	0	0	0	0	0	0	0	0	0	0		0	0
150	0	0	0	0	0	0	0	0	0	0	0		0	0
200	0	0	0	0	0	0	0	0	0	0	0		0	0
250	0	0	0	0	0	0	0	0	0	0	0		0	0
300	4	5	4	0	0	0	0	0	0	0	0		1.18182	0.615234
350	8	10	9	2	1	0	0	0	0	0	0		2.72727	1.2365
400	12	15	13	7	6	6	0	0	4	3	5		6.45455	1.50975
450	15	17	16	11	10	11	4	3	9	7	9		10.1818	1.3739
500	17	19	19	15	14	15	9	8	12	11	12		13.7273	1.1208
Dopamine (10 µM) in cocaine (5 µM)
	Number of action potentials (n)
Current (pA)	Neuron #1	Neuron #2	Neuron #3	Neuron #4	Neuron #5	Neuron #6	Neuron #7	Neuron #8	Neuron #9	Neuron #10			Mean	SEM
0	0	0	0	0	0	0	0	0	0	0			0	0
50	0	0	0	0	0	0	0	0	0	0			0	0
100	0	0	0	0	0	0	0	0	0	0			0	0
150	0	0	0	0	0	0	0	0	0	2			0.2	0.2
200	0	0	0	0	0	0	0	0	5	7			1.2	0.81377
250	0	0	6	0	0	0	0	0	17	10			3.3	1.87409
300	0	0	11	5	4	0	0	6	24	13			6.3	2.46329
350	2	4	15	10	9	5	4	10	25	15			9.9	2.20328
400	6	8	18	13	13	9	8	13	21	17			12.6	1.55778
450	10	12	19	16	16	12	10	16	22	18			15.1	1.26886
500	13	14	21	18	18	14	14	18	17	19			16.6	0.845905
Dopamine (10 µM) and DETQ (200 nM) in cocaine (5 µM)
Current (pA)	Number of action potentials (n)
	Neuron #1	Neuron #2	Neuron #3	Neuron #4	Neuron #5								Mean	SEM
0	0	0	0	0	0								0	0
50	0	0	0	0	0								0	0
100	0	0	0	0	0								0	0
150	0	0	0	0	0								0	0
200	5	1	0	0	0								1.2	0.969536
250	10	7	5	0	0								4.4	1.96469
300	15	11	9	0	0								7	3.01662
350	19	15	13	1	3								10.2	3.49857
400	21	17	15	6	7								13.2	2.90517
450	22	19	17	10	10								15.6	2.42074
500	24	20	18	14	13								17.8	2.00998
