# Supplementary material for: A chemogenetic approach for dopamine imaging with tunable sensitivity
Source: Nat Commun. 2024 Jul 2;15:5551. doi: 10.1038/s41467-024-49442-3 (PMC11219860; doi:10.1038/s41467-024-49442-3)
Supplement: Supplementary file 6 — Source Data [file 41467_2024_49442_MOESM6_ESM.zip › SourceData_SupplementaryFig5.xlsx]

## Sheet: Fig.S5b
Time (s)	Control										Time (s)	DETQ										Time (s)	Cocaine
	Slice #1	Slice #2	Slice #3	Slice #4	Slice #5	Slice #6	Slice #7	Slice #8	Mean	SEM		Slice #1	Slice #2	Slice #3	Slice #4	Slice #5	Slice #6	Slice #7	Slice #8	Mean	SEM		Slice #1	Slice #2	Slice #3	Slice #4	Slice #5	Slice #6	Slice #7	Slice #8	Mean	SEM
0.1	-0.00454633	0.0125624	-0.0109154	-0.00642788	-0.00237975	-0.0017072	0.00917062	0.0107503	0.000813344	0.00311076	0.1	0.00423784	-0.00778838	-0.00187692	0.0131007	-0.00111317	-0.021853	-0.00341407	-0.0209366	-0.00495544	0.00419631	0.1	-0.00242372	0.00454214	-0.0069686	0.00221195	0.0053882	-0.00518455	0.00477531	0.00126325	0.000450499	0.00168315
0.2	0.00788874	-0.000842353	-0.00257695	-0.00394121	0.00129609	-0.00468885	-0.00364387	-0.00181745	-0.00104073	0.00144356	0.2	0.00507989	-0.0132886	-0.0134392	0.00540998	0.00432898	-0.0109743	-0.0065624	-0.0101167	-0.00494529	0.00299169	0.2	0.00626628	-0.00225234	0.00313849	0.0157815	0.0103512	-0.00529546	-0.00568406	0.00590767	0.00352665	0.00269306
0.3	-0.0122799	0.0125765	-0.00430387	-0.00921349	-0.00422691	-0.00778328	-0.0135	0.013751	-0.0031225	0.00374205	0.3	3.61337e-05	-0.00319714	-0.00666325	-0.00616178	-0.000923198	-0.00592299	-0.0111372	0.000683606	-0.00416073	0.00143013	0.3	-0.00446901	-0.00347355	-0.000474555	0.00883384	-0.0062517	-0.0170977	-0.0137592	0.000453121	-0.00452985	0.00288803
0.4	-0.00393138	0.00154638	-0.00493079	-0.00223007	0.00683218	0.00447637	0.000626706	0.00369903	0.000761054	0.00148379	0.4	0.000314761	0.00607205	0.00808758	0.0110317	0.00490046	0.0012035	-0.00232685	0.00409467	0.00417223	0.00153797	0.4	-0.00623772	-0.0044683	0.000113709	0.00442541	0.0179176	-0.013641	-0.000808902	-0.010454	-0.00164414	0.00346901
0.5	-0.0133373	0.00529042	0.00377139	-0.00471722	-0.0111879	-0.000292326	0.000579901	-0.00369574	-0.0029486	0.00236055	0.5	0.0036966	-0.000331278	0.00171273	-0.000862231	0.00297102	-0.00604328	-0.00610403	-0.00733629	-0.00153709	0.00155252	0.5	-0.00740483	-0.00809788	0.00385339	-0.00461684	-0.000134224	0.000709929	-0.00170618	-0.00344443	-0.00260513	0.00144898
0.6	-0.000988502	-0.0022505	0.00202274	0.00751857	-0.0143332	0.000959093	-0.000893338	0.0070825	-0.00011033	0.00240492	0.6	-0.00625261	-0.00342178	0.00443116	0.0150311	0.00207544	-0.00918605	-0.00298744	0.0133297	0.00162743	0.00313528	0.6	-0.00832676	0.00040377	-0.00322128	0.00785385	0.00452523	-0.00970791	0.00130686	0.00230812	-0.000607265	0.00215624
0.7	0.00525399	0.00393075	-0.00151187	-2.48833e-05	0.00376168	-0.00617406	0.00782158	0.00149338	0.00181882	0.00155008	0.7	0.0108842	0.00191214	0.000444433	-0.00671232	0.00355817	-0.00139397	0.00142947	0.000521452	0.00133044	0.00174301	0.7	-0.00163285	0.00105871	0.00414763	-0.00452885	-0.0127659	-0.00582696	-0.00404142	-0.00767113	-0.00390759	0.00184897
0.8	-6.89323e-05	0.0143593	-0.00754011	0.0040459	1.46748e-05	0.00102267	-0.00456538	-0.00113678	0.000766416	0.00230643	0.8	0.00664414	-0.00462916	-0.00476357	-0.000498886	0.0033274	0.00457492	0.00450431	-0.00382462	0.000666817	0.00164683	0.8	0.00835516	-0.003033	-0.0112972	0.0101757	-0.00404405	-0.000598416	-0.00480731	-0.0014208	-0.000833738	0.00248733
0.9	-0.00911124	-0.0138258	0.014782	-0.00581523	0.00143318	0.00711503	-0.00352182	-0.00821614	-0.002145	0.00333346	0.9	-0.0031107	-0.00810941	0.00559803	-0.00714716	0.00145885	0.0025507	0.0067912	0.00548007	0.000438946	0.00207495	0.9	-0.00816449	0.00196935	-0.00306504	-0.00691925	0.00484695	0.00253658	-0.00848473	0.000891626	-0.00204863	0.00187534
1	-0.000830649	-0.00190533	-0.00234518	0.00159296	-0.0048144	0.00565378	-0.00558118	-0.00735493	-0.00194811	0.00147832	1	-0.000194639	0.00584969	-0.00838152	-0.00113587	-0.00182376	0.00622654	-0.0155151	0.00581521	-0.00114493	0.00271221	1	7.4265e-05	0.00437794	-0.00312387	0.0133038	0.0118942	-0.00375956	0.0147816	0.0022098	0.00496978	0.00262991
1.1	-0.000436747	0.00021904	-0.0055108	-0.0132144	0.00603368	0.00264967	0.00591258	-0.0063204	-0.00133342	0.00235029	1.1	-0.00118604	-0.000668891	-0.00121275	0.00493972	-0.00368201	0.00231136	0.00827901	-0.00858548	2.43648e-05	0.0018365	1.1	0.0109117	0.00764732	0.00855496	-0.0198595	0.00314581	-0.00300586	0.0189512	0.000440892	0.00334831	0.00408332
1.2	0.0106457	-0.00487432	-0.00559695	0.0112802	0.019433	-0.0185762	0.00235465	0.00639097	0.00263212	0.00424545	1.2	0.00071401	0.0114481	0.00642577	-0.00696658	-0.000484355	-0.00207227	-0.0113407	-0.00111519	-0.0004239	0.00251545	1.2	0.00292939	0.00625811	0.0105412	0.00095263	0.00654696	-0.00281309	-0.00112398	0.00591864	0.00365124	0.0015822
1.3	-0.00805724	-0.00494617	-0.00348711	-0.00806289	-0.00456122	0.0101471	0.00358034	-0.0128863	-0.00353418	0.00256791	1.3	0.00410545	-0.00399602	-0.00110547	0.00284224	0.0057846	0.0026927	0.00290419	-0.00611707	0.000888828	0.00147822	1.3	-0.000149594	-0.00940356	0.00067367	0.00382704	-0.00934062	0.0183677	-0.0082549	0.00698643	0.000338275	0.00339171
1.4	0.00930529	0.00125608	0.0071364	-0.00415065	3.71942e-05	-0.00592414	0.00689968	0.0147748	0.00366683	0.00249912	1.4	-0.00332717	0.00446168	0.00779288	-0.00221514	0.00850483	-0.00381301	0.00378189	-0.00705483	0.00101639	0.00206714	1.4	0.00432332	0.00158549	-0.000537586	-0.000573074	-0.00511103	0.00912818	0.00191308	-0.00349136	0.000904627	0.00158436
1.5	-0.00558672	0.00820175	0.00217799	0.00699668	-0.00678309	0.00331909	-0.011894	0.00622964	0.000332666	0.00263423	1.5	-0.00818239	-0.00275111	-0.00912719	0.00198905	-0.0185657	-0.00183348	0.00232042	0.00158595	-0.00432055	0.00256484	1.5	-0.00819094	-0.0107604	-0.00256049	-0.00397538	0.000465232	-0.00413683	-0.00997743	-0.00615502	-0.00566141	0.00136007
1.6	-0.00442036	0.0136062	0.00163196	-0.00753849	0.00563691	0.0122926	-0.00114975	-0.00523971	0.00185242	0.00282959	1.6	-1.30706e-05	0.00163082	0.0042448	0.0128485	-0.00235542	0.00696467	-0.00354187	-0.0171905	0.00032348	0.00312547	1.6	0.0161772	-0.00829167	0.00772675	-0.00409284	-0.0217009	0.00354468	0.0104612	-0.00742804	-0.000450458	0.00433712
1.7	-0.00267102	0.0111688	0.00458727	0.0104556	0.0022407	0.000845354	-0.00171049	-0.00179469	0.0028902	0.00192399	1.7	-0.00172894	-0.00397654	-0.00661253	0.0127302	0.00338209	-0.000834232	0.00346621	-0.00683774	-5.14293e-05	0.00229701	1.7	0.0067132	0.00303352	-0.00220014	0.00322444	-0.00169382	0.00998303	-0.011048	-0.00572253	0.000286211	0.00241346
1.8	-0.00578098	-0.00224448	-0.0101189	-0.0132503	0.00706964	0.00953442	0.0165295	-0.015572	-0.00172914	0.00411682	1.8	0.00828287	-0.00186405	-0.000687186	-0.00552913	-0.006913	0.00278892	-0.00777602	0.00847261	-0.000403122	0.00227425	1.8	0.00608797	-0.00782531	0.00898407	0.0204809	0.00764761	-0.0131125	-0.00503072	0.00165218	0.00236053	0.00380874
1.9	0.00975746	-0.00932864	-0.00386522	-0.00284428	0.00940562	-0.00221866	0.0126161	-0.0100846	0.000429721	0.00315673	1.9	0.0157147	-0.00746397	0.00409713	0.0155724	-0.00598927	0.00367285	-0.010246	0.00128477	0.00208034	0.00349316	1.9	-0.0172031	0.00638036	-0.00308048	-0.00111865	0.00491023	-0.0135857	0.019798	-0.0085728	-0.00155901	0.00423018
2	0.00452514	0.00759314	0.00816164	0.00253468	-0.000897075	0.0109159	-0.00705261	-0.00930166	0.0020599	0.00258238	2	-0.00765406	-0.00460146	0.00923151	-0.00344975	-0.0072271	-0.0105624	-0.0173126	0.00201389	-0.00494525	0.00283099	2	-0.00271712	-0.00764939	0.00859816	0.00371912	-0.015736	0.0106193	0.00736503	0.00187108	0.000758765	0.0031825
2.1	0.236188	0.421867	0.22713	0.336577	0.297308	0.338129	0.4359	0.451873	0.343122	0.030964	2.1	0.280361	0.395388	0.211551	0.299145	0.218872	0.27026	0.343778	0.390556	0.301239	0.0249569	2.1	0.268742	0.287014	0.278195	0.465904	0.367186	0.371848	0.502232	0.481679	0.37785	0.0338699
2.2	0.308643	0.493821	0.228949	0.346889	0.361061	0.428666	0.532683	0.511354	0.401508	0.0381612	2.2	0.321805	0.482885	0.203587	0.31257	0.242504	0.306909	0.432606	0.492617	0.349435	0.0382343	2.2	0.43584	0.462376	0.457348	0.689759	0.560498	0.622757	0.783444	0.753469	0.595687	0.0488125
2.3	0.240668	0.436397	0.160916	0.30258	0.319947	0.385869	0.485162	0.45239	0.347991	0.0397153	2.3	0.29053	0.418156	0.145086	0.258393	0.194728	0.257568	0.357163	0.403755	0.290672	0.0343301	2.3	0.541216	0.559511	0.495994	0.830414	0.651569	0.742653	0.926446	0.887996	0.704475	0.0588886
2.4	0.193048	0.365259	0.0840017	0.230766	0.245311	0.311223	0.432015	0.378641	0.280033	0.0402417	2.4	0.235921	0.330167	0.0894681	0.185473	0.136036	0.199409	0.275661	0.322294	0.221804	0.0303642	2.4	0.575119	0.619548	0.503162	0.843218	0.681585	0.7983	1.00768	0.966205	0.749353	0.0651063
2.5	0.126342	0.28043	0.0768537	0.172137	0.19214	0.26812	0.354462	0.302461	0.221618	0.0335825	2.5	0.185168	0.249266	0.0789313	0.155415	0.11362	0.164576	0.225554	0.271352	0.180485	0.0234164	2.5	0.597384	0.612347	0.467482	0.797112	0.685914	0.805274	1.04128	0.96888	0.746959	0.0686756
2.6	0.107463	0.239736	0.0584571	0.144844	0.16366	0.220135	0.296171	0.265739	0.187026	0.0290223	2.6	0.155929	0.195757	0.0568413	0.116233	0.0892842	0.128731	0.187142	0.225017	0.144367	0.0201953	2.6	0.580431	0.593562	0.427924	0.74912	0.64613	0.75496	0.964686	0.951276	0.708511	0.0655479
2.7	0.0702986	0.199606	0.0493021	0.116608	0.137566	0.186999	0.248851	0.219799	0.153629	0.0254003	2.7	0.133851	0.162932	0.0403562	0.087989	0.0779231	0.108664	0.145229	0.179587	0.117066	0.0165939	2.7	0.562134	0.568003	0.374239	0.661976	0.574669	0.702791	0.874666	0.919411	0.654736	0.0629584
2.8	0.0575661	0.151062	0.045037	0.0860318	0.0945228	0.164731	0.205019	0.176649	0.122577	0.0209891	2.8	0.113803	0.141078	0.0454465	0.0708612	0.0685748	0.0913211	0.118061	0.138831	0.0984972	0.0123794	2.8	0.545426	0.53739	0.326174	0.617675	0.522898	0.64325	0.837134	0.865758	0.611963	0.0620659
2.9	0.0518784	0.136765	0.042414	0.103159	0.107217	0.140743	0.172936	0.15195	0.113383	0.0165245	2.9	0.109306	0.116468	0.00915882	0.0515932	0.0627918	0.0763495	0.108561	0.145127	0.0849194	0.0153456	2.9	0.507299	0.525927	0.282767	0.538775	0.48063	0.577746	0.762852	0.794923	0.558865	0.0573505
3	0.0465494	0.120796	0.0341712	0.0786362	0.0957876	0.142518	0.139736	0.124525	0.09784	0.0146677	3	0.0767129	0.092362	0.018924	0.0550515	0.0403396	0.0781733	0.0989307	0.117429	0.0722403	0.0114722	3	0.481267	0.461989	0.260522	0.462344	0.427072	0.514331	0.644454	0.731345	0.497915	0.0500786
3.1	0.0412154	0.0992407	0.0213834	0.0803789	0.0753252	0.105549	0.147563	0.113521	0.085522	0.0142863	3.1	0.0795553	0.0886757	0.017508	0.0443181	0.0430633	0.0608292	0.066456	0.122024	0.0653037	0.0113447	3.1	0.449752	0.450441	0.215633	0.431631	0.397873	0.455149	0.581917	0.662951	0.455669	0.0463878
3.2	0.0315009	0.0811608	0.0168781	0.0694725	0.0549064	0.0939586	0.137655	0.103949	0.0736851	0.0139206	3.2	0.0695343	0.0654214	0.0231627	0.0570108	0.0300603	0.0487112	0.0445094	0.0772635	0.0519592	0.00672254	3.2	0.419183	0.403242	0.201739	0.380621	0.351908	0.41299	0.503826	0.580385	0.406737	0.0390738
3.3	0.0216522	0.0738635	0.0226752	0.0682232	0.0534223	0.0716516	0.119775	0.0780627	0.0636657	0.0112554	3.3	0.0566281	0.0664766	0.0192601	0.0421387	0.037454	0.054569	0.0522643	0.0786942	0.0509356	0.00643916	3.3	0.396968	0.389619	0.173054	0.336992	0.32404	0.356532	0.461908	0.551072	0.373773	0.0388227
3.4	0.028557	0.0778116	0.016225	0.0325724	0.0575825	0.0819084	0.114499	0.0722926	0.0601811	0.0116353	3.4	0.0548014	0.0606129	0.0129161	0.0313903	0.0244811	0.0358752	0.0547742	0.0700135	0.0431081	0.0070093	3.4	0.365009	0.366598	0.161481	0.299338	0.268537	0.311932	0.395413	0.505713	0.334253	0.0356113
3.5	0.0362539	0.0646658	0.0184905	0.0327931	0.0455059	0.0763985	0.0834132	0.0798484	0.0546712	0.00870432	3.5	0.0481642	0.046	0.032805	0.0328442	0.0395821	0.0331133	0.053508	0.0765167	0.0453167	0.0052492	3.5	0.363049	0.332258	0.122533	0.260571	0.277855	0.283952	0.382732	0.454171	0.30964	0.035021
3.6	0.0310556	0.058789	0.0201037	0.0331716	0.0466622	0.0615185	0.0913573	0.0615869	0.0505306	0.00801713	3.6	0.0332209	0.048462	0.0224555	0.0295591	0.026813	0.0295355	0.0203464	0.0632866	0.0342099	0.00513758	3.6	0.304967	0.307726	0.122398	0.257002	0.225536	0.262591	0.36154	0.410588	0.281543	0.03097
3.7	0.0240701	0.0538269	0.0104268	0.0428808	0.0361572	0.0672094	0.0833797	0.0624787	0.0475537	0.00846585	3.7	0.0649399	0.0455811	0.00777638	0.0253371	0.017266	0.0360412	0.0201512	0.0490656	0.0332698	0.00675174	3.7	0.302772	0.285597	0.114545	0.219583	0.198388	0.247868	0.297856	0.38116	0.255971	0.0284107
3.8	0.0229142	0.0389582	0.0058158	0.0341826	0.0336103	0.0553731	0.0682508	0.0583991	0.039688	0.00720668	3.8	0.0279461	0.039779	0.00969656	0.0251018	0.0233284	0.0208138	0.0367692	0.0486057	0.0290051	0.00432815	3.8	0.270602	0.261031	0.105053	0.185395	0.200553	0.226276	0.288981	0.354018	0.236489	0.0265976
3.9	0.0253782	0.0352212	0.00819978	0.0291154	0.0459441	0.0554905	0.0681711	0.0524796	0.04	0.00680205	3.9	0.0454119	0.0381668	0.017308	0.0217295	0.0290755	0.0267415	0.0326494	0.0294482	0.0300664	0.00314095	3.9	0.245568	0.24843	0.100522	0.183861	0.175888	0.21999	0.232411	0.334054	0.217591	0.0239437
4	0.0112716	0.0520496	0.00728187	0.0253478	0.0548721	0.0479584	0.0944176	0.05073	0.0429911	0.0099508	4	0.0503194	0.0349125	0.0126848	0.0361108	0.0141389	0.011043	0.0357309	0.0417741	0.0295893	0.00526992	4	0.231998	0.235081	0.0749579	0.166133	0.200948	0.202446	0.214723	0.302587	0.203609	0.0230219
4.1	0.0223712	0.0443183	0.00867747	0.0333533	0.0327139	0.0575425	0.0583983	0.051401	0.038597	0.00622246	4.1	0.0345539	0.0365849	0.00963361	0.028757	0.0131415	0.0154103	0.0359519	0.0517261	0.0282199	0.00510532	4.1	0.231293	0.221523	0.0849319	0.168234	0.136885	0.167497	0.226932	0.274549	0.188981	0.0215654
4.2	0.0182079	0.0366271	0.0229682	0.0367602	0.0383759	0.0431265	0.0518003	0.0522874	0.0375192	0.00430999	4.2	0.0319507	0.0328609	0.0198318	0.0179277	0.0175206	0.0332669	0.0261322	0.0412047	0.0275869	0.0030515	4.2	0.214701	0.214429	0.0741689	0.148815	0.150028	0.165331	0.194415	0.259397	0.177661	0.0198852
4.3	0.0238635	0.0312598	0.0123762	0.0277803	0.0316881	0.0525435	0.0531127	0.0382353	0.0338574	0.00490774	4.3	0.0429724	0.0225662	0.0119847	0.0300087	0.0329122	0.0223592	0.0230465	0.0457687	0.0289523	0.00401599	4.3	0.198101	0.18504	0.0851966	0.138388	0.133036	0.143288	0.219373	0.237219	0.167455	0.0180233
4.4	0.0213236	0.0443362	0.0278004	0.031585	0.0412244	0.0321396	0.0613078	0.0440141	0.0379664	0.00440695	4.4	0.0329374	0.0383925	0.00153673	0.0280174	0.0122445	0.0180997	0.0236298	0.0468508	0.0252136	0.00516042	4.4	0.189543	0.179791	0.0711777	0.117236	0.121223	0.145813	0.199189	0.219578	0.155444	0.0177315
4.5	0.00994058	0.0343445	0.0154527	0.0377092	0.0255699	0.0542993	0.0621703	0.0443117	0.0354748	0.00641198	4.5	0.0381262	0.0206851	-0.000691087	0.0259893	0.0113348	0.0196629	0.0222449	0.0401195	0.0221839	0.00470543	4.5	0.176981	0.187278	0.0755367	0.133077	0.122293	0.137638	0.190713	0.227851	0.156421	0.0170387
4.6	0.0140432	0.0369009	0.0261243	0.017684	0.0281914	0.0395677	0.0454798	0.0429373	0.0313661	0.00413139	4.6	0.0271034	0.0125555	0.0112261	0.0159903	0.0122093	0.00741184	0.0163171	0.0234739	0.0157859	0.00232095	4.6	0.171381	0.178512	0.0651501	0.112377	0.119838	0.152915	0.162225	0.204445	0.145855	0.0156864
4.7	0.0160425	0.0256336	0.00436093	0.0216042	0.0268844	0.040801	0.0408515	0.0440827	0.0275326	0.00488341	4.7	0.0395537	0.0266575	0.00836786	0.0212952	0.0157028	0.0134688	0.0221436	0.0278545	0.0218805	0.00344024	4.7	0.147731	0.15136	0.0660099	0.116956	0.100035	0.13162	0.153543	0.202947	0.133775	0.0144528
4.8	0.025834	0.0356294	0.00620141	0.0227577	0.0242062	0.0341513	0.0568135	0.0362585	0.0302315	0.00513457	4.8	0.0376304	0.029324	0.0218546	0.0169091	0.0215195	0.0239484	0.0157239	0.0379857	0.0256119	0.00304279	4.8	0.153581	0.143354	0.0570022	0.10417	0.135542	0.118063	0.149994	0.187648	0.131169	0.0137682
4.9	0.0250289	0.0339966	0.0119554	0.0258467	0.0342092	0.0386319	0.036858	0.0424114	0.0311173	0.00345082	4.9	0.0393235	0.0280941	0.00821507	0.0293645	0.0103888	0.0155249	0.00309852	0.047587	0.0226995	0.00561613	4.9	0.139348	0.146418	0.068194	0.10697	0.0930126	0.113401	0.147441	0.179834	0.124327	0.0125933
5	0.00919338	0.0312809	0.00430864	0.0311084	0.0337097	0.0285827	0.0415335	0.0423816	0.0277623	0.00492419	5	0.0182866	0.0189512	0.0125283	0.0144985	0.00864681	0.0213622	0.0199054	0.0287565	0.0178669	0.00215955	5	0.145206	0.143624	0.0427144	0.0922774	0.094687	0.107839	0.14073	0.158274	0.115669	0.0136724
5.1	0.00865963	0.0390926	0.0106996	0.0222223	0.0272616	0.0284799	0.048997	0.0338444	0.0274071	0.00482326	5.1	0.0378538	0.0280759	0.00437006	0.0241532	0.00760821	0.0072652	0.0266994	0.0285911	0.0205771	0.00438602	5.1	0.141038	0.141076	0.0494919	0.0842883	0.0655906	0.110299	0.116709	0.165382	0.109234	0.0142247
5.2	0.0148204	0.0243278	0.0104021	0.0324554	0.0443005	0.0354863	0.0394541	0.0421759	0.0304278	0.00447907	5.2	0.0358503	0.0245121	0.0230533	0.0287132	0.0105301	0.0110348	0.0234685	0.0388544	0.0245021	0.00361607	5.2	0.13171	0.126735	0.0558326	0.0973156	0.0693135	0.0881216	0.133456	0.178241	0.110091	0.0141342
5.3	0.0249587	0.0359422	0.0117886	0.0231505	0.0238294	0.0186004	0.0407003	0.0268516	0.0257277	0.00323406	5.3	0.0304182	0.0251078	0.00992309	0.0119376	0.0206792	0.024033	0.0125375	0.0350874	0.0212155	0.00324423	5.3	0.131366	0.14134	0.0663382	0.084456	0.0924645	0.0792802	0.156928	0.153743	0.11324	0.0128734
5.4	0.0189638	0.0306772	0.0167793	0.0217102	0.0391497	0.0273768	0.0454402	0.0282701	0.0285459	0.00348681	5.4	0.0424267	0.0170903	0.00498398	0.0302448	0.00731142	0.0207703	0.0164374	0.03849	0.0222194	0.0048525	5.4	0.121104	0.12301	0.0490454	0.0939955	0.0969069	0.100629	0.135275	0.142474	0.107805	0.0105036
5.5	0.0282034	0.0308698	0.0104101	0.0217475	0.0398355	0.0270196	0.0327257	0.0354787	0.0282863	0.00320553	5.5	0.0323217	0.0223507	0.00655737	0.0221109	0.0164232	0.0238732	0.00836277	0.0177941	0.0187242	0.00298082	5.5	0.116407	0.132007	0.0461868	0.0713252	0.0715679	0.0965268	0.1282	0.146934	0.101144	0.0125497
5.6	0.0146303	0.0425712	0.0112649	0.0361374	0.0343592	0.0248525	0.0374409	0.0315062	0.0290953	0.00396305	5.6	0.0422299	0.0241914	-0.00114779	0.0198539	0.012542	0.0131266	0.00811521	0.0389989	0.0197388	0.00528392	5.6	0.103125	0.108965	0.0458776	0.0688447	0.0759163	0.0751877	0.121571	0.144567	0.0930067	0.0113751
5.7	0.0219198	0.034183	0.0188667	0.03402	0.0261508	0.030839	0.0339589	0.0215253	0.0276829	0.00224786	5.7	0.0479758	0.0294687	0.0229234	0.0194288	0.0118986	0.0272656	0.00837748	0.0270408	0.0242974	0.00430222	5.7	0.112163	0.0882426	0.0416558	0.0825313	0.0696664	0.0799485	0.107286	0.142407	0.0904875	0.010728
5.8	0.00765546	0.0346427	0.0109338	0.0329078	0.0199645	0.0357056	0.0334704	0.0218646	0.0246431	0.00395224	5.8	0.0350291	0.0277656	0.0033341	0.0163651	0.0176596	0.0194963	0.00606462	0.02153	0.0184055	0.00368169	5.8	0.10866	0.109549	0.0436103	0.0754483	0.075148	0.0820193	0.116204	0.137158	0.0934746	0.0105156
5.9	0.0236047	0.0271921	0.014949	0.0214003	0.0336964	0.0239342	0.0455622	0.0236079	0.0267434	0.00326761	5.9	0.0244825	0.0239465	0.00426306	0.0222913	0.0134944	0.0137727	0.0096911	0.0313104	0.0179065	0.00318705	5.9	0.112167	0.111808	0.0497324	0.0728545	0.0800067	0.081213	0.096341	0.123865	0.0909985	0.00869994
6	0.0155413	0.0368557	0.0100389	0.0309071	0.0264595	0.0364598	0.0363089	0.0269643	0.0274419	0.0035513	6	0.0402467	0.0269347	0.0296641	0.0200236	0.0103175	0.000880739	0.0153045	0.018669	0.0202551	0.00429703	6	0.104923	0.113332	0.04506	0.061108	0.086091	0.0740668	0.103758	0.121907	0.0887809	0.00953011
6.1	0.0170986	0.041766	0.0178481	0.0267493	0.0489025	0.0251009	0.0390245	0.0212267	0.0297146	0.00423039	6.1	0.0449301	0.0219963	0.00391101	0.00336757	0.0162554	0.0185237	0.00489938	0.0272674	0.0176439	0.00502427	6.1	0.107277	0.090601	0.0553787	0.0774611	0.0436431	0.0742102	0.0909337	0.122567	0.082759	0.00915639
6.2	0.0183702	0.0269308	0.0111469	0.0445883	0.0206374	0.027746	0.0395383	0.0231442	0.0265128	0.00388763	6.2	0.0333255	0.0108254	0.017068	0.0214768	-0.00212081	0.0134014	0.0111835	0.0274549	0.0165768	0.00388439	6.2	0.100705	0.11211	0.0488878	0.0620256	0.0595688	0.0697625	0.0830069	0.150052	0.0857649	0.0118951
6.3	0.0221412	0.0354153	0.0141438	0.0312578	0.041411	0.0305299	0.0240614	0.0250289	0.0279987	0.00299558	6.3	0.0344328	0.0256522	0.0110149	0.0173196	-0.0017946	0.0198475	0.00899956	0.0231131	0.0173231	0.0039564	6.3	0.102853	0.0936532	0.0561611	0.0703265	0.0659357	0.0585526	0.0941366	0.125965	0.0834479	0.00870736
6.4	0.035059	0.0398157	0.00137131	0.0379172	0.0340116	0.026756	0.03478	0.0112009	0.027614	0.00493086	6.4	0.0357218	0.0234127	0.00289234	0.0219154	0.00128853	0.00952466	0.0135162	0.00695329	0.0144031	0.00417618	6.4	0.0933693	0.0938876	0.0442924	0.0630858	0.0390707	0.0625643	0.0885187	0.109755	0.0743179	0.00907465
6.5	0.0234635	0.0322415	0.00310688	0.0115112	0.0337565	0.041567	0.0436813	0.0185617	0.0259862	0.00508826	6.5	0.0207647	0.0310715	0.0159699	0.0152894	0.00451909	0.0172295	0.00798488	0.046618	0.0199309	0.00474675	6.5	0.0739966	0.088208	0.0375727	0.0721089	0.0605358	0.083804	0.0801164	0.118053	0.0767995	0.00815606
6.6	0.0229251	0.0278012	0.0116445	0.0247318	0.0230297	0.0320588	0.0378157	0.0372886	0.0271619	0.00305357	6.6	0.0296829	0.0363404	0.0193799	0.0170488	0.0070739	0.00605484	-0.00713192	0.0412263	0.0187094	0.00583215	6.6	0.0936408	0.0932942	0.0322098	0.0741673	0.0474719	0.0498216	0.0885702	0.120145	0.0749151	0.0104606
6.7	0.0279569	0.0325286	0.0057857	0.0265426	0.0245275	0.0320191	0.0416372	0.0221848	0.0266478	0.00365837	6.7	0.0351448	0.028054	0.0145955	0.0186494	0.0155478	0.0146737	0.00595786	0.010491	0.0178893	0.00334188	6.7	0.0902571	0.0903321	0.0487736	0.0585235	0.0630856	0.0667735	0.0652882	0.118244	0.0751597	0.00801887
6.8	0.0233834	0.0323731	0.0112532	0.0452983	0.0325488	0.0331006	0.0295942	0.0131265	0.0275848	0.00398482	6.8	0.037207	0.018362	0.0114142	0.0248912	0.0228583	0.01462	0.00372747	0.0359705	0.0211313	0.00410386	6.8	0.0837231	0.0926616	0.058348	0.0607627	0.0591533	0.0781585	0.0692761	0.120726	0.0778511	0.00754474
6.9	0.0305514	0.00876063	0.0150193	0.0306427	0.0321269	0.0339827	0.0346357	0.018734	0.0255566	0.00350281	6.9	0.0323782	0.0392471	0.00388033	0.0167051	0.0120648	0.0167066	0.0116379	0.0191901	0.0189763	0.00407602	6.9	0.085617	0.0913976	0.035507	0.0605171	0.0754408	0.0520522	0.0778858	0.106953	0.0731713	0.00810687
7	0.021543	0.03205	0.0202403	0.0382899	0.0336024	0.0315379	0.041365	0.0190302	0.0297073	0.00299957	7	0.0324967	0.0388542	0.0147495	0.0203544	0.0166749	0.00764425	-0.00478803	0.0124074	0.0172992	0.00484916	7	0.0851764	0.0965933	0.0357421	0.0574931	0.0565106	0.0670835	0.0952039	0.108935	0.0753423	0.00884481
7.1	0.019482	0.0439095	0.0168452	0.0377529	0.0317239	0.0282467	0.0321955	0.0217371	0.0289866	0.00329552	7.1	0.0342983	0.0227976	0.00632561	0.025461	0.00891265	0.0201228	0.0110537	0.0206486	0.0187025	0.00332473	7.1	0.0869493	0.0872374	0.0471972	0.0674568	0.0533417	0.0618894	0.0837356	0.113488	0.0751619	0.00770066
7.2	0.0279633	0.0407257	0.00289645	0.0184683	0.0398324	0.0276411	0.0343955	0.0270202	0.0273679	0.00435436	7.2	0.0266133	0.025128	0.0133999	0.0338843	0.00208099	0.000722963	-0.0106576	0.0276409	0.0148516	0.00564624	7.2	0.0804706	0.0937469	0.0339201	0.0552491	0.0854693	0.0755756	0.0713709	0.119173	0.0768719	0.00896952
7.3	0.0299067	0.0292022	0.00960233	0.0345968	0.0343776	0.0162054	0.0360211	0.0233132	0.0266531	0.00337705	7.3	0.0449253	0.0339166	0.0186434	0.0146431	0.00634069	0.0100531	0.00448158	0.0072533	0.0175321	0.00515054	7.3	0.0737187	0.0852273	0.0386867	0.0448762	0.0703976	0.0653254	0.0794375	0.100966	0.0698295	0.00722989
7.4	0.0175577	0.0433495	0.012289	0.00947134	0.0200484	0.0286714	0.0257201	0.0295798	0.0233359	0.00385481	7.4	0.0366041	0.0336905	0.00427176	0.0191892	0.0185421	0.00479765	0.00965434	0.0304085	0.0196448	0.00454886	7.4	0.0788102	0.0866536	0.026036	0.0454727	0.0391726	0.0638434	0.0942159	0.108006	0.0677763	0.0102373
7.5	0.029273	0.0372238	0.00441946	0.0314499	0.0304	0.0278479	0.0276948	0.0328979	0.0276508	0.0034937	7.5	0.041651	0.0270761	0.0307989	0.0202995	0.00905984	0.0159504	-0.00440098	0.0332299	0.0217081	0.0052077	7.5	0.0737325	0.0776343	0.0247558	0.0483333	0.0455881	0.061952	0.078273	0.0993562	0.0637032	0.00830494
7.6	0.0181351	0.0353524	0.017371	0.0148195	0.02931	0.0182067	0.0359075	0.0278317	0.0246167	0.00300798	7.6	0.0519217	0.0262135	0.00989258	0.00850656	0.0156097	0.00775397	0.00350565	0.0200132	0.0179271	0.00550777	7.6	0.0764695	0.0807766	0.0385554	0.0479432	0.045652	0.0444156	0.076069	0.106783	0.064583	0.00848919
7.7	0.0148843	0.0500641	0.00898114	0.0290514	0.0253578	0.0277624	0.0394638	0.0301309	0.028212	0.00455973	7.7	0.0477502	0.0273905	0.0192122	0.0147263	0.0123267	-0.00252605	0.0152043	0.0317842	0.0207335	0.00530665	7.7	0.0818912	0.0744566	0.0324059	0.0732088	0.0376688	0.0593337	0.0660331	0.0985709	0.0654461	0.00780348
7.8	0.0279423	0.0564797	0.0140497	0.0383737	0.025779	0.0271269	0.0315805	0.0165372	0.0297336	0.00470408	7.8	0.0291052	0.0305342	0.0109371	0.0145663	0.0125264	0.000925487	0.00196984	0.0291061	0.0162088	0.00426416	7.8	0.0777746	0.080865	0.0335054	0.0462477	0.0309995	0.0556217	0.0751973	0.111862	0.0640091	0.0097235
7.9	0.0316642	0.0332693	0.0091148	0.0260848	0.0229556	0.029109	0.0211476	0.0173935	0.0238423	0.00283269	7.9	0.0418147	0.0198223	0.011274	0.0150076	0.0152688	0.00445748	-0.00769198	0.0110448	0.0138747	0.00497821	7.9	0.0679396	0.0793517	0.0329281	0.0540781	0.0309285	0.0404476	0.0732764	0.100082	0.059879	0.00867635
8	0.0233689	0.0292343	0.00730875	0.0222108	0.0272929	0.0218178	0.0357868	0.0157345	0.0228444	0.00305241	8	0.0385276	0.0159193	0.00692745	0.0117221	0.0162589	0.00400204	-0.0136788	0.0367516	0.0145538	0.00604574	8	0.0645006	0.0829059	0.032271	0.0505665	0.0510649	0.0321242	0.0552083	0.10185	0.0588114	0.00847558
8.1	0.0226908	0.0356454	0.0261812	0.0201326	0.0228207	0.0235541	0.0413634	0.0241005	0.0270611	0.00262259	8.1	0.0323209	0.0275002	0.00435784	0.0200828	0.0163811	0.0122472	-0.00817063	0.0269571	0.0164596	0.0047578	8.1	0.0801087	0.0819823	0.0372884	0.0404687	0.0127842	0.0659729	0.0525183	0.09692	0.0585055	0.00986613
8.2	0.0374672	0.0395074	0.0103611	0.0403339	0.0163604	0.0166689	0.0266543	0.0347111	0.027758	0.00421638	8.2	0.042142	0.0331222	0.0138102	0.0119511	0.00507725	-0.000759199	0.0163845	0.0443012	0.0207537	0.00600337	8.2	0.0634078	0.0831755	0.0432328	0.048535	0.0614261	0.0576409	0.0679046	0.106632	0.0664944	0.0071571
8.3	0.0274294	0.0254852	0.0121146	0.0272912	0.0281309	0.033318	0.0304902	0.0224302	0.0258362	0.00226608	8.3	0.024199	0.0276319	0.016457	0.0141617	0.0125846	0.00428013	-0.00226397	0.0416329	0.0173354	0.00487612	8.3	0.0785703	0.0732046	0.0424799	0.0530155	0.0704279	0.0385168	0.0774971	0.0968175	0.0663162	0.00705557
8.4	0.0201858	0.0481296	0.00619512	0.0269242	0.0296463	0.0355821	0.0244379	0.0309678	0.0277586	0.0042764	8.4	0.043387	0.0225135	0.000288544	0.0109784	0.0154579	0.00968265	0.00346653	0.0399157	0.0182113	0.00566108	8.4	0.0735377	0.0781769	0.0427686	0.0439858	0.056336	0.0518061	0.0561088	0.11561	0.0647912	0.00852683
8.5	0.0295378	0.034017	0.00184037	0.0413622	0.0269549	0.0239414	0.0317612	0.0129885	0.0253004	0.00443243	8.5	0.0228746	0.0243258	0.0212297	0.0209887	0.00144947	-0.00166492	0.000822496	0.0209732	0.0138749	0.00403455	8.5	0.0733715	0.0724051	0.0330264	0.0510369	0.0116534	0.0612474	0.0648014	0.0905423	0.0572606	0.00883923
8.6	0.0384001	0.0388321	0.00301012	0.0267655	0.0229274	0.0115655	0.031335	0.010944	0.0229725	0.00471918	8.6	0.0354215	0.0246701	0.00260147	0.0277842	0.000610964	-0.00137291	0.00102345	0.0139425	0.0130852	0.00512339	8.6	0.0762572	0.0805085	0.0357104	0.048706	0.0492692	0.0462139	0.0643333	0.0946947	0.0619616	0.00719543
8.7	0.0342595	0.0427751	0.0066949	0.0183665	0.0308045	0.02107	0.0222632	0.0240082	0.0250302	0.00386924	8.7	0.0313616	0.0223067	0.0160243	0.0116012	0.0189365	0.0056323	-0.00555819	0.0292995	0.0162005	0.00433533	8.7	0.0699178	0.0798105	0.0187575	0.048338	0.0569436	0.0472299	0.0852473	0.0988168	0.0631327	0.00902956
8.8	0.0352072	0.0357239	0.0208975	0.0412553	0.019994	0.0254689	0.023957	0.02095	0.0279317	0.00291015	8.8	0.0450409	0.0286046	0.0157498	0.017396	0.00618361	0.0100904	-0.00425936	0.0295679	0.0185467	0.00547427	8.8	0.0726046	0.0630797	0.0344372	0.0497813	0.0191595	0.0539342	0.0563585	0.0928473	0.0552753	0.00795591
8.9	0.0257591	0.0458018	0.00696442	0.0260549	0.0314267	0.0181086	0.0284587	0.0252935	0.0259834	0.00390236	8.9	0.0452895	0.0364166	0.00718845	0.0202901	0.00824284	0.00918092	-0.00560194	0.0235226	0.0180661	0.00592591	8.9	0.0570064	0.0790165	0.0447405	0.035826	0.052079	0.0336441	0.0638815	0.0894434	0.0569547	0.00701145
9	0.0349968	0.052514	0.0214785	0.0214416	0.02971	0.0159682	0.0356466	0.0341971	0.0307441	0.00405268	9	0.035762	0.026077	0.00626249	0.0124127	0.0051709	0.00280664	0.00447839	0.0386555	0.0164532	0.00523634	9	0.056992	0.0633042	0.03378	0.0384771	0.0556297	0.0334233	0.0363964	0.0977808	0.0519729	0.00775192
9.1	0.0323189	0.043395	0.00798288	0.0379861	0.0170484	0.0217714	0.0218562	0.0250128	0.0259215	0.0040684	9.1	0.0341462	0.0288608	0.0157981	0.00133442	0.00890137	0.00086752	0.00939065	0.0144837	0.0142228	0.00424664	9.1	0.0819188	0.0752144	0.041388	0.0286653	0.0674238	0.0456821	0.0824592	0.0846884	0.06343	0.00769986
9.2	0.040844	0.0442697	0.00955005	0.0330961	0.0277675	0.035529	0.0294425	0.0232134	0.030464	0.00384801	9.2	0.047811	0.0283066	0.0169001	0.0182394	-0.000620679	0.00471365	0.00900463	0.0136019	0.0172446	0.00537046	9.2	0.0690439	0.0640003	0.0207954	0.039341	0.0446466	0.0195191	0.0713573	0.0854176	0.0517651	0.00862778
9.3	0.0314049	0.0391999	0.0176889	0.0394961	0.0194284	0.0259243	0.0346944	0.0239011	0.0289672	0.00301017	9.3	0.0413161	0.0299673	0.0245035	0.0150034	0.00709689	-0.00380343	0.0115897	0.0283321	0.0192507	0.00511952	9.3	0.0776723	0.0704452	0.0262994	0.0524009	0.0205328	0.0512358	0.0706943	0.0927565	0.0577547	0.00886041
9.4	0.0106851	0.0440868	0.0292383	0.0327179	0.0230463	0.0318834	0.0247189	0.0245149	0.0276114	0.0033904	9.4	0.0363412	0.0345253	0.0165552	0.00539703	0.0200336	0.00231022	-0.0015707	0.0152269	0.0161023	0.00496884	9.4	0.0721507	0.0691372	0.020374	0.0541612	0.0365422	0.040949	0.0596491	0.094562	0.0559407	0.00824997
9.5	0.0280741	0.0450218	0.0153652	0.0186344	0.0304118	0.0221674	0.0178236	0.0204687	0.0247459	0.00341348	9.5	0.0464063	0.0243159	0.00995893	0.018979	0.0104385	0.0120708	0.0131868	0.0379823	0.0216673	0.00485435	9.5	0.0641495	0.0743666	0.0330892	0.0419737	0.0472197	0.056635	0.0397459	0.0896564	0.0558545	0.00681341
9.6	0.0368266	0.0488636	0.0172868	0.0329894	0.0363031	0.0138174	0.013199	0.020365	0.0274564	0.00462515	9.6	0.0496015	0.0347918	0.00437226	0.0148265	-0.00567639	0.00628467	0.00374539	0.0347337	0.0178349	0.00688842	9.6	0.0693376	0.0791374	0.0411464	0.0429259	0.0150671	0.0396148	0.0740203	0.0923716	0.0567026	0.00915388
9.7	0.0268961	0.0451124	0.0101391	0.0363155	0.0329878	0.023469	0.0236828	0.0174203	0.0270029	0.00389651	9.7	0.0423378	0.0210613	0.0164833	0.0206627	0.0141743	-0.00682391	0.0029627	0.0298387	0.0175871	0.00535668	9.7	0.0672692	0.0777058	0.0301209	0.031336	0.0397988	0.0410736	0.0579818	0.0880725	0.0541698	0.00775429
9.8	0.0314788	0.0512753	0.0118828	0.0311145	0.0224302	0.0253892	0.02449	0.0261824	0.0280304	0.00395682	9.8	0.044486	0.0220407	0.0146288	0.0061114	0.010546	0.0020739	-6.4418e-05	0.0406675	0.0175612	0.00600348	9.8	0.0780717	0.0667899	0.0329969	0.0482203	0.0647333	0.064353	0.0416075	0.0908965	0.0609586	0.00677112
9.9	0.0217613	0.0547877	0.00811437	0.0177382	0.028255	0.0239452	0.0260022	0.0242523	0.025607	0.00471694	9.9	0.0570493	0.0154249	0.0176808	0.0263401	0.0106782	0.0105198	0.00371732	0.0341187	0.0219411	0.00605075	9.9	0.0689084	0.0779091	0.0423716	0.0329088	0.0412888	0.060237	0.0619343	0.0746739	0.057529	0.00592388
10	0.0449459	0.0469234	0.0170417	0.0294527	0.0264586	0.017615	0.0264662	0.029444	0.0297934	0.00391057	10	0.0492822	0.0209365	0.0074307	0.0210786	0.0232936	0.00359548	-0.00680594	0.025789	0.018075	0.00600574	10	0.0627136	0.0743647	0.037757	0.0323403	0.0407125	0.0349495	0.0477625	0.0856342	0.0520293	0.0070352
10.1	0.0296208	0.043446	0.0131477	0.0395983	0.0125346	0.0363152	0.0241048	0.0142928	0.0266325	0.00441738	10.1	0.0392995	0.0313358	0.024372	0.0189176	0.0183734	0.017146	0.00995969	0.0281109	0.0234393	0.00328419	10.1	0.0622469	0.0680379	0.0269568	0.0471628	0.0287076	0.0402491	0.0573704	0.0957498	0.0533102	0.00804291
10.2	0.0246981	0.038096	0.0210916	0.0322909	0.0274427	0.0145846	0.00677343	0.026257	0.0239043	0.00348122	10.2	0.0432118	0.0322099	0.0124442	0.0087495	0.00852755	0.0123512	0.00126613	0.0423706	0.0201414	0.00584456	10.2	0.0663461	0.0807925	0.0246722	0.0577331	0.0268355	0.059445	0.0466167	0.0855084	0.0559937	0.00793655
10.3	0.0345933	0.0356185	0.0118806	0.0205401	0.0170858	0.0242925	0.0214543	0.0255037	0.0238711	0.00287402	10.3	0.0361901	0.0267649	0.014646	0.0318547	0.0116487	0.0144166	0.0117224	0.0346663	0.0227387	0.00378346	10.3	0.0706578	0.0823021	0.0338921	0.0478785	0.044781	0.0494832	0.0440765	0.0670681	0.0550174	0.00580433
10.4	0.0335183	0.0454502	0.0183983	0.0294663	0.0182613	0.0230744	0.0319185	0.0324937	0.0290726	0.00320366	10.4	0.0345322	0.0373055	0.0193107	0.0106778	-0.00262873	0.00123361	0.00417916	0.0400199	0.0180788	0.00610012	10.4	0.0579791	0.0566549	0.0409603	0.0478888	0.0386272	0.0362297	0.0410941	0.0892121	0.0510808	0.00615375
10.5	0.0321145	0.0399243	0.00946772	0.0306116	0.0269828	0.0283431	0.0229253	0.0355266	0.028237	0.00325272	10.5	0.0467533	0.02166	0.0100731	0.0239294	0.0159097	-0.000987906	0.00329657	0.0489011	0.0211919	0.00653646	10.5	0.0575691	0.0725235	0.0195605	0.0417723	0.0487025	0.0352014	0.0509218	0.0697289	0.0494975	0.0062215
10.6	0.0424914	0.0450648	0.010632	0.0319747	0.0314191	0.0206951	0.0215997	0.0322794	0.0295195	0.00406314	10.6	0.0352942	0.042087	0.00212687	0.0220785	0.00919354	0.0149785	-0.000917806	0.0353928	0.0200292	0.00576628	10.6	0.0536952	0.077315	0.0446754	0.0324704	0.0408849	0.0505	0.050762	0.0752511	0.0531942	0.00556665
10.7	0.0379095	0.0292729	0.0161937	0.0397625	0.0252628	0.0273089	0.00655415	0.016018	0.0247853	0.00402304	10.7	0.0345626	0.030738	0.0100555	0.0193919	0.00985238	0.00967941	0.0111874	0.0388069	0.0205343	0.00436136	10.7	0.0610148	0.0735434	0.0241508	0.055801	0.0412542	0.031601	0.0612314	0.0682455	0.0521053	0.00629065
10.8	0.0266529	0.0530684	-0.00270787	0.0312629	0.026479	0.025872	0.0242254	0.0270595	0.026489	0.00532442	10.8	0.0378839	0.0194103	0.011931	0.0225176	-0.00153988	0.0062899	0.00390296	0.0453714	0.0182209	0.00585702	10.8	0.0765041	0.0670827	0.0404391	0.0345318	0.0369743	0.0231803	0.0536032	0.078254	0.0513212	0.00733294
10.9	0.049342	0.0374631	0.0153732	0.0287472	0.0195345	0.0275055	0.00532161	0.0215308	0.0256023	0.00479416	10.9	0.0378829	0.0368368	0.0253714	0.0207907	-0.00529541	0.0126049	0.0173651	0.0379324	0.0229361	0.00532321	10.9	0.0638942	0.0659059	0.0315876	0.0287656	0.0391896	0.0460558	0.0268644	0.0875481	0.0487264	0.00767711
11	0.0348335	0.0463499	-0.00521326	0.0428689	0.0255211	0.026914	0.0200104	0.0121778	0.0254328	0.00594077	11	0.0286171	0.0333184	0.0119325	0.0109779	0.0100335	0.00209963	-0.00618975	0.048515	0.017413	0.00635742	11	0.0592115	0.0786289	0.0286508	0.0426851	0.0382761	0.0314421	0.0552963	0.0806692	0.0518575	0.0071172
11.1	0.0229769	0.0444929	0.0169426	0.0418219	0.0183569	0.020782	0.030162	0.0263597	0.0277369	0.0036899	11.1	0.0547937	0.0346232	0.00186762	0.020388	-0.000693837	0.0094627	-0.00458281	0.0230408	0.0173624	0.00713461	11.1	0.0599485	0.0613159	0.0418633	0.0430389	0.0306952	0.0394887	0.0386403	0.0930064	0.0509997	0.00706531
11.2	0.043755	0.0365892	-0.00805495	0.0433161	0.0237489	0.021737	0.0233023	0.0182968	0.0253363	0.00593611	11.2	0.0402047	0.0273197	0.0240507	0.020836	0.00835252	0.0162198	-0.00967938	0.041977	0.0211601	0.00594912	11.2	0.0416478	0.0690063	0.0288265	0.036887	0.0293557	0.03407	0.0583238	0.0924324	0.0488187	0.00800653
11.3	0.0337299	0.0361348	0.0229116	0.0398245	0.0296263	0.0244779	0.0197685	0.0273547	0.0292285	0.002449	11.3	0.0424451	0.0295304	0.0026157	0.0120205	-0.0010385	-0.000882765	0.00217238	0.0369727	0.0154794	0.00638304	11.3	0.068916	0.0602515	0.0340558	0.0421651	0.0329149	0.035498	0.0301692	0.0801615	0.0480165	0.00675096
11.4	0.0298953	0.0524326	0.0113308	0.0380036	0.0284712	0.0214201	0.0130264	0.0289548	0.0279418	0.00471905	11.4	0.0485771	0.0217572	0.00997162	0.000298321	0.00773255	0.00685655	-0.0137422	0.0276203	0.0136339	0.006687	11.4	0.0537032	0.0592744	0.0273963	0.0433276	0.0211896	0.0253215	0.0446334	0.0868601	0.0452133	0.00767464
11.5	0.0391949	0.0443845	0.0123722	0.0132859	0.027333	0.0295964	0.0206596	0.0175858	0.0255515	0.00416594	11.5	0.0386903	0.0237818	0.022192	0.00775022	0.00176357	0.0238351	-0.0010133	0.0258726	0.017859	0.00482764	11.5	0.0727417	0.0571702	0.0416494	0.0432194	0.00770668	0.0415221	0.0270884	0.0858276	0.0471157	0.0087494
11.6	0.0370053	0.0322411	0.0189195	0.0361636	0.0353492	0.0306362	0.0241527	0.0226972	0.0296456	0.00242899	11.6	0.0536699	0.0346906	0.00373888	-0.00440121	0.00651186	0.00730757	0.0103697	0.0482781	0.0200207	0.00784303	11.6	0.0600598	0.0691942	0.0218411	0.0440035	0.0352109	0.00819492	0.0315483	0.0835358	0.0441986	0.00892503
11.7	0.0367408	0.0493359	0.0182576	0.0405633	0.0189203	0.0291137	0.0164584	0.0299498	0.0299175	0.00417401	11.7	0.0408738	0.0351772	0.00598779	-0.00096365	0.0042829	0.00538068	0.00634187	0.0212222	0.0147878	0.00556349	11.7	0.0612799	0.0501297	0.0244926	0.0334655	0.0448515	0.0426255	0.0344824	0.0809734	0.0465376	0.00631947
11.8	0.0356073	0.0404433	0.00343678	0.0461982	0.0195956	0.0206565	0.0258568	0.0257253	0.02719	0.00477402	11.8	0.0528432	0.039073	0.0119004	0.00823865	0.00327186	-0.00347624	0.00758271	0.0194142	0.017356	0.00678227	11.8	0.0671799	0.0609432	0.0389655	0.0525282	0.025508	0.0161719	0.046918	0.087387	0.0494502	0.00811977
11.9	0.0307132	0.0417565	0.00660444	0.0357695	0.0308913	0.0236347	0.0113693	0.0165799	0.0246649	0.00435104	11.9	0.0408709	0.0251357	0.0194788	0.00964819	-0.000137911	0.000663701	-0.00094872	0.0188248	0.0141919	0.00520849	11.9	0.0568698	0.0677715	0.0241462	0.0307572	0.0465323	0.0329409	0.0392885	0.0878807	0.0482734	0.00759535
12	0.0403217	0.052586	0.023993	0.0265597	0.0211864	0.0255965	0.00295267	0.0222296	0.0269282	0.00513757	12	0.0530847	0.0253432	0.00705734	0.0114847	0.00882194	0.00638983	-0.00891	0.0300962	0.016671	0.00671143	12	0.0472678	0.0696153	0.0201121	0.0276139	0.0446274	0.0228599	0.077687	0.0743915	0.0480219	0.00832628
12.1	0.0240795	0.0481942	0.01506	0.0367189	0.0296147	0.0269551	0.0216616	0.0347345	0.0296273	0.00362206	12.1	0.0522302	0.0281689	0.0202085	0.0169583	0.00556262	0.00687562	-0.00408519	0.0356064	0.0201907	0.00643493	12.1	0.0729975	0.0787134	0.0416907	0.0278977	0.0346825	0.0381195	0.0572295	0.076735	0.0535082	0.00726444
12.2	0.0430444	0.0480426	0.0131528	0.0395737	0.0214697	0.0287408	0.0165602	0.018837	0.0286776	0.00469951	12.2	0.0456752	0.0250004	0.0121481	0.0148345	0.0207225	0.00640298	0.00585555	0.0358537	0.0208116	0.00500731	12.2	0.049649	0.0715141	0.0233452	0.0582652	0.0315418	0.0315046	0.0360751	0.0743338	0.0470286	0.00686601
12.3	0.0279646	0.0511281	-0.00594929	0.0393384	0.0248893	0.0199976	0.0229866	0.0275487	0.025988	0.00579823	12.3	0.0457627	0.046085	0.0104946	0.0157552	0.00369468	0.0107822	0.00410619	0.0229682	0.0199561	0.00607212	12.3	0.0618676	0.0596987	0.0284051	0.0531581	0.0353828	0.0289161	0.0553718	0.0811943	0.0504993	0.00650462
12.4	0.0331362	0.0420704	0.0110643	0.0379962	0.0297475	0.0199258	0.0124182	0.0364222	0.0278476	0.00421071	12.4	0.0453088	0.0287066	0.0170912	0.00800628	0.0139523	0.00556754	-0.0154339	0.0384869	0.0177107	0.00690358	12.4	0.0510624	0.0674957	0.0301036	0.0382349	0.0303537	0.0586117	0.0466278	0.0864106	0.0511125	0.00685155
12.5	0.0434976	0.0362614	0.00186436	0.0459483	0.0259727	0.0302758	0.02163	0.0244009	0.0287314	0.00495007	12.5	0.0535781	0.0297206	0.0210377	0.0145972	0.0124973	-0.00225487	0.0163989	0.0486749	0.0242812	0.00667137	12.5	0.0667495	0.064309	0.0205532	0.0460851	0.0236657	0.0300583	0.0470411	0.0731635	0.0464532	0.00720065
12.6	0.0378484	0.0437039	0.000294514	0.0413897	0.0257781	0.0261634	0.00908731	0.0177752	0.0252551	0.00551095	12.6	0.0378358	0.0371342	0.0158197	0.0059208	-0.0114322	0.00757817	-0.0137685	0.0242499	0.0129172	0.00697793	12.6	0.0600537	0.0657157	0.0385293	0.0543332	0.0353165	0.0396909	0.0549813	0.0670269	0.0519559	0.00444092
12.7	0.0464631	0.0454137	0.0185457	0.032176	0.0230414	0.0204428	0.0271838	0.028697	0.0302454	0.00376416	12.7	0.0589839	0.0359391	0.0165586	0.0102015	0.00431117	0.0028112	-0.0127935	0.0305132	0.0183156	0.00800278	12.7	0.0670108	0.0718439	0.031201	0.0347911	0.0406769	0.035466	0.0421821	0.0644523	0.048453	0.00582519
12.8	0.0390788	0.0387274	0.0188576	0.023367	0.0262775	0.0216452	0.0153408	0.0163636	0.0249572	0.00329451	12.8	0.0486942	0.0236942	0.019802	0.014902	0.00858777	0.00182371	-0.00709766	0.033082	0.017936	0.00626069	12.8	0.0491175	0.063941	0.0313068	0.0276545	0.0190024	0.0336322	0.022991	0.0702524	0.0397372	0.00677401
12.9	0.0431807	0.0344939	0.0163112	0.0444937	0.0208905	0.0162672	0.0197629	0.0232078	0.027326	0.00413322	12.9	0.0587685	0.0291884	0.00143868	0.00947689	0.00645889	-0.00429838	-0.00489696	0.0259382	0.0152593	0.00766692	12.9	0.0637885	0.0588755	0.0241918	0.035748	0.0376464	0.0248519	0.0454209	0.0887068	0.0474037	0.0077786
13	0.0496792	0.0512831	0.0219424	0.0276642	0.0468166	0.0281769	0.00740679	0.0221045	0.0318842	0.00557599	13	0.0552516	0.0279573	0.0232831	0.0155434	0.00957365	0.00351464	-0.00820409	0.0354741	0.0202992	0.00700932	13	0.0545893	0.0683512	0.0307248	0.0496699	0.0393776	0.0180482	0.0607323	0.0807028	0.0502745	0.00722158
13.1	0.0306507	0.036532	0.00312982	0.0266986	0.0189102	0.0286394	0.0206381	0.0170872	0.0227858	0.00363233	13.1	0.0509768	0.0308158	0.000176663	0.00424277	0.0169358	0.00869295	-0.0153006	0.027023	0.0154454	0.00730036	13.1	0.0624906	0.0545971	0.0394751	0.0449327	0.0388127	0.0198007	0.0293714	0.0675027	0.0446229	0.00574973
13.2	0.0335674	0.0364714	0.0139931	0.0327302	0.0218964	0.019665	0.0107307	0.0279233	0.0246222	0.00336742	13.2	0.0499925	0.0328274	0.0123655	0.00543776	0.0169343	-0.000176534	-0.00642555	0.0410712	0.0190033	0.00717795	13.2	0.058577	0.0559956	0.0277901	0.0459358	0.0297152	0.0211149	0.0265818	0.0874974	0.044151	0.00795738
13.3	0.0342102	0.0551573	0.00821904	0.0189143	0.0183081	0.0236534	0.0107454	0.0224272	0.0239544	0.00527898	13.3	0.0300813	0.0348699	0.0115237	0.0126715	0.0109831	0.00389702	-0.00803354	0.0524809	0.0185592	0.00683111	13.3	0.0595022	0.0716944	0.0286039	0.0424435	0.0452165	0.0350012	0.0439401	0.0762011	0.0503254	0.00604454
13.4	0.0351552	0.0549269	0.00242713	0.0370338	0.0266806	0.0123731	0.010495	0.020893	0.0249981	0.00603949	13.4	0.0337376	0.0241804	0.0060971	0.0138718	0.00471728	0.00461825	-0.0096488	0.0306744	0.013531	0.00528714	13.4	0.058905	0.0715719	0.031523	0.0318443	0.0249471	0.0426549	0.0392633	0.0816857	0.0477994	0.00729211
13.5	0.0397886	0.0547814	0.00416492	0.0407038	0.022826	0.0253758	0.0073033	0.0282749	0.0279024	0.00604702	13.5	0.0466962	0.0281215	0.0138865	0.0163291	0.00109388	-0.00803105	-0.00245999	0.0420976	0.0172167	0.00720052	13.5	0.0567134	0.0692999	0.0216885	0.0479168	0.014507	0.0453984	0.0283562	0.0730517	0.0446165	0.00764426
13.6	0.0314873	0.0424141	0.0152669	0.0258396	0.0231404	0.0273198	0.00467271	0.023922	0.0242578	0.00391784	13.6	0.0551971	0.0295736	0.0124925	0.0164033	0.00291517	0.00699058	-0.0119658	0.0294153	0.0176277	0.00722887	13.6	0.060504	0.0598028	0.02836	0.0426123	0.0385678	0.0218253	0.0448584	0.0688194	0.0456688	0.00580076
13.7	0.0457994	0.057456	-0.0018084	0.0533095	0.0361477	0.0297243	0.0090801	0.0178667	0.0309469	0.00752865	13.7	0.0445803	0.0264762	0.0135878	0.0252799	0.0179056	0.0155997	0.000358488	0.0342324	0.0222525	0.00479328	13.7	0.060875	0.0614685	0.0275557	0.0314327	0.0256735	0.00400767	0.0407497	0.0674896	0.0399065	0.00777104
13.8	0.0423217	0.0414139	0.00871738	0.0396256	0.0206858	0.0180538	0.0173737	0.017658	0.0257312	0.00467351	13.8	0.047009	0.0318068	0.0148669	0.0255447	0.00132879	-0.00704652	0.00786356	0.0522876	0.0217076	0.00752682	13.8	0.0536932	0.0762322	0.0333744	0.0329427	0.0553546	0.00663455	0.0274317	0.0859372	0.0464501	0.00933347
13.9	0.0391358	0.0549928	0.00959094	0.0478964	0.0205493	0.019265	0.00610724	0.0271519	0.0280862	0.00626661	13.9	0.0410902	0.0278104	0.0210212	0.00180661	0.0104992	0.00697702	0.000233936	0.0255362	0.0168719	0.00507228	13.9	0.0444827	0.076865	0.0213902	0.0322537	0.0244525	0.0213539	0.0153437	0.0807469	0.0396111	0.00910444
14	0.0425164	0.0420553	0.0167969	0.0448199	0.0373722	0.0297428	0.00730918	0.0218572	0.0303088	0.00487481	14	0.0362924	0.0181131	0.0254011	-0.00472234	0.0111195	-0.0115504	-0.0133343	0.0304929	0.0114765	0.00684488	14	0.0555415	0.0636184	0.0293124	0.0327418	0.0220299	0.0144659	0.0401216	0.0869377	0.0430962	0.00852272
14.1	0.046769	0.0457448	0.00254564	0.044332	0.0106653	0.0321153	0.000389144	0.00994792	0.0240636	0.00715082	14.1	0.0528917	0.0297651	0.0192289	0.00275627	-0.00288893	-0.00319492	-0.0201193	0.0302228	0.0135827	0.0083684	14.1	0.0473789	0.0595028	0.0252666	0.032049	0.0502902	0.0186486	0.0313003	0.0926542	0.0446363	0.0084018
14.2	0.0324114	0.0415045	0.0104766	0.0469529	0.0182457	0.0272794	0.00742082	0.0231381	0.0259287	0.00495804	14.2	0.0560836	0.0332643	0.0114663	0.007669	-7.96396e-05	-0.0062809	-0.0160376	0.0588934	0.0181223	0.00998205	14.2	0.0532287	0.055954	0.0311739	0.0402374	0.0169143	0.00391829	0.038178	0.0668999	0.0383131	0.00737574
14.3	0.0450352	0.0524835	-0.00578656	0.0522314	0.0278467	0.0399081	0.0203819	0.0261142	0.0322768	0.00691198	14.3	0.0648477	0.0236235	0.0104136	0.00857197	0.00547479	-0.0124667	0.000489084	0.0430372	0.0179989	0.00885535	14.3	0.0480591	0.0464558	0.040446	0.0572395	0.0315029	0.0165271	0.0405516	0.0703084	0.0438863	0.00570914
14.4	0.0372764	0.0519586	-0.00551169	0.0526783	0.0137542	0.0181988	0.0106247	0.0224106	0.0251737	0.00727075	14.4	0.0440278	0.0326689	0.0134203	0.0087929	-0.0015141	0.0169046	0.00568423	0.0390644	0.0198811	0.0058971	14.4	0.0639343	0.0730198	0.0297043	0.0419794	0.022565	0.0115895	0.0266128	0.0729407	0.0427932	0.00854202
14.5	0.0347803	0.0462361	0.0106195	0.0538483	0.0276454	0.0265011	0.00268195	0.0336957	0.029501	0.0059859	14.5	0.0420106	0.0185464	0.0123892	0.0154509	0.0171608	0.00267214	-0.00050792	0.0356765	0.0179248	0.00518479	14.5	0.0615085	0.0556805	0.0216542	0.039473	0.0256469	0.00884138	0.024704	0.0675703	0.0381348	0.00754566
14.6	0.0396107	0.0367531	0.010463	0.0552627	0.0250529	0.0350477	0.0206707	0.0240246	0.0308607	0.00486356	14.6	0.0348208	0.028737	0.0101547	-0.0062426	0.00209571	-0.0116372	-0.0155975	0.0594293	0.01272	0.00925911	14.6	0.0664383	0.0551973	0.0275462	0.0532114	0.0431924	0.033427	0.0527882	0.0691	0.0501126	0.00518447
14.7	0.0548518	0.0433247	0.00849562	0.0320709	0.027899	0.029783	0.0174687	0.0198569	0.0292188	0.00521224	14.7	0.0488958	0.0263016	0.0156806	0.0321689	0.0104039	0.00129892	0.000652485	0.0323289	0.0209664	0.00597926	14.7	0.0403953	0.0724675	0.0233133	0.0277326	0.0169985	0.0320732	0.022906	0.0706638	0.0383188	0.00765902
14.8	0.0422826	0.046589	0.0193854	0.0522926	0.00850304	0.0341397	0.00700681	0.0267628	0.0296202	0.00605474	14.8	0.0602308	0.0294304	0.0212988	0.00653563	0.0121554	0.0180952	-0.0129584	0.0343927	0.0211476	0.00760459	14.8	0.0641408	0.0630016	0.016045	0.0421613	0.0293615	0.0203395	0.0323846	0.0714961	0.0423663	0.00755372
14.9	0.0429488	0.0446973	0.00993331	0.0446381	0.0240804	0.0267026	0.00955495	0.024568	0.0283904	0.00512926	14.9	0.0527377	0.0241926	0.000186079	0.00365491	0.00424359	-0.0175922	-0.0186791	0.0577604	0.013313	0.0103292	14.9	0.0541408	0.0611082	0.0287292	0.0467945	0.0221456	0.0278658	0.0218511	0.0716205	0.041782	0.00679886
15	0.0540227	0.0515173	0.0108473	0.0431441	0.023495	0.0411351	0.010698	0.0279598	0.0328524	0.00606162	15	0.0485263	0.0239435	0.0136426	0.0142928	-0.00501427	0.00182716	-0.0126332	0.0360183	0.0150754	0.00730185	15	0.0550762	0.0704276	0.037346	0.0369678	0.0337989	0.0411138	0.0457377	0.0672724	0.0484675	0.00502169

## Sheet: Fig.S5c
	Peak Δ[DA] (µM)
	Control	DETQ (200 nM)	Cocaine (5 µM)
Slice #1	0.311854	0.32801	0.601881
Slice #2	0.460553	0.485403	0.597926
Slice #3	0.230853	0.222428	0.503765
Slice #4	0.353561	0.312918	0.84353
Slice #5	0.361112	0.242539	0.651396
Slice #6	0.428777	0.306973	0.805275
Slice #7	0.533025	0.426063	1.04128
Slice #8	0.511362	0.447876	0.968934
Mean	0.398887	0.346526	0.751748
SEM	0.0365062	0.0341047	0.068135

## Sheet: Fig.S5d
	Tau (s)
	Control	DETQ (200 nM)	Cocaine (5 µM)
Slice #1	0.441766	0.769273	2.24457
Slice #2	0.698043	0.598432	1.88784
Slice #3	0.37329	0.372685	1.0888
Slice #4	0.674515	0.504788	1.18775
Slice #5	0.715102	0.56461	1.30826
Slice #6	0.90505	0.674743	1.29021
Slice #7	0.940424	0.598408	1.31789
Slice #8	0.716517	0.771198	1.47703
Mean	0.683088	0.606767	1.47529
SEM	0.0697111	0.047279	0.138936
