# Supplementary material for: A chemogenetic approach for dopamine imaging with tunable sensitivity
Source: Nat Commun. 2024 Jul 2;15:5551. doi: 10.1038/s41467-024-49442-3 (PMC11219860; doi:10.1038/s41467-024-49442-3)
Supplement: Supplementary file 6 — Source Data [file 41467_2024_49442_MOESM6_ESM.zip › SourceData_SupplementaryFig6.xlsx]

## Sheet: fig. S6 b
Time (hrs)	Brain [nM]				Plasma [nM]
0	0	0	0	0	0	0	0	0
0.25	186	284	245	362	1640	683	882	882
0.5	267	230	185	229	813	760	611	706
0.75	84.2	116	106	136	226	479	445	442
1	55.6	47	35.1	58.8	177	152	128	190
1.5	30.8	17.4	17.3	13.6	63.3	47.7	40.4	27
2	5.3	9.2	8.16	8.53	18.5	20.2	25.2	21.1
