# Supplementary material for: A chemogenetic approach for dopamine imaging with tunable sensitivity
Source: Nat Commun. 2024 Jul 2;15:5551. doi: 10.1038/s41467-024-49442-3 (PMC11219860; doi:10.1038/s41467-024-49442-3)
Supplement: Supplementary file 6 — Source Data [file 41467_2024_49442_MOESM6_ESM.zip › SourceData_SupplementaryFig7.xlsx]

## Sheet: fig.S 7f (left)DistancePer10m
	Veh Day 1										DETQ Day2										Veh Day 2
10 min Intervals (0:10:90 min)	1	2	3	4	5	6	7	8	9		1	2	3	4	5	6	7	8	9		1	2	3	4	5	6	7	8	9
mouse number
#1	38.2432	34.9275	31.9953	28.5701	32.5827	32.6171	32.9466	31.8928	31.0377		25.617	19.8083	18.9383	26.4136	23.338	29.6452	26.1025	27.565	35.2687		33.687	31.5999	32.3364	37.9723	35.0267	35.9412	35.7505	27.3935	34.6012
#2	33.0875	27.8781	24.9573	29.4657	22.8911	23.5926	27.5247	23.9183	25.8767		26.2233	27.5147	27.6402	35.4565	27.9284	27.1617	25.1145	26.0602	24.4682		16.7993	25.7642	23.2376	31.4013	32.8949	29.132	28.3596	24.7361	27.4302
#3	19.3548	26.7861	31.2994	27.0677	28.5962	18.7787	26.3472	21.0191	27.2483		24.5606	32.0452	29.6321	24.6917	29.203	28.0246	24.3293	15.4444	19.1934		20.7293	32.7029	30.4708	20.4632	31.6175	30.974	31.3228	12.0591	34.8419
#4	27.8726	27.5274	30.9139	27.0571	25.1571	23.7656	19.8382	21.5758	19.6281		18.4979	21.0684	28.7059	23.6156	28.9867	27.2401	22.2946	24.4698	28.5495		24.829	27.088	25.2309	27.4191	21.0507	24.886	24.0398	23.8279	23.1545
#5	13.8736	19.1795	31.1883	24.9192	18.4527	19.8214	18.4495	28.0161	18.7307		21.0592	21.5334	26.3136	31.9012	23.2017	15.2381	14.7481	19.6463	21.7021		13.8284	10.7467	19.6141	20.5521	21.896	27.828	19.9772	14.4379	12.0148
mean	26.4863	27.2597	30.0708	27.416	25.5359	23.7151	25.0212	25.2844	24.5043		23.1916	24.394	26.246	28.4157	26.5316	25.4619	22.5178	22.6371	25.8364		21.9746	25.5803	26.178	27.5616	28.4971	29.7522	27.89	20.4909	26.4085
sem	4.43656	2.49762	1.29075	0.775156	2.41177	2.43713	2.65413	2.06088	2.33677		1.47523	2.3297	1.90878	2.26538	1.34911	2.59465	2.04074	2.23653	2.82332		3.46427	3.93262	2.33432	3.33667	2.92179	1.83798	2.74981	3.03757	4.22524

## Sheet: fig.S 7f(right). total distance
	Total Distance. 90 min after ip
Mouse Number	Veh Day 1	DETQ	Veh Day 2
1	294.813	232.697	304.309
2	239.192	247.568	239.755
3	226.498	227.124	245.182
4	223.336	223.429	221.526
5	192.631	195.344	160.895
mean	235.294	225.232	234.333
sem	16.7305	8.5286	23.0226

## Sheet: fig.S 7g(left). Center Time
	Veh Day 1										DETQ Day2										Veh Day 2
10 min Intervals (0:10:90 min)	1	2	3	4	5	6	7	8	9		1	2	3	4	5	6	7	8	9		1	2	3	4	5	6	7	8	9
mouse number
#1	13.8054	12.6503	21.0251	28.1079	20.0245	27.719	24.6801	24.2336	24.6462		7.8342	4.81593	3.11804	12.6292	7.60761	11.9185	10.4765	7.15956	11.2533		12.2092	8.35463	13.7218	15.0916	12.6333	14.2238	17.9211	9.66092	7.74961
#2	7.62232	9.93789	3.46397	7.43453	16.2489	14.4839	20.4064	13.5102	15.1377		12.9703	13.3883	13.6316	15.8891	23.1994	16.5946	18.0954	22.1469	17.0265		4.41078	8.44098	12.2217	11.1235	14.6849	11.6398	17.2679	10.4929	7.94746
#3	7.80379	9.67993	17.0525	29.1509	25.7824	19.579	23.0102	22.9143	29.2593		3.59528	12.2176	10.7306	6.5665	14.416	18.5156	22.6909	29.5966	21.3142		14.8808	20.1783	25.337	18.5453	27.4075	12.4097	14.4989	7.951	14.2969
#4	11.4127	12.8727	16.8282	15.5766	19.9532	13.5457	14.7196	11.6292	7.06576		0.71214	14.5289	20.1824	17.2218	15.4624	19.306	16.882	10.3095	12.9941		15.4317	25.2281	9.72269	15.5449	22.2321	8.62011	12.6795	18.8244	9.16175
#5	3.8179	5.3118	8.54025	20.0959	12.3706	12.5403	4.61076	14.2698	21.0608		8.69323	14.0728	2.34601	19.7418	20.9613	8.64294	30.0323	23.551	17.6824		2.62954	6.67333	2.07547	6.12222	4.50361	12.3015	17.485	14.9501	8.55906
mean	8.89242	10.0905	13.382	20.0732	18.8759	17.5736	17.4854	17.3114	19.434		6.76104	11.8047	10.0017	14.4097	16.3294	14.9955	19.6354	18.5527	16.0541		9.91241	13.7751	12.6157	13.2855	16.2923	11.839	15.9705	12.3759	9.54295
sem	1.71811	1.36604	3.20605	4.043	2.22935	2.81118	3.63473	2.60094	3.85864		2.12193	1.79006	3.34176	2.27172	2.7307	2.04147	3.25015	4.22861	1.78433		2.68078	3.74461	3.7595	2.14499	3.9609	0.911802	1.01926	1.98376	1.21397

## Sheet: fig.S 7g(right). Total Center t
	Total Time Spent in the Center (%) 90 min after ip
Mouse Number	Veh Day 1	DETQ	Veh Day 2
1	21.8731	8.53476	12.3975
2	12.0281	16.9922	10.916
3	20.4727	15.5134	17.2762
4	13.7336	14.1772	15.2733
5	11.3998	16.1909	8.36633
mean	15.9015	14.2817	12.8458
sem	2.1969	1.5091	1.5734

## Sheet: fig.S h(left)Distance per 10min
	Veh Day 1										DETQ Day2										Veh Day 2
10 min Intervals (0:10:90 min)	1	2	3	4	5	6	7	8	9		1	2	3	4	5	6	7	8	9		1	2	3	4	5	6	7	8	9
mouse number
1	18.7649	20.614	25.8222	21.9505	17.2445	19.249	25.2011	24.1173	18.5819		17.9662	19.6258	19.2663	20.5708	23.3716	15.0181	21.0139	22.0969	17.3632		17.5605	18.3187	24.7744	21.9864	23.6971	35.3616	39.1648	34.2685	30.8013
2	25.719	27.1697	26.7246	27.4838	24.2111	24.042	25.8073	21.0775	26.0065		21.2462	27.607	27.6619	26.7549	32.0764	25.409	24.5534	33.0108	28.383		18.2455	24.8413	20.6333	18.2051	26.4518	29.9065	25.0196	21.0045	22.6962
3	19.7703	23.7964	34.2236	31.5772	31.845	25.6451	25.9726	30.5098	30.823		16.5867	20.9982	21.322	17.9716	27.7691	25.3192	29.8197	29.2262	21.6226		43.0344	17.5745	15.4946	11.9256	15.41	26.1705	12.4445	19.8784	24.3924
4	22.6173	30.0706	32.9278	26.1476	28.2867	27.1023	32.2924	31.6933	32.6156		25.5563	28.2959	30.3229	34.549	28.43	32.2512	34.4953	27.6252	32.9722		22.4359	18.0878	19.3127	21.649	24.1105	16.173	21.8999	21.6826	34.0561
mean	21.7179	25.4127	29.9246	26.7898	25.3968	24.0096	27.3184	26.8495	27.0068		20.3389	24.1317	24.6433	24.9616	27.9118	24.4994	27.4706	27.9898	25.0852		25.3191	19.7056	20.0538	18.4415	22.4173	26.9029	24.6322	24.2085	27.9865
SEM	1.5634	2.04986	2.13249	1.98393	3.13312	1.70549	1.66629	2.54362	3.13583		1.99484	2.2275	2.6031	3.68863	1.78527	3.55299	2.95894	2.26565	3.4725		6.00261	1.71896	1.91387	2.33394	2.41324	4.0439	5.53288	3.37391	2.67187

## Sheet: fig.S 7h(right). total distance
	Total Distance. 90 min after ip
Mouse Number	Veh Day 1	DETQ	Veh Day 2
1	191.545	176.293	245.933
2	228.242	246.703	207.004
3	254.163	210.635	186.325
4	263.754	274.498	199.408
mean	234.426	227.032	209.667
sem	16.1417	21.3761	12.8207

## Sheet: fig.S 7i(left). Center Time
	Veh Day 1										DETQ Day2										Veh Day 2
10 min Intervals (0:10:90 min)	1	2	3	4	5	6	7	8	9		1	2	3	4	5	6	7	8	9		1	2	3	4	5	6	7	8	9
mouse number
1	4.26029	24.747	10.8117	16.6258	24.0312	18.6776	5.16954	18.1707	7.08329		9.92315	7.30812	6.54133	5.20926	10.2361	8.98564	7.71797	4.60153	12.1728		7.62382	3.40378	3.92266	9.05757	6.61166	12.4763	12.0049	8.51206	6.73945
2	7.23026	9.76098	19.8821	10.4549	9.36734	18.2992	12.2592	27.0553	17.6431		5.28953	7.69573	13.7862	13.6485	11.7234	5.29484	11.1953	16.7131	13.4958		6.40783	21.1727	7.36702	19.1122	10.1025	19.4302	17.6045	22.3186	17.5189
3	12.521	4.81414	12.97	9.14046	14.4393	19.148	15.0656	13.9015	6.42548		4.49965	4.05254	3.10164	4.90244	3.45213	10.6791	5.60565	9.15513	10.3839		2.09308	0.446379	0	0.512763	0.579516	1.51583	0.868694	5.55679	4.13555
4	15.934	12.0751	22.0476	20.1006	9.95456	18.6603	16.057	33.3939	19.9972		17.4719	18.8471	14.042	12.3943	27.6773	28.4926	18.3909	39.9581	20.2472		4.33767	13.5842	32.49	31.1505	13.848	16.1675	14.0056	24.5157	17.1546
mean	9.98639	12.8493	16.4278	14.0805	14.4481	18.6963	12.1378	23.1303	12.7873		9.29605	9.47587	9.36778	9.03862	13.2722	13.363	10.7274	17.6069	14.0749		5.1156	9.65177	10.9449	14.9583	7.78542	12.3975	11.1209	15.2258	11.3871
sem	2.61698	4.24515	2.69276	2.58634	3.38922	0.174022	2.45804	4.38287	3.51865		2.97622	3.22878	2.71759	2.31451	5.12799	5.16691	2.80233	7.85783	2.15394		1.21456	4.76071	7.33765	6.60135	2.81997	3.89539	3.60842	4.78866	3.4767

## Sheet: fig.S 7i(right). Total Center t
	Total Time Spent in the Center (%) 90 min after ip
Mouse Number	Veh Day 1	DETQ	Veh Day 2
1	14.3954	8.07682	7.81756
2	14.6601	10.9807	15.6718
3	12.0479	6.20247	1.74607
4	18.6897	21.9499	18.5814
mean	14.9483	11.8025	10.9542
sem	1.3784	3.5224	3.8195

## Sheet: fig.S7c
Open field, Wild-type - untethered
Ext Fig. 5c	Veh1	DETQ3mg	DETQ10mg	DETQ30mg	cocaine20mg
Total distance moved	305.1	369.9	318.6	388.8	772.2
	164.7	159.3	183.6	221.4	418.5
	248.4	213.3	167.4	234.9	531.9
	256.5	413.1	326.7	337.5	712.8
	348.3	294.3	448.2	496.8	810
	156.6	170.1	156.6	207.9	521.1
	148.5	72.9	180.9	197.1	510.3
	267.3	170.1	345.6	283.5	499.5
	334.8	413.1	399.6	253.8	723.6
	216	207.9	232.2	391.5	432.661
	251.1	270	156.6	226.8	766.8
	1220	845.1	631.8	731.7	1050.3
	1112	1231.2	1360.8	893.7	845.1
	216	264.6	256.5	388.8	388.8
