# Supplementary material for: A chemogenetic approach for dopamine imaging with tunable sensitivity
Source: Nat Commun. 2024 Jul 2;15:5551. doi: 10.1038/s41467-024-49442-3 (PMC11219860; doi:10.1038/s41467-024-49442-3)
Supplement: Supplementary file 6 — Source Data [file 41467_2024_49442_MOESM6_ESM.zip › SourceData_SupplementaryFig8.xlsx]

## Sheet: fig. S8 c
Fig. S8c
ΔF/F	Panel left													Panel right
	Time (s)	Veh1						Veh2						Time (s)	Veh1						DETQ						SCH-23390
	-5.00367	-0.148861	-0.028306	-0.399081	0.352505	0.311609		-0.785522	0.406519	-0.167768	0.356674	-0.940542		-5.00367	0.168123	0.267198	0.439009	-0.383474	0.442461		-0.129315	-0.0391725	-0.0978398	-0.181791	-0.098243		-0.101508	0.0815125	-0.0580059	-0.163149	-0.0699733
	-4.99384	-0.140641	-0.0299324	-0.40873	0.343137	0.330577		-0.780021	0.420647	-0.172394	0.350096	-0.955863		-4.99384	0.163843	0.277258	0.450531	-0.388247	0.464126		-0.13548	-0.0390769	-0.105949	-0.187623	-0.09586		-0.0981205	0.0706252	-0.0636491	-0.164688	-0.0869737
	-4.98401	-0.133045	-0.0315992	-0.417575	0.33395	0.349694		-0.773667	0.434089	-0.175788	0.343163	-0.970644		-4.98401	0.159827	0.287399	0.462103	-0.39362	0.484786		-0.141159	-0.0388358	-0.113814	-0.193549	-0.0933715		-0.0941058	0.059359	-0.0688627	-0.166116	-0.104076
	-4.97418	-0.126028	-0.0332804	-0.425568	0.324973	0.368934		-0.766498	0.446839	-0.177917	0.335897	-0.984843		-4.97418	0.156188	0.297645	0.473654	-0.39957	0.504376		-0.146346	-0.0384708	-0.121366	-0.199546	-0.0907185		-0.0894714	0.0477759	-0.0735995	-0.167428	-0.121188
	-4.96435	-0.119547	-0.0349525	-0.432669	0.31623	0.388268		-0.758559	0.458896	-0.178762	0.328325	-0.998424		-4.96435	0.153028	0.308012	0.485105	-0.406067	0.522835		-0.15104	-0.0379975	-0.128545	-0.205593	-0.0878484		-0.0842289	0.0359342	-0.0778318	-0.168611	-0.138216
	-4.95452	-0.11356	-0.0365971	-0.438845	0.307741	0.407664		-0.749902	0.470264	-0.178317	0.32048	-1.01136		-4.95452	0.15044	0.318511	0.496373	-0.413078	0.540107		-0.155244	-0.0374259	-0.135301	-0.211672	-0.0847178		-0.0783934	0.0238891	-0.0815555	-0.169644	-0.155065
	-4.94469	-0.108033	-0.0382016	-0.444066	0.29952	0.42708		-0.740581	0.480953	-0.176586	0.312395	-1.02363		-4.94469	0.148507	0.329148	0.507367	-0.420562	0.556139		-0.158961	-0.0367606	-0.141597	-0.217765	-0.0812947		-0.071984	0.0116925	-0.0847908	-0.170501	-0.171642
	-4.93486	-0.102935	-0.0397598	-0.448304	0.291577	0.446468		-0.730655	0.49097	-0.173582	0.304106	-1.03522		-4.93486	0.147299	0.339919	0.517997	-0.428478	0.570877		-0.162199	-0.0360027	-0.147407	-0.223852	-0.07756		-0.0650229	-0.000605825	-0.0875819	-0.171151	-0.187857
	-4.92503	-0.0982434	-0.0412715	-0.451528	0.283914	0.465768		-0.720185	0.500324	-0.169324	0.295646	-1.04613		-4.92503	0.146874	0.350812	0.528175	-0.436785	0.584275		-0.164964	-0.0351512	-0.15272	-0.229914	-0.0735085		-0.0575356	-0.0129568	-0.0899933	-0.171558	-0.203629
	-4.9152	-0.0939406	-0.0427415	-0.453702	0.276527	0.484912		-0.709231	0.50902	-0.163837	0.287048	-1.05635		-4.9152	0.147281	0.361809	0.537814	-0.445439	0.596288		-0.167263	-0.0342053	-0.157534	-0.235929	-0.0691479		-0.0495503	-0.0253112	-0.0921039	-0.171684	-0.218887
	-4.90537	-0.0900127	-0.0441787	-0.454783	0.269406	0.503824		-0.697854	0.517056	-0.157149	0.278342	-1.06587		-4.90537	0.148558	0.37288	0.54684	-0.454402	0.606875		-0.169104	-0.0331663	-0.16186	-0.241875	-0.064498		-0.041098	-0.0376182	-0.094001	-0.17149	-0.233573
	-4.89554	-0.0864474	-0.045594	-0.454718	0.262535	0.522425		-0.686113	0.524428	-0.149292	0.269559	-1.07469		-4.89554	0.15073	0.383988	0.555187	-0.463634	0.616003		-0.170494	-0.0320386	-0.165715	-0.247726	-0.0595873		-0.0322116	-0.0498251	-0.0957726	-0.170942	-0.247646
	-4.88571	-0.0832328	-0.0469986	-0.453448	0.255895	0.540636		-0.674064	0.531125	-0.140301	0.260729	-1.08281		-4.88571	0.153818	0.395088	0.562802	-0.4731	0.623649		-0.171443	-0.030831	-0.169126	-0.253457	-0.0544506		-0.0229262	-0.0618776	-0.0975003	-0.170012	-0.261083
	-4.87588	-0.0803549	-0.0484019	-0.450907	0.24946	0.558383		-0.661762	0.537135	-0.130215	0.251883	-1.09022		-4.87588	0.15783	0.406128	0.569651	-0.482763	0.629796		-0.171964	-0.0295563	-0.172123	-0.259039	-0.0491255		-0.013279	-0.0737206	-0.0992537	-0.168679	-0.273882
	-4.86605	-0.0777975	-0.0498101	-0.447027	0.243205	0.575603		-0.649255	0.542446	-0.119079	0.243057	-1.0969		-4.86605	0.162769	0.417051	0.575712	-0.49259	0.634444		-0.172075	-0.0282307	-0.174739	-0.264445	-0.0436483		-0.00330934	-0.0852991	-0.101086	-0.166936	-0.286058
	-4.85622	-0.0755412	-0.0512253	-0.441748	0.237104	0.592242		-0.636587	0.547048	-0.106942	0.234289	-1.10285		-4.85622	0.168632	0.427794	0.580982	-0.502548	0.637602		-0.171799	-0.0268725	-0.17701	-0.269652	-0.038052		0.00694112	-0.0965608	-0.103031	-0.164787	-0.297644
	-4.84639	-0.0735648	-0.0526446	-0.435017	0.231132	0.608265		-0.623797	0.550934	-0.0938613	0.225623	-1.10805		-4.84639	0.175409	0.438293	0.585471	-0.512602	0.639294		-0.171166	-0.0255001	-0.17897	-0.274635	-0.0323637		0.017428	-0.107458	-0.105102	-0.162252	-0.308686
	-4.83656	-0.0718467	-0.054061	-0.426799	0.225269	0.623648		-0.610918	0.554108	-0.0798965	0.217108	-1.1125		-4.83656	0.183085	0.448482	0.589206	-0.52272	0.639558		-0.170215	-0.0241302	-0.180652	-0.279377	-0.0266035		0.0281043	-0.117949	-0.107297	-0.159365	-0.31924
	-4.82673	-0.0703664	-0.0554643	-0.417084	0.219495	0.638385		-0.597979	0.556578	-0.0651122	0.208795	-1.11618		-4.82673	0.191641	0.458294	0.592221	-0.532868	0.638441		-0.168993	-0.0227754	-0.182087	-0.283868	-0.0207847		0.0389205	-0.128001	-0.109598	-0.156173	-0.329364
	-4.8169	-0.0691078	-0.0568425	-0.405887	0.213799	0.652481		-0.585001	0.558361	-0.0495741	0.200742	-1.11911		-4.8169	0.201055	0.467665	0.594561	-0.543014	0.636005		-0.167557	-0.0214426	-0.183305	-0.288103	-0.0149144		0.049825	-0.137588	-0.111978	-0.152731	-0.339116
	-4.80707	-0.0680613	-0.0581846	-0.393254	0.208172	0.665947		-0.572001	0.559483	-0.0333472	0.193003	-1.12127		-4.80707	0.211301	0.476531	0.596276	-0.553125	0.632317		-0.165969	-0.0201316	-0.184333	-0.292089	-0.00899473		0.060765	-0.146697	-0.114408	-0.149102	-0.348547
	-4.79724	-0.0672258	-0.0594822	-0.379258	0.202612	0.678802		-0.558993	0.559976	-0.0164937	0.185634	-1.12267		-4.79724	0.22235	0.484832	0.597418	-0.563176	0.627451		-0.164299	-0.0188353	-0.185197	-0.29584	-0.00302462		0.071688	-0.15532	-0.11686	-0.145349	-0.357703
	-4.7874	-0.0666104	-0.0607322	-0.364003	0.197118	0.691062		-0.545983	0.559875	0.000929575	0.178684	-1.12334		-4.7874	0.23417	0.492507	0.598038	-0.573141	0.621485		-0.16262	-0.0175393	-0.18592	-0.299383	0.00299892		0.0825429	-0.163459	-0.119315	-0.141533	-0.366615
	-4.77757	-0.0662345	-0.061938	-0.347617	0.191692	0.702742		-0.532976	0.559216	0.0188718	0.172194	-1.1233		-4.77757	0.246728	0.499501	0.598186	-0.583004	0.614497		-0.161008	-0.016224	-0.186527	-0.302752	0.0090794		0.0932822	-0.171125	-0.121764	-0.137707	-0.375307
	-4.76774	-0.066127	-0.0631111	-0.330248	0.186339	0.713852		-0.519973	0.558035	0.0372897	0.16619	-1.12256		-4.76774	0.259987	0.505758	0.597907	-0.592753	0.606566		-0.159535	-0.0148659	-0.187039	-0.305987	0.0152202		0.103863	-0.178331	-0.124211	-0.133914	-0.383792
	-4.75791	-0.0663243	-0.0642713	-0.312057	0.181061	0.724395		-0.506972	0.556364	0.0561475	0.160686	-1.12115		-4.75791	0.27391	0.511223	0.597239	-0.60238	0.59777		-0.15827	-0.0134404	-0.187479	-0.309136	0.0214241		0.11425	-0.185097	-0.126673	-0.130183	-0.392073
	-4.74808	-0.0668676	-0.0654466	-0.293215	0.175863	0.734366		-0.493967	0.554232	0.0754164	0.155675	-1.11912		-4.74808	0.288455	0.515845	0.596213	-0.611885	0.588185		-0.157274	-0.0119238	-0.187869	-0.312247	0.0276936		0.124415	-0.191448	-0.12918	-0.126534	-0.400149
	-4.73825	-0.0677992	-0.0666719	-0.273895	0.170744	0.743756		-0.480953	0.551658	0.0950735	0.151128	-1.11648		-4.73825	0.303582	0.519572	0.594857	-0.621273	0.577888		-0.156597	-0.010296	-0.188231	-0.315369	0.0340316		0.134337	-0.197409	-0.131772	-0.122969	-0.408009
	-4.72842	-0.0691588	-0.0679876	-0.254266	0.165706	0.752553		-0.467921	0.548657	0.1151	0.146997	-1.11327		-4.72842	0.319246	0.522356	0.593187	-0.63055	0.566952		-0.156283	-0.00854276	-0.188586	-0.318549	0.0404417		0.144004	-0.20301	-0.134494	-0.119484	-0.415638
	-4.71859	-0.0709798	-0.0694377	-0.234493	0.160749	0.760742		-0.454865	0.545234	0.135479	0.143212	-1.10952		-4.71859	0.335403	0.524152	0.591219	-0.639727	0.555455		-0.15636	-0.00665708	-0.188954	-0.321826	0.0469297		0.153413	-0.208284	-0.137393	-0.116066	-0.423012
	-4.70876	-0.0732865	-0.071067	-0.214731	0.155873	0.768313		-0.441778	0.541391	0.156193	0.139686	-1.10526		-4.70876	0.352004	0.524918	0.58896	-0.648812	0.543471		-0.156849	-0.00464	-0.189353	-0.325236	0.0535034		0.162563	-0.213262	-0.140516	-0.112697	-0.430105
	-4.69893	-0.0760916	-0.0729192	-0.195121	0.151078	0.775261		-0.428657	0.53712	0.177219	0.136319	-1.10052		-4.69893	0.369001	0.524617	0.586416	-0.657816	0.531077		-0.15776	-0.00250071	-0.1898	-0.328801	0.0601731		0.171458	-0.217981	-0.14391	-0.109355	-0.436883
	-4.6891	-0.079395	-0.0750342	-0.175795	0.146367	0.781589		-0.415504	0.532411	0.198527	0.133	-1.09531		-4.6891	0.386343	0.523216	0.583588	-0.666743	0.51835		-0.159098	-0.000255795	-0.190307	-0.332537	0.0669515		0.180102	-0.222476	-0.147615	-0.106021	-0.44331
	-4.67927	-0.0831832	-0.0774459	-0.156871	0.141747	0.787313		-0.402328	0.527251	0.220077	0.12962	-1.08967		-4.67927	0.403975	0.52069	0.580477	-0.675596	0.505366		-0.160862	0.00207217	-0.190884	-0.33645	0.0738527		0.188495	-0.226782	-0.151667	-0.102676	-0.449344
	-4.66944	-0.0874299	-0.0801812	-0.138455	0.137228	0.792461		-0.389143	0.521624	0.241817	0.12607	-1.08362		-4.66944	0.421841	0.517025	0.577083	-0.684374	0.492195		-0.16305	0.00445652	-0.191534	-0.340536	0.0808911		0.196631	-0.230935	-0.156098	-0.0993041	-0.45495
	-4.65961	-0.0920973	-0.0832582	-0.120644	0.132824	0.797076		-0.375974	0.515512	0.263682	0.122253	-1.07719		-4.65961	0.439877	0.51221	0.57341	-0.693066	0.478904		-0.16566	0.00686857	-0.192254	-0.344781	0.0880798		0.204496	-0.234966	-0.160933	-0.0958935	-0.46009
	-4.64978	-0.0971379	-0.0866856	-0.103524	0.128554	0.801211		-0.362854	0.508899	0.285596	0.118086	-1.07041		-4.64978	0.45802	0.506248	0.569459	-0.70166	0.46555		-0.168691	0.00927984	-0.193035	-0.34917	0.095429		0.212069	-0.238902	-0.166195	-0.0924344	-0.464739
	-4.63995	-0.102497	-0.0904622	-0.0871755	0.124441	0.804934		-0.349826	0.501769	0.307471	0.113503	-1.06331		-4.63995	0.476195	0.49915	0.565237	-0.710133	0.452181		-0.172142	0.0116641	-0.193858	-0.35368	0.102945		0.219315	-0.242767	-0.171901	-0.0889198	-0.468879
	-4.63012	-0.108118	-0.0945767	-0.0716694	0.120512	0.808318		-0.33694	0.494108	0.329213	0.108459	-1.05593		-4.63012	0.494325	0.490939	0.560755	-0.718459	0.438834		-0.176015	0.0139989	-0.194696	-0.358287	0.110627		0.226193	-0.246579	-0.178065	-0.0853441	-0.472504
	-4.62029	-0.113941	-0.0990083	-0.0570715	0.116793	0.811445		-0.324254	0.485904	0.350727	0.10293	-1.04833		-4.62029	0.512324	0.481648	0.556025	-0.726602	0.425534		-0.180312	0.0162672	-0.195511	-0.362968	0.118468		0.232656	-0.25035	-0.184693	-0.0817029	-0.475626
	-4.61046	-0.119911	-0.103727	-0.04344	0.113311	0.814396		-0.31183	0.477149	0.371918	0.0969116	-1.04054		-4.61046	0.530097	0.471317	0.551063	-0.734525	0.412295		-0.185034	0.0184581	-0.196256	-0.3677	0.126455		0.238653	-0.254085	-0.191787	-0.0779921	-0.478267
	-4.60063	-0.125978	-0.108696	-0.0308257	0.110092	0.817253		-0.299736	0.467838	0.392703	0.0904192	-1.03261		-4.60063	0.547542	0.459998	0.545886	-0.742183	0.399123		-0.190177	0.0205673	-0.196873	-0.372466	0.134564		0.244131	-0.257783	-0.199342	-0.074207	-0.480466
	-4.5908	-0.132101	-0.113871	-0.0192706	0.107153	0.820093		-0.288039	0.45797	0.413008	0.0834834	-1.0246		-4.5908	0.564549	0.447747	0.54051	-0.749529	0.386017		-0.195734	0.0225972	-0.197296	-0.377248	0.142767		0.249042	-0.261434	-0.207341	-0.0703424	-0.482271
	-4.58097	-0.138247	-0.119202	-0.00880716	0.104508	0.822987		-0.276809	0.44755	0.432779	0.0761476	-1.01656		-4.58097	0.581003	0.434629	0.534948	-0.756515	0.372976		-0.201689	0.0245566	-0.19745	-0.382035	0.151027		0.253343	-0.265023	-0.21576	-0.0663918	-0.483738
	-4.57114	-0.144394	-0.124637	0.000542815	0.102159	0.825997		-0.266114	0.436586	0.451978	0.068465	-1.00855		-4.57114	0.596784	0.420712	0.529209	-0.763091	0.359997		-0.208019	0.0264596	-0.197254	-0.386819	0.159302		0.257	-0.268525	-0.22456	-0.0623476	-0.484925
	-4.56131	-0.150528	-0.130122	0.00876876	0.1001	0.829176		-0.256019	0.425094	0.470585	0.0604944	-1.00062		-4.56131	0.611769	0.406068	0.523293	-0.769209	0.347081		-0.214694	0.0283245	-0.196621	-0.391596	0.167546		0.25999	-0.27191	-0.233692	-0.0582009	-0.485888
	-4.55148	-0.156643	-0.135598	0.0158714	0.0983171	0.832566		-0.246586	0.413092	0.488598	0.052297	-0.992811		-4.55148	0.625839	0.39077	0.517191	-0.77482	0.334235		-0.221674	0.0301723	-0.195462	-0.396364	0.175707		0.262301	-0.275138	-0.243094	-0.053942	-0.486675
	-4.54164	-0.162738	-0.141012	0.0218621	0.0967849	0.8362		-0.237873	0.400603	0.50603	0.0439336	-0.985169		-4.54164	0.638874	0.374893	0.510886	-0.779878	0.321473		-0.228912	0.0320242	-0.193687	-0.401123	0.183734		0.263933	-0.278166	-0.252692	-0.0495599	-0.487321
	-4.53181	-0.168817	-0.146308	0.0267622	0.0954724	0.840101		-0.229931	0.387655	0.522905	0.0354616	-0.977733		-4.53181	0.650764	0.358515	0.504348	-0.784341	0.308815		-0.236354	0.0339002	-0.191208	-0.405875	0.191574		0.264895	-0.280945	-0.262405	-0.0450432	-0.487843
	-4.52198	-0.174882	-0.151433	0.0306009	0.094344	0.844286		-0.222807	0.374277	0.539252	0.0269324	-0.970535		-4.52198	0.661406	0.341709	0.497537	-0.788165	0.296289		-0.243941	0.0358163	-0.187943	-0.410622	0.199174		0.265203	-0.283421	-0.27214	-0.0403797	-0.48824
	-4.51215	-0.180934	-0.156337	0.0334133	0.0933617	0.848766		-0.21654	0.360501	0.555106	0.0183906	-0.963602		-4.51215	0.670708	0.324552	0.490405	-0.791313	0.283924		-0.25161	0.037783	-0.183815	-0.415361	0.206479		0.264878	-0.285538	-0.281799	-0.0355559	-0.488488
	-4.50232	-0.186968	-0.160975	0.0352385	0.0924886	0.853547		-0.211162	0.346359	0.570502	0.0098719	-0.956953		-4.50232	0.678592	0.307116	0.482898	-0.793745	0.271753		-0.259293	0.0398037	-0.178755	-0.42009	0.21344		0.263945	-0.287241	-0.291277	-0.0305573	-0.488543
	-4.49249	-0.192975	-0.165303	0.0361172	0.0916902	0.858632		-0.206699	0.331885	0.585472	0.00140365	-0.950601		-4.49249	0.684995	0.289476	0.474956	-0.795427	0.259811		-0.266923	0.0418733	-0.172708	-0.424801	0.220004		0.262425	-0.288475	-0.300466	-0.0253676	-0.488344
	-4.48266	-0.198939	-0.169284	0.0360896	0.0909368	0.864022		-0.203171	0.317113	0.600047	-0.00699503	-0.944553		-4.48266	0.689869	0.271703	0.46652	-0.796325	0.248128		-0.274429	0.0439785	-0.165628	-0.429484	0.226123		0.260337	-0.28919	-0.309258	-0.0199683	-0.487812
	-4.47283	-0.204835	-0.172885	0.0351938	0.0902046	0.869715		-0.200592	0.302076	0.614254	-0.015312	-0.938808		-4.47283	0.693186	0.253866	0.457536	-0.796407	0.236732		-0.28174	0.0460979	-0.157484	-0.434122	0.231748		0.257696	-0.289342	-0.317542	-0.0143388	-0.486863
	-4.463	-0.210635	-0.176075	0.0334647	0.089475	0.875706		-0.198971	0.286808	0.628113	-0.0235402	-0.933359		-4.463	0.694932	0.236034	0.447953	-0.795646	0.225645		-0.288785	0.0482033	-0.14826	-0.438693	0.236832		0.254509	-0.288897	-0.325215	-0.00845672	-0.485406
	-4.45317	-0.216306	-0.178833	0.0309329	0.0887354	0.881988		-0.198314	0.271342	0.641642	-0.0316756	-0.928191		-4.45317	0.695114	0.218273	0.437732	-0.794017	0.214886		-0.295491	0.0502614	-0.137954	-0.443171	0.24133		0.250779	-0.287832	-0.332175	-0.00229847	-0.483354
	-4.44334	-0.22181	-0.18114	0.0276246	0.0879774	0.88855		-0.198621	0.255712	0.65485	-0.0397144	-0.923285		-4.44334	0.693757	0.200646	0.426845	-0.7915	0.204466		-0.301789	0.0522354	-0.126575	-0.447525	0.2452		0.246505	-0.286136	-0.338333	0.00415923	-0.480627
	-4.43351	-0.227109	-0.182984	0.0235618	0.0871954	0.895378		-0.199891	0.239951	0.667742	-0.0476507	-0.918615		-4.43351	0.690901	0.183214	0.415274	-0.788079	0.19439		-0.307612	0.0540871	-0.114149	-0.451719	0.248403		0.241683	-0.283815	-0.343609	0.0109379	-0.477158
	-4.42368	-0.232168	-0.184358	0.0187637	0.0863856	0.902457		-0.202115	0.224094	0.680309	-0.0554737	-0.91415		-4.42368	0.686606	0.166034	0.403019	-0.783747	0.184661		-0.312893	0.0557789	-0.100709	-0.455714	0.2509		0.236308	-0.280888	-0.347937	0.0180552	-0.472897
	-4.41385	-0.236952	-0.185264	0.0132477	0.0855435	0.909767		-0.205278	0.208174	0.692531	-0.0631662	-0.909854		-4.41385	0.680943	0.14916	0.390089	-0.778501	0.175272		-0.317577	0.057275	-0.0862991	-0.459467	0.252662		0.23038	-0.27739	-0.351269	0.0255235	-0.467811
	-4.40402	-0.241433	-0.185707	0.00703207	0.0846631	0.917293		-0.209358	0.192228	0.704373	-0.0707036	-0.905691		-4.40402	0.673997	0.132643	0.376506	-0.772346	0.166216		-0.321609	0.0585428	-0.0709668	-0.462937	0.253662		0.223903	-0.273367	-0.353571	0.0333473	-0.46189
	-4.39419	-0.245586	-0.185699	0.000138538	0.0837353	0.925017		-0.214319	0.176292	0.715781	-0.0780538	-0.901623		-4.39419	0.665861	0.116528	0.362299	-0.765293	0.157479		-0.324948	0.0595539	-0.0547635	-0.466083	0.253879		0.21689	-0.268878	-0.354831	0.0415227	-0.45514
	-4.38436	-0.249393	-0.185255	-0.00740523	0.0827462	0.932927		-0.220114	0.160404	0.726684	-0.0851777	-0.897612		-4.38436	0.656634	0.100859	0.347504	-0.757361	0.149045		-0.327557	0.060284	-0.03774	-0.468866	0.253301		0.209361	-0.263986	-0.355054	0.0500359	-0.447591
	-4.37453	-0.252842	-0.184395	-0.0155629	0.0816767	0.941014		-0.226683	0.144607	0.736992	-0.0920311	-0.893623		-4.37453	0.646415	0.0856738	0.332161	-0.748575	0.140897		-0.329411	0.0607129	-0.0199447	-0.471251	0.251926		0.201347	-0.258759	-0.354264	0.0588634	-0.439286
	-4.3647	-0.255925	-0.183138	-0.0242875	0.0805018	0.949277		-0.233951	0.128946	0.746598	-0.0985666	-0.889624		-4.3647	0.635306	0.0710088	0.316309	-0.738964	0.133015		-0.330491	0.0608244	-0.0014216	-0.473212	0.249757		0.19289	-0.253269	-0.352503	0.0679729	-0.430283
	-4.35487	-0.258639	-0.181503	-0.0335199	0.0791908	0.957721		-0.24183	0.11347	0.755385	-0.104736	-0.885585		-4.35487	0.623402	0.0568959	0.299988	-0.728562	0.12538		-0.330785	0.0606053	0.0177906	-0.474727	0.246812		0.184038	-0.247582	-0.34983	0.0773239	-0.420652
	-4.34504	-0.260981	-0.179509	-0.0431885	0.0777075	0.966355		-0.25022	0.0982298	0.763226	-0.110495	-0.881481		-4.34504	0.610794	0.0433644	0.283238	-0.717406	0.117976		-0.330284	0.0600448	0.0376584	-0.475783	0.243112		0.174848	-0.241764	-0.346315	0.0868702	-0.41047
	-4.33521	-0.262952	-0.177169	-0.0532102	0.0760121	0.975196		-0.259012	0.08328	0.769991	-0.115803	-0.877289		-4.33521	0.597566	0.0304414	0.266097	-0.705536	0.110786		-0.328983	0.059134	0.0581533	-0.476373	0.238689		0.165381	-0.235872	-0.342043	0.0965621	-0.399817
	-4.32538	-0.264555	-0.174496	-0.0634916	0.0740617	0.984262		-0.268093	0.0686752	0.775555	-0.12063	-0.872989		-4.32538	0.583794	0.0181525	0.248603	-0.69299	0.103798		-0.326876	0.0578651	0.0792496	-0.476497	0.233579		0.155699	-0.229962	-0.337102	0.106348	-0.388776
	-4.31555	-0.26579	-0.171497	-0.073932	0.0718133	0.993571		-0.277347	0.0544696	0.779801	-0.124953	-0.868561		-4.31555	0.569549	0.00652241	0.230799	-0.679808	0.0970029		-0.323958	0.0562312	0.100923	-0.47616	0.227823		0.145865	-0.224079	-0.331589	0.116179	-0.377425
	-4.30572	-0.266663	-0.168176	-0.0844264	0.0692253	1.00314		-0.286658	0.0407157	0.782626	-0.128764	-0.863986		-4.30572	0.554894	-0.00442471	0.21273	-0.666028	0.0903944		-0.320219	0.0542259	0.12315	-0.475374	0.221461		0.135941	-0.218267	-0.3256	0.126008	-0.365843
	-4.29588	-0.267179	-0.164537	-0.0948687	0.0662598	1.01297		-0.29592	0.0274626	0.783943	-0.132066	-0.859247		-4.29588	0.539884	-0.0146645	0.194448	-0.651686	0.0839697		-0.315652	0.0518437	0.145901	-0.474152	0.214534		0.125985	-0.212562	-0.319231	0.135791	-0.3541
	-4.28605	-0.267351	-0.160581	-0.105155	0.0628848	1.02308		-0.305032	0.0147555	0.783687	-0.134873	-0.854325		-4.28605	0.524573	-0.0241728	0.176013	-0.636815	0.0777286		-0.310248	0.0490797	0.169145	-0.472507	0.207078		0.116051	-0.206995	-0.312574	0.145489	-0.342264
	-4.27622	-0.267196	-0.156311	-0.115186	0.0590757	1.03344		-0.313908	0.00263509	0.781809	-0.137209	-0.849201		-4.27622	0.509008	-0.0329257	0.157492	-0.621446	0.0716736		-0.303998	0.0459301	0.192842	-0.470457	0.199125		0.106191	-0.201593	-0.305717	0.155069	-0.330394
	-4.26639	-0.266735	-0.151732	-0.124868	0.0548175	1.04404		-0.322474	-0.00886331	0.778283	-0.139102	-0.84386		-4.26639	0.493236	-0.0409008	0.138961	-0.605607	0.0658093		-0.296901	0.0423916	0.216944	-0.468017	0.190698		0.0964491	-0.196379	-0.29874	0.164501	-0.318544
	-4.25656	-0.266	-0.146851	-0.134116	0.0501052	1.05485		-0.330669	-0.0197098	0.773101	-0.140585	-0.838287		-4.25656	0.477299	-0.0480786	0.120502	-0.589324	0.0601423		-0.288956	0.0384626	0.241396	-0.465203	0.181815		0.0868701	-0.191373	-0.291717	0.173757	-0.306764
	-4.24673	-0.265031	-0.141678	-0.142853	0.0449449	1.06583		-0.338448	-0.0298801	0.76627	-0.141691	-0.832474		-4.24673	0.461239	-0.0544442	0.1022	-0.572622	0.0546808		-0.280174	0.0341428	0.266131	-0.462028	0.172486		0.0774941	-0.18659	-0.284716	0.182811	-0.295099
	-4.2369	-0.263872	-0.13623	-0.151009	0.0393539	1.07693		-0.345777	-0.0393563	0.757815	-0.142448	-0.826416		-4.2369	0.445094	-0.0599898	0.0841458	-0.555525	0.0494339		-0.270569	0.0294338	0.291072	-0.458508	0.162712		0.0683593	-0.182042	-0.277797	0.191639	-0.283592
	-4.22707	-0.262577	-0.130523	-0.158522	0.0333602	1.0881		-0.352633	-0.0481265	0.747773	-0.14288	-0.820118		-4.22707	0.428902	-0.0647159	0.0664268	-0.538059	0.0444112		-0.260166	0.0243396	0.316135	-0.454655	0.152489		0.0595029	-0.177738	-0.271011	0.20021	-0.272283
	-4.21724	-0.261203	-0.12458	-0.165337	0.0270016	1.09928		-0.359002	-0.0561852	0.736192	-0.143003	-0.81359		-4.21724	0.412699	-0.0686336	0.0491273	-0.520252	0.0396222		-0.248994	0.0188665	0.341222	-0.450486	0.141807		0.0509606	-0.173684	-0.264405	0.208494	-0.261211
	-4.20741	-0.259808	-0.118425	-0.171407	0.0203248	1.11042		-0.364876	-0.063533	0.723134	-0.142828	-0.806854		-4.20741	0.39652	-0.0717648	0.0323248	-0.502134	0.0350756		-0.237089	0.0130231	0.36623	-0.446018	0.13065		0.0427671	-0.169883	-0.258019	0.216454	-0.250418
	-4.19758	-0.258453	-0.112084	-0.176691	0.0133829	1.12146		-0.370253	-0.070176	0.708669	-0.142359	-0.799938		-4.19758	0.380397	-0.0741426	0.0160869	-0.48374	0.0307801		-0.224491	0.00682063	0.391046	-0.441274	0.119004		0.034956	-0.166334	-0.251883	0.224047	-0.239942
	-4.18775	-0.257194	-0.105583	-0.181156	0.00623346	1.13234		-0.37513	-0.0761253	0.692875	-0.141599	-0.792878		-4.18775	0.364362	-0.0758099	0.000469694	-0.465108	0.0267441		-0.211245	0.000272253	0.415549	-0.436278	0.106852		0.0275595	-0.163036	-0.24602	0.231223	-0.229823
	-4.17792	-0.256084	-0.0989529	-0.184774	-0.00106388	1.14302		-0.379506	-0.0813961	0.675842	-0.140547	-0.785718		-4.17792	0.348443	-0.0768181	-0.0144836	-0.446283	0.0229769		-0.197395	-0.006607	0.439614	-0.431064	0.0941776		0.0206077	-0.159983	-0.240448	0.237926	-0.220101
	-4.16809	-0.255167	-0.0922211	-0.187528	-0.00845018	1.15345		-0.38338	-0.0860069	0.657668	-0.139205	-0.778503		-4.16809	0.332669	-0.0772239	-0.0287435	-0.427315	0.0194893		-0.182988	-0.0138005	0.46311	-0.425667	0.0809697		0.0141288	-0.157172	-0.235172	0.244097	-0.210811
	-4.15826	-0.254477	-0.0854178	-0.189407	-0.0158694	1.16358		-0.386749	-0.0899783	0.638457	-0.137579	-0.771284		-4.15826	0.317065	-0.0770858	-0.0422933	-0.408258	0.0162954		-0.16807	-0.0212901	0.485901	-0.42013	0.0672208		0.00814931	-0.154596	-0.230189	0.249673	-0.201988
	-4.14843	-0.254038	-0.0785736	-0.190408	-0.0232705	1.17338		-0.389607	-0.0933328	0.61832	-0.135678	-0.764109		-4.14843	0.301653	-0.0764606	-0.0551287	-0.389175	0.0134126		-0.152689	-0.0290559	0.507852	-0.414498	0.0529302		0.00269349	-0.152252	-0.225487	0.25459	-0.193664
	-4.1386	-0.25386	-0.0717202	-0.190536	-0.0306091	1.18282		-0.39195	-0.0960936	0.597373	-0.133518	-0.757023		-4.1386	0.286452	-0.0753996	-0.0672556	-0.370131	0.0108624		-0.136891	-0.0370756	0.528827	-0.408819	0.0381046		-0.00221591	-0.150137	-0.221045	0.258789	-0.185865
	-4.12877	-0.253942	-0.0648904	-0.189802	-0.0378482	1.19185		-0.393772	-0.0982848	0.575732	-0.131124	-0.750068		-4.12877	0.271477	-0.073945	-0.0786882	-0.351196	0.00867072		-0.120725	-0.0453236	0.548689	-0.403145	0.02276		-0.00655756	-0.148251	-0.216832	0.262214	-0.178614
	-4.11894	-0.254272	-0.0581179	-0.188221	-0.0449586	1.20045		-0.395066	-0.0999308	0.553513	-0.128524	-0.743278		-4.11894	0.256739	-0.0721281	-0.0894464	-0.332446	0.00686625		-0.104242	-0.05377	0.567308	-0.397524	0.00692291		-0.0103113	-0.146596	-0.212812	0.264819	-0.171932
	-4.10911	-0.254827	-0.0514377	-0.185815	-0.0519184	1.2086		-0.395828	-0.101057	0.530823	-0.125753	-0.736677		-4.10911	0.242243	-0.0699679	-0.0995532	-0.31396	0.00547952		-0.0874949	-0.0623793	0.584558	-0.392005	-0.00936908		-0.0134582	-0.14518	-0.208939	0.266567	-0.165832
	-4.09928	-0.255578	-0.0448845	-0.182608	-0.0587115	1.21628		-0.396058	-0.101689	0.507763	-0.122849	-0.730283		-4.09928	0.22799	-0.0674708	-0.109032	-0.295818	0.00454056		-0.0705406	-0.0711098	0.600321	-0.386631	-0.0260663		-0.0159803	-0.144007	-0.205167	0.26743	-0.160327
	-4.08945	-0.256491	-0.0384927	-0.178629	-0.0653262	1.22346		-0.395756	-0.101855	0.484418	-0.119853	-0.724102		-4.08945	0.213976	-0.0646313	-0.117903	-0.278105	0.00407642		-0.0534405	-0.0799123	0.614489	-0.381438	-0.0431069		-0.017861	-0.143087	-0.201445	0.267391	-0.155424
	-4.07962	-0.257526	-0.0322953	-0.173911	-0.0717524	1.23014		-0.394928	-0.101586	0.460862	-0.116807	-0.718137		-4.07962	0.200191	-0.0614341	-0.126182	-0.260905	0.00410856		-0.0362607	-0.0887309	0.626965	-0.376457	-0.0604171		-0.0190853	-0.142426	-0.197723	0.266442	-0.151129
	-4.06979	-0.258647	-0.026323	-0.168493	-0.0779794	1.2363		-0.393587	-0.100915	0.437148	-0.113749	-0.712381		-4.06979	0.186624	-0.0578561	-0.13388	-0.244301	0.00465024		-0.0190712	-0.0975029	0.637663	-0.37171	-0.0779127		-0.0196404	-0.142028	-0.193955	0.264581	-0.147442
	-4.05996	-0.259817	-0.0206042	-0.16242	-0.0839936	1.24193		-0.391747	-0.0998836	0.413317	-0.110718	-0.706826		-4.05996	0.17326	-0.0538691	-0.140999	-0.228379	0.00570414		-0.00194583	-0.106161	0.646514	-0.367209	-0.0955		-0.0195156	-0.141893	-0.190097	0.261815	-0.144362
	-4.05012	-0.261003	-0.0151647	-0.155748	-0.0897762	1.24703		-0.389428	-0.0985351	0.389393	-0.107743	-0.701459		-4.05012	0.160083	-0.0494421	-0.147537	-0.213219	0.00726049		0.0150397	-0.114635	0.653461	-0.362958	-0.113079		-0.0187028	-0.142016	-0.186113	0.258151	-0.141881
	-4.04029	-0.262176	-0.010028	-0.148539	-0.0953018	1.25161		-0.386656	-0.096921	0.365389	-0.104851	-0.696269		-4.04029	0.14708	-0.0445445	-0.153485	-0.198899	0.00929588		0.0318087	-0.122856	0.658464	-0.358954	-0.130544		-0.0171973	-0.142384	-0.181971	0.253601	-0.139986
	-4.03046	-0.26331	-0.00521604	-0.140864	-0.100538	1.25565		-0.383459	-0.0950987	0.34131	-0.10206	-0.691243		-4.03046	0.134237	-0.0391476	-0.158832	-0.185495	0.0117729		0.0482855	-0.130757	0.661498	-0.355183	-0.14779		-0.0149977	-0.142979	-0.177647	0.248178	-0.138655
	-4.02063	-0.264385	-0.000750503	-0.132803	-0.105444	1.25917		-0.379865	-0.0931312	0.317155	-0.0993841	-0.686373		-4.02063	0.121547	-0.0332271	-0.163565	-0.173074	0.0146406		0.0643965	-0.138279	0.662554	-0.351627	-0.16471		-0.0121071	-0.143776	-0.17312	0.241897	-0.137859
	-4.0108	-0.265386	0.00334671	-0.124439	-0.109973	1.26215		-0.375905	-0.091086	0.292925	-0.0968264	-0.681647		-4.0108	0.109009	-0.0267645	-0.167673	-0.161698	0.0178359		0.0800719	-0.14537	0.661638	-0.348258	-0.181201		-0.00853382	-0.144745	-0.168375	0.234776	-0.137558
	-4.00097	-0.266299	0.00705254	-0.115856	-0.114073	1.26461		-0.371611	-0.0890333	0.268628	-0.0943847	-0.677059		-4.00097	0.0966278	-0.0197483	-0.171149	-0.151421	0.021286		0.0952466	-0.151992	0.658772	-0.345045	-0.197167		-0.00429301	-0.145853	-0.163399	0.226837	-0.137699
	-3.99114	-0.267118	0.0103426	-0.107134	-0.117688	1.26652		-0.367011	-0.0870433	0.244277	-0.0920498	-0.672598		-3.99114	0.0844194	-0.0121746	-0.173991	-0.14229	0.0249112		0.109861	-0.158116	0.65399	-0.341949	-0.212518		0.00059255	-0.147063	-0.158179	0.218105	-0.138221
	-3.98131	-0.267835	0.0131916	-0.0983441	-0.120759	1.26788		-0.362131	-0.0851837	0.219902	-0.089806	-0.668256		-3.98131	0.0724086	-0.0040478	-0.176203	-0.134341	0.0286283		0.12386	-0.163729	0.647342	-0.338926	-0.227173		0.00609123	-0.14834	-0.152705	0.208611	-0.139049
	-3.97148	-0.26845	0.0155742	-0.0895457	-0.123228	1.26869		-0.356997	-0.0835165	0.195547	-0.0876327	-0.664023		-3.97148	0.060631	0.00461958	-0.177797	-0.127597	0.0323543		0.137196	-0.168827	0.63889	-0.335928	-0.241059		0.0121618	-0.149649	-0.146964	0.198394	-0.140102
	-3.96165	-0.26896	0.0174662	-0.0807801	-0.125039	1.26891		-0.351633	-0.0820949	0.17127	-0.0855052	-0.659887		-3.96165	0.0491318	0.0138072	-0.178792	-0.122075	0.0360103		0.149826	-0.17342	0.628705	-0.332902	-0.254112		0.0187531	-0.150957	-0.140946	0.187498	-0.141288
	-3.95182	-0.269368	0.0188466	-0.0720702	-0.126138	1.26855		-0.346062	-0.0809616	0.147147	-0.0833962	-0.655837		-3.95182	0.0379654	0.0234875	-0.179212	-0.117775	0.0395243		0.161711	-0.177525	0.616867	-0.329794	-0.266278		0.0258046	-0.152233	-0.134639	0.175975	-0.142516
	-3.94199	-0.269674	0.0196989	-0.0634194	-0.126476	1.26757		-0.340309	-0.0801461	0.123266	-0.0812772	-0.651861		-3.94199	0.0271926	0.0336259	-0.179088	-0.114688	0.0428338		0.172819	-0.181168	0.603466	-0.326546	-0.277508		0.0332469	-0.153448	-0.128033	0.16388	-0.143691
	-3.93216	-0.269879	0.0200122	-0.0548126	-0.12601	1.26596		-0.334401	-0.0796646	0.0997243	-0.0791202	-0.64795		-3.93216	0.0168791	0.0441824	-0.178452	-0.112793	0.045887		0.183121	-0.184378	0.588594	-0.323104	-0.287756		0.0410039	-0.154579	-0.121122	0.151272	-0.144725
	-3.92233	-0.269983	0.0197827	-0.0462183	-0.124705	1.26372		-0.328369	-0.0795198	0.0766264	-0.0768992	-0.644095		-3.92233	0.00709215	0.0551119	-0.17734	-0.112058	0.0486434		0.192594	-0.187186	0.572347	-0.319413	-0.29698		0.0489947	-0.155603	-0.113902	0.138212	-0.145536
	-3.9125	-0.269982	0.0190139	-0.037593	-0.12253	1.26083		-0.322247	-0.0797019	0.0540767	-0.0745914	-0.640295		-3.9125	-0.00210192	0.0663659	-0.175786	-0.112438	0.0510724		0.20122	-0.189626	0.554826	-0.315428	-0.305135		0.0571364	-0.1565	-0.106377	0.12476	-0.146055
	-3.90267	-0.269869	0.0177158	-0.028886	-0.119466	1.2573		-0.316075	-0.0801902	0.0321769	-0.0721785	-0.636554		-3.90267	-0.0106403	0.0778927	-0.173826	-0.113884	0.0531521		0.208987	-0.191728	0.536132	-0.311108	-0.312175		0.0653468	-0.157254	-0.0985614	0.110973	-0.146228
	-3.89284	-0.269634	0.0159052	-0.0200455	-0.115498	1.25311		-0.309895	-0.0809555	0.0110213	-0.0696473	-0.632881		-3.89284	-0.0184661	0.0896397	-0.171492	-0.116335	0.054866		0.215885	-0.193518	0.516365	-0.306424	-0.31805		0.073547	-0.157851	-0.0904759	0.0969035	-0.14602
	-3.88301	-0.269264	0.0136031	-0.0110249	-0.110623	1.2483		-0.303755	-0.0819631	-0.00930551	-0.0669899	-0.629294		-3.88301	-0.02553	0.101554	-0.168814	-0.119728	0.0562008		0.221914	-0.195018	0.495627	-0.301356	-0.322705		0.0816636	-0.158281	-0.0821541	0.0825992	-0.145415
	-3.87318	-0.268742	0.0108345	-0.00178844	-0.104842	1.24288		-0.297701	-0.0831759	-0.0287305	-0.0642031	-0.625815		-3.87318	-0.0317916	0.113584	-0.165818	-0.123994	0.0571429		0.227076	-0.196245	0.474019	-0.295899	-0.326081		0.08963	-0.158537	-0.0736402	0.0681031	-0.144415
	-3.86335	-0.268047	0.00762576	0.00768282	-0.0981679	1.23687		-0.291781	-0.0845572	-0.0471929	-0.0612881	-0.622473		-3.86335	-0.0372203	0.125681	-0.162528	-0.129066	0.0576764		0.231379	-0.197208	0.451643	-0.290058	-0.328117		0.0973878	-0.158613	-0.0649883	0.0534534	-0.143044
	-3.85352	-0.267159	0.00400405	0.0173873	-0.0906191	1.23033		-0.286039	-0.086074	-0.0646444	-0.058249	-0.619299		-3.85352	-0.0417954	0.137799	-0.158963	-0.134875	0.0577805		0.234836	-0.197911	0.428598	-0.283852	-0.328749		0.104886	-0.158509	-0.0562608	0.0386847	-0.14134
	-3.84369	-0.266057	-4.38072e-06	0.0273	-0.0822225	1.22329		-0.280517	-0.0877	-0.081048	-0.0550913	-0.616324		-3.84369	-0.0455059	0.1499	-0.155139	-0.141357	0.0574287		0.23746	-0.198351	0.404985	-0.277309	-0.327916		0.112082	-0.158223	-0.0475259	0.0238285	-0.139353
	-3.83386	-0.264722	-0.00437477	0.0373723	-0.0730128	1.2158		-0.27525	-0.0894177	-0.0963775	-0.0518205	-0.61358		-3.83386	-0.0483499	0.161949	-0.15107	-0.148451	0.0565886		0.239269	-0.198521	0.380904	-0.270466	-0.325562		0.118939	-0.157756	-0.0388547	0.00891502	-0.137146
	-3.82403	-0.263136	-0.00908433	0.0475328	-0.0630328	1.20792		-0.270266	-0.0912199	-0.110616	-0.048441	-0.611093		-3.82403	-0.0503337	0.173916	-0.146767	-0.156104	0.0552237		0.24028	-0.198407	0.356456	-0.263365	-0.321637		0.125427	-0.157108	-0.0303185	-0.00602652	-0.134784
	-3.8142	-0.261286	-0.0141123	0.0576911	-0.0523331	1.1997		-0.265588	-0.0931105	-0.123757	-0.0449544	-0.608888		-3.8142	-0.0514708	0.185779	-0.14224	-0.164268	0.0532949		0.240512	-0.197997	0.33174	-0.256053	-0.316099		0.13152	-0.156281	-0.0219863	-0.0209663	-0.132338
	-3.80436	-0.259164	-0.0194397	0.0677426	-0.0409726	1.1912		-0.261231	-0.0951042	-0.1358	-0.0413592	-0.606981		-3.80436	-0.0517807	0.197518	-0.137497	-0.172902	0.0507646		0.239982	-0.197274	0.306855	-0.248579	-0.308921		0.137197	-0.155276	-0.013923	-0.0358729	-0.129872
	-3.79453	-0.256767	-0.025049	0.0775746	-0.0290183	1.18247		-0.257199	-0.0972259	-0.146754	-0.03765	-0.605384		-3.79453	-0.0512883	0.209115	-0.132547	-0.181971	0.0475999		0.238709	-0.196226	0.281899	-0.240993	-0.300087		0.142439	-0.154095	-0.00618749	-0.0507122	-0.127451
	-3.7847	-0.254097	-0.0309233	0.0870735	-0.0165456	1.17356		-0.253493	-0.0995089	-0.156636	-0.0338178	-0.604101		-3.7847	-0.0500223	0.220552	-0.127397	-0.191448	0.0437763		0.236713	-0.194841	0.256969	-0.233342	-0.289597		0.14723	-0.15274	0.00116723	-0.0654456	-0.125129
	-3.77487	-0.25116	-0.0370459	0.0961312	-0.00363798	1.16452		-0.250105	-0.101993	-0.165469	-0.0298493	-0.603133		-3.77487	-0.0480155	0.231808	-0.122054	-0.201309	0.0392809		0.234014	-0.193114	0.232162	-0.225674	-0.277463		0.151556	-0.151215	0.00809441	-0.0800291	-0.122954
	-3.76504	-0.247969	-0.0433995	0.104652	0.00961303	1.15538		-0.247017	-0.10472	-0.173285	-0.0257276	-0.602473		-3.76504	-0.0453033	0.242858	-0.116521	-0.211532	0.0341146		0.230634	-0.191045	0.207571	-0.218033	-0.263717		0.155403	-0.149527	0.0145527	-0.0944112	-0.120963
	-3.75521	-0.24454	-0.0499658	0.112557	0.0231087	1.14618		-0.244208	-0.107737	-0.180122	-0.0214319	-0.602113		-3.75521	-0.0419239	0.253668	-0.110804	-0.222099	0.0282929		0.226603	-0.18864	0.183287	-0.210463	-0.248402		0.158759	-0.147683	0.0205052	-0.108532	-0.119186
	-3.74538	-0.240891	-0.0567252	0.11979	0.0367439	1.13696		-0.241647	-0.111086	-0.186026	-0.0169384	-0.602043		-3.74538	-0.0379178	0.264198	-0.104903	-0.232989	0.0218454		0.221951	-0.185913	0.159402	-0.203003	-0.231575		0.161614	-0.145692	0.0259184	-0.122324	-0.117644
	-3.73555	-0.237042	-0.0636563	0.126317	0.0504082	1.12773		-0.239298	-0.114807	-0.191044	-0.0122207	-0.602251		-3.73555	-0.0333277	0.274398	-0.098816	-0.24418	0.0148143		0.216716	-0.182884	0.136	-0.195693	-0.213304		0.163959	-0.143566	0.0307624	-0.135706	-0.116352
	-3.72572	-0.233016	-0.0707364	0.132127	0.0639875	1.11851		-0.237119	-0.118935	-0.195227	-0.00725091	-0.60273		-3.72572	-0.0281983	0.284212	-0.0925381	-0.255647	0.0072516		0.210943	-0.179581	0.113163	-0.188569	-0.193666		0.165785	-0.141314	0.0350103	-0.148593	-0.115321
	-3.71589	-0.228832	-0.0779415	0.137235	0.0773652	1.1093		-0.235067	-0.123498	-0.198628	-0.00200057	-0.603471		-3.71589	-0.0225764	0.293575	-0.0860599	-0.267361	-0.000784756		0.204683	-0.176034	0.0909699	-0.181666	-0.172748		0.167087	-0.138944	0.0386401	-0.160888	-0.114555
	-3.70606	-0.224511	-0.0852476	0.141676	0.0904238	1.10012		-0.233095	-0.128516	-0.201293	0.00355774	-0.604473		-3.70606	-0.01651	0.302418	-0.0793686	-0.279286	-0.00923409		0.197993	-0.172281	0.06949	-0.175018	-0.150639		0.167862	-0.13646	0.0416357	-0.172493	-0.114058
	-3.69623	-0.220072	-0.0926305	0.145505	0.103047	1.09094		-0.231158	-0.133999	-0.203268	0.00944908	-0.605735		-3.69623	-0.0100486	0.310667	-0.0724482	-0.291384	-0.0180366		0.190937	-0.168362	0.0487882	-0.168657	-0.127434		0.168109	-0.133862	0.0439895	-0.183308	-0.113829
	-3.6864	-0.215533	-0.100067	0.148791	0.115118	1.08177		-0.229213	-0.139947	-0.204587	0.0156947	-0.607258		-3.6864	-0.00324247	0.318249	-0.0652803	-0.30361	-0.0271361		0.183585	-0.164322	0.0289215	-0.162618	-0.10323		0.167832	-0.131143	0.0457043	-0.193238	-0.113865
	-3.67657	-0.210913	-0.107535	0.151616	0.126528	1.07259		-0.227224	-0.14635	-0.205281	0.0223106	-0.609047		-3.67657	0.00385798	0.32509	-0.0578452	-0.315915	-0.0364815		0.176007	-0.160208	0.00993946	-0.156933	-0.0781241		0.167039	-0.128291	0.0467957	-0.202196	-0.114161
	-3.66674	-0.206232	-0.115015	0.154072	0.137167	1.06337		-0.225159	-0.153188	-0.205367	0.0293066	-0.611102		-3.66674	0.0112024	0.331118	-0.0501232	-0.328247	-0.0460272		0.16828	-0.156067	-0.00811533	-0.151638	-0.0522159		0.165743	-0.125287	0.0472936	-0.210112	-0.114704
	-3.65691	-0.20151	-0.122487	0.156254	0.146935	1.05411		-0.222993	-0.160428	-0.204858	0.0366857	-0.613425		-3.65691	0.0187411	0.336269	-0.042096	-0.340552	-0.0557324		0.160477	-0.151949	-0.025207	-0.146766	-0.0256044		0.163963	-0.122107	0.0472424	-0.216931	-0.115481
	-3.64708	-0.196773	-0.129935	0.158261	0.155737	1.04478		-0.220706	-0.168028	-0.203755	0.0444432	-0.616011		-3.64708	0.0264257	0.340483	-0.0337477	-0.352773	-0.0655594		0.152672	-0.147906	-0.0413057	-0.14235	0.00161109		0.161724	-0.118727	0.0467011	-0.222618	-0.116469
	-3.63725	-0.192049	-0.137343	0.16019	0.163487	1.03536		-0.218284	-0.175939	-0.202053	0.0525671	-0.618852		-3.63725	0.0342093	0.343707	-0.0250662	-0.364855	-0.0754709		0.144931	-0.143987	-0.0563861	-0.138423	0.0293305		0.159058	-0.115118	0.0457413	-0.22716	-0.117643
	-3.62742	-0.187367	-0.144696	0.162135	0.170108	1.02586		-0.215715	-0.1841	-0.199735	0.061038	-0.621932		-3.62742	0.0420476	0.345898	-0.0160436	-0.376743	-0.0854281		0.137318	-0.14024	-0.070427	-0.135012	0.0574526		0.156002	-0.111255	0.0444449	-0.230561	-0.118971
	-3.61759	-0.182764	-0.151981	0.164184	0.175535	1.01627		-0.212988	-0.192448	-0.196781	0.0698298	-0.625232		-3.61759	0.0498996	0.347022	-0.0066761	-0.388385	-0.0953877		0.129888	-0.136709	-0.0834105	-0.132142	0.0858734		0.152595	-0.107114	0.0429008	-0.232848	-0.120412
	-3.60776	-0.178276	-0.159181	0.166414	0.179717	1.00659		-0.21009	-0.200913	-0.193158	0.0789097	-0.628726		-3.60776	0.0577284	0.347055	0.0030354	-0.399732	-0.105301		0.122688	-0.133432	-0.0953216	-0.129828	0.114486		0.148882	-0.102677	0.0412012	-0.234058	-0.121924
	-3.59793	-0.173943	-0.166279	0.168888	0.182617	0.996841		-0.207006	-0.209424	-0.18883	0.0882394	-0.632387		-3.59793	0.0655023	0.34598	0.0130863	-0.410742	-0.115111		0.115758	-0.130441	-0.106148	-0.128077	0.143177		0.144906	-0.0979306	0.0394379	-0.234244	-0.123458
	-3.5881	-0.169807	-0.173257	0.171656	0.184214	0.987037		-0.203715	-0.217911	-0.183752	0.0977756	-0.636187		-3.5881	0.0731956	0.343791	0.0234687	-0.421375	-0.124758		0.10913	-0.12776	-0.115881	-0.126888	0.171829		0.14071	-0.0928704	0.0376988	-0.233467	-0.124968
	-3.57827	-0.165907	-0.180091	0.174747	0.184505	0.977202		-0.200191	-0.226302	-0.177876	0.107472	-0.640097		-3.57827	0.0807887	0.340491	0.034172	-0.431601	-0.134174		0.10283	-0.125401	-0.124516	-0.126247	0.20032		0.136335	-0.087498	0.0360647	-0.231797	-0.126407
	-3.56844	-0.162283	-0.186755	0.178167	0.183505	0.967364		-0.196404	-0.23453	-0.171154	0.117278	-0.644093		-3.56844	0.0882683	0.336091	0.0451837	-0.441391	-0.143291		0.0968789	-0.12337	-0.132053	-0.12613	0.228521		0.131819	-0.0818226	0.0346067	-0.229307	-0.127732
	-3.5586	-0.158972	-0.193215	0.181903	0.181247	0.95755		-0.192322	-0.242532	-0.163535	0.127143	-0.648154		-3.5586	0.0956263	0.330608	0.0564904	-0.450726	-0.15204		0.0912922	-0.121662	-0.138498	-0.126504	0.2563		0.127195	-0.075859	0.0333851	-0.226076	-0.128912
	-3.54877	-0.15601	-0.199436	0.185915	0.177783	0.947787		-0.18791	-0.250248	-0.154976	0.137018	-0.652266		-3.54877	0.102858	0.324068	0.0680789	-0.459587	-0.160354		0.086084	-0.120265	-0.143866	-0.127325	0.283522		0.122493	-0.069627	0.0324473	-0.222187	-0.129926
	-3.53894	-0.153426	-0.205377	0.190143	0.17318	0.938097		-0.183135	-0.257623	-0.14544	0.146854	-0.656421		-3.53894	0.109963	0.316504	0.0799363	-0.467963	-0.168176		0.0812663	-0.119158	-0.148177	-0.128545	0.310052		0.117741	-0.0631486	0.0318276	-0.217723	-0.130769
	-3.52911	-0.151247	-0.210997	0.194503	0.167522	0.9285		-0.177967	-0.264605	-0.134899	0.156604	-0.66062		-3.52911	0.116936	0.307957	0.0920509	-0.475842	-0.175452		0.0768506	-0.118319	-0.151464	-0.130112	0.335758		0.112962	-0.0564466	0.0315461	-0.212773	-0.131451
	-3.51928	-0.149493	-0.216253	0.198895	0.160906	0.919009		-0.172381	-0.271149	-0.123339	0.166226	-0.664868		-3.51928	0.123775	0.298473	0.104412	-0.483214	-0.182136		0.0728483	-0.117718	-0.15377	-0.131974	0.360509		0.10818	-0.0495421	0.0316081	-0.207429	-0.131999
	-3.50945	-0.148178	-0.221105	0.203204	0.153441	0.909633		-0.166357	-0.277212	-0.110759	0.175683	-0.669179		-3.50945	0.13047	0.288105	0.117011	-0.490071	-0.188192		0.069271	-0.117327	-0.155146	-0.134079	0.384181		0.103415	-0.0424532	0.0320039	-0.201781	-0.132454
	-3.49962	-0.147309	-0.22552	0.207308	0.145246	0.900374		-0.159879	-0.28276	-0.0971705	0.184938	-0.673572		-3.49962	0.137007	0.276911	0.129839	-0.496403	-0.193588		0.0661302	-0.117112	-0.155659	-0.136383	0.406656		0.0986881	-0.0351934	0.0327092	-0.195923	-0.13287
	-3.48979	-0.146886	-0.229469	0.211079	0.136446	0.891228		-0.15294	-0.287759	-0.0826015	0.19396	-0.678069		-3.48979	0.143366	0.264953	0.142891	-0.502201	-0.198296		0.0634366	-0.117042	-0.155383	-0.138845	0.427822		0.0940192	-0.0277706	0.0336848	-0.189949	-0.133308
	-3.47996	-0.1469	-0.232937	0.214395	0.127172	0.88219		-0.145532	-0.292183	-0.0670917	0.202722	-0.682694		-3.47996	0.14952	0.252298	0.156162	-0.507454	-0.20229		0.0611995	-0.117084	-0.154404	-0.141435	0.447573		0.0894275	-0.0201868	0.0348779	-0.183949	-0.13383
	-3.47013	-0.147337	-0.23592	0.217139	0.117557	0.873252		-0.137652	-0.296007	-0.0506915	0.211196	-0.687472		-3.47013	0.155436	0.239016	0.169647	-0.512154	-0.205545		0.0594249	-0.117203	-0.152817	-0.14413	0.465814		0.0849314	-0.0124377	0.0362237	-0.178012	-0.134499
	-3.4603	-0.148176	-0.238424	0.219213	0.107734	0.864404		-0.129301	-0.299212	-0.0334588	0.219359	-0.692426		-3.4603	0.161077	0.225178	0.183343	-0.51629	-0.208031		0.0581146	-0.117367	-0.15072	-0.146914	0.482453		0.0805475	-0.00451419	0.0376472	-0.17222	-0.135368
	-3.45047	-0.14939	-0.240469	0.220534	0.0978341	0.855643		-0.120477	-0.301777	-0.0154553	0.227186	-0.697574		-3.45047	0.1664	0.210856	0.197246	-0.519857	-0.209717		0.0572645	-0.117541	-0.148215	-0.149781	0.497409		0.0762898	0.0035972	0.0390667	-0.166651	-0.136482
	-3.44064	-0.150949	-0.242084	0.221045	0.0879843	0.846966		-0.111183	-0.303685	0.00325743	0.234656	-0.70293		-3.44064	0.171362	0.196123	0.211351	-0.522846	-0.210568		0.0568629	-0.11769	-0.145406	-0.152726	0.510609		0.0721693	0.0119121	0.0403963	-0.161374	-0.137872
	-3.43081	-0.152822	-0.243308	0.220708	0.0783026	0.83838		-0.101423	-0.304917	0.0226216	0.241746	-0.708502		-3.43081	0.175922	0.181051	0.225654	-0.525255	-0.210544		0.0568893	-0.117777	-0.14239	-0.15575	0.521988		0.0681928	0.0204464	0.0415506	-0.156451	-0.139552
	-3.42098	-0.154976	-0.244188	0.219512	0.0688973	0.829896		-0.0912063	-0.305457	0.0425855	0.248434	-0.714289		-3.42098	0.180037	0.165711	0.240148	-0.527083	-0.209606		0.0573138	-0.117767	-0.13926	-0.158855	0.531493		0.0643629	0.0292134	0.0424478	-0.151937	-0.141525
	-3.41115	-0.157382	-0.244776	0.217464	0.0598636	0.821534		-0.0805482	-0.305284	0.063105	0.254699	-0.720286		-3.41115	0.183669	0.150172	0.254822	-0.528331	-0.207712		0.0580965	-0.117621	-0.136097	-0.162039	0.539078		0.0606779	0.0382218	0.0430132	-0.147877	-0.14378
	-3.40132	-0.16001	-0.245128	0.214592	0.0512818	0.813321		-0.0694719	-0.30438	0.0841428	0.260518	-0.726476		-3.40132	0.186783	0.1345	0.269668	-0.529003	-0.204823		0.0591879	-0.117301	-0.132976	-0.1653	0.544712		0.0571322	0.047473	0.0431818	-0.144308	-0.146293
	-3.39149	-0.162836	-0.245302	0.210941	0.0432158	0.805289		-0.0580103	-0.302726	0.105667	0.26587	-0.732834		-3.39149	0.189351	0.118756	0.284672	-0.529108	-0.200903		0.0605296	-0.11677	-0.129957	-0.168629	0.548371		0.053717	0.0569593	0.0428992	-0.141259	-0.149036
	-3.38166	-0.165839	-0.245358	0.206564	0.0357118	0.797473		-0.0462065	-0.300306	0.127649	0.270732	-0.739326		-3.38166	0.191347	0.102998	0.299822	-0.528655	-0.195919		0.0620565	-0.11599	-0.127092	-0.172014	0.550044		0.0504218	0.0666628	0.0421226	-0.138748	-0.151975
	-3.37183	-0.169005	-0.245359	0.201529	0.0287982	0.789908		-0.0341131	-0.297103	0.150058	0.275083	-0.745909		-3.37183	0.19275	0.0872753	0.315106	-0.527656	-0.189848		0.0636979	-0.114925	-0.124421	-0.175441	0.549732		0.0472351	0.0765557	0.0408194	-0.136784	-0.155075
	-3.362	-0.172326	-0.245365	0.195908	0.0224864	0.782625		-0.0217913	-0.293106	0.17286	0.278905	-0.75253		-3.362	0.19354	0.0716352	0.330514	-0.526125	-0.182671		0.0653811	-0.113542	-0.121975	-0.178893	0.547446		0.0441459	0.0866004	0.0389668	-0.135364	-0.1583
	-3.35217	-0.175798	-0.245439	0.189776	0.0167717	0.775648		-0.00930792	-0.288309	0.196012	0.282178	-0.759122		-3.35217	0.193701	0.0561171	0.346038	-0.524079	-0.174382		0.0670334	-0.111811	-0.119778	-0.182352	0.543208		0.0411443	0.0967516	0.0365497	-0.134474	-0.161618
	-3.34234	-0.179423	-0.245639	0.183214	0.0116351	0.768992		0.00326732	-0.282711	0.21946	0.284887	-0.765612		-3.34234	0.193215	0.0407548	0.361674	-0.521535	-0.164986		0.0685852	-0.109705	-0.117848	-0.1858	0.53705		0.0382221	0.106958	0.0335595	-0.134086	-0.165
	-3.33251	-0.183212	-0.246025	0.176301	0.00704493	0.76266		0.0158655	-0.276318	0.243141	0.287018	-0.771915		-3.33251	0.192066	0.0255763	0.377421	-0.51851	-0.154498		0.0699723	-0.107204	-0.116199	-0.189224	0.529015		0.0353727	0.117167	0.0299934	-0.134161	-0.168419
	-3.32268	-0.187178	-0.246652	0.169115	0.0029587	0.756642		0.028422	-0.269144	0.266977	0.288559	-0.777937		-3.32268	0.190233	0.0106046	0.393283	-0.515025	-0.142949		0.071137	-0.104294	-0.114842	-0.192612	0.519157		0.0325907	0.127323	0.0258536	-0.134646	-0.17185
	-3.31284	-0.191339	-0.24757	0.161731	-0.000675116	0.750913		0.0408792	-0.261211	0.29088	0.289501	-0.783579		-3.31284	0.187697	-0.00414198	0.409263	-0.511102	-0.130384		0.0720296	-0.100964	-0.113787	-0.195958	0.507539		0.0298708	0.137378	0.0211471	-0.135476	-0.175266
	-3.30301	-0.195715	-0.248824	0.154221	-0.00391575	0.745439		0.0531889	-0.252552	0.314753	0.289838	-0.788733		-3.30301	0.184433	-0.0186487	0.425367	-0.506768	-0.116863		0.0726085	-0.0972145	-0.113045	-0.199261	0.494236		0.027207	0.147286	0.0158859	-0.136577	-0.178642
	-3.29318	-0.200331	-0.250453	0.146651	-0.00682887	0.740174		0.065313	-0.243203	0.338491	0.289565	-0.793293		-3.29318	0.18042	-0.0329034	0.441601	-0.502053	-0.102459		0.0728396	-0.0930511	-0.112627	-0.202525	0.47933		0.0245913	0.157014	0.0100867	-0.137867	-0.181946
	-3.28335	-0.205209	-0.252487	0.139081	-0.00948538	0.735066		0.077224	-0.23321	0.361985	0.288678	-0.79715		-3.28335	0.175636	-0.0468958	0.457966	-0.496993	-0.0872579		0.0726956	-0.0884874	-0.11255	-0.205757	0.462914		0.0220128	0.166535	0.00377067	-0.139259	-0.185148
	-3.27352	-0.210371	-0.254948	0.131565	-0.0119603	0.73006		0.0889038	-0.222624	0.385125	0.287177	-0.800201		-3.27352	0.170063	-0.0606158	0.474458	-0.491629	-0.0713582		0.072155	-0.0835445	-0.112828	-0.208971	0.44509		0.0194568	0.175838	-0.00303693	-0.140667	-0.18821
	-3.26369	-0.215834	-0.257845	0.12415	-0.0143314	0.7251		0.100343	-0.211496	0.407801	0.285061	-0.802348		-3.26369	0.163688	-0.0740523	0.491068	-0.486008	-0.0548651		0.0712011	-0.0782503	-0.113481	-0.212181	0.425968		0.0169049	0.184917	-0.0103079	-0.142004	-0.191097
	-3.25386	-0.221609	-0.261181	0.116876	-0.0166781	0.720136		0.111538	-0.199881	0.429908	0.282333	-0.803503		-3.25386	0.156503	-0.0871925	0.507778	-0.480184	-0.0378902		0.0698205	-0.0726395	-0.11453	-0.215406	0.405661		0.0143354	0.193782	-0.0180123	-0.143195	-0.193771
	-3.24403	-0.2277	-0.264947	0.109777	-0.0190799	0.715124		0.12249	-0.187834	0.45135	0.278998	-0.803589		-3.24403	0.14851	-0.100021	0.524565	-0.474214	-0.0205477		0.0680028	-0.0667525	-0.115997	-0.218663	0.38429		0.0117243	0.202447	-0.0261194	-0.14417	-0.196198
	-3.2342	-0.234103	-0.269122	0.102885	-0.0216148	0.71003		0.133206	-0.175409	0.472035	0.275065	-0.802546		-3.2342	0.139719	-0.112518	0.541393	-0.468158	-0.00295261		0.06574	-0.0606348	-0.117906	-0.221969	0.361977		0.00904661	0.210935	-0.0345987	-0.144873	-0.198347
	-3.22437	-0.240804	-0.27368	0.0962255	-0.0243582	0.704831		0.143691	-0.162659	0.491883	0.270548	-0.800326		-3.22437	0.130151	-0.124661	0.558223	-0.462077	0.0147823		0.0630262	-0.0543367	-0.120276	-0.225342	0.338844		0.0062783	0.219271	-0.0434206	-0.145262	-0.200194
	-3.21454	-0.247779	-0.278582	0.0898243	-0.0273815	0.699515		0.153955	-0.149636	0.510825	0.265469	-0.796899		-3.21454	0.119836	-0.136424	0.575005	-0.45603	0.0325477		0.059858	-0.0479118	-0.123128	-0.228793	0.315011		0.00339799	0.227485	-0.0525564	-0.145309	-0.201724
	-3.20471	-0.254995	-0.283784	0.0837062	-0.0307517	0.69408		0.164004	-0.136392	0.528803	0.259854	-0.792254		-3.20471	0.108813	-0.14778	0.591689	-0.450075	0.0502395		0.0562345	-0.0414167	-0.126474	-0.232329	0.290595		0.000389054	0.235609	-0.0619784	-0.145003	-0.202928
	-3.19488	-0.262414	-0.289235	0.0778975	-0.0345301	0.688533		0.173849	-0.12298	0.545767	0.253741	-0.786392		-3.19488	0.0971341	-0.158697	0.608219	-0.444261	0.06776		0.0521581	-0.0349101	-0.130323	-0.235953	0.265706		-0.00275853	0.243674	-0.0716593	-0.144348	-0.203805
	-3.18505	-0.269987	-0.294875	0.0724273	-0.0387726	0.682885		0.183499	-0.109453	0.561678	0.247174	-0.779331		-3.18505	0.0848576	-0.169146	0.624539	-0.438634	0.085019		0.0476353	-0.0284517	-0.134673	-0.239658	0.240449		-0.00604653	0.251713	-0.0815717	-0.143359	-0.204361
	-3.17522	-0.277662	-0.300643	0.0673278	-0.0435293	0.677153		0.192963	-0.0958671	0.576507	0.240205	-0.7711		-3.17522	0.0720527	-0.179097	0.640592	-0.433229	0.101934		0.042677	-0.0221013	-0.139513	-0.243429	0.214921		-0.00946716	0.259757	-0.0916875	-0.142068	-0.20461
	-3.16539	-0.285385	-0.306472	0.0626357	-0.0488441	0.671352		0.202253	-0.0822755	0.590229	0.232893	-0.761737		-3.16539	0.0587966	-0.188525	0.656324	-0.428071	0.118433		0.0372997	-0.0159182	-0.144819	-0.247241	0.189212		-0.0130022	0.267841	-0.101977	-0.140516	-0.204567
	-3.15556	-0.293097	-0.312291	0.0583907	-0.0547552	0.665501		0.211383	-0.0687325	0.602827	0.2253	-0.751287		-3.15556	0.0451747	-0.197407	0.67168	-0.423179	0.134452		0.0315255	-0.00995984	-0.150556	-0.251059	0.163406		-0.0166227	0.275995	-0.112409	-0.138754	-0.204249
	-3.14573	-0.300742	-0.318028	0.054635	-0.0612942	0.659615		0.22037	-0.055289	0.614289	0.217492	-0.739799		-3.14573	0.0312795	-0.205723	0.68661	-0.418558	0.149937		0.0253822	-0.0042813	-0.156673	-0.254839	0.137577		-0.0202896	0.284252	-0.122949	-0.136842	-0.203673
	-3.1359	-0.308261	-0.323608	0.0514111	-0.0684863	0.653712		0.229234	-0.0419904	0.624608	0.209535	-0.727325		-3.1359	0.0172096	-0.213461	0.701065	-0.414208	0.164846		0.0189031	0.00106545	-0.16311	-0.25853	0.111798		-0.0239549	0.292641	-0.133557	-0.134845	-0.202853
	-3.12607	-0.315601	-0.32896	0.0487586	-0.07635	0.647807		0.238002	-0.0288749	0.633779	0.201492	-0.713916		-3.12607	0.00306852	-0.220612	0.714997	-0.410118	0.179143		0.0121256	0.00603194	-0.169795	-0.262072	0.0861359		-0.0275634	0.301192	-0.144189	-0.132837	-0.201801
	-3.11624	-0.322709	-0.33401	0.0467117	-0.0848967	0.641919		0.246701	-0.0159707	0.641803	0.193422	-0.699627		-3.11624	-0.0110363	-0.227173	0.728358	-0.406274	0.192803		0.0050901	0.0105733	-0.176647	-0.265404	0.0606531		-0.0310555	0.309932	-0.154795	-0.130896	-0.200521
	-3.10641	-0.329537	-0.338691	0.0452957	-0.0941304	0.636071		0.255361	-0.00329502	0.648684	0.185381	-0.684511		-3.10641	-0.0249952	-0.233142	0.741102	-0.402654	0.205803		-0.00216218	0.0146478	-0.18358	-0.268463	0.0354108		-0.0343698	0.318884	-0.165314	-0.129107	-0.19901
	-3.09658	-0.336037	-0.342937	0.0445247	-0.104048	0.630289		0.264014	0.00914734	0.654431	0.177417	-0.668625		-3.09658	-0.0386974	-0.238525	0.753181	-0.399232	0.218128		-0.00959117	0.0182166	-0.190507	-0.271187	0.010468		-0.0374461	0.32807	-0.17568	-0.127559	-0.197258
	-3.08675	-0.342166	-0.346689	0.0444	-0.114639	0.624607		0.272689	0.0213639	0.659058	0.169579	-0.652024		-3.08675	-0.0520326	-0.243328	0.764548	-0.395984	0.229763		-0.0171603	0.0212429	-0.197341	-0.273521	-0.0141176		-0.0402277	0.337506	-0.185818	-0.126348	-0.195245
	-3.07692	-0.347883	-0.349894	0.0449092	-0.125888	0.619061		0.281413	0.0333736	0.662584	0.161908	-0.634767		-3.07692	-0.064892	-0.247558	0.775154	-0.392882	0.240694		-0.0248384	0.0236909	-0.203999	-0.275417	-0.0382899		-0.0426645	0.347208	-0.195646	-0.125573	-0.192939
	-3.06708	-0.353147	-0.352502	0.0460264	-0.13777	0.613695		0.290203	0.0452054	0.665036	0.15445	-0.616915		-3.06708	-0.07717	-0.251224	0.784953	-0.389901	0.250906		-0.0326018	0.0255256	-0.210408	-0.276834	-0.061994		-0.0447141	0.357188	-0.205074	-0.125337	-0.190298
	-3.05725	-0.357921	-0.35447	0.0477135	-0.150259	0.608552		0.299073	0.0568965	0.666444	0.147246	-0.598529		-3.05725	-0.0887647	-0.254336	0.793897	-0.387021	0.260381		-0.0404352	0.0267116	-0.216499	-0.277747	-0.0851774		-0.0463441	0.367453	-0.21401	-0.125742	-0.187271
	-3.04742	-0.362169	-0.355762	0.049922	-0.163323	0.603675		0.308025	0.0684895	0.66685	0.140341	-0.579671		-3.04742	-0.0995794	-0.256905	0.801945	-0.384222	0.269102		-0.0483322	0.0272139	-0.222217	-0.278137	-0.10779		-0.0475328	0.378009	-0.222359	-0.126889	-0.183796
	-3.03759	-0.365861	-0.356345	0.0525948	-0.176929	0.599101		0.317057	0.0800303	0.6663	0.13378	-0.560403		-3.03759	-0.109523	-0.25894	0.809057	-0.381493	0.277045		-0.0562959	0.0269975	-0.227514	-0.277999	-0.129787		-0.0482706	0.388859	-0.230026	-0.128871	-0.179807
	-3.02776	-0.368967	-0.356189	0.0556695	-0.191041	0.594859		0.326157	0.0915661	0.66485	0.127607	-0.540785		-3.02776	-0.118512	-0.260451	0.815201	-0.378827	0.284187		-0.0643378	0.0260291	-0.232352	-0.277337	-0.151127		-0.04856	0.400001	-0.236919	-0.13177	-0.175233
	-3.01793	-0.371468	-0.355269	0.0590802	-0.205623	0.590966		0.335308	0.103144	0.662566	0.121866	-0.520876		-3.01793	-0.126469	-0.261448	0.820354	-0.376225	0.290505		-0.0724763	0.0242783	-0.236703	-0.276165	-0.171775		-0.0484161	0.411429	-0.242952	-0.135652	-0.170005
	-3.0081	-0.373351	-0.353566	0.06276	-0.220639	0.587424		0.344491	0.114807	0.659521	0.116596	-0.500729		-3.0081	-0.133324	-0.261941	0.824499	-0.373693	0.295973		-0.080736	0.02172	-0.240544	-0.274502	-0.191702		-0.047866	0.423132	-0.248048	-0.140566	-0.164056
	-2.99827	-0.374612	-0.351061	0.0666431	-0.236052	0.584221		0.353686	0.126599	0.655799	0.111833	-0.480394		-2.99827	-0.139012	-0.261941	0.827634	-0.371245	0.300569		-0.0891451	0.0183362	-0.24386	-0.272377	-0.210885		-0.0469474	0.435092	-0.252142	-0.146535	-0.157328
	-2.98844	-0.375259	-0.347741	0.0706661	-0.251826	0.581331		0.36287	0.138556	0.651489	0.107606	-0.459916		-2.98844	-0.143476	-0.261455	0.829762	-0.368899	0.304273		-0.0977338	0.0141185	-0.246638	-0.269819	-0.229304		-0.0457075	0.447286	-0.255186	-0.15356	-0.149777
	-2.97861	-0.375308	-0.343595	0.0747691	-0.267926	0.578716		0.372028	0.150712	0.64669	0.103934	-0.439334		-2.97861	-0.146665	-0.260495	0.830902	-0.366679	0.307069		-0.106533	0.00907017	-0.248869	-0.266863	-0.246944		-0.0441999	0.459678	-0.257149	-0.161617	-0.141367
	-2.96878	-0.374787	-0.338615	0.0788963	-0.284316	0.576328		0.381142	0.163095	0.641503	0.100833	-0.418682		-2.96878	-0.14853	-0.259069	0.83108	-0.364609	0.308945		-0.11557	0.00320702	-0.250544	-0.263545	-0.26379		-0.042483	0.472225	-0.25802	-0.170658	-0.132082
	-2.95895	-0.373734	-0.332798	0.0829963	-0.300958	0.574117		0.390203	0.175729	0.636035	0.0983072	-0.39799		-2.95895	-0.149027	-0.257189	0.830329	-0.362716	0.309894		-0.12487	-0.00344162	-0.251656	-0.259903	-0.279829		-0.0406167	0.484873	-0.257809	-0.180609	-0.121919
	-2.94912	-0.37219	-0.326144	0.0870215	-0.317815	0.572031		0.399203	0.18863	0.630388	0.096356	-0.377284		-2.94912	-0.148115	-0.254863	0.828691	-0.361026	0.309916		-0.134452	-0.0108334	-0.252195	-0.255976	-0.295046		-0.03866	0.497553	-0.256551	-0.191379	-0.110891
	-2.93929	-0.370202	-0.318655	0.0909284	-0.334845	0.570025		0.408134	0.20181	0.624665	0.0949729	-0.356583		-2.93929	-0.145754	-0.252102	0.826211	-0.35956	0.309017		-0.144326	-0.0189143	-0.252154	-0.251804	-0.309425		-0.0366693	0.510187	-0.254297	-0.202862	-0.0990231
	-2.92946	-0.367817	-0.31034	0.0946766	-0.352006	0.568059		0.416991	0.215278	0.61896	0.0941472	-0.335907		-2.92946	-0.141908	-0.248914	0.822937	-0.358335	0.307208		-0.154492	-0.0276201	-0.251521	-0.247425	-0.322949		-0.0346966	0.522683	-0.251121	-0.214938	-0.0863533
	-2.91963	-0.36508	-0.30121	0.0982282	-0.369249	0.566106		0.425764	0.229032	0.61336	0.0938663	-0.31527		-2.91963	-0.136541	-0.245308	0.818919	-0.357362	0.304505		-0.16494	-0.036879	-0.250285	-0.242883	-0.335601		-0.0327885	0.534941	-0.247108	-0.22748	-0.0729293
	-2.9098	-0.362032	-0.291284	0.101547	-0.386523	0.564149		0.434439	0.243067	0.607941	0.0941169	-0.294684		-2.9098	-0.129621	-0.241289	0.814208	-0.356643	0.30093		-0.175643	-0.0466141	-0.248438	-0.238219	-0.347364		-0.0309853	0.546848	-0.242355	-0.240356	-0.0588063
	-2.89997	-0.358708	-0.280585	0.104597	-0.403771	0.562183		0.442996	0.257375	0.60277	0.0948872	-0.274162		-2.89997	-0.121121	-0.236864	0.808851	-0.356172	0.296508		-0.18656	-0.0567455	-0.245972	-0.233477	-0.35822		-0.0293215	0.558284	-0.236965	-0.253437	-0.0440458
	-2.89014	-0.355137	-0.269141	0.107344	-0.420934	0.560217		0.451408	0.271936	0.597898	0.0961687	-0.253714		-2.89014	-0.111018	-0.232035	0.802897	-0.355933	0.291263		-0.197636	-0.0671927	-0.242883	-0.228701	-0.368156		-0.0278253	0.569122	-0.231038	-0.266594	-0.0287138
	-2.88031	-0.35134	-0.256991	0.109748	-0.437946	0.558267		0.45964	0.286729	0.593365	0.0979575	-0.233351		-2.88031	-0.099296	-0.226805	0.796393	-0.355906	0.285224		-0.208797	-0.0778761	-0.239172	-0.223935	-0.377159		-0.0265195	0.579233	-0.22467	-0.279706	-0.0128802
	-2.87048	-0.347333	-0.244177	0.111772	-0.454743	0.556358		0.467652	0.301723	0.5892	0.100256	-0.213085		-2.87048	-0.0859471	-0.221175	0.78938	-0.35606	0.278418		-0.219961	-0.0887184	-0.234846	-0.219223	-0.385219		-0.0254221	0.588483	-0.217945	-0.292661	0.00338242
	-2.86065	-0.343124	-0.23075	0.113374	-0.471254	0.554521		0.475396	0.316884	0.585419	0.103074	-0.192929		-2.86065	-0.0709741	-0.215146	0.781902	-0.356364	0.270872		-0.23103	-0.0996452	-0.22992	-0.214605	-0.392329		-0.0245466	0.596743	-0.210935	-0.305356	0.0199989
	-2.85082	-0.33872	-0.216764	0.114513	-0.487411	0.552787		0.482822	0.332168	0.582029	0.106429	-0.1729		-2.85082	-0.0543913	-0.20872	0.773993	-0.35678	0.26261		-0.241901	-0.110585	-0.224415	-0.210117	-0.398483		-0.0239033	0.603885	-0.203692	-0.317703	0.0368919
	-2.84099	-0.334124	-0.202279	0.115147	-0.503144	0.551188		0.489876	0.347527	0.579027	0.110345	-0.153015		-2.84099	-0.0362253	-0.201897	0.76569	-0.357272	0.253653		-0.252467	-0.121469	-0.218359	-0.205788	-0.403675		-0.0234995	0.609791	-0.196251	-0.329628	0.0539819
	-2.83116	-0.329338	-0.187358	0.115239	-0.518386	0.549754		0.496506	0.362907	0.576406	0.114854	-0.133297		-2.83116	-0.0165161	-0.19468	0.757018	-0.357805	0.244021		-0.26262	-0.13223	-0.211791	-0.201641	-0.407901		-0.0233404	0.614352	-0.188629	-0.341071	0.0711872
	-2.82132	-0.324363	-0.172064	0.114755	-0.533071	0.548509		0.502656	0.378251	0.574153	0.119992	-0.113774		-2.82132	0.0046829	-0.187072	0.748001	-0.358346	0.233728		-0.272255	-0.142804	-0.204753	-0.197687	-0.411155		-0.023429	0.617475	-0.180825	-0.351986	0.0884239
	-2.81149	-0.3192	-0.15646	0.113671	-0.547136	0.547476		0.50827	0.393496	0.572254	0.125798	-0.0944771		-2.81149	0.0273051	-0.179076	0.738652	-0.358865	0.222786		-0.281274	-0.153127	-0.197298	-0.193926	-0.413429		-0.0237667	0.619083	-0.172824	-0.36234	0.105606
	-2.80166	-0.313849	-0.140605	0.111974	-0.560527	0.546669		0.513293	0.408579	0.570693	0.132312	-0.0754457		-2.80166	0.0512717	-0.170696	0.728979	-0.359339	0.211202		-0.289587	-0.163136	-0.189484	-0.190352	-0.414714		-0.0243533	0.619121	-0.164599	-0.372115	0.122646
	-2.79183	-0.308308	-0.124557	0.109664	-0.573195	0.546103		0.517668	0.423436	0.569458	0.139571	-0.0567234		-2.79183	0.076493	-0.161935	0.718979	-0.359745	0.198979		-0.297114	-0.17277	-0.181374	-0.186947	-0.414997		-0.0251873	0.617554	-0.156118	-0.381296	0.139457
	-2.782	-0.302574	-0.108369	0.106759	-0.585098	0.545785		0.521336	0.438003	0.568535	0.14761	-0.0383586		-2.782	0.10287	-0.152799	0.708642	-0.360068	0.186119		-0.303786	-0.181971	-0.173038	-0.183686	-0.414263		-0.0262661	0.614368	-0.147343	-0.389876	0.155952
	-2.77217	-0.29664	-0.0920902	0.10329	-0.596207	0.545723		0.524233	0.452216	0.567915	0.156456	-0.0204035		-2.77217	0.130295	-0.143295	0.697946	-0.360294	0.172622		-0.309543	-0.190682	-0.164547	-0.180541	-0.412498		-0.0275861	0.609573	-0.138239	-0.397849	0.172045
	-2.76234	-0.290496	-0.0757682	0.0993047	-0.606498	0.545922		0.526297	0.466017	0.56759	0.166131	-0.00291252		-2.76234	0.158658	-0.133429	0.686867	-0.360413	0.158485		-0.314335	-0.198853	-0.155975	-0.17748	-0.409689		-0.0291443	0.603198	-0.128772	-0.405206	0.187656
	-2.75251	-0.284129	-0.0594478	0.0948667	-0.615963	0.54639		0.527462	0.479347	0.567551	0.176647	0.014059		-2.75251	0.18784	-0.123214	0.675371	-0.360418	0.143708		-0.318124	-0.206437	-0.147398	-0.174472	-0.405827		-0.0309381	0.595291	-0.118918	-0.411932	0.202709
	-2.74268	-0.277521	-0.0431729	0.0900499	-0.624598	0.547133		0.527663	0.492156	0.567791	0.188013	0.0304559		-2.74268	0.217725	-0.112662	0.663422	-0.360303	0.128294		-0.320879	-0.213396	-0.138888	-0.171487	-0.400911		-0.0329671	0.585917	-0.108657	-0.418004	0.217136
	-2.73285	-0.270652	-0.026988	0.0849368	-0.63241	0.548159		0.526839	0.504396	0.568298	0.200228	0.0462243		-2.73285	0.248195	-0.101792	0.650982	-0.360063	0.11225		-0.32258	-0.219697	-0.13052	-0.168501	-0.394949		-0.0352338	0.575154	-0.0979779	-0.423393	0.230875
	-2.72302	-0.2635	-0.0109381	0.0796149	-0.639413	0.549478		0.524935	0.516026	0.56906	0.213289	0.0613118		-2.72302	0.279134	-0.0906281	0.638014	-0.359695	0.095589		-0.323216	-0.225317	-0.122362	-0.165495	-0.387962		-0.0377443	0.563089	-0.0868798	-0.428058	0.243877
	-2.71319	-0.256041	0.0049299	0.074173	-0.645623	0.551098		0.521905	0.52701	0.570058	0.227187	0.0756673		-2.71319	0.31043	-0.0791997	0.624484	-0.359198	0.0783332		-0.322784	-0.230239	-0.114482	-0.162456	-0.379985		-0.0405088	0.549818	-0.0753701	-0.431954	0.256097
	-2.70336	-0.248254	0.0205676	0.0686972	-0.65106	0.553027		0.517714	0.537318	0.571267	0.241908	0.0892405		-2.70336	0.341976	-0.0675433	0.610362	-0.358571	0.0605134		-0.321291	-0.234458	-0.106942	-0.15938	-0.371069		-0.0435414	0.53544	-0.0634658	-0.435031	0.267503
	-2.69353	-0.240116	0.0359249	0.0632691	-0.655744	0.55527		0.512342	0.546924	0.572655	0.257441	0.101982		-2.69353	0.37367	-0.0557014	0.595625	-0.357813	0.0421707		-0.318756	-0.237973	-0.0997994	-0.156267	-0.361275		-0.0468592	0.520058	-0.0511934	-0.437236	0.27807
	-2.6837	-0.23161	0.0509508	0.0579631	-0.659693	0.557828		0.505782	0.555805	0.574186	0.273767	0.113841		-2.6837	0.405417	-0.043723	0.580258	-0.356923	0.0233569		-0.315205	-0.240795	-0.0931058	-0.153126	-0.350678		-0.0504815	0.503772	-0.0385897	-0.438519	0.287782
	-2.67387	-0.22272	0.0655936	0.0528456	-0.662922	0.560699		0.498042	0.563941	0.575817	0.29087	0.124768		-2.67387	0.437128	-0.0316621	0.564256	-0.355902	0.0041351		-0.310673	-0.242942	-0.0869076	-0.149966	-0.339362		-0.0544278	0.486685	-0.0257021	-0.438839	0.296632
	-2.66404	-0.213435	0.0798018	0.0479748	-0.665446	0.563873		0.489147	0.571312	0.577503	0.308728	0.134711		-2.66404	0.468718	-0.0195769	0.547623	-0.354747	-0.0154206		-0.305206	-0.244438	-0.0812452	-0.146803	-0.327413		-0.0587159	0.468893	-0.0125889	-0.438162	0.304616
	-2.65421	-0.20375	0.0935248	0.0434011	-0.667275	0.567333		0.479135	0.577897	0.579199	0.327321	0.14362		-2.65421	0.500107	-0.00752735	0.53037	-0.353455	-0.0352255		-0.298857	-0.245318	-0.0761533	-0.143651	-0.314926		-0.0633598	0.45049	0.000680497	-0.43647	0.31174
	-2.64438	-0.193666	0.106713	0.039168	-0.668421	0.571055		0.468055	0.583671	0.580859	0.346622	0.151446		-2.64438	0.531221	0.00442633	0.512516	-0.352023	-0.0551851		-0.291685	-0.245622	-0.0716615	-0.140525	-0.30199		-0.0683676	0.431565	0.0140262	-0.433758	0.318015
	-2.63455	-0.183192	0.119319	0.0353129	-0.668893	0.575009		0.455967	0.58861	0.582444	0.366604	0.158143		-2.63455	0.561983	0.0162263	0.494087	-0.350444	-0.0751965		-0.283753	-0.245399	-0.0677948	-0.137439	-0.288696		-0.0737401	0.412201	0.0273596	-0.430039	0.323456
	-2.62472	-0.172344	0.131298	0.0318685	-0.668702	0.579159		0.442938	0.592684	0.583918	0.387233	0.163672		-2.62472	0.59232	0.0278191	0.475112	-0.348711	-0.0951507		-0.275132	-0.2447	-0.0645745	-0.134406	-0.27513		-0.0794687	0.392476	0.0405852	-0.425341	0.32808
	-2.61489	-0.161144	0.142608	0.0288632	-0.66786	0.583463		0.429042	0.595862	0.585252	0.408477	0.167998		-2.61489	0.622154	0.0391572	0.455622	-0.34682	-0.114935		-0.265894	-0.243583	-0.0620189	-0.131437	-0.261374		-0.0855353	0.372461	0.0536034	-0.419709	0.331908
	-2.60506	-0.149625	0.153213	0.026321	-0.666379	0.587875		0.414353	0.598116	0.586424	0.430296	0.1711		-2.60506	0.651409	0.0502003	0.435648	-0.344765	-0.134436		-0.256114	-0.242106	-0.0601439	-0.128542	-0.247505		-0.0919116	0.352223	0.0663143	-0.413197	0.334959
	-2.59523	-0.137827	0.163078	0.0242618	-0.664274	0.59235		0.398946	0.599416	0.587413	0.452648	0.172965		-2.59523	0.680006	0.0609154	0.415216	-0.342542	-0.153543		-0.24587	-0.240329	-0.0589641	-0.125732	-0.233595		-0.0985594	0.331822	0.0786202	-0.405872	0.33725
	-2.5854	-0.125796	0.172179	0.0227003	-0.66156	0.596841		0.382894	0.599743	0.588207	0.475489	0.173594		-2.5854	0.707865	0.0712767	0.39435	-0.340151	-0.172151		-0.235244	-0.238307	-0.0584932	-0.123022	-0.219713		-0.105432	0.311313	0.0904294	-0.397804	0.338794
	-2.57556	-0.113587	0.180495	0.0216453	-0.658253	0.601306		0.366266	0.599082	0.58879	0.49877	0.172997		-2.57556	0.734909	0.0812647	0.373067	-0.337597	-0.19016		-0.224318	-0.236094	-0.058744	-0.120426	-0.205922		-0.112476	0.29075	0.101659	-0.38907	0.339594
	-2.56573	-0.101257	0.188016	0.0210983	-0.654369	0.605707		0.349124	0.597429	0.589147	0.522436	0.171199		-2.56573	0.761062	0.090864	0.351376	-0.334886	-0.207483		-0.213178	-0.233739	-0.0597288	-0.117963	-0.19228		-0.11963	0.270181	0.112235	-0.379741	0.339647
	-2.5559	-0.0888681	0.194738	0.021053	-0.649922	0.610015		0.331522	0.594792	0.58926	0.54643	0.168236		-2.5559	0.786253	0.100062	0.32928	-0.332031	-0.224045		-0.201909	-0.231287	-0.0614584	-0.115655	-0.178841		-0.126834	0.249654	0.122096	-0.369889	0.338935
	-2.54607	-0.076485	0.200668	0.0214951	-0.644928	0.614205		0.313507	0.59119	0.589108	0.570689	0.164151		-2.54607	0.810416	0.108846	0.306773	-0.329046	-0.239782		-0.190598	-0.228774	-0.0639417	-0.113528	-0.165651		-0.134023	0.229217	0.131196	-0.359578	0.337431
	-2.53624	-0.0641733	0.205816	0.0224026	-0.639402	0.618262		0.295114	0.586655	0.588663	0.595145	0.158996		-2.53624	0.833495	0.117202	0.283847	-0.32595	-0.254644		-0.179328	-0.226233	-0.0671848	-0.111607	-0.152745		-0.141134	0.208916	0.139499	-0.348864	0.335093
	-2.52641	-0.0519993	0.210201	0.0237466	-0.63336	0.622178		0.276372	0.581229	0.587898	0.619729	0.152833		-2.52641	0.855441	0.125116	0.260488	-0.322762	-0.268597		-0.16818	-0.223694	-0.0711899	-0.109917	-0.140151		-0.148109	0.188798	0.146986	-0.33779	0.331871
	-2.51658	-0.0400294	0.213845	0.0254921	-0.626817	0.625952		0.257298	0.574962	0.586779	0.644367	0.145726		-2.51658	0.876211	0.132569	0.236683	-0.319505	-0.28162		-0.157227	-0.221177	-0.0759547	-0.108481	-0.127884		-0.154893	0.168909	0.153653	-0.326393	0.327707
	-2.50675	-0.0283299	0.216773	0.0275995	-0.619789	0.629587		0.237904	0.567911	0.585276	0.668989	0.137744		-2.50675	0.895771	0.139539	0.212419	-0.3162	-0.293707		-0.146538	-0.218704	-0.0814709	-0.107318	-0.115949		-0.161438	0.149297	0.159509	-0.314694	0.322538
	-2.49692	-0.0169667	0.219011	0.0300256	-0.612295	0.63309		0.218193	0.560133	0.583361	0.693523	0.128961		-2.49692	0.914092	0.146006	0.187691	-0.312868	-0.304862		-0.136174	-0.216288	-0.0877242	-0.106443	-0.104339		-0.1677	0.130004	0.16458	-0.302708	0.316303
	-2.48709	-0.00600501	0.220585	0.0327247	-0.604356	0.63647		0.198165	0.551686	0.581015	0.717904	0.119452		-2.48709	0.93115	0.151946	0.162503	-0.309527	-0.315103		-0.126187	-0.213942	-0.0946932	-0.105863	-0.0930399		-0.173644	0.111074	0.168907	-0.290441	0.308945
	-2.47726	0.00449111	0.221519	0.0356493	-0.595994	0.639735		0.177816	0.542625	0.578225	0.742073	0.109297		-2.47726	0.946923	0.15734	0.136868	-0.306198	-0.324456		-0.116625	-0.211672	-0.10235	-0.105579	-0.0820278		-0.179237	0.0925435	0.172543	-0.277894	0.300416
	-2.46743	0.0144597	0.221833	0.0387512	-0.587235	0.642891		0.15714	0.532995	0.574993	0.765979	0.0985736		-2.46743	0.96139	0.162173	0.110813	-0.302896	-0.332956		-0.107525	-0.209481	-0.110659	-0.105586	-0.0712774		-0.184454	0.0744445	0.175554	-0.265069	0.290685
	-2.4576	0.0238418	0.221545	0.0419826	-0.578108	0.645942		0.136135	0.522834	0.571334	0.789581	0.0873639		-2.4576	0.974531	0.166433	0.0843789	-0.299638	-0.340642		-0.0989237	-0.207368	-0.11958	-0.105874	-0.0607633		-0.189272	0.0568028	0.178016	-0.251969	0.279732
	-2.44777	0.0325833	0.220666	0.045297	-0.568645	0.648891		0.114798	0.51217	0.567278	0.81285	0.0757484		-2.44777	0.986323	0.170118	0.0576164	-0.296438	-0.347556		-0.0908518	-0.205326	-0.129066	-0.106427	-0.0504642		-0.19367	0.039637	0.180011	-0.238602	0.26756
	-2.43794	0.0406355	0.219202	0.0486497	-0.558882	0.651735		0.093134	0.50102	0.56287	0.835766	0.0638073		-2.43794	0.996743	0.17323	0.0305865	-0.293308	-0.353744		-0.0833388	-0.203346	-0.139063	-0.107225	-0.0403671		-0.197628	0.0229584	0.181625	-0.224984	0.254188
	-2.42811	0.0479573	0.21715	0.0519985	-0.548852	0.65447		0.0711543	0.48939	0.558167	0.85832	0.0516186		-2.42811	1.00577	0.175782	0.0033558	-0.290257	-0.359249		-0.076413	-0.201414	-0.149513	-0.108243	-0.0304694		-0.201129	0.00677124	0.182948	-0.211138	0.239652
	-2.41828	0.054516	0.214497	0.0553039	-0.538591	0.657089		0.0488782	0.477277	0.553238	0.880511	0.0392571		-2.41828	1.01337	0.177793	-0.0240069	-0.287292	-0.364117		-0.0701019	-0.199515	-0.160355	-0.109456	-0.0207812		-0.204157	-0.00892599	0.184067	-0.197093	0.224009
	-2.40845	0.060289	0.211224	0.0585284	-0.528133	0.659585		0.0263344	0.464672	0.548159	0.902343	0.0267929		-2.40845	1.01954	0.179291	-0.0514347	-0.284414	-0.368388		-0.0644321	-0.197633	-0.171523	-0.110833	-0.0113249		-0.206694	-0.0241397	0.18507	-0.182884	0.207327
	-2.39862	0.0652645	0.2073	0.0616356	-0.517506	0.66195		0.00356116	0.451559	0.543013	0.923823	0.0142905		-2.39862	1.02424	0.180305	-0.078866	-0.281619	-0.372104		-0.0594284	-0.195754	-0.182948	-0.112344	-0.00213481		-0.208728	-0.0388794	0.186038	-0.168549	0.189687
	-2.38879	0.0694432	0.202688	0.0645892	-0.506736	0.664175		-0.0193941	0.43792	0.537883	0.94496	0.00180749		-2.38879	1.02748	0.180874	-0.106247	-0.278897	-0.375304		-0.0551125	-0.193867	-0.194556	-0.113955	0.0067455		-0.210246	-0.0531563	0.187052	-0.154126	0.171185
	-2.37896	0.0728387	0.197342	0.0673518	-0.495839	0.666257		-0.0424757	0.423735	0.532857	0.965757	-0.0106064		-2.37896	1.02923	0.181034	-0.133533	-0.276232	-0.378026		-0.0515019	-0.191969	-0.206274	-0.115633	0.0152664		-0.211242	-0.0669818	0.188187	-0.139646	0.151921
	-2.36913	0.0754787	0.191215	0.0698837	-0.484824	0.66819		-0.065621	0.408987	0.528017	0.986216	-0.0229094		-2.36913	1.0295	0.180825	-0.160692	-0.273603	-0.380306		-0.0486084	-0.190061	-0.218023	-0.117343	0.0233761		-0.211712	-0.0803663	0.189514	-0.125138	0.132009
	-2.3593	0.0774054	0.184255	0.0721427	-0.473691	0.669975		-0.0887625	0.393659	0.523445	1.00633	-0.0350686		-2.3593	1.02831	0.180285	-0.187698	-0.270984	-0.382178		-0.0464374	-0.18815	-0.229726	-0.119054	0.0310245		-0.211659	-0.0933184	0.191103	-0.110623	0.111565
	-2.34947	0.0786749	0.176414	0.0740848	-0.462429	0.671614		-0.111831	0.377741	0.519218	1.02609	-0.0470593		-2.34947	1.02568	0.179447	-0.214539	-0.268347	-0.383675		-0.0449873	-0.186253	-0.241299	-0.120736	0.0381675		-0.211093	-0.105844	0.193018	-0.0961108	0.0907185
	-2.33964	0.0793573	0.167649	0.0756652	-0.451017	0.673109		-0.134757	0.361224	0.515407	1.04547	-0.0588645		-2.33964	1.02164	0.178344	-0.241206	-0.26566	-0.384829		-0.0442499	-0.18439	-0.252657	-0.122361	0.0447696		-0.210026	-0.117947	0.195323	-0.0816068	0.0696014
	-2.3298	0.0795346	0.157925	0.0768408	-0.439423	0.674466		-0.157476	0.344105	0.512078	1.06443	-0.0704743		-2.3298	1.01623	0.177003	-0.267697	-0.262894	-0.385665		-0.044211	-0.182585	-0.263712	-0.123909	0.0508069		-0.20848	-0.129629	0.198076	-0.0671077	0.0483545
	-2.31997	0.0792996	0.147219	0.0775731	-0.427608	0.675689		-0.17993	0.326383	0.509292	1.08296	-0.0818842		-2.31997	1.0095	0.175449	-0.294016	-0.260021	-0.386207		-0.0448525	-0.180865	-0.274371	-0.125361	0.0562684		-0.206474	-0.140887	0.201333	-0.052605	0.0271233
	-2.31014	0.0787528	0.13552	0.0778314	-0.415524	0.676785		-0.202072	0.308064	0.507098	1.101	-0.0930935		-2.31014	1.00151	0.173701	-0.320164	-0.257015	-0.386471		-0.0461529	-0.179256	-0.284538	-0.126709	0.0611561		-0.204034	-0.15172	0.205142	-0.0380865	0.0060571
	-2.30031	0.0780003	0.122834	0.0775959	-0.403118	0.677756		-0.223866	0.289155	0.505538	1.11849	-0.104104		-2.30031	0.992323	0.171775	-0.346143	-0.253855	-0.386466		-0.0480896	-0.177783	-0.294111	-0.127945	0.0654851		-0.201183	-0.162122	0.209548	-0.0235382	-0.0146936
	-2.29048	0.0771505	0.109183	0.0768602	-0.390335	0.678604		-0.245287	0.269665	0.504641	1.1354	-0.114918		-2.29048	0.982006	0.169684	-0.371952	-0.250523	-0.386197		-0.0506398	-0.176463	-0.302984	-0.129073	0.0692824		-0.197944	-0.172087	0.214588	-0.00894692	-0.03498
	-2.28065	0.0763123	0.0946046	0.075632	-0.377122	0.679329		-0.266325	0.24961	0.504427	1.15164	-0.125536		-2.28065	0.97063	0.167438	-0.397588	-0.247008	-0.385657		-0.0537814	-0.17531	-0.311048	-0.130099	0.0725852		-0.194337	-0.18161	0.220289	0.00569845	-0.054659
	-2.27082	0.0755918	0.0791513	0.0739335	-0.363429	0.679925		-0.286979	0.229005	0.5049	1.16718	-0.135959		-2.27082	0.958266	0.165044	-0.42304	-0.2433	-0.384838		-0.0574932	-0.174328	-0.318189	-0.131032	0.075439		-0.190383	-0.190685	0.226671	0.0204047	-0.0735965
	-2.26099	0.0750904	0.0628885	0.0717998	-0.349214	0.680386		-0.307258	0.207871	0.506055	1.18194	-0.146184		-2.26099	0.944987	0.162505	-0.44829	-0.239398	-0.383723		-0.0617547	-0.173515	-0.32429	-0.131889	0.0778952		-0.186096	-0.199306	0.233746	0.0351729	-0.0916716
	-2.25116	0.0749031	0.0458927	0.0692756	-0.334447	0.680699		-0.327173	0.186231	0.50787	1.19586	-0.156205		-2.25116	0.930868	0.159822	-0.473313	-0.2353	-0.382291		-0.0665454	-0.172861	-0.329233	-0.132684	0.0800084		-0.181492	-0.207471	0.241515	0.0499979	-0.10878
	-2.24133	0.0751169	0.028249	0.0664114	-0.319109	0.680848		-0.346739	0.164112	0.510317	1.2089	-0.166013		-2.24133	0.915982	0.156995	-0.498075	-0.231008	-0.38052		-0.071844	-0.172349	-0.332896	-0.133437	0.0818343		-0.176587	-0.215176	0.249973	0.064867	-0.124835
	-2.2315	0.07581	0.010049	0.0632595	-0.303198	0.680814		-0.365968	0.141546	0.513352	1.22102	-0.175595		-2.2315	0.900408	0.154022	-0.522533	-0.226529	-0.378384		-0.0776279	-0.171954	-0.335159	-0.134168	0.0834266		-0.171397	-0.222425	0.259107	0.079761	-0.139772
	-2.22167	0.0770508	-0.00861184	0.0598682	-0.286725	0.680575		-0.384866	0.118569	0.516926	1.23217	-0.184936		-2.22167	0.884221	0.150897	-0.546634	-0.221868	-0.375858		-0.0838714	-0.171649	-0.335899	-0.134895	0.0848346		-0.16594	-0.22922	0.268899	0.0946536	-0.153545
	-2.21184	0.0788972	-0.0276357	0.0562783	-0.269718	0.680108		-0.403432	0.0952194	0.520981	1.24233	-0.194016		-2.21184	0.867501	0.147618	-0.570319	-0.217032	-0.372918		-0.090546	-0.171399	-0.334997	-0.13564	0.0861007		-0.160236	-0.235568	0.279324	0.109513	-0.166128
	-2.20201	0.0813955	-0.0469246	0.052519	-0.252219	0.679389		-0.421656	0.0715407	0.525457	1.25151	-0.202816		-2.20201	0.850325	0.14418	-0.59352	-0.212028	-0.369546		-0.0976193	-0.171172	-0.332334	-0.136422	0.0872574		-0.154311	-0.24148	0.29035	0.124303	-0.177515
	-2.19218	0.0845805	-0.0663812	0.0486062	-0.234284	0.678398		-0.439518	0.0475788	0.530285	1.25969	-0.21131		-2.19218	0.832772	0.140582	-0.616166	-0.206866	-0.365725		-0.105055	-0.170927	-0.327795	-0.13726	0.0883257		-0.148192	-0.246965	0.301942	0.138984	-0.187711
	-2.18235	0.0884734	-0.0859107	0.0445417	-0.21598	0.677116		-0.456989	0.0233827	0.5354	1.2669	-0.219473		-2.18235	0.814915	0.136822	-0.63818	-0.201552	-0.361446		-0.112811	-0.170628	-0.321269	-0.138175	0.0893132		-0.141913	-0.252036	0.314052	0.153513	-0.196736
	-2.17252	0.0930822	-0.105421	0.0403143	-0.197388	0.67553		-0.47403	-0.000996719	0.540733	1.27317	-0.227278		-2.17252	0.796826	0.132902	-0.659485	-0.196098	-0.356706		-0.120844	-0.170234	-0.312651	-0.139185	0.0902137		-0.135507	-0.256707	0.326626	0.167848	-0.204617
	-2.16269	0.0984011	-0.124825	0.0359033	-0.178595	0.673637		-0.490596	-0.0255069	0.546217	1.27853	-0.234698		-2.16269	0.778567	0.128826	-0.680002	-0.190513	-0.351512		-0.129103	-0.169706	-0.301845	-0.140309	0.0910075		-0.12901	-0.260987	0.339595	0.181943	-0.211387
	-2.15286	0.10441	-0.144038	0.0312816	-0.159698	0.671439		-0.506638	-0.0500938	0.551784	1.28302	-0.241706		-2.15286	0.760195	0.1246	-0.699654	-0.184809	-0.345874		-0.137538	-0.169005	-0.288762	-0.141562	0.0916634		-0.122459	-0.264886	0.352879	0.195755	-0.217082
	-2.14303	0.111078	-0.162981	0.026421	-0.140801	0.668948		-0.522103	-0.0747027	0.557371	1.2867	-0.248274		-2.14303	0.741756	0.120232	-0.718364	-0.179001	-0.339813		-0.146092	-0.168092	-0.273324	-0.142961	0.092141		-0.115889	-0.268409	0.366377	0.209235	-0.221741
	-2.1332	0.118359	-0.181583	0.0212965	-0.12201	0.666184		-0.536935	-0.099278	0.562912	1.28961	-0.254377		-2.1332	0.723287	0.11573	-0.73606	-0.173103	-0.333354		-0.154709	-0.166931	-0.255463	-0.144517	0.0923947		-0.109334	-0.271558	0.379974	0.222333	-0.225402
	-2.12337	0.126203	-0.199776	0.015891	-0.103436	0.663174		-0.55108	-0.123764	0.568345	1.29178	-0.259993		-2.12337	0.704814	0.111104	-0.752668	-0.167134	-0.326526		-0.163332	-0.165487	-0.235124	-0.14624	0.0923774		-0.102821	-0.274334	0.393538	0.234996	-0.228101
	-2.11354	0.134551	-0.217499	0.0101987	-0.0851885	0.659953		-0.564486	-0.148103	0.573605	1.29326	-0.265101		-2.11354	0.686356	0.106365	-0.768118	-0.161112	-0.31936		-0.171906	-0.163728	-0.212264	-0.148134	0.0920449		-0.0963726	-0.276731	0.406924	0.247162	-0.229873
	-2.10371	0.143341	-0.234698	0.00422712	-0.0673782	0.656561		-0.577102	-0.172238	0.578628	1.29409	-0.269682		-2.10371	0.667926	0.101518	-0.782341	-0.155058	-0.31189		-0.180376	-0.161626	-0.186855	-0.150198	0.0913595		-0.0900038	-0.278748	0.419977	0.258764	-0.230753
	-2.09388	0.152515	-0.251327	-0.00200208	-0.0501114	0.65304		-0.588878	-0.196112	0.583351	1.29427	-0.273723		-2.09388	0.649531	0.0965719	-0.795268	-0.148994	-0.304153		-0.188696	-0.159155	-0.158881	-0.152422	0.0902932		-0.0837212	-0.280379	0.432536	0.269726	-0.230771
	-2.08404	0.162017	-0.267346	-0.00845375	-0.0334895	0.649432		-0.59977	-0.219663	0.587712	1.29382	-0.27721		-2.08404	0.631178	0.0915293	-0.806832	-0.142943	-0.296184		-0.19682	-0.156295	-0.128345	-0.154791	0.0888288		-0.0775227	-0.281624	0.444445	0.279963	-0.229956
	-2.07421	0.171797	-0.282721	-0.0150813	-0.0176069	0.645779		-0.609735	-0.24283	0.591648	1.29274	-0.280133		-2.07421	0.61287	0.0863923	-0.816968	-0.136929	-0.288018		-0.204715	-0.15303	-0.095261	-0.157282	0.0869612		-0.0713974	-0.282481	0.455552	0.289383	-0.228335
	-2.06438	0.181816	-0.297426	-0.0218293	-0.00254886	0.642117		-0.61873	-0.265549	0.595103	1.29102	-0.282482		-2.06438	0.594614	0.0811607	-0.825611	-0.130974	-0.279696		-0.21235	-0.149348	-0.0596618	-0.159863	0.0846963		-0.0653266	-0.282955	0.465722	0.297887	-0.22593
	-2.05455	0.192044	-0.311438	-0.0286371	0.0116106	0.638479		-0.626719	-0.287753	0.598024	1.28866	-0.284252		-2.05455	0.576416	0.075833	-0.832699	-0.125102	-0.271258		-0.219707	-0.145244	-0.021595	-0.162497	0.0820496		-0.0592844	-0.28305	0.474838	0.305374	-0.222762
	-2.04472	0.202459	-0.324739	-0.0354414	0.0248099	0.634889		-0.633667	-0.309376	0.600367	1.28562	-0.285435		-2.04472	0.558284	0.0704071	-0.838175	-0.119338	-0.262747		-0.226773	-0.140714	0.0188757	-0.165141	0.0790441		-0.0532397	-0.282776	0.482808	0.31174	-0.218848
	-2.03489	0.213048	-0.337316	-0.0421796	0.037002	0.631367		-0.639542	-0.330349	0.602093	1.28188	-0.286029		-2.03489	0.540226	0.0648811	-0.841984	-0.113707	-0.254213		-0.233544	-0.135762	0.0616719	-0.16775	0.0757079		-0.0471577	-0.282142	0.489566	0.316886	-0.214207
	-2.02506	0.223805	-0.349159	-0.0487913	0.0481542	0.627927		-0.644318	-0.350604	0.603174	1.27742	-0.286031		-2.02506	0.52225	0.0592544	-0.844081	-0.108234	-0.245709		-0.240025	-0.130393	0.106701	-0.170277	0.072072		-0.0410016	-0.281158	0.495075	0.32072	-0.208856
	-2.01523	0.234727	-0.360263	-0.0552205	0.0582496	0.624576		-0.647973	-0.370074	0.603592	1.27221	-0.285442		-2.01523	0.504365	0.0535275	-0.844426	-0.102944	-0.237295		-0.246224	-0.124619	0.153858	-0.172679	0.0681679		-0.0347352	-0.279829	0.499322	0.323161	-0.202814
	-2.0054	0.245814	-0.370628	-0.0614157	0.0672858	0.621322		-0.65049	-0.388696	0.603335	1.26621	-0.284266		-2.0054	0.486577	0.0477025	-0.84299	-0.0978663	-0.229035		-0.252156	-0.118453	0.203028	-0.174915	0.0640263		-0.0283243	-0.278163	0.50232	0.324142	-0.196105
	-1.99557	0.257063	-0.380261	-0.0673308	0.0752746	0.618168		-0.651858	-0.406413	0.602398	1.25941	-0.282508		-1.99557	0.46889	0.0417829	-0.839755	-0.0930268	-0.220996		-0.25784	-0.111914	0.254087	-0.176952	0.0596755		-0.0217394	-0.276161	0.5041	0.323617	-0.18876
	-1.98574	0.26847	-0.389176	-0.0729254	0.0822405	0.615122		-0.652074	-0.423174	0.600784	1.25179	-0.28018		-1.98574	0.451306	0.0357722	-0.834714	-0.0884535	-0.213249		-0.263296	-0.105022	0.306902	-0.178765	0.0551412		-0.0149568	-0.273821	0.504709	0.321559	-0.180813
	-1.97591	0.280024	-0.397391	-0.0781646	0.0882188	0.612191		-0.651137	-0.438935	0.598495	1.24331	-0.277295		-1.97591	0.433825	0.0296737	-0.827872	-0.0841734	-0.205861		-0.268546	-0.0977995	0.361339	-0.18034	0.0504461		-0.00796133	-0.271139	0.504201	0.317969	-0.17231
	-1.96608	0.291709	-0.404934	-0.0830199	0.0932541	0.609388		-0.649053	-0.45366	0.595538	1.23395	-0.273867		-1.96608	0.416445	0.0234892	-0.81925	-0.0802123	-0.198896		-0.27361	-0.0902714	0.417257	-0.181673	0.0456105		-0.000747097	-0.268106	0.502635	0.312868	-0.163303
	-1.95625	0.303502	-0.411839	-0.0874688	0.0973982	0.60673		-0.645831	-0.467323	0.591917	1.22371	-0.269912		-1.95625	0.399162	0.0172182	-0.808878	-0.0765944	-0.192406		-0.278508	-0.0824635	0.474511	-0.182773	0.0406529		0.00668075	-0.264714	0.500071	0.306307	-0.153852
	-1.94642	0.315373	-0.418144	-0.0914954	0.100709	0.604237		-0.641481	-0.479907	0.587632	1.21257	-0.265444		-1.94642	0.381971	0.0108573	-0.796802	-0.0733414	-0.186436		-0.283257	-0.0744026	0.532956	-0.183656	0.0355915		0.0143056	-0.260954	0.496566	0.298357	-0.144022
	-1.93659	0.327284	-0.423891	-0.0950906	0.103248	0.601934		-0.636019	-0.491402	0.582682	1.2005	-0.260473		-1.93659	0.364868	0.00440087	-0.783081	-0.0704727	-0.18101		-0.28787	-0.0661156	0.592441	-0.184349	0.0304445		0.0220997	-0.256819	0.492174	0.289113	-0.133884
	-1.92676	0.339194	-0.429127	-0.0982521	0.10508	0.599845		-0.62946	-0.501806	0.57706	1.18749	-0.255005		-1.92676	0.347847	-0.00215895	-0.767783	-0.0680053	-0.17614		-0.292355	-0.057629	0.652814	-0.184887	0.0252314		0.030025	-0.252303	0.486944	0.278685	-0.123512
	-1.91693	0.351057	-0.433896	-0.100984	0.106271	0.597995		-0.621822	-0.511124	0.57076	1.17354	-0.249038		-1.91693	0.330906	-0.00883042	-0.750991	-0.0659543	-0.171816		-0.296717	-0.0489681	0.713919	-0.185309	0.0199727		0.0380352	-0.247405	0.480926	0.267199	-0.11298
	-1.9071	0.362822	-0.438245	-0.103298	0.106888	0.596406		-0.613124	-0.519367	0.56377	1.15864	-0.242564		-1.9071	0.314042	-0.0156208	-0.732797	-0.0643335	-0.168015		-0.300952	-0.0401567	0.775597	-0.185659	0.0146895		0.0460787	-0.242131	0.474169	0.254788	-0.102365
	-1.89727	0.374438	-0.442214	-0.105208	0.106997	0.595094		-0.603389	-0.526547	0.556084	1.1428	-0.23557		-1.89727	0.297254	-0.0225344	-0.713305	-0.0631566	-0.164698		-0.305053	-0.0312167	0.837685	-0.18598	0.00940304		0.0541009	-0.236491	0.466726	0.241591	-0.0917399
	-1.88744	0.385853	-0.445841	-0.106737	0.106659	0.594069		-0.592642	-0.532678	0.547698	1.12602	-0.228035		-1.88744	0.280545	-0.0295704	-0.692624	-0.0624381	-0.161816		-0.309006	-0.0221674	0.900021	-0.186318	0.00413235		0.0620482	-0.230501	0.458656	0.227745	-0.081178
	-1.87761	0.397014	-0.449157	-0.107908	0.105937	0.59333		-0.580911	-0.537774	0.538613	1.10832	-0.219935		-1.87761	0.263919	-0.0367215	-0.670873	-0.0621945	-0.159314		-0.312793	-0.0130252	0.962437	-0.186714	-0.00110709		0.0698701	-0.224187	0.450025	0.213389	-0.070749
	-1.86778	0.407868	-0.452188	-0.108747	0.104884	0.592866		-0.568228	-0.541846	0.528837	1.08975	-0.211242		-1.86778	0.247381	-0.0439722	-0.648178	-0.0624453	-0.157136		-0.31639	-0.00380375	1.02477	-0.187204	-0.00630526		0.0775226	-0.217576	0.440907	0.198656	-0.0605202
	-1.85795	0.418365	-0.454953	-0.109283	0.10355	0.592657		-0.554628	-0.544901	0.518386	1.07034	-0.20193		-1.85795	0.230938	-0.0512986	-0.624666	-0.0632135	-0.155232		-0.31977	0.00548627	1.08684	-0.187821	-0.011459		0.0849694	-0.210705	0.431382	0.183674	-0.0505558
	-1.84812	0.428455	-0.457465	-0.109542	0.101978	0.592673		-0.54015	-0.54694	0.507282	1.05015	-0.191969		-1.84812	0.214601	-0.0586677	-0.600468	-0.0645263	-0.153554		-0.322905	0.0148374	1.1485	-0.188585	-0.0165724		0.092183	-0.203609	0.421534	0.168564	-0.0409162
	-1.83828	0.438088	-0.459733	-0.109548	0.100201	0.592875		-0.524835	-0.547963	0.495552	1.02924	-0.181336		-1.83828	0.198378	-0.0660384	-0.575715	-0.066414	-0.152068		-0.325764	0.0242453	1.20956	-0.189512	-0.0216571		0.0991446	-0.196328	0.411445	0.15344	-0.0316581
	-1.82845	0.447219	-0.461758	-0.109322	0.0982469	0.59322		-0.508727	-0.547963	0.483225	1.00765	-0.170008		-1.82845	0.182282	-0.0733624	-0.550537	-0.0689095	-0.150748		-0.328318	0.0337088	1.26988	-0.190603	-0.0267308		0.105843	-0.188898	0.401196	0.13841	-0.0228332
	-1.81862	0.455802	-0.463539	-0.108878	0.0961339	0.593664		-0.49187	-0.546932	0.470332	0.985461	-0.157968		-1.81862	0.166327	-0.0805853	-0.525059	-0.0720455	-0.149576		-0.330542	0.0432296	1.32929	-0.191851	-0.0318153		0.112274	-0.181356	0.390858	0.123573	-0.0144878
	-1.80879	0.463796	-0.465069	-0.108225	0.0938738	0.594163		-0.474311	-0.544863	0.4569	0.962711	-0.145205		-1.80879	0.150529	-0.0876491	-0.499401	-0.075853	-0.148544		-0.332416	0.0528128	1.38764	-0.193239	-0.0369345		0.118438	-0.173729	0.380493	0.109022	-0.00666196
	-1.79896	0.471163	-0.466341	-0.107361	0.0914716	0.594679		-0.456099	-0.541752	0.442957	0.939448	-0.131714		-1.79896	0.134907	-0.0944938	-0.473677	-0.0803587	-0.147646		-0.333924	0.0624657	1.44477	-0.19474	-0.0421106		0.124335	-0.166041	0.370151	0.0948383	0.000612035
	-1.78913	0.477868	-0.467343	-0.106279	0.0889276	0.595181		-0.437285	-0.537599	0.428526	0.915704	-0.117497		-1.78913	0.119485	-0.101059	-0.447991	-0.0855826	-0.146877		-0.335064	0.0721983	1.50053	-0.196323	-0.0473618		0.129971	-0.158307	0.359867	0.0810977	0.0073103
	-1.7793	0.48388	-0.468059	-0.104963	0.086238	0.59565		-0.417923	-0.532413	0.413627	0.891499	-0.102565		-1.7793	0.10429	-0.107289	-0.422442	-0.0915361	-0.146233		-0.335838	0.0820221	1.55478	-0.197949	-0.0526989		0.135349	-0.150535	0.349665	0.0678654	0.0134183
	-1.76947	0.489176	-0.468472	-0.103393	0.0833965	0.596073		-0.398068	-0.526211	0.398279	0.86684	-0.0869373		-1.76947	0.089354	-0.113129	-0.397121	-0.0982216	-0.145701		-0.336261	0.0919493	1.60739	-0.199578	-0.0581226		0.140468	-0.142726	0.33956	0.055198	0.0189314
	-1.75964	0.493736	-0.468562	-0.101545	0.080396	0.596448		-0.377781	-0.51902	0.382503	0.841724	-0.0706399		-1.75964	0.0747137	-0.118532	-0.372109	-0.105632	-0.145264		-0.336357	0.101992	1.65823	-0.201173	-0.0636218		0.145331	-0.134874	0.329555	0.043143	0.0238553
	-1.74981	0.49755	-0.468303	-0.0993987	0.0772294	0.596783		-0.357126	-0.510878	0.366323	0.816139	-0.0537078		-1.74981	0.0604098	-0.123459	-0.347483	-0.113752	-0.144898		-0.336155	0.112162	1.70717	-0.202697	-0.0691719		0.149935	-0.126971	0.31965	0.0317388	0.0282057
	-1.73998	0.500613	-0.467668	-0.0969341	0.0738912	0.597088		-0.33617	-0.501831	0.349769	0.790066	-0.0361828		-1.73998	0.0464865	-0.127877	-0.323311	-0.122558	-0.144567		-0.335692	0.122466	1.75411	-0.204119	-0.0747349		0.154276	-0.119006	0.309837	0.0210148	0.032008
	-1.73015	0.502932	-0.466627	-0.0941382	0.0703784	0.597382		-0.314983	-0.491931	0.33288	0.763482	-0.0181122		-1.73015	0.0329902	-0.131762	-0.299654	-0.132025	-0.14423		-0.335005	0.132911	1.79892	-0.205417	-0.0802598		0.15835	-0.11097	0.300109	0.0109915	0.0352965
	-1.72032	0.504518	-0.465147	-0.0910049	0.0666915	0.59768		-0.293639	-0.481235	0.315706	0.736367	0.000452193		-1.72032	0.0199685	-0.135099	-0.276564	-0.142125	-0.143837		-0.334129	0.143498	1.84153	-0.206575	-0.0856841		0.162153	-0.102854	0.290455	0.00168002	0.0381129
	-1.71049	0.505394	-0.463196	-0.0875351	0.0628352	0.597998		-0.272216	-0.469804	0.298307	0.708703	0.0194562		-1.71049	0.00746771	-0.137878	-0.254087	-0.152828	-0.143332		-0.333098	0.154222	1.88182	-0.20759	-0.0909363		0.16568	-0.0946535	0.280862	-0.00691702	0.0405048
	-1.70066	0.505592	-0.460741	-0.0837361	0.0588185	0.598351		-0.250794	-0.457696	0.280755	0.680482	0.0388442		-1.70066	-0.00446834	-0.140098	-0.232256	-0.164109	-0.142651		-0.331935	0.165073	1.91973	-0.208469	-0.0959386		0.168927	-0.0863702	0.271318	-0.014806	0.0425228
	-1.69083	0.50515	-0.457748	-0.0796196	0.0546549	0.598748		-0.229458	-0.44497	0.263127	0.6517	0.0585609		-1.69083	-0.0158007	-0.141762	-0.211096	-0.175945	-0.141726		-0.330656	0.176035	1.95516	-0.209229	-0.100611		0.171892	-0.0780097	0.261804	-0.0220014	0.0442188
	-1.681	0.504111	-0.454191	-0.0751999	0.0503618	0.599196		-0.208296	-0.431676	0.245507	0.622365	0.078552		-1.681	-0.0264974	-0.142878	-0.190617	-0.188315	-0.140486		-0.329265	0.187085	1.98806	-0.209902	-0.104876		0.174575	-0.0695835	0.252303	-0.028525	0.0456427
	-1.67117	0.502522	-0.450044	-0.0704909	0.04596	0.599696		-0.187402	-0.417865	0.22798	0.592491	0.0987645		-1.67117	-0.0365348	-0.14346	-0.17082	-0.2012	-0.138855		-0.327757	0.198197	2.01835	-0.210525	-0.10866		0.176976	-0.0611085	0.242792	-0.0344046	0.0468398
	-1.66134	0.500433	-0.445289	-0.0655046	0.0414717	0.600247		-0.166872	-0.403579	0.210628	0.562102	0.119146		-1.66134	-0.0458995	-0.143521	-0.15169	-0.21458	-0.136758		-0.326113	0.209336	2.04598	-0.211148	-0.111899		0.179098	-0.0526061	0.233246	-0.039672	0.0478489
	-1.65151	0.49789	-0.439913	-0.0602491	0.0369199	0.600845		-0.14681	-0.388857	0.193522	0.531224	0.139645		-1.65151	-0.0545887	-0.143078	-0.133201	-0.228435	-0.13412		-0.324312	0.220466	2.07091	-0.211828	-0.114542		0.180945	-0.0441022	0.223635	-0.0443604	0.0486997
	-1.64168	0.494938	-0.433908	-0.0547282	0.0323259	0.601481		-0.12732	-0.373733	0.176725	0.499888	0.160208		-1.64168	-0.0626104	-0.142147	-0.115315	-0.242738	-0.130866		-0.322322	0.231545	2.09308	-0.212625	-0.116552		0.182521	-0.0356269	0.213928	-0.0485025	0.0494122
	-1.63185	0.491618	-0.427275	-0.0489414	0.027709	0.602145		-0.108511	-0.358242	0.160282	0.468125	0.18078		-1.63185	-0.0699824	-0.140744	-0.0979857	-0.257459	-0.126926		-0.320112	0.242532	2.11247	-0.213604	-0.117909		0.183835	-0.0272132	0.204092	-0.0521278	0.0499965
	-1.62202	0.487961	-0.42002	-0.0428847	0.0230848	0.602825		-0.0904905	-0.342415	0.144221	0.435968	0.2013		-1.62202	-0.0767303	-0.138882	-0.081158	-0.272559	-0.122237		-0.317651	0.253383	2.12906	-0.21483	-0.118611		0.184892	-0.0188977	0.19409	-0.0552611	0.0504533
	-1.61219	0.483995	-0.412154	-0.036552	0.0184652	0.603504		-0.0733649	-0.326284	0.128552	0.403449	0.221703		-1.61219	-0.0828855	-0.136572	-0.0647727	-0.287992	-0.116742		-0.314913	0.264055	2.14284	-0.216366	-0.118674		0.1857	-0.0107192	0.183891	-0.0579211	0.0507758
	-1.60236	0.479737	-0.403696	-0.0299374	0.0138588	0.604165		-0.057236	-0.309883	0.113269	0.370599	0.241917		-1.60236	-0.0884817	-0.133824	-0.0487689	-0.303704	-0.11039		-0.311879	0.274507	2.15381	-0.218272	-0.118128		0.186269	-0.00271939	0.173461	-0.0601203	0.0509519
	-1.59252	0.475199	-0.394668	-0.0230367	0.00927156	0.604786		-0.0421989	-0.293247	0.0983488	0.337453	0.261864		-1.59252	-0.0935518	-0.130641	-0.0330863	-0.319632	-0.103142		-0.308538	0.284699	2.16198	-0.220602	-0.11702		0.186605	0.00505859	0.162773	-0.0618654	0.0509666
	-1.58269	0.470384	-0.385099	-0.0158497	0.00470816	0.605343		-0.0283393	-0.276414	0.0837556	0.304045	0.28146		-1.58269	-0.0981252	-0.127023	-0.0176681	-0.335713	-0.0949669		-0.304888	0.294597	2.16738	-0.223402	-0.115409		0.186715	0.0125699	0.151803	-0.0631588	0.0508042
	-1.57286	0.465288	-0.375022	-0.00838198	0.000173719	0.605808		-0.0157318	-0.25942	0.0694464	0.270416	0.300615		-1.57286	-0.102225	-0.122968	-0.00246226	-0.351877	-0.0858414		-0.300936	0.304166	2.17005	-0.226713	-0.113359		0.186605	0.0197686	0.140534	-0.0639997	0.0504506
	-1.56303	0.459902	-0.364476	-0.000645146	-0.00432482	0.60615		-0.00443689	-0.242303	0.0553744	0.236611	0.319239		-1.56303	-0.105866	-0.118467	0.0125763	-0.368055	-0.0757511		-0.296699	0.313377	2.17002	-0.230565	-0.110942		0.186276	0.0266087	0.128956	-0.0643859	0.0498946
	-1.5532	0.454214	-0.353502	0.00734252	-0.00877746	0.606337		0.00549985	-0.225098	0.0414944	0.202684	0.33724		-1.5532	-0.109057	-0.113509	0.0274854	-0.38418	-0.0646883		-0.292197	0.322201	2.16737	-0.234982	-0.108226		0.185729	0.0330445	0.117066	-0.0643151	0.0491282
	-1.54337	0.448206	-0.342146	0.0155569	-0.0131704	0.606334		0.0140496	-0.207839	0.0277679	0.168696	0.354529		-1.54337	-0.111797	-0.10808	0.0422951	-0.400186	-0.0526517		-0.287458	0.330612	2.16215	-0.239978	-0.105279		0.184963	0.0390314	0.104871	-0.0637854	0.0481474
	-1.53354	0.441861	-0.330453	0.0239695	-0.0174861	0.606108		0.0212006	-0.190556	0.0141681	0.134715	0.371022		-1.53354	-0.114079	-0.102164	0.0570275	-0.416014	-0.0396454		-0.282509	0.338583	2.15444	-0.24556	-0.102157		0.183973	0.0445276	0.0923837	-0.0627962	0.0469521
	-1.52371	0.435164	-0.318472	0.0325486	-0.0217034	0.605625		0.0269585	-0.173275	0.000683336	0.100817	0.386647		-1.52371	-0.115893	-0.0957427	0.0716968	-0.431609	-0.0256783		-0.277381	0.346088	2.14433	-0.251725	-0.0989092		0.182757	0.0494947	0.0796266	-0.0613481	0.0455456
	-1.51388	0.428099	-0.306251	0.0412617	-0.0257985	0.604854		0.0313453	-0.156018	-0.012679	0.0670826	0.401338		-1.51388	-0.117226	-0.0887988	0.0863097	-0.44692	-0.0107638		-0.2721	0.353101	2.13192	-0.258465	-0.0955729		0.181309	0.0538991	0.0666295	-0.0594426	0.043935
	-1.50405	0.42066	-0.293837	0.0500763	-0.029746	0.603766		0.0343984	-0.138804	-0.0258912	0.0335974	0.415047		-1.50405	-0.11807	-0.0813152	0.100865	-0.461903	0.00507997		-0.266692	0.359594	2.11729	-0.265758	-0.0921731		0.179628	0.0577133	0.0534305	-0.0570821	0.0421308
	-1.49422	0.412841	-0.281276	0.0589611	-0.03352	0.602336		0.0361682	-0.121648	-0.0389044	0.000446229	0.427738		-1.49422	-0.118415	-0.073277	0.115355	-0.476514	0.0218306		-0.261178	0.365541	2.10056	-0.273578	-0.0887246		0.177715	0.0609166	0.0400751	-0.0542687	0.0401479
	-1.48439	0.40465	-0.268612	0.0678862	-0.0370952	0.600538		0.0367152	-0.104565	-0.0516499	-0.0322873	0.439392		-1.48439	-0.11826	-0.0646733	0.129763	-0.490714	0.0394601		-0.255573	0.370916	2.08182	-0.281886	-0.0852335		0.17557	0.0634957	0.0266161	-0.051004	0.0380054
	-1.47456	0.396097	-0.255883	0.0768231	-0.0404474	0.598353		0.0361078	-0.0875666	-0.0640413	-0.0645243	0.450006		-1.47456	-0.11761	-0.0554979	0.144067	-0.504462	0.057934		-0.249887	0.375694	2.06121	-0.290634	-0.0816998		0.173201	0.0654451	0.0131124	-0.0472884	0.0357272
	-1.46473	0.387205	-0.243125	0.0857445	-0.0435544	0.595758		0.0344186	-0.0706663	-0.0759785	-0.096193	0.459593		-1.46473	-0.116475	-0.0457505	0.158235	-0.517721	0.0772104		-0.244126	0.379853	2.03882	-0.299762	-0.0781208		0.170615	0.0667661	-0.000372504	-0.0431215	0.0333425
	-1.4549	0.378005	-0.230367	0.0946234	-0.0463959	0.592737		0.0317223	-0.0538773	-0.0873529	-0.127231	0.46818		-1.4549	-0.114873	-0.0354374	0.172229	-0.530449	0.0972377		-0.238287	0.383375	2.01478	-0.309202	-0.0744943		0.167824	0.0674667	-0.0137727	-0.0385024	0.0308853
	-1.44507	0.368535	-0.217633	0.103433	-0.0489537	0.589272		0.0280933	-0.037214	-0.0980527	-0.157584	0.475805		-1.44507	-0.112826	-0.0245717	0.186003	-0.542607	0.117954		-0.232367	0.386245	1.9892	-0.318876	-0.0708213		0.16484	0.0675602	-0.0270216	-0.0334308	0.0283937
	-1.43524	0.358844	-0.204939	0.112148	-0.0512113	0.585347		0.0236037	-0.0206917	-0.107969	-0.187212	0.482521		-1.43524	-0.110362	-0.0131737	0.199505	-0.554153	0.139288		-0.226354	0.388455	1.96219	-0.328698	-0.0671082		0.161677	0.0670641	-0.0400551	-0.0279085	0.025909
	-1.42541	0.34899	-0.192292	0.120743	-0.0531542	0.58095		0.0183228	-0.00432666	-0.117002	-0.216083	0.488386		-1.42541	-0.10751	-0.00127026	0.212673	-0.56505	0.161153		-0.220239	0.390002	1.93387	-0.338577	-0.0633668		0.158349	0.0659991	-0.0528129	-0.0219403	0.0234735
	-1.41558	0.33904	-0.179695	0.129195	-0.0547693	0.576068		0.0123163	0.011864	-0.125064	-0.244175	0.493466		-1.41558	-0.104299	0.0111056	0.225444	-0.57526	0.183456		-0.21401	0.390891	1.90434	-0.348419	-0.0596143		0.154873	0.064388	-0.0652409	-0.0155359	0.021129
	-1.40575	0.329069	-0.167143	0.137485	-0.0560458	0.570697		0.0056466	0.0278626	-0.132082	-0.271473	0.497829		-1.40575	-0.10076	0.0239157	0.237748	-0.584753	0.20609		-0.207656	0.391133	1.8737	-0.358129	-0.0558709		0.151264	0.0622549	-0.077292	-0.0087097	0.018914
	-1.39592	0.319158	-0.154624	0.145597	-0.0569741	0.564834		-0.00162672	0.0436518	-0.138005	-0.297972	0.501545		-1.39592	-0.0969199	0.0371173	0.249512	-0.593504	0.22894		-0.20117	0.390743	1.84205	-0.367617	-0.0521569		0.147537	0.0596247	-0.0889269	-0.00148178	0.0168615
	-1.38609	0.309395	-0.142121	0.153524	-0.0575464	0.558483		-0.00944638	0.0592144	-0.142796	-0.323668	0.504679		-1.38609	-0.0928039	0.0506642	0.260663	-0.601496	0.251883		-0.19455	0.389745	1.80949	-0.376801	-0.0484897		0.143709	0.0565238	-0.100114	0.00612291	0.0149969
	-1.37626	0.299871	-0.129614	0.161265	-0.0577564	0.551656		-0.0177569	0.0745348	-0.146437	-0.348562	0.507297		-1.37626	-0.0884338	0.0645075	0.271126	-0.608724	0.274791		-0.187796	0.388166	1.7761	-0.385605	-0.0448798		0.139797	0.0529801	-0.11083	0.0140755	0.0133363
	-1.36643	0.290679	-0.117082	0.168826	-0.0575986	0.544367		-0.0265046	0.0895988	-0.148924	-0.372654	0.509457		-1.36643	-0.0838286	0.0785958	0.28083	-0.61519	0.297531		-0.180916	0.386034	1.74197	-0.393966	-0.0413272		0.135818	0.0490243	-0.121057	0.0223446	0.0118858
	-1.3566	0.281908	-0.104501	0.176223	-0.057068	0.536639		-0.0356377	0.104395	-0.150267	-0.395945	0.511211		-1.3566	-0.0790046	0.092875	0.289707	-0.620905	0.319966		-0.173921	0.383382	1.70721	-0.401834	-0.0378187		0.131789	0.0446907	-0.130785	0.0308977	0.0106414
	-1.34676	0.273645	-0.0918491	0.183478	-0.05616	0.528493		-0.0451072	0.118915	-0.150486	-0.418434	0.512607		-1.34676	-0.0739757	0.107289	0.297693	-0.625889	0.341959		-0.166826	0.38024	1.67189	-0.40917	-0.0343258		0.127725	0.0400187	-0.140007	0.0397028	0.00959046
	-1.33693	0.265967	-0.0791045	0.190616	-0.0548696	0.519956		-0.054868	0.133154	-0.149612	-0.440118	0.513689		-1.33693	-0.0687544	0.121777	0.304729	-0.630166	0.363374		-0.15965	0.376637	1.6361	-0.41595	-0.0308034		0.123644	0.0350532	-0.148723	0.0487291	0.0087134
	-1.3271	0.258938	-0.0662492	0.197667	-0.0531911	0.511052		-0.0648803	0.147112	-0.147682	-0.460989	0.514498		-1.3271	-0.0633523	0.136276	0.310761	-0.633763	0.384078		-0.152412	0.3726	1.59994	-0.42216	-0.0271902		0.119557	0.0298455	-0.156932	0.0579472	0.00798644
	-1.31727	0.252611	-0.0532687	0.204658	-0.0511187	0.501804		-0.0751108	0.160794	-0.144743	-0.481038	0.515073		-1.31727	-0.0577804	0.15072	0.315743	-0.636706	0.403942		-0.145128	0.368152	1.5635	-0.427799	-0.0234108		0.115478	0.0244527	-0.16464	0.0673289	0.00738436
	-1.30744	0.247023	-0.0401532	0.211613	-0.0486463	0.492232		-0.0855332	0.174207	-0.140848	-0.500254	0.515455		-1.30744	-0.0520495	0.165035	0.319635	-0.639019	0.422845		-0.137812	0.363309	1.52685	-0.432875	-0.0193779		0.111414	0.0189376	-0.171848	0.0768468	0.00688285
	-1.29761	0.242197	-0.0268988	0.218552	-0.0457682	0.482348		-0.0961291	0.187363	-0.136062	-0.518624	0.515689		-1.29761	-0.0461704	0.179144	0.322404	-0.640718	0.440673		-0.130471	0.358086	1.49007	-0.437405	-0.0149968		0.107372	0.0133669	-0.178561	0.0864722	0.00646025
	-1.28778	0.238138	-0.0135082	0.225487	-0.0424792	0.472162		-0.106887	0.200277	-0.130456	-0.536133	0.515819		-1.28778	-0.0401538	0.192967	0.324025	-0.641812	0.457325		-0.123105	0.352491	1.45324	-0.441416	-0.0101695		0.103358	0.00780972	-0.18478	0.0961744	0.00609847
	-1.27795	0.234839	8.05634e-06	0.232426	-0.0387748	0.461674		-0.117803	0.212964	-0.124111	-0.552765	0.515896		-1.27795	-0.0340103	0.206417	0.324477	-0.642305	0.472715		-0.115701	0.346529	1.41642	-0.444941	-0.00479969		0.0993731	0.00233509	-0.190506	0.105919	0.00578271
	-1.26812	0.232282	0.0136315	0.239368	-0.0346515	0.450881		-0.128876	0.22544	-0.117117	-0.568508	0.515972		-1.26812	-0.0277496	0.219406	0.323749	-0.642187	0.486771		-0.108239	0.340205	1.37966	-0.448018	0.00120287		0.0954196	-0.00299031	-0.195733	0.115666	0.00550051
	-1.25829	0.230439	0.0273351	0.246308	-0.0301062	0.439775		-0.140109	0.237716	-0.109568	-0.583351	0.516099		-1.25829	-0.0213806	0.231843	0.321833	-0.641447	0.499441		-0.100687	0.333518	1.343	-0.450694	0.00791876		0.0914985	-0.00810483	-0.200455	0.12537	0.00523997
	-1.24846	0.229278	0.0410834	0.253235	-0.0251366	0.428342		-0.151505	0.2498	-0.101564	-0.597283	0.51633		-1.24846	-0.0149106	0.24364	0.318729	-0.640063	0.510693		-0.0930039	0.32647	1.30647	-0.453016	0.0154158		0.087611	-0.0129539	-0.204662	0.13498	0.00498753
	-1.23863	0.228763	0.0548331	0.260135	-0.01974	0.416568		-0.163063	0.261692	-0.0932082	-0.610301	0.516714		-1.23863	-0.00834527	0.254708	0.314439	-0.638015	0.520512		-0.0851409	0.319064	1.27008	-0.455037	0.0237474		0.0837592	-0.0174918	-0.208339	0.144438	0.00472575
	-1.2288	0.228856	0.0685348	0.266989	-0.0139135	0.404437		-0.174778	0.273389	-0.0846025	-0.622407	0.517294		-1.2288	-0.00168876	0.264964	0.308969	-0.635276	0.528905		-0.0770454	0.311304	1.23384	-0.456813	0.0329511		0.0799466	-0.0216824	-0.21147	0.153678	0.00443125
	-1.21897	0.229524	0.0821338	0.273778	-0.00765289	0.391933		-0.186639	0.284875	-0.0758483	-0.633605	0.518107		-1.21897	0.00505653	0.27433	0.302326	-0.631827	0.535895		-0.0686624	0.303193	1.19775	-0.458399	0.0430492		0.0761779	-0.0254995	-0.214037	0.162629	0.00407333
	-1.20914	0.230732	0.0955728	0.280474	-0.000952955	0.379043		-0.198625	0.296129	-0.0670439	-0.643909	0.519183		-1.20914	0.0118895	0.282738	0.29452	-0.627647	0.541518		-0.0599379	0.294741	1.16178	-0.45985	0.0540492		0.0724594	-0.028926	-0.216023	0.171213	0.00361353
	-1.19931	0.232453	0.108793	0.287052	0.00619318	0.365755		-0.210705	0.307126	-0.0582835	-0.653336	0.520543		-1.19931	0.01881	0.290126	0.285563	-0.622724	0.545824		-0.0508216	0.285956	1.12592	-0.461218	0.0659457		0.0687988	-0.031953	-0.21741	0.179349	0.00300622
	-1.18948	0.234661	0.121739	0.29348	0.0137937	0.352062		-0.222839	0.317833	-0.049656	-0.661912	0.522203		-1.18948	0.0258181	0.296445	0.275466	-0.617051	0.548872		-0.0412691	0.276848	1.09013	-0.462551	0.0787222		0.0652048	-0.0345779	-0.218181	0.18695	0.00220041
	-1.17965	0.237337	0.134353	0.299729	0.0218577	0.337958		-0.234979	0.328218	-0.0412433	-0.669664	0.524171		-1.17965	0.0329139	0.301661	0.264241	-0.61063	0.550728		-0.0312434	0.267428	1.0544	-0.463891	0.0923534		0.061687	-0.0368029	-0.218322	0.19393	0.00114251
	-1.16982	0.240465	0.146587	0.305766	0.0303946	0.323443		-0.247066	0.338248	-0.0331192	-0.676628	0.526455		-1.16982	0.0400957	0.305747	0.251904	-0.60347	0.551464		-0.020716	0.257704	1.01869	-0.465271	0.106807		0.0582555	-0.0386324	-0.21782	0.200202	-0.00022008
	-1.15999	0.244033	0.158394	0.311564	0.039413	0.308516		-0.259037	0.347892	-0.0253469	-0.682839	0.529057		-1.15999	0.0473597	0.308695	0.238472	-0.595588	0.551152		-0.00966686	0.247685	0.982967	-0.466718	0.122047		0.0549205	-0.040072	-0.216662	0.205684	-0.00193501
	-1.15016	0.248036	0.169733	0.317099	0.0489198	0.293178		-0.27082	0.357126	-0.0179781	-0.688337	0.531984		-1.15016	0.0546986	0.310507	0.223967	-0.587006	0.54987		0.00191546	0.237374	0.947217	-0.468249	0.138032		0.051692	-0.0411264	-0.214835	0.210296	-0.00404097
	-1.14033	0.252471	0.18057	0.322353	0.0589189	0.277433		-0.282341	0.365931	-0.0110507	-0.693162	0.535244		-1.14033	0.0621002	0.311198	0.208414	-0.577754	0.547694		0.0140349	0.226773	0.911415	-0.469872	0.15472		0.0485796	-0.0417988	-0.212324	0.213968	-0.00656415
	-1.1305	0.25734	0.190876	0.327317	0.0694101	0.26128		-0.293524	0.374295	-0.00458795	-0.697355	0.538846		-1.1305	0.0695472	0.310796	0.191847	-0.567866	0.544704		0.0266888	0.215878	0.875545	-0.471591	0.172062		0.0455916	-0.0420902	-0.209109	0.216637	-0.00951554
	-1.12067	0.262649	0.200626	0.331988	0.080388	0.244721		-0.304291	0.382216	0.00140265	-0.700953	0.542805		-1.12067	0.0770163	0.309336	0.174305	-0.557381	0.540983		0.039869	0.204682	0.839597	-0.473402	0.190009		0.0427355	-0.0419996	-0.205166	0.218249	-0.0128894
	-1.11084	0.268408	0.209802	0.33637	0.0918412	0.227754		-0.314567	0.389697	0.00692975	-0.703994	0.547134		-1.11084	0.0844778	0.30686	0.155833	-0.546342	0.536614		0.0535625	0.193174	0.803562	-0.475298	0.208507		0.0400168	-0.0415242	-0.200464	0.218763	-0.0166629
	-1.101	0.274628	0.218391	0.340472	0.103752	0.210379		-0.324281	0.39675	0.0120181	-0.706513	0.551845		-1.101	0.0918967	0.303414	0.136487	-0.534795	0.531684		0.0677529	0.181342	0.767437	-0.477269	0.227494		0.0374387	-0.04066	-0.194971	0.218149	-0.0207976
	-1.09117	0.281321	0.226382	0.344305	0.116094	0.192593		-0.333365	0.403389	0.0167082	-0.708538	0.556944		-1.09117	0.099233	0.299048	0.116325	-0.522793	0.526286		0.0824206	0.169173	0.731219	-0.479305	0.246903		0.0350017	-0.0394025	-0.188652	0.216386	-0.0252425
	-1.08134	0.2885	0.233771	0.347874	0.128835	0.174397		-0.341765	0.409637	0.0210549	-0.710097	0.562424		-1.08134	0.106443	0.293807	0.0954142	-0.510389	0.520513		0.0975436	0.156656	0.694908	-0.481395	0.266658		0.0327027	-0.037747	-0.181476	0.21347	-0.0299376
	-1.07151	0.296176	0.240552	0.35118	0.141934	0.15579		-0.349434	0.415515	0.0251265	-0.711211	0.568265		-1.07151	0.113481	0.287736	0.0738247	-0.497643	0.514459		0.113098	0.143785	0.658505	-0.483529	0.286674		0.0305351	-0.0356894	-0.173419	0.209407	-0.0348192
	-1.06168	0.304356	0.246723	0.354214	0.155344	0.136774		-0.356339	0.421049	0.0290021	-0.711894	0.574429		-1.06168	0.120302	0.280877	0.0516312	-0.484616	0.50822		0.129059	0.130559	0.622011	-0.485697	0.306857		0.028488	-0.0332258	-0.164469	0.204213	-0.0398256
	-1.05185	0.313042	0.252281	0.356957	0.169012	0.117354		-0.362463	0.426263	0.0327693	-0.712155	0.580855		-1.05185	0.126858	0.273264	0.0289111	-0.471374	0.501888		0.145401	0.116989	0.585426	-0.48789	0.327103		0.0265467	-0.0303528	-0.154631	0.197919	-0.0449017
	-1.04202	0.322229	0.257219	0.359378	0.182879	0.0975375		-0.367805	0.43118	0.0365209	-0.711994	0.587462		-1.04202	0.133109	0.26493	0.00574374	-0.457985	0.495548		0.162097	0.103095	0.548752	-0.490096	0.347301		0.0246936	-0.027067	-0.143929	0.190568	-0.0500035
	-1.03219	0.331907	0.26153	0.361439	0.196883	0.0773338		-0.372379	0.435821	0.0403519	-0.711403	0.594153		-1.03219	0.139014	0.255903	-0.0177904	-0.444518	0.489276		0.179121	0.0889082	0.51199	-0.492304	0.36733		0.0229085	-0.0233651	-0.132411	0.182211	-0.0551015
	-1.02236	0.342055	0.265201	0.363096	0.210958	0.0567562		-0.376213	0.440203	0.0443556	-0.710368	0.60081		-1.02236	0.144537	0.24621	-0.0416101	-0.431043	0.483138		0.196447	0.0744734	0.475142	-0.4945	0.387065		0.021171	-0.019243	-0.120148	0.172912	-0.060182
	-1.01253	0.352646	0.268219	0.364305	0.225038	0.0358205		-0.379348	0.444338	0.0486205	-0.708867	0.607311		-1.01253	0.149644	0.235878	-0.0656336	-0.417629	0.477184		0.21405	0.0598464	0.438208	-0.496671	0.406375		0.0194613	-0.0146961	-0.107233	0.162742	-0.0652471
	-1.0027	0.363644	0.270568	0.365026	0.239056	0.0145456		-0.381834	0.448233	0.053227	-0.706873	0.613523		-1.0027	0.154307	0.224936	-0.0897789	-0.404346	0.471451		0.231904	0.0450933	0.401193	-0.498798	0.425128		0.0177628	-0.00971847	-0.0937795	0.151778	-0.0703127
	-0.99287	0.375006	0.272231	0.36523	0.252945	-0.00704729		-0.383724	0.451891	0.0582441	-0.704355	0.619321		-0.99287	0.158498	0.213418	-0.113964	-0.391259	0.465959		0.249982	0.0302889	0.364102	-0.500863	0.443192		0.0160632	-0.00430342	-0.0799213	0.140104	-0.0754052
	-0.98304	0.386684	0.273196	0.364903	0.266639	-0.0289356		-0.385072	0.455306	0.0637278	-0.701286	0.624586		-0.98304	0.162192	0.201364	-0.138109	-0.378432	0.460715		0.268254	0.0155137	0.326943	-0.502851	0.460439		0.0143563	0.00155695	-0.0658046	0.127804	-0.0805575
	-0.97321	0.398621	0.273451	0.364049	0.280071	-0.0510961		-0.385933	0.458469	0.0697184	-0.697638	0.629213		-0.97321	0.165363	0.188821	-0.162131	-0.365924	0.455712		0.286688	0.000851044	0.289728	-0.504742	0.476746		0.0126424	0.00787113	-0.0515858	0.11496	-0.0858031
	-0.963379	0.410759	0.272991	0.362693	0.293176	-0.0735058		-0.386353	0.461365	0.0762397	-0.693393	0.633117		-0.963379	0.167987	0.175845	-0.185953	-0.353791	0.450933		0.305243	-0.0136158	0.252471	-0.506525	0.491999		0.010929	0.0146476	-0.0374258	0.101654	-0.0911717
	-0.953549	0.423031	0.271816	0.360879	0.305887	-0.096143		-0.386374	0.463978	0.0832987	-0.688538	0.636234		-0.953549	0.170039	0.162497	-0.209499	-0.342085	0.446352		0.323872	-0.0278069	0.215193	-0.508186	0.506095		0.00922979	0.0218938	-0.0234851	0.0879629	-0.0966837
	-0.943718	0.435372	0.269935	0.358669	0.318136	-0.118988		-0.386035	0.466287	0.0908856	-0.683074	0.638525		-0.943718	0.171493	0.148846	-0.232696	-0.330857	0.441935		0.342518	-0.0416487	0.177918	-0.50972	0.518942		0.0075641	0.0296146	-0.00991899	0.0739594	-0.102346
	-0.933888	0.447711	0.267361	0.356141	0.329853	-0.142023		-0.385368	0.468277	0.0989749	-0.677011	0.639972		-0.933888	0.172323	0.134963	-0.255475	-0.320151	0.437644		0.361114	-0.0550768	0.140677	-0.511122	0.53046		0.00595508	0.0378106	0.00312692	0.0597106	-0.10815
	-0.924058	0.459977	0.264115	0.353378	0.340968	-0.165233		-0.384406	0.469931	0.107527	-0.670369	0.64058		-0.924058	0.1725	0.12092	-0.277776	-0.310008	0.433438		0.379581	-0.0680378	0.1035	-0.512394	0.540583		0.00442793	0.0464762	0.0155195	0.0452795	-0.114071
	-0.914227	0.472097	0.260224	0.350468	0.351407	-0.188604		-0.383183	0.471241	0.116488	-0.663176	0.640373		-0.914227	0.171998	0.106791	-0.299543	-0.300463	0.42927		0.397832	-0.0804915	0.066425	-0.51354	0.549252		0.00300795	0.0555978	0.0271401	0.0307251	-0.120066
	-0.904397	0.484001	0.25572	0.347492	0.361097	-0.212121		-0.381737	0.472203	0.125797	-0.655466	0.639392		-0.904397	0.17079	0.0926421	-0.320728	-0.291546	0.425095		0.415769	-0.0924113	0.0294886	-0.51457	0.55642		0.0017189	0.0651526	0.0378852	0.016104	-0.12608
	-0.894566	0.495622	0.250638	0.344522	0.369966	-0.235769		-0.380112	0.47282	0.13538	-0.64728	0.637688		-0.894566	0.168853	0.0785332	-0.341291	-0.283281	0.420866		0.433286	-0.103785	-0.00727088	-0.515494	0.562048		0.000581687	0.0751077	0.0476657	0.00147083	-0.132046
	-0.884736	0.506899	0.245017	0.341616	0.377942	-0.259534		-0.37836	0.473104	0.145161	-0.638658	0.635323		-0.884736	0.166168	0.0645151	-0.361198	-0.275682	0.416537		0.450273	-0.114613	-0.0438163	-0.516325	0.566104		-0.000386168	0.0854206	0.0564057	-0.0131206	-0.137891
	-0.874906	0.517779	0.238897	0.33881	0.38496	-0.283398		-0.376542	0.473071	0.15506	-0.629642	0.63236		-0.874906	0.162722	0.0506271	-0.380424	-0.268756	0.412063		0.466615	-0.12491	-0.0801125	-0.517076	0.568559		-0.00117046	0.0960401	0.0640405	-0.027617	-0.143536
	-0.865075	0.528217	0.232321	0.336123	0.390957	-0.307338		-0.374725	0.472743	0.164996	-0.620274	0.628866		-0.865075	0.158509	0.0368964	-0.398949	-0.2625	0.407405		0.482201	-0.134697	-0.116127	-0.517758	0.569393		-0.00175956	0.106908	0.0705144	-0.0419656	-0.148905
	-0.855245	0.538182	0.22533	0.333555	0.395883	-0.331331		-0.372984	0.472144	0.174892	-0.610592	0.624902		-0.855245	0.15353	0.0233383	-0.416756	-0.256903	0.402531		0.49692	-0.144007	-0.151831	-0.518381	0.568587		-0.00214318	0.11796	0.0757786	-0.0561142	-0.153924
	-0.845414	0.547657	0.217967	0.331088	0.399695	-0.355349		-0.371399	0.471299	0.18468	-0.600635	0.620529		-0.845414	0.147798	0.00995713	-0.433836	-0.251946	0.397414		0.510672	-0.152876	-0.187197	-0.518954	0.566132		-0.00231092	0.129133	0.0797897	-0.0700116	-0.158521
	-0.835584	0.556636	0.210272	0.328688	0.402363	-0.379356		-0.370051	0.470235	0.194299	-0.59044	0.615797		-0.835584	0.141332	-0.00325158	-0.45018	-0.247605	0.392042		0.523363	-0.161343	-0.222203	-0.519479	0.562021		-0.00225082	0.14036	0.082509	-0.0836088	-0.162633
	-0.825754	0.565125	0.202288	0.326312	0.40387	-0.403314		-0.36902	0.468973	0.203706	-0.580039	0.610754		-0.825754	0.134159	-0.0162991	-0.465781	-0.243851	0.386412		0.534911	-0.169447	-0.256824	-0.519959	0.556257		-0.00194823	0.151578	0.0839016	-0.0968593	-0.166201
	-0.815923	0.57314	0.194052	0.32391	0.404211	-0.427173		-0.368383	0.467538	0.21287	-0.569464	0.605437		-0.815923	0.126316	-0.0292004	-0.480632	-0.240652	0.380536		0.54525	-0.177225	-0.291041	-0.520389	0.548852		-0.00138532	0.162731	0.0839371	-0.10972	-0.16917
	-0.806093	0.580706	0.185605	0.321431	0.403397	-0.450879		-0.36821	0.465947	0.221778	-0.558746	0.599881		-0.806093	0.117842	-0.0419723	-0.494727	-0.237976	0.37444		0.554325	-0.184711	-0.324829	-0.520765	0.539824		-0.000541345	0.173763	0.0825898	-0.122154	-0.171494
	-0.796262	0.58785	0.176984	0.318826	0.401449	-0.474367		-0.368562	0.464222	0.230437	-0.547911	0.594116		-0.796262	0.108782	-0.0546304	-0.508055	-0.235793	0.368166		0.562096	-0.191935	-0.358165	-0.52108	0.529205		0.000606141	0.184627	0.0798395	-0.134127	-0.173131
	-0.786432	0.594602	0.168223	0.31605	0.398403	-0.497563		-0.369488	0.462378	0.238871	-0.536987	0.58817		-0.786432	0.0991823	-0.0671884	-0.520604	-0.234075	0.361765		0.568536	-0.198921	-0.391024	-0.521328	0.517037		0.00207951	0.19528	0.0756722	-0.145615	-0.174045
	-0.776602	0.600989	0.159356	0.313067	0.394304	-0.520388		-0.371024	0.460436	0.247118	-0.525999	0.582074		-0.776602	0.0890892	-0.0796566	-0.532359	-0.2328	0.355303		0.57363	-0.205689	-0.423378	-0.521502	0.503372		0.00389872	0.205684	0.0700809	-0.156596	-0.174207
	-0.766771	0.607036	0.150413	0.30985	0.389204	-0.542758		-0.373193	0.458415	0.255235	-0.514973	0.57586		-0.766771	0.0785487	-0.0920417	-0.543302	-0.23195	0.348854		0.577376	-0.212253	-0.455202	-0.521598	0.488276		0.0060789	0.215801	0.0630672	-0.16706	-0.173598
	-0.756941	0.612758	0.141417	0.306382	0.383165	-0.564589		-0.376002	0.456335	0.263285	-0.503936	0.569563		-0.756941	0.0676042	-0.104347	-0.553412	-0.231514	0.342496		0.579783	-0.218623	-0.486467	-0.521616	0.471825		0.00862812	0.2256	0.0546421	-0.176998	-0.172205
	-0.74711	0.618164	0.132389	0.302656	0.376251	-0.585799		-0.379448	0.45422	0.271343	-0.492919	0.563223		-0.74711	0.0562957	-0.116573	-0.562669	-0.231484	0.336307		0.580865	-0.224807	-0.517152	-0.52156	0.454105		0.0115456	0.235046	0.0448277	-0.18641	-0.170029
	-0.73728	0.623251	0.123339	0.298671	0.368531	-0.606316		-0.38351	0.452094	0.27948	-0.481961	0.556886		-0.73728	0.0446595	-0.128717	-0.571051	-0.231859	0.330365		0.580647	-0.23081	-0.547234	-0.521437	0.435213		0.0148206	0.244107	0.0336587	-0.195299	-0.16708
	-0.72745	0.628007	0.114273	0.294435	0.360075	-0.626082		-0.388159	0.449985	0.287768	-0.471104	0.550597		-0.72745	0.0327279	-0.140776	-0.57854	-0.232641	0.324739		0.57916	-0.236635	-0.576697	-0.521259	0.415254		0.0184325	0.252748	0.0211828	-0.20367	-0.163382
	-0.717619	0.632411	0.105187	0.289958	0.350952	-0.645057		-0.393351	0.447918	0.296267	-0.460398	0.544404		-0.717619	0.0205295	-0.152742	-0.585121	-0.233833	0.319487		0.576439	-0.242289	-0.605529	-0.52104	0.394339		0.0223511	0.260934	0.00746198	-0.211529	-0.158972
	-0.707789	0.63643	0.0960701	0.285253	0.341229	-0.66322		-0.399035	0.445923	0.305026	-0.449902	0.538353		-0.707789	0.00808934	-0.16461	-0.590782	-0.235441	0.314656		0.572523	-0.247777	-0.633724	-0.520798	0.372583		0.0265382	0.268629	-0.00742814	-0.218882	-0.153903
	-0.697958	0.640029	0.0869056	0.280331	0.330971	-0.680576		-0.405149	0.444027	0.314078	-0.439676	0.53249		-0.697958	-0.00457009	-0.176369	-0.595516	-0.237473	0.310277		0.567452	-0.253111	-0.661281	-0.520548	0.350105		0.0309495	0.275794	-0.0233988	-0.225732	-0.14824
	-0.688128	0.643162	0.0776704	0.275201	0.320238	-0.697152		-0.411625	0.442255	0.323437	-0.429787	0.526851		-0.688128	-0.0174284	-0.188009	-0.599321	-0.239933	0.306362		0.561268	-0.258303	-0.688201	-0.520308	0.327022		0.0355369	0.28239	-0.04035	-0.232077	-0.142063
	-0.678298	0.645783	0.0683386	0.269864	0.309086	-0.712997		-0.418387	0.440632	0.3331	-0.420297	0.52147		-0.678298	-0.0304664	-0.199519	-0.602198	-0.242825	0.302913		0.554013	-0.263371	-0.71449	-0.520092	0.303453		0.0402507	0.28838	-0.0581724	-0.237913	-0.135461
	-0.668467	0.647845	0.0588827	0.26432	0.297564	-0.72818		-0.425356	0.439179	0.343046	-0.411269	0.516374		-0.668467	-0.0436654	-0.210883	-0.604152	-0.246153	0.299911		0.545724	-0.268338	-0.740156	-0.51991	0.279512		0.045042	0.293725	-0.0767507	-0.243229	-0.128533
	-0.658637	0.649301	0.0492767	0.258559	0.285717	-0.742786		-0.432447	0.437909	0.353241	-0.402756	0.511582		-0.658637	-0.0570063	-0.222086	-0.605188	-0.249918	0.297331		0.536442	-0.273229	-0.76521	-0.519767	0.25531		0.0498646	0.298387	-0.0959656	-0.248011	-0.121387
	-0.648806	0.650109	0.0394981	0.25257	0.273581	-0.756909		-0.439575	0.436833	0.363638	-0.394802	0.50711		-0.648806	-0.0704692	-0.233113	-0.60531	-0.254117	0.295133		0.526202	-0.278069	-0.789663	-0.519666	0.230956		0.0546763	0.30233	-0.115697	-0.252239	-0.114132
	-0.638976	0.650231	0.0295299	0.246338	0.261189	-0.770652		-0.44665	0.435952	0.374181	-0.38744	0.502964		-0.638976	-0.084033	-0.243946	-0.604521	-0.258748	0.293274		0.51504	-0.282886	-0.813526	-0.519605	0.206555		0.0594395	0.305521	-0.135828	-0.255889	-0.106878
	-0.629146	0.649637	0.0193623	0.239847	0.248564	-0.784119		-0.453588	0.435257	0.384809	-0.380688	0.499151		-0.629146	-0.0976747	-0.25457	-0.602819	-0.263808	0.291707		0.502992	-0.287702	-0.836809	-0.519576	0.182209		0.0641222	0.307928	-0.156243	-0.258935	-0.0997356
	-0.619315	0.648303	0.00899358	0.233081	0.235728	-0.79741		-0.460303	0.434731	0.395457	-0.374554	0.49567		-0.619315	-0.11137	-0.26497	-0.600199	-0.26929	0.290388		0.490095	-0.292536	-0.859524	-0.519572	0.15802		0.068697	0.309523	-0.176831	-0.261349	-0.0928103
	-0.609485	0.646213	-0.00156957	0.226029	0.222698	-0.810621		-0.466715	0.434348	0.406058	-0.369031	0.492523		-0.609485	-0.125092	-0.275133	-0.596649	-0.275189	0.289272		0.476388	-0.2974	-0.881682	-0.519582	0.134083		0.073142	0.310284	-0.197489	-0.263103	-0.0862038
	-0.599654	0.643361	-0.012312	0.218685	0.209488	-0.823836		-0.472746	0.434072	0.416546	-0.364101	0.489706		-0.599654	-0.138813	-0.285047	-0.592156	-0.2815	0.288325		0.461914	-0.302296	-0.903291	-0.519594	0.110493		0.0774394	0.310193	-0.218114	-0.264169	-0.0800115
	-0.589824	0.639748	-0.0232107	0.211045	0.196113	-0.837129		-0.478328	0.43386	0.426853	-0.359736	0.487219		-0.589824	-0.152504	-0.294704	-0.586699	-0.288216	0.287517		0.446722	-0.307215	-0.924362	-0.519597	0.0873416		0.0815759	0.309242	-0.23861	-0.264523	-0.074322
	-0.579994	0.63538	-0.0342361	0.203113	0.18259	-0.85056		-0.483396	0.433664	0.43691	-0.355902	0.48506		-0.579994	-0.166133	-0.304096	-0.580259	-0.295332	0.286824		0.430863	-0.312139	-0.944902	-0.519581	0.0647119		0.085542	0.307431	-0.25888	-0.264144	-0.0692159
	-0.570163	0.630271	-0.0453535	0.194895	0.168938	-0.864176		-0.487894	0.433431	0.446647	-0.352562	0.483227		-0.570163	-0.17967	-0.313214	-0.572817	-0.302843	0.286229		0.414391	-0.317038	-0.964918	-0.519536	0.0426811		0.0893315	0.30477	-0.27883	-0.263014	-0.0647652
	-0.560333	0.624438	-0.0565247	0.186403	0.155179	-0.878009		-0.491774	0.433109	0.455992	-0.349677	0.481718		-0.560333	-0.193084	-0.322053	-0.564358	-0.310745	0.285717		0.397363	-0.321872	-0.984418	-0.519453	0.0213162		0.0929419	0.301281	-0.298365	-0.261123	-0.0610322
	-0.550502	0.617899	-0.06771	0.177652	0.14134	-0.892081		-0.494993	0.432645	0.464869	-0.347206	0.480533		-0.550502	-0.206343	-0.330604	-0.554874	-0.319032	0.285274		0.379837	-0.326593	-1.00341	-0.519325	0.000673293		0.0963733	0.296998	-0.317391	-0.258467	-0.0580688
	-0.540672	0.610675	-0.0788705	0.168662	0.127453	-0.906397		-0.497517	0.431988	0.473202	-0.345117	0.479667		-0.540672	-0.219419	-0.338858	-0.544365	-0.327702	0.284884		0.361871	-0.331147	-1.02188	-0.519145	-0.0192048		0.0996284	0.291966	-0.335812	-0.255049	-0.0559158
	-0.530842	0.602783	-0.0899694	0.159456	0.113552	-0.920955		-0.499318	0.43109	0.480911	-0.34338	0.479121		-0.530842	-0.232284	-0.346804	-0.532844	-0.336753	0.284527		0.343517	-0.335477	-1.03984	-0.518905	-0.0382888		0.102712	0.286239	-0.353534	-0.250878	-0.0546024
	-0.521011	0.594237	-0.100974	0.150058	0.0996766	-0.935742		-0.500376	0.429911	0.487917	-0.341972	0.478889		-0.521011	-0.244913	-0.354427	-0.520339	-0.34618	0.284175		0.324825	-0.339527	-1.05729	-0.5186	-0.0565637		0.105632	0.279882	-0.370463	-0.245973	-0.0541469
	-0.511181	0.585048	-0.111854	0.140498	0.0858669	-0.950737		-0.500676	0.428411	0.494143	-0.34088	0.478971		-0.511181	-0.257286	-0.361711	-0.506892	-0.35598	0.283793		0.30584	-0.343242	-1.07419	-0.51822	-0.0740284		0.108395	0.272962	-0.386507	-0.240358	-0.054557
	-0.50135	0.575225	-0.122588	0.130809	0.0721645	-0.965909		-0.500214	0.42656	0.499517	-0.340095	0.479363		-0.50135	-0.269384	-0.368639	-0.492559	-0.366149	0.28334		0.2866	-0.346575	-1.09053	-0.517759	-0.0906944		0.11101	0.265551	-0.40158	-0.234063	-0.0558311
	-0.49152	0.564773	-0.133156	0.121024	0.0586104	-0.981227		-0.498989	0.424328	0.503974	-0.339617	0.480064		-0.49152	-0.281194	-0.375191	-0.477409	-0.376681	0.282768		0.26714	-0.349485	-1.10628	-0.51721	-0.106585		0.113486	0.25772	-0.415601	-0.227123	-0.0579604
	-0.48169	0.553694	-0.143542	0.111178	0.0452431	-0.996651		-0.497012	0.421694	0.507462	-0.339447	0.481072		-0.48169	-0.292705	-0.38135	-0.461524	-0.387569	0.282025		0.247491	-0.351942	-1.12139	-0.516568	-0.121731		0.115831	0.249538	-0.428496	-0.219576	-0.0609297
	-0.471859	0.541996	-0.153735	0.101306	0.032097	-1.01214		-0.494302	0.41864	0.509942	-0.339589	0.482386		-0.471859	-0.303907	-0.387096	-0.444994	-0.398803	0.28106		0.227682	-0.353924	-1.13581	-0.515831	-0.136172		0.118053	0.24107	-0.440202	-0.21146	-0.06472
	-0.462029	0.529687	-0.163724	0.091442	0.019201	-1.02766		-0.490886	0.415154	0.511393	-0.340045	0.484003		-0.462029	-0.314793	-0.392411	-0.427913	-0.41037	0.279825		0.207741	-0.355423	-1.14947	-0.515	-0.149949		0.120159	0.232374	-0.450665	-0.202816	-0.0693085
	-0.452198	0.516785	-0.1735	0.0816186	0.00657703	-1.04316		-0.486802	0.411225	0.511811	-0.340808	0.485921		-0.452198	-0.325355	-0.397276	-0.41038	-0.422258	0.278283		0.187697	-0.356436	-1.16229	-0.514078	-0.163107		0.122157	0.223505	-0.45984	-0.19368	-0.0746703
	-0.442368	0.503316	-0.183051	0.0718668	-0.00576083	-1.05861		-0.482094	0.40685	0.511216	-0.341864	0.48813		-0.442368	-0.335587	-0.401672	-0.392493	-0.43445	0.276405		0.167582	-0.356969	-1.1742	-0.513075	-0.175689		0.124053	0.214516	-0.467695	-0.184087	-0.0807769
	-0.432538	0.489321	-0.192365	0.0622159	-0.017806	-1.07396		-0.476815	0.402028	0.509645	-0.343186	0.490617		-0.432538	-0.34548	-0.405581	-0.374352	-0.446928	0.274181		0.147434	-0.357034	-1.1851	-0.512002	-0.187737		0.125854	0.205453	-0.474206	-0.174072	-0.0875963
	-0.422707	0.474852	-0.201426	0.0526935	-0.029559	-1.08919		-0.47102	0.39676	0.507157	-0.344731	0.493362		-0.422707	-0.355025	-0.408978	-0.35605	-0.459673	0.271616		0.127293	-0.356644	-1.19491	-0.510875	-0.199292		0.127569	0.196367	-0.479358	-0.163662	-0.0950913
	-0.412877	0.459975	-0.210214	0.0433266	-0.0410259	-1.10425		-0.464764	0.391052	0.503823	-0.34644	0.496336		-0.412877	-0.364215	-0.41184	-0.337681	-0.472667	0.268735		0.107206	-0.355811	-1.20353	-0.50971	-0.210392		0.129206	0.187308	-0.483148	-0.152884	-0.103218
	-0.403046	0.444773	-0.218706	0.0341412	-0.0522164	-1.11911		-0.4581	0.384916	0.49973	-0.348237	0.499501		-0.403046	-0.373038	-0.414134	-0.319335	-0.485887	0.265582		0.0872258	-0.354547	-1.21088	-0.508521	-0.221077		0.130777	0.178326	-0.485576	-0.14176	-0.111926
	-0.393216	0.42934	-0.226874	0.0251639	-0.0631412	-1.13373		-0.451075	0.378364	0.494974	-0.350031	0.502811		-0.393216	-0.381485	-0.415828	-0.3011	-0.499317	0.26222		0.0674116	-0.352859	-1.21687	-0.50732	-0.231385		0.132292	0.16948	-0.486656	-0.130309	-0.121155
	-0.383386	0.413782	-0.234686	0.0164217	-0.0738089	-1.14808		-0.443725	0.371416	0.489653	-0.351716	0.506213		-0.383386	-0.389545	-0.416881	-0.283062	-0.512936	0.258727		0.0478279	-0.350748	-1.22143	-0.506117	-0.241354		0.133766	0.160828	-0.486405	-0.118544	-0.130838
	-0.373555	0.398214	-0.242105	0.00794227	-0.0842241	-1.1621		-0.436072	0.364099	0.483866	-0.353176	0.509648		-0.373555	-0.397204	-0.417247	-0.265308	-0.526729	0.255198		0.0285445	-0.34821	-1.22449	-0.504913	-0.251023		0.135214	0.152432	-0.484851	-0.106478	-0.140899
	-0.363725	0.382758	-0.24909	-0.000245766	-0.0943842	-1.17575		-0.428126	0.356444	0.477709	-0.354288	0.513058		-0.363725	-0.404447	-0.416881	-0.247922	-0.54068	0.25174		0.00963526	-0.345236	-1.22599	-0.503703	-0.260429		0.136652	0.144356	-0.482031	-0.0941177	-0.151254
	-0.353894	0.367539	-0.2556	-0.0081134	-0.104278	-1.18897		-0.419879	0.348493	0.471268	-0.354923	0.516383		-0.353894	-0.411255	-0.415729	-0.230989	-0.554777	0.248467		-0.00882215	-0.341812	-1.22589	-0.502476	-0.269608		0.138097	0.136665	-0.477986	-0.0814649	-0.161814
	-0.344064	0.35268	-0.261593	-0.0156315	-0.113886	-1.20168		-0.411311	0.340296	0.464622	-0.354955	0.51957		-0.344064	-0.417599	-0.413741	-0.21459	-0.569007	0.245499		-0.0267478	-0.337924	-1.22414	-0.50121	-0.278588		0.139567	0.129421	-0.47277	-0.0685174	-0.172487
	-0.334234	0.338301	-0.267027	-0.0227713	-0.123178	-1.21381		-0.402383	0.33191	0.457834	-0.354255	0.522574		-0.334234	-0.423447	-0.410863	-0.198802	-0.583358	0.242958		-0.0440603	-0.333555	-1.22071	-0.499878	-0.287391		0.141082	0.122685	-0.46644	-0.0552675	-0.183175
	-0.324403	0.324516	-0.271864	-0.0295045	-0.132115	-1.22527		-0.393051	0.323402	0.450958	-0.352703	0.525358		-0.324403	-0.428755	-0.407042	-0.183692	-0.597818	0.240963		-0.0606779	-0.328692	-1.21557	-0.498444	-0.296026		0.142659	0.116512	-0.459054	-0.0417017	-0.193779
	-0.314573	0.311427	-0.276069	-0.0358033	-0.14065	-1.23597		-0.383256	0.314846	0.44403	-0.350183	0.527902		-0.314573	-0.433467	-0.402229	-0.169316	-0.612371	0.239628		-0.0765198	-0.323328	-1.2087	-0.496866	-0.30449		0.144319	0.110954	-0.450674	-0.0278007	-0.2042
	-0.304742	0.299125	-0.279613	-0.0416398	-0.148729	-1.24582		-0.372937	0.30632	0.437077	-0.346591	0.530198		-0.304742	-0.437516	-0.396374	-0.155715	-0.626997	0.239058		-0.0915077	-0.317458	-1.20007	-0.495096	-0.312765		0.146082	0.106061	-0.441355	-0.013539	-0.214339
	-0.294912	0.287686	-0.28247	-0.0469853	-0.156293	-1.25469		-0.362028	0.297904	0.430113	-0.34183	0.532253		-0.294912	-0.440823	-0.389429	-0.142908	-0.641667	0.239344		-0.105567	-0.311089	-1.18964	-0.493081	-0.320819		0.147969	0.101877	-0.431147	0.00111494	-0.224101
	-0.285082	0.277173	-0.284618	-0.0518092	-0.163283	-1.26249		-0.350465	0.289681	0.423143	-0.335819	0.534093		-0.285082	-0.443295	-0.381349	-0.130894	-0.656343	0.240565		-0.118626	-0.304233	-1.17739	-0.490765	-0.328605		0.150006	0.0984441	-0.420089	0.0161992	-0.233394
	-0.275251	0.267632	-0.286039	-0.0560789	-0.169636	-1.26909		-0.338184	0.281731	0.416168	-0.328488	0.535756		-0.275251	-0.444829	-0.372089	-0.119641	-0.670971	0.242781		-0.130622	-0.296911	-1.16327	-0.488089	-0.336065		0.152221	0.0958045	-0.408209	0.0317578	-0.242134
	-0.265421	0.2591	-0.286713	-0.0597596	-0.175293	-1.27438		-0.325126	0.274131	0.409186	-0.319782	0.537298		-0.265421	-0.445311	-0.36161	-0.109093	-0.685484	0.246033		-0.141495	-0.28915	-1.14723	-0.484993	-0.34313		0.154646	0.0939997	-0.395523	0.0478408	-0.250243
	-0.25559	0.251598	-0.286619	-0.062815	-0.180198	-1.27824		-0.311238	0.266951	0.402196	-0.309661	0.538788		-0.25559	-0.44462	-0.349872	-0.09916	-0.699797	0.250345		-0.151193	-0.280982	-1.12923	-0.481415	-0.349725		0.157318	0.093073	-0.382036	0.0645031	-0.257657
	-0.24576	0.245143	-0.285735	-0.0652092	-0.184297	-1.28054		-0.296473	0.26026	0.395201	-0.298097	0.540309		-0.24576	-0.442629	-0.33684	-0.0897261	-0.713804	0.255722		-0.159667	-0.272438	-1.1092	-0.477291	-0.355768		0.160278	0.0930702	-0.367744	0.0818039	-0.264319
	-0.23593	0.239741	-0.284032	-0.0669085	-0.187547	-1.28117		-0.280793	0.254114	0.388212	-0.285078	0.541953		-0.23593	-0.439209	-0.322484	-0.0806451	-0.727383	0.262154		-0.166876	-0.263549	-1.08706	-0.472556	-0.361179		0.163573	0.0940398	-0.352636	0.099805	-0.270187
	-0.226099	0.2354	-0.28148	-0.0678838	-0.189907	-1.28001		-0.264167	0.248566	0.381248	-0.270602	0.543823		-0.226099	-0.434229	-0.306775	-0.0717456	-0.740391	0.269617		-0.172781	-0.254343	-1.06276	-0.467142	-0.365873		0.167251	0.0960334	-0.336701	0.118569	-0.275231
	-0.216269	0.232123	-0.278044	-0.0681127	-0.191345	-1.27694		-0.246573	0.243659	0.374339	-0.254676	0.546029		-0.216269	-0.427562	-0.289688	-0.0628333	-0.752669	0.278078		-0.17735	-0.244837	-1.03621	-0.46098	-0.369767		0.171362	0.0991048	-0.319927	0.138159	-0.279431
	-0.206438	0.229918	-0.273686	-0.0675811	-0.191835	-1.27184		-0.227996	0.239431	0.367525	-0.237315	0.548686		-0.206438	-0.419087	-0.271199	-0.0536956	-0.764043	0.287496		-0.18055	-0.235043	-1.00733	-0.453998	-0.372783		0.175958	0.103309	-0.302306	0.158633	-0.282774
	-0.196608	0.228797	-0.268367	-0.0662838	-0.191355	-1.26461		-0.208428	0.235911	0.360855	-0.218537	0.55191		-0.196608	-0.408691	-0.251284	-0.0441059	-0.774325	0.297829		-0.182353	-0.224958	-0.976044	-0.44612	-0.37484		0.18109	0.108702	-0.283836	0.180049	-0.285255
	-0.186778	0.228775	-0.262047	-0.0642248	-0.189888	-1.25513		-0.187868	0.23312	0.354387	-0.198361	0.55582		-0.186778	-0.39627	-0.229918	-0.0338278	-0.783318	0.309034		-0.182731	-0.214569	-0.942274	-0.437266	-0.375861		0.186806	0.115336	-0.264519	0.202458	-0.286869
	-0.176947	0.22988	-0.254685	-0.0614165	-0.18742	-1.24331		-0.166318	0.231074	0.348187	-0.176804	0.560532		-0.176947	-0.381731	-0.207068	-0.0226196	-0.790818	0.321072		-0.181655	-0.203851	-0.905942	-0.427356	-0.375771		0.193156	0.123261	-0.244361	0.225911	-0.28761
	-0.167117	0.232145	-0.246246	-0.0578782	-0.183937	-1.22905		-0.143784	0.229782	0.342322	-0.153881	0.566161		-0.167117	-0.364999	-0.182698	-0.0102386	-0.796616	0.333907		-0.179097	-0.192767	-0.866974	-0.416307	-0.374495		0.200183	0.132525	-0.223372	0.250452	-0.287468
	-0.157286	0.235615	-0.236693	-0.0536339	-0.179422	-1.21225		-0.120273	0.229251	0.336863	-0.129597	0.572819		-0.157286	-0.346007	-0.156763	0.00355608	-0.800503	0.347505		-0.175023	-0.181266	-0.825303	-0.404034	-0.371955		0.207928	0.143167	-0.201561	0.276129	-0.286427
	-0.147456	0.240345	-0.225995	-0.0487102	-0.17386	-1.19283		-0.0957895	0.229481	0.33188	-0.103953	0.580613		-0.147456	-0.324706	-0.129215	0.0190006	-0.802272	0.361838		-0.169399	-0.169289	-0.780866	-0.390455	-0.368076		0.21643	0.155224	-0.178931	0.302986	-0.28446
	-0.137626	0.2464	-0.214121	-0.0431337	-0.167231	-1.17069		-0.0703366	0.230472	0.327441	-0.0769412	0.58965		-0.137626	-0.301057	-0.0999957	0.0363242	-0.801717	0.37688		-0.162182	-0.156767	-0.733607	-0.375491	-0.362779		0.225723	0.168726	-0.155478	0.331072	-0.281534
	-0.127795	0.253858	-0.201044	-0.0369278	-0.159512	-1.14574		-0.0439113	0.232226	0.323613	-0.0485444	0.600032		-0.127795	-0.275032	-0.0690457	0.0557484	-0.798643	0.392606		-0.153327	-0.143625	-0.683477	-0.359065	-0.355987		0.235839	0.183703	-0.131192	0.360438	-0.277604
	-0.117965	0.262808	-0.186737	-0.0301103	-0.150678	-1.11792		-0.0165041	0.234744	0.320461	-0.0187387	0.611864		-0.117965	-0.246615	-0.0363039	0.0774861	-0.792859	0.408993		-0.14278	-0.129778	-0.630433	-0.341108	-0.347621		0.246807	0.200178	-0.106049	0.391137	-0.272621
	-0.108134	0.273347	-0.171174	-0.0226906	-0.140703	-1.08712		0.0119026	0.238033	0.318047	0.0125068	0.62525		-0.108134	-0.21579	-0.00171078	0.101741	-0.784186	0.426015		-0.130485	-0.115138	-0.574444	-0.321555	-0.337601		0.258653	0.218176	-0.080013	0.423227	-0.266532
	-0.098304	0.285584	-0.154329	-0.0146673	-0.129557	-1.05328		0.0413354	0.242107	0.316439	0.0452288	0.640295		-0.098304	-0.182549	0.0347881	0.128711	-0.772456	0.443646		-0.116378	-0.0996161	-0.515482	-0.300349	-0.325853		0.271404	0.237722	-0.0530398	0.456768	-0.259282
	-0.0884736	0.299637	-0.136173	-0.0060269	-0.117213	-1.01631		0.0718305	0.246984	0.315704	0.079469	0.657112		-0.0884736	-0.146881	0.0732396	0.158583	-0.757515	0.461861		-0.100394	-0.0831205	-0.45353	-0.277437	-0.312306		0.285087	0.25884	-0.0250735	0.491821	-0.250821
	-0.0786432	0.315626	-0.116676	0.00325786	-0.10364	-0.976124		0.103433	0.252692	0.315916	0.115273	0.675815		-0.0786432	-0.108775	0.113681	0.191539	-0.739221	0.480632		-0.0824683	-0.0655622	-0.388573	-0.252773	-0.296896		0.299729	0.281556	0.0039498	0.528447	-0.241107
	-0.0688128	0.33368	-0.0958018	0.0132281	-0.0888095	-0.93264		0.136197	0.259268	0.317151	0.152692	0.696525		-0.0688128	-0.068215	0.15614	0.227756	-0.717447	0.499932		-0.0625349	-0.0468555	-0.320605	-0.226313	-0.279571		0.315358	0.305896	0.0341007	0.566703	-0.230111
	-0.0589824	0.353927	-0.0735118	0.023939	-0.0726934	-0.885767		0.170185	0.266758	0.319492	0.191781	0.719369		-0.0589824	-0.0251812	0.200632	0.267404	-0.692084	0.519737		-0.0405325	-0.0269209	-0.249619	-0.198016	-0.26029		0.332007	0.331885	0.0654547	0.606645	-0.217819
	-0.049152	0.376498	-0.0497608	0.0354591	-0.0552628	-0.83541		0.205464	0.275219	0.323021	0.232599	0.74448		-0.049152	0.0203514	0.247163	0.31065	-0.663038	0.540024		-0.0164041	-0.00568593	-0.175611	-0.167839	-0.239028		0.349708	0.359548	0.0980907	0.648322	-0.204238
	-0.0393216	0.401517	-0.0244981	0.04787	-0.0364892	-0.781471		0.242109	0.284715	0.327825	0.275212	0.771994		-0.0393216	0.0684118	0.295731	0.357656	-0.63023	0.560778		0.00990126	0.016913	-0.098573	-0.13574	-0.215775		0.368498	0.388906	0.132088	0.691781	-0.189391
	-0.0294912	0.429107	0.00233308	0.0612638	-0.016343	-0.723847		0.280196	0.29532	0.33399	0.31969	0.802051		-0.0294912	0.119032	0.346329	0.408577	-0.5936	0.58199		0.0384285	0.0409299	-0.0184978	-0.10167	-0.190538		0.388418	0.419974	0.167526	0.737063	-0.173324
	-0.0196608	0.459384	0.030796	0.0757418	0.0052072	-0.662432		0.319803	0.307118	0.341598	0.366107	0.834793		-0.0196608	0.172243	0.398943	0.463565	-0.553103	0.603658		0.0692166	0.0664096	0.0646275	-0.0655778	-0.163342		0.40951	0.452762	0.204477	0.784204	-0.156095
	-0.0098304	0.492459	0.06096	0.0914114	0.0281955	-0.597121		0.361006	0.320197	0.35073	0.414545	0.870361		-0.0098304	0.228078	0.453558	0.522766	-0.50871	0.625792		0.102299	0.0933872	0.150819	-0.0274072	-0.134225		0.43182	0.48727	0.243012	0.833239	-0.137778
	0	0.528432	0.0929	0.108382	0.0526601	-0.52781		0.403882	0.334651	0.361461	0.465085	0.908891		0	0.286564	0.510157	0.586318	-0.460406	0.648411		0.137706	0.12189	0.240099	0.0129031	-0.103242		0.455395	0.523494	0.283191	0.884196	-0.118457
	0.0098304	0.567397	0.126696	0.126763	0.0786449	-0.454399		0.448502	0.350577	0.373857	0.51781	0.950516		0.0098304	0.347725	0.568723	0.654351	-0.408192	0.671543		0.175463	0.151937	0.332491	0.0554183	-0.070458		0.480283	0.561416	0.325065	0.937102	-0.0982168
	0.0196608	0.609441	0.162431	0.146658	0.1062	-0.376795		0.494931	0.368074	0.387981	0.572803	0.99536		0.0196608	0.411576	0.629237	0.726988	-0.352079	0.695228		0.215596	0.183542	0.428023	0.100206	-0.0359498		0.506536	0.601015	0.368676	0.991979	-0.0771446
	0.0294912	0.654637	0.200192	0.168161	0.135384	-0.294915		0.54323	0.387239	0.403884	0.63014	1.04354		0.0294912	0.478127	0.691679	0.80434	-0.292092	0.719512		0.258128	0.216714	0.526727	0.147337	0.000198198		0.534201	0.642257	0.414055	1.04885	-0.0553214
	0.0393216	0.703051	0.240065	0.191356	0.166262	-0.208687		0.593452	0.408163	0.421614	0.689888	1.09516		0.0393216	0.54738	0.756026	0.886507	-0.228262	0.744448		0.303083	0.251461	0.628632	0.196879	0.0378953		0.563327	0.685107	0.461222	1.10772	-0.0328204
	0.049152	0.754738	0.282137	0.21631	0.198909	-0.118052		0.645642	0.430931	0.44121	0.752102	1.15031		0.049152	0.619326	0.822251	0.973577	-0.160631	0.770095		0.350483	0.287787	0.733771	0.248898	0.0770467		0.593957	0.72952	0.510189	1.1686	-0.0097043
	0.0589824	0.809738	0.326488	0.243074	0.233406	-0.0229687		0.699836	0.455621	0.462706	0.816822	1.20909		0.0589824	0.69395	0.890319	1.06562	-0.0892495	0.796513		0.400352	0.325696	0.842172	0.303458	0.117555		0.626131	0.775447	0.56096	1.2315	0.0139754
	0.0688128	0.86808	0.373194	0.271685	0.26984	0.0765874		0.756063	0.482299	0.486131	0.884066	1.27156		0.0688128	0.771227	0.960188	1.1627	-0.0141716	0.823766		0.452707	0.365192	0.953862	0.360612	0.159321		0.659883	0.822835	0.613536	1.29641	0.0381782
	0.0786432	0.929779	0.422325	0.302159	0.308303	0.18062		0.814339	0.51102	0.511511	0.953831	1.33779		0.0786432	0.851126	1.0318	1.26484	0.0645416	0.851912		0.507566	0.406279	1.06886	0.420408	0.202247		0.695239	0.871626	0.667912	1.36332	0.0628729
	0.0884736	0.994838	0.473935	0.334499	0.34889	0.289112		0.874671	0.541828	0.538868	1.02609	1.40784		0.0884736	0.933604	1.1051	1.37206	0.146823	0.881008		0.564937	0.448959	1.18719	0.482879	0.246234		0.732216	0.921755	0.724085	1.4322	0.0880358
	0.098304	1.06324	0.528069	0.368695	0.391695	0.40202		0.937054	0.574756	0.568223	1.10079	1.48176		0.098304	1.01861	1.17999	1.48434	0.232601	0.911105		0.624822	0.493234	1.30886	0.548048	0.291184		0.770819	0.973152	0.782051	1.50301	0.113648
	0.108134	1.13497	0.584753	0.404723	0.436809	0.519275		1.00147	0.609825	0.599589	1.17786	1.55958		0.108134	1.10608	1.25639	1.60164	0.321797	0.942249		0.687211	0.539103	1.43387	0.615921	0.336999		0.81104	1.02574	0.841812	1.57572	0.139693
	0.117965	1.20997	0.643999	0.442552	0.484316	0.640782		1.06789	0.647048	0.632974	1.25721	1.64134		0.117965	1.19596	1.33419	1.72389	0.414326	0.974474		0.752078	0.586561	1.5622	0.686489	0.383586		0.852857	1.07943	0.90337	1.65025	0.166154
	0.127795	1.28819	0.705795	0.482147	0.534293	0.766413		1.13627	0.686423	0.668375	1.33872	1.72705		0.127795	1.28814	1.41326	1.85099	0.510094	1.00781		0.819385	0.635602	1.69384	0.759723	0.430848		0.89623	1.13414	0.966733	1.72651	0.193014
	0.137626	1.36958	0.77011	0.523465	0.586802	0.896013		1.20655	0.727943	0.705777	1.42226	1.81672		0.137626	1.38254	1.49347	1.98279	0.609	1.04228		0.889075	0.686211	1.82875	0.835576	0.478692		0.941102	1.18974	1.03191	1.80442	0.220251
	0.147456	1.45404	0.836893	0.566468	0.64189	1.0294		1.27867	0.771588	0.745149	1.50771	1.91033		0.147456	1.47905	1.57466	2.11913	0.71093	1.07788		0.96107	0.73837	1.96687	0.91398	0.52703		0.987396	1.24614	1.09891	1.88383	0.247843
	0.157286	1.54149	0.906066	0.611112	0.699591	1.16635		1.35253	0.817325	0.786442	1.59489	2.00785		0.157286	1.57753	1.65667	2.2598	0.81576	1.11463		1.03527	0.792053	2.10812	0.99484	0.575773		1.03501	1.30318	1.16774	1.96461	0.275763
	0.167117	1.63181	0.977533	0.657357	0.759915	1.30662		1.42804	0.865114	0.829588	1.68366	2.10924		0.167117	1.67784	1.73933	2.40454	0.923349	1.1525		1.11156	0.847227	2.25238	1.07804	0.624839		1.08384	1.36073	1.23839	2.04659	0.303985
	0.176947	1.72489	1.05117	0.70516	0.822854	1.44994		1.5051	0.914899	0.874499	1.77384	2.21442		0.176947	1.77983	1.82244	2.55309	1.03354	1.19147		1.1898	0.903848	2.39953	1.16344	0.674148		1.13373	1.41862	1.31085	2.12955	0.332479
	0.186778	1.82058	1.12685	0.754479	0.888378	1.59601		1.58358	0.966612	0.921067	1.86525	2.32328		0.186778	1.88329	1.90582	2.70513	1.14617	1.2315		1.26983	0.961864	2.5494	1.25086	0.723626		1.18454	1.47669	1.38509	2.21327	0.361218
	0.196608	1.91873	1.2044	0.805266	0.956435	1.7445		1.66333	1.02017	0.969168	1.95769	2.43572		0.196608	1.98802	1.98925	2.86029	1.26105	1.27255		1.35145	1.02121	2.7018	1.34011	0.773203		1.23608	1.53475	1.46107	2.29752	0.390177
	0.206438	2.01916	1.28365	0.857468	1.02695	1.89504		1.7442	1.07549	1.01866	2.05096	2.55159		0.206438	2.09379	2.07253	3.0182	1.37797	1.31455		1.43445	1.08181	2.8565	1.43097	0.822812		1.28817	1.59259	1.53869	2.38201	0.419333
	0.216269	2.12165	1.3644	0.911022	1.09984	2.04726		1.82602	1.13245	1.06941	2.14485	2.6707		0.216269	2.20033	2.15543	3.17843	1.4967	1.3574		1.5186	1.14357	3.01324	1.52319	0.872389		1.34062	1.65001	1.61788	2.46648	0.448664
	0.226099	2.22599	1.44645	0.965856	1.17498	2.20077		1.90859	1.19093	1.12126	2.23912	2.79287		0.226099	2.30738	2.23773	3.34053	1.617	1.40102		1.60365	1.20639	3.17175	1.61652	0.921873		1.39321	1.70678	1.6985	2.55063	0.478154
	0.23593	2.33193	1.52959	1.02188	1.25225	2.35512		1.99169	1.25081	1.17405	2.33354	2.91787		0.23593	2.41463	2.31921	3.504	1.73862	1.4453		1.68933	1.27015	3.33171	1.71067	0.971201		1.44575	1.76269	1.78041	2.63417	0.507789
	0.24576	2.43919	1.61357	1.07901	1.3315	2.50989		2.07511	1.31193	1.22766	2.42785	3.04547		0.24576	2.52176	2.39965	3.66835	1.86127	1.49012		1.77533	1.33472	3.4928	1.80536	1.02031		1.49802	1.81751	1.86344	2.71683	0.537559
	0.25559	2.54748	1.69817	1.13711	1.41257	2.66462		2.15859	1.37413	1.28195	2.52179	3.1754		0.25559	2.62845	2.47882	3.83306	1.98467	1.53535		1.86137	1.39996	3.65469	1.90031	1.06914		1.54985	1.87102	1.9474	2.79833	0.567452
	0.265421	2.6565	1.78313	1.19605	1.49529	2.81884		2.2419	1.43727	1.33681	2.61508	3.30738		0.265421	2.73434	2.5565	3.9976	2.10851	1.58085		1.94713	1.46571	3.81703	1.99521	1.11762		1.60104	1.92298	2.03208	2.87842	0.597461
	0.275251	2.76593	1.86821	1.25569	1.57949	2.97207		2.32476	1.50115	1.39213	2.70744	3.44109		0.275251	2.83909	2.63249	4.16143	2.23248	1.62648		2.03231	1.53181	3.97948	2.0898	1.16569		1.65143	1.97319	2.11726	2.95686	0.627575
	0.285082	2.87544	1.95315	1.31588	1.66499	3.12383		2.40693	1.5656	1.44784	2.79858	3.57622		0.285082	2.94235	2.70658	4.32404	2.35627	1.67212		2.1166	1.59808	4.1417	2.1838	1.21326		1.70087	2.02146	2.20272	3.03343	0.657779
	0.294912	2.98472	2.0377	1.37644	1.75158	3.27366		2.48818	1.63043	1.50389	2.88821	3.71242		0.294912	3.04379	2.77858	4.48491	2.47956	1.71763		2.1997	1.66435	4.30334	2.27696	1.26028		1.74922	2.0676	2.28822	3.10793	0.688053
	0.304742	3.09342	2.12161	1.43721	1.83908	3.42107		2.56826	1.69544	1.56022	2.97604	3.84932		0.304742	3.14308	2.84832	4.64356	2.60205	1.76289		2.28133	1.73044	4.46409	2.36906	1.30665		1.79637	2.11145	2.37354	3.18017	0.718365
	0.314573	3.20123	2.20463	1.49803	1.92729	3.56562		2.64697	1.76042	1.61682	3.06178	3.98654		0.314573	3.23992	2.91563	4.79954	2.7234	1.80778		2.36124	1.79617	4.62364	2.45989	1.35232		1.84222	2.15288	2.45843	3.25001	0.748674
	0.324403	3.30783	2.28653	1.55874	2.01602	3.70686		2.72413	1.82518	1.67368	3.14513	4.12367		0.324403	3.33402	2.98038	4.9524	2.84334	1.85221		2.43918	1.86137	4.78167	2.54925	1.39721		1.88669	2.19177	2.54268	3.31729	0.778924
	0.334234	3.41295	2.36706	1.61918	2.10505	3.8444		2.79958	1.88949	1.73078	3.22584	4.2603		0.334234	3.42515	3.04244	5.10176	2.96157	1.8961		2.51496	1.92586	4.93789	2.63699	1.44125		1.92969	2.22804	2.62607	3.38187	0.809046
	0.344064	3.51629	2.44601	1.67921	2.19418	3.97785		2.87319	1.95316	1.78814	3.30364	4.39601		0.344064	3.51308	3.1017	5.24727	3.0778	1.93938		2.58838	1.98949	5.09203	2.72297	1.48439		1.97117	2.26163	2.7084	3.44365	0.83896
	0.353894	3.6176	2.52317	1.7387	2.2832	4.10687		2.94486	2.01598	1.84574	3.3783	4.53039		0.353894	3.59764	3.15809	5.38859	3.19179	1.98201		2.65931	2.05211	5.24379	2.80706	1.52658		2.01106	2.29249	2.78947	3.50252	0.868574
	0.363725	3.71666	2.59834	1.79753	2.37189	4.23116		3.01451	2.07776	1.9036	3.44959	4.66302		0.363725	3.67867	3.21152	5.52545	3.30329	2.02395		2.7276	2.11357	5.39294	2.88915	1.56775		2.04933	2.32061	2.8691	3.55838	0.897788
	0.373555	3.81324	2.67134	1.85559	2.46003	4.35044		3.08207	2.1383	1.96168	3.51732	4.79349		0.373555	3.75606	3.26195	5.6576	3.41207	2.06519		2.79318	2.17373	5.53919	2.96915	1.60788		2.08593	2.34599	2.94712	3.61114	0.926501
	0.383386	3.90718	2.74199	1.91276	2.54741	4.46449		3.14751	2.19744	2.01998	3.58134	4.92142		0.383386	3.82971	3.30933	5.78482	3.51792	2.10573		2.85596	2.23248	5.68232	3.04699	1.64692		2.12082	2.36864	3.02339	3.66075	0.954611
	0.393216	3.9983	2.81014	1.96893	2.6338	4.57314		3.21079	2.255	2.07845	3.64151	5.04644		0.393216	3.89957	3.35363	5.90692	3.62067	2.14558		2.91589	2.28968	5.8221	3.1226	1.68484		2.15398	2.3886	3.09777	3.70714	0.982022
	0.403046	4.08648	2.87563	2.02401	2.71901	4.67623		3.27192	2.31086	2.13704	3.69774	5.16821		0.403046	3.96557	3.39483	6.02377	3.72013	2.18476		2.97295	2.34524	5.95829	3.19592	1.7216		2.18539	2.4059	3.17014	3.75027	1.00864
	0.412877	4.17162	2.93834	2.07788	2.80281	4.77364		3.33086	2.36489	2.19569	3.74995	5.28645		0.412877	4.0277	3.43292	6.13521	3.81617	2.22329		3.02712	2.39903	6.09071	3.2669	1.75718		2.21502	2.4206	3.2404	3.79012	1.0344
	0.422707	4.25363	2.99813	2.13044	2.88504	4.86532		3.38764	2.41698	2.25433	3.79814	5.40086		0.422707	4.08593	3.46791	6.24116	3.90865	2.2612		3.07841	2.45096	6.21917	3.33552	1.79152		2.24287	2.43276	3.30848	3.82668	1.05924
	0.432538	4.33245	3.05489	2.18155	2.96551	4.95122		3.44224	2.46706	2.31289	3.84229	5.51122		0.432538	4.14026	3.4998	6.34153	3.99747	2.2985		3.12681	2.50092	6.34349	3.40174	1.82461		2.26893	2.44244	3.37431	3.85998	1.08311
	0.442368	4.40805	3.10854	2.2311	3.04409	5.03134		3.4947	2.51506	2.37129	3.88245	5.61733		0.442368	4.19069	3.5286	6.43627	4.08253	2.33523		3.17236	2.54883	6.46353	3.46557	1.85639		2.2932	2.44971	3.43786	3.89003	1.10599
	0.452198	4.48042	3.15898	2.27896	3.12064	5.1057		3.54502	2.56093	2.42944	3.91867	5.71902		0.452198	4.23722	3.55434	6.52535	4.16378	2.37138		3.21509	2.5946	6.57915	3.527	1.88682		2.31567	2.45466	3.4991	3.91691	1.12787
	0.462029	4.54956	3.20616	2.32498	3.19505	5.17436		3.59323	2.60466	2.48726	3.95104	5.81616		0.462029	4.27988	3.57705	6.60875	4.24115	2.40697		3.25504	2.63815	6.69023	3.58603	1.91588		2.33637	2.45737	3.55804	3.94069	1.14876
	0.471859	4.61549	3.25002	2.36903	3.26723	5.2374		3.63939	2.64624	2.54468	3.97966	5.90866		0.471859	4.31869	3.59678	6.68648	4.31462	2.44199		3.29227	2.67942	6.79668	3.64268	1.94353		2.3553	2.45793	3.61469	3.96145	1.16868
	0.48169	4.67825	3.29055	2.41098	3.33711	5.29495		3.68354	2.68568	2.60162	4.00465	5.99644		0.48169	4.35368	3.61359	6.75858	4.38417	2.47644		3.32684	2.71835	6.89841	3.69697	1.96975		2.3725	2.45645	3.66909	3.9793	1.18767
	0.49152	4.73787	3.32773	2.4507	3.40462	5.34714		3.72574	2.723	2.658	4.02612	6.07946		0.49152	4.38489	3.62752	6.8251	4.44981	2.5103		3.35882	2.75492	6.99535	3.74891	1.99451		2.38799	2.45303	3.72129	3.99436	1.20577
	0.50135	4.79443	3.36157	2.48807	3.46972	5.39416		3.76606	2.75824	2.71375	4.04421	6.1577		0.50135	4.4124	3.63866	6.88611	4.51155	2.54353		3.3883	2.78911	7.08745	3.79851	2.0178		2.40182	2.44778	3.77134	4.00674	1.22303
	0.511181	4.84797	3.39212	2.52299	3.53235	5.43618		3.80459	2.79144	2.76877	4.05905	6.23115		0.511181	4.43626	3.64709	6.94169	4.56944	2.57612		3.41536	2.8209	7.17467	3.8458	2.03962		2.41405	2.44083	3.8193	4.01655	1.23949
	0.521011	4.89857	3.41942	2.5554	3.59247	5.47343		3.84141	2.82265	2.82298	4.07075	6.29984		0.521011	4.45656	3.6529	6.99194	4.62353	2.60804		3.44011	2.85033	7.257	3.89079	2.05997		2.42476	2.43231	3.86525	4.02391	1.25518
	0.530842	4.94631	3.44353	2.58521	3.65004	5.50612		3.8766	2.85193	2.87629	4.07945	6.3638		0.530842	4.47339	3.6562	7.03699	4.6739	2.63924		3.46265	2.87742	7.33442	3.93348	2.07886		2.43403	2.42234	3.90925	4.02893	1.27013
	0.540672	4.99127	3.46455	2.6124	3.70501	5.5345		3.91024	2.87932	2.92859	4.08527	6.42306		0.540672	4.48688	3.65709	7.07695	4.72064	2.66971		3.48309	2.90222	7.40695	3.97387	2.09629		2.44197	2.41107	3.95137	4.03172	1.28434
	0.550502	5.03354	3.48257	2.63694	3.75733	5.55881		3.94242	2.90488	2.97975	4.08834	6.47767		0.550502	4.49714	3.65571	7.11196	4.76383	2.6994		3.50153	2.92479	7.47462	4.01196	2.11227		2.44867	2.39863	3.99167	4.03238	1.29783
	0.560333	5.07322	3.4977	2.65881	3.80695	5.57929		3.97319	2.92863	3.02966	4.08877	6.52772		0.560333	4.5043	3.65217	7.14217	4.8036	2.72831		3.51809	2.94522	7.53745	4.04775	2.12681		2.45426	2.38516	4.03022	4.031	1.31055
	0.570163	5.11041	3.51006	2.67802	3.85382	5.59621		4.00261	2.95062	3.07818	4.08671	6.57326		0.570163	4.50849	3.64663	7.16772	4.84005	2.75641		3.53285	2.96359	7.59551	4.08123	2.13991		2.45887	2.3708	4.06706	4.0277	1.3225
	0.579994	5.14523	3.51978	2.69456	3.89787	5.60981		4.03074	2.97087	3.12516	4.08228	6.61439		0.579994	4.50985	3.63922	7.18876	4.87332	2.78369		3.54591	2.98	7.64886	4.11242	2.15158		2.4626	2.35567	4.10226	4.02256	1.33361
	0.589824	5.17781	3.527	2.70844	3.93905	5.62034		4.05761	2.9894	3.17047	4.07564	6.65119		0.589824	4.50853	3.6301	7.20544	4.9035	2.81013		3.55736	2.99455	7.69757	4.14131	2.16181		2.46558	2.33991	4.13587	4.01567	1.34383
	0.599654	5.20827	3.53184	2.71966	3.97733	5.62805		4.08326	3.00623	3.21397	4.06693	6.68377		0.599654	4.50465	3.61941	7.2179	4.93074	2.83573		3.56727	3.00736	7.74173	4.16792	2.17061		2.46791	2.32363	4.16793	4.00714	1.35312
	0.609485	5.23675	3.53445	2.7282	4.01265	5.63317		4.10771	3.02136	3.25553	4.05633	6.71225		0.609485	4.49836	3.60733	7.22631	4.95514	2.86047		3.57571	3.01854	7.78144	4.19228	2.17797		2.46968	2.30694	4.19851	3.99707	1.3614
	0.619315	5.2634	3.53497	2.73404	4.04498	5.63595		4.131	3.0348	3.29502	4.04399	6.73674		0.619315	4.48979	3.59402	7.23081	4.97683	2.88437		3.58272	3.02822	7.81679	4.21444	2.1839		2.47098	2.28996	4.22765	3.98556	1.36863
	0.629146	5.28835	3.53354	2.73717	4.07432	5.63662		4.15315	3.04656	3.33236	4.0301	6.75738		0.629146	4.47907	3.57962	7.23157	4.9959	2.9074		3.58837	3.03649	7.84789	4.23445	2.1884		2.47185	2.27277	4.25542	3.97272	1.37475
	0.638976	5.31176	3.53029	2.73755	4.10066	5.6354		4.1742	3.05667	3.36745	4.01483	6.7743		0.638976	4.46633	3.5643	7.22873	5.01247	2.92958		3.59268	3.04349	7.87487	4.25238	2.19146		2.47236	2.25548	4.28185	3.95865	1.37974
	0.648806	5.33377	3.52535	2.73515	4.12402	5.63253		4.1942	3.06514	3.40024	3.99837	6.78764		0.648806	4.4517	3.54822	7.22246	5.02663	2.95087		3.5957	3.04931	7.89783	4.26831	2.19311		2.47253	2.23815	4.30702	3.94347	1.38355
	0.658637	5.35453	3.51883	2.72995	4.14444	5.62823		4.21317	3.07201	3.43068	3.98088	6.79755		0.658637	4.43529	3.53152	7.21295	5.0385	2.97129		3.59746	3.05405	7.91691	4.28236	2.19333		2.47239	2.22087	4.33098	3.92728	1.3862
	0.668467	5.37416	3.51084	2.72193	4.16198	5.62271		4.23118	3.07733	3.45876	3.96253	6.80418		0.668467	4.41724	3.51434	7.20036	5.04817	2.99081		3.59799	3.05781	7.93224	4.29462	2.19215		2.47194	2.20368	4.35379	3.91018	1.38767
	0.678298	5.39279	3.50149	2.71109	4.17673	5.61616		4.24828	3.08116	3.48447	3.94346	6.80769		0.678298	4.39766	3.49682	7.18488	5.05573	3.00942		3.59733	3.06065	7.94397	4.30522	2.18958		2.47119	2.18663	4.3755	3.89229	1.38798
	0.688128	5.41054	3.49084	2.69746	4.18879	5.6088		4.26454	3.08357	3.50784	3.92382	6.80823		0.688128	4.37666	3.47908	7.1667	5.06131	3.0271		3.59552	3.06265	7.95225	4.31429	2.18564		2.47015	2.16977	4.39618	3.8737	1.38717
	0.697958	5.42751	3.47899	2.68106	4.19828	5.60079		4.28004	3.08463	3.52888	3.90372	6.80596		0.697958	4.35434	3.46123	7.14601	5.065	3.04381		3.59261	3.06383	7.95722	4.32197	2.18034		2.46881	2.15312	4.41587	3.85451	1.38528
	0.707789	5.44381	3.46599	2.66196	4.20532	5.59231		4.29485	3.08444	3.54766	3.88325	6.80103		0.707789	4.33082	3.44337	7.123	5.06692	3.05953		3.58863	3.06425	7.95905	4.32839	2.1737		2.46716	2.1367	4.43463	3.83483	1.38236
	0.717619	5.45951	3.45189	2.64023	4.21006	5.5835		4.30905	3.08307	3.56423	3.8625	6.79361		0.717619	4.30617	3.42558	7.09784	5.06717	3.07421		3.58366	3.06391	7.95791	4.33369	2.16574		2.46521	2.12051	4.45251	3.81473	1.37847
	0.72745	5.4747	3.43675	2.61595	4.21265	5.5745		4.32272	3.08062	3.57867	3.84152	6.78385		0.72745	4.2805	3.40791	7.07073	5.06588	3.08781		3.57774	3.06282	7.95398	4.33801	2.15649		2.46296	2.10455	4.46953	3.79432	1.37368
	0.73728	5.48944	3.42061	2.58925	4.21323	5.56542		4.33595	3.07718	3.59105	3.82037	6.77191		0.73728	4.25388	3.39042	7.04183	5.06314	3.10027		3.57094	3.06096	7.94742	4.34146	2.14597		2.46041	2.08882	4.48575	3.7737	1.36807
	0.74711	5.5038	3.40353	2.56023	4.21194	5.55635		4.3488	3.07283	3.60146	3.79909	6.75795		0.74711	4.22639	3.37313	7.0113	5.05907	3.11155		3.56334	3.05834	7.93842	4.34417	2.1342		2.45758	2.07328	4.5012	3.75296	1.36173
	0.756941	5.51783	3.38555	2.52903	4.20893	5.54737		4.36134	3.06765	3.61	3.77768	6.74212		0.756941	4.19809	3.35605	6.97928	5.05377	3.12159		3.555	3.05492	7.92715	4.34625	2.12122		2.45446	2.05792	4.51591	3.73219	1.35472
	0.766771	5.53158	3.36675	2.49577	4.20432	5.53853		4.37362	3.0617	3.61679	3.75617	6.72457		0.766771	4.16903	3.3392	6.9459	5.04734	3.13034		3.546	3.05069	7.91379	4.34778	2.10705		2.45108	2.0427	4.52991	3.71151	1.34715
	0.776602	5.54508	3.34718	2.4606	4.19823	5.52988		4.38568	3.05504	3.62192	3.73457	6.70546		0.776602	4.13928	3.32255	6.91128	5.03986	3.13773		3.53641	3.04563	7.8985	4.34885	2.09174		2.44743	2.02759	4.54323	3.69101	1.3391
	0.786432	5.55839	3.32693	2.42364	4.19079	5.52144		4.39754	3.04772	3.62553	3.71288	6.68493		0.786432	4.10888	3.30608	6.87552	5.03142	3.14373		3.52631	3.03973	7.88146	4.34955	2.07534		2.44353	2.01257	4.55588	3.67079	1.33066
	0.796262	5.57152	3.3061	2.38504	4.1821	5.51322		4.40922	3.03976	3.62773	3.6911	6.66312		0.796262	4.07787	3.28977	6.83871	5.02208	3.14829		3.51577	3.03299	7.86282	4.34994	2.0579		2.43938	1.9976	4.56788	3.65096	1.32191
	0.806093	5.58452	3.28479	2.34492	4.17226	5.50523		4.42074	3.0312	3.62864	3.66925	6.64017		0.806093	4.04629	3.27358	6.80094	5.01191	3.15138		3.50485	3.02542	7.84272	4.35008	2.03949		2.43499	1.98265	4.57925	3.6316	1.31295
	0.815923	5.5974	3.26308	2.30342	4.16137	5.49744		4.43208	3.02203	3.62841	3.64733	6.6162		0.815923	4.01418	3.25748	6.76228	5.00097	3.15297		3.4936	3.01703	7.82129	4.35003	2.02018		2.43035	1.9677	4.59	3.61281	1.30385
	0.825754	5.61017	3.24109	2.26066	4.14954	5.48984		4.44324	3.01224	3.62714	3.62534	6.59135		0.825754	3.98156	3.24143	6.72278	4.98931	3.15307		3.48209	3.00784	7.79866	4.34984	2.00004		2.42547	1.95274	4.60014	3.59466	1.29469
	0.835584	5.62285	3.21892	2.21677	4.13686	5.48241		4.45423	3.00183	3.62496	3.60328	6.56575		0.835584	3.94846	3.22539	6.68251	4.97701	3.15166		3.47034	2.99788	7.77495	4.34955	1.97916		2.42035	1.93776	4.60967	3.57721	1.28554
	0.845414	5.63544	3.19664	2.17186	4.12343	5.4751		4.46503	2.99075	3.62198	3.58117	6.53951		0.845414	3.91492	3.20931	6.64151	4.9641	3.14876		3.4584	2.98716	7.75024	4.34919	1.95762		2.41497	1.92274	4.6186	3.56051	1.27648
	0.855245	5.64795	3.17434	2.12607	4.10933	5.46789		4.47566	2.97898	3.61829	3.55901	6.51276		0.855245	3.88095	3.19316	6.59984	4.95066	3.14441		3.44628	2.97572	7.72464	4.34881	1.93551		2.40933	1.90769	4.62693	3.5446	1.26756
	0.865075	5.66035	3.15208	2.07949	4.09467	5.46074		4.48612	2.96647	3.61399	3.5368	6.48561		0.865075	3.8466	3.17689	6.55753	4.93675	3.13862		3.434	2.96357	7.69822	4.34843	1.91293		2.40342	1.89261	4.63466	3.5295	1.25885
	0.874906	5.67267	3.12989	2.03225	4.07954	5.45362		4.49643	2.95319	3.60915	3.51455	6.45817		0.874906	3.81188	3.16045	6.51464	4.92245	3.13145		3.42157	2.95071	7.67106	4.34808	1.88997		2.39723	1.8775	4.64177	3.51522	1.2504
	0.884736	5.68488	3.10783	1.98446	4.064	5.44648		4.50661	2.93909	3.60384	3.49225	6.43055		0.884736	3.77683	3.14381	6.47122	4.90782	3.12292		3.40901	2.93715	7.64325	4.34776	1.86672		2.39076	1.86237	4.64827	3.50175	1.24227
	0.894566	5.69699	3.08589	1.93626	4.04814	5.43931		4.51669	2.92414	3.59811	3.46988	6.40285		0.894566	3.74148	3.12691	6.4273	4.89294	3.11308		3.39632	2.92289	7.61483	4.34751	1.84328		2.38401	1.84722	4.65413	3.48908	1.23448
	0.904397	5.709	3.06409	1.88776	4.03201	5.43208		4.5267	2.90833	3.59202	3.44744	6.37517		0.904397	3.70585	3.10971	6.38294	4.87791	3.10198		3.38352	2.9079	7.58588	4.34733	1.81973		2.37697	1.83207	4.65934	3.47718	1.22708
	0.914227	5.72092	3.04242	1.83911	4.01567	5.42477		4.53668	2.89164	3.58562	3.42491	6.34759		0.914227	3.66997	3.09218	6.33819	4.86279	3.08966		3.37063	2.89216	7.55645	4.34722	1.79617		2.36965	1.81691	4.66387	3.46602	1.22009
	0.924058	5.73277	3.02086	1.79044	3.99916	5.41737		4.54669	2.87408	3.57897	3.40225	6.32019		0.924058	3.63387	3.07427	6.29309	4.84767	3.07615		3.35766	2.87565	7.52659	4.3472	1.77269		2.36208	1.80175	4.66769	3.45555	1.21352
	0.933888	5.74457	2.99939	1.7419	3.98249	5.40987		4.55675	2.85565	3.57213	3.37944	6.29305		0.933888	3.59758	3.05593	6.2477	4.83264	3.06151		3.34465	2.85834	7.49634	4.34728	1.74937		2.35425	1.7866	4.67077	3.44573	1.20737
	0.943718	5.75635	2.97797	1.69364	3.9657	5.40226		4.56693	2.83641	3.56517	3.35643	6.26621		0.943718	3.56111	3.03713	6.20207	4.81776	3.04576		3.33164	2.8402	7.46574	4.34745	1.7263		2.34619	1.77146	4.6731	3.43651	1.20164
	0.953549	5.76813	2.95658	1.64582	3.94878	5.39456		4.57726	2.81637	3.55817	3.33318	6.23974		0.953549	3.52448	3.01784	6.15623	4.80311	3.02895		3.31866	2.82122	7.43482	4.34774	1.70356		2.33793	1.75634	4.67463	3.42784	1.1963
	0.963379	5.77994	2.93519	1.5986	3.93173	5.38676		4.58779	2.79561	3.55121	3.30964	6.21366		0.963379	3.4877	2.99802	6.11023	4.78875	3.01112		3.30578	2.80138	7.40357	4.34813	1.68123		2.32949	1.74125	4.67535	3.41966	1.19131
	0.97321	5.79179	2.91376	1.55214	3.91454	5.37888		4.59856	2.77417	3.54437	3.28574	6.18801		0.97321	3.45079	2.97764	6.06411	4.77474	2.99232		3.29303	2.78067	7.37201	4.34865	1.65937		2.32089	1.7262	4.67524	3.41194	1.18661
	0.98304	5.8037	2.89225	1.50658	3.89718	5.37093		4.6096	2.75212	3.53774	3.26143	6.16283		0.98304	3.41375	2.95668	6.01788	4.76112	2.97257		3.28046	2.75907	7.34012	4.3493	1.63803		2.31216	1.71119	4.67429	3.40464	1.18216
	0.99287	5.81567	2.87065	1.46209	3.87963	5.36292		4.62095	2.72953	3.53141	3.23665	6.13812		0.99287	3.3766	2.93512	5.97158	4.74793	2.95193		3.26811	2.73661	7.30788	4.35008	1.61726		2.30332	1.69624	4.67251	3.39772	1.17789
	1.0027	5.8277	2.84892	1.4188	3.86184	5.35486		4.63264	2.70644	3.52546	3.21132	6.11392		1.0027	3.33935	2.91296	5.92521	4.7352	2.93043		3.25603	2.71329	7.27526	4.35101	1.59709		2.29438	1.68136	4.6699	3.39118	1.17371
	1.01253	5.83977	2.82704	1.37687	3.84378	5.34675		4.64469	2.6829	3.51993	3.18539	6.09025		1.01253	3.30201	2.89018	5.87877	4.72294	2.90812		3.24425	2.68913	7.24222	4.35207	1.57751		2.28535	1.66655	4.66649	3.385	1.16954
	1.02236	5.85185	2.80499	1.33641	3.82541	5.3386		4.65714	2.65897	3.51488	3.15881	6.06713		1.02236	3.2646	2.86678	5.83228	4.71118	2.88501		3.23278	2.66418	7.20872	4.35325	1.55855		2.27625	1.65182	4.6623	3.37919	1.16531
	1.03219	5.86391	2.78278	1.29755	3.80666	5.33041		4.67	2.63467	3.51032	3.13153	6.0446		1.03219	3.22715	2.84276	5.78572	4.6999	2.86116		3.22166	2.63845	7.17472	4.35454	1.54019		2.26708	1.63717	4.65737	3.37378	1.16092
	1.04202	5.87591	2.76039	1.26039	3.78747	5.32219		4.6833	2.61003	3.50626	3.10352	6.0227		1.04202	3.18969	2.81813	5.73907	4.68911	2.83658		3.2109	2.612	7.14017	4.35592	1.52242		2.25782	1.62259	4.65174	3.36879	1.15629
	1.05185	5.88783	2.73782	1.22502	3.7678	5.31392		4.69704	2.58505	3.50267	3.07475	6.00145		1.05185	3.15226	2.79288	5.69231	4.67879	2.8113		3.20051	2.58488	7.10504	4.35736	1.50522		2.24847	1.60809	4.64546	3.36425	1.15136
	1.06168	5.89961	2.71509	1.19153	3.74757	5.3056		4.71124	2.55974	3.49949	3.04523	5.98089		1.06168	3.11489	2.76703	5.64542	4.66892	2.78536		3.19052	2.55715	7.06928	4.35881	1.48859		2.23903	1.59363	4.63859	3.3602	1.14605
	1.07151	5.91122	2.6922	1.15997	3.72672	5.29721		4.72591	2.53408	3.49665	3.01495	5.96106		1.07151	3.07763	2.74058	5.59837	4.65949	2.75877		3.18093	2.52885	7.03286	4.36023	1.4725		2.22948	1.5792	4.63119	3.35666	1.14032
	1.08134	5.92263	2.66916	1.13041	3.70519	5.28874		4.74106	2.50808	3.49404	2.98394	5.94197		1.08134	3.04053	2.71352	5.55113	4.65046	2.73157		3.17176	2.50005	6.99574	4.36158	1.45698		2.21982	1.56479	4.62333	3.35366	1.13412
	1.09117	5.93382	2.64599	1.10287	3.68292	5.28017		4.75669	2.48169	3.49157	2.95223	5.92364		1.09117	3.00363	2.68587	5.50367	4.64182	2.70379		3.16305	2.47082	6.95791	4.36283	1.44202		2.21004	1.55036	4.61506	3.35121	1.12744
	1.101	5.94474	2.62271	1.07739	3.65985	5.27148		4.77281	2.45489	3.4891	2.91987	5.90609		1.101	2.96698	2.65762	5.45596	4.63353	2.67549		3.1548	2.44121	6.91934	4.36393	1.42766		2.20014	1.53589	4.60647	3.34931	1.12026
	1.11084	5.95538	2.59933	1.054	3.63594	5.26265		4.7894	2.42766	3.48651	2.8869	5.88929		1.11084	2.93063	2.6288	5.40796	4.62557	2.64671		3.14706	2.41129	6.88	4.36487	1.41391		2.19012	1.52136	4.59762	3.34795	1.11259
	1.12067	5.96571	2.57587	1.03268	3.61115	5.25364		4.80645	2.39996	3.48368	2.85339	5.87324		1.12067	2.89463	2.59939	5.35965	4.6179	2.61754		3.13983	2.38114	6.83989	4.36561	1.40083		2.18001	1.50675	4.58857	3.3471	1.10444
	1.1305	5.9757	2.55233	1.01345	3.58544	5.24444		4.82396	2.37175	3.4805	2.81939	5.8579		1.1305	2.85902	2.56943	5.31101	4.61049	2.58805		3.13315	2.35081	6.79898	4.36615	1.38844		2.16981	1.49204	4.57939	3.34671	1.09583
	1.14033	5.98531	2.52872	0.996302	3.55878	5.235		4.8419	2.34301	3.47686	2.78499	5.84324		1.14033	2.82384	2.53892	5.26201	4.6033	2.55833		3.12701	2.32037	6.75728	4.36649	1.37679		2.15954	1.47724	4.57013	3.34676	1.08678
	1.15016	5.9945	2.50506	0.98121	3.53115	5.22531		4.86024	2.3137	3.47268	2.75024	5.82921		1.15016	2.78913	2.50789	5.21264	4.5963	2.52851		3.12143	2.28989	6.71477	4.36663	1.36591		2.14924	1.46233	4.56082	3.34718	1.07732
	1.15999	6.00322	2.48135	0.968156	3.50252	5.21533		4.87894	2.28381	3.46789	2.71519	5.81576		1.15999	2.75492	2.47636	5.16288	4.58943	2.49868		3.11639	2.25945	6.67144	4.3666	1.35584		2.13893	1.44731	4.55149	3.34792	1.06747
	1.16982	6.01141	2.45758	0.95711	3.4729	5.20504		4.89797	2.25331	3.46245	2.67992	5.80284		1.16982	2.72126	2.44436	5.11271	4.58265	2.46897		3.11189	2.22909	6.62731	4.3664	1.34658		2.12863	1.4322	4.54214	3.34894	1.05727
	1.17965	6.01901	2.43375	0.948042	3.44225	5.19443		4.91726	2.2222	3.45634	2.64444	5.79038		1.17965	2.68816	2.41193	5.06214	4.57589	2.43949		3.10788	2.19889	6.58236	4.36607	1.33817		2.11838	1.417	4.53279	3.35019	1.04674
	1.18948	6.02595	2.40986	0.940916	3.41058	5.18347		4.93676	2.19048	3.44954	2.60881	5.77833		1.18948	2.65565	2.37909	5.01115	4.5691	2.41035		3.10436	2.16892	6.53661	4.36561	1.33058		2.10818	1.40171	4.52339	3.35163	1.03588
	1.19931	6.03216	2.38589	0.935694	3.37787	5.17215		4.95641	2.15816	3.44208	2.57302	5.76663		1.19931	2.62376	2.34588	4.95975	4.5622	2.38163		3.10128	2.13921	6.49006	4.36506	1.32381		2.09806	1.38635	4.51392	3.35325	1.02474
	1.20914	6.03755	2.36183	0.932336	3.34411	5.16045		4.97614	2.12526	3.43398	2.53707	5.75524		1.20914	2.59252	2.31235	4.90794	4.55514	2.35341		3.09861	2.10983	6.4427	4.36442	1.31783		2.08802	1.37091	4.50433	3.35501	1.0133
	1.21897	6.04207	2.33767	0.9308	3.30931	5.14836		4.99586	2.0918	3.42528	2.50096	5.74408		1.21897	2.56194	2.27853	4.85576	4.54783	2.32574		3.09633	2.08083	6.39456	4.3637	1.31262		2.07808	1.35539	4.49457	3.35692	1.0016
	1.2288	6.04563	2.31339	0.931046	3.27345	5.13586		5.01551	2.05782	3.41602	2.46463	5.73311		1.2288	2.53206	2.24448	4.80321	4.54022	2.29866		3.09441	2.05224	6.34564	4.36291	1.30812		2.06822	1.3398	4.48457	3.35896	0.989653
	1.23863	6.04818	2.28898	0.933031	3.23655	5.12293		5.03501	2.02337	3.40625	2.42804	5.72229		1.23863	2.50289	2.21024	4.75032	4.53224	2.27218		3.09283	2.0241	6.29594	4.36203	1.30429		2.05843	1.32411	4.47426	3.36114	0.977469
	1.24846	6.04967	2.26444	0.936713	3.19859	5.10955		5.05429	1.98851	3.39599	2.39114	5.71155		1.24846	2.47445	2.17586	4.69715	4.52384	2.24629		3.09158	1.99646	6.24546	4.36106	1.30108		2.04871	1.30832	4.46358	3.36346	0.965077
	1.25829	6.05005	2.23974	0.942049	3.1596	5.09567		5.07328	1.9533	3.38528	2.35385	5.70085		1.25829	2.44675	2.14138	4.64373	4.51497	2.22096		3.09065	1.96932	6.19422	4.35997	1.29844		2.03903	1.29242	4.45247	3.36591	0.952504
	1.26812	6.04929	2.2149	0.948998	3.11956	5.08128		5.09191	1.91782	3.37414	2.31611	5.69015		1.26812	2.41983	2.10687	4.59011	4.50559	2.19618		3.09004	1.94271	6.14221	4.35873	1.29629		2.02938	1.27638	4.44086	3.36849	0.939784
	1.27795	6.04738	2.1899	0.957516	3.0785	5.06634		5.11012	1.88214	3.36257	2.27784	5.67938		1.27795	2.39367	2.07238	4.53634	4.49567	2.17189		3.08974	1.91664	6.08943	4.35733	1.29458		2.01973	1.2602	4.4287	3.37119	0.926959
	1.28778	6.04429	2.16477	0.967559	3.03641	5.0508		5.12786	1.84636	3.35058	2.23898	5.66851		1.28778	2.36829	2.03795	4.48249	4.48518	2.14805		3.08973	1.89112	6.03588	4.35571	1.29323		2.01005	1.24386	4.41594	3.37399	0.914073
	1.29761	6.04004	2.13951	0.979083	2.99332	5.03463		5.14507	1.81055	3.33816	2.19945	5.65749		1.29761	2.34368	2.00364	4.42859	4.47411	2.12462		3.08999	1.86614	5.98157	4.35386	1.29217		2.00035	1.22734	4.40255	3.37685	0.901175
	1.30744	6.03463	2.11415	0.992036	2.94924	5.01779		5.16171	1.77481	3.3253	2.1592	5.64627		1.30744	2.31983	1.9695	4.3747	4.46245	2.10157		3.09051	1.84169	5.9265	4.35173	1.29133		1.99059	1.21065	4.38848	3.37976	0.888315
	1.31727	6.02807	2.08871	1.00636	2.90417	5.00025		5.17774	1.73924	3.31199	2.11819	5.63483		1.31727	2.29671	1.93558	4.32086	4.45019	2.07885		3.09123	1.81775	5.87066	4.34929	1.29064		1.98078	1.19377	4.37371	3.38267	0.875544
	1.3271	6.02037	2.06322	1.02201	2.85814	4.98198		5.19311	1.7039	3.29823	2.0764	5.62311		1.3271	2.2743	1.90194	4.26712	4.43735	2.05645		3.09212	1.79431	5.81405	4.34652	1.29001		1.9709	1.17672	4.35821	3.38553	0.862913
	1.33693	6.01155	2.03771	1.0389	2.81115	4.96296		5.20777	1.66889	3.28401	2.03379	5.6111		1.33693	2.25255	1.86861	4.21349	4.42393	2.03432		3.09312	1.77135	5.75669	4.34339	1.28937		1.96097	1.15948	4.34197	3.38829	0.85047
	1.34676	6.00163	2.01222	1.05697	2.76323	4.94318		5.22169	1.63427	3.26933	1.99036	5.59875		1.34676	2.23141	1.83564	4.16001	4.40994	2.01243		3.09416	1.74883	5.69858	4.33987	1.28867		1.95098	1.14208	4.32496	3.39088	0.83826
	1.3566	5.99062	1.98679	1.07612	2.71438	4.92263		5.23481	1.6001	3.25419	1.94613	5.58606		1.3566	2.21083	1.80307	4.10671	4.3954	1.99076		3.09516	1.72673	5.63971	4.33596	1.28783		1.94094	1.1245	4.30717	3.39325	0.826323
	1.36643	5.97855	1.96144	1.09627	2.66462	4.90132		5.24707	1.56642	3.23862	1.9011	5.57298		1.36643	2.19076	1.77094	4.05359	4.38034	1.96927		3.09606	1.70501	5.58011	4.33162	1.28682		1.93087	1.10675	4.28859	3.39531	0.814696
	1.37626	5.96542	1.9362	1.1173	2.61394	4.87927		5.25843	1.53327	3.22263	1.85532	5.5595		1.37626	2.17114	1.73928	4.00067	4.36477	1.94788		3.09678	1.68364	5.51977	4.32686	1.28557		1.92077	1.08885	4.26919	3.397	0.80341
	1.38609	5.95127	1.91109	1.13909	2.56237	4.85649		5.26881	1.50067	3.20626	1.80882	5.5456		1.38609	2.15191	1.70812	3.94796	4.34872	1.92656		3.09723	1.66258	5.45871	4.32165	1.28406		1.91065	1.07079	4.24895	3.39824	0.792488
	1.39592	5.93612	1.88613	1.16152	2.50989	4.83302		5.27814	1.46863	3.18956	1.76164	5.53126		1.39592	2.13304	1.67747	3.89548	4.3322	1.90521		3.09735	1.64178	5.39694	4.316	1.28225		1.90049	1.05258	4.22784	3.39896	0.781948
	1.40575	5.91998	1.86132	1.18445	2.45653	4.80887		5.28636	1.43713	3.17257	1.71383	5.51645		1.40575	2.11448	1.64737	3.84322	4.31523	1.88377		3.09705	1.6212	5.33447	4.30988	1.28011		1.89029	1.03422	4.20583	3.39909	0.771801
	1.41558	5.9029	1.83666	1.20772	2.40228	4.7841		5.29338	1.40617	3.15536	1.66542	5.50115		1.41558	2.09621	1.61781	3.79121	4.29784	1.86212		3.09626	1.60078	5.27131	4.3033	1.27759		1.88003	1.01572	4.18288	3.39858	0.762052
	1.42541	5.8849	1.81215	1.2312	2.34715	4.75874		5.29913	1.3757	3.13799	1.61648	5.48533		1.42541	2.0782	1.5888	3.73945	4.28003	1.84018		3.09491	1.58048	5.20747	4.29625	1.27466		1.86969	0.997093	4.15895	3.39739	0.752695
	1.43524	5.86603	1.78778	1.25471	2.29117	4.73283		5.30353	1.3457	3.12053	1.56704	5.46898		1.43524	2.06044	1.56033	3.68796	4.26182	1.81784		3.09294	1.56022	5.14298	4.28873	1.2713		1.85923	0.978346	4.134	3.39548	0.743722
	1.44507	5.84633	1.76352	1.27812	2.23435	4.7064		5.30649	1.31612	3.10305	1.51715	5.45204		1.44507	2.04291	1.5324	3.63674	4.24322	1.79501		3.09028	1.53996	5.07784	4.28072	1.26746		1.84863	0.959498	4.10799	3.39284	0.735113
	1.4549	5.82583	1.73936	1.30127	2.17671	4.67951		5.30796	1.28691	3.08561	1.46685	5.43449		1.4549	2.02561	1.50497	3.58581	4.22425	1.7716		3.08688	1.51964	5.01207	4.27224	1.2631		1.83785	0.94057	4.08086	3.38946	0.726844
	1.46473	5.80458	1.71527	1.32401	2.11831	4.65218		5.30786	1.25803	3.06827	1.41617	5.41629		1.46473	2.00855	1.47801	3.53519	4.20491	1.74754		3.08268	1.49921	4.94568	4.26327	1.25819		1.82685	0.921586	4.05257	3.38534	0.718882
	1.47456	5.78259	1.69124	1.34623	2.05918	4.62447		5.30613	1.22941	3.05107	1.36514	5.39741		1.47456	1.99172	1.4515	3.48488	4.18521	1.72276		3.07764	1.47862	4.87868	4.25383	1.25271		1.81561	0.902572	4.02308	3.38052	0.711187
	1.48439	5.75991	1.66723	1.36778	1.99938	4.59638		5.30271	1.20101	3.03405	1.31381	5.3778		1.48439	1.97513	1.4254	3.43492	4.16516	1.69723		3.07171	1.45785	4.81109	4.2439	1.24663		1.80408	0.883554	3.99236	3.375	0.703714
	1.49422	5.73654	1.64323	1.38857	1.93899	4.56797		5.29756	1.17278	3.01722	1.26221	5.35742		1.49422	1.95878	1.39965	3.38531	4.14476	1.67092		3.06487	1.43687	4.74292	4.2335	1.23993		1.79225	0.864556	3.96036	3.36883	0.69641
	1.50405	5.71249	1.61922	1.40849	1.87809	4.53924		5.29066	1.14467	3.00058	1.21038	5.33623		1.50405	1.94266	1.37423	3.33608	4.12404	1.64384		3.05707	1.41566	4.67419	4.22262	1.23261		1.78009	0.845603	3.92707	3.36201	0.689217
	1.51388	5.68776	1.5952	1.42745	1.81678	4.51022		5.28198	1.11664	2.98412	1.15836	5.3142		1.51388	1.92679	1.34907	3.28723	4.10298	1.61601		3.0483	1.39424	4.60491	4.21126	1.22467		1.76759	0.826713	3.89244	3.35457	0.682076
	1.52371	5.66234	1.57114	1.44537	1.75514	4.4809		5.27153	1.08866	2.96783	1.10618	5.2913		1.52371	1.91116	1.32416	3.23879	4.0816	1.58748		3.03853	1.37262	4.53509	4.19942	1.21611		1.75474	0.807902	3.85645	3.34651	0.674924
	1.53354	5.63623	1.54707	1.46217	1.69331	4.4513		5.2593	1.06069	2.95168	1.05392	5.26752		1.53354	1.89578	1.29945	3.19077	4.0599	1.55832		3.02773	1.35082	4.46477	4.1871	1.20695		1.74154	0.789182	3.81909	3.33784	0.667697
	1.54337	5.60942	1.52297	1.47778	1.63137	4.42141		5.24534	1.03271	2.93565	1.00161	5.24282		1.54337	1.88063	1.27491	3.14318	4.03788	1.52859		3.0159	1.32887	4.39398	4.17428	1.1972		1.728	0.77056	3.78034	3.32854	0.660331
	1.5532	5.58188	1.49887	1.49213	1.56946	4.39123		5.22968	1.0047	2.91972	0.949306	5.21723		1.5532	1.86573	1.25053	3.09605	4.01555	1.4984		3.003	1.30683	4.32274	4.16095	1.18686		1.71413	0.752045	3.74018	3.31859	0.652763
	1.56303	5.55362	1.47476	1.50515	1.50767	4.36075		5.21238	0.976642	2.90388	0.897077	5.19074		1.56303	1.85108	1.22631	3.04938	3.99291	1.46785		2.98902	1.28475	4.2511	4.1471	1.17593		1.69996	0.733641	3.69861	3.30796	0.644933
	1.57286	5.52462	1.45067	1.5168	1.44612	4.32997		5.1935	0.948528	2.88814	0.844973	5.16337		1.57286	1.83667	1.20223	3.00318	3.96996	1.43705		2.97396	1.26268	4.1791	4.13272	1.16442		1.68551	0.715356	3.65563	3.2966	0.63678
	1.58269	5.49486	1.42659	1.52702	1.38491	4.29889		5.1731	0.920348	2.87249	0.79305	5.13518		1.58269	1.82251	1.17832	2.95746	3.94669	1.4061		2.95779	1.24068	4.1068	4.11777	1.1523		1.67082	0.697197	3.61123	3.28448	0.628245
	1.59252	5.46435	1.40253	1.53577	1.32413	4.26752		5.15127	0.892093	2.85699	0.741358	5.10619		1.59252	1.8086	1.15459	2.91224	3.92312	1.37509		2.9405	1.21883	4.03426	4.10226	1.13956		1.65592	0.679175	3.56542	3.27155	0.619274
	1.60236	5.43308	1.37849	1.543	1.26386	4.23587		5.12808	0.863752	2.84166	0.689945	5.07646		1.60236	1.79493	1.13108	2.86751	3.89924	1.34413		2.9221	1.19717	3.96157	4.08615	1.12616		1.64086	0.661305	3.51821	3.25778	0.609812
	1.61219	5.40105	1.35445	1.5487	1.20419	4.20395		5.10359	0.835316	2.82658	0.638854	5.04606		1.61219	1.78152	1.1078	2.82329	3.87506	1.31328		2.90257	1.17576	3.88879	4.06943	1.11205		1.62567	0.643601	3.46963	3.24315	0.599809
	1.62202	5.36824	1.33038	1.55283	1.14518	4.17181		5.07787	0.806772	2.8118	0.588125	5.01505		1.62202	1.76837	1.08482	2.77959	3.85057	1.28261		2.88193	1.15468	3.81602	4.0521	1.09719		1.61041	0.626081	3.41969	3.22764	0.589219
	1.63185	5.33467	1.30627	1.5554	1.08692	4.13946		5.05099	0.778108	2.79741	0.537793	4.98349		1.63185	1.75547	1.06216	2.7364	3.82578	1.25216		2.86018	1.13395	3.74335	4.03413	1.08152		1.59511	0.608764	3.36842	3.21122	0.578003
	1.64168	5.30032	1.28207	1.55639	1.02946	4.10696		5.02299	0.749313	2.78349	0.487897	4.95145		1.64168	1.74282	1.03987	2.69373	3.8007	1.22198		2.83733	1.11363	3.67088	4.01553	1.065		1.5798	0.591664	3.31586	3.19391	0.566123
	1.65151	5.26521	1.25775	1.55581	0.972881	4.07432		4.99392	0.720377	2.77011	0.438472	4.91896		1.65151	1.73042	1.01799	2.6516	3.77533	1.19207		2.8134	1.09377	3.59872	3.99628	1.04756		1.56452	0.574797	3.26205	3.17571	0.553551
	1.66134	5.22934	1.23326	1.55368	0.917241	4.0416		4.96384	0.691295	2.75733	0.389561	4.88609		1.66134	1.71826	0.996566	2.61001	3.74969	1.16245		2.78841	1.07438	3.52696	3.97638	1.02917		1.54929	0.558169	3.20705	3.15664	0.540264
	1.67117	5.19273	1.20856	1.55002	0.862613	4.00883		4.93278	0.662069	2.74522	0.341209	4.85286		1.67117	1.70634	0.97563	2.56898	3.7238	1.13311		2.76239	1.05551	3.45571	3.95583	1.00979		1.53414	0.541786	3.15091	3.13672	0.526243
	1.681	5.15538	1.1836	1.54487	0.809063	3.97603		4.90079	0.632708	2.7338	0.29347	4.81931		1.681	1.69464	0.955222	2.52853	3.69766	1.10406		2.73535	1.03719	3.38507	3.93461	0.98939		1.51907	0.525644	3.09372	3.11598	0.511478
	1.69083	5.11732	1.15834	1.53829	0.756659	3.94321		4.86793	0.60323	2.72308	0.246404	4.78543		1.69083	1.68314	0.935374	2.48868	3.6713	1.07528		2.70732	1.01944	3.31512	3.91271	0.967973		1.5041	0.509735	3.03557	3.09447	0.495962
	1.70066	5.0786	1.13274	1.53032	0.705462	3.91037		4.83425	0.573659	2.71306	0.200082	4.75125		1.70066	1.67183	0.916121	2.44946	3.64475	1.04677		2.67835	1.0023	3.24595	3.89012	0.945554		1.48923	0.494046	2.97657	3.07221	0.479692
	1.71049	5.03924	1.10676	1.52105	0.655531	3.8775		4.79982	0.544028	2.70368	0.154578	4.71676		1.71049	1.66069	0.897493	2.41089	3.61804	1.01853		2.64845	0.985799	3.17764	3.8668	0.922171		1.47445	0.478558	2.91683	3.04926	0.462674
	1.72032	4.99929	1.08039	1.51057	0.606917	3.84458		4.7647	0.514377	2.69489	0.109973	4.68195		1.72032	1.6497	0.879521	2.37302	3.59118	0.990551		2.61769	0.969969	3.11025	3.84275	0.897884		1.45976	0.46325	2.85652	3.02567	0.444917
	1.73015	4.95882	1.0536	1.49897	0.559666	3.81157		4.72897	0.484749	2.6866	0.0663536	4.6468		1.73015	1.63884	0.862235	2.33586	3.56423	0.962839		2.5861	0.954849	3.04384	3.81793	0.872779		1.44515	0.448098	2.79578	3.00151	0.42644
	1.73998	4.91789	1.02638	1.48636	0.513811	3.77843		4.69272	0.455188	2.67872	0.0238033	4.6113		1.73998	1.62809	0.845666	2.29946	3.5372	0.935402		2.55373	0.940478	2.97845	3.79232	0.846962		1.43061	0.433081	2.73481	2.97683	0.407271
	1.74981	4.87657	0.998747	1.47287	0.469382	3.7451		4.65602	0.42574	2.67114	-0.0175948	4.57544		1.74981	1.61742	0.829841	2.26384	3.51014	0.90825		2.52065	0.926895	2.91413	3.76592	0.820554		1.41613	0.418177	2.67379	2.95172	0.387449
	1.75964	4.83493	0.970708	1.45861	0.426396	3.71153		4.61897	0.396451	2.66373	-0.0577629	4.53919		1.75964	1.6068	0.814794	2.22902	3.48307	0.881394		2.48692	0.914139	2.85091	3.73872	0.793692		1.40169	0.403368	2.61292	2.92626	0.367026
	1.76947	4.79308	0.942292	1.44372	0.384866	3.67769		4.58165	0.36736	2.6564	-0.0966309	4.50253		1.76947	1.5962	0.800553	2.19503	3.45602	0.854848		2.45261	0.902247	2.78881	3.71072	0.766517		1.38729	0.388642	2.55241	2.90053	0.34607
	1.7793	4.7511	0.913535	1.4283	0.344798	3.64351		4.54416	0.338508	2.64902	-0.134139	4.46546		1.7793	1.5856	0.787151	2.1619	3.42901	0.82862		2.41778	0.891251	2.72786	3.68194	0.739172		1.37291	0.373988	2.49246	2.87463	0.324665
	1.78913	4.70909	0.884485	1.41249	0.306194	3.60898		4.50657	0.309927	2.6415	-0.170237	4.42796		1.78913	1.57496	0.774622	2.12963	3.40207	0.802722		2.38249	0.881179	2.66808	3.65243	0.711794		1.35855	0.359403	2.43327	2.84865	0.302915
	1.79896	4.66714	0.855195	1.39639	0.269054	3.57405		4.46898	0.281649	2.63375	-0.204891	4.39002		1.79896	1.56425	0.762999	2.09823	3.3752	0.777161		2.3468	0.872052	2.60949	3.62223	0.684511		1.3442	0.344884	2.37503	2.82267	0.280937
	1.80879	4.62537	0.825728	1.38011	0.233376	3.53871		4.43144	0.2537	2.6257	-0.238076	4.35162		1.80879	1.55345	0.752317	2.06773	3.34841	0.751943		2.31077	0.863879	2.55209	3.59141	0.65744		1.32985	0.330433	2.3179	2.79679	0.25887
	1.81862	4.58386	0.796148	1.36376	0.19916	3.50294		4.39403	0.226104	2.6173	-0.269783	4.31276		1.81862	1.54254	0.742612	2.03812	3.32171	0.727073		2.27443	0.856665	2.49589	3.56002	0.630681		1.31551	0.316051	2.26206	2.77108	0.236861
	1.82845	4.54271	0.766523	1.34743	0.166407	3.46674		4.3568	0.19888	2.60849	-0.300013	4.27343		1.82845	1.53148	0.733921	2.00942	3.29509	0.702558		2.23783	0.8504	2.44092	3.52816	0.604322		1.30115	0.301741	2.20764	2.74561	0.215071
	1.83828	4.50202	0.736922	1.33122	0.135121	3.43011		4.31981	0.172044	2.59924	-0.328781	4.23361		1.83828	1.52026	0.726279	1.98163	3.26854	0.678403		2.201	0.845065	2.38717	3.4959	0.578437		1.28677	0.2875	2.15476	2.72044	0.193667
	1.84812	4.46188	0.70741	1.3152	0.105311	3.39306		4.28308	0.145608	2.58953	-0.356108	4.19331		1.84812	1.50887	0.719719	1.95476	3.24207	0.654614		2.16397	0.840633	2.33466	3.46332	0.553087		1.27236	0.273325	2.10353	2.69562	0.172817
	1.85795	4.42238	0.67805	1.29946	0.0769896	3.35559		4.24666	0.119584	2.57934	-0.382024	4.15249		1.85795	1.49729	0.71427	1.92882	3.21566	0.631196		2.12676	0.837067	2.2834	3.43051	0.528323		1.2579	0.259206	2.05402	2.67118	0.152685
	1.86778	4.38361	0.6489	1.28409	0.0501749	3.31772		4.21056	0.0939778	2.56866	-0.406565	4.11115		1.86778	1.48551	0.709959	1.9038	3.1893	0.608157		2.0894	0.834325	2.23337	3.39753	0.504187		1.24338	0.245128	2.0063	2.64714	0.133427
	1.87761	4.34567	0.620009	1.26914	0.0248879	3.27946		4.17481	0.0687958	2.55746	-0.42977	4.06927		1.87761	1.47351	0.706802	1.87969	3.16299	0.585501		2.0519	0.832359	2.18459	3.36447	0.480715		1.22878	0.231074	1.96045	2.62351	0.115188
	1.88744	4.30863	0.591421	1.25469	0.00115304	3.24084		4.13942	0.0440419	2.54574	-0.45168	4.02684		1.88744	1.46128	0.704811	1.85649	3.13673	0.563233		2.01429	0.831118	2.13705	3.3314	0.457936		1.21408	0.217021	1.91649	2.6003	0.0980961
	1.89727	4.27258	0.563168	1.24078	-0.0210032	3.20188		4.1044	0.0197195	2.53348	-0.472336	3.98383		1.89727	1.44881	0.703986	1.83417	3.11053	0.541358		1.97661	0.83055	2.09075	3.29837	0.435874		1.19925	0.202946	1.87448	2.5775	0.0822611
	1.9071	4.23761	0.535275	1.22747	-0.0415536	3.16262		4.06976	-0.00416889	2.52066	-0.491779	3.94022		1.9071	1.43607	0.704317	1.81269	3.08437	0.519876		1.93888	0.8306	2.04566	3.26547	0.414546		1.18425	0.188824	1.83445	2.5551	0.0677731
	1.91693	4.2038	0.507758	1.21477	-0.0604716	3.12309		4.03554	-0.0276206	2.50729	-0.510046	3.896		1.91693	1.42306	0.705782	1.79202	3.05828	0.49879		1.90115	0.831214	2.00179	3.23274	0.393966		1.16907	0.174632	1.79642	2.5331	0.0547014
	1.92676	4.17122	0.480627	1.20271	-0.0777327	3.08334		4.00174	-0.0506332	2.49335	-0.527175	3.85116		1.92676	1.40975	0.708348	1.77209	3.03227	0.478099		1.86346	0.832336	1.9591	3.20027	0.374139		1.15364	0.160354	1.76044	2.51147	0.0430941
	1.93659	4.13994	0.453884	1.19131	-0.0933166	3.04341		3.9684	-0.0732039	2.47884	-0.5432	3.80568		1.93659	1.39613	0.71197	1.75283	3.00633	0.457804		1.82586	0.833911	1.91758	3.16812	0.355064		1.13794	0.145977	1.72653	2.4902	0.0329789
	1.94642	4.11002	0.427529	1.18056	-0.107208	3.00334		3.93556	-0.0953296	2.46377	-0.558157	3.75956		1.94642	1.38219	0.716589	1.73415	2.98048	0.437902		1.78838	0.835881	1.87719	3.13636	0.33673		1.12191	0.131496	1.6947	2.46928	0.0243638
	1.95625	4.08151	0.401562	1.17046	-0.119399	2.9632		3.90326	-0.117007	2.44814	-0.572085	3.71284		1.95625	1.36791	0.722137	1.71595	2.95474	0.418395		1.75109	0.838191	1.83791	3.10507	0.319117		1.10549	0.116917	1.66498	2.44868	0.0172388
	1.96608	4.05447	0.375985	1.161	-0.12989	2.92304		3.87154	-0.13823	2.43198	-0.58503	3.66552		1.96608	1.35329	0.728537	1.69812	2.92909	0.39928		1.71402	0.840785	1.79969	3.07432	0.302197		1.08864	0.102252	1.6374	2.42837	0.0115779
	1.97591	4.02892	0.350806	1.15216	-0.138687	2.8829		3.84046	-0.158992	2.41531	-0.597044	3.61768		1.97591	1.33833	0.735699	1.68056	2.90355	0.380555		1.67719	0.843606	1.76251	3.04418	0.285931		1.07129	0.0875261	1.61195	2.40833	0.00734156
	1.98574	4.00489	0.326043	1.14391	-0.145809	2.84285		3.81008	-0.179283	2.39815	-0.608192	3.56937		1.98574	1.32302	0.74353	1.66314	2.87811	0.362219		1.64065	0.846601	1.72632	3.01474	0.270273		1.05339	0.0727713	1.58864	2.38851	0.00447906
	1.99557	3.98239	0.301722	1.13624	-0.151279	2.80293		3.78044	-0.199088	2.38052	-0.618552	3.52071		1.99557	1.30738	0.751931	1.64575	2.85276	0.344266		1.6044	0.849715	1.69107	2.98607	0.255173		1.03489	0.058028	1.56747	2.36888	0.00293124
	2.0054	3.96142	0.277883	1.12913	-0.155131	2.76317		3.75161	-0.218386	2.36243	-0.628215	3.47179		2.0054	1.29143	0.7608	1.62828	2.82749	0.326689		1.56847	0.852899	1.65672	2.95821	0.240579		1.01575	0.0433429	1.54841	2.34936	0.00263283
	2.01523	3.94196	0.254576	1.12254	-0.157404	2.72363		3.72365	-0.23715	2.34392	-0.637285	3.42275		2.01523	1.27517	0.770037	1.61063	2.80229	0.309474		1.53286	0.856102	1.62321	2.93124	0.226438		0.995936	0.0287675	1.53142	2.32991	0.00351473
	2.02506	3.92401	0.231862	1.11644	-0.158141	2.68434		3.6966	-0.255346	2.32498	-0.645872	3.37375		2.02506	1.25863	0.779543	1.59271	2.77712	0.292607		1.49758	0.859278	1.59049	2.90519	0.212707		0.975407	0.0143558	1.51648	2.31045	0.00550596
	2.03489	3.90752	0.209807	1.1108	-0.157389	2.64531		3.67051	-0.272933	2.30563	-0.654095	3.32495		2.03489	1.24185	0.789223	1.57443	2.75199	0.276068		1.46264	0.862382	1.55852	2.8801	0.199351		0.954148	0.000162477	1.5035	2.29093	0.00853535
	2.04472	3.89246	0.188487	1.10559	-0.155197	2.60659		3.64544	-0.289864	2.28588	-0.66207	3.2765		2.04472	1.22484	0.798992	1.55574	2.72687	0.259834		1.42805	0.865374	1.52723	2.85598	0.186348		0.932149	-0.0137598	1.49241	2.27127	0.0125331
	2.05455	3.87878	0.167973	1.10075	-0.151614	2.56818		3.62143	-0.306086	2.26575	-0.669908	3.22859		2.05455	1.20764	0.80877	1.53658	2.70173	0.243884		1.39382	0.868214	1.49659	2.83285	0.173693		0.909408	-0.0273617	1.48312	2.25141	0.0174321
	2.06438	3.86642	0.14834	1.09623	-0.146685	2.53011		3.59851	-0.321542	2.24524	-0.677711	3.18137		2.06438	1.19028	0.818487	1.51691	2.67657	0.228197		1.35996	0.870868	1.46655	2.81069	0.161394		0.885933	-0.0405994	1.47551	2.23129	0.0231688
	2.07421	3.8553	0.129653	1.09199	-0.140456	2.4924		3.57671	-0.336175	2.22438	-0.685567	3.135		2.07421	1.1728	0.828082	1.49671	2.65136	0.212758		1.32652	0.873308	1.43707	2.7895	0.149478		0.86174	-0.0534354	1.46947	2.21087	0.0296838
	2.08404	3.84535	0.111972	1.08796	-0.132969	2.45505		3.55605	-0.349929	2.2032	-0.693549	3.08962		2.08404	1.15523	0.837503	1.47595	2.6261	0.197558		1.29352	0.875507	1.40813	2.76924	0.137985		0.836853	-0.0658392	1.46487	2.1901	0.0369225
	2.09388	3.83648	0.0953422	1.0841	-0.124262	2.41811		3.53657	-0.36275	2.18175	-0.701714	3.04538		2.09388	1.13762	0.846701	1.45463	2.60078	0.182597		1.26099	0.877443	1.37968	2.74988	0.126968		0.811301	-0.0777866	1.46158	2.16895	0.0448347
	2.10371	3.82858	0.0798014	1.08036	-0.114375	2.38158		3.51827	-0.374591	2.16009	-0.7101	3.00237		2.10371	1.12	0.855638	1.43273	2.57539	0.167882		1.22898	0.879099	1.35173	2.73138	0.116488		0.78512	-0.0892594	1.45944	2.14742	0.0533737
	2.11354	3.82155	0.0653732	1.07671	-0.103344	2.34549		3.50115	-0.385412	2.13827	-0.718734	2.96072		2.11354	1.10241	0.864275	1.41025	2.54993	0.15343		1.19752	0.880459	1.32426	2.71372	0.10661		0.758352	-0.100243	1.45834	2.1255	0.0624954
	2.12337	3.81529	0.0520704	1.07312	-0.09121	2.30989		3.4852	-0.395184	2.11635	-0.727629	2.92049		2.12337	1.0849	0.872578	1.38721	2.5244	0.139263		1.16666	0.881511	1.29727	2.69684	0.0973994		0.731043	-0.110726	1.45811	2.10321	0.0721572
	2.1332	3.80968	0.0398952	1.0696	-0.0780173	2.2748		3.47043	-0.403888	2.09442	-0.736792	2.88178		2.1332	1.0675	0.880514	1.3636	2.49881	0.125405		1.13643	0.882243	1.27077	2.68073	0.088917		0.703244	-0.120696	1.45864	2.08057	0.0823156
	2.14303	3.80462	0.0288411	1.06616	-0.0638178	2.24027		3.45682	-0.411515	2.07252	-0.746224	2.84463		2.14303	1.05026	0.888051	1.33946	2.47317	0.111886		1.10687	0.882645	1.24477	2.66533	0.0812158		0.675012	-0.13014	1.45978	2.05763	0.0929256
	2.15286	3.80001	0.0188942	1.06284	-0.0486725	2.20634		3.44433	-0.418068	2.05072	-0.755924	2.80909		2.15286	1.03322	0.895158	1.31479	2.4475	0.098736		1.07799	0.882708	1.2193	2.65063	0.0743373		0.646408	-0.139045	1.46142	2.03444	0.103939
	2.16269	3.79575	0.0100345	1.05969	-0.0326534	2.17304		3.43294	-0.423561	2.02907	-0.765891	2.7752		2.16269	1.01643	0.901802	1.28965	2.42184	0.0859847		1.04982	0.882422	1.1944	2.63658	0.0683099		0.617498	-0.147393	1.46342	2.01106	0.115302
	2.17252	3.79177	0.00223745	1.05676	-0.0158432	2.14042		3.42261	-0.428018	2.00758	-0.77613	2.74299		2.17252	0.999932	0.907955	1.26408	2.39621	0.0736645		1.02237	0.881779	1.17009	2.62316	0.0631473		0.588354	-0.155165	1.46568	1.98755	0.126959
	2.18235	3.788	-0.00452525	1.05412	0.00166554	2.1085		3.41332	-0.431472	1.98629	-0.786647	2.71247		2.18235	0.983772	0.913587	1.23814	2.37066	0.0618088		0.995644	0.88077	1.14642	2.61032	0.0588487		0.55905	-0.162341	1.46807	1.964	0.138848
	2.19218	3.78438	-0.0102853	1.05184	0.0197725	2.0773		3.40502	-0.433961	1.96519	-0.79745	2.68366		2.19218	0.967997	0.918673	1.2119	2.34524	0.0504544		0.969648	0.879384	1.12342	2.59804	0.0553995		0.529667	-0.168902	1.47051	1.94049	0.150902
	2.20201	3.78089	-0.0150772	1.04998	0.0383726	2.04682		3.39769	-0.435533	1.94427	-0.808551	2.65656		2.20201	0.952655	0.923188	1.18547	2.32001	0.0396414		0.944381	0.877615	1.10114	2.58627	0.0527721		0.500287	-0.174827	1.47288	1.91708	0.163055
	2.21184	3.77749	-0.0189381	1.04859	0.0573591	2.01707		3.3913	-0.436239	1.92352	-0.819964	2.63115		2.21184	0.937788	0.927108	1.15893	2.29501	0.0294137		0.919842	0.875454	1.07962	2.57497	0.0509282		0.470994	-0.1801	1.47509	1.89387	0.175238
	2.22167	3.77417	-0.0219075	1.04771	0.0766271	1.98801		3.38581	-0.436132	1.90291	-0.8317	2.60743		2.22167	0.923438	0.930413	1.13238	2.27031	0.0198183		0.89603	0.872897	1.05889	2.5641	0.0498199		0.441872	-0.184705	1.47705	1.87091	0.187384
	2.2315	3.77092	-0.0240274	1.04738	0.0960757	1.95962		3.3812	-0.435269	1.88241	-0.843766	2.58536		2.2315	0.90964	0.933083	1.10595	2.24596	0.0109039		0.872949	0.869941	1.03899	2.55359	0.0493922		0.413006	-0.188632	1.47867	1.84828	0.19943
	2.24133	3.76776	-0.0253422	1.0476	0.11561	1.93184		3.37746	-0.433705	1.86199	-0.856166	2.56493		2.24133	0.896425	0.935101	1.07974	2.22202	0.00271831		0.850608	0.86659	1.01995	2.54341	0.049584		0.384478	-0.191872	1.47987	1.82605	0.211321
	2.25116	3.76468	-0.025899	1.04836	0.135142	1.90463		3.37456	-0.431495	1.84162	-0.868898	2.54607		2.25116	0.883814	0.936449	1.05386	2.19852	-0.00469419		0.82902	0.862854	1.0018	2.53351	0.0503308		0.356369	-0.19442	1.48058	1.80426	0.223006
	2.26099	3.7617	-0.0257481	1.04965	0.154588	1.87792		3.37247	-0.428693	1.8213	-0.881953	2.52875		2.26099	0.871818	0.93711	1.02842	2.17551	-0.0112953		0.808206	0.85875	0.984556	2.52383	0.0515663		0.328755	-0.196275	1.48072	1.78296	0.234445
	2.27082	3.75881	-0.0249434	1.05143	0.17387	1.85166		3.37118	-0.425348	1.80101	-0.895317	2.5129		2.27082	0.860441	0.937068	1.00351	2.15301	-0.017055		0.788194	0.854303	0.968246	2.51432	0.0532241		0.301708	-0.197437	1.48024	1.76218	0.245606
	2.28065	3.75602	-0.0235427	1.05366	0.192909	1.82577		3.37067	-0.421507	1.78077	-0.908971	2.49845		2.28065	0.849672	0.936307	0.979233	2.13106	-0.0219529		0.769017	0.849549	0.952889	2.50495	0.0552392		0.275297	-0.197909	1.47907	1.74195	0.256466
	2.29048	3.75333	-0.0216085	1.05628	0.211627	1.80022		3.37088	-0.417213	1.76058	-0.922892	2.48532		2.29048	0.839493	0.934814	0.955658	2.10968	-0.0259781		0.750713	0.844534	0.938503	2.49566	0.05755		0.249586	-0.197697	1.47717	1.72228	0.267009
	2.30031	3.75072	-0.0192082	1.05924	0.229941	1.77496		3.3718	-0.412507	1.74047	-0.937056	2.47345		2.30031	0.829876	0.932578	0.932853	2.08887	-0.0291285		0.733322	0.839311	0.925107	2.48641	0.0600989		0.224634	-0.19681	1.4745	1.70316	0.277223
	2.31014	3.74818	-0.0164139	1.06246	0.247762	1.74996		3.37338	-0.407426	1.72048	-0.951437	2.46273		2.31014	0.820783	0.929591	0.910871	2.06866	-0.0314088		0.716883	0.833943	0.912718	2.47716	0.0628339		0.200498	-0.195262	1.47104	1.68457	0.287104
	2.31997	3.74567	-0.0133029	1.06588	0.264992	1.7252		3.37557	-0.402006	1.70065	-0.966007	2.45309		2.31997	0.812173	0.925851	0.889754	2.04905	-0.0328274		0.701433	0.828501	0.901355	2.46788	0.0657084		0.177227	-0.193071	1.46677	1.6665	0.296646
	2.3298	3.74317	-0.00995662	1.06943	0.281525	1.70071		3.37832	-0.396283	1.68103	-0.980739	2.44444		2.3298	0.804002	0.921359	0.869531	2.03005	-0.0333939		0.687003	0.823057	0.891036	2.45852	0.0686819		0.154869	-0.190263	1.46169	1.6489	0.305847
	2.33964	3.74064	-0.0064606	1.07306	0.29725	1.67648		3.38157	-0.390291	1.66168	-0.995609	2.43671		2.33964	0.796225	0.916123	0.85022	2.01168	-0.0331163		0.673618	0.817687	0.881782	2.44906	0.0717192		0.133466	-0.186873	1.45581	1.63172	0.314705
	2.34947	3.73805	-0.00290377	1.07669	0.312047	1.65255		3.38526	-0.384065	1.64263	-1.01059	2.42983		2.34947	0.7888	0.910155	0.83183	1.99393	-0.0319986		0.661292	0.812465	0.873613	2.43946	0.0747905		0.113054	-0.182942	1.44916	1.6149	0.323216
	2.3593	3.73535	0.000622191	1.08028	0.325793	1.62897		3.38933	-0.377642	1.62394	-1.02565	2.42373		2.3593	0.781694	0.903471	0.814367	1.97684	-0.030039		0.65003	0.807463	0.86655	2.42969	0.07787		0.0936655	-0.178522	1.44178	1.59839	0.331378
	2.36913	3.7325	0.00402364	1.08376	0.338366	1.60577		3.39373	-0.371059	1.60567	-1.04076	2.41836		2.36913	0.774879	0.896089	0.797828	1.9604	-0.02723		0.639828	0.802746	0.860614	2.41974	0.0809354		0.0753254	-0.173675	1.43373	1.58212	0.33919
	2.37896	3.72947	0.00720582	1.08707	0.349644	1.58301		3.39838	-0.364356	1.58784	-1.05589	2.41368		2.37896	0.76834	0.88803	0.782214	1.94464	-0.0235578		0.630671	0.798376	0.855827	2.40957	0.0839665		0.0580524	-0.168468	1.42505	1.56602	0.346649
	2.38879	3.7262	0.010074	1.09016	0.359513	1.56073		3.40322	-0.357572	1.57051	-1.071	2.40966		2.38879	0.762072	0.879314	0.767523	1.92957	-0.0190039		0.622537	0.794404	0.852211	2.39917	0.0869445		0.0418576	-0.162974	1.41584	1.55004	0.353755
	2.39862	3.72266	0.0125348	1.09298	0.367867	1.53899		3.40821	-0.350747	1.55372	-1.08606	2.40627		2.39862	0.756082	0.869962	0.753759	1.9152	-0.0135469		0.615396	0.790873	0.84979	2.38852	0.0898511		0.0267441	-0.157267	1.40617	1.53411	0.360506
	2.40845	3.71878	0.0144975	1.09547	0.374613	1.51781		3.41328	-0.343921	1.5375	-1.10102	2.40351		2.40845	0.750385	0.859992	0.74093	1.90156	-0.00716554		0.609212	0.787817	0.848584	2.3776	0.0926679		0.0127065	-0.151423	1.39612	1.51819	0.366901
	2.41828	3.71452	0.0158759	1.09759	0.379668	1.49725		3.41838	-0.337129	1.52189	-1.11583	2.40135		2.41828	0.745006	0.849421	0.729048	1.88864	0.000158195		0.60395	0.785263	0.848617	2.3664	0.0953766		-0.000269292	-0.145514	1.38577	1.50222	0.372941
	2.42811	3.70981	0.0165898	1.09928	0.382965	1.47733		3.42347	-0.330405	1.50694	-1.13046	2.39982		2.42811	0.739972	0.838264	0.718129	1.87646	0.00843566		0.599567	0.783223	0.849908	2.3549	0.0979584		-0.0122064	-0.139604	1.37521	1.48619	0.378622
	2.43794	3.7046	0.0165666	1.1005	0.384451	1.45808		3.42849	-0.323777	1.4927	-1.14484	2.39891		2.43794	0.735311	0.826537	0.708193	1.86503	0.017668		0.596025	0.781705	0.852478	2.3431	0.100396		-0.023136	-0.133752	1.3645	1.47005	0.383943
	2.44777	3.69882	0.0157436	1.1012	0.384088	1.43952		3.43341	-0.317269	1.47924	-1.15893	2.39863		2.44777	0.731049	0.814254	0.699261	1.85434	0.0278432		0.593283	0.780704	0.856344	2.33098	0.102673		-0.0330973	-0.128004	1.35371	1.45381	0.388903
	2.4576	3.69242	0.0140688	1.10135	0.381851	1.42168		3.43818	-0.310899	1.46661	-1.17268	2.39899		2.4576	0.727203	0.801434	0.691352	1.84439	0.0389339		0.5913	0.78021	0.861522	2.31854	0.104777		-0.0421364	-0.122397	1.34288	1.43746	0.393501
	2.46743	3.68533	0.0115029	1.10093	0.37773	1.40457		3.44277	-0.30468	1.45489	-1.18604	2.40003		2.46743	0.723781	0.788095	0.684485	1.83519	0.0508966		0.590036	0.780205	0.868026	2.30576	0.106699		-0.0503053	-0.116957	1.33207	1.42101	0.397735
	2.47726	3.6775	0.0080199	1.0999	0.371727	1.38823		3.44715	-0.29862	1.44417	-1.19896	2.40174		2.47726	0.720781	0.774263	0.678669	1.82672	0.0636716		0.589449	0.780663	0.875868	2.29265	0.108435		-0.0576608	-0.1117	1.3213	1.40449	0.401605
	2.48709	3.66891	0.00360731	1.09825	0.36386	1.37268		3.45129	-0.292723	1.43451	-1.21141	2.40415		2.48709	0.718185	0.759965	0.673909	1.81897	0.0771844		0.589491	0.781555	0.885057	2.2792	0.10999		-0.0642639	-0.106631	1.31061	1.38792	0.405109
	2.49692	3.65952	-0.0017337	1.09597	0.354155	1.35792		3.45516	-0.286989	1.426	-1.22334	2.40726		2.49692	0.715965	0.745235	0.670203	1.81192	0.0913482		0.590114	0.782851	0.895601	2.2654	0.111371		-0.070178	-0.101747	1.30003	1.37134	0.408244
	2.50675	3.64933	-0.00798931	1.09306	0.342656	1.344		3.45874	-0.281415	1.41869	-1.23473	2.41109		2.50675	0.714081	0.730115	0.667538	1.80556	0.106067		0.591262	0.784516	0.907507	2.25126	0.112594		-0.075469	-0.0970387	1.28958	1.35479	0.411007
	2.51658	3.63835	-0.0151344	1.08952	0.329416	1.33091		3.462	-0.275994	1.41265	-1.24554	2.41565		2.51658	0.712484	0.714651	0.665893	1.79985	0.121238		0.592872	0.786519	0.920779	2.23678	0.113678		-0.0802039	-0.0924891	1.27929	1.33832	0.413392
	2.52641	3.6266	-0.0231344	1.08537	0.314502	1.31869		3.46494	-0.27072	1.40792	-1.25575	2.42092		2.52641	0.711119	0.698895	0.665243	1.79477	0.136757		0.594878	0.78883	0.935422	2.22197	0.114645		-0.0844505	-0.0880772	1.26919	1.32197	0.415392
	2.53624	3.61411	-0.0319473	1.0806	0.297993	1.30733		3.46752	-0.26558	1.4045	-1.26535	2.4269		2.53624	0.709927	0.682906	0.665553	1.79027	0.152521		0.597204	0.791423	0.951439	2.20684	0.115519		-0.0882765	-0.083778	1.25931	1.30578	0.417
	2.54607	3.60093	-0.0415258	1.07524	0.279981	1.29686		3.46974	-0.260563	1.40241	-1.2743	2.43357		2.54607	0.708849	0.666746	0.666784	1.78633	0.168427		0.599773	0.794279	0.968832	2.19141	0.116321		-0.0917487	-0.0795634	1.24968	1.28978	0.418207
	2.5559	3.58711	-0.0518192	1.06929	0.260567	1.28727		3.47157	-0.255652	1.40162	-1.28259	2.4409		2.5559	0.707828	0.650482	0.668895	1.78289	0.184381		0.602501	0.79738	0.987602	2.1757	0.11707		-0.0949324	-0.0754027	1.24033	1.27399	0.419003
	2.56573	3.57269	-0.0627745	1.06278	0.239865	1.27858		3.47299	-0.250831	1.4021	-1.29022	2.44884		2.56573	0.706809	0.634186	0.671842	1.77991	0.200293		0.605305	0.800719	1.00775	2.15976	0.117781		-0.0978902	-0.0712636	1.2313	1.25842	0.419378
	2.57556	3.55773	-0.0743379	1.0557	0.217996	1.27077		3.474	-0.24608	1.4038	-1.29716	2.45735		2.57556	0.705745	0.617931	0.675579	1.77733	0.216083		0.608099	0.804289	1.02927	2.14361	0.118466		-0.100681	-0.0671127	1.22261	1.24307	0.419321
	2.5854	3.54226	-0.086455	1.04809	0.195091	1.26386		3.47456	-0.241377	1.40666	-1.30341	2.46637		2.5854	0.704592	0.601793	0.680058	1.77509	0.231678		0.610802	0.808088	1.05216	2.12731	0.119131		-0.103357	-0.0629162	1.21428	1.22791	0.418822
	2.59523	3.52632	-0.0990719	1.03994	0.171285	1.25785		3.47467	-0.236698	1.4106	-1.30893	2.47582		2.59523	0.703314	0.585849	0.685232	1.77315	0.247013		0.613334	0.812118	1.07641	2.11091	0.11978		-0.105965	-0.0586407	1.20631	1.21292	0.417871
	2.60506	3.50993	-0.112135	1.03127	0.14672	1.25274		3.4743	-0.232018	1.41554	-1.31372	2.48562		2.60506	0.70188	0.570179	0.691054	1.77143	0.262029		0.615622	0.81638	1.10199	2.09448	0.120416		-0.108543	-0.0542547	1.19873	1.19806	0.416459
	2.61489	3.49311	-0.125593	1.0221	0.121539	1.24855		3.47345	-0.22731	1.42141	-1.31775	2.4957		2.61489	0.700263	0.554859	0.697478	1.76988	0.276676		0.617602	0.820874	1.12889	2.07809	0.121041		-0.11112	-0.0497289	1.19151	1.18327	0.41458
	2.62472	3.47587	-0.139394	1.01244	0.0958883	1.24528		3.47209	-0.222546	1.42811	-1.32101	2.50596		2.62472	0.698443	0.539966	0.704458	1.76842	0.290909		0.619215	0.825601	1.15708	2.06179	0.121661		-0.113715	-0.0450386	1.18464	1.1685	0.412228
	2.63455	3.4582	-0.153492	1.0023	0.0699124	1.24296		3.47023	-0.217699	1.43556	-1.32346	2.51633		2.63455	0.696401	0.52557	0.711947	1.76699	0.304687		0.620415	0.830554	1.1865	2.04566	0.122286		-0.116335	-0.0401638	1.17811	1.15367	0.409406
	2.64438	3.44011	-0.16784	0.991714	0.0437557	1.2416		3.46785	-0.212741	1.44366	-1.32509	2.52673		2.64438	0.694121	0.51174	0.719902	1.76552	0.317971		0.621163	0.835726	1.21711	2.02975	0.12293		-0.11898	-0.0350908	1.17189	1.13871	0.406117
	2.65421	3.42158	-0.182397	0.980683	0.0175598	1.24122		3.46495	-0.207647	1.45233	-1.32587	2.53709		2.65421	0.691588	0.498536	0.72828	1.76394	0.330726		0.621433	0.841102	1.24885	2.01413	0.123613		-0.121636	-0.0298131	1.16594	1.12358	0.402373
	2.66404	3.40261	-0.197125	0.969224	-0.00853739	1.24185		3.46151	-0.202392	1.46148	-1.32577	2.54733		2.66404	0.688789	0.486012	0.737039	1.76219	0.342914		0.621207	0.846662	1.28165	1.99883	0.124361		-0.124285	-0.0243314	1.16025	1.10819	0.398187
	2.67387	3.38319	-0.21199	0.957353	-0.0344024	1.24352		3.45754	-0.196957	1.471	-1.32479	2.55742		2.67387	0.685707	0.474213	0.746141	1.7602	0.354499		0.620479	0.852378	1.31543	1.9839	0.125206		-0.126896	-0.0186547	1.15476	1.09252	0.393576
	2.6837	3.36334	-0.22696	0.945082	-0.0599077	1.24624		3.45304	-0.191324	1.48082	-1.3229	2.56731		2.6837	0.682329	0.463175	0.755545	1.7579	0.365443		0.619252	0.858217	1.35012	1.96936	0.126181		-0.129433	-0.0127995	1.14947	1.07652	0.388562
	2.69353	3.34304	-0.24201	0.932423	-0.0849333	1.25006		3.448	-0.18548	1.49084	-1.32009	2.57695		2.69353	0.678638	0.452929	0.765215	1.75523	0.375712		0.617538	0.864142	1.38561	1.95524	0.127323		-0.131854	-0.00678943	1.14434	1.06018	0.383163
	2.70336	3.32233	-0.257111	0.919391	-0.109368	1.25498		3.44244	-0.179417	1.50098	-1.31636	2.58631		2.70336	0.674617	0.443497	0.775117	1.75215	0.38527		0.615354	0.870108	1.42181	1.94155	0.128665		-0.134108	-0.000654225	1.13936	1.04348	0.377398
	2.71319	3.30121	-0.272238	0.906004	-0.133109	1.26104		3.43635	-0.173129	1.51116	-1.31171	2.59537		2.71319	0.670251	0.434892	0.785215	1.7486	0.394087		0.612729	0.876068	1.45864	1.92828	0.130239		-0.13614	0.00557225	1.13452	1.02646	0.371284
	2.72302	3.27971	-0.28736	0.892287	-0.156066	1.26824		3.42978	-0.166615	1.5213	-1.30617	2.6041		2.72302	0.665524	0.427126	0.795477	1.74454	0.402138		0.609693	0.881972	1.496	1.91544	0.132071		-0.13789	0.0118538	1.12981	1.00913	0.364833
	2.73285	3.25786	-0.302443	0.87827	-0.178156	1.27661		3.42273	-0.159874	1.53134	-1.29975	2.61248		2.73285	0.660424	0.420202	0.805873	1.73995	0.409403		0.606283	0.887769	1.53378	1.90301	0.134182		-0.139295	0.0181539	1.12525	0.991532	0.358054
	2.74268	3.2357	-0.317447	0.863996	-0.199311	1.28614		3.41525	-0.152905	1.54123	-1.29249	2.62048		2.74268	0.65494	0.414121	0.816372	1.7348	0.415869		0.602537	0.893406	1.5719	1.89099	0.136583		-0.140288	0.0244381	1.12084	0.973724	0.350952
	2.75251	3.21327	-0.332319	0.849519	-0.219468	1.29685		3.40738	-0.145709	1.55092	-1.28443	2.6281		2.75251	0.649066	0.408881	0.826948	1.7291	0.421528		0.598497	0.898834	1.61027	1.87934	0.139276		-0.140804	0.0306754	1.11661	0.95576	0.343526
	2.76234	3.1906	-0.347003	0.834901	-0.238576	1.30873		3.39918	-0.138281	1.56039	-1.27562	2.63529		2.76234	0.642803	0.404476	0.837574	1.72284	0.426379		0.594206	0.904005	1.64881	1.86806	0.142254		-0.140777	0.0368393	1.11259	0.937695	0.335776
	2.77217	3.16774	-0.36143	0.820217	-0.256592	1.32177		3.39072	-0.130618	1.5696	-1.2661	2.64205		2.77217	0.636156	0.400899	0.848225	1.71605	0.430423		0.589709	0.908876	1.68743	1.85713	0.145499		-0.140147	0.0429093	1.1088	0.919582	0.327697
	2.782	3.14475	-0.375524	0.805547	-0.273477	1.33595		3.38205	-0.122712	1.57853	-1.25593	2.64834		2.782	0.629139	0.398144	0.858879	1.70874	0.433665		0.58505	0.913406	1.72605	1.84652	0.148986		-0.138859	0.04887	1.10527	0.901465	0.319287
	2.79183	3.12167	-0.389202	0.790975	-0.289202	1.35125		3.37326	-0.114558	1.58717	-1.24517	2.65416		2.79183	0.621774	0.396204	0.869514	1.70095	0.43611		0.580278	0.917562	1.76461	1.83622	0.152679		-0.136864	0.0547115	1.10202	0.88338	0.310545
	2.80166	3.09857	-0.402376	0.776586	-0.303742	1.36764		3.36441	-0.106146	1.59548	-1.23386	2.6595		2.80166	0.614091	0.395074	0.880113	1.69272	0.437764		0.575437	0.921318	1.80304	1.82622	0.156538		-0.134122	0.0604287	1.09909	0.865351	0.301473
	2.81149	3.07552	-0.414956	0.762461	-0.317075	1.38506		3.35558	-0.0974714	1.60344	-1.22208	2.66436		2.81149	0.606127	0.394749	0.890655	1.68409	0.438633		0.570578	0.924653	1.84127	1.8165	0.160517		-0.130603	0.06602	1.09648	0.847389	0.292079
	2.82132	3.05257	-0.426852	0.748677	-0.329187	1.40347		3.34682	-0.0885323	1.61102	-1.20986	2.66873		2.82132	0.597927	0.395227	0.901125	1.67511	0.438723		0.565748	0.927558	1.87923	1.80704	0.16457		-0.126286	0.0714867	1.09421	0.829496	0.282375
	2.83116	3.0298	-0.437978	0.735303	-0.340066	1.4228		3.3382	-0.0793305	1.61818	-1.19727	2.67266		2.83116	0.589541	0.39651	0.911505	1.66582	0.438038		0.560997	0.930028	1.91686	1.79785	0.16865		-0.12116	0.076832	1.09228	0.811665	0.27238
	2.84099	3.00728	-0.448253	0.722398	-0.349708	1.443		3.32976	-0.0698739	1.62486	-1.18434	2.67616		2.84099	0.581024	0.398601	0.921779	1.65629	0.436584		0.556375	0.93207	1.95409	1.7889	0.172715		-0.115222	0.0820603	1.09068	0.793887	0.26212
	2.85082	2.98506	-0.457605	0.710011	-0.358112	1.464		3.32155	-0.0601768	1.63102	-1.17114	2.67928		2.85082	0.572434	0.401504	0.931929	1.64654	0.434368		0.55193	0.933696	1.99087	1.78019	0.176729		-0.10848	0.0871767	1.08941	0.77615	0.251626
	2.86065	2.96323	-0.465971	0.698183	-0.365286	1.48571		3.31358	-0.0502605	1.6366	-1.15769	2.68206		2.86065	0.563827	0.405227	0.941938	1.63663	0.431401		0.547712	0.934927	2.02712	1.77171	0.180661		-0.100949	0.0921863	1.08845	0.758447	0.240936
	2.87048	2.94184	-0.473302	0.686941	-0.371241	1.50806		3.3059	-0.0401531	1.64156	-1.14404	2.68457		2.87048	0.555259	0.409778	0.951786	1.62661	0.427698		0.543765	0.935788	2.06277	1.76346	0.184492		-0.092651	0.0970943	1.08778	0.740778	0.230093
	2.88031	2.92095	-0.479562	0.676304	-0.375997	1.53097		3.29851	-0.0298893	1.64586	-1.13023	2.68685		2.88031	0.546785	0.415166	0.961452	1.61651	0.423283		0.540132	0.936307	2.09775	1.75544	0.188209		-0.0836138	0.101906	1.08739	0.723154	0.219145
	2.89014	2.9006	-0.484731	0.666279	-0.379581	1.55435		3.29143	-0.019509	1.64949	-1.11628	2.68897		2.89014	0.538455	0.421401	0.970915	1.60637	0.418188		0.536852	0.936513	2.13199	1.74764	0.191806		-0.0738699	0.106626	1.08724	0.705599	0.208148
	2.89997	2.88084	-0.488797	0.656862	-0.382024	1.57813		3.28467	-0.00905581	1.65242	-1.10222	2.69095		2.89997	0.530316	0.428491	0.980153	1.59625	0.412454		0.533961	0.936435	2.16541	1.74006	0.195283		-0.0634546	0.111258	1.08732	0.68815	0.197157
	2.9098	2.86171	-0.491765	0.648038	-0.383364	1.60221		3.27822	0.00142453	1.65468	-1.08808	2.69286		2.9098	0.522411	0.436442	0.989144	1.58617	0.406134		0.53149	0.936097	2.19793	1.73272	0.198646		-0.0524045	0.115807	1.08761	0.670858	0.186234
	2.91963	2.84323	-0.493646	0.639782	-0.383641	1.6265		3.2721	0.0118868	1.65626	-1.07386	2.69471		2.91963	0.514778	0.445261	0.997869	1.57617	0.399293		0.529464	0.935519	2.22946	1.72562	0.201899		-0.0407562	0.120277	1.08809	0.653788	0.175437
	2.92946	2.82543	-0.494459	0.632056	-0.3829	1.6509		3.26629	0.0222884	1.65721	-1.0596	2.69653		2.92946	0.507451	0.454947	1.00631	1.56631	0.392004		0.527906	0.934714	2.25994	1.71878	0.205048		-0.0285453	0.124669	1.08874	0.637014	0.164828
	2.93929	2.80831	-0.494228	0.624815	-0.381186	1.67533		3.26078	0.0325921	1.65757	-1.04529	2.69834		2.93929	0.500462	0.4655	1.01445	1.55661	0.384352		0.52683	0.93369	2.28927	1.71221	0.208095		-0.0158049	0.128987	1.08953	0.620616	0.154461
	2.94912	2.79188	-0.492976	0.618007	-0.378542	1.69969		3.25556	0.0427683	1.65737	-1.03096	2.70014		2.94912	0.493839	0.476913	1.02228	1.54712	0.376426		0.526247	0.932448	2.31738	1.70593	0.211041		-0.00256543	0.133233	1.09045	0.60468	0.144387
	2.95895	2.77615	-0.490725	0.611572	-0.375011	1.72387		3.2506	0.0527968	1.65665	-1.01661	2.70194		2.95895	0.487604	0.489178	1.02981	1.53787	0.368325		0.526161	0.930982	2.34418	1.69997	0.213883		0.011146	0.137409	1.09148	0.589292	0.134652
	2.96878	2.76111	-0.487494	0.605449	-0.370633	1.74779		3.24589	0.0626685	1.65544	-1.00227	2.70374		2.96878	0.481777	0.502278	1.03704	1.52888	0.360146		0.526568	0.929287	2.36962	1.69436	0.216617		0.0253057	0.141517	1.09258	0.574533	0.125293
	2.97861	2.74675	-0.483295	0.599575	-0.365444	1.77136		3.24139	0.0723859	1.65376	-0.987936	2.70554		2.97861	0.476375	0.516199	1.04399	1.52019	0.351991		0.527461	0.927352	2.3936	1.68912	0.219239		0.0398926	0.145557	1.09374	0.560479	0.116345
	2.98844	2.73303	-0.478138	0.593888	-0.359477	1.79449		3.23708	0.0819626	1.65163	-0.973634	2.70735		2.98844	0.471409	0.530918	1.05069	1.51181	0.343959		0.528821	0.925168	2.41608	1.68427	0.221749		0.0548877	0.149529	1.09491	0.547197	0.107834
	2.99827	2.71994	-0.472027	0.588326	-0.35276	1.81711		3.23291	0.0914221	1.64901	-0.959379	2.70917		2.99827	0.466887	0.546412	1.05719	1.50376	0.336147		0.530626	0.922728	2.43699	1.67985	0.22415		0.0702731	0.153428	1.09608	0.534745	0.0997812
	3.0081	2.70743	-0.464966	0.582831	-0.345321	1.83915		3.22887	0.100796	1.64589	-0.94519	2.711		3.0081	0.462812	0.562654	1.06355	1.49603	0.328649		0.532845	0.920027	2.45628	1.67587	0.226454		0.0860296	0.15725	1.09722	0.523168	0.0922076
	3.01793	2.69547	-0.456962	0.577345	-0.337183	1.86056		3.22491	0.110121	1.64222	-0.931085	2.71287		3.01793	0.459183	0.579612	1.06983	1.48862	0.321557		0.535439	0.917064	2.47389	1.67234	0.22868		0.102136	0.160982	1.0983	0.512504	0.0851308
	3.02776	2.684	-0.448024	0.571813	-0.32837	1.88129		3.22101	0.119436	1.63793	-0.917077	2.71476		3.02776	0.455995	0.597254	1.07611	1.4815	0.314957		0.538364	0.913843	2.48979	1.6693	0.23086		0.118564	0.164609	1.09931	0.502777	0.0785686
	3.03759	2.67297	-0.438169	0.566179	-0.318905	1.90132		3.21713	0.128779	1.63295	-0.903178	2.7167		3.03759	0.45324	0.615539	1.08248	1.47466	0.308938		0.541572	0.910367	2.50394	1.66674	0.233036		0.135281	0.168109	1.10023	0.494005	0.0725395
	3.04742	2.66234	-0.427426	0.560386	-0.308812	1.92063		3.21326	0.138183	1.6272	-0.889391	2.71866		3.04742	0.450909	0.634426	1.08903	1.46806	0.303582		0.54501	0.906648	2.51629	1.66469	0.235261		0.152243	0.171454	1.10105	0.486199	0.0670631
	3.05725	2.65205	-0.415832	0.554376	-0.29812	1.93923		3.20935	0.147676	1.62059	-0.875713	2.72065		3.05725	0.448991	0.653866	1.09584	1.46167	0.298973		0.548621	0.902695	2.52683	1.66315	0.237598		0.169393	0.17461	1.10178	0.47937	0.0621603
	3.06708	2.64207	-0.403436	0.548089	-0.286859	1.95711		3.20538	0.157275	1.61304	-0.86213	2.72265		3.06708	0.447479	0.673802	1.10303	1.45542	0.295193		0.552352	0.898522	2.53551	1.66214	0.240115		0.186665	0.17754	1.10241	0.473525	0.0578525
	3.07692	2.63238	-0.390299	0.541463	-0.275069	1.97431		3.2013	0.16699	1.60448	-0.848621	2.72461		3.07692	0.446367	0.694173	1.11068	1.44929	0.292324		0.556146	0.894142	2.5423	1.66166	0.242883		0.203977	0.180203	1.10295	0.468676	0.0541602
	3.08675	2.62295	-0.376487	0.534439	-0.262794	1.99085		3.19708	0.17682	1.59487	-0.835152	2.72651		3.08675	0.445652	0.714911	1.11887	1.44322	0.290443		0.559951	0.889569	2.54719	1.66173	0.245969		0.221239	0.182554	1.10342	0.464837	0.0511017
	3.09658	2.61379	-0.362072	0.526954	-0.250088	2.00677		3.19267	0.186758	1.58416	-0.821685	2.72828		3.09658	0.445337	0.735939	1.12768	1.43716	0.289626		0.563719	0.884818	2.55014	1.66235	0.249434		0.238349	0.184553	1.10382	0.462029	0.0486911
	3.10641	2.6049	-0.34713	0.518955	-0.237011	2.02212		3.18805	0.196787	1.57234	-0.808173	2.72989		3.10641	0.445426	0.757178	1.13719	1.43106	0.289943		0.567404	0.879903	2.55113	1.66354	0.253329		0.255201	0.186157	1.10418	0.460282	0.0469367
	3.11624	2.59632	-0.331733	0.510392	-0.223633	2.03693		3.18315	0.206886	1.55944	-0.794565	2.73126		3.11624	0.445929	0.778542	1.14745	1.42488	0.291457		0.570964	0.874841	2.55014	1.66528	0.257686		0.271685	0.187331	1.1045	0.459628	0.0458398
	3.12607	2.58807	-0.315949	0.501224	-0.210028	2.05126		3.17794	0.21703	1.54548	-0.780811	2.73235		3.12607	0.446857	0.799943	1.15852	1.41858	0.294225		0.574364	0.869649	2.54717	1.6676	0.262523		0.287696	0.188043	1.10479	0.460106	0.0453944
	3.1359	2.58022	-0.299841	0.491427	-0.196278	2.06516		3.17239	0.227194	1.53053	-0.766865	2.73309		3.1359	0.448221	0.821292	1.17043	1.41213	0.298295		0.57757	0.864345	2.54222	1.67047	0.267839		0.303132	0.188266	1.10508	0.461758	0.045587
	3.14573	2.5728	-0.283464	0.480988	-0.182464	2.07869		3.16645	0.237352	1.51467	-0.752686	2.73342		3.14573	0.450032	0.842502	1.18321	1.40548	0.303704		0.580552	0.85895	2.53531	1.67388	0.273613		0.317901	0.187981	1.10535	0.464627	0.0463988
	3.15556	2.56588	-0.266864	0.469915	-0.168673	2.09189		3.16011	0.247478	1.498	-0.738245	2.73328		3.15556	0.4523	0.863488	1.19688	1.39862	0.310476		0.583282	0.853486	2.52647	1.67781	0.279812		0.331925	0.187173	1.10562	0.468753	0.0478069
	3.16539	2.55952	-0.250084	0.458233	-0.154984	2.10482		3.15333	0.257552	1.48063	-0.723528	2.73263		3.16539	0.455033	0.884172	1.21144	1.39151	0.318625		0.585736	0.847978	2.51574	1.68224	0.286392		0.345138	0.185835	1.10588	0.474169	0.0497873
	3.17522	2.55376	-0.233159	0.44599	-0.141475	2.11754		3.14611	0.267556	1.46266	-0.708533	2.7314		3.17522	0.458234	0.904481	1.22691	1.38414	0.328146		0.58789	0.842449	2.50321	1.68711	0.293299		0.357486	0.183967	1.10613	0.480904	0.0523179
	3.18505	2.54867	-0.216126	0.433248	-0.128217	2.1301		3.13844	0.277478	1.44422	-0.693276	2.72953		3.18505	0.461906	0.924348	1.24326	1.3765	0.339024		0.58972	0.836925	2.48894	1.69239	0.30048		0.368928	0.181574	1.10637	0.488972	0.0553814
	3.19488	2.54427	-0.199018	0.420087	-0.115271	2.14258		3.1303	0.287315	1.42541	-0.677789	2.72697		3.19488	0.466047	0.943713	1.26048	1.36857	0.351223		0.591206	0.83143	2.47303	1.698	0.307883		0.379436	0.178671	1.10657	0.498378	0.0589681
	3.20471	2.54062	-0.181871	0.406599	-0.102688	2.15501		3.1217	0.297068	1.40634	-0.662118	2.72364		3.20471	0.470653	0.962523	1.27855	1.36034	0.364699		0.592328	0.825991	2.45561	1.70391	0.315459		0.388989	0.175273	1.10675	0.509111	0.0630779
	3.21454	2.53774	-0.164725	0.392883	-0.0905076	2.16746		3.11264	0.306749	1.38709	-0.646321	2.71949		3.21454	0.475718	0.980733	1.29744	1.35181	0.379389		0.59307	0.82063	2.4368	1.71003	0.323169		0.397571	0.171407	1.10689	0.521147	0.0677215
	3.22437	2.53565	-0.147625	0.379041	-0.0787621	2.17997		3.10313	0.316376	1.36775	-0.630465	2.71445		3.22437	0.481236	0.9983	1.31711	1.34299	0.395223		0.593419	0.815367	2.41672	1.71629	0.330982		0.405171	0.167099	1.107	0.534447	0.0729208
	3.2342	2.53434	-0.130618	0.365173	-0.0674729	2.19259		3.09317	0.325979	1.3484	-0.614623	2.70845		3.2342	0.487198	1.01519	1.33754	1.33388	0.412121		0.593369	0.810221	2.39552	1.72265	0.338874		0.411779	0.16238	1.10707	0.548958	0.0787071
	3.24403	2.53383	-0.113754	0.351371	-0.0566552	2.20535		3.08278	0.335593	1.32909	-0.598872	2.70142		3.24403	0.493593	1.03138	1.35867	1.3245	0.429994		0.59292	0.805207	2.37334	1.72902	0.346829		0.417384	0.157281	1.10712	0.564614	0.0851193
	3.25386	2.5341	-0.0970876	0.337718	-0.0463188	2.21827		3.07198	0.345262	1.30991	-0.583289	2.69332		3.25386	0.500405	1.04683	1.38046	1.31485	0.448753		0.59208	0.800334	2.35033	1.73536	0.354833		0.421975	0.151835	1.10718	0.581341	0.0922001
	3.26369	2.53512	-0.0806708	0.324281	-0.0364708	2.23137		3.06079	0.355035	1.29092	-0.56795	2.68411		3.26369	0.507617	1.06153	1.40286	1.30497	0.4683		0.590865	0.795605	2.32661	1.74161	0.362875		0.425539	0.14607	1.10726	0.599054	0.0999919
	3.27352	2.53686	-0.0645564	0.311114	-0.0271169	2.24465		3.04925	0.364964	1.27218	-0.552927	2.67374		3.27352	0.515203	1.07546	1.42582	1.29487	0.488538		0.5893	0.791019	2.30234	1.74774	0.370943		0.428063	0.140012	1.1074	0.617662	0.108533
	3.28335	2.53928	-0.0487947	0.298252	-0.0182621	2.25808		3.03738	0.375102	1.25379	-0.538289	2.6622		3.28335	0.523129	1.08862	1.44926	1.28457	0.509367		0.587416	0.786565	2.27764	1.75372	0.379026		0.429533	0.133683	1.10763	0.637069	0.117852
	3.29318	2.54232	-0.0334336	0.285715	-0.00991162	2.27164		3.02523	0.385501	1.23584	-0.5241	2.6495		3.29318	0.531353	1.10099	1.47314	1.2741	0.530684		0.58525	0.782227	2.25266	1.75952	0.387106		0.429939	0.127096	1.10799	0.657179	0.127968
	3.30301	2.54594	-0.0185183	0.273509	-0.00206981	2.28528		3.01285	0.396208	1.21842	-0.510421	2.63565		3.30301	0.539826	1.11257	1.49737	1.26348	0.552383		0.582842	0.777979	2.22753	1.76516	0.395165		0.429277	0.120264	1.10852	0.677892	0.138883
	3.31284	2.55006	-0.00409152	0.261629	0.00526048	2.29896		3.00029	0.407263	1.20163	-0.497308	2.62068		3.31284	0.548486	1.12336	1.52189	1.25273	0.574354		0.580233	0.773789	2.20238	1.77063	0.403183		0.427545	0.113188	1.10925	0.699107	0.150584
	3.32268	2.55462	0.00980648	0.250059	0.0120793	2.31262		2.98761	0.418697	1.18559	-0.484811	2.60465		3.32268	0.557269	1.13338	1.54664	1.24189	0.596486		0.577465	0.769619	2.17734	1.77594	0.411138		0.424749	0.105871	1.11023	0.720725	0.163042
	3.33251	2.55954	0.0231376	0.238778	0.0183909	2.32618		2.97488	0.430527	1.17037	-0.472975	2.58762		3.33251	0.5661	1.14262	1.57152	1.23097	0.618663		0.574576	0.765425	2.15254	1.78112	0.419013		0.420905	0.0983072	1.11147	0.742644	0.176216
	3.34234	2.56474	0.035866	0.227758	0.024205	2.33959		2.96214	0.442762	1.15607	-0.46184	2.56966		3.34234	0.574908	1.1511	1.59649	1.21998	0.640768		0.5716	0.761165	2.12811	1.78619	0.426789		0.416033	0.0904937	1.113	0.764764	0.190048
	3.35217	2.57015	0.0479589	0.21697	0.0295374	2.35278		2.94948	0.455395	1.14276	-0.451437	2.55086		3.35217	0.583616	1.15883	1.62146	1.20895	0.662684		0.568568	0.756793	2.10419	1.79117	0.434453		0.41016	0.0824263	1.11483	0.786983	0.204475
	3.362	2.57569	0.0593874	0.206388	0.0344097	2.3657		2.93693	0.468405	1.13047	-0.441792	2.53133		3.362	0.592157	1.16582	1.64638	1.1979	0.684294		0.565504	0.752269	2.08089	1.79609	0.441994		0.40332	0.0741038	1.11695	0.809202	0.219426
	3.37183	2.58128	0.0701278	0.195983	0.038849	2.37829		2.92458	0.481761	1.11926	-0.432922	2.51117		3.37183	0.600466	1.17209	1.67119	1.18683	0.705484		0.562426	0.747562	2.05835	1.80096	0.449405		0.395552	0.0655294	1.11937	0.83132	0.23483
	3.38166	2.58683	0.080163	0.185732	0.0428869	2.39052		2.91245	0.49542	1.10912	-0.424836	2.49049		3.38166	0.608489	1.17765	1.69583	1.17576	0.726146		0.559346	0.742648	2.03667	1.8058	0.456676		0.386899	0.0567116	1.12206	0.853238	0.250617
	3.39149	2.59227	0.0894838	0.175618	0.0465578	2.40237		2.90061	0.509331	1.10007	-0.417536	2.4694		3.39149	0.616183	1.18253	1.72026	1.16471	0.746177		0.556268	0.737513	2.01597	1.8106	0.463801		0.377407	0.0476654	1.12501	0.874861	0.266724
	3.40132	2.59751	0.0980904	0.165631	0.0498978	2.41381		2.8891	0.523434	1.09207	-0.411018	2.44802		3.40132	0.623515	1.18672	1.74444	1.15367	0.765482		0.553192	0.732157	1.99633	1.81535	0.470766		0.367129	0.0384129	1.1282	0.896097	0.283095
	3.41115	2.60249	0.105993	0.155772	0.052943	2.42485		2.87795	0.537666	1.08511	-0.405271	2.42646		3.41115	0.630468	1.19026	1.76832	1.14267	0.783979		0.550109	0.726591	1.97786	1.82006	0.477553		0.35612	0.0289827	1.1316	0.916858	0.299687
	3.42098	2.60712	0.113211	0.146052	0.0557285	2.43549		2.86718	0.551964	1.07915	-0.400281	2.40483		3.42098	0.637034	1.19316	1.79189	1.1317	0.801595		0.547002	0.720839	1.9606	1.8247	0.484139		0.34444	0.0194102	1.1352	0.937064	0.316466
	3.43081	2.61134	0.119775	0.136495	0.0582874	2.44574		2.85683	0.566263	1.07414	-0.39603	2.38326		3.43081	0.643218	1.19544	1.81511	1.12079	0.818271		0.543852	0.714933	1.94461	1.82926	0.49049		0.332155	0.00973596	1.13897	0.956641	0.333411
	3.44064	2.6151	0.125723	0.127139	0.0606498	2.45564		2.8469	0.5805	1.07004	-0.392496	2.36184		3.44064	0.649033	1.19712	1.83796	1.10994	0.833963		0.540629	0.708911	1.92992	1.83372	0.496565		0.319336	4.613e-06	1.14291	0.975526	0.350511
	3.45047	2.61832	0.131101	0.118031	0.062843	2.4652		2.8374	0.59462	1.06679	-0.389655	2.34069		3.45047	0.654503	1.19824	1.8604	1.09917	0.848645		0.537302	0.702817	1.91655	1.83807	0.502317		0.306058	-0.00973671	1.14699	0.993663	0.36776
	3.4603	2.62097	0.13596	0.109234	0.0648907	2.47443		2.82835	0.608569	1.06435	-0.387484	2.31991		3.4603	0.659658	1.19881	1.88242	1.08849	0.862305		0.533832	0.696698	1.9045	1.84232	0.507691		0.292397	-0.0194402	1.1512	1.01101	0.385158
	3.47013	2.623	0.140353	0.100817	0.066814	2.48337		2.81973	0.622301	1.06264	-0.385956	2.2996		3.47013	0.664531	1.19888	1.90398	1.07793	0.874948		0.530179	0.6906	1.89375	1.84649	0.512631		0.278436	-0.0290589	1.15554	1.02753	0.402707
	3.47996	2.62437	0.144337	0.0928555	0.0686309	2.49202		2.81153	0.635774	1.06162	-0.385044	2.27987		3.47996	0.66916	1.19847	1.92506	1.06749	0.886595		0.526298	0.684567	1.88429	1.85058	0.517078		0.264254	-0.0385486	1.16	1.04322	0.420405
	3.48979	2.62506	0.147962	0.0854283	0.0703575	2.5004		2.80374	0.64895	1.06123	-0.384723	2.26081		3.48979	0.673587	1.19762	1.9456	1.05721	0.897281		0.522145	0.678642	1.87609	1.85464	0.520977		0.249929	-0.0478683	1.16457	1.05805	0.438241
	3.49962	2.62504	0.151279	0.0786139	0.0720089	2.5085		2.79635	0.661795	1.06142	-0.384964	2.24253		3.49962	0.677851	1.19636	1.96557	1.04711	0.907055		0.517676	0.672862	1.8691	1.85872	0.524276		0.235534	-0.0569818	1.16922	1.07204	0.456198
	3.50945	2.62428	0.154332	0.0724873	0.0735992	2.51632		2.78931	0.67428	1.06212	-0.385741	2.2251		3.50945	0.681993	1.19472	1.98492	1.03721	0.915975		0.51285	0.667262	1.86328	1.86285	0.526927		0.221133	-0.065858	1.17394	1.0852	0.474243
	3.51928	2.62278	0.15716	0.0671172	0.0751431	2.52388		2.78261	0.686374	1.0633	-0.387029	2.20861		3.51928	0.686056	1.19275	2.00361	1.02755	0.92411		0.50763	0.661876	1.85858	1.86709	0.528892		0.206784	-0.074471	1.17869	1.09755	0.492332
	3.52911	2.62053	0.159794	0.0625638	0.0766556	2.53116		2.77621	0.698049	1.06489	-0.388805	2.19315		3.52911	0.690078	1.19045	2.02157	1.01815	0.931531		0.501988	0.656732	1.85496	1.87149	0.530135		0.192534	-0.0828002	1.18343	1.10912	0.510403
	3.53894	2.61751	0.162263	0.0588772	0.0781531	2.53816		2.77006	0.709279	1.06685	-0.391049	2.17878		3.53894	0.694099	1.18787	2.03877	1.00904	0.938317		0.495903	0.651859	1.85237	1.87609	0.530629		0.178422	-0.0908308	1.1881	1.11996	0.52838
	3.54877	2.61372	0.16459	0.0560964	0.0796528	2.54489		2.76413	0.720039	1.06914	-0.393742	2.16555		3.54877	0.698159	1.18501	2.05515	1.00026	0.944542		0.489365	0.647285	1.85078	1.88092	0.530353		0.164476	-0.0985535	1.19263	1.13009	0.546175
	3.5586	2.60918	0.166797	0.0542485	0.0811728	2.55136		2.75835	0.730305	1.07172	-0.396871	2.15351		3.5586	0.702294	1.18189	2.07066	0.991852	0.950284		0.482378	0.643034	1.85013	1.886	0.529291		0.150719	-0.105965	1.19695	1.13956	0.563687
	3.56844	2.60388	0.168906	0.053349	0.0827315	2.55759		2.75269	0.740057	1.07458	-0.400423	2.14271		3.56844	0.706543	1.17851	2.08527	0.98384	0.95561		0.474958	0.639132	1.85038	1.89131	0.527432		0.137167	-0.113069	1.20098	1.14839	0.580811
	3.57827	2.59786	0.170937	0.0534011	0.0843477	2.56358		2.74707	0.74928	1.0777	-0.404385	2.13314		3.57827	0.710939	1.17487	2.09894	0.976269	0.960587		0.467134	0.635601	1.85151	1.89685	0.524772		0.123835	-0.119873	1.20463	1.15664	0.597436
	3.5881	2.59114	0.172916	0.0543962	0.0860398	2.56938		2.74143	0.757963	1.08107	-0.408745	2.12484		3.5881	0.715514	1.17096	2.11164	0.969182	0.965272		0.45895	0.632457	1.85348	1.90257	0.521314		0.110736	-0.126393	1.20783	1.16431	0.613455
	3.59793	2.58375	0.174868	0.0563132	0.0878261	2.575		2.73572	0.7661	1.08472	-0.413484	2.11778		3.59793	0.720298	1.16679	2.12336	0.962624	0.969714		0.450461	0.629716	1.85625	1.90842	0.517068		0.0978832	-0.132649	1.21049	1.17145	0.628767
	3.60776	2.57574	0.176823	0.0591189	0.0897242	2.58047		2.72985	0.773692	1.08866	-0.418578	2.11196		3.60776	0.725312	1.16233	2.13409	0.956643	0.973956		0.441735	0.627384	1.8598	1.91434	0.512055		0.0852947	-0.138668	1.21255	1.17807	0.64328
	3.61759	2.56715	0.178814	0.0627672	0.0917517	2.5858		2.72378	0.780745	1.09293	-0.423995	2.10735		3.61759	0.730574	1.1576	2.14383	0.951286	0.978033		0.432849	0.625464	1.86408	1.92025	0.506305		0.0729919	-0.144478	1.21397	1.18421	0.656919
	3.62742	2.55802	0.180873	0.0671997	0.0939253	2.59103		2.71742	0.787267	1.09761	-0.42969	2.10391		3.62742	0.736091	1.1526	2.15259	0.946603	0.981975		0.423884	0.623949	1.86907	1.92609	0.499859		0.0610015	-0.150109	1.21472	1.18988	0.669626
	3.63725	2.5484	0.183034	0.0723461	0.0962615	2.59617		2.71072	0.79327	1.10273	-0.435606	2.10161		3.63725	0.741862	1.14732	2.16039	0.942639	0.985804		0.414929	0.622827	1.87473	1.93177	0.492773		0.0493556	-0.155591	1.21478	1.19511	0.68136
	3.64708	2.53835	0.185332	0.0781259	0.0987761	2.60121		2.70363	0.798768	1.10838	-0.441673	2.10039		3.64708	0.747876	1.14179	2.16725	0.939441	0.98954		0.406074	0.622075	1.88101	1.93721	0.485108		0.0380914	-0.160952	1.21417	1.19993	0.692103
	3.65691	2.52792	0.187798	0.0844503	0.101484	2.60617		2.69609	0.80377	1.11462	-0.447809	2.1002		3.65691	0.754112	1.13602	2.1732	0.937047	0.993195		0.397407	0.621667	1.88786	1.94235	0.47694		0.0272504	-0.166214	1.21291	1.20438	0.701852
	3.66674	2.51715	0.190463	0.0912252	0.104399	2.61104		2.68807	0.808287	1.12153	-0.453921	2.10098		3.66674	0.760539	1.13004	2.17829	0.935494	0.99678		0.389016	0.62157	1.89525	1.9471	0.468346		0.0168768	-0.171391	1.21106	1.2085	0.710625
	3.67657	2.5061	0.193352	0.0983541	0.107532	2.61582		2.67954	0.812325	1.12917	-0.459908	2.10267		3.67657	0.767117	1.12389	2.18255	0.93481	1.0003		0.380983	0.621746	1.90312	1.95141	0.459408		0.00701614	-0.17649	1.20868	1.21234	0.718453
	3.6864	2.49482	0.196492	0.105742	0.110892	2.6205		2.67048	0.815884	1.13757	-0.465663	2.10521		3.6864	0.773798	1.1176	2.18602	0.935019	1.00376		0.373387	0.622156	1.91141	1.95521	0.450209		-0.00228715	-0.18151	1.20586	1.21593	0.725377
	3.69623	2.48337	0.199903	0.113299	0.114487	2.62507		2.66089	0.818965	1.14678	-0.471078	2.10852		3.69623	0.780528	1.11123	2.18876	0.936133	1.00717		0.366299	0.622757	1.92008	1.95845	0.440826		-0.0109915	-0.186438	1.20269	1.21933	0.731449
	3.70606	2.4718	0.203605	0.120944	0.118319	2.62952		2.65078	0.821561	1.1568	-0.476044	2.11253		3.70606	0.787247	1.10482	2.19079	0.938161	1.01051		0.359783	0.623509	1.92908	1.96106	0.431327		-0.0190599	-0.191258	1.19927	1.22259	0.736724
	3.71589	2.46018	0.207613	0.128603	0.122391	2.63386		2.64016	0.823663	1.16761	-0.480459	2.11718		3.71589	0.793893	1.09842	2.19218	0.941099	1.0138		0.353894	0.624372	1.93835	1.963	0.421773		-0.0264613	-0.195942	1.19569	1.22576	0.741261
	3.72572	2.44858	0.211944	0.136219	0.1267	2.63806		2.62909	0.825263	1.17919	-0.484231	2.12239		3.72572	0.800402	1.0921	2.19294	0.944938	1.01702		0.348679	0.625305	1.94786	1.96421	0.412215		-0.0331716	-0.20046	1.19206	1.22889	0.745118
	3.73555	2.43707	0.216608	0.143743	0.131246	2.64214		2.61758	0.82635	1.19149	-0.487277	2.12809		3.73555	0.806708	1.08591	2.19313	0.949659	1.02018		0.344173	0.626272	1.95755	1.96464	0.402694		-0.0391741	-0.20478	1.18846	1.23202	0.748348
	3.74538	2.42573	0.221614	0.151139	0.136027	2.64608		2.6057	0.826912	1.20442	-0.489532	2.13423		3.74538	0.81275	1.07991	2.19277	0.955238	1.02328		0.340402	0.627235	1.9674	1.96426	0.393243		-0.0444594	-0.208867	1.18497	1.23519	0.751004
	3.75521	2.41463	0.226966	0.158377	0.14104	2.64988		2.5935	0.826942	1.21792	-0.490944	2.14073		3.75521	0.818464	1.07415	2.1919	0.961642	1.02632		0.33738	0.628158	1.97737	1.96301	0.383889		-0.0490254	-0.212686	1.18164	1.23843	0.753129
	3.76504	2.40385	0.232664	0.165433	0.146287	2.65357		2.58102	0.826435	1.23187	-0.491483	2.14755		3.76504	0.823793	1.06869	2.19055	0.968834	1.02929		0.335108	0.629007	1.98742	1.96087	0.374658		-0.0528768	-0.216204	1.17853	1.24176	0.754761
	3.77487	2.39346	0.2387	0.172284	0.151768	2.65714		2.56832	0.825387	1.24619	-0.491134	2.15464		3.77487	0.828684	1.06359	2.18874	0.97677	1.03219		0.333577	0.629745	1.99754	1.9578	0.365573		-0.0560241	-0.21939	1.17564	1.2452	0.75593
	3.7847	2.38353	0.245061	0.1789	0.157489	2.66061		2.55546	0.8238	1.26076	-0.489902	2.16197		3.7847	0.833088	1.05889	2.18649	0.985404	1.03502		0.332767	0.630336	2.00769	1.95378	0.356662		-0.0584833	-0.222218	1.173	1.24874	0.756656
	3.79453	2.37412	0.251725	0.185244	0.163456	2.66402		2.54247	0.821683	1.27548	-0.487812	2.16948		3.79453	0.836962	1.05464	2.18382	0.994687	1.03776		0.332648	0.630744	2.01786	1.9488	0.34795		-0.0602754	-0.224663	1.17058	1.25241	0.756952
	3.80436	2.36528	0.258662	0.191268	0.169677	2.66739		2.5294	0.819045	1.29024	-0.484898	2.17715		3.80436	0.840272	1.05088	2.18076	1.00457	1.0404		0.333182	0.630933	2.02802	1.94282	0.339469		-0.0614254	-0.226703	1.16835	1.25618	0.75682
	3.8142	2.35704	0.26584	0.19691	0.176162	2.67076		2.51627	0.815901	1.30493	-0.481213	2.18494		3.8142	0.84299	1.04766	2.17731	1.01499	1.04291		0.334322	0.630866	2.03814	1.93586	0.331248		-0.061962	-0.228319	1.16626	1.26007	0.756252
	3.82403	2.34945	0.273216	0.2021	0.182921	2.6742		2.5031	0.81227	1.31945	-0.476813	2.19281		3.82403	0.845096	1.04501	2.17348	1.0259	1.04527		0.336016	0.630506	2.04822	1.9279	0.323315		-0.0619173	-0.229497	1.16425	1.26405	0.755236
	3.83386	2.34253	0.280748	0.206757	0.189967	2.67776		2.4899	0.808172	1.33371	-0.471762	2.2007		3.83386	0.846575	1.04297	2.1693	1.03725	1.04745		0.338211	0.629818	2.05821	1.91896	0.315696		-0.0613256	-0.230223	1.16225	1.26813	0.75375
	3.84369	2.33628	0.288389	0.210798	0.197308	2.6815		2.47669	0.803627	1.34762	-0.466124	2.20856		3.84369	0.847421	1.04156	2.16477	1.04897	1.0494		0.340849	0.628769	2.0681	1.90904	0.308407		-0.060223	-0.230485	1.16017	1.27227	0.751767
	3.85352	2.3307	0.296094	0.214142	0.204953	2.68549		2.46347	0.798659	1.36109	-0.459961	2.21632		3.85352	0.847633	1.04081	2.15991	1.061	1.0511		0.343871	0.627327	2.07786	1.89817	0.301453		-0.0586471	-0.230273	1.15793	1.27646	0.749259
	3.86335	2.32581	0.303816	0.216717	0.212909	2.68981		2.45025	0.793287	1.37403	-0.453328	2.22391		3.86335	0.847212	1.04073	2.15473	1.0733	1.0525		0.347218	0.625466	2.08745	1.88636	0.294831		-0.0566358	-0.229576	1.15545	1.28067	0.746197
	3.87318	2.32157	0.311516	0.218464	0.22118	2.69452		2.43702	0.787534	1.38638	-0.446274	2.23125		3.87318	0.846167	1.04133	2.14928	1.08579	1.05358		0.350829	0.623164	2.09685	1.87365	0.288522		-0.0542267	-0.228383	1.15266	1.28484	0.742555
	3.88301	2.31799	0.319157	0.219344	0.229769	2.69968		2.4238	0.781418	1.39806	-0.438839	2.23826		3.88301	0.844511	1.04264	2.14355	1.09842	1.0543		0.354648	0.620406	2.10604	1.86008	0.282499		-0.0514572	-0.226681	1.14947	1.28894	0.738309
	3.89284	2.31503	0.326707	0.219344	0.238673	2.70535		2.41061	0.77496	1.409	-0.431053	2.24486		3.89284	0.84226	1.04464	2.1376	1.11113	1.05464		0.358614	0.617187	2.11499	1.84569	0.276724		-0.0483632	-0.224454	1.14584	1.2929	0.733443
	3.90267	2.31268	0.334144	0.218474	0.24789	2.71158		2.39745	0.76818	1.41914	-0.422939	2.25098		3.90267	0.839438	1.04734	2.13143	1.12387	1.0546		0.36267	0.613508	2.1237	1.83052	0.271149		-0.0449799	-0.221686	1.14172	1.29666	0.727943
	3.9125	2.3109	0.34145	0.216771	0.257412	2.71842		2.38436	0.761098	1.42842	-0.414511	2.25655		3.9125	0.836072	1.05074	2.1251	1.13657	1.05417		0.36676	0.609384	2.13215	1.81462	0.265725		-0.0413409	-0.21836	1.1371	1.30015	0.721802
	3.92233	2.30967	0.348616	0.214295	0.267231	2.72589		2.37137	0.753735	1.43677	-0.405778	2.26153		3.92233	0.832198	1.0548	2.11862	1.14919	1.05337		0.370829	0.60484	2.14035	1.79804	0.260401		-0.0374788	-0.214457	1.13198	1.30331	0.715019
	3.93216	2.30896	0.355637	0.211125	0.277335	2.73402		2.35849	0.746112	1.44415	-0.396744	2.26586		3.93216	0.82786	1.05953	2.11204	1.16167	1.05221		0.374824	0.599908	2.14831	1.78081	0.255129		-0.0334251	-0.209962	1.12637	1.30604	0.707594
	3.94199	2.30874	0.362513	0.207354	0.28771	2.74283		2.34576	0.738252	1.45052	-0.387412	2.26953		3.94199	0.823108	1.06488	2.10539	1.17398	1.05072		0.378692	0.594632	2.15604	1.76297	0.249867		-0.0292101	-0.204862	1.1203	1.30829	0.699531
	3.95182	2.30896	0.369248	0.203081	0.298341	2.75233		2.33321	0.730178	1.45584	-0.377785	2.27254		3.95182	0.818002	1.07082	2.09871	1.18607	1.04895		0.382387	0.589059	2.16356	1.74457	0.244581		-0.0248634	-0.19915	1.11382	1.30997	0.690836
	3.96165	2.30958	0.375846	0.198411	0.309206	2.76253		2.32084	0.721913	1.46008	-0.367866	2.27489		3.96165	0.812607	1.07732	2.09203	1.1979	1.04692		0.385861	0.583243	2.17091	1.72563	0.239244		-0.0204142	-0.192825	1.10698	1.31101	0.681515
	3.97148	2.31057	0.382311	0.193446	0.320282	2.77343		2.3087	0.713482	1.46324	-0.357662	2.27661		3.97148	0.806994	1.08434	2.0854	1.20945	1.0447		0.389073	0.577238	2.1781	1.70619	0.233844		-0.0158911	-0.185893	1.09985	1.31133	0.671577
	3.98131	2.31185	0.388648	0.188282	0.33154	2.78502		2.29677	0.704909	1.46531	-0.347181	2.27773		3.98131	0.801239	1.09183	2.07885	1.22068	1.04232		0.391984	0.571099	2.18518	1.68629	0.228374		-0.011323	-0.178369	1.09247	1.31086	0.661031
	3.99114	2.31339	0.394857	0.18301	0.342944	2.79728		2.28507	0.696219	1.46631	-0.336436	2.27832		3.99114	0.795419	1.09975	2.07242	1.23158	1.03985		0.394556	0.564881	2.19215	1.66596	0.222843		-0.0067393	-0.170278	1.0849	1.30953	0.649886
	4.00097	2.31513	0.400939	0.177713	0.354451	2.8102		2.27359	0.687433	1.46626	-0.325444	2.27842		4.00097	0.789608	1.10804	2.06617	1.24212	1.03733		0.396759	0.558632	2.19905	1.64524	0.217264		-0.00216961	-0.161653	1.0772	1.30729	0.638154
	4.0108	2.317	0.406892	0.172468	0.366009	2.82374		2.26233	0.678576	1.46522	-0.314221	2.2781		4.0108	0.783878	1.11667	2.06013	1.25228	1.03482		0.398563	0.5524	2.20589	1.62416	0.211662		0.00235586	-0.152538	1.06941	1.30409	0.625848
	4.02063	2.31896	0.412712	0.167346	0.37756	2.83785		2.25126	0.669665	1.46322	-0.302786	2.27742		4.02063	0.778292	1.12559	2.05437	1.26206	1.03237		0.399943	0.546226	2.21267	1.60277	0.206068		0.0068067	-0.142987	1.06157	1.29988	0.612984
	4.03046	2.32094	0.418398	0.162416	0.389032	2.85249		2.24037	0.660719	1.46033	-0.291156	2.27642		4.03046	0.772907	1.13475	2.04893	1.27143	1.03003		0.400878	0.540148	2.2194	1.58112	0.20052		0.0111528	-0.133061	1.0537	1.29463	0.59958
	4.04029	2.32289	0.423947	0.157743	0.400348	2.86757		2.22963	0.651753	1.45664	-0.279345	2.27515		4.04029	0.767767	1.14413	2.04388	1.28038	1.02786		0.401349	0.5342	2.22606	1.55924	0.195061		0.0153652	-0.122833	1.04584	1.28834	0.585658
	4.05012	2.32477	0.429364	0.153395	0.411421	2.88302		2.21901	0.642777	1.45221	-0.267363	2.27364		4.05012	0.762906	1.15367	2.03927	1.28888	1.02588		0.401338	0.528413	2.23264	1.5372	0.189733		0.0194166	-0.112382	1.03799	1.28101	0.571241
	4.05996	2.32653	0.434656	0.149437	0.422158	2.89874		2.20851	0.633803	1.44715	-0.255214	2.27192		4.05996	0.758347	1.16335	2.03515	1.29693	1.02416		0.40083	0.522816	2.23912	1.51505	0.184583		0.0232827	-0.101792	1.03019	1.27267	0.556357
	4.06979	2.32814	0.439838	0.145938	0.432462	2.91462		2.19807	0.624837	1.44153	-0.242893	2.26998		4.06979	0.754101	1.17314	2.03159	1.30449	1.02272		0.399812	0.517435	2.24544	1.49283	0.179654		0.0269428	-0.0911562	1.02243	1.26335	0.541033
	4.07962	2.32956	0.444932	0.142963	0.442235	2.93055		2.1877	0.615887	1.43546	-0.230389	2.26783		4.07962	0.750168	1.18301	2.02863	1.31154	1.02159		0.398272	0.512297	2.25156	1.47062	0.174984		0.0303805	-0.0805675	1.01475	1.25311	0.525298
	4.08945	2.33077	0.449965	0.140574	0.45138	2.9464		2.17737	0.606962	1.42902	-0.217684	2.26544		4.08945	0.746542	1.19296	2.02632	1.31806	1.02079		0.3962	0.507424	2.25742	1.44845	0.170607		0.0335841	-0.0701225	1.00714	1.24201	0.509178
	4.09928	2.33173	0.454975	0.138827	0.459808	2.96206		2.16708	0.598069	1.42231	-0.204753	2.26279		4.09928	0.743208	1.20295	2.02471	1.32402	1.02033		0.393591	0.502843	2.26296	1.4264	0.166551		0.0365465	-0.0599174	0.999629	1.23016	0.492698
	4.10911	2.33243	0.460002	0.137767	0.467436	2.9774		2.15681	0.589223	1.41539	-0.191565	2.25986		4.10911	0.740149	1.21297	2.02382	1.32938	1.02021		0.390443	0.498573	2.2681	1.40453	0.162836		0.0392648	-0.050046	0.992231	1.21762	0.475877
	4.11894	2.33284	0.465091	0.137421	0.474197	2.99232		2.14656	0.580437	1.40834	-0.178084	2.25661		4.11894	0.737341	1.22301	2.02371	1.33413	1.02042		0.386761	0.494637	2.27277	1.38288	0.159476		0.04174	-0.0405982	0.984963	1.20449	0.458731
	4.12877	2.33293	0.470287	0.137801	0.480037	3.00669		2.13636	0.571734	1.40123	-0.164274	2.25301		4.12877	0.734765	1.23306	2.02438	1.33824	1.02095		0.382557	0.49105	2.27688	1.36154	0.156482		0.0439755	-0.0316579	0.977841	1.19088	0.441271
	4.1386	2.33267	0.475634	0.138896	0.48492	3.02044		2.1262	0.563138	1.39409	-0.150096	2.24903		4.1386	0.732397	1.24311	2.02587	1.3417	1.02176		0.377849	0.487829	2.28036	1.34054	0.153858		0.0459774	-0.0233017	0.970882	1.17687	0.423505
	4.14843	2.33203	0.48117	0.140671	0.488826	3.03347		2.1161	0.554678	1.38698	-0.135515	2.24465		4.14843	0.730219	1.25313	2.0282	1.3445	1.02282		0.372664	0.48498	2.28313	1.31997	0.151609		0.047753	-0.0155977	0.964097	1.16256	0.405443
	4.15826	2.33098	0.486924	0.143067	0.491755	3.04573		2.10609	0.546388	1.3799	-0.120496	2.23984		4.15826	0.728211	1.26312	2.03137	1.34664	1.02409		0.367039	0.482507	2.28509	1.29987	0.14974		0.0493114	-0.00860505	0.957496	1.14802	0.387093
	4.16809	2.32948	0.492916	0.146003	0.493721	3.05716		2.09618	0.538304	1.3729	-0.10501	2.23459		4.16809	0.726359	1.27306	2.03539	1.34812	1.02551		0.361013	0.480406	2.28619	1.2803	0.148257		0.0506624	-0.00237329	0.951085	1.13333	0.368471
	4.17792	2.32749	0.499156	0.149379	0.494753	3.06772		2.08641	0.530463	1.36596	-0.0890351	2.22889		4.17792	0.724649	1.28294	2.04029	1.34897	1.02703		0.354633	0.478666	2.28633	1.26131	0.14717		0.0518172	0.00305755	0.944862	1.11856	0.349596
	4.18775	2.32499	0.505638	0.153076	0.494889	3.07738		2.07681	0.522902	1.35909	-0.0725544	2.22273		4.18775	0.723066	1.29275	2.04606	1.34919	1.02858		0.347949	0.477268	2.28544	1.24296	0.146489		0.0527873	0.00765677	0.938826	1.10377	0.330499
	4.19758	2.32196	0.512347	0.156966	0.494177	3.08614		2.06739	0.515658	1.35228	-0.055562	2.2161		4.19758	0.7216	1.30248	2.05272	1.34881	1.0301		0.341011	0.476185	2.28346	1.22528	0.146232		0.0535845	0.0114026	0.932969	1.089	0.311217
	4.20741	2.31837	0.519255	0.160917	0.49267	3.09397		2.05819	0.508764	1.34552	-0.0380608	2.209		4.20741	0.720237	1.31213	2.06026	1.34787	1.03153		0.333871	0.475382	2.2803	1.20832	0.146417		0.0542202	0.0142819	0.92728	1.07431	0.291798
	4.21724	2.31422	0.526326	0.164797	0.490423	3.10089		2.04924	0.502253	1.3388	-0.0200641	2.20144		4.21724	0.718966	1.3217	2.06868	1.34637	1.03281		0.326579	0.47482	2.2759	1.19211	0.147064		0.0547041	0.0162895	0.921748	1.05972	0.272294
	4.22707	2.30952	0.533517	0.16848	0.487491	3.10691		2.04058	0.496152	1.3321	-0.00159442	2.19342		4.22707	0.717774	1.33119	2.07798	1.34434	1.03386		0.319182	0.474457	2.2702	1.17667	0.148196		0.0550439	0.0174278	0.916357	1.04527	0.252764
	4.2369	2.30429	0.540782	0.171856	0.483929	3.11203		2.03223	0.490485	1.3254	0.0173163	2.18496		4.2369	0.71665	1.34061	2.08815	1.3418	1.03463		0.311728	0.474245	2.26314	1.16203	0.14983		0.0552442	0.0177061	0.911094	1.031	0.233271
	4.24673	2.29856	0.548072	0.174832	0.479789	3.1163		2.02422	0.485275	1.31869	0.0366288	2.17608		4.24673	0.715581	1.34995	2.09917	1.33876	1.03508		0.304265	0.474139	2.25466	1.1482	0.151981		0.0553064	0.0171405	0.905943	1.01692	0.213878
	4.25656	2.29236	0.555343	0.177334	0.475118	3.11972		2.01659	0.480542	1.31197	0.056298	2.1668		4.25656	0.714557	1.35923	2.111	1.33522	1.03515		0.296841	0.474096	2.24474	1.1352	0.154657		0.0552286	0.0157532	0.900891	1.00309	0.194648
	4.26639	2.28573	0.562553	0.179313	0.469962	3.12235		2.00936	0.476305	1.30525	0.0762752	2.15714		4.26639	0.713566	1.36844	2.12363	1.33119	1.03481		0.289506	0.474076	2.23333	1.12303	0.157856		0.0550056	0.0135723	0.895921	0.989525	0.175644
	4.27622	2.27873	0.569663	0.18074	0.464365	3.12422		2.00257	0.472585	1.29855	0.0965109	2.14714		4.27622	0.712601	1.37757	2.13699	1.32666	1.03405		0.282315	0.474043	2.22044	1.11169	0.161566		0.0546302	0.0106321	0.891017	0.976278	0.156927
	4.28605	2.27139	0.576643	0.181608	0.458366	3.12539		1.99622	0.4694	1.2919	0.116957	2.13682		4.28605	0.711651	1.38661	2.15103	1.32162	1.03285		0.275326	0.473965	2.20607	1.10119	0.165766		0.0540937	0.00697285	0.886161	0.963388	0.138557
	4.29588	2.26376	0.583466	0.181922	0.452008	3.1259		1.99033	0.466772	1.28535	0.137568	2.12622		4.29588	0.710712	1.39553	2.16569	1.31607	1.03123		0.268602	0.473816	2.19025	1.09152	0.170422		0.0533873	0.00264134	0.88133	0.950902	0.120593
	4.30572	2.25586	0.590108	0.181699	0.445333	3.12582		1.98491	0.464722	1.27895	0.158306	2.11536		4.30572	0.709778	1.4043	2.18089	1.30999	1.02919		0.262208	0.473573	2.17301	1.08267	0.175493		0.0525032	-0.00230926	0.8765	0.938865	0.10309
	4.31555	2.24773	0.596551	0.18096	0.438386	3.1252		1.97995	0.463271	1.27276	0.179138	2.10427		4.31555	0.708848	1.41287	2.19657	1.3034	1.02676		0.25621	0.473214	2.15441	1.0746	0.18093		0.0514361	-0.00781917	0.871643	0.927326	0.0860997
	4.32538	2.23936	0.602775	0.179724	0.431216	3.12411		1.97543	0.462438	1.26683	0.200042	2.09297		4.32538	0.707924	1.4212	2.21263	1.29628	1.02398		0.250677	0.472719	2.13453	1.0673	0.186679		0.0501842	-0.0138223	0.866729	0.916327	0.069667
	4.33521	2.23075	0.608761	0.178006	0.423878	3.1226		1.97135	0.462237	1.26124	0.221001	2.0815		4.33521	0.70701	1.42925	2.229	1.28863	1.02088		0.245674	0.472067	2.11347	1.06073	0.192685		0.0487507	-0.0202471	0.861725	0.905909	0.0538303
	4.34504	2.2219	0.61449	0.175812	0.416431	3.12075		1.96767	0.462681	1.25602	0.242011	2.06986		4.34504	0.706113	1.43695	2.2456	1.28047	1.01749		0.241265	0.471237	2.09131	1.05482	0.198895		0.0471439	-0.0270171	0.856598	0.896103	0.0386191
	4.35487	2.21278	0.619939	0.173135	0.408941	3.1186		1.96436	0.463773	1.25121	0.263072	2.05808		4.35487	0.705244	1.44426	2.26235	1.2718	1.01385		0.237507	0.470204	2.06818	1.04954	0.205259		0.0453781	-0.0340532	0.851318	0.886937	0.0240527
	4.3647	2.20336	0.625086	0.169958	0.401476	3.11621		1.96139	0.465514	1.24681	0.284193	2.0462		4.3647	0.704413	1.45113	2.27918	1.26264	1.00998		0.234453	0.468941	2.04418	1.0448	0.211728		0.0434735	-0.0412749	0.845854	0.878427	0.0101405
	4.37453	2.19362	0.629905	0.166256	0.394109	3.11364		1.95871	0.467895	1.24283	0.305386	2.03422		4.37453	0.703634	1.45751	2.29603	1.25301	1.0059		0.232147	0.467417	2.01946	1.04055	0.218262		0.0414549	-0.0486029	0.840182	0.87058	-0.00311768
	4.38436	2.18353	0.63437	0.161996	0.386913	3.1109		1.9563	0.470907	1.23922	0.326663	2.0222		4.38436	0.702917	1.46339	2.31283	1.24292	1.0016		0.230629	0.465602	1.99413	1.03671	0.224824		0.039351	-0.0559607	0.834278	0.863397	-0.0157295
	4.39419	2.17307	0.638455	0.157146	0.379961	3.10803		1.95411	0.474533	1.23596	0.348035	2.01015		4.39419	0.702271	1.46873	2.32952	1.23239	0.997067		0.229928	0.463463	1.96833	1.03319	0.231382		0.0371928	-0.0632772	0.828121	0.85687	-0.0277081
	4.40402	2.16221	0.642136	0.151673	0.37332	3.10506		1.95212	0.47876	1.23297	0.369506	1.99813		4.40402	0.701702	1.47353	2.34607	1.22144	0.992297		0.230067	0.460967	1.94218	1.02993	0.237908		0.0350116	-0.0704881	0.821692	0.850984	-0.0390696
	4.41385	2.15096	0.645387	0.145556	0.367054	3.10198		1.95029	0.483574	1.23018	0.39107	1.98619		4.41385	0.701213	1.47777	2.36242	1.21009	0.987265		0.231061	0.458085	1.91582	1.02684	0.244376		0.0328377	-0.0775374	0.814971	0.845721	-0.0498301
	4.42368	2.1393	0.648185	0.138784	0.361217	3.09881		1.94861	0.488962	1.22752	0.412708	1.97436		4.42368	0.700806	1.48148	2.37853	1.19836	0.981952		0.232917	0.454791	1.88937	1.02388	0.250766		0.0306979	-0.0843775	0.807936	0.841062	-0.0600039
	4.43351	2.12724	0.650509	0.131359	0.355856	3.09553		1.94703	0.494919	1.22489	0.434387	1.96271		4.43351	0.70048	1.48465	2.39437	1.18625	0.976341		0.235635	0.451067	1.86294	1.02097	0.257055		0.0286149	-0.0909699	0.800563	0.836987	-0.0696017
	4.44334	2.1148	0.652338	0.123301	0.351005	3.09213		1.94553	0.501446	1.2222	0.456058	1.95128		4.44334	0.700233	1.4873	2.40989	1.17379	0.970425		0.239207	0.446901	1.83666	1.01806	0.263227		0.0266058	-0.0972847	0.792826	0.833479	-0.07863
	4.45317	2.102	0.653652	0.11464	0.34669	3.08863		1.94408	0.50855	1.21937	0.477656	1.94012		4.45317	0.700066	1.48945	2.42508	1.161	0.964209		0.24362	0.442289	1.81064	1.01512	0.269264		0.0246813	-0.1033	0.784697	0.830528	-0.0870914
	4.463	2.08885	0.65443	0.105421	0.342925	3.085		1.94264	0.516242	1.2163	0.499102	1.92929		4.463	0.699983	1.4911	2.43988	1.14788	0.957711		0.248854	0.437241	1.78497	1.01211	0.275153		0.0228463	-0.109001	0.776147	0.828125	-0.0949852
	4.47283	2.07539	0.654655	0.0956964	0.339715	3.08127		1.94118	0.524542	1.21292	0.520307	1.9188		4.47283	0.699992	1.49228	2.45428	1.13445	0.95096		0.254885	0.431773	1.75977	1.009	0.280885		0.0210994	-0.114379	0.767148	0.826269	-0.102309
	4.48266	2.06164	0.654306	0.0855229	0.337058	3.07744		1.93965	0.533469	1.20915	0.541175	1.9087		4.48266	0.700107	1.49299	2.46825	1.12075	0.944001		0.261683	0.425914	1.7351	1.00579	0.286456		0.0194345	-0.119431	0.757676	0.824962	-0.109061
	4.49249	2.04763	0.653366	0.0749577	0.334944	3.07354		1.938	0.543044	1.20492	0.561607	1.89899		4.49249	0.700346	1.49325	2.48176	1.10678	0.936888		0.269216	0.419704	1.71105	1.00247	0.291868		0.0178422	-0.124161	0.747712	0.824211	-0.11524
	4.50232	2.03337	0.65182	0.0640541	0.333361	3.0696		1.93619	0.553287	1.20017	0.581504	1.88967		4.50232	0.700736	1.49305	2.49477	1.09258	0.929684		0.277448	0.413187	1.68769	0.999039	0.297128		0.0163115	-0.128574	0.737249	0.824022	-0.120849
	4.51215	2.01891	0.649653	0.0528584	0.332294	3.06567		1.93416	0.564211	1.19486	0.600775	1.88074		4.51215	0.701309	1.49241	2.50728	1.07819	0.922457		0.286341	0.40642	1.66507	0.995511	0.302251		0.014832	-0.132683	0.726284	0.824401	-0.125895
	4.52198	2.00424	0.646858	0.0414069	0.331726	3.06179		1.93186	0.575822	1.18896	0.619335	1.87217		4.52198	0.702102	1.49133	2.51925	1.06366	0.915276		0.295857	0.399463	1.64325	0.9919	0.307257		0.013396	-0.136502	0.71483	0.825352	-0.13039
	4.53181	1.9894	0.643432	0.0297245	0.331642	3.05802		1.92924	0.588118	1.18243	0.637112	1.86392		4.53181	0.703155	1.48983	2.53066	1.04904	0.908208		0.305954	0.392382	1.62226	0.988226	0.312165		0.0119996	-0.140051	0.702908	0.826873	-0.134351
	4.54164	1.97439	0.639378	0.0178243	0.332029	3.05439		1.92624	0.601086	1.17526	0.654048	1.85597		4.54164	0.70451	1.48791	2.54148	1.03439	0.901317		0.316591	0.385246	1.60214	0.984516	0.316998		0.0106441	-0.14335	0.690549	0.828958	-0.137801
	4.55148	1.95924	0.634706	0.00570743	0.332877	3.05097		1.92282	0.614706	1.16743	0.670099	1.84828		4.55148	0.706211	1.48559	2.5517	1.01978	0.894658		0.327725	0.378127	1.58292	0.980803	0.321774		0.00933593	-0.146422	0.677795	0.831591	-0.140765
	4.56131	1.94396	0.629433	-0.00663452	0.33418	3.04777		1.91893	0.628945	1.15893	0.685235	1.8408		4.56131	0.708299	1.48288	2.56127	1.00531	0.888276		0.339309	0.371095	1.56461	0.977124	0.326507		0.00808579	-0.149292	0.664693	0.83475	-0.143269
	4.57114	1.92856	0.62358	-0.0192177	0.335936	3.04483		1.91455	0.643767	1.14974	0.699442	1.83353		4.57114	0.710813	1.4798	2.57018	0.991037	0.882209		0.351295	0.364223	1.54723	0.973524	0.331205		0.00690758	-0.151983	0.651292	0.838404	-0.145339
	4.58097	1.91307	0.617176	-0.0320625	0.338149	3.04216		1.90963	0.659127	1.13983	0.712717	1.82643		4.58097	0.713788	1.47638	2.57838	0.977067	0.876483		0.363631	0.357582	1.53079	0.970052	0.33587		0.0058167	-0.154521	0.637646	0.842513	-0.146996
	4.5908	1.89749	0.610251	-0.0451902	0.340826	3.03979		1.90417	0.674978	1.12919	0.72507	1.81952		4.5908	0.717251	1.47262	2.58583	0.963483	0.871118		0.376263	0.351238	1.51533	0.966766	0.340499		0.00482814	-0.156931	0.623804	0.847031	-0.148258
	4.60063	1.88184	0.602838	-0.0586189	0.343977	3.03772		1.89817	0.691272	1.11778	0.736521	1.81279		4.60063	0.721227	1.46856	2.59251	0.950371	0.866125		0.38913	0.345258	1.50085	0.963724	0.345084		0.00395474	-0.159236	0.609815	0.851907	-0.149131
	4.61046	1.86614	0.594972	-0.0723597	0.347612	3.03596		1.89163	0.707958	1.10559	0.747094	1.80628		4.61046	0.725729	1.4642	2.59836	0.937812	0.86151		0.402171	0.339704	1.48738	0.96099	0.349618		0.00320557	-0.161461	0.595721	0.857083	-0.149618
	4.62029	1.8504	0.586685	-0.0864134	0.351742	3.0345		1.88456	0.724991	1.09257	0.756823	1.80002		4.62029	0.730767	1.45957	2.60336	0.925883	0.857276		0.41532	0.334637	1.47494	0.958628	0.354092		0.00258479	-0.163632	0.581561	0.862504	-0.14971
	4.63012	1.83462	0.578008	-0.100768	0.356373	3.03336		1.87702	0.742326	1.07872	0.765743	1.79408		4.63012	0.736341	1.45466	2.60748	0.91465	0.853428		0.428512	0.330113	1.46356	0.956697	0.358501		0.00209095	-0.165773	0.567367	0.868114	-0.149389
	4.63995	1.81882	0.568972	-0.115396	0.361507	3.03255		1.86902	0.759921	1.06401	0.773893	1.78849		4.63995	0.742446	1.4495	2.61068	0.904172	0.84997		0.441681	0.326187	1.45325	0.955253	0.362841		0.00171684	-0.167914	0.553167	0.873864	-0.148633
	4.64978	1.803	0.559604	-0.130255	0.367136	3.03208		1.86063	0.777742	1.04845	0.781312	1.78332		4.64978	0.74907	1.44407	2.61295	0.8945	0.84691		0.454764	0.322914	1.44403	0.954345	0.367117		0.00144993	-0.170081	0.538984	0.879712	-0.147411
	4.65961	1.78716	0.549932	-0.145287	0.373243	3.03199		1.8519	0.795757	1.03204	0.788042	1.77862		4.65961	0.756199	1.43838	2.61428	0.885676	0.844262		0.467704	0.320344	1.43592	0.95401	0.371331		0.00127311	-0.172305	0.524837	0.885628	-0.145693
	4.66944	1.77131	0.539982	-0.160419	0.379801	3.0323		1.84289	0.813938	1.01478	0.794125	1.77445		4.66944	0.763813	1.43242	2.61466	0.877734	0.842046		0.480449	0.31853	1.42893	0.954272	0.375495		0.00116589	-0.174615	0.510743	0.891591	-0.143446
	4.67927	1.75545	0.529782	-0.17557	0.386772	3.03305		1.83366	0.832262	0.996727	0.799599	1.77083		4.67927	0.771891	1.42619	2.61409	0.870702	0.840285		0.492957	0.317521	1.42304	0.955143	0.379616		0.0011057	-0.177042	0.496716	0.897593	-0.140641
	4.6891	1.7396	0.519358	-0.19065	0.394106	3.03427		1.82426	0.850706	0.977901	0.804503	1.7678		4.6891	0.780412	1.41969	2.61258	0.8646	0.839008		0.505193	0.317363	1.41826	0.956619	0.383704		0.00106917	-0.179612	0.482768	0.903639	-0.137255
	4.69893	1.72377	0.508744	-0.205566	0.401745	3.03603		1.81475	0.869248	0.958354	0.808873	1.76538		4.69893	0.789354	1.4129	2.61014	0.859441	0.838244		0.517135	0.318101	1.41455	0.958682	0.387764		0.00103324	-0.182351	0.468912	0.909743	-0.133271
	4.70876	1.70799	0.49797	-0.220225	0.40962	3.03835		1.8052	0.887866	0.938135	0.812737	1.76357		4.70876	0.798694	1.40583	2.6068	0.855234	0.838022		0.528769	0.319773	1.4119	0.961301	0.391797		0.000975787	-0.185277	0.455156	0.915926	-0.128682
	4.71859	1.69228	0.487073	-0.23454	0.417656	3.04131		1.79564	0.906535	0.9173	0.816121	1.76237		4.71859	0.808408	1.39848	2.60255	0.85198	0.838368		0.540091	0.322413	1.41026	0.964435	0.395798		0.00087565	-0.188404	0.441508	0.922218	-0.12349
	4.72842	1.67668	0.476091	-0.248431	0.425771	3.04495		1.78612	0.925226	0.895901	0.819043	1.76177		4.72842	0.818472	1.39087	2.59742	0.849677	0.839296		0.551105	0.326048	1.40959	0.968032	0.399753		0.000712179	-0.191738	0.427976	0.92865	-0.117707
	4.73825	1.66123	0.465063	-0.261826	0.433877	3.04932		1.77669	0.943903	0.873987	0.82151	1.76175		4.73825	0.828856	1.38303	2.59141	0.848319	0.840815		0.561821	0.330695	1.40983	0.972037	0.403642		0.000464304	-0.195276	0.414566	0.935252	-0.111356
	4.74808	1.64598	0.454031	-0.274666	0.441884	3.05447		1.76739	0.962527	0.851606	0.823522	1.76229		4.74808	0.839527	1.37498	2.58452	0.847892	0.842918		0.572254	0.336361	1.41094	0.97639	0.407437		0.000109403	-0.199008	0.401285	0.942052	-0.104467
	4.75791	1.63097	0.443036	-0.286899	0.449697	3.06044		1.75823	0.98105	0.828799	0.825067	1.76336		4.75791	0.850442	1.36675	2.57676	0.848381	0.845587		0.582421	0.343043	1.41284	0.981035	0.411104		-0.000377779	-0.202916	0.388141	0.949073	-0.0970761
	4.76774	1.61624	0.43212	-0.298486	0.457223	3.06725		1.74926	0.999419	0.805605	0.826125	1.76493		4.76774	0.861554	1.3584	2.56813	0.849765	0.84879		0.592338	0.350724	1.41548	0.985917	0.414605		-0.0010259	-0.206974	0.375146	0.956331	-0.0892264
	4.77757	1.60186	0.421324	-0.309395	0.464365	3.07494		1.74049	1.01758	0.782066	0.826665	1.76697		4.77757	0.872805	1.34998	2.55862	0.852017	0.852484		0.60202	0.359376	1.4188	0.990991	0.417902		-0.00186723	-0.211155	0.362316	0.963833	-0.0809639
	4.7874	1.58787	0.410688	-0.319599	0.471031	3.08351		1.73191	1.03546	0.758228	0.826652	1.76945		4.7874	0.884129	1.34155	2.54822	0.855108	0.856619		0.611477	0.368954	1.42272	0.996219	0.420958		-0.00293712	-0.215424	0.349675	0.971577	-0.0723375
	4.79724	1.57432	0.40025	-0.329077	0.477128	3.09295		1.72355	1.05299	0.734146	0.826047	1.77234		4.79724	0.895456	1.33316	2.53693	0.859002	0.861135		0.620713	0.379402	1.42718	1.00157	0.423739		-0.00427266	-0.219747	0.337254	0.97955	-0.0633975
	4.80707	1.56125	0.390045	-0.337811	0.482568	3.10324		1.71538	1.07011	0.709887	0.824812	1.77561		4.80707	0.906709	1.32487	2.52476	0.86366	0.865975		0.629726	0.390651	1.43214	1.00704	0.426221		-0.00591071	-0.22409	0.325095	0.987731	-0.0541946
	4.8169	1.54872	0.380105	-0.345785	0.48727	3.11434		1.70739	1.08675	0.685537	0.822915	1.77922		4.8169	0.917813	1.31672	2.5117	0.869037	0.871079		0.638507	0.402622	1.43753	1.0126	0.428388		-0.00788542	-0.228419	0.313252	0.996091	-0.0447788
	4.82673	1.53676	0.370461	-0.352982	0.491156	3.12618		1.69955	1.10284	0.661199	0.820331	1.78315		4.82673	0.928696	1.30876	2.49777	0.875086	0.876395		0.647038	0.415226	1.4433	1.01827	0.430238		-0.0102256	-0.232702	0.301785	1.00459	-0.035199
	4.83656	1.52543	0.361137	-0.359388	0.494157	3.13868		1.69181	1.11831	0.636995	0.81705	1.78737		4.83656	0.939292	1.30103	2.48298	0.881758	0.881875		0.655298	0.42837	1.44941	1.02404	0.431778		-0.0129524	-0.23691	0.290765	1.01319	-0.025502
	4.84639	1.51477	0.352155	-0.364989	0.496211	3.15176		1.68414	1.13311	0.613067	0.813072	1.79185		4.84639	0.949544	1.29353	2.46734	0.888998	0.887481		0.663259	0.441958	1.45581	1.02991	0.433028		-0.016077	-0.241016	0.280268	1.02185	-0.0157317
	4.85622	1.50482	0.343533	-0.369773	0.497265	3.16528		1.67647	1.14718	0.589571	0.808414	1.79658		4.85622	0.95941	1.28629	2.45088	0.896755	0.893184		0.670889	0.455897	1.46248	1.0359	0.434019		-0.0195995	-0.244993	0.27037	1.03052	-0.00592853
	4.86605	1.49563	0.335286	-0.373732	0.497275	3.17913		1.66875	1.16048	0.566677	0.803105	1.80151		4.86605	0.968856	1.27929	2.43362	0.904975	0.898965		0.678154	0.470098	1.46939	1.04201	0.434786		-0.0235082	-0.24882	0.261146	1.03917	0.00387118
	4.87588	1.48725	0.327425	-0.376859	0.496205	3.19318		1.66093	1.17296	0.544563	0.797184	1.80664		4.87588	0.977865	1.27254	2.41559	0.913607	0.90481		0.685019	0.484482	1.47652	1.04823	0.435368		-0.0277801	-0.252475	0.252664	1.04775	0.0136356
	4.88571	1.47973	0.319961	-0.379152	0.494031	3.20728		1.65295	1.1846	0.523405	0.7907	1.81193		4.88571	0.98643	1.26601	2.39681	0.922602	0.910714		0.691448	0.498979	1.48385	1.05454	0.435805		-0.0323818	-0.255937	0.244979	1.05624	0.0233372
	4.89554	1.4731	0.312899	-0.380613	0.490737	3.22129		1.64475	1.19536	0.503376	0.783701	1.81737		4.89554	0.994554	1.25969	2.37731	0.931915	0.916672		0.697411	0.51353	1.49139	1.06094	0.436131		-0.0372719	-0.259188	0.23813	1.06461	0.0329526
	4.90537	1.46741	0.306245	-0.381248	0.486319	3.23506		1.63628	1.20521	0.484636	0.776238	1.82293		4.90537	1.00225	1.25354	2.35712	0.941503	0.922678		0.702874	0.528086	1.49912	1.06739	0.43637		-0.042403	-0.262213	0.232139	1.07285	0.0424619
	4.9152	1.46272	0.300001	-0.381068	0.480782	3.24848		1.62752	1.21414	0.467326	0.768355	1.82857		4.9152	1.00952	1.24754	2.33625	0.951328	0.928725		0.707811	0.542608	1.50704	1.07387	0.436538		-0.0477251	-0.264998	0.22701	1.08095	0.0518477
	4.92503	1.45906	0.294167	-0.380084	0.474142	3.2614		1.61842	1.22211	0.451565	0.760087	1.83429		4.92503	1.01641	1.24167	2.31475	0.961357	0.934796		0.712195	0.557063	1.51517	1.08034	0.436637		-0.0531877	-0.267534	0.22273	1.0889	0.0610948
	4.93486	1.45648	0.288743	-0.378312	0.466427	3.27371		1.60895	1.22912	0.437445	0.75146	1.84006		4.93486	1.02292	1.23592	2.29264	0.971558	0.940869		0.716004	0.571422	1.52351	1.08677	0.436659		-0.0587429	-0.269814	0.21927	1.09669	0.0701895
	4.94469	1.45501	0.283724	-0.37577	0.457672	3.28532		1.5991	1.23515	0.425029	0.742486	1.84585		4.94469	1.02907	1.23028	2.26997	0.981907	0.94691		0.719217	0.585657	1.53205	1.09313	0.436583		-0.064347	-0.27184	0.216589	1.1043	0.0791203
	4.95452	1.4547	0.279102	-0.372478	0.447926	3.29613		1.58885	1.24019	0.414356	0.733166	1.85164		4.95452	1.0349	1.22473	2.24678	0.99238	0.952877		0.721816	0.599736	1.5408	1.09938	0.436383		-0.069962	-0.273616	0.214641	1.11172	0.0878777
	4.96435	1.45558	0.274867	-0.36846	0.437243	3.30607		1.57817	1.24421	0.40544	0.723491	1.85742		4.96435	1.04041	1.21928	2.22312	1.00296	0.958718		0.723784	0.613624	1.54975	1.10551	0.436025		-0.075557	-0.275152	0.213379	1.11892	0.0964553
	4.97418	1.45766	0.271006	-0.363738	0.425688	3.31506		1.56707	1.24723	0.398276	0.713444	1.86318		4.97418	1.04564	1.21392	2.19904	1.01362	0.964376		0.725105	0.627279	1.55889	1.11149	0.435477		-0.0811085	-0.276463	0.212756	1.12585	0.104851
	4.98401	1.46095	0.267503	-0.358341	0.41333	3.32305		1.55553	1.24924	0.392845	0.703001	1.8689		4.98401	1.05059	1.20867	2.17464	1.02436	0.969793		0.725767	0.640651	1.56821	1.11731	0.434708		-0.0866005	-0.277566	0.212732	1.13248	0.113065
	4.99384	1.46545	0.26434	-0.352298	0.400245	3.32999		1.54356	1.25025	0.38912	0.69214	1.87457		4.99384	1.05528	1.20352	2.14997	1.03516	0.974913		0.725757	0.653684	1.57769	1.12297	0.433696		-0.0920243	-0.278481	0.213273	1.13875	0.121107
	5.00367	1.47112	0.261494	-0.345639	0.386511	3.33584		1.53115	1.25026	0.387068	0.680836	1.88019		5.00367	1.05973	1.19849	2.12514	1.046	0.979687		0.725066	0.66632	1.58731	1.12845	0.432423		-0.0973775	-0.27923	0.214355	1.1446	0.128988
		-0.826598	-1.17418	-0.766015	-0.570605	-0.656154		-0.773402	-0.161283	-0.365521	-0.825551	-0.0643709			-0.181587	-0.357398	-0.954135	-1.23022	-0.444374		-0.52253	-0.0620831	-0.0990258	0.175312	-1.06301		0.0249671	-0.343097	-0.0974467	-1.22274	-0.796395
		-0.836726	-1.16971	-0.778744	-0.561763	-0.651955		-0.768472	-0.15172	-0.338955	-0.819678	-0.0743868			-0.181091	-0.356653	-0.961783	-1.23856	-0.451871		-0.528803	-0.0705935	-0.0901913	0.173313	-1.05839		0.0375695	-0.347273	-0.0945561	-1.2313	-0.802782
		-0.846249	-1.16448	-0.790995	-0.553968	-0.64752		-0.763368	-0.141747	-0.311373	-0.813405	-0.0843754			-0.181284	-0.355635	-0.969142	-1.24711	-0.459144		-0.534904	-0.0799658	-0.0807849	0.171653	-1.05285		0.0492504	-0.351194	-0.0915377	-1.24054	-0.808818

## Sheet: fig. S8 d
Fig. d
Peak Maxima ΔF/F0 (%)			Peak Maxima ΔF/F0 (%)
Veh	Veh		Veh	DETQ	SCH-23390
6.17272	5.39653		4.5672	3.82991	2.56245
3.54016	3.19161		3.67595	3.08902	2.49926
2.95248	4.10512		7.26636	8.15033	5.74744
4.34164	4.12883		5.20904	4.79704	4.15216
5.93937	7.13679		3.1859	2.25327	1.69207
