# Supplementary material for: A chemogenetic approach for dopamine imaging with tunable sensitivity
Source: Nat Commun. 2024 Jul 2;15:5551. doi: 10.1038/s41467-024-49442-3 (PMC11219860; doi:10.1038/s41467-024-49442-3)
Supplement: Supplementary file 6 — Source Data [file 41467_2024_49442_MOESM6_ESM.zip › SourceData_SupplementaryFig9.xlsx]

## Sheet: Fig. S9c
Fig. S9c
ΔF/F	Time (min)	Veh						Time (min)	DETQ						Time (min)	DETQ+Coc
	-0.00859	1.44908	-0.519148	1.23589	0.298199	0.748594		26.1563	-1.0355	5.54411	3.66311	4.1712	1.18413		46.8366	4.89341	28.5336	8.78582	11.6332	5.694
	0.00808	1.11113	-0.674252	1.33572	-0.0226436	1.06016		26.173	-1.49648	5.38049	3.7807	3.87827	1.3627		46.8532	5.07413	27.6604	9.04416	11.8134	6.06542
	0.024747	1.38053	-0.52176	0.985803	0.11172	0.91774		26.1897	-1.46408	5.45477	4.017	4.1692	1.32933		46.8699	4.70321	28.1002	9.01075	11.3643	5.62069
	0.041414	1.99641	-0.511055	1.0764	-0.0642033	0.91395		26.2063	-0.867087	5.62468	3.63597	4.53365	0.894303		46.8865	4.97676	28.0629	9.01853	11.8639	6.09121
	0.05808	1.74398	-0.392331	0.925707	0.382302	1.08863		26.223	-0.161205	5.6121	3.8414	4.19654	1.29258		46.9032	4.92655	27.8819	8.88226	12.258	6.46703
	0.074747	1.94674	-0.548569	1.09594	0.306457	0.745918		26.2397	-1.04392	5.53882	3.9071	4.88522	1.49526		46.9199	4.53514	27.7815	9.13077	12.1292	5.66736
	0.091414	2.02629	-0.183088	0.785986	0.0119616	0.597258		26.2563	-1.61968	5.30513	4.63433	5.07023	0.681245		46.9365	4.92373	28.2959	8.89764	11.8927	5.63962
	0.10808	1.87284	-0.535809	0.571248	0.147863	0.791398		26.273	-1.52608	5.64507	4.22392	4.27077	1.52246		46.9532	5.08003	28.2247	8.9998	11.9371	5.71701
	0.124747	2.58291	-0.14906	0.758703	0.169888	0.808355		26.2897	-1.14245	5.60346	4.264	4.34633	1.47526		46.9699	5.22725	28.2786	8.39344	12.4055	5.8427
	0.141414	2.33331	-0.608874	0.546221	-0.268529	0.760725		26.3063	-1.45647	5.68337	4.2135	4.68448	1.34963		46.9866	5.00574	28.325	8.99181	12.0673	5.49288
	0.15808	2.74916	-0.657612	0.676273	-0.369624	0.736316		26.323	-1.48993	5.60618	3.95246	4.60317	1.48243		47.0032	5.10721	27.6774	8.88002	12.1124	5.71373
	0.174747	3.11837	-0.575459	0.481563	-0.203832	0.745133		26.3397	-1.53026	5.45974	4.11468	4.69422	1.14418		47.0199	5.02482	27.6887	9.12066	12.2463	5.90206
	0.191414	2.39912	-0.205827	0.570794	-0.0427858	0.81597		26.3563	-1.15949	5.25702	4.13483	4.77277	1.73006		47.0365	4.97362	27.6112	9.00354	12.0242	5.68789
	0.20808	2.78495	-0.153546	0.82564	0.126255	0.825737		26.373	-1.0688	5.32201	4.18506	4.57962	1.48604		47.0532	4.77176	27.5788	8.79133	12.0141	5.77696
	0.224747	2.35442	-0.539703	0.457376	0.0965597	0.942242		26.3897	-1.26042	5.1784	4.22423	4.15935	1.6176		47.0699	4.50503	27.4828	8.76126	12.1129	5.65561
	0.241414	2.24766	-0.357457	0.610176	-0.0997437	0.920229		26.4063	-1.05617	5.08344	4.27254	4.7291	1.54467		47.0866	4.56235	27.9023	8.70948	12.3554	5.65059
	0.25808	2.49358	-0.4431	0.46731	-0.435769	0.523983		26.423	-1.36582	5.11981	4.16562	4.378	1.89385		47.1032	4.64773	27.7424	8.81199	12.3445	5.82776
	0.274747	2.91159	-0.41	0.444214	-0.0306958	0.693516		26.4397	-1.7961	5.15111	4.46014	4.46565	1.53087		47.1199	4.72164	27.7624	8.61445	12.3624	6.075
	0.291414	3.41532	-0.684778	0.445715	0.244596	0.738656		26.4563	-1.1849	4.99154	4.24838	4.42147	1.4028		47.1365	5.26938	27.8665	8.68241	11.5556	5.50263
	0.30808	3.56061	-0.39838	0.176252	-0.0728073	0.107381		26.473	-1.49106	5.24858	4.4161	4.12264	0.94257		47.1532	4.91069	27.7337	8.72638	12.384	5.25912
	0.324747	3.80378	-0.607192	0.445016	-0.265649	0.841225		26.4897	-1.4329	5.06978	4.41775	4.40263	1.62867		47.1699	4.80266	28.24	8.68922	11.841	5.02452
	0.341414	3.70624	-0.518511	0.272975	-0.0016775	0.794771		26.5063	-1.06967	5.0467	4.32072	4.17705	1.64058		47.1865	5.00499	28.3564	9.08906	11.8771	5.23666
	0.35808	4.13112	-0.436476	0.170382	-0.287575	0.723578		26.523	-1.26164	5.11729	4.10866	4.09664	1.56341		47.2032	4.82963	27.7388	8.88035	12.4559	4.88397
	0.374747	3.95381	-0.450434	-0.00246592	0.226681	0.706905		26.5397	-0.537047	4.96401	3.89316	4.14014	1.56757		47.2199	5.07144	27.7706	9.40056	12.5153	4.90792
	0.391414	3.63719	-0.300532	0.313051	0.173413	0.476079		26.5563	0.767839	4.94782	4.47029	4.59543	1.39615		47.2366	5.00132	28.1673	8.91715	11.8662	4.88413
	0.40808	3.76804	-0.464021	-0.192485	0.132383	0.923175		26.573	1.36348	4.89019	4.25825	4.75446	1.52789		47.2532	4.68585	28.039	8.80127	12.0166	4.6926
	0.424747	3.93557	-0.380884	-0.200211	-0.34686	1.03529		26.5897	1.18958	4.86609	4.71446	4.94626	1.42395		47.2699	4.68891	28.1402	8.75821	11.5758	4.85004
	0.441414	3.53782	-0.613398	-0.0628369	-0.154996	0.749825		26.6063	0.218485	5.20054	4.66601	4.55462	1.49222		47.2865	4.72621	28.0285	9.05437	11.6579	4.98016
	0.45808	3.76402	-0.476354	-0.0222816	0.289614	0.803994		26.623	-0.119179	5.01785	4.19707	4.75467	2.04218		47.3032	4.61556	27.9214	9.28489	11.8487	4.83381
	0.474747	4.32648	-0.58471	0.0603814	-0.0573954	0.603354		26.6397	0.0667917	5.11254	4.8922	4.52872	0.922926		47.3199	4.21903	28.3652	9.04093	11.4617	4.60504
	0.491414	4.01735	-0.321851	0.170168	-0.181937	1.23457		26.6563	0.0501573	5.05694	4.30495	4.68718	0.892903		47.3366	4.20864	28.5192	8.81763	11.8369	5.1758
	0.50808	4.20374	-0.530631	0.190496	0.0233329	1.31842		26.673	-0.129628	4.83342	5.07094	4.79125	1.08971		47.3532	4.69304	28.1172	8.82873	11.8181	5.17106
	0.524747	4.00775	-0.424837	-0.181523	-0.125665	0.716516		26.6897	0.104949	5.05492	4.71426	4.54256	0.776144		47.3699	4.51509	28.0898	8.97315	11.4553	5.04351
	0.541414	3.92326	-0.263887	-0.108721	-0.319916	0.330688		27.1063	-0.75474	5.10637	4.89897	4.56406	0.884862		47.3865	4.6761	27.8919	9.11277	11.5726	4.78578
	0.55808	3.74925	-0.55803	0.00166613	-0.32336	1.08304		27.123	-1.22699	5.03297	4.80082	4.83788	0.995529		47.4032	4.53395	28.0157	8.72273	11.4551	5.36
	0.574747	3.41075	-0.608647	0.0288384	-0.117246	0.704335		27.1397	-0.465393	4.8801	4.59775	4.49238	1.09806		47.4199	4.44926	27.7051	8.62201	11.6845	5.22367
	0.591414	3.81244	-0.406424	0.0125446	-0.174575	0.807926		27.1563	-0.291958	5.16401	4.42763	4.83294	0.835314		47.4365	5.20496	27.9318	8.52451	11.8001	4.71414
	0.60808	3.87349	-0.435577	0.176541	0.151824	0.82362		27.173	-0.293626	5.19364	4.55857	4.37918	0.768382		47.4532	4.96992	28.1778	9.00282	11.8061	5.24495
	0.624747	4.00739	-0.478374	-0.255508	-0.162616	0.791014		27.1897	-0.994472	4.97687	4.9129	4.26219	0.939739		47.4699	4.52938	28.622	8.88671	11.8985	5.02146
	0.641414	3.78438	-0.637595	-0.243619	-0.189021	1.03753		27.2063	-1.06225	5.0601	4.53705	4.69787	0.742062		47.4866	4.4712	28.3238	9.1918	11.3872	4.68211
	0.65808	3.8306	-0.497631	-0.0295682	-0.452927	0.791863		27.223	-1.12875	4.96123	5.12272	4.78453	0.803479		47.5032	4.72785	28.3609	8.6918	11.4733	4.9416
	0.674747	3.86057	-0.734679	-0.373995	-0.0554689	1.01591		27.2397	-0.842911	4.9462	4.68647	4.33521	0.884808		47.5199	4.6973	28.248	8.44038	11.3638	5.37246
	0.691414	3.78447	-0.637125	-0.353325	0.0479591	1.45422		27.2563	-0.949424	5.15293	4.66752	4.38658	0.995339		47.5365	4.64916	27.7467	8.49141	11.4601	5.16872
	0.70808	3.33783	-0.348956	-0.0685775	0.0264201	1.06784		27.273	-1.19124	5.07175	4.57021	4.28203	0.697172		47.5532	4.33424	27.666	8.70967	11.394	4.9894
	0.724747	3.61073	-0.481074	-0.414281	-0.108048	0.702812		27.2897	-1.83584	5.2561	4.94194	4.407	0.760797		47.5699	4.44237	27.67	8.56932	11.1282	5.10238
	0.741414	3.93861	-0.579794	-0.515916	0.269716	1.02819		27.3063	-1.48555	4.98756	4.85652	4.21756	1.38508		47.5866	4.47413	27.6511	8.83447	11.544	4.87166
	0.75808	3.18481	-0.638784	-0.427958	-0.34915	1.04747		27.323	-0.973654	5.07518	4.72795	4.426	1.30152		47.6032	4.59902	27.5314	8.85768	11.6193	5.9999
	0.774747	2.99247	-0.768531	-0.222471	-0.212412	0.89218		27.3397	-0.982093	5.25954	4.73662	4.27812	1.47834		47.6199	4.58387	27.8665	8.88351	11.4288	5.75912
	0.791414	3.09143	-0.600547	-0.455026	-0.252141	1.15042		27.3563	-1.00403	5.21987	5.00106	4.78695	1.96415		47.6365	4.51138	27.9595	9.07511	11.442	5.14776
	0.80808	3.2431	-0.534548	-0.407895	-0.491452	0.965018		27.373	-1.44081	5.45	4.74903	4.63437	1.16537		47.6532	3.69974	27.8796	8.73071	11.62	4.916
	0.824747	3.28114	-0.540345	-0.166558	-0.341535	0.848076		27.3897	-0.963955	5.35734	4.78481	4.87627	1.24885		47.6699	4.13231	27.8938	8.96806	11.0413	5.20075
	0.841414	3.05787	-0.64433	-0.190078	-0.32452	0.820578		27.4063	-1.07651	5.1632	4.65948	4.83407	0.906834		47.6865	4.84414	27.6784	8.7121	11.0665	5.17756
	0.85808	2.70558	-0.473797	-0.270722	-0.227826	0.941843		27.423	-0.901779	5.17563	4.15028	5.23727	0.99194		47.7032	4.88534	27.876	8.63657	11.5452	5.72777
	0.874747	2.52683	-0.57022	-0.176854	0.323334	0.815269		27.4397	-1.24407	5.09377	4.65175	4.85736	0.942976		47.7199	4.7878	27.7926	9.09247	11.1878	5.88498
	0.891414	2.86378	-0.631989	-0.516848	-0.16901	0.686418		27.4563	-1.33576	5.20461	4.71932	4.84105	0.838572		47.7366	4.40113	27.9938	8.78481	11.6087	5.63626
	0.90808	3.05454	-0.475268	-0.549582	0.234092	0.885197		27.473	-1.39083	5.27332	4.41049	5.0914	1.36055		47.7532	4.82444	27.8942	8.70108	11.4132	5.1099
	0.924747	3.4111	-0.50454	-0.64373	-0.112679	1.22191		27.4897	-1.40178	5.25084	3.95338	4.92098	1.307		47.7699	5.19	28.1842	8.53874	11.1565	5.30238
	0.941414	3.48515	-0.236072	-0.302962	-0.00590815	1.05079		27.5063	-1.5263	5.12882	4.34518	4.7224	0.728321		47.7865	4.83695	28.0219	8.91107	10.8406	5.39803
	0.95808	3.08805	-0.265195	-0.352574	0.143462	1.05518		27.523	-1.55409	5.528	4.65842	4.41364	0.416931		47.8032	4.64626	27.7693	8.79475	11.0008	5.5768
	0.974747	3.00594	-0.373361	-0.510809	-0.0408536	1.0294		27.5397	-1.40322	5.18386	4.62288	4.44768	1.14388		47.8199	4.73661	27.8876	8.61559	11.5062	5.81176
	0.991414	3.54853	0.650745	0.356401	0.999501	0.960891		27.5563	2.281	8.01531	5.58829	7.05783	1.39847		47.8366	6.11283	28.132	9.85726	12.2934	5.4403
	1.00808	4.68724	3.53382	1.75909	1.39491	0.83303		27.573	8.31951	14.0719	8.55394	10.9478	2.35488		47.8532	8.45789	29.6852	12.2703	15.1559	6.89511
	1.02475	5.2965	4.36794	1.83499	1.84121	1.3291		27.5897	12.1422	16.3116	9.21034	11.7276	3.29003		47.8699	10.0953	30.5816	13.1541	16.5824	7.14286
	1.04141	4.88188	3.47709	1.43761	0.9315	1.12098		27.6063	11.7134	15.6962	9.30917	10.8256	2.8083		47.8865	10.5948	30.1988	13.0777	16.7337	6.7416
	1.05808	4.19762	2.99753	1.22261	0.619567	0.841164		27.623	10.7415	15.4328	9.18554	11.0318	2.30831		47.9032	10.3112	29.8472	13.5767	16.5659	6.40784
	1.07475	3.70918	2.57417	0.947636	0.590191	0.852481		27.6397	10.0581	14.9579	8.82546	9.83793	2.73853		47.9199	10.1378	30.0922	12.9591	16.8871	6.85758
	1.09141	3.09722	2.09939	0.759088	0.184591	0.615107		27.6563	9.29097	14.6124	8.7635	9.34249	2.81893		47.9365	10.1681	29.9169	12.9465	16.593	6.43422
	1.10808	2.80247	1.76445	0.943438	-0.121335	0.899598		27.673	8.56387	14.1301	8.72738	9.07657	2.2296		47.9532	9.66438	30.2429	12.1919	16.0029	6.339
	1.12475	2.5034	1.41691	0.667519	0.162213	1.23641		27.6897	8.67465	13.708	8.30755	8.85977	2.23419		47.9699	9.5458	30.157	12.604	15.8473	6.88923
	1.14141	2.1249	1.00399	0.519346	-0.0602415	0.714596		27.7063	8.02382	13.3799	7.91801	8.60504	1.90659		47.9866	9.77744	30.1926	12.759	15.8998	6.81738
	1.15808	2.02465	0.873107	0.53782	-0.122589	0.530784		27.723	7.59303	12.9846	7.84725	8.48809	2.11128		48.0032	10.2436	30.4494	12.7358	15.9105	6.4143
	1.17475	1.47171	0.702101	0.522838	0.100496	0.518611		27.7397	6.9496	12.604	7.78481	8.29752	2.35124		48.0199	10.2034	30.4918	12.3071	15.9653	7.17708
	1.19141	1.30049	0.508415	0.134309	-0.143658	0.567507		27.7563	6.43737	12.356	7.94116	7.62572	1.8232		48.0365	10.1553	30.0499	12.4166	15.8189	6.82551
	1.20808	1.2686	0.494635	0.337237	-0.307508	0.602021		27.773	5.99481	12.1316	7.66305	7.68823	1.77088		48.0532	9.95265	29.9452	12.1815	15.7517	6.49909
	1.22475	0.903088	0.335336	-0.278295	-0.338297	0.869354		27.7897	5.78474	11.6425	7.85914	7.2678	1.59268		48.0699	10.1975	29.9898	12.0266	15.7362	6.74094
	1.24141	0.866474	0.435011	-0.191945	-0.341247	0.844909		27.8063	5.90899	11.2668	7.52911	7.04113	1.69829		48.0866	10.1318	29.8946	12.0104	15.6742	6.87037
	1.25808	0.677911	0.224373	-0.223718	-0.17269	0.719925		27.823	5.54612	11.3922	7.33018	6.71892	1.57362		48.1032	9.81485	30.252	11.9766	15.5104	7.24069
	1.27475	0.780445	-0.137914	-0.133581	-0.191398	0.69935		27.8397	5.6283	11.1814	7.12006	6.8965	1.766		48.1199	9.64993	30.4043	11.9659	15.5524	7.02258
	1.29141	0.687281	-0.139477	-0.114704	0.116551	0.591974		27.8563	5.08138	10.8778	7.08907	6.6613	1.99535		48.1365	9.52628	30.2711	11.9544	15.4446	6.97673
	1.30808	0.402142	-0.0137601	-0.425819	-0.139711	0.269453		27.873	4.31488	10.8195	7.2525	6.50945	1.83044		48.1532	9.25008	29.9566	12.0341	15.5101	6.35705
	1.32475	0.414134	-0.460431	-0.371526	0.155654	0.201112		27.8897	4.28889	10.4279	6.76874	6.04232	1.89326		48.1699	9.33482	29.6603	11.8125	15.1955	7.02167
	1.34141	0.298471	0.0915375	-0.238751	-0.343369	0.203208		27.9063	4.0208	10.593	7.19713	6.07945	2.24565		48.1865	9.41786	29.8536	11.9327	15.2323	6.49172
	1.35808	-0.0671975	-0.229923	-0.3053	0.0234164	0.641915		27.923	3.86201	10.3877	6.71323	6.58761	1.56164		48.2032	9.89882	30.2181	12.0976	15.3036	7.10767
	1.37475	-0.120917	-0.190656	-0.221407	-0.0982432	0.625442		27.9397	3.68597	10.2101	6.98393	6.14998	2.26742		48.2199	9.81754	29.7304	11.3607	15.0708	7.08511
	1.39141	0.014236	-0.503316	-0.0487909	-0.0549005	0.96202		27.9563	4.19469	10.21	6.67252	5.97296	1.51414		48.2366	9.76062	30.0355	11.5749	15.3282	6.53487
	1.40808	0.073964	-0.282673	-0.341983	-0.495668	0.523705		27.973	3.75341	10.0203	6.58989	5.40761	1.69685		48.2532	9.66974	29.8958	11.4721	15.0402	6.77521
	1.42475	-0.282208	-0.467419	-0.126004	-0.321154	0.0989017		27.9897	3.43574	9.91996	6.60895	5.2067	1.42549		48.2699	9.25154	29.8761	11.7899	14.8194	6.99175
	1.44141	-0.234148	-0.347253	0.0622665	0.0495943	0.411884		28.0063	2.91811	9.86035	6.24593	5.19906	1.21751		48.2865	9.44955	29.9007	11.3715	14.7495	7.09463
	1.45808	-0.35788	-0.286692	-0.428321	-0.105538	0.592532		28.023	2.38538	9.61708	6.4076	5.24287	1.00897		48.3032	9.4495	29.7773	11.4295	15.2407	7.24595
	1.47475	-0.373659	-0.484471	-0.209462	-0.370937	0.711888		28.0397	2.82262	9.61435	5.98363	5.00879	1.94934		48.3199	9.2166	29.7265	11.6619	14.5562	7.43913
	1.49141	-0.690995	-0.337604	-0.503542	0.18049	1.21688		28.0563	2.88134	9.36172	6.03081	5.02016	1.85813		48.3366	9.28555	29.2735	11.5718	14.8665	7.11589
	1.50808	-0.64993	-0.511956	-0.423804	-0.360326	0.615406		28.073	2.41688	9.49065	6.55042	5.48014	1.30925		48.3532	9.43836	29.6636	11.7831	14.6968	6.89396
	1.52475	-0.48017	-0.516192	-0.0378154	-0.161174	0.442896		28.0897	2.05656	9.03698	6.50478	5.53958	1.4232		48.3699	9.60296	30.008	11.5757	14.6635	7.11924
	1.54141	-0.413356	-0.501119	-0.225127	-0.225784	0.470588		28.1063	1.75261	9.15186	6.58344	5.3939	1.74165		48.3865	10.0882	29.739	11.5729	14.5784	6.98683
	1.55808	-0.392965	-0.60214	-0.231624	-0.372605	0.895936		28.123	2.01648	8.72843	6.46149	5.11147	2.3974		48.4032	9.62162	29.9771	10.7668	14.4955	6.92704
	1.57475	-0.444934	-0.407127	-0.0850885	-0.129815	0.459969		28.1397	2.1125	9.0779	6.5405	5.43308	2.16999		48.4199	9.40469	29.7794	11.4799	14.6352	7.00512
	1.59141	-0.446948	-0.313541	-0.286421	0.0121263	0.674675		28.1563	1.94084	8.34457	6.59885	5.39369	1.7505		48.4365	9.49321	30.1091	11.2269	14.6934	7.0545
	1.60808	-0.573302	-0.248918	-0.335728	-0.0349886	0.760807		28.173	1.71302	8.64436	6.2386	4.9674	1.83992		48.4532	9.36787	30.1011	11.1016	14.3138	7.46658
	1.62475	-0.391742	-0.180382	-0.426178	0.046378	0.683575		28.1897	1.59876	8.25992	6.33975	5.027	2.17355		48.4699	9.70616	29.9576	11.0405	14.2084	6.88096
	1.64141	-0.564191	-0.19363	-0.169892	-0.0647381	0.347549		28.2063	1.16957	8.23095	6.08366	4.95261	2.25229		48.4866	9.78839	29.8542	10.9341	14.3163	6.65704
	1.65808	-0.422319	-0.254181	-0.504689	0.112459	0.402269		28.223	1.82149	8.43485	6.01758	5.12249	1.82755		48.5032	9.35603	29.1413	11.2464	13.9749	6.59495
	1.67475	-0.48386	-0.419664	-0.451196	-0.0272652	0.317891		28.2397	2.22279	8.28607	6.22967	5.46032	1.73856		48.5199	10.0089	29.7416	11.2577	14.1631	6.66224
	1.69141	-0.457392	-0.311349	-0.342247	-0.0869221	0.257825		28.2563	1.76572	7.97303	6.30412	4.93541	1.85795		48.5365	10.3221	29.6865	11.0953	13.9624	6.61563
	1.70808	-0.528364	-0.47983	-0.722427	-0.331397	0.969633		28.273	1.41434	7.92621	6.39516	5.08944	1.32739		48.5532	9.86764	29.4852	11.116	14.0469	6.64602
	1.72475	-0.33491	-0.389139	-0.281696	0.0284123	0.749491		28.2897	1.2215	7.75286	6.0444	4.77998	2.19339		48.5699	9.62965	29.5372	10.7822	14.3624	6.56556
	1.74141	-0.334236	-0.154436	-0.361326	-0.129262	0.257453		28.3063	0.928769	7.72359	5.64399	4.38418	1.80668		48.5866	9.45443	29.4334	11.2058	13.689	6.65812
	1.75808	-0.570021	-0.429305	-0.307813	-0.499525	0.313311		28.323	1.31784	8.03961	5.68535	4.76997	1.70957		48.6032	9.33075	29.4244	11.5092	13.8278	6.57365
	1.77475	-0.425052	-0.340615	-0.452808	0.0579748	0.370157		28.3397	1.11938	7.68683	5.70225	4.6266	1.44768		48.6199	9.15818	29.5739	11.1182	14.1243	5.92065
	1.79141	-0.621832	-0.486374	-0.247174	0.151747	0.477691		28.3563	1.22282	7.46108	5.64959	4.25322	1.72856		48.6365	9.40489	29.118	10.5492	14.055	6.25318
	1.80808	-0.609103	-0.455974	-0.686632	-0.0270865	0.688153		28.373	1.15343	7.55564	5.8057	4.35208	2.40955		48.6532	9.39968	29.1898	10.9917	13.972	6.75993
	1.82475	-0.958153	-0.205469	-0.239433	-0.0471296	0.771557		28.3897	1.11046	7.51208	5.70614	4.63277	1.83421		48.6699	9.42386	29.0985	10.5625	14.2993	6.75535
	1.84141	-0.894918	-0.816939	-0.491896	-0.220691	0.917548		28.4063	0.524143	7.23625	5.64427	4.26314	1.97053		48.6865	9.167	29.0394	10.4431	13.8523	6.60635
	1.85808	-0.934561	-0.503998	-0.311406	-0.028411	0.596978		28.423	0.793137	7.64175	5.55915	4.39218	1.6292		48.7032	9.58097	28.8967	11.0368	13.7048	6.60744
	1.87475	-0.793577	-0.377466	-0.467316	0.019909	0.20951		28.4397	0.808666	7.27843	5.506	4.07346	1.74033		48.7199	9.73782	29.061	10.5424	13.7815	6.49968
	1.89141	-0.795995	-0.833609	-0.457339	0.0642613	0.564154		28.4563	0.556503	7.29318	5.46457	4.12588	1.71955		48.7366	9.30782	29.2352	10.7095	13.8441	6.17578
	1.90808	-0.823986	-0.82571	-0.681143	0.287475	0.603581		28.473	0.399916	7.366	5.53229	4.41898	1.7834		48.7532	9.29984	29.0893	10.8559	13.6163	6.29409
	1.92475	-0.880968	-0.553086	-0.68109	-0.0245518	0.808558		28.4897	0.233321	7.25163	5.31377	4.40454	1.76506		48.7699	9.08976	28.9801	10.8227	13.2923	6.63347
	1.94141	-1.12294	-0.487573	-0.454228	-0.0695649	0.940891		28.5063	0.132664	7.27594	5.85986	4.54387	1.52659		48.7865	9.04312	29.124	10.8055	13.8117	6.86638
	1.95808	-0.982974	-0.601236	-0.444917	-0.221174	1.68639		28.523	0.537158	7.03128	5.88456	4.45981	1.74946		48.8032	9.00538	28.6353	10.7686	13.8614	6.45519
	1.97475	-0.624395	-0.40595	-0.609841	0.00214809	1.61236		28.5397	0.629935	6.87749	5.73421	4.16492	1.50055		48.8199	8.74624	28.6878	10.9283	13.4125	6.28879
	1.99141	-0.602437	-0.542744	-0.375997	-0.000303719	0.85603		28.5563	0.129767	6.91304	5.17477	3.83878	1.49574		48.8366	8.87008	28.5496	10.6546	13.6706	6.11661
	2.00808	-0.451341	-0.36445	-0.477686	-0.350932	0.345934		28.573	0.0315432	6.95025	5.18163	4.65601	1.53704		48.8532	8.82358	28.5025	10.9096	13.6634	6.1675
	2.02475	-0.0335423	-0.600959	-0.735355	0.0312748	0.942546		28.5897	-0.161197	7.01485	5.41984	4.44481	1.88212		48.8699	9.15414	28.4526	10.6366	13.4261	6.13307
	2.04141	-0.132761	-0.680643	-0.576492	-0.335015	0.786941		28.6063	-0.0976241	6.89943	5.6053	3.97217	1.98353		48.8865	9.11758	28.2869	10.4844	13.557	6.79861
	2.05808	-0.417722	-0.729387	-0.55222	-0.0543653	0.735509		28.623	-0.20503	6.56481	5.56437	3.89358	1.62453		48.9032	9.02611	28.499	10.6437	13.0753	6.42004
	2.07475	-0.383736	-0.63753	-0.7038	0.206843	0.680797		28.6397	-0.285855	6.65076	5.15177	4.30336	2.27208		48.9199	9.43169	28.3438	10.604	13.297	6.17
	2.09141	-0.609954	-0.612259	-0.827024	-0.122536	1.04069		28.6563	-0.478935	6.68492	4.97923	4.17505	1.81354		48.9365	9.30829	28.3534	11.002	13.2644	6.41471
	2.10808	-0.625974	-0.221509	-0.966358	-0.270221	0.823075		28.673	-0.428418	6.85293	5.35467	3.98534	1.49528		48.9532	9.18309	28.4647	10.514	13.4828	6.40456
	2.12475	-0.582244	-0.372387	-0.910969	-0.479454	0.280431		28.6897	0.0269619	6.7639	5.25256	4.46636	1.48546		48.9699	9.05442	28.1832	10.6161	12.9108	6.06016
	2.14141	-0.722306	-0.0373817	-0.588318	-0.580919	0.755795		28.7063	-0.00155198	6.73136	5.34455	4.27229	1.58051		48.9866	8.82978	28.2861	10.6542	12.8228	6.51241
	2.15808	-0.78102	-0.435679	-0.63155	-0.256149	0.991093		28.723	-0.594652	6.87069	5.253	4.05329	1.23109		49.0032	8.46436	28.4285	10.7996	13.4035	6.57126
	2.17475	-0.843559	-0.285152	-0.481787	-0.719176	0.595405		28.7397	-0.406334	6.5071	5.28703	3.82346	1.70279		49.0199	8.72988	28.8323	10.95	13.1315	6.62481
	2.19141	-1.04399	-0.553008	-0.808108	-0.210408	0.521844		28.7563	-0.310798	6.64697	5.2589	4.17893	1.14987		49.0365	8.94949	28.815	10.6327	12.6448	6.63521
	2.20808	-0.938007	-0.579689	-0.913522	0.168646	0.862481		28.773	-0.367673	6.61265	5.1668	3.99506	1.47822		49.0532	8.58756	29.3766	11.036	13.1992	6.55142
	2.22475	-1.01867	-0.441422	-0.905857	-0.116849	0.34769		28.7897	-0.333203	6.5818	5.33389	4.00583	1.73458		49.0699	8.76878	29.5812	10.8032	12.8387	6.39199
	2.24141	-0.96803	-0.692019	-0.588603	0.0592721	0.900582		28.8063	-0.709019	6.6772	5.0655	4.05706	1.54714		49.0866	9.15521	29.3682	10.0939	12.9652	6.25309
	2.25808	-0.808897	-0.656782	-1.19061	-0.343234	0.753929		28.823	-0.736526	6.56161	5.27161	4.13329	1.22848		49.1032	8.77974	29.2634	10.7666	12.8359	6.64842
	2.27475	-0.704321	-0.666209	-0.818896	-0.269408	0.211498		28.8397	-0.958697	6.59341	5.06852	4.05204	1.6268		49.1199	8.17039	29.1128	11.0506	13.0712	6.76401
	2.29141	-0.373451	-0.590566	-0.827756	-0.344304	0.540718		28.8563	-0.979322	6.6275	5.00274	3.8676	1.62865		49.1365	8.11157	29.218	10.6228	13.1615	6.16437
	2.30808	-0.231466	-0.554378	-1.13605	-0.496242	0.881236		28.873	-0.980213	6.36482	4.95796	3.89386	1.62189		49.1532	8.52724	28.7568	10.6764	12.7451	6.75465
	2.32475	-0.168654	-0.139622	-0.545427	-0.168944	0.962538		28.8897	-1.03082	6.80727	4.96964	4.19781	1.32512		49.1699	8.41864	28.9116	10.4537	13.1431	6.56584
	2.34141	-0.125998	-0.335827	-0.653322	-0.387483	1.17432		28.9063	-1.04482	6.79761	4.9919	4.14954	1.85462		49.1865	8.3147	28.6929	11.0116	12.9921	6.92529
	2.35808	-0.198594	-0.473235	-0.74591	-0.447766	0.790425		28.923	-1.1221	6.61075	5.13476	4.29559	1.58927		49.2032	8.62412	28.5807	10.9513	12.7832	6.29244
	2.37475	-0.1874	-0.347356	-1.32023	-0.00609212	0.732729		28.9397	-1.2429	6.57461	5.08968	4.14899	1.94636		49.2199	8.97389	28.7245	10.898	13.0529	6.64949
	2.39141	-0.305145	0.0465465	-0.782739	-0.225771	0.857393		28.9563	-1.35156	6.6463	5.00156	4.25668	1.41708		49.2366	9.0206	28.8475	10.2894	13.0909	6.93454
	2.40808	-0.283925	0.03174	-0.523906	-0.124407	0.663066		28.973	-0.63439	6.65859	5.31207	4.12995	1.88617		49.2532	8.97433	28.7383	10.7556	12.9688	7.06063
	2.42475	-0.469078	-0.232095	-0.609368	-0.569516	0.489483		28.9897	-0.807849	6.62067	5.04469	3.63387	2.03984		49.2699	8.62122	28.7511	10.9734	12.8381	6.39245
	2.44141	-0.557763	-0.182997	-0.889834	-0.733552	0.781854		29.0063	-0.744427	6.50896	4.96735	4.10084	1.69907		49.2865	8.41021	28.5357	11.0232	13.134	6.98872
	2.45808	-1.10496	-0.255165	-0.499627	-0.543278	0.911402		29.023	-1.14307	6.72435	4.61256	4.44756	2.04385		49.3032	9.35734	28.6619	10.7368	12.9698	6.68066
	2.47475	-0.699106	-0.42762	-0.752227	-0.300229	1.10328		29.0397	-0.813036	7.20607	5.02377	4.26619	2.16192		49.3199	9.41044	28.6307	10.8608	12.6913	6.64095
	2.49141	-0.439402	-0.31019	-1.04716	-0.0324122	0.486632		29.0563	-0.991677	7.08086	5.31651	4.10658	1.51983		49.3366	9.16924	28.5438	10.5484	12.4437	6.77774
	2.50808	-0.290406	-0.50228	-0.954143	-0.289474	0.526904		29.073	-1.04643	6.62224	4.82888	4.09727	1.98128		49.3532	8.77647	28.5264	11.011	12.6241	7.00351
	2.52475	-0.345473	-0.242922	-0.648757	-0.329326	0.670302		29.0897	-1.05678	6.52891	4.91616	3.41194	1.85678		49.3699	8.69431	28.7499	11.0741	12.4544	6.58827
	2.54141	-0.475832	-0.410789	-0.908877	-0.468409	0.538434		29.1063	-1.31122	6.4746	5.10988	3.91997	2.26497		49.3865	8.68328	28.4973	10.9643	12.7573	6.85509
	2.55808	-0.663062	-0.473347	-0.915297	-0.285649	0.721545		29.123	-0.778483	6.56753	4.67211	3.72976	2.0445		49.4032	8.62483	28.6215	10.2823	12.4575	7.22003
	2.57475	-1.01775	-0.122309	-0.297516	-0.164087	-0.0696977		29.1397	-1.25152	6.28571	5.06917	3.70072	1.99472		49.4199	8.80785	29.1106	10.0984	12.5537	6.39497
	2.59141	-0.55175	-0.30145	-0.928036	0.0322606	0.785665		29.1563	-0.872432	6.12736	5.02587	3.53407	1.55599		49.4365	8.14575	28.4203	10.4832	12.6605	7.07403
	2.60808	-0.461124	-0.20419	-0.964857	-0.280097	0.487097		29.173	-0.610887	6.34749	4.70016	3.76391	1.99858		49.4532	8.69946	28.3448	10.6349	12.7349	6.80883
	2.62475	-0.535751	-0.134204	-0.478394	-0.535758	0.608113		29.1897	-0.990425	6.32521	4.82216	3.05069	2.23505		49.4699	8.71253	28.7278	10.729	12.5398	6.99936
	2.64141	-0.61159	-0.354831	-0.995006	-0.200329	0.776115		29.2063	-1.61578	6.12786	4.54078	3.86486	1.73731		49.4866	8.28849	28.3658	9.86445	12.3226	7.0526
	2.65808	-0.661977	-0.264989	-0.842039	-0.216583	1.03262		29.223	-1.85983	6.41178	4.48341	3.40743	2.01022		49.5032	8.221	28.6432	10.345	11.93	6.72286
	2.67475	-0.634513	-0.174995	-0.856478	-0.32805	0.500983		29.2397	-1.107	6.32044	4.69816	3.10484	1.86388		49.5199	8.16204	28.5296	10.2774	12.0016	7.00737
	2.69141	-0.754964	-0.232768	-0.724376	0.0943424	0.322837		29.2563	-1.13946	5.94883	4.65352	3.3331	1.78372		49.5365	8.28078	28.3862	10.2459	11.8509	6.96372
	2.70808	-0.0615475	-0.400785	-0.667657	-0.308749	0.633326		29.273	-1.26568	6.09011	4.65385	3.15838	1.81028		49.5532	8.35639	28.1593	10.1227	12.3349	6.89632
	2.72475	-0.0533212	-0.365249	-0.615713	0.40594	0.602133		29.2897	-1.39665	6.19041	5.00245	3.66478	1.73439		49.5699	8.69639	28.371	10.6	12.2572	6.98012
	2.74141	0.0534623	-0.325918	-0.72522	-0.338046	1.00245		29.3063	-1.35619	6.14805	4.84293	3.10094	2.1249		49.5866	8.22232	28.1622	9.91112	12.0956	6.4713
	2.75808	-0.0210788	-0.427971	-0.788458	-0.34781	0.558312		29.323	-1.70424	6.31433	4.40994	3.59193	1.85073		49.6032	8.06946	28.251	10.084	11.9064	7.28825
	2.77475	-0.113409	-0.138979	-0.718855	-0.110376	0.693459		29.3397	-0.976544	6.13798	4.19765	3.45213	1.80761		49.6199	8.48014	28.1684	10.5195	12.2981	7.11692
	2.79141	-0.111141	-0.745782	-0.643137	-0.162503	0.741999		29.3563	-1.17389	6.19521	4.59964	3.2334	2.14487		49.6365	8.65633	27.7884	9.9793	11.6813	6.4239
	2.80808	-0.0288381	-0.578164	-0.549314	0.300932	0.817058		29.373	-0.824306	6.10977	4.41654	3.20168	1.91611		49.6532	8.76256	27.7384	10.0474	12.3231	6.44676
	2.82475	-0.701406	-0.612056	-0.558636	-0.244292	1.00304		29.3897	-0.844262	5.80624	4.51989	3.56313	2.12966		49.6699	9.13117	27.8672	10.0668	12.2344	6.67325
	2.84141	-0.246554	-0.756744	-0.568331	-0.191211	0.616989		29.4063	-1.21777	6.45579	4.63604	3.68957	1.90712		49.6865	9.19086	28.0804	9.95569	12.2771	6.36841
	2.85808	-0.213586	-0.837707	-0.683749	-0.238881	0.776931		29.423	-1.55855	5.96954	4.72292	3.71981	1.82684		49.7032	8.14512	28.0893	10.0015	12.0537	6.3532
	2.87475	-0.324763	-0.405172	-0.81964	-0.456794	0.448835		29.4397	-1.5151	5.96372	4.54973	3.2889	2.41558		49.7199	8.73973	27.8409	9.70892	12.0979	6.71687
	2.89141	-0.194655	-0.342852	-0.710437	-0.412207	0.680914		29.4563	-1.56213	5.84149	4.8734	3.36284	1.88818		49.7366	9.5042	27.8912	9.7574	12.2916	6.54226
	2.90808	-0.125526	-0.182616	-0.669996	-0.811959	0.629768		29.473	-1.94804	5.98778	4.53937	3.43865	1.79214		49.7532	10.0297	28.1263	9.9121	12.1354	6.83051
	2.92475	-0.105033	-0.211182	-0.760049	-0.609883	0.904431		29.4897	-1.49809	6.05847	4.41592	3.49824	2.43216		49.7699	9.96339	28.272	9.80905	12.3968	6.74592
	2.94141	-0.0614389	-0.348614	-0.747048	-0.498758	0.622091		29.5063	-1.58355	6.29405	4.57484	3.56825	2.00613		49.7865	9.80149	28.525	8.67922	12.1941	7.49275
	2.95808	-0.273433	-0.202253	-0.651266	-0.447614	0.451892		29.523	-1.5936	5.85261	4.67484	3.61938	2.07007		49.8032	9.46902	28.4021	8.89672	12.0698	6.83269
	2.97475	-0.0801433	-0.364399	-0.844938	-0.566748	0.3676		29.5397	-1.6157	5.59982	4.84704	3.73455	2.00137		49.8199	9.23616	28.3756	8.81213	12.1059	6.68205
	2.99141	-0.307377	-0.241536	-0.682511	-0.592567	0.529259		29.5563	-1.73426	6.08406	4.79291	3.41027	2.53016		49.8366	9.01731	28.2231	8.95325	12.1644	7.1114
	3.00808	-0.568878	-0.541655	-0.785902	-0.449762	1.1124		29.573	-1.96026	5.93077	4.35644	3.49003	1.91992		49.8532	8.92574	28.1501	8.97014	12.1683	6.81546
	3.02475	-0.378849	-0.58167	-0.432599	-0.769128	1.04121		29.5897	-1.53566	5.89032	4.78244	3.4075	2.45319		49.8699	8.37959	28.185	8.78537	11.8913	7.17949
	3.04141	-0.209052	-0.351514	-0.246677	-0.451578	0.643457		29.6063	-1.43616	5.83696	4.64725	3.43129	2.08367		49.8865	8.49036	28.017	8.61333	11.8251	7.05579
	3.05808	0.369338	-0.355859	-0.431562	-0.404363	0.483449		29.623	-1.59024	5.76479	4.50065	3.82392	2.39529		49.9032	8.19191	27.6425	8.40349	11.2577	6.96817
	3.07475	0.0996963	-0.13897	-0.113067	-0.301604	0.816275		29.6397	-1.54565	5.63388	4.54208	3.41712	1.92553		49.9199	8.17071	27.7808	8.82502	11.7056	7.26136
	3.09141	0.272649	-0.0102859	-0.0256845	-0.491276	0.665346		29.6563	-2.23691	6.15384	4.6595	3.06858	2.28658		49.9365	8.27895	27.6606	7.85916	11.7089	7.3564
	3.10808	0.201	-0.201831	-0.0845225	-0.665001	0.391418		29.673	-1.38575	5.6331	4.64507	3.50768	2.51532		49.9532	8.53865	27.6925	8.34318	12.0773	7.5973
	3.12475	-0.0420016	-0.126697	-0.168561	-0.326666	0.574203		29.6897	-1.31047	5.45999	4.19095	3.47104	2.62657		49.9699	8.31117	27.3951	8.36436	11.8461	7.12371
	3.14141	-0.346135	-0.455509	-0.361048	-0.152516	0.605126		29.7063	-1.68124	5.8544	4.51483	3.32761	2.89203		49.9866	8.44713	27.7161	8.34542	12.0758	7.61226
	3.15808	-0.352833	-0.586729	-0.604189	-0.637679	0.561958		29.723	-1.48622	5.85979	4.72831	2.85197	2.36129		50.0032	8.60825	27.6435	8.24688	11.9781	7.57034
	3.17475	-0.0954319	-0.25092	-0.313397	-0.0180655	0.94213		29.7397	-1.59395	5.81803	4.46391	3.58641	1.84795		50.0199	8.64201	27.7113	8.01263	11.9582	7.2394
	3.19141	-0.205236	-0.365542	-0.165305	-0.65708	0.321949		29.7563	-2.08085	6.14786	4.56894	3.3979	1.407		50.0365	8.28714	27.9407	8.15416	12.1518	7.96425
	3.20808	-0.482266	-0.0994533	-0.199866	-0.168439	0.217514		29.773	-1.81335	6.29168	4.58002	3.83078	2.03774		50.0532	8.19762	27.5776	8.13528	12.3868	7.94143
	3.22475	0.0511019	-0.0961128	-0.573982	-0.360012	0.828517		29.7897	-2.09216	6.62358	4.31367	3.51114	2.33219		50.0699	8.33388	27.5209	7.7833	11.6907	7.59581
	3.24141	-0.206015	-0.530951	-0.52563	-0.583088	0.532139		29.8063	-1.81447	6.52713	4.64777	3.25246	2.17166		50.0866	8.20189	27.1214	7.80248	11.8218	7.89323
	3.25808	-0.28349	-0.545376	-0.599716	-0.43594	0.183227		29.823	-1.79898	6.58448	4.63922	3.53862	2.22141		50.1032	8.29654	27.7679	8.15486	12.1241	7.84411
	3.27475	-0.750454	-0.55989	-0.687678	0.163156	0.371518		29.8397	-1.63118	6.67694	4.72033	3.94772	2.05349		50.1199	7.64896	27.6875	8.01526	11.8869	8.06369
	3.29141	-0.295607	-0.731756	-0.661533	-0.0827205	0.843004		29.8563	-1.30941	6.77061	4.39132	3.90751	2.04151		50.1365	7.82827	27.8664	8.06227	11.4354	7.40354
	3.30808	-0.401221	-0.443286	-0.676189	-0.172379	0.254237		29.873	-1.5432	6.49134	4.42747	3.66058	1.80702		50.1532	7.4671	27.5928	7.5624	11.6702	7.41145
	3.32475	-0.113968	-0.758019	-0.891531	-0.0904804	0.382692		29.8897	-1.69581	6.96825	4.29515	3.55645	1.96005		50.1699	7.84412	27.4566	7.68913	11.672	7.63267
	3.34141	-0.105174	-0.487234	-0.805171	0.124842	0.30918		29.9063	-1.98094	6.56826	4.53818	3.49058	1.99613		50.1865	8.46144	27.7012	7.91238	11.6507	7.70459
	3.35808	-0.352114	-0.610358	-0.481809	-0.0356614	0.724729		29.923	-1.59797	6.50664	4.58805	3.94628	2.13705		50.2032	8.36591	27.5653	7.98205	11.7907	7.1938
	3.37475	-0.68744	-0.601528	-0.721676	0.0475966	1.06496		29.9397	-1.69503	6.45803	4.31424	4.27214	1.86133		50.2199	7.81864	27.5163	8.10323	11.6621	7.49827
	3.39141	-0.102292	-0.411703	-0.5657	-0.603452	0.973323		29.9563	-2.29855	6.46033	4.39337	4.28833	2.72838		50.2366	7.48617	27.7023	7.89765	12.2111	7.53687
	3.40808	-0.45685	-0.583893	-0.339807	-0.465783	0.796411		29.973	-1.83725	6.9249	4.44907	4.12054	1.91271		50.2532	7.71866	27.6981	7.96558	11.8624	7.30919
	3.42475	-0.467418	-0.662441	-0.619275	-0.433067	0.805144		29.9897	-2.03858	7.14767	4.83459	3.7243	1.58897		50.2699	7.42217	27.8028	7.77051	11.3958	7.03483
	3.44141	-0.401107	-0.640225	-0.778981	-0.513444	0.553207		30.0063	-2.16179	7.11127	4.90227	3.91624	1.1729		50.2865	7.43889	27.7126	7.52472	11.8496	7.58277
	3.45808	0.104617	-0.425234	-0.83851	-0.333044	0.705366		30.023	-1.79903	7.15727	4.65297	3.61777	1.78241		50.3032	7.38178	27.8455	7.94206	11.3112	6.99041
	3.47475	-0.0999199	-0.494117	-0.851495	-0.0629608	0.281387		30.0397	-1.61492	6.95004	4.03153	4.10897	1.72417		50.3199	7.35241	27.8292	7.66201	11.2541	7.1376
	3.49141	0.0174703	-0.458504	-0.609112	0.122732	0.326811		30.0563	-1.62468	6.73791	4.25445	3.50818	2.30654		50.3366	7.64651	27.6136	7.33458	11.5951	6.6468
	3.50808	-0.249331	-0.107502	-0.958164	-0.450676	0.188992		30.073	-1.26127	7.21856	4.7272	4.08075	1.62994		50.3532	8.18126	27.3738	7.85306	11.6366	6.85775
	3.52475	-0.430846	0.11585	-0.633753	-0.1989	0.583646		30.0897	-1.49539	6.91674	4.41458	4.28812	2.16973		50.3699	7.69193	27.7751	8.33351	10.8499	6.42353
	3.54141	-0.373303	-0.285364	-0.762843	0.357737	0.392846		30.1063	-1.45977	6.96629	4.6892	4.62371	2.06546		50.3865	7.74372	27.7666	7.49034	11.4568	6.70443
	3.55808	-0.329461	-0.249306	-1.02899	0.0451903	0.487412		30.123	-2.08378	7.02567	4.14965	3.9366	1.8497		50.4032	7.86866	27.7994	7.77782	11.6987	6.05389
	3.57475	-0.44517	-0.11061	-0.742777	-0.234127	0.0814563		30.1397	-1.6264	7.04924	4.44113	3.64225	2.12819		50.4199	7.45704	27.5346	7.51653	11.5444	5.95957
	3.59141	0.186115	-0.0548654	-0.623977	-0.147789	-0.00407244		30.1563	-1.50414	6.6494	4.55757	4.18944	2.08117		50.4365	7.59635	27.6737	8.1653	11.4224	5.80423
	3.60808	0.0885084	0.339236	-0.112006	-0.386435	0.177624		30.173	-1.99607	6.73291	4.33468	3.90766	1.91989		50.4532	7.12725	27.522	7.77317	11.7326	5.58915
	3.62475	0.490484	-0.319243	-0.191027	-0.202946	0.449572		30.1897	-1.90189	6.74782	4.37047	3.96101	2.20744		50.4699	7.32753	28.0406	7.92615	11.509	5.68135
	3.64141	0.225509	-0.449398	-0.138312	-0.338817	0.878964		30.2063	-2.18612	6.85761	4.4879	4.061	2.05173		50.4866	7.06381	28.0219	7.79039	11.3554	5.58543
	3.65808	-0.00585258	-0.199527	-0.162378	-0.343635	0.979333		30.223	-2.27633	6.80645	4.10374	4.23771	2.02372		50.5032	7.48765	27.5458	7.31286	10.8393	5.39724
	3.67475	0.0400691	-0.102269	-0.500539	-0.0362855	1.0237		30.2397	-2.08794	6.72652	4.36315	4.10753	2.20112		50.5199	7.54127	27.3732	7.44625	11.033	5.26332
	3.69141	-0.301642	-0.190294	-0.0190566	-0.0961555	0.774249		30.2563	-1.98917	6.61014	4.19518	4.16136	2.356		50.5365	7.66772	27.2604	7.48114	11.1209	5.12437
	3.70808	0.03145	-0.362036	-0.55576	0.00934928	0.908667		30.273	-1.83761	6.61158	4.36095	3.84282	2.45981		50.5532	7.1249	27.1355	7.983	11.1241	4.82273
	3.72475	0.0263381	-0.186959	-0.494184	-0.737277	0.382126		30.2897	-1.36307	6.63039	4.04416	4.4498	2.41928		50.5699	7.3915	27.0189	7.6249	10.9634	5.29414
	3.74141	-0.153792	-0.334171	-0.320585	-0.476724	0.295558		30.3063	-1.46179	6.47152	4.60924	4.1258	2.49205		50.5866	7.37599	27.6188	7.50057	11.3349	5.02158
	3.75808	-0.367054	-0.0639812	-0.666932	-0.498853	0.777928		30.323	-1.59113	6.52718	4.29123	3.9546	2.21029		50.6032	7.53637	27.5624	7.48415	11.2613	4.98691
	3.77475	-0.626587	-0.111971	-0.365157	-0.2149	0.269552		30.3397	-1.89857	6.26038	4.08966	4.2665	1.72963		50.6199	7.27999	27.3663	7.68097	10.7011	4.74093
	3.79141	0.0539562	0.0442766	-0.397029	-0.302267	-0.222049		30.3563	-1.99456	6.35592	4.55324	4.19524	1.99216		50.6365	7.01743	27.3939	7.89382	11.1011	4.62926
	3.80808	0.282623	-0.0954371	-0.47377	-0.803203	0.3541		30.373	-1.77869	6.70237	4.64261	4.3014	1.59931		50.6532	7.15419	27.8937	7.67479	11.0974	4.20891
	3.82475	0.376389	-0.036417	-0.473325	-0.284357	0.0905018		30.3897	-1.69295	6.27899	4.65965	4.0902	1.35524		50.6699	7.27508	27.9347	8.03184	11.1739	4.37313
	3.84141	0.423791	-0.195285	-0.375071	-0.647585	0.570555		30.4063	-1.9122	6.02616	4.88023	4.17068	1.73858		50.6865	7.02007	27.7439	7.26246	11.2517	3.98352
	3.85808	0.435195	-0.267488	-0.274356	-0.218308	0.406915		30.423	-2.05123	6.14166	4.59858	3.79618	1.69417		50.7032	7.04345	27.8948	7.45153	10.8472	4.72665
	3.87475	0.130134	-0.166211	-0.472155	-0.32845	0.580231		30.4397	-1.74086	6.14221	4.60167	4.09364	2.4549		50.7199	6.93861	27.1952	7.60636	11.2041	4.44659
	3.89141	-0.0369653	-0.170602	-0.670741	0.320475	0.456334		30.4563	-2.10274	6.23849	4.52821	4.35098	2.25858		50.7366	7.06815	27.1196	7.82509	11.0346	4.01358
	3.90808	0.0873942	-0.298592	-0.442641	-0.0123145	0.338404		30.473	-1.66067	6.35958	4.50136	4.13294	1.59318		50.7532	6.91283	27.5252	7.66057	10.9185	3.98245
	3.92475	-0.373363	-0.446994	-0.0383708	-0.197198	0.461395		30.4897	-1.91259	6.37581	4.67463	4.2416	1.7612		50.7699	7.04788	27.229	8.02332	10.8017	4.30481
	3.94141	0.0269639	-0.229964	-0.533393	-0.235991	0.666854		30.5063	-2.0229	6.10646	4.53828	4.28531	1.5026		50.7865	7.10829	27.4656	7.58456	11.0589	4.21877
	3.95808	0.116475	-0.396352	-0.738118	-0.0300509	0.387459		30.523	-2.04733	6.32505	4.16283	4.27197	1.98329		50.8032	7.03633	27.546	7.60295	10.7313	4.34403
	3.97475	-0.497377	-0.791017	-0.630193	-0.24484	0.410178		30.5397	-1.87006	6.27736	4.59059	4.16055	1.89735		50.8199	7.30203	27.4484	7.7525	11.769	4.35583
	3.99141	-0.0108084	-0.408602	-0.884155	-0.142901	0.586004		30.5563	-2.08445	6.18797	4.28497	4.27537	2.50346		50.8366	6.95843	27.1987	7.62174	11.1704	3.93184
	4.00808	0.236042	-0.166381	-0.947664	-0.461103	0.928848		30.573	-2.07572	5.77041	4.36228	4.36695	2.38208		50.8532	6.76162	27.5145	8.05191	10.6754	4.24232
	4.02475	0.231195	-0.203821	-0.735372	-0.353367	0.365244		30.5897	-2.22202	6.20339	4.30891	4.63902	2.27357		50.8699	6.61721	27.1802	7.65787	10.9457	4.3359
	4.04141	0.278991	-0.258311	-0.752902	-0.562722	0.487892		30.6063	-2.29413	6.02275	4.34876	3.97558	2.20398		50.8865	6.53248	27.5056	7.6436	10.7736	3.87178
	4.05808	0.282078	-0.151988	-0.482692	-0.621324	0.49156		30.623	-2.5042	6.00816	4.73205	4.34173	2.34706		50.9032	6.74123	27.088	8.13705	10.5027	4.07349
	4.07475	0.181366	-0.615366	-0.458449	-0.19974	0.34875		30.6397	-3.2397	6.22885	4.24616	4.21235	2.33771		50.9199	6.8261	27.1363	7.62488	10.8391	3.89935
	4.09141	0.214755	-0.602165	-0.584809	-0.0704146	0.590128		30.6563	-2.22676	6.50122	4.6874	4.69337	2.3707		50.9365	6.47627	27.447	7.61677	10.7764	4.25997
	4.10808	0.117823	-0.473022	-0.66982	-0.478352	0.32827		30.673	-2.03935	5.97592	4.44129	4.5454	2.01458		50.9532	6.67613	27.3759	7.41585	10.8855	4.37489
	4.12475	0.0778023	-0.129767	-1.09392	-0.279297	1.15663		30.6897	-2.01752	6.39782	4.44966	4.39601	2.5303		50.9699	7.23818	27.695	7.54754	10.8328	4.4187
	4.14141	-0.0541169	-0.113105	-0.53603	-0.103489	0.947139		30.7063	-2.48116	6.10022	4.34127	4.51438	1.84619		50.9866	7.21795	27.9265	7.55864	10.74	3.47057
	4.15808	0.24163	-0.174963	-0.48386	-0.17266	0.701129		30.723	-2.5379	6.3206	4.43486	4.42063	2.36036		51.0032	7.09325	27.5286	7.97265	10.7428	3.96486
	4.17475	0.122633	-0.13211	-0.369415	-0.391901	0.269179		30.7397	-1.99015	6.1167	4.46435	4.52812	2.12108		51.0199	6.9327	27.4255	8.04594	10.7295	4.0643
	4.19141	0.139445	-0.0178361	-0.419818	0.102739	0.424113		30.7563	-1.76393	6.31386	4.43259	5.07201	1.59954		51.0365	7.23082	27.5369	7.97353	10.6033	3.78724
	4.20808	0.0581434	-0.0477818	-0.809598	-0.324923	0.379059		30.773	-1.40546	6.33478	4.64655	4.83326	1.79646		51.0532	7.44157	27.5962	7.62628	10.779	3.88482
	4.22475	-0.0211652	-0.21349	-0.250021	-0.202367	1.36404		30.7897	-1.49102	6.0244	4.86582	4.78525	1.55422		51.0699	7.15229	27.9547	7.1794	10.4633	3.94206
	4.24141	0.0643712	-0.1854	-0.121062	-0.0385969	0.692371		30.8063	-2.25575	6.16125	4.72995	4.7424	1.81544		51.0866	7.14961	28.0405	7.48902	10.8088	3.89608
	4.25808	-0.445725	-0.383978	-0.215626	-0.173199	0.37746		30.823	-2.33981	6.51616	4.56727	4.32313	1.51583		51.1032	6.95209	27.7538	7.69878	10.8788	3.84106
	4.27475	-0.217319	0.325762	-0.703733	-0.413921	0.562351		30.8397	-2.17954	6.44345	4.19553	4.83811	1.5962		51.1199	7.13628	27.9757	7.29927	10.8911	3.89765
	4.29141	-0.456204	0.0840374	-0.640015	-0.675063	0.360001		30.8563	-2.10788	6.56406	4.07797	4.30252	1.35416		51.1365	6.95935	27.8176	7.52967	11.0434	4.03907
	4.30808	-0.25641	0.033549	-0.687248	-0.627247	0.185288		30.873	-2.25449	6.13809	4.27648	4.86052	1.70742		51.1532	6.69132	27.5827	7.32399	10.7352	4.11497
	4.32475	-0.398289	0.0676617	-0.510071	-0.197041	0.0624533		30.8897	-2.79376	6.14406	4.38141	4.71151	1.78779		51.1699	6.88885	27.519	7.58647	10.7178	3.97135
	4.34141	-0.125236	0.398529	-0.0126734	-0.135099	0.905709		30.9063	-2.541	6.16177	4.63535	5.42538	1.84007		51.1865	6.47497	27.1932	7.61183	10.8759	4.17208
	4.35808	-0.157616	-0.052783	-0.204055	-0.360567	0.446559		30.923	-2.29667	6.31552	4.66597	5.05926	1.71237		51.2032	6.86975	27.3428	7.72283	10.9364	4.45713
	4.37475	-0.130273	-0.0473414	-0.347866	-0.729388	0.821152		30.9397	-2.25511	6.37524	5.15356	4.90271	1.61892		51.2199	7.19008	27.2453	7.91151	10.9747	3.65697
	4.39141	-0.392952	-0.285048	-0.355599	-0.246638	0.589962		30.9563	-2.49389	6.01619	4.45155	4.62416	2.23478		51.2366	6.93743	27.3863	8.06327	10.9279	3.58942
	4.40808	0.384785	-0.280709	-0.387357	0.128219	0.387955		30.973	-2.24139	6.31779	3.9953	4.52934	1.89526		51.2532	7.04377	27.5263	7.79205	10.6478	3.60204
	4.42475	0.113223	-0.525267	-0.306539	-0.409136	0.488355		30.9897	-2.55473	6.09602	4.79536	4.72188	1.94684		51.2699	6.64448	27.289	7.43998	10.5796	3.87569
	4.44141	0.247185	-0.398244	-0.615667	0.0922401	0.0254608		31.0063	-2.52178	6.11577	4.65598	4.55944	1.79337		51.2865	6.6217	27.3356	7.46643	10.7587	3.71265
	4.45808	0.0229279	-0.358398	-0.380923	0.0654373	-0.0837272		31.023	-2.76437	6.18497	4.86238	4.82952	1.67527		51.3032	6.90095	26.9963	7.18376	10.7765	3.75278
	4.47475	0.0741396	-0.318202	-0.59785	-0.143899	-0.290008		31.0397	-2.45115	6.25358	4.94884	4.86821	1.51569		51.3199	6.6387	27.4608	7.41644	10.3416	3.9379
	4.49141	-0.246332	-0.391462	-0.392061	-0.58297	0.275645		31.0563	-2.56499	5.9791	4.7399	4.90256	2.02297		51.3366	6.63283	27.6537	7.83109	10.5838	3.51807
	4.50808	-0.101964	-0.102392	-0.533123	-0.25786	0.0390516		31.073	-2.20629	6.09362	4.51533	4.80931	2.15457		51.3532	7.02692	27.444	7.4556	10.3479	3.81094
	4.52475	-0.109697	-0.10975	-0.335282	-0.124073	0.02627		31.0897	-2.70973	6.03704	4.63787	4.95461	1.68377		51.3699	6.94974	27.8703	7.45346	10.7993	4.07399
	4.54141	0.0840252	-0.0851772	0.052616	0.0966718	0.622905		31.1063	-2.42738	6.12883	4.73932	4.57738	2.09012		51.3865	7.06087	27.6569	7.68089	11.0402	3.4232
	4.55808	-0.073686	-0.576295	-0.352386	0.0550417	0.313705		31.123	-2.49783	6.04319	4.66681	5.12133	1.79145		51.4032	7.05118	27.5204	8.32962	10.4095	3.62959
	4.57475	-0.338641	-0.131699	-0.451931	-0.0036069	0.159819		31.1397	-2.28224	5.95424	4.64198	4.86676	1.73478		51.4199	7.11235	27.3104	7.63824	10.4433	3.45871
	4.59141	0.0187639	-0.320911	-0.133814	-0.123941	0.323783		31.1563	-2.61162	5.73307	4.81344	4.49765	1.83973		51.4365	6.71228	27.2903	7.55034	10.2315	3.70331
	4.60808	0.251143	-0.522952	-0.244928	0.270058	0.677492		31.173	-2.39927	5.54367	4.78265	4.13053	1.70441		51.4532	6.9229	27.072	7.88445	10.7237	3.82022
	4.62475	-0.0552273	-0.332274	-0.383655	0.00437803	0.853276		31.1897	-2.24836	5.50119	4.31209	4.62652	1.65837		51.4699	6.38715	27.2892	7.53617	10.2817	3.36933
	4.64141	-0.160239	-0.300521	-0.0836286	-0.0700884	0.550828		31.2063	-2.5879	5.87009	4.52009	4.52347	1.66579		51.4866	6.84781	27.5667	7.403	10.6926	3.53864
	4.65808	0.0599961	-0.372258	-0.383569	0.142905	0.141832		31.223	-1.81106	5.56405	4.41146	4.51132	1.52382		51.5032	6.78651	27.2775	7.68138	10.4647	3.48605
	4.67475	-0.244843	-0.195458	-0.191895	-0.0174744	0.461808		31.2397	-1.05569	5.40553	4.33141	4.80988	2.26855		51.5199	6.87628	27.4309	7.75293	10.7874	3.43741
	4.69141	-0.407255	-0.120865	-0.292416	-0.0191707	0.265657		31.2563	-1.53883	5.79557	4.426	4.35667	2.12194		51.5365	6.49208	27.6896	7.75357	10.3922	3.25049
	4.70808	-0.893711	-0.114212	-0.220194	0.548949	0.105276		31.273	-1.91182	5.8355	4.91747	4.40241	1.57953		51.5532	6.84981	27.5547	7.17457	10.3742	3.29289
	4.72475	-0.474139	-0.199799	-0.535068	0.703867	1.09455		31.2897	-1.8395	5.57639	4.86081	5.07825	1.97744		51.5699	7.0852	28.1326	7.48696	10.4944	3.53391
	4.74141	-0.386705	-0.19576	-0.316693	0.230961	0.406377		31.3063	-1.96498	5.36846	4.71754	4.73839	1.48704		51.5866	6.9509	27.428	7.29677	10.2101	3.78784
	4.75808	-0.11979	-0.206898	-0.308362	0.201405	0.463232		31.323	-1.93578	5.50931	5.01818	4.8233	1.51745		51.6032	7.21686	27.1762	7.24277	10.7329	3.67672
	4.77475	-0.0811068	-0.308878	-0.248981	0.297301	0.838485		31.3397	-2.08478	5.28536	4.86748	5.21226	2.15468		51.6199	6.64435	27.6775	7.34999	10.3983	3.40323
	4.79141	-0.51862	0.161689	-0.602441	0.561159	0.572589		31.3563	-2.1232	5.45912	5.04118	5.14165	1.24268		51.6365	6.66467	27.353	7.60877	10.2747	3.44002
	4.80808	-0.186099	0.116306	-0.632015	0.00923505	0.650904		31.373	-2.31362	5.53795	5.00935	5.04752	1.58871		51.6532	6.57269	27.3255	7.99797	10.209	3.50185
	4.82475	0.0318262	0.258927	-0.424267	0.421991	0.234844		31.3897	-2.03754	5.54331	4.71754	4.45432	1.84223		51.6699	6.83957	27.3773	7.59006	10.2124	3.69933
	4.84141	0.109367	0.0451452	-0.248515	0.344579	-0.03676		31.4063	-2.03738	5.22004	4.6877	4.93087	1.50103		51.6865	6.63817	27.1736	7.72459	10.3793	3.46145
	4.85808	0.0774668	0.088066	-0.525963	0.699717	0.552985		31.423	-2.32939	5.33008	4.52763	4.35974	1.63957		51.7032	6.61227	27.1643	7.64932	10.8531	3.39377
	4.87475	-0.279944	0.187441	-0.318203	0.889142	0.389609		31.4397	-2.37544	5.58497	4.59158	4.73085	0.998191		51.7199	6.43945	26.9461	7.47242	10.1801	3.26695
	4.89141	-0.552625	0.025796	-0.74645	0.235635	0.908418		31.4563	-3.06624	5.40074	4.32005	4.88405	1.82272		51.7366	6.21814	27.8087	7.76958	10.3336	3.52681
	4.90808	-0.801676	0.106353	-0.367648	0.838908	0.380055		31.473	-2.46211	5.29198	4.24708	5.00193	1.63135		51.7532	6.45335	27.1347	7.76665	10.2511	3.92045
	4.92475	-0.453772	0.329877	-0.613287	0.358228	0.436421		31.4897	-2.23395	5.25892	4.09019	4.69117	1.05758		51.7699	6.6763	27.3139	7.60395	10.4948	3.51897
	4.94141	-0.0285423	0.160128	-0.374579	0.269402	0.72198		31.5063	-2.34649	5.21834	4.21382	4.66681	1.59266		51.7865	6.79426	27.283	7.74709	10.9463	3.51523
	4.95808	-0.257205	0.0412143	-0.451657	0.162549	0.100798		31.523	-2.40634	5.08769	4.4588	4.91794	1.95779		51.8032	6.57059	27.1426	7.36284	10.2363	3.97771
	4.97475	-0.830625	0.262966	-0.266579	0.500606	0.253141		31.5397	-2.45203	5.11025	4.47265	4.89596	1.82439		51.8199	6.73356	27.2994	7.23164	10.3725	3.86377
	4.99141	-0.14592	0.207076	-0.283597	0.296978	0.0486748		31.5563	-2.49032	5.25783	4.67101	4.78091	1.41277		51.8366	6.6503	27.4944	7.61198	10.642	3.49048
	5.00808	-0.227097	0.124193	-0.321609	0.395447	0.142204		31.573	-1.85494	5.07826	4.32642	4.6219	1.73952		51.8532	6.45482	27.388	7.3102	10.5656	3.7973
	5.02475	-0.0686684	-0.108801	-0.19299	0.461756	0.207985		31.5897	-1.89095	4.82229	3.97011	5.31334	1.7709		51.8699	6.53622	27.0714	7.7934	10.3476	3.94119
	5.04141	-0.032152	-0.0490522	-0.388804	0.706894	0.1891		31.6063	-2.29861	4.8995	4.15719	5.1713	1.75496		51.8865	6.57769	27.2212	8.20887	10.359	3.77094
	5.05808	-0.0442026	0.0405655	-0.235723	0.377552	0.197627		31.623	-2.19494	5.08111	3.86931	5.17552	1.75929		51.9032	6.65376	27.5775	7.70834	10.2346	3.66733
	5.07475	-0.260499	0.173373	-0.16713	-0.0678925	0.334465		31.6397	-2.23381	5.25753	4.24099	5.10178	1.51144		51.9199	6.23926	27.5685	7.68926	10.7769	4.14102
	5.09141	-0.378262	0.0207299	-0.252913	0.169058	0.618206		31.6563	-2.0218	5.12097	4.34951	5.31253	1.82007		51.9365	6.46385	27.4495	7.62333	10.5731	3.81857
	5.10808	-0.469865	-0.269288	-0.220504	0.527854	0.580108		31.673	-2.2588	5.00951	4.16435	5.41519	2.393		51.9532	6.40289	27.5588	7.65296	10.4669	3.77193
	5.12475	-0.691783	-0.445089	-0.535962	0.756216	0.732517		31.6897	-2.13591	4.70614	4.53954	4.97895	1.78724		51.9699	6.3833	27.9315	7.69831	10.4377	3.42804
	5.14141	-0.0110204	-0.0865653	-0.255737	0.509695	0.370339		31.7063	-1.61449	5.00943	4.33072	4.94387	1.5971		51.9866	6.49907	27.6126	7.78411	10.3157	3.51168
	5.15808	-0.191969	-0.285695	-0.291564	0.120297	0.0830416		31.723	-1.46951	4.94366	4.0391	5.04188	1.31142		52.0032	6.45903	27.6749	7.41789	10.2111	3.95347
	5.17475	0.341415	-0.222687	0.028518	0.0481283	0.311905		31.7397	-0.263855	4.66626	4.30236	4.74903	1.26134		52.0199	6.54082	27.4302	7.88911	10.492	3.9458
	5.19141	0.0454133	-0.271668	0.0735075	-0.0397085	0.0160851		31.7563	1.05267	5.07739	4.23811	4.78528	1.43304		52.0365	6.34325	27.611	7.71521	10.5309	3.88393
	5.20808	0.056792	-0.517199	0.51956	-0.0126053	-0.160061		31.773	0.649102	4.84201	4.25945	5.10157	1.82826		52.0532	6.2632	27.2574	7.55532	10.4978	3.79836
	5.22475	0.0569454	-0.398688	-0.320597	0.00255394	-0.0856444		31.7897	0.853508	4.8902	4.39734	5.37795	1.52095		52.0699	6.34623	26.9502	7.65154	10.3954	3.58906
	5.24141	0.0251454	-0.185649	-0.505146	0.178282	0.161764		31.8063	0.328037	4.92707	4.56681	5.15378	1.1901		52.0866	6.21639	26.9704	7.52581	10.251	3.71709
	5.25808	-0.0787443	-0.141998	-0.55153	0.390142	0.521356		31.823	-0.319317	4.84228	4.35625	5.20175	1.0452		52.1032	6.20142	27.4513	7.62766	10.1617	3.77302
	5.27475	0.113162	-0.180691	-0.305508	0.268117	0.217609		31.8397	0.413445	4.90531	3.95329	5.10711	1.24965		52.1199	6.42519	27.4643	7.27196	10.2641	3.57135
	5.29141	-0.376752	-0.308666	-0.336127	-0.0050289	-0.386351		31.8563	0.0706476	4.66313	4.25669	4.91957	1.73449		52.1365	6.15198	27.0621	7.42945	10.2986	4.28588
	5.30808	-0.853851	-0.150386	0.0993277	0.102902	-0.00524282		31.873	-0.750074	4.77833	3.99155	5.03604	1.36579		52.1532	6.39044	27.1531	7.33078	10.6796	3.88356
	5.32475	-0.870625	-0.143277	-0.0788011	-0.18194	-0.263501		31.8897	-0.253866	5.00855	3.82863	5.15212	0.945112		52.1699	6.38673	26.9636	7.62209	10.6921	3.49318
	5.34141	-0.144283	-0.131342	-0.429289	-0.0800745	0.126504		31.9063	-0.93875	4.80572	3.72266	5.13886	1.22765		52.1865	6.71988	27.3587	7.85198	10.1471	3.7598
	5.35808	-0.0638555	0.261077	-0.172805	0.0854149	-0.175117		31.923	-0.827405	5.06306	3.84488	5.2837	1.65428		52.2032	6.36905	27.0552	7.26532	10.6638	3.25877
	5.37475	-0.288963	0.0713019	-0.0103626	-0.182072	-0.131189		31.9397	-0.700384	4.8704	3.9092	5.1374	1.1566		52.2199	6.26586	26.7732	7.56876	10.2314	3.50052
	5.39141	-0.339621	-0.0144767	-0.26176	-0.446724	-0.279371		31.9563	-0.336882	4.82255	4.04956	5.24504	1.15947		52.2366	6.75089	26.987	7.40393	10.3162	3.55864
	5.40808	-0.19993	-0.163188	-0.193973	0.154898	0.244153		31.973	-0.411951	5.17542	4.07187	5.49795	1.13139		52.2532	6.24217	26.8954	7.47149	10.6276	3.3945
	5.42475	-0.393392	-0.165876	-0.485628	-0.0978781	0.201969		31.9897	-0.411278	4.99431	4.07413	4.85488	1.64439		52.2699	6.20946	27.361	7.79144	10.1886	3.37522
	5.44141	-0.384842	-0.155005	-0.520287	0.33625	-0.496091		32.0063	-0.133356	5.07091	4.60038	5.12401	1.6738		52.2865	6.41352	27.124	7.60788	10.7706	3.46649
	5.45808	-0.304367	-0.138614	0.0668401	-0.108806	0.172696		32.023	-0.280407	5.13354	4.47974	5.33926	1.35228		52.3032	6.77836	26.975	7.65322	10.3817	3.24077
	5.47475	-0.493204	-0.206758	-0.171735	0.0733006	0.10389		32.0397	-0.388209	5.5416	4.22096	5.37452	1.27774		52.3199	6.58627	27.312	7.19181	10.5912	3.23113
	5.49141	-0.320306	-0.179934	-0.146463	0.148151	0.709115		32.0563	-0.751333	5.42473	4.44099	5.27307	0.955595		52.3366	6.74679	26.8378	7.37308	10.6227	3.37643
	5.50808	-0.57185	-0.345255	-0.0421945	0.144015	0.0300275		32.073	-1.18947	5.5568	4.3337	5.56092	1.81851		52.3532	6.23425	27.256	7.55735	10.5437	3.33194
	5.52475	-0.556367	0.0437319	-0.00521202	-0.0722501	-0.485157		32.0897	-1.27	5.50745	4.08743	5.2158	1.46554		52.3699	6.1461	27.2929	7.62623	10.7383	3.26602
	5.54141	-0.42424	-0.212015	-0.00729316	0.0470575	-0.264366		32.1063	-0.754832	5.47766	4.13702	5.91548	1.54225		52.3865	6.43359	27.316	7.12289	10.2212	2.98898
	5.55808	-0.404786	-0.244272	-0.185704	0.319664	-0.237289		32.123	-0.48253	5.60668	4.13453	5.58548	1.43022		52.4032	6.26971	27.6223	7.34862	10.1746	3.21277
	5.57475	-0.583335	-0.177968	-0.0919463	-0.00350643	0.284498		32.1397	-1.64864	5.5239	3.73517	5.64279	1.32555		52.4199	6.38933	27.2575	7.31165	10.0153	3.19911
	5.59141	-0.574392	-0.230798	-0.38972	0.0737382	-0.325816		32.1563	-1.27964	5.20044	4.23053	5.37932	1.76421		52.4365	6.07477	27.3789	7.5411	10.0611	3.38265
	5.60808	-0.510849	-0.341888	-0.302163	0.473782	-0.813503		32.173	-1.66624	5.15568	4.48764	5.30501	1.77566		52.4532	6.36844	27.1083	7.37282	10.1962	3.66998
	5.62475	-0.27071	-0.326954	-0.136266	-0.0426031	-0.691485		32.1897	-1.52819	5.21278	4.39891	5.45176	1.17585		52.4699	6.28301	27.0502	7.24297	9.81368	3.33707
	5.64141	-1.12807	-0.436555	-0.603521	0.0135715	-0.67958		32.2063	-1.23093	5.34391	3.96682	5.46926	0.853304		52.4866	6.28074	26.5941	7.77763	10.3308	3.36881
	5.65808	-0.237306	-0.173246	-0.855333	0.0907212	-0.295732		32.223	-1.79882	5.45988	3.98536	5.51995	1.98658		52.5032	6.19043	26.932	7.67145	9.67265	3.03848
	5.67475	-0.0382172	-0.375945	-0.384527	0.052359	0.664408		32.2397	-1.77671	5.3535	4.16538	5.50827	1.51528		52.5199	6.1992	26.9183	7.5715	9.70335	2.95979
	5.69141	-0.279864	-0.181373	-0.409866	-0.202996	0.0999722		32.2563	-0.994769	5.38952	4.18361	5.7436	0.695265		52.5365	6.17941	26.977	7.53689	9.73418	3.05405
	5.70808	-0.189839	-0.120926	-0.115603	0.241738	-0.0309385		32.273	-1.16441	5.29917	3.98162	5.00805	0.863277		52.5532	6.24251	26.8261	7.64302	10.0853	2.9272
	5.72475	0.260296	-0.635622	-0.503172	-0.0392203	-0.175226		32.2897	-1.53092	5.22929	4.26662	5.17215	0.588922		52.5699	6.48192	26.6863	7.33862	9.84498	3.47048
	5.74141	0.752576	-0.633621	-0.373506	0.413395	0.137324		32.3063	-1.6448	5.15467	4.18552	5.19075	1.179		52.5866	6.5924	27.0122	7.39681	9.90315	3.4652
	5.75808	0.51319	-0.244402	0.154723	-0.0114197	0.377498		32.323	-1.91738	5.17043	4.57136	5.53174	0.901203		52.6032	6.48742	26.8731	7.51269	9.88676	3.73479
	5.77475	0.498995	-0.244363	-0.0620228	0.114146	0.296582		32.3397	-1.62094	5.28161	4.0527	5.56459	0.847763		52.6199	6.49049	26.8635	7.51313	10.6708	3.25175
	5.79141	0.499404	-0.207661	0.00489213	-0.199371	0.383796		32.3563	-1.44575	5.09594	4.65718	5.23593	1.67631		52.6365	6.65593	26.6556	7.44403	10.09	3.39118
	5.80808	0.165058	-0.351439	-0.300363	-0.489641	0.277065		32.373	-1.4145	5.45376	4.38198	5.49975	1.10769		52.6532	6.33344	26.9439	7.06018	9.68472	3.36054
	5.82475	0.170967	-0.0592353	-0.287775	-0.557079	0.974606		32.3897	-1.72721	5.2088	4.6572	5.00555	0.299284		52.6699	6.42898	27.1237	6.96162	9.35765	3.2357
	5.84141	0.301764	-0.229133	-0.164356	-0.376916	1.195		32.4063	-1.7965	5.16536	4.60339	5.47547	1.20473		52.6865	6.2537	26.9765	7.62977	9.55749	2.93394
	5.85808	0.512033	-0.169388	-0.588015	-0.190338	0.696852		32.423	-1.82416	5.4004	4.38575	5.43898	1.05005		52.7032	6.11706	26.8173	8.13533	9.70368	3.18507
	5.87475	1.37248	-0.209763	0.132568	-0.108626	0.160581		32.4397	-2.12241	5.21589	4.36604	5.45261	1.13405		52.7199	6.02182	27.0464	7.69492	9.88299	2.90415
	5.89141	1.43459	-0.129115	0.0321815	-0.126085	0.469215		32.4563	-1.54347	5.15138	4.1765	5.24969	0.937341		52.7366	5.99834	26.8874	7.49399	9.99826	2.86623
	5.90808	1.46325	-0.148267	-0.123943	-0.2413	0.453337		32.473	-1.68683	5.16689	4.59721	5.18789	0.831915		52.7532	6.46596	27.3083	7.34765	10.195	2.97723
	5.92475	0.783393	0.0593854	-0.512738	-0.19771	0.350757		32.4897	-1.73783	5.3662	4.56368	5.24246	1.47921		52.7699	6.2854	27.4085	7.70704	10.4755	3.35566
	5.94141	0.630633	0.0529604	-0.278031	-0.544466	0.252262		32.5063	-1.96583	5.07829	4.53359	5.29503	0.853257		52.7865	6.31821	27.293	7.62153	9.9704	2.81112
	5.95808	0.638854	0.172506	-0.296529	-0.661921	0.2477		32.523	-1.74143	5.15938	4.19544	5.24042	0.659003		52.8032	5.97177	27.1264	7.55903	9.79427	3.25919
	5.97475	0.548214	0.205687	-0.0772038	-0.638581	-0.0293011		32.5397	-1.72389	5.44578	3.91946	5.36397	1.79288		52.8199	6.03897	27.3504	7.32528	9.90071	3.11122
	5.99141	1.63788	1.49076	0.506302	0.525452	0.298282		32.5563	1.35686	8.54471	5.96704	7.44455	1.55667		52.8366	6.90924	28.0206	8.69072	11.2438	3.50877
	6.00808	3.85425	3.89718	2.1024	1.94117	0.654292		32.573	7.50748	14.7434	8.2799	11.0338	2.95485		52.8532	9.53471	29.6646	10.6134	13.9864	3.74392
	6.02475	4.99039	5.07261	2.22678	2.0614	0.669293		32.5897	10.2089	17.3977	9.58048	12.7987	3.07811		52.8699	10.5524	29.6974	11.971	15.1287	4.25354
	6.04141	4.267	4.29062	1.78797	1.35128	0.457812		32.6063	10.8442	17.1736	8.97986	11.9566	3.53021		52.8865	10.891	29.749	11.6838	15.3795	4.1756
	6.05808	3.80949	3.69966	1.68946	0.596959	1.11804		32.623	9.70508	16.4401	8.61248	11.3543	3.10716		52.9032	10.5482	29.5858	11.4651	15.318	4.35464
	6.07475	3.10148	3.50795	1.05755	0.324456	0.970369		32.6397	8.37127	16.3759	8.78701	10.9807	3.12106		52.9199	10.8283	29.9299	11.3584	14.9457	4.27243
	6.09141	2.71734	2.99551	1.16006	-0.149117	0.236862		32.6563	7.87975	15.9183	8.39136	9.60624	2.79302		52.9365	10.5496	29.7746	11.7207	15.0015	4.28316
	6.10808	2.02146	2.59785	0.899153	-0.133282	0.300386		32.673	7.77078	15.3949	8.04805	9.56387	2.56515		52.9532	10.7037	29.5198	11.6692	15.1009	3.95051
	6.12475	1.91258	2.21287	0.923065	-0.30978	-0.159286		32.6897	7.39748	15.1422	8.32066	9.54297	3.01982		52.9699	10.5389	29.5336	10.9884	15.0649	4.18575
	6.14141	1.52208	1.80777	1.0827	-0.136832	-0.411724		32.7063	6.26128	15.0474	7.91038	8.95584	2.56766		52.9866	10.5915	29.2989	11.6647	14.5821	4.59078
	6.15808	1.35392	1.65649	0.730846	-0.361275	0.206192		32.723	5.77971	14.7557	7.81309	8.35181	2.10901		53.0032	10.4093	30.1233	11.3007	14.6427	4.25942
	6.17475	1.21386	1.32872	0.508745	-0.438047	0.276736		32.7397	5.60404	14.1533	7.76372	8.19974	2.58653		53.0199	10.4205	29.7588	11.4419	14.7712	3.59569
	6.19141	1.00959	1.28108	0.592996	-0.349679	0.190618		32.7563	5.12682	13.8088	7.54866	8.21323	1.83899		53.0365	10.2117	29.5818	11.3991	14.792	4.55437
	6.20808	0.839124	1.44735	0.374038	-0.168932	0.335741		32.773	4.94791	13.3784	7.49661	8.24834	1.55241		53.0532	10.3826	29.728	11.3139	14.5825	4.50677
	6.22475	0.537487	1.04004	0.457217	-0.237489	0.420119		32.7897	4.93185	13.1408	7.69829	8.41829	2.09384		53.0699	10.2538	29.4217	11.0015	14.2556	3.98318
	6.24141	1.13996	0.729602	0.428355	-0.490363	0.720495		32.8063	4.75548	13.7732	7.48034	7.65852	1.97167		53.0866	10.1999	29.4358	10.9209	14.4993	4.11763
	6.25808	0.824977	0.908263	0.42678	-0.285044	-0.148253		32.823	4.61298	13.0043	7.43056	7.43407	1.92773		53.1032	10.1862	29.7457	10.9467	14.7757	4.13287
	6.27475	0.356021	0.756986	0.380254	-0.380159	0.164201		32.8397	4.14249	12.3573	7.30658	7.52735	1.87084		53.1199	10.0567	29.4748	11.3767	14.3851	4.15094
	6.29141	0.200213	0.767274	0.439347	-0.540243	-0.489534		32.8563	3.49993	12.3296	7.12962	7.58099	2.44246		53.1365	9.96823	29.3461	11.7101	14.4816	4.68511
	6.30808	0.0949644	0.559129	-0.196655	-0.589976	-0.126021		32.873	3.27323	12.1411	7.07128	7.43429	1.84712		53.1532	9.9365	29.93	11.2524	14.6873	4.62775
	6.32475	-0.125395	0.463613	0.0808301	-0.473122	-0.340309		32.8897	3.09884	11.8954	7.03246	7.23678	1.94396		53.1699	10.4761	29.6502	10.5257	14.2188	4.17242
	6.34141	-0.0576341	0.419227	-0.0250958	0.0982164	-0.273588		32.9063	2.59296	11.8008	6.77343	7.33361	1.88594		53.1865	10.5847	29.3891	11.2241	13.8818	4.332
	6.35808	-0.250089	0.301606	-0.0525147	-0.554423	0.426575		32.923	2.47671	11.7766	6.53001	7.1139	2.03457		53.2032	10.3136	29.5506	10.7803	14.2067	4.50534
	6.37475	-0.252216	0.0382681	0.0492631	-0.577508	0.110971		32.9397	2.31919	11.4868	6.67339	7.26606	1.98996		53.2199	10.2731	29.0902	11.0069	13.5124	4.20534
	6.39141	-0.412349	0.222318	0.0296341	-0.228592	0.171125		32.9563	2.18629	11.4205	7.00629	7.12642	1.45234		53.2366	10.1678	29.0004	11.0323	13.5798	4.10456
	6.40808	-0.595076	0.322482	-0.0103188	-0.449611	0.0546841		32.973	1.95732	11.1441	6.54262	6.94894	1.53589		53.2532	10.2876	29.3333	10.713	14.4105	4.58487
	6.42475	-1.08768	0.0414715	-0.0383162	-0.337804	0.0157167		32.9897	1.6451	10.6287	6.6504	6.79169	1.70865		53.2699	10.1227	29.0841	10.3479	13.9665	4.19009
	6.44141	-1.14021	-0.246527	-0.184458	-0.538824	-0.229283		33.0063	2.09244	10.4471	6.48274	6.40456	1.76816		53.2865	9.98424	29.3905	10.7077	13.7111	4.36393
	6.45808	-0.548499	-0.0150388	0.0419209	-0.24484	-0.300404		33.023	1.74025	10.4992	6.60627	6.81714	1.75841		53.3032	9.77653	29.2793	10.7143	13.5991	4.16032
	6.47475	-0.613331	0.14126	0.28967	-0.229088	-0.158135		33.0397	1.35007	10.1316	6.68806	6.58114	1.83717		53.3199	10.1874	29.4756	10.7497	13.6813	4.26353
	6.49141	-0.480879	0.116279	0.347527	0.0281988	-0.20435		33.0563	1.63933	10.4193	6.43408	6.37326	2.19733		53.3366	10.2005	29.4997	10.6566	13.5521	3.92721
	6.50808	-0.446036	-0.146813	0.456568	-0.0612571	0.0997674		33.073	1.45458	10.2539	6.67699	6.73541	1.51471		53.3532	9.94885	29.1572	10.777	13.4781	4.16348
	6.52475	-0.606275	-0.0692835	0.0648196	-0.141148	0.0431483		33.0897	1.0208	9.95138	6.50859	6.29587	2.21367		53.3699	9.86849	29.3986	10.3678	13.4168	4.03499
	6.54141	-0.77577	-0.0993745	0.139771	-0.39361	-0.371923		33.1063	0.763205	10.0038	6.39913	6.26682	2.01051		53.3865	9.82408	29.1205	10.5201	13.3844	4.72581
	6.55808	-0.653866	0.105986	0.292185	-0.26848	0.645521		33.123	0.763596	9.79197	6.34163	6.52197	1.69397		53.4032	9.6453	29.2371	10.9007	13.4604	4.30108
	6.57475	-0.69096	-0.0965008	0.145611	-0.336699	0.829406		33.1397	0.800588	9.87218	5.94641	6.20516	1.85704		53.4199	9.80486	29.1292	10.5561	13.0203	4.35521
	6.59141	-0.821595	-0.154184	0.312591	-0.202272	0.0157422		33.1563	0.900015	9.51172	6.53143	6.2497	2.01274		53.4365	9.48178	29.2942	10.8757	13.2125	4.34124
	6.60808	-0.618866	-0.152226	0.118988	-0.118535	-0.241069		33.173	0.532839	9.41855	6.17222	5.833	2.42321		53.4532	9.83963	29.3555	10.555	13.1143	4.20434
	6.62475	-0.870527	0.128859	-0.183782	0.0137814	-0.319664		33.1897	0.21543	9.05046	6.11826	6.23899	2.317		53.4699	9.95192	29.6064	10.6322	13.4579	4.26278
	6.64141	-0.933498	-0.00379388	0.089516	-0.47687	-0.207421		33.2063	0.623873	9.46163	6.01631	6.15823	1.78257		53.4866	9.80731	29.4426	10.9303	13.3287	4.26088
	6.65808	-0.752481	-0.0316636	0.322336	-0.592841	0.0236396		33.223	0.093155	9.05047	6.07088	6.00144	2.01792		53.5032	9.74684	29.2502	10.7154	12.9414	4.3411
	6.67475	-0.70394	-0.0929203	0.0640736	-0.208443	0.167365		33.2397	0.149415	9.18138	5.55062	6.05793	2.14693		53.5199	9.85059	29.1448	10.2614	13.0561	4.6786
	6.69141	-0.60763	-0.2157	0.392262	-0.28946	0.067846		33.2563	-0.279607	9.0577	5.78567	6.06524	2.23404		53.5365	9.87494	29.4878	10.1281	13.0415	4.2339
	6.70808	-0.908857	0.174426	0.619613	-0.0296801	-0.262968		33.273	0.240074	8.50422	6.07185	5.84351	1.88152		53.5532	9.58579	28.9029	9.87527	13.231	4.64657
	6.72475	-0.978619	0.275111	0.239754	-0.111551	-0.190899		33.2897	-0.173787	8.47611	5.9301	6.03053	2.14644		53.5699	9.88945	29.2615	10.3727	12.806	4.3417
	6.74141	-1.00406	-0.185923	0.296025	0.0717886	0.439302		33.3063	-0.091915	8.33759	5.97918	6.03833	2.46934		53.5866	9.68106	28.9341	10.3426	13.0901	4.4405
	6.75808	-1.03124	0.230452	0.202232	0.185487	0.310441		33.323	-0.0965399	8.56806	6.10397	6.09593	2.23072		53.6032	9.44385	28.9103	10.4919	12.8288	4.123
	6.77475	-1.25216	0.200665	0.299994	0.0910109	-0.0731909		33.3397	-0.468655	8.4785	6.14232	6.23261	2.06706		53.6199	9.30689	28.9497	10.1823	12.6816	4.38608
	6.79141	-0.943162	-0.144734	0.229669	0.243192	-0.108926		33.3563	-0.832408	8.37192	5.75785	6.35236	1.97841		53.6365	9.63577	29.049	9.9615	12.6424	4.38755
	6.80808	-0.730893	-0.0255366	0.220638	0.119917	0.237598		33.373	-0.700458	8.20708	5.93304	6.29934	1.98517		53.6532	9.67183	29.1255	9.59695	12.5857	3.95739
	6.82475	-0.713841	0.0865079	0.0916315	-0.429253	0.0565453		33.3897	-0.798488	8.04586	5.6622	6.23469	2.45873		53.6699	9.75567	28.7803	10.451	12.8214	4.12156
	6.84141	-0.77533	0.142558	-0.00446191	-0.405451	-0.311629		33.4063	-0.674248	8.27733	6.19799	6.456	2.73609		53.6865	9.28823	28.2587	10.3299	13.1801	4.04816
	6.85808	-0.79261	0.287134	0.450139	-0.427929	0.181183		33.423	-0.947844	8.19748	5.65823	6.11541	2.69841		53.7032	9.76286	28.6916	10.4014	12.8801	3.95853
	6.87475	-0.99195	-0.0811129	0.261478	-0.122554	-0.284608		33.4397	-0.610071	7.97482	5.96837	6.77449	2.02561		53.7199	9.56564	28.7126	9.92293	12.2629	4.13105
	6.89141	-1.03044	-0.128809	0.125806	-0.0730831	-0.210311		33.4563	-1.02755	7.86471	5.4772	6.03456	2.41147		53.7366	9.13056	28.5106	10.2495	12.382	3.98108
	6.90808	-0.877188	-0.0883182	0.176911	-0.0282185	0.103207		33.473	-0.803457	7.85507	5.60131	6.39855	2.56071		53.7532	8.95145	28.8639	10.2054	13.0695	3.70655
	6.92475	-0.821635	0.0256692	0.3941	-0.0849835	-0.0596035		33.4897	-0.987898	7.85788	5.60053	6.66504	2.49824		53.7699	9.32156	28.7454	10.083	12.5846	3.82867
	6.94141	-1.14409	0.170212	0.190902	-0.251522	-0.034753		33.5063	-1.03442	7.93529	5.56823	6.88015	2.15167		53.7865	9.34799	29.228	9.78742	12.7429	3.52869
	6.95808	-0.677973	-0.0866503	0.327789	-0.346607	0.304386		33.523	-1.14831	7.38921	5.6663	6.60811	2.52251		53.8032	9.08548	29.3515	10.1129	13.0481	3.74032
	6.97475	0.176942	-0.0286631	0.261054	-0.0270444	0.650871		33.5397	-1.49292	7.53616	5.84073	6.29424	2.13079		53.8199	9.26856	28.9383	10.0743	12.3933	3.49694
	6.99141	0.194247	-0.115195	0.13011	-0.195124	0.589921		33.5563	-1.22105	7.59878	5.73196	6.13766	2.55429		53.8366	9.455	28.5559	9.83157	12.457	3.07398
	7.00808	0.30163	-0.414674	0.0982074	-0.263502	0.771872		33.573	-0.285135	7.64224	5.42866	6.15215	2.69011		53.8532	9.50652	28.7563	10.298	12.5717	4.52094
	7.02475	0.175745	-0.149806	-0.272296	-0.504595	0.331405		33.5897	-0.7523	7.26112	5.64596	6.41741	2.68313		53.8699	8.82759	28.965	9.66206	12.5332	4.23117
	7.04141	0.247256	-0.119122	0.338243	-0.1518	-0.408607		33.6063	-1.45202	7.12155	5.78332	6.13346	2.27597		53.8865	9.19822	29.0069	9.58596	12.1175	3.86055
	7.05808	-0.473706	-0.0451996	0.0419174	0.061757	-0.161841		33.623	-1.68208	7.39338	5.17319	6.57548	2.7954		53.9032	9.56295	29.1582	10.2607	12.1674	3.69427
	7.07475	-0.145431	-0.242788	0.243583	-0.0598848	-0.115864		33.6397	-1.91406	7.15098	5.87286	6.70656	2.44345		53.9199	9.15422	29.1787	10.2582	12.2605	3.23311
	7.09141	-0.0607438	-0.161189	0.159306	-0.13102	0.581433		33.6563	-1.96699	7.10174	5.52208	5.96239	2.70804		53.9365	9.28627	29.1428	9.73432	12.0308	3.14953
	7.10808	0.0428339	-0.323287	-0.00353947	-0.544704	0.134695		33.673	-2.48056	7.08163	5.58213	6.14469	2.55063		53.9532	9.0465	29.1012	9.74478	12.2094	3.65168
	7.12475	-0.879587	-0.12523	0.0513741	-0.178902	0.485776		33.6897	-1.56363	6.95384	5.33369	6.42591	2.52577		53.9699	9.05772	28.5158	10.0185	11.7314	3.8807
	7.14141	-0.659358	-0.101906	0.187914	0.0873367	0.270694		33.7063	-1.34655	6.9214	5.04216	6.07968	2.82209		53.9866	8.90643	28.608	9.59774	12.1311	3.68036
	7.15808	-0.2879	-0.447017	0.288983	0.212691	0.305428		33.723	-0.863076	7.18519	5.55587	6.2147	2.48883		54.0032	8.98175	28.8594	10.1817	12.3338	3.28394
	7.17475	-0.541904	-0.232019	-0.171901	-0.298503	0.239601		33.7397	-1.61972	6.95566	5.19822	5.94572	2.53261		54.0199	9.18164	28.8946	9.45599	12.6142	3.34018
	7.19141	-0.609408	-0.332696	-0.209241	0.328556	0.611228		33.7563	-2.18338	6.94631	5.22235	6.38124	2.12073		54.0365	9.09878	28.6231	9.96178	12.2454	3.57012
	7.20808	-0.499237	-0.519006	0.41646	0.00214277	0.386224		33.773	-1.42129	6.97892	5.37041	6.18657	2.90597		54.0532	8.97701	28.6929	9.74873	12.2453	2.9804
	7.22475	-0.537077	-0.271209	0.194031	-0.149844	-0.116209		33.7897	-1.57455	6.8562	5.36	6.52395	2.87768		54.0699	9.27114	28.5066	9.51286	12.2959	3.07752
	7.24141	-0.529329	-0.0350607	0.0644349	0.316909	0.351058		33.8063	-1.88002	7.10914	5.15278	6.12313	2.88224		54.0866	9.12919	28.4887	9.85832	12.2968	3.29108
	7.25808	-0.684898	-0.0126662	0.428244	-0.0286095	0.255133		33.823	-2.08283	6.79596	5.21115	6.14424	2.55738		54.1032	9.21039	28.4644	10.0058	11.8084	3.80023
	7.27475	-0.575123	-0.12409	0.639238	0.150778	0.143586		33.8397	-2.09198	6.87636	4.83875	6.19119	2.37562		54.1199	8.90383	28.2184	9.60529	11.8969	3.50142
	7.29141	-0.472501	-0.0164855	0.575345	-0.328261	0.214018		33.8563	-2.25981	6.70762	4.76387	6.00087	2.71089		54.1365	9.18177	28.7523	9.66107	11.5779	3.15719
	7.30808	-0.494836	-0.324452	0.382358	0.587492	-0.0354145		33.873	-2.12012	6.66352	4.88709	6.31973	2.43738		54.1532	8.92534	28.7795	9.59538	11.4958	3.26907
	7.32475	-0.54877	-0.116472	0.135616	0.374194	0.466709		33.8897	-2.12384	6.32851	5.28162	6.31173	2.39396		54.1699	9.12173	29.0225	9.63975	11.9796	3.13936
	7.34141	-0.663051	-0.229912	0.018146	0.385358	0.283451		33.9063	-2.45692	6.68873	5.26042	6.21277	2.55433		54.1865	8.94466	29.1867	9.7966	11.9167	3.21196
	7.35808	-0.254953	-0.507949	0.0298233	0.124195	-0.414132		33.923	-2.70269	6.46672	4.79777	6.474	3.07848		54.2032	8.85364	28.8659	9.40751	12.1113	3.44764
	7.37475	-0.0398528	-0.218747	-0.0509176	0.030245	0.182195		33.9397	-2.75483	6.4557	4.8399	6.59321	2.99974		54.2199	8.45382	28.7462	9.79	11.7285	3.68609
	7.39141	-0.110144	-0.570485	-0.0218393	0.141663	-0.0171607		33.9563	-2.75395	6.62774	4.48199	6.62639	3.0164		54.2366	8.70653	28.7858	9.53906	11.5529	3.15277
	7.40808	-0.190636	-0.205389	0.480446	-0.196875	-0.156874		33.973	-2.78509	6.48969	4.47343	6.37736	2.90231		54.2532	8.86701	28.8055	9.32594	11.6306	2.96305
	7.42475	-0.313081	-0.249421	0.340793	0.00480746	-0.181749		33.9897	-2.72137	6.26334	4.36151	6.40247	2.70742		54.2699	8.80012	28.9784	9.94067	11.4145	2.96383
	7.44141	-0.302429	-0.468473	0.427754	0.058009	0.232959		34.0063	-2.84604	6.40895	4.88802	6.43004	2.46706		54.2865	8.99746	29.1492	9.52676	11.7114	3.71904
	7.45808	-0.46836	-0.420973	0.42468	0.0882087	0.445947		34.023	-2.83959	6.38893	4.41253	6.3618	2.07593		54.3032	8.99731	29.1743	8.97829	11.3108	3.67604
	7.47475	-0.495172	-0.520409	0.110941	-0.196595	0.291023		34.0397	-2.63912	6.43042	5.18526	6.41459	2.44649		54.3199	8.64803	29.1857	9.63122	11.1394	3.5945
	7.49141	-0.403198	-0.598376	0.314379	-0.150082	-0.085661		34.0563	-3.77831	6.32754	5.12301	6.16529	2.8756		54.3366	8.55428	29.1517	9.2703	11.2852	3.84728
	7.50808	-0.643116	0.0224443	0.197176	0.550909	0.204139		34.073	-2.90848	6.3406	5.00722	6.43779	2.8047		54.3532	8.78981	29.1596	9.07839	11.8313	3.53589
	7.52475	-0.498983	-0.378644	0.332514	0.126615	0.280613		34.0897	-1.52292	6.0343	5.15078	6.38059	2.58263		54.3699	8.62334	29.2141	9.32981	11.5291	3.53658
	7.54141	-0.403376	-0.192038	0.763125	-0.0868473	-0.47682		34.1063	-1.84687	6.29172	5.14627	6.16264	2.49447		54.3865	8.64162	29.0345	9.72948	11.4708	3.57553
	7.55808	-0.364732	-0.438772	0.157286	0.153351	0.573175		34.123	-2.30011	6.21061	5.20967	6.08501	2.39088		54.4032	8.35575	28.9433	9.27094	11.2161	3.92126
	7.57475	-1.00216	-0.210194	0.533257	-0.424235	1.39552		34.1397	-2.43804	6.10927	5.04666	6.32459	2.59094		54.4199	8.66431	29.0487	9.03954	11.3333	3.75925
	7.59141	-1.18513	-0.422008	0.223914	-0.0964819	0.75438		34.1563	-2.57425	6.30837	5.12495	6.6227	2.45362		54.4365	8.66467	28.235	9.12402	10.8558	3.32847
	7.60808	-0.648913	-0.572826	0.144613	0.308284	0.040831		34.173	-2.39636	6.26491	5.32629	6.6479	1.99916		54.4532	8.48551	28.5153	9.07624	11.7657	3.21552
	7.62475	-0.489525	-0.212852	0.227123	0.263933	-0.051822		34.1897	-2.68194	6.22783	5.30479	6.22981	2.41353		54.4699	8.79835	28.3678	8.90653	11.8817	3.43825
	7.64141	-0.3699	-0.256313	0.195779	-0.239912	-0.185748		34.2063	-2.40082	6.29679	5.06872	5.85398	2.63697		54.4866	8.4617	28.2865	9.0743	11.6958	3.78204
	7.65808	-0.860713	-0.548765	0.12727	0.221824	-0.0535914		34.223	-1.92532	6.12606	5.08401	6.24365	2.43352		54.5032	8.57943	28.5446	9.19767	11.5551	3.6128
	7.67475	-0.700426	-0.37962	0.108342	0.355196	0.192412		34.2397	-2.24588	5.89378	5.37609	6.2443	2.50823		54.5199	8.33179	28.6802	9.34073	11.5628	3.13568
	7.69141	-0.661885	-0.475912	0.064974	-0.215127	-0.0931533		34.2563	-2.6607	6.07653	5.04635	5.9295	2.41901		54.5365	8.08969	28.729	9.00829	11.3945	3.42173
	7.70808	-0.841119	-0.425683	0.507804	-0.0114063	-0.161319		34.273	-2.90595	6.39853	5.43891	6.38999	2.43583		54.5532	8.57984	28.9885	8.33819	11.427	3.48683
	7.72475	-0.638287	-0.44525	0.38873	-0.109252	-0.431391		34.2897	-2.69564	5.84033	5.48637	6.08031	2.4054		54.5699	8.33996	28.9062	8.94932	11.2724	4.11332
	7.74141	-0.739516	-0.869834	-0.0473748	0.450444	-0.0724669		34.3063	-2.91172	6.21111	5.11533	6.39442	2.90074		54.5866	8.50725	28.5084	8.9941	11.0575	3.47942
	7.75808	-0.794367	-0.30638	-0.265655	-0.0549435	-0.28488		34.323	-2.7445	5.879	5.05841	6.0052	3.03986		54.6032	8.06756	28.4995	9.16447	11.205	3.50594
	7.77475	-1.06638	-0.490152	-0.0424111	0.0495601	0.277613		34.3397	-2.50211	6.02849	5.1779	5.7386	2.30441		54.6199	8.24259	28.6699	8.64006	10.705	3.93629
	7.79141	-1.3019	-0.647761	-0.0415538	-0.264508	0.479109		34.3563	-2.99132	5.781	4.82014	6.89003	2.28383		54.6365	7.94351	28.8332	8.58174	11.1686	3.97325
	7.80808	-0.609952	-0.169802	-0.404552	-0.0256268	0.318279		34.373	-2.49224	5.9302	4.85271	6.21326	2.71414		54.6532	8.05377	28.7904	9.25202	11.4745	3.82151
	7.82475	-0.643028	-0.344096	-0.403788	0.0106312	0.262756		34.3897	-2.79048	5.71105	4.91611	6.62229	2.63466		54.6699	7.99152	28.9909	9.27192	11.0304	3.97507
	7.84141	-0.811926	-0.451844	-0.292328	-0.298713	0.0743495		34.4063	-2.98333	5.90907	5.28034	6.20289	2.42841		54.6865	8.21531	29.0207	8.4876	11.317	3.83146
	7.85808	-0.682915	-0.279783	-0.0951446	-0.197018	0.523511		34.423	-2.32781	5.89879	4.90726	6.07841	2.70185		54.7032	8.40883	28.6442	8.53942	11.3954	3.68891
	7.87475	-0.763767	-0.704793	-0.349972	0.310376	0.591241		34.4397	-2.33193	6.13733	4.98994	6.30722	2.2539		54.7199	8.42228	28.9057	8.81282	10.7938	4.19891
	7.89141	-0.674354	-0.222682	-0.286282	0.155016	0.599482		34.4563	-1.96362	6.00796	4.88153	5.87336	2.8588		54.7366	8.01567	28.9624	8.80453	10.669	4.17107
	7.90808	-0.545714	-0.157082	-0.251213	-0.137177	0.535651		34.473	-1.63918	5.62864	5.01726	6.2477	2.78327		54.7532	8.29784	28.7985	9.04546	11.2497	4.14089
	7.92475	-0.841512	-0.450444	-0.32385	-0.114071	0.193767		34.4897	-2.25914	5.55852	5.03977	6.44403	2.67952		54.7699	8.09286	28.5393	9.24749	11.3831	4.27753
	7.94141	-0.840763	-0.335012	-0.00387756	-0.00946478	0.00247732		34.5063	-2.32036	5.6061	5.09815	6.23965	2.89708		54.7865	7.77157	28.5946	8.99266	10.7915	4.35178
	7.95808	-1.10572	-0.279461	0.264904	-0.0943542	0.395882		34.523	-2.5317	5.94687	4.68596	6.12705	2.58401		54.8032	7.78114	28.2232	8.83933	11.1034	4.25302
	7.97475	-0.935887	-0.34923	0.162355	0.178564	-0.159265		34.5397	-2.50565	5.73919	4.38596	6.63606	2.75626		54.8199	7.90196	28.2851	8.93348	11.3078	4.14996
	7.99141	-0.830316	-0.46176	0.298214	0.19736	-0.0269199		34.5563	-2.97869	5.67719	5.13491	6.04863	2.83703		54.8366	7.97517	28.6317	8.99386	10.901	3.98512
	8.00808	-0.841388	-0.476851	0.0666055	0.129298	0.362087		34.573	-2.45046	5.70719	5.20117	6.36454	2.67449		54.8532	8.0856	28.3725	9.11303	11.0333	4.11178
	8.02475	-0.844325	-0.214817	0.284222	-0.268508	-0.467149		34.5897	-2.36414	5.65916	5.08142	6.1219	2.84631		54.8699	7.5714	28.7412	9.02753	10.5534	4.41528
	8.04141	-1.07514	-0.433165	0.311945	0.226838	0.212311		34.6063	-2.57205	5.69619	5.04845	6.49675	2.91156		54.8865	7.93282	28.4923	9.0902	10.6858	4.15865
	8.05808	-0.87701	-0.215971	-0.0105734	0.357622	0.386666		34.623	-2.85535	5.46308	4.94584	6.04168	2.81553		54.9032	7.73507	28.4607	8.58301	10.6456	3.83789
	8.07475	-1.08927	-0.56231	0.0615126	-0.155385	0.312244		34.6397	-2.98177	5.61611	4.85211	6.35097	2.88657		54.9199	7.72263	28.6283	8.76942	10.5867	3.91562
	8.09141	-1.01659	-0.192612	0.0508029	-0.000992174	0.261407		34.6563	-2.30513	5.46047	4.8397	6.1282	2.53805		54.9365	7.82238	28.617	8.83629	10.5842	4.11515
	8.10808	-0.995901	-0.0884873	-0.313399	0.126621	0.624835		34.673	-2.17109	5.40843	4.82167	6.29093	2.75033		54.9532	7.67908	28.6673	9.0969	10.6618	4.2278
	8.12475	-1.09804	-0.112623	-0.611419	-0.139638	0.442539		34.6897	-1.70476	5.69578	4.71242	6.14029	2.71305		54.9699	8.21314	28.7123	8.69777	10.4885	4.07126
	8.14141	-1.08868	-0.0947298	-0.0755936	-0.17675	0.0503055		34.7063	-2.54077	5.51442	4.9661	5.79109	3.1765		54.9866	7.60391	28.5965	8.76097	10.5177	4.39438
	8.15808	-1.26486	-0.29426	0.0976237	-0.0776025	0.36345		34.723	-1.75657	5.32377	4.86825	6.11288	3.17324		55.0032	7.75939	28.634	8.4796	10.5054	5.51019
	8.17475	-1.4611	-0.135012	-0.198804	-0.114362	0.486063		34.7397	-1.26818	5.03292	5.22331	6.22258	3.70889		55.0199	7.47462	28.7521	8.97489	10.4944	5.49829
	8.19141	-1.07377	-0.257223	-0.215176	-0.395976	0.450606		34.7563	-1.78261	5.53537	4.84789	6.63468	3.52131		55.0365	7.79969	28.5252	8.87455	10.9055	4.66554
	8.20808	-1.11954	-0.144483	-0.0918243	0.403116	0.675022		34.773	-1.0944	5.78163	4.78943	6.02786	3.32017		55.0532	7.58502	28.5277	9.08297	10.5957	4.23635
	8.22475	-1.03473	-0.182233	-0.0605764	0.0132226	0.557931		34.7897	-1.47112	5.62998	5.06983	5.96903	3.5226		55.0699	7.75378	28.3929	8.94821	10.6076	3.6853
	8.24141	-1.37638	-0.508605	-0.444091	0.130343	0.357585		34.8063	-1.72675	5.41192	4.83276	6.31773	3.65478		55.0866	7.61744	28.318	8.61772	10.5906	4.7913
	8.25808	-1.35965	0.118337	-0.225234	0.348339	0.540136		34.823	-2.25072	5.56987	5.10012	5.83198	3.04395		55.1032	7.91991	28.2557	8.87153	10.3204	4.26729
	8.27475	-1.13005	-0.498183	-0.556468	-0.0107962	0.912883		34.8397	-1.76384	5.43981	4.82051	5.95195	3.17338		55.1199	7.66227	28.3465	8.79837	10.5506	4.48883
	8.29141	-1.24439	-0.0566147	-0.208719	0.057787	0.480105		34.8563	-1.79183	5.7571	4.69184	6.14378	2.88499		55.1365	7.38616	28.3555	8.03179	10.4701	4.30887
	8.30808	-1.28899	-0.231999	-0.239717	-0.0982898	0.210721		34.873	-2.2097	5.73515	5.01657	6.55273	3.49142		55.1532	7.71241	28.4256	8.53699	10.4059	4.28283
	8.32475	-1.14169	0.0569238	0.0822291	-0.427178	0.591683		34.8897	-2.19725	5.60029	4.97388	6.40479	3.22042		55.1699	7.43853	28.1072	8.18955	10.6102	4.41301
	8.34141	-1.04754	-0.158758	0.130193	-0.518453	0.413498		34.9063	-2.73026	5.74451	4.95576	6.3354	3.19798		55.1865	7.49006	28.1741	7.71018	10.5556	4.09139
	8.35808	-1.18421	-0.00665985	0.123228	0.0224171	0.382268		34.923	-2.99453	5.66208	4.96652	6.72458	3.18558		55.2032	7.13455	28.1282	8.11109	10.2669	4.18247
	8.37475	-1.16519	-0.138799	0.0190579	-0.286599	-0.0666675		34.9397	-2.69627	5.56877	5.01206	6.38575	3.89317		55.2199	7.53921	28.1522	8.38978	10.358	4.03155
	8.39141	-1.06197	0.0481647	-0.201111	-0.000503464	0.13184		34.9563	-3.04477	5.47572	4.73779	6.58613	3.06936		55.2366	7.50111	27.8634	8.86183	10.9814	4.12688
	8.40808	-0.951518	0.0580066	0.234796	-0.241937	0.854933		34.973	-2.90584	5.23488	5.31849	6.21565	3.22169		55.2532	7.34413	28.5145	8.74747	10.5348	4.48014
	8.42475	-1.03548	-0.0574934	0.0158931	-0.555535	0.611182		34.9897	-2.99116	5.28502	5.19508	6.10488	2.60462		55.2699	7.40383	28.3533	8.48036	10.6845	4.34034
	8.44141	-1.1008	0.130818	0.150857	0.255363	0.286016		35.0063	-3.14417	5.20052	5.38671	6.38802	3.1372		55.2865	7.41233	28.3575	8.37448	10.8988	4.48482
	8.45808	-1.29755	-0.241691	-0.374996	0.0233234	0.422164		35.023	-2.95206	5.13796	4.81598	6.50846	2.89814		55.3032	7.77896	28.6241	8.49959	10.6467	4.34248
	8.47475	-1.27507	-0.280634	-0.0126283	0.132215	0.336542		35.0397	-3.52943	5.38571	5.08189	6.26715	3.30461		55.3199	7.50367	28.147	8.37432	10.3585	4.1135
	8.49141	-1.97855	-0.134433	0.0262669	-0.00204541	0.670498		35.0563	-3.25544	5.52016	5.19124	5.81822	3.08614		55.3366	7.15853	27.867	8.37935	10.3506	4.37769
	8.50808	-1.47858	-0.265251	0.516462	-0.185629	0.148808		35.073	-3.18528	5.35624	5.22549	6.10164	3.31089		55.3532	7.61905	28.0301	8.29756	10.1978	4.3308
	8.52475	-1.01432	-0.476568	0.181071	-0.235259	-0.546799		35.0897	-3.18943	5.18102	5.06577	6.16679	3.32651		55.3699	7.85187	28.1761	8.90263	10.3073	4.34428
	8.54141	-0.813005	-0.0515691	0.187197	0.182499	-0.427246		35.1063	-2.76276	5.18104	4.67536	5.82261	3.34858		55.3865	7.56183	28.2346	9.1789	10.4799	4.02912
	8.55808	-0.677402	-0.341132	-0.179464	0.221205	-0.0821245		35.123	-2.12106	5.35122	4.45511	5.70201	3.63169		55.4032	7.66041	28.3697	8.84871	10.185	4.44508
	8.57475	-0.661757	-0.131262	-0.0768353	-0.187312	-0.144036		35.1397	-1.67261	5.30627	4.99123	6.01886	3.44668		55.4199	7.49876	28.4189	8.67674	10.5526	4.33496
	8.59141	-0.785333	-0.297426	-0.129631	-0.329595	-0.359735		35.1563	-2.90186	5.58269	4.62168	6.26796	3.06265		55.4365	7.28756	28.1826	8.82139	9.70375	4.05765
	8.60808	-1.22026	-0.0197	-0.0943497	0.279771	-0.45048		35.173	-2.98186	5.43703	4.64979	6.36869	3.09856		55.4532	7.05345	28.1946	8.67549	10.3176	4.26069
	8.62475	-0.692244	0.242954	-0.123591	0.0776922	-0.453165		35.1897	-2.83156	5.26232	4.7769	6.08733	3.35472		55.4699	6.9848	28.0578	8.85394	10.0379	4.13696
	8.64141	-0.679308	0.105164	-0.0547016	-0.429494	-0.519455		35.2063	-2.60438	5.14253	4.94437	5.99336	2.91263		55.4866	7.03641	28.101	8.76348	10.0285	4.32513
	8.65808	-0.849546	-0.433928	-0.13735	0.173217	-0.290423		35.223	-2.18564	5.14293	4.77904	5.89977	3.26688		55.5032	6.79072	28.089	8.8207	10.1282	3.89539
	8.67475	-0.966956	-0.408364	-0.0901675	0.0776167	0.259203		35.2397	-2.27104	5.20184	5.05636	6.01156	2.90356		55.5199	6.93375	27.9928	9.66564	10.4459	4.29842
	8.69141	-1.03275	-0.455012	-0.295819	0.391816	0.0649969		35.2563	-1.78126	5.03953	5.21991	5.96685	3.43769		55.5365	6.79154	27.8188	8.77846	10.2364	4.12305
	8.70808	-1.32766	-0.389067	-0.0789438	0.0767061	-0.348301		35.273	-1.93558	5.29433	4.98892	5.76441	3.05727		55.5532	7.37923	28.0428	8.32481	10.1715	4.02861
	8.72475	-1.20853	-0.222804	-0.393923	0.126487	-0.46565		35.2897	-1.57687	5.41278	4.79876	5.66925	3.48014		55.5699	7.16683	27.951	9.13312	10.2126	4.53172
	8.74141	-1.21599	-0.239151	-0.1575	-0.0400597	-0.892826		35.3063	-1.50897	5.30192	5.04946	5.88117	3.01374		55.5866	7.15729	27.8889	8.92011	10.2902	4.05655
	8.75808	-1.14852	-0.323026	0.0731476	0.449406	-0.431937		35.323	-1.73036	5.19779	5.0164	5.99473	2.61585		55.6032	7.09996	27.9061	9.56572	10.2942	4.11324
	8.77475	-1.17025	-0.523704	-0.309262	-0.0363647	0.0808483		35.3397	-1.34596	4.99803	5.11401	6.2911	2.86672		55.6199	7.1328	27.9406	9.3285	9.88618	4.60365
	8.79141	-1.35022	-0.466357	0.021276	0.258024	-0.0672919		35.3563	-1.4116	5.16653	5.17771	6.15104	2.78851		55.6365	6.75651	27.73	8.79161	10.1681	4.46594
	8.80808	-1.21904	-0.31011	-0.302058	-0.181397	-0.526298		35.373	-1.64062	5.22604	4.98329	5.8327	2.85632		55.6532	7.03423	27.685	9.05832	10.2293	4.50796
	8.82475	-1.4051	-0.201396	-0.177522	-0.0413238	-0.451706		35.3897	-1.33711	4.90809	5.2724	6.10169	2.59843		55.6699	6.95182	27.9794	9.33111	10.1958	4.30893
	8.84141	-1.20027	-0.334795	0.025818	0.0321358	0.223661		35.4063	-1.15976	5.39449	4.64427	5.47765	2.84529		55.6865	6.53689	28.1292	9.39993	9.92412	3.90345
	8.85808	-1.15535	-0.313618	-0.200016	0.108353	-0.22908		35.423	-1.89098	5.31868	4.86083	6.28685	2.91826		55.7032	7.05494	28.0811	9.47662	9.99785	4.56851
	8.87475	-1.45365	-0.367185	0.209769	0.0848182	0.629756		35.4397	-1.70556	5.66019	5.10791	6.00032	2.48567		55.7199	6.76602	27.7066	9.61625	10.1081	4.4077
	8.89141	-1.09794	-0.442165	-0.00976747	-0.133079	0.384593		35.4563	-1.59196	5.63034	4.94629	6.27801	2.68925		55.7366	7.05342	28.193	8.98787	9.67181	4.33801
	8.90808	-0.937527	-0.41043	-0.0427117	0.0433074	-0.208219		35.473	-1.47972	5.16473	4.79448	6.18697	2.64863		55.7532	6.99174	28.0925	8.97532	10.0854	4.78886
	8.92475	-1.16874	0.144076	0.0916571	0.0897877	0.13739		35.4897	-1.77233	5.69045	5.11572	5.74021	2.87954		55.7699	7.05021	27.9623	9.52372	9.73647	4.55612
	8.94141	-1.37162	-0.445861	-0.0811398	0.0154655	0.173822		35.5063	-1.89156	5.66401	4.90756	5.76349	2.68055		55.7865	6.73613	28.1645	9.53923	9.93712	3.99552
	8.95808	-1.25336	-0.303687	-0.3294	0.00632323	-0.0513023		35.523	-1.54787	5.60585	5.19917	6.25762	2.53212		55.8032	6.66103	28.2664	9.06262	9.89216	4.20814
	8.97475	-2.24683	-0.167727	-0.308408	-0.250228	0.240552		35.5397	-1.64368	5.83731	4.59836	6.5038	2.95321		55.8199	7.11462	28.4373	9.61943	9.72357	4.38494
	8.99141	-1.38109	-0.220022	-0.0929236	0.447208	-0.157444		35.5563	-2.11922	5.9551	4.64373	6.12811	3.54843		55.8366	6.96415	28.3339	9.16273	10.2276	4.38643
	9.00808	-0.965715	-0.0606374	0.240276	0.300742	0.381501		35.573	-2.24557	6.18916	5.04169	6.06851	2.80798		55.8532	6.87927	28.3541	9.87988	10.0865	4.33579
	9.02475	-0.877911	3.77171e-06	0.179832	0.211184	-0.0454966		35.5897	-1.59546	6.25132	4.96502	6.15088	2.75513		55.8699	6.74436	28.096	9.11071	9.77612	4.3783
	9.04141	-0.759653	0.112714	0.129472	0.335887	0.386458		35.6063	-1.15498	6.20358	5.35828	5.98354	3.34139		55.8865	6.83195	27.7542	9.14277	10.2469	4.55061
	9.05808	-1.2795	-0.158988	0.0823289	0.489702	-0.103646		35.623	-0.825654	6.44039	5.20711	6.04971	2.72689		55.9032	7.07856	28.2094	9.08143	9.80864	4.53476
	9.07475	-1.33457	-0.187539	-0.0600379	-0.225763	0.244627		35.6397	-1.57827	6.27722	5.16663	6.04745	3.05303		55.9199	6.75391	28.1392	9.55756	9.37767	4.42144
	9.09141	-1.76095	-0.0211817	-0.319389	-0.249008	0.383871		35.6563	-2.00825	6.64918	5.00144	5.91457	2.99101		55.9365	6.89468	28.1939	9.23135	9.97935	4.09553
	9.10808	-1.7485	0.0826595	-0.135299	0.312159	0.542172		35.673	-1.91679	6.83148	4.79148	6.66233	3.53841		55.9532	6.91506	28.4161	9.4008	9.88928	4.69765
	9.12475	-1.22582	-0.0892935	-0.209996	0.110076	0.739663		35.6897	-1.68229	6.66421	5.06153	5.82431	3.41952		55.9699	6.91254	28.5315	9.16817	10.059	4.25659
	9.14141	-1.55173	0.0151992	-0.27414	-0.144682	0.645805		35.7063	-1.80771	6.4425	4.53184	6.34949	2.84182		55.9866	6.80652	28.1333	9.36246	9.79937	4.7139
	9.15808	-1.37885	-0.4922	-0.21206	-0.348769	-0.0819374		35.723	-2.1505	6.34915	5.00745	6.19987	3.18205		56.0032	6.73033	28.1527	9.13554	9.98241	4.63434
	9.17475	-1.47795	-0.416137	-0.389986	-0.0264362	-0.00588486		35.7397	-2.0792	6.68977	4.99472	5.78734	3.25803		56.0199	6.80599	28.4446	9.31489	10.1508	4.78375
	9.19141	-1.59476	-0.446268	-0.0876037	0.0127428	-0.152218		35.7563	-1.57817	6.55128	4.84036	6.2848	3.48229		56.0365	6.6006	28.4553	9.30241	10.0301	4.43491
	9.20808	-1.31171	0.264071	-0.343527	-0.294201	0.0828274		35.773	-2.01474	6.49862	4.66836	5.9753	3.64817		56.0532	6.692	28.1472	9.29517	10.0972	5.0286
	9.22475	-1.17311	-0.0655259	-0.0910234	0.438719	0.0352742		35.7897	-2.50578	6.39811	5.02669	5.98609	3.69346		56.0699	6.74235	28.6788	9.42372	10.0603	4.51952
	9.24141	-1.53892	-0.731584	-0.0251856	0.156565	0.0859525		35.8063	-2.44702	6.26189	4.78674	6.22254	4.10164		56.0866	6.32318	28.9956	9.41247	9.44026	4.18878
	9.25808	-1.65101	-0.448883	-0.199894	0.463691	0.357218		35.823	-2.63806	6.08172	4.68841	5.8691	3.6431		56.1032	6.76246	28.3232	9.45461	9.59804	4.41925
	9.27475	-1.40816	0.0355458	-0.44215	0.343126	-0.257663		35.8397	-2.37766	6.28149	4.98726	6.00068	3.77988		56.1199	6.42012	28.4363	9.56758	9.6329	4.7705
	9.29141	-1.60162	-0.0387294	-0.00600278	0.313333	-0.0962224		35.8563	-2.09976	6.25841	4.24115	5.83009	3.76336		56.1365	6.48198	28.3692	9.61522	9.71257	4.93524
	9.30808	-1.72605	-0.262473	-0.0291345	-0.0531001	-0.295763		35.873	-2.47916	6.24615	4.43517	5.66392	3.29652		56.1532	6.1763	28.5204	9.02836	9.4424	4.80284
	9.32475	-1.43003	-0.465567	-0.168678	0.242275	0.0208205		35.8897	-2.53395	6.24963	5.1014	6.07191	3.73724		56.1699	6.47151	27.9115	9.61201	9.7052	4.96228
	9.34141	-1.157	-0.291748	-0.483738	0.306678	0.648076		35.9063	-2.59919	6.51989	4.38894	5.69583	3.60212		56.1865	6.91913	27.8444	9.0383	9.94721	5.00243
	9.35808	-1.52138	-0.572789	-0.149092	0.485344	0.431216		35.923	-2.72403	6.39874	4.74908	6.11134	3.30055		56.2032	6.6423	28.3525	9.37905	9.92283	4.82825
	9.37475	-1.42667	-0.265078	-0.228164	0.333812	-0.419979		35.9397	-3.17435	6.27253	4.79672	6.01432	3.16184		56.2199	6.8196	28.0343	9.50276	9.75235	5.18558
	9.39141	-1.46932	-0.399708	0.0899492	-0.175232	0.122587		35.9563	-2.69409	5.97266	4.83411	6.21617	3.57964		56.2366	6.52486	28.5092	9.50887	9.80829	4.87975
	9.40808	-1.79568	-0.623882	0.107691	0.382351	-0.129774		35.973	-2.6998	6.4395	4.66878	6.23187	3.9354		56.2532	6.39388	28.2407	9.46606	9.55894	5.41918
	9.42475	-1.65611	-0.453097	-0.0822652	0.442747	-0.31945		35.9897	-2.65066	6.24846	4.68484	5.97123	3.53655		56.2699	6.39524	28.3438	8.65184	9.80336	5.25516
	9.44141	-1.7924	-0.0231918	0.10358	0.263926	0.435722		36.0063	-2.81631	6.1359	4.69338	5.99151	3.8139		56.2865	6.52267	28.4545	8.88713	9.05177	4.72887
	9.45808	-1.68484	-0.0221985	-0.335391	-0.165186	-0.131925		36.023	-3.04613	5.91941	4.56144	5.90761	3.66218		56.3032	6.25911	28.3375	8.56017	9.07572	5.12339
	9.47475	-2.36555	-0.0824879	-0.158518	0.432994	-0.0442155		36.0397	-3.28934	6.0827	4.60869	6.0369	3.26045		56.3199	6.09455	28.7271	9.26132	9.8441	4.82193
	9.49141	-2.00156	-0.240062	0.263131	0.147833	0.202441		36.0563	-3.26357	5.84404	4.91465	6.34809	3.63953		56.3366	6.24375	28.4147	9.39973	9.37553	4.84292
	9.50808	-1.33785	0.180709	0.0516251	0.0779967	0.283437		36.073	-3.17543	5.85558	4.55183	6.59762	3.63597		56.3532	5.99652	28.3466	9.36109	9.32279	4.54548
	9.52475	-1.32307	-0.188484	0.0748939	0.350253	0.912515		36.0897	-3.2988	5.87998	4.45874	6.23937	3.6519		56.3699	6.17205	28.409	9.36401	9.30486	5.21647
	9.54141	-1.51789	-0.179786	-0.150453	-0.055488	0.409471		36.1063	-3.32868	5.92071	4.69259	6.01657	4.04992		56.3865	6.56248	28.4655	9.25035	9.76464	5.49953
	9.55808	-1.63203	-0.0608935	-0.638289	-0.00391015	0.441463		36.123	-3.14431	5.87727	4.65574	5.82444	3.68862		56.4032	6.47674	28.2518	9.08628	9.25421	4.82136
	9.57475	-1.22427	-0.348565	-0.0725613	-0.038785	0.642344		36.1397	-3.15541	5.91736	4.63258	6.0305	3.65425		56.4199	6.30547	28.4084	9.11127	9.61386	5.47224
	9.59141	-1.6067	-0.350212	-0.131413	0.0179625	-0.101143		36.1563	-3.05702	5.83214	4.92195	5.73641	3.91914		56.4365	6.3005	28.2352	9.36877	9.75862	5.01875
	9.60808	-1.80265	-0.270827	-0.0169323	0.153293	-0.222875		36.173	-2.67527	6.0054	5.03144	5.60134	3.26541		56.4532	6.58792	28.4846	9.28843	9.36842	5.34675
	9.62475	-1.87531	-0.328634	0.229518	-0.0818012	0.0391051		36.1897	-3.25171	6.03865	5.29029	6.04904	3.94397		56.4699	6.87842	28.3754	8.45574	9.17434	5.01512
	9.64141	-1.71669	-0.218233	0.0260323	0.295294	-0.455638		36.2063	-3.24796	6.12288	5.15916	5.40486	3.80743		56.4866	6.57194	28.1588	8.64744	9.40635	5.08926
	9.65808	-1.68302	-0.254383	-0.132491	0.25481	0.255459		36.223	-2.70576	6.05255	5.05925	5.64357	3.68842		56.5032	6.60081	28.3304	8.79701	9.1333	4.97871
	9.67475	-1.77894	0.0744229	-0.0284448	0.391936	-0.447238		36.2397	-2.28772	6.14365	4.85784	5.5353	3.77061		56.5199	6.45959	28.0511	8.88362	9.45712	5.24507
	9.69141	-1.77204	-0.182873	-0.11228	0.583285	-0.567694		36.2563	-2.62678	6.25537	5.06332	5.773	4.06961		56.5365	6.37196	27.9373	9.04334	9.63547	4.65736
	9.70808	-1.86054	-0.162072	0.125023	0.398047	-0.625571		36.273	-2.84363	6.10955	6.0795	5.95928	3.84408		56.5532	6.25032	27.9728	9.15238	9.21218	5.01504
	9.72475	-1.97274	-0.422521	0.0989161	-0.23025	-0.757068		36.2897	-3.1493	6.51949	6.60522	5.74857	3.79801		56.5699	6.39193	27.9543	9.14248	9.22189	4.90249
	9.74141	-1.55407	-0.252616	-0.420166	0.186255	-0.139943		36.3063	-3.31053	6.18728	6.51495	5.90489	4.13437		56.5866	6.38231	28.0198	9.29532	10.0139	5.11714
	9.75808	-1.5792	-0.380558	0.230835	0.416949	-0.163034		36.323	-3.30598	6.8615	6.30777	5.87841	4.05765		56.6032	6.28354	27.9205	9.28584	9.31613	5.06649
	9.77475	-1.80545	-0.294785	-0.0891482	0.31265	0.0800586		36.3397	-3.48081	7.09095	6.41519	6.10364	3.80998		56.6199	6.36806	27.771	9.16582	9.49634	4.9168
	9.79141	-1.9241	-0.287209	-0.119112	-0.0238002	-0.128825		36.3563	-3.51205	7.11687	6.6942	5.70047	4.1465		56.6365	6.54167	28.0243	8.86027	9.55187	5.14257
	9.80808	-1.71005	-0.227943	0.0213922	0.375954	-0.207097		36.373	-3.44886	6.98446	6.94933	5.19555	4.84512		56.6532	6.76175	28.0636	8.38486	9.34411	5.0918
	9.82475	-2.52168	-0.207036	-0.09158	-0.0396772	0.17528		36.3897	-3.76402	7.00949	6.9089	5.44008	4.36383		56.6699	6.21424	27.9095	8.83533	9.51439	4.72672
	9.84141	-2.68142	-0.323829	-0.0559426	0.135361	-0.576884		36.4063	-3.34205	6.47291	7.24817	5.43784	3.85713		56.6865	6.53132	27.9761	9.12157	9.00998	4.90555
	9.85808	-1.88029	-0.271069	-0.429947	-0.303166	0.4861		36.423	-3.34495	6.71074	7.29782	5.42554	4.04096		56.7032	6.33168	27.8726	8.9055	8.94359	5.09467
	9.87475	-1.49591	-0.461993	-0.515722	0.191937	0.205763		36.4397	-2.89198	6.69596	7.02479	5.557	4.34249		56.7199	6.78582	28.4227	8.85157	9.57274	5.20313
	9.89141	-1.42087	-0.38091	0.13949	0.512288	-0.621495		36.4563	-2.57423	6.7034	6.8822	5.81946	4.21635		56.7366	6.53137	27.8249	8.71612	9.33544	4.81944
	9.90808	-1.62958	-0.191796	-0.249399	0.209842	-0.720696		36.473	-2.41521	6.32986	7.25417	6.28594	3.37064		56.7532	6.52063	27.6244	8.81943	9.15942	4.87948
	9.92475	-1.6839	0.00226632	0.214983	0.0915908	-1.22913		36.4897	-2.53582	6.50068	7.64036	5.71214	3.77929		56.7699	6.33889	28.0972	8.59516	9.02472	4.74859
	9.94141	-1.98071	-0.107141	0.00667204	0.545234	-0.866288		36.5063	-2.15321	6.33333	7.69613	6.39152	3.87756		56.7865	6.40366	27.6165	8.83878	9.60316	5.28827
	9.95808	-2.27278	-0.315645	-0.111824	0.29118	-0.869581		36.523	-2.51013	6.80011	7.44113	6.04368	3.70909		56.8032	6.10898	27.9411	9.22841	9.34144	5.7718
	9.97475	-1.7695	-0.071519	-0.0808189	-0.151522	-0.685525		36.5397	-2.58986	6.79334	7.91505	6.20149	3.37504		56.8199	6.10962	28.2763	9.1768	9.44277	5.31623
	9.99141	-1.79394	-0.225709	-0.215361	-0.0215769	0.144121		36.5563	-2.89541	6.60047	7.78872	6.04194	3.90117		56.8366	5.98324	28.183	8.66467	9.15948	4.77678
	10.0081	-1.65168	-0.270589	-0.181473	0.0500404	-0.266119		36.573	-2.82273	6.24023	7.57385	6.22646	3.79954		56.8532	6.09355	28.2264	9.09333	9.58833	4.99581
	10.0247	-1.95764	-0.20275	0.384528	0.444947	-0.613536		36.5897	-2.73826	6.45176	7.8383	6.26756	3.13653		56.8699	6.13072	27.9961	8.9236	9.77272	4.72553
	10.0414	-1.89602	-0.246152	-0.061032	0.521542	-0.491533		36.6063	-3.24237	6.38967	7.67545	6.24067	4.25865		56.8865	6.02351	27.9764	8.83186	9.421	4.92195
	10.0581	-1.94436	-0.229996	-0.351004	0.890238	-0.0736226		36.623	-2.79079	6.21326	7.80532	5.95932	3.97953		56.9032	6.16753	27.5683	8.47765	9.57943	5.09202
	10.0747	-2.063	-0.240137	-0.175218	1.00379	-0.0250516		36.6397	-2.83173	6.18222	7.49282	6.35689	3.71137		56.9199	6.18485	28.0232	8.94586	9.40107	4.99879
	10.0914	-1.94822	-0.00949826	-0.175194	0.965214	-0.238513		36.6563	-3.12917	6.19357	7.07979	6.26125	3.8912		56.9365	6.26997	27.6704	8.42156	9.72953	5.07768
	10.1081	-1.81538	-0.105818	0.0932198	0.771126	-0.461419		36.673	-3.13836	6.19929	7.24124	5.97446	3.67244		56.9532	6.13189	27.4904	8.1739	9.74721	4.61911
	10.1248	-2.02042	-0.135783	0.104124	0.0634645	-0.26747		36.6897	-3.09455	6.13233	7.47751	6.14127	3.83722		56.9699	6.15671	27.89	8.90312	9.50719	4.95238
	10.1414	-2.17037	-0.267042	0.155937	0.220413	-0.667043		36.7063	-3.36345	6.18061	7.05402	6.38088	3.79317		56.9866	5.74897	27.7892	8.89426	9.52707	4.62821
	10.1581	-2.27668	0.0378119	0.0164867	0.156914	-0.452557		36.723	-3.469	6.16194	7.28013	6.07959	3.73649		57.0032	6.14577	27.6859	9.04031	9.55219	4.89449
	10.1747	-1.88914	-0.00504775	0.103962	0.279955	0.176699		36.7397	-3.30809	6.01498	6.9846	6.55073	4.13228		57.0199	6.46425	27.8279	8.6336	9.48089	4.58614
	10.1914	-2.50082	0.126103	-0.087119	0.139112	-0.658227		36.7563	-2.97324	5.87054	7.21698	6.53328	4.53269		57.0365	6.23734	27.6702	8.39729	9.429	5.28878
	10.2081	-2.58916	0.206438	0.0103038	0.0850917	-0.580181		36.773	-3.13875	5.9978	7.31615	6.92563	4.41007		57.0532	6.34	27.6383	8.34172	9.70975	5.10995
	10.2248	-1.94498	0.127827	0.0229196	0.42811	-0.708559		36.7897	-2.87599	6.08018	7.74323	7.38386	4.15504		57.0699	5.96113	27.5148	8.43766	9.65688	5.41234
	10.2414	-2.03786	-0.052182	-0.138187	-0.0409458	-0.530425		36.8063	-2.8493	6.13933	7.1453	7.3498	4.43313		57.0866	5.92444	27.9828	8.90314	9.02071	5.37501
	10.2581	-1.9948	0.00550401	-0.163264	-0.0544571	-1.15323		36.823	-3.29387	6.11461	6.95041	6.62883	4.11577		57.1032	5.79522	27.6386	8.75342	9.30048	5.13523
	10.2747	-2.03085	0.110091	-0.105597	-0.532323	-0.558405		36.8397	-3.15095	5.91352	6.9363	6.7238	3.63273		57.1199	5.75264	27.7002	8.58101	9.48901	5.32282
	10.2914	-1.88303	-0.3742	-0.123301	-0.0646057	-1.12631		36.8563	-3.38063	6.10714	7.32835	6.86065	4.06708		57.1365	5.83245	27.8026	8.65089	8.91307	4.83254
	10.3081	-2.00005	-0.10965	-0.161784	-0.529908	-1.41537		36.873	-3.2983	5.92287	6.62533	7.17682	3.86821		57.1532	6.01051	27.5416	8.57874	9.81392	5.10071
	10.3247	-1.86048	-0.0218869	-0.169977	-0.230762	-0.981269		36.8897	-3.11546	6.1945	6.92942	7.10967	4.24243		57.1699	5.63123	27.9059	8.49751	9.90416	5.01921
	10.3414	-1.71211	0.0304577	-0.283825	0.425853	-1.03122		36.9063	-2.77554	6.06155	6.96644	6.34089	4.59913		57.1865	5.80277	27.6506	8.77586	9.68103	5.05538
	10.3581	-1.86447	-0.182344	-0.167286	0.0604979	-1.15792		36.923	-3.12359	5.98953	7.09853	7.10194	4.41449		57.2032	6.04714	27.3281	8.21161	9.21086	5.67083
	10.3748	-2.40723	0.151138	-0.41271	-0.215628	-1.02275		36.9397	-3.31422	6.09228	6.98643	7.1656	3.98115		57.2199	5.88874	27.4503	8.73913	9.06849	5.18098
	10.3914	-2.4672	0.216431	-0.292872	-0.442619	-1.73745		36.9563	-3.22167	6.31153	7.18277	7.47588	3.95872		57.2366	5.79753	27.4602	8.69749	9.49327	5.13628
	10.4081	-1.63363	0.0898866	-0.0873219	-0.458974	-1.95202		36.973	-3.09693	5.78801	7.16831	7.14224	4.22796		57.2532	5.97168	27.2841	8.63384	9.45282	5.32023
	10.4247	-0.989589	0.13794	0.155696	-0.270848	-1.255		36.9897	-2.8207	5.77512	7.12125	7.6149	3.94657		57.2699	5.65807	27.3189	8.22275	9.4385	5.55051
	10.4414	-0.842644	0.243072	0.130667	-0.270768	-1.70997		37.0063	-3.35125	6.2075	6.7465	7.5449	4.16481		57.2865	5.91649	27.4961	8.42136	9.63151	5.22762
	10.4581	-0.571996	-0.0670618	0.0811147	-0.0517515	-1.56859		37.023	-3.17481	5.90519	7.12498	7.31012	4.43091		57.3032	5.41214	27.4556	8.82347	9.96911	4.79599
	10.4748	-1.2513	-0.0668946	-0.0108488	-0.406977	-1.51051		37.0397	-3.07127	5.7757	7.39632	7.19291	4.49177		57.3199	5.11938	27.2119	8.53029	8.95805	5.18403
	10.4914	-1.55399	0.039254	-0.0199163	-0.353687	-1.52927		37.0563	-3.70637	5.82099	6.96038	6.83969	4.72081		57.3366	5.66249	27.2775	8.31753	9.30068	5.59006
	10.5081	-1.58347	-0.0567778	-0.00643567	-0.0257353	-1.69445		37.073	-3.56553	5.86546	7.11708	7.16232	4.76735		57.3532	5.3288	27.3943	8.23026	9.11958	5.62276
	10.5247	-1.88533	-0.239802	0.138139	-0.510163	-1.60846		37.0897	-4.00501	5.812	7.26486	7.32507	4.63902		57.3699	5.29641	27.7232	8.236	9.12799	5.43663
	10.5414	-2.03327	0.0473085	0.160192	-0.127259	-1.87392		37.1063	-3.73775	5.82067	7.08078	6.90994	4.93177		57.3865	5.45521	27.6088	7.98833	9.41726	5.05502
	10.5581	-2.58422	0.134753	-0.213705	-0.111926	-1.82884		37.123	-3.59184	5.76216	7.03254	7.31137	4.22673		57.4032	5.59871	28.0207	8.13528	9.3461	5.71354
	10.5747	-2.08347	0.260232	0.000553319	-0.207243	-1.62789		37.1397	-3.9949	5.81245	6.84828	6.87083	5.01701		57.4199	5.49863	27.9798	8.46117	9.44861	5.51385
	10.5914	-1.77514	-0.0250604	-0.0175679	-0.31541	-1.29437		37.1563	-4.25829	5.5985	6.64267	6.69193	4.50355		57.4365	5.69486	28.0717	8.55492	9.26985	5.00332
	10.6081	-1.80676	-0.109465	0.186219	-0.715898	-1.45076		37.173	-4.40961	5.78608	6.49218	7.24698	4.50826		57.4532	5.36274	27.7012	8.42684	9.03947	5.52179
	10.6248	-2.19384	-0.158264	-0.109968	-0.246965	-1.85531		37.1897	-3.69928	5.63371	6.44684	7.27798	4.57103		57.4699	5.70789	27.6894	8.36923	9.43474	5.44377
	10.6414	-2.25667	0.0156309	0.0290565	-0.212675	-1.64771		37.2063	-3.79762	5.63879	6.38436	7.37891	4.64425		57.4866	5.44271	27.4435	8.1885	9.42285	5.60971
	10.6581	-2.05963	-0.137646	-0.100445	-0.0493743	-1.8803		37.223	-4.14127	5.89575	6.1379	7.21848	4.97191		57.5032	5.56952	27.5316	8.03377	9.44666	5.49591
	10.6747	-2.18322	-0.185909	-0.0994838	-0.313769	-1.51472		37.2397	-3.74792	6.26076	6.07025	7.44219	4.37665		57.5199	5.48869	28.0148	8.18116	9.29715	5.66932
	10.6914	-2.12484	-0.0326227	0.024304	-0.15348	-1.56838		37.2563	-3.77237	5.95654	7.00819	7.17611	4.7909		57.5365	5.9121	27.8545	8.13376	9.68866	5.38043
	10.7081	-1.90884	-0.234606	-0.0768636	-0.21869	-1.8039		37.273	-3.52985	5.85874	6.50616	7.36905	4.86864		57.5532	5.12778	27.2646	8.49712	9.3477	5.42064
	10.7248	-2.0427	-0.0886868	0.119622	-0.279525	-1.13752		37.2897	-3.91608	5.73663	6.67346	7.01749	5.60145		57.5699	5.2903	27.1025	8.11177	9.31914	5.06083
	10.7414	-2.2535	-0.152862	-0.192385	-0.313644	-1.42784		37.3063	-3.75789	5.70803	6.73416	7.45667	5.15159		57.5866	5.35341	27.3432	7.9764	9.10368	5.78851
	10.7581	-2.1068	-0.210259	0.301104	-0.503864	-1.33698		37.323	-3.62318	5.66509	6.16268	7.16571	5.50813		57.6032	5.52487	27.4646	8.34259	9.32998	5.43174
	10.7747	-2.36544	-0.390558	0.206677	-0.824288	-1.31821		37.3397	-3.44952	5.92744	6.07477	7.07494	5.0122		57.6199	5.16141	27.4814	8.13935	9.22271	5.48494
	10.7914	-2.18856	-0.0795201	0.307785	-0.565929	-1.5507		37.3563	-4.01447	5.9989	6.27211	7.05461	5.28657		57.6365	5.00412	27.3627	7.93661	9.29128	5.47798
	10.8081	-2.16209	-0.216468	0.238735	-0.483639	-1.44097		37.373	-4.06206	5.81508	6.32937	6.80102	4.91181		57.6532	5.8001	27.8431	8.71736	9.70895	5.65585
	10.8247	-2.29094	0.0308927	0.349757	-0.254794	-1.70316		37.3897	-4.05309	5.84376	6.48178	6.5325	4.78638		57.6699	6.22591	28.2399	8.18139	9.76822	5.57067
	10.8414	-2.23804	-0.135485	0.197739	-0.265231	-1.44529		37.4063	-4.19008	5.97758	6.1066	6.3409	5.10699		57.6865	6.32866	27.5102	7.92287	9.50982	5.43403
	10.8581	-2.37461	-0.176414	0.3018	0.0644454	-1.17087		37.423	-4.3384	5.68828	6.59341	6.58534	5.29052		57.7032	6.37543	27.7516	8.04978	9.5291	5.7007
	10.8748	-2.52889	-0.134988	-0.0704306	-0.271194	-1.16497		37.4397	-4.32994	5.56496	6.52727	6.68078	5.30821		57.7199	5.7986	27.6839	8.10955	9.73697	5.56872
	10.8914	-2.35219	-0.110391	0.307513	-0.329001	-1.28405		37.4563	-4.27993	5.68812	6.25231	6.68251	5.04968		57.7366	5.9706	27.6736	8.00231	9.19872	5.68353
	10.9081	-2.5272	-0.475779	0.606907	-0.305912	-1.51322		37.473	-4.60344	5.69632	6.19562	6.5565	5.12501		57.7532	5.80873	27.6227	8.10929	9.90607	5.68638
	10.9247	-2.48386	-0.380019	0.490503	-0.424801	-1.62257		37.4897	-4.44089	5.76615	6.67481	5.92085	5.41021		57.7699	5.89695	27.7627	8.33348	9.21747	5.35094
	10.9414	-2.03507	-0.460815	0.275526	-0.455888	-1.60787		37.5063	-3.82661	5.65633	6.71469	5.82162	4.60258		57.7865	5.60017	27.9067	8.54397	9.13029	5.3254
	10.9581	-1.80371	-0.501556	0.221486	-0.416842	-1.7715		37.523	-4.03545	5.76378	6.57717	5.50769	5.4299		57.8032	5.505	27.7412	8.64653	9.85521	5.48486
	10.9748	-1.00054	-0.571509	0.00193972	-0.234914	-1.57251		37.5397	-4.31821	5.55107	6.32151	6.05205	5.37235		57.8199	5.53966	27.357	7.58578	9.65369	5.48254
	10.9914	2.36853	0.894661	0.757361	0.707002	-1.33304		37.5563	-1.19178	8.73687	7.42166	7.80285	5.70795		57.8366	6.9809	28.2106	8.77011	10.5918	6.11218
	11.0081	6.50445	3.77822	2.2753	1.76402	-1.17797		37.573	5.26573	14.9813	9.86432	12.054	7.23123		57.8532	8.97477	29.4989	10.5083	13.1147	6.8759
	11.0247	8.28215	4.54065	2.49969	2.24573	-0.726228		37.5897	8.34001	17.3351	10.8144	13.3191	7.14022		57.8699	10.2706	30.5048	12.1299	14.899	6.88737
	11.0414	6.98433	3.76016	2.19644	1.60789	-1.27532		37.6063	8.53476	17.1436	10.5365	12.1239	6.96084		57.8865	10.095	30.7216	12.3785	14.1189	6.19559
	11.0581	5.9294	3.16754	2.50805	0.979076	-1.10684		37.623	7.63372	16.5438	10.4085	11.5805	6.79329		57.9032	10.0236	30.525	12.3662	13.6711	6.76529
	11.0747	4.60184	2.75962	2.38198	1.10319	-1.30879		37.6397	7.4245	15.7896	10.2004	10.8367	6.81717		57.9199	9.78667	30.6547	12.5204	14.3173	6.72743
	11.0914	3.9525	2.25696	1.93189	0.320338	-1.42409		37.6563	7.14688	15.4449	10.1412	9.74641	6.30504		57.9365	9.91665	30.1519	12.2247	13.3925	6.80602
	11.1081	3.48385	1.9556	1.85444	0.781823	-1.46805		37.673	6.58573	15.2788	10.3375	9.95461	5.95153		57.9532	9.86552	30.2118	11.6743	13.7638	6.57502
	11.1248	2.79274	1.81833	1.3356	0.207362	-1.33319		37.6897	5.91033	14.6549	10.2131	9.71181	6.16552		57.9699	9.63185	30.4104	11.6147	13.4474	6.82009
	11.1414	2.18171	1.23133	1.32336	0.252785	-1.50125		37.7063	5.64891	14.4788	10.4592	9.19789	5.82854		57.9866	9.92561	30.5135	11.8924	13.5436	6.69426
	11.1581	1.8881	1.04011	1.28628	0.416355	-0.931385		37.723	4.50145	13.9139	9.93466	8.74385	6.29881		58.0032	9.48535	29.9112	11.6308	13.4721	6.95664
	11.1747	1.57817	0.890727	1.01245	0.186729	-1.28467		37.7397	4.19216	13.4501	9.51472	8.74006	5.76995		58.0199	9.59104	30.2601	11.404	13.1896	6.54298
	11.1914	1.15553	0.84678	0.751602	0.256317	-1.27683		37.7563	4.51453	13.3835	9.56396	7.80725	5.40753		58.0365	9.32592	30.0865	11.6224	13.0465	6.9798
	11.2081	0.706762	0.985672	1.38758	-0.127692	-1.32487		37.773	4.83141	13.3854	9.52099	7.96175	5.33662		58.0532	9.67937	30.4524	11.3446	13.1567	6.75596
	11.2248	-0.0156607	0.568718	0.903649	0.427021	-1.34664		37.7897	4.09812	12.955	9.79157	8.266	5.87131		58.0699	9.44046	30.04	11.445	13.0821	6.63739
	11.2414	-0.52059	0.433432	0.923571	0.431298	-1.2063		37.8063	3.28634	12.8549	9.3048	7.99692	6.20219		58.0866	9.73237	30.1681	11.3857	13.0255	6.52934
	11.2581	-0.157326	0.347586	0.64288	-0.0178466	-1.62924		37.823	3.69455	12.5377	8.80303	7.6234	5.77038		58.1032	9.64846	30.2851	11.0797	13.2095	6.37957
	11.2747	-0.180887	0.30459	0.243571	0.5576	-1.64413		37.8397	3.98516	12.2799	8.53744	8.05109	5.7548		58.1199	9.53158	30.2202	11.1148	12.7528	6.44981
	11.2914	-0.030258	0.013872	0.581532	0.0118325	-1.44135		37.8563	3.95402	12.1758	8.49193	7.81758	6.10173		58.1365	9.32657	30.1363	10.7744	13.0913	6.53698
	11.3081	-0.284042	-0.166205	0.363297	-0.0257296	-1.71912		37.873	3.69525	11.9001	8.71431	7.7382	5.41629		58.1532	9.08406	29.7772	10.9558	12.9624	6.67224
	11.3247	-0.269458	0.0111492	0.339509	0.143927	-1.46818		37.8897	3.16182	11.711	8.87527	7.52206	5.68554		58.1699	9.23767	29.8871	11.0479	12.8489	6.69813
	11.3414	-0.528691	-0.134679	0.650102	0.159346	-1.63258		37.9063	2.65383	11.104	8.37661	7.18275	5.95192		58.1865	8.67461	29.9341	11.214	12.4385	6.85039
	11.3581	-0.776823	-0.251822	1.01446	-0.0177402	-1.28487		37.923	3.10046	11.2943	8.35669	7.58495	6.00636		58.2032	9.42637	30.1339	10.8536	12.8718	6.31768
	11.3748	-1.10812	-0.210748	0.995183	0.351108	-1.9155		37.9397	2.96144	11.0777	8.60691	6.84665	5.15848		58.2199	9.40067	30.3083	11.602	12.7029	6.5856
	11.3914	-1.23782	-0.255362	0.902883	-0.104955	-1.82554		37.9563	2.17305	10.9064	8.34728	7.21201	4.97249		58.2366	9.43513	30.4382	11.1675	12.9124	6.7829
	11.4081	-1.50489	-0.0452132	1.00619	0.197675	-1.87266		37.973	2.19451	11.0012	7.92123	7.76453	5.08345		58.2532	9.0805	30.1517	10.9085	12.689	6.74356
	11.4247	-1.57319	-0.344788	0.592517	0.27436	-1.75781		37.9897	2.34316	10.8687	8.20969	7.32705	5.48476		58.2699	9.3598	29.9649	11.0753	12.8774	6.88168
	11.4414	-1.40409	-0.290991	0.346036	0.66615	-1.85618		38.0063	2.37939	10.4236	7.97308	7.39404	5.46161		58.2865	8.98596	29.9585	11.4331	12.3635	6.55462
	11.4581	-1.5403	-0.207552	0.385026	0.669279	-1.78269		38.023	2.25791	10.3701	7.85112	6.67616	5.88298		58.3032	8.92409	29.873	11.0391	12.1631	6.77814
	11.4748	-1.7781	-0.0510917	0.601484	0.871926	-2.02996		38.0397	2.24668	9.93758	7.98826	6.86426	5.84739		58.3199	9.0145	29.5874	10.8313	12.5617	6.78661
	11.4914	-1.68133	0.383833	0.226181	-0.0229965	-1.80569		38.0563	1.63814	9.89844	7.6169	7.37883	5.15463		58.3366	9.00878	29.8285	10.9058	12.4806	6.80194
	11.5081	-1.46025	0.0941437	0.209614	0.718256	-1.97014		38.073	1.36822	10.1947	7.71961	7.49657	4.2997		58.3532	9.02173	29.2339	10.9588	12.1803	6.6151
	11.5247	-1.75335	-0.154492	0.342463	0.262559	-2.08828		38.0897	0.627925	9.87759	7.64329	7.34728	4.48242		58.3699	8.81316	29.9698	10.4951	12.3985	7.23377
	11.5414	-1.56244	0.195317	0.258626	0.325231	-2.24927		38.1063	0.545863	9.74714	7.56492	6.9108	4.74215		58.3865	8.91755	29.6714	11.1487	12.1863	7.02872
	11.5581	-1.75978	0.126685	0.25254	0.206043	-1.93734		38.123	0.71253	9.7117	7.52431	7.04952	4.20537		58.4032	8.81087	29.9904	11.0144	12.0852	6.78884
	11.5747	-2.17809	0.0715574	0.387233	0.105107	-1.97901		38.1397	0.739999	9.56674	7.46529	7.0992	4.22474		58.4199	9.28609	29.9212	10.8363	12.2142	6.61615
	11.5914	-1.98707	-0.0356194	0.331735	0.11262	-2.3531		38.1563	0.660819	9.2393	7.21411	7.05133	4.1446		58.4365	9.00451	29.9544	10.633	11.7581	6.67445
	11.6081	-1.78484	-0.00650626	0.501092	0.0838165	-2.1891		38.173	0.22486	9.41231	7.69308	6.83191	3.85841		58.4532	9.31698	29.7136	10.4183	12.1922	7.22671
	11.6248	-1.83903	-0.00972584	0.368585	0.295108	-1.90862		38.1897	0.294086	9.37305	7.60952	6.73603	4.24576		58.4699	9.00756	29.7656	10.6053	12.2232	7.08575
	11.6414	-1.91171	-0.0496495	0.403908	0.186019	-2.13496		38.2063	0.710368	9.54181	7.62842	6.88921	4.20382		58.4866	9.26679	29.9291	10.7215	11.9146	6.47005
	11.6581	-2.10725	-0.11875	0.314212	0.000690447	-1.24392		38.223	-0.272278	9.12794	7.54532	6.76457	3.74105		58.5032	9.22434	29.9305	10.9038	12.211	6.63804
	11.6747	-2.40387	-0.0330387	0.442392	-0.0407413	-1.95494		38.2397	0.0921221	9.11552	7.6078	7.1168	3.8629		58.5199	8.98597	30.1703	10.5741	11.928	6.38872
	11.6914	-2.44103	-0.244175	0.392677	-0.0840078	-1.81252		38.2563	0.42779	8.80406	7.77353	6.83149	3.19278		58.5365	8.92622	29.6821	10.7831	11.701	6.10388
	11.7081	-1.67866	-0.262456	0.205088	0.321108	-2.14654		38.273	0.255885	8.98403	7.55851	6.42713	3.76283		58.5532	9.221	29.56	10.3823	11.6183	6.68065
	11.7248	-1.67596	-0.30686	0.286739	0.30937	-1.62708		38.2897	-0.42908	8.74623	7.23439	6.57475	3.70203		58.5699	8.60164	29.4062	10.3261	11.5103	6.53396
	11.7414	-1.88408	-0.523305	0.39183	0.589364	-1.76278		38.3063	-0.0368028	8.6759	7.29869	6.73783	3.08824		58.5866	8.7137	29.1	10.6845	11.8099	6.61773
	11.7581	-2.19937	-0.671885	0.491856	0.342813	-1.83481		38.323	-0.166231	8.93194	6.96962	6.69774	3.66776		58.6032	8.39714	29.7172	10.1329	11.4374	6.73633
	11.7747	-1.93515	-0.297547	0.526136	0.285552	-1.7184		38.3397	-0.6064	8.98853	7.3745	7.14812	3.45439		58.6199	8.55495	29.421	10.5897	11.5192	6.46641
	11.7914	-1.73929	-0.620657	0.494728	0.738043	-1.06413		38.3563	-0.499165	8.571	7.54303	6.86298	2.73848		58.6365	8.64005	29.7379	10.2338	11.9009	6.40799
	11.8081	-1.65817	-0.429254	0.463295	0.296069	-1.54475		38.373	-0.386845	8.669	7.11798	6.4153	2.59406		58.6532	8.23506	29.9578	10.7287	11.7758	6.43698
	11.8247	-1.56983	-0.192601	0.48779	0.715291	-1.32351		38.3897	-0.714494	8.86275	7.3706	6.79943	2.7499		58.6699	8.32354	29.7021	10.6472	11.9409	6.29091
	11.8414	-1.8503	-0.204462	0.315668	0.507394	-1.63348		38.4063	-0.727476	8.46642	7.37396	6.77623	2.16898		58.6865	8.09396	29.9008	10.0968	11.9253	6.23032
	11.8581	-1.84165	-0.409239	0.29339	0.591748	-1.44992		38.423	0.0106743	8.61767	7.39183	6.43004	2.41794		58.7032	8.31756	29.9075	10.2171	11.7769	6.27155
	11.8748	-2.07347	-0.489453	0.254527	0.122304	-0.932625		38.4397	-0.00389602	8.31383	6.95322	6.37007	2.23705		58.7199	8.16922	29.598	10.514	11.7078	6.1349
	11.8914	-2.10889	-0.589296	0.640296	0.63595	-1.62034		38.4563	-0.529587	8.44428	7.00844	6.62226	1.84589		58.7366	8.58232	29.1758	10.4786	11.4198	5.81414
	11.9081	-1.9078	-0.732925	0.643244	0.502567	-1.55905		38.473	-0.685768	8.75708	7.40356	6.89724	1.99993		58.7532	8.3255	29.6438	10.3614	11.6181	5.82442
	11.9247	-2.26014	-0.604251	0.466892	0.378388	-1.99108		38.4897	-0.428572	8.39319	7.26457	6.30526	2.3775		58.7699	8.51075	29.7755	10.2061	11.8159	6.09095
	11.9414	-2.08823	-0.64299	0.56614	0.0723919	-1.54902		38.5063	-0.61924	8.25762	7.5408	6.5152	2.0234		58.7865	8.29712	29.8258	9.92007	11.389	6.0012
	11.9581	-2.21508	-0.668155	0.164831	0.511988	-1.5333		38.523	-0.809188	7.88606	8.07112	6.39647	1.67682		58.8032	8.42819	29.7736	9.789	11.2468	6.30313
	11.9748	-2.26316	-0.657676	0.299782	1.00437	-1.30975		38.5397	-1.35982	8.11439	7.70478	6.64681	1.95662		58.8199	8.29748	29.8837	10.1514	10.8498	5.86054
	11.9914	-2.49617	-0.55394	0.528629	0.597261	-1.68135		38.5563	-0.419894	8.09644	7.19689	6.30133	1.55173		58.8366	8.26435	29.8216	10.4727	11.1535	5.77618
	12.0081	-2.75196	-0.57345	0.515768	0.567079	-1.80726		38.573	-0.266008	8.14635	7.1185	6.01347	1.21798		58.8532	8.13479	29.9175	10.1629	10.9441	6.05939
	12.0247	-2.50855	-0.758907	0.274302	0.421415	-1.40055		38.5897	-0.386826	8.06433	6.93071	6.37647	1.61949		58.8699	8.43517	29.5492	9.94729	11.0691	5.96126
	12.0414	-2.1474	-0.854822	-0.224719	0.232001	-0.702707		38.6063	-0.459566	8.15444	7.13031	5.96485	2.05239		58.8865	8.3132	29.2188	9.96066	10.8347	5.67299
	12.0581	-2.07259	-0.602983	0.477518	0.736022	-1.3104		38.623	-0.729809	8.10268	7.82727	5.98838	2.15427		58.9032	8.29646	29.3355	9.93152	10.8051	5.7338
	12.0747	-1.98011	-0.595354	1.0965	0.739391	-1.65356		38.6397	-1.02881	8.04455	8.84025	6.6045	1.31734		58.9199	8.48919	29.3786	9.55306	10.875	5.90428
															58.9365	8.27162	30.068	9.69306	11.1704	6.02383
															58.9532	8.56811	29.5554	9.82765	11.5139	6.10089
															58.9699	8.42935	29.5359	9.77461	11.2664	5.94697
															58.9866	8.31326	29.4278	9.81684	10.8852	6.02875
															59.0032	8.37818	29.1812	10.1437	11.6815	5.64015
															59.0199	7.92965	29.3832	9.90539	11.3275	6.03447
															59.0365	8.16644	29.3837	9.8978	11.1702	5.76931
															59.0532	7.91612	29.3139	9.85656	10.6656	6.14052
															59.0699	8.23061	29.4032	9.31313	10.8834	5.68747
															59.0866	8.13247	29.3748	9.05533	10.6261	5.59678
															59.1032	8.18868	29.4133	9.24228	11.0158	5.28265
															59.1199	8.01967	29.1767	9.10949	10.908	5.36846
															59.1365	7.87719	29.0648	9.16079	10.7685	4.87145
															59.1532	7.83861	29.1523	9.52003	10.9543	5.55766
															59.1699	8.56419	29.2667	9.90291	10.8558	5.3302
															59.1865	8.07365	28.9963	9.69474	11.0794	5.41576
															59.2032	7.6684	29.1474	9.4247	10.3971	5.28186
															59.2199	7.89534	29.257	9.83662	10.2203	5.06125
															59.2366	7.7536	29.0811	9.32546	10.6453	5.60164
															59.2532	7.57248	29.5448	9.35415	11.1819	5.69339
															59.2699	7.41887	29.4887	9.46841	11.3895	5.37567
															59.2865	7.5294	29.2966	8.97748	10.3841	5.27199
															59.3032	7.60536	29.3083	8.9945	10.4382	5.14989
															59.3199	7.77988	28.826	9.06999	10.091	5.35054
															59.3366	7.75514	28.7559	8.9488	10.1666	5.21233
															59.3532	7.54444	28.6648	9.07804	10.4806	5.2934
															59.3699	7.84966	29.1607	9.12748	10.507	5.0156
															59.3865	7.65374	28.6136	9.44799	10.3214	5.39648
															59.4032	7.91432	28.7836	8.89156	10.5635	5.16552
															59.4199	7.60256	28.9418	9.45987	10.5783	5.32344
															59.4365	7.66553	28.9707	8.92001	10.4226	5.19189
															59.4532	7.47204	28.6726	9.21092	10.3722	5.09577
															59.4699	7.14469	29.039	8.82548	10.31	5.34184
															59.4866	7.19879	28.6875	9.09838	10.6056	5.22182
															59.5032	7.4042	28.9786	8.81027	10.5387	5.01606
															59.5199	7.20745	28.5479	9.29532	10.1264	4.90205
															59.5365	7.25586	28.6044	9.16783	10.0645	5.0806
															59.5532	7.23456	29.0029	9.22194	9.63175	4.93411
															59.5699	7.20866	29.272	9.36539	9.97359	4.85665
															59.5866	6.90531	29.0548	8.99602	9.98714	4.98447
															59.6032	7.08088	28.7158	8.7915	10.064	4.77646
															59.6199	7.24745	28.6679	8.40635	10.4484	4.73975
															59.6365	7.19083	28.8961	8.76458	10.1635	4.88353
															59.6532	7.34741	28.6209	9.045	10.2568	4.55025
															59.6699	7.20166	29.0465	9.13485	9.95857	4.79755
															59.6865	7.14058	28.7171	9.02711	10.1671	4.87251
															59.7032	7.1066	29.0426	9.24861	10.0245	4.6963
															59.7199	6.99468	28.9083	9.1475	10.0972	4.92705
															59.7366	7.06852	28.6844	9.04455	9.75646	4.95918
															59.7532	6.8552	28.6506	8.82106	9.69969	4.55609
															59.7699	6.73587	28.5414	8.9286	9.68852	4.72242
															59.7865	6.851	28.7802	8.99754	9.87312	4.98054
															59.8032	6.91231	28.6162	8.79043	9.712	4.62357
															59.8199	6.41008	28.7613	8.60617	10.0097	4.13306
															59.8366	6.50176	28.2988	8.8448	9.42397	4.35723
															59.8532	6.05645	28.095	8.52442	9.58453	4.5349
															59.8699	6.47132	28.2904	8.87857	9.91129	4.22983
															59.8865	6.67229	28.4717	8.78183	9.93712	4.35951
															59.9032	6.0537	28.1551	8.64338	10.0019	4.26208
															59.9199	6.37151	28.3198	8.61802	10.1246	4.00397
															59.9365	6.76008	28.2318	8.59999	9.52186	4.28713
															59.9532	6.68856	28.551	8.39093	9.64104	3.94736
															59.9699	6.5766	28.6082	8.83025	9.91713	4.4409
															59.9866	6.41522	28.8679	8.45991	9.66535	4.75845
															60.0032	6.43896	28.513	8.91887	10.0348	4.14922
															60.0199	6.56214	28.5103	8.60361	9.62944	3.80314
															60.0365	5.8915	28.6332	9.1023	10.1934	4.39347
															60.0532	6.32735	28.5164	8.72084	9.86961	4.68188
															60.0699	6.6422	28.8398	8.76615	9.89606	4.18428
															60.0866	6.75692	28.7634	9.12968	9.1322	4.0723
															60.5032	6.76967	8.84718	9.63241	3.97767
															60.5199	6.87457	8.53701	9.71773	3.98324
															60.5365	6.73852	8.8289	9.65096	3.86162
															60.5532	6.52163	8.89835	9.16096	4.27584
															60.5699	6.72733	8.90754	9.34127	3.99867
															60.5865	6.98584	8.44354	9.57451	3.99569
															60.6032	6.86067	8.55064	9.15779	3.84642
															60.6199	6.83289	8.0445	8.87774	3.78119
															60.6365	6.60546	8.15109	9.63298	4.0391
															60.6532	6.64271	8.66691	9.50601	3.6435
															60.6699	6.24973	8.67323	9.8578	3.6951
															60.6865	6.01268	8.46383	9.41172	4.18814
															60.7032	6.37476	8.95171	9.13875	4.12321
															60.7199	6.38577	8.59099	9.68931	3.90874
															60.7365	6.53936	8.61633	9.08544	3.60153

## Sheet: Fig. S9d
Fig. S9d
ΔF/F	Time (s)	Veh	DETQ	DETQ+Coc
	-10.0073	-0.425175	0.0625711	0.00334278
	-9.99752	-0.428093	0.061369	0.00591132
	-9.98769	-0.431024	0.0602041	0.00889363
	-9.97786	-0.433944	0.0590609	0.0122835
	-9.96803	-0.436821	0.0579173	0.0160738
	-9.9582	-0.439615	0.0567453	0.0202553
	-9.94836	-0.442287	0.0555135	0.0248143
	-9.93853	-0.444791	0.0541896	0.0297318
	-9.9287	-0.447081	0.0527432	0.034982
	-9.91887	-0.449115	0.0511494	0.040532
	-9.90904	-0.45085	0.0493908	0.0463422
	-9.89921	-0.45225	0.0474605	0.0523668
	-9.88938	-0.453284	0.0453632	0.0585557
	-9.87955	-0.453925	0.0431157	0.0648556
	-9.86972	-0.454156	0.0407474	0.0712123
	-9.85989	-0.453965	0.0382987	0.077572
	-9.85006	-0.453344	0.0358202	0.0838828
	-9.84023	-0.452292	0.0333694	0.0900953
	-9.8304	-0.45081	0.0310088	0.0961637
	-9.82057	-0.4489	0.0288019	0.102046
	-9.81074	-0.446566	0.0268099	0.107705
	-9.80091	-0.443809	0.0250889	0.113106
	-9.79108	-0.44063	0.0236868	0.118221
	-9.78125	-0.437028	0.0226421	0.123023
	-9.77142	-0.433002	0.0219822	0.127493
	-9.76159	-0.428548	0.0217241	0.131613
	-9.75176	-0.423665	0.0218748	0.135371
	-9.74193	-0.418348	0.0224329	0.138756
	-9.7321	-0.412599	0.0233901	0.141763
	-9.72227	-0.406419	0.0247333	0.14439
	-9.71244	-0.39981	0.0264465	0.146639
	-9.7026	-0.392778	0.0285123	0.148513
	-9.69277	-0.385332	0.0309133	0.150019
	-9.68294	-0.377481	0.0336328	0.151166
	-9.67311	-0.369237	0.0366555	0.151964
	-9.66328	-0.360612	0.0399673	0.152423
	-9.65345	-0.351622	0.0435551	0.152555
	-9.64362	-0.342282	0.0474063	0.152374
	-9.63379	-0.332611	0.051508	0.151894
	-9.62396	-0.32263	0.0558468	0.151131
	-9.61413	-0.312359	0.0604083	0.150104
	-9.6043	-0.301826	0.0651773	0.148831
	-9.59447	-0.291058	0.0701381	0.147335
	-9.58464	-0.280091	0.0752746	0.145638
	-9.57481	-0.268964	0.0805702	0.143765
	-9.56498	-0.25772	0.0860075	0.14174
	-9.55515	-0.24641	0.0915677	0.139588
	-9.54532	-0.235087	0.0972299	0.137334
	-9.53549	-0.223808	0.10297	0.135
	-9.52566	-0.212631	0.10876	0.132609
	-9.51583	-0.201611	0.114568	0.130182
	-9.506	-0.190802	0.120356	0.127737
	-9.49617	-0.180253	0.126082	0.125292
	-9.48634	-0.170005	0.1317	0.122861
	-9.47651	-0.160095	0.137163	0.120459
	-9.46668	-0.150549	0.14242	0.118097
	-9.45684	-0.141385	0.147424	0.115787
	-9.44701	-0.132615	0.152131	0.113538
	-9.43718	-0.124242	0.156501	0.111359
	-9.42735	-0.116261	0.1605	0.109259
	-9.41752	-0.108663	0.164104	0.107248
	-9.40769	-0.101433	0.167295	0.105335
	-9.39786	-0.0945525	0.170064	0.10353
	-9.38803	-0.0880012	0.172408	0.101846
	-9.3782	-0.0817576	0.174335	0.100294
	-9.36837	-0.0758007	0.175854	0.0988877
	-9.35854	-0.0701113	0.176984	0.0976407
	-9.34871	-0.0646732	0.177745	0.096566
	-9.33888	-0.0594733	0.178161	0.0956761
	-9.32905	-0.0545017	0.178258	0.094982
	-9.31922	-0.0497514	0.178062	0.0944928
	-9.30939	-0.0452168	0.177599	0.0942154
	-9.29956	-0.0408931	0.176893	0.0941535
	-9.28973	-0.0367744	0.175966	0.0943079
	-9.2799	-0.0328534	0.17484	0.0946754
	-9.27007	-0.0291201	0.173534	0.0952495
	-9.26024	-0.0255619	0.172063	0.0960201
	-9.25041	-0.0221637	0.170445	0.0969743
	-9.24058	-0.0189078	0.168691	0.098097
	-9.23075	-0.0157747	0.166817	0.0993717
	-9.22092	-0.0127437	0.164834	0.100781
	-9.21108	-0.00979413	0.162752	0.102309
	-9.20125	-0.00690516	0.160582	0.103938
	-9.19142	-0.00405701	0.158331	0.105654
	-9.18159	-0.00123107	0.156002	0.107443
	-9.17176	0.00158982	0.1536	0.109292
	-9.16193	0.00442125	0.151125	0.111192
	-9.1521	0.0072772	0.148575	0.113135
	-9.14227	0.0101702	0.145947	0.115115
	-9.13244	0.0131115	0.14324	0.117131
	-9.12261	0.0161113	0.14045	0.11918
	-9.11278	0.0191791	0.137575	0.121264
	-9.10295	0.022324	0.134615	0.123386
	-9.09312	0.0255541	0.131575	0.125553
	-9.08329	0.0288765	0.128462	0.127769
	-9.07346	0.0322965	0.125289	0.130043
	-9.06363	0.0358165	0.122073	0.13238
	-9.0538	0.0394353	0.118836	0.134788
	-9.04397	0.0431466	0.115604	0.137271
	-9.03414	0.0469392	0.112403	0.139833
	-9.02431	0.0507963	0.109263	0.142475
	-9.01448	0.0546956	0.106207	0.145195
	-9.00465	0.0586101	0.10326	0.147986
	-8.99482	0.0625093	0.100435	0.150838
	-8.98499	0.0663605	0.0977428	0.153737
	-8.97516	0.0701309	0.0951817	0.156665
	-8.96532	0.0737893	0.092743	0.159601
	-8.95549	0.0773078	0.0904094	0.162522
	-8.94566	0.0806633	0.0881559	0.165402
	-8.93583	0.0838375	0.0859513	0.168217
	-8.926	0.0868175	0.0837601	0.170943
	-8.91617	0.0895953	0.0815434	0.173557
	-8.90634	0.0921669	0.07926	0.176038
	-8.89651	0.0945314	0.0768677	0.178369
	-8.88668	0.0966899	0.0743233	0.180536
	-8.87685	0.098645	0.0715836	0.182527
	-8.86702	0.100399	0.0686053	0.184333
	-8.85719	0.101955	0.0653459	0.185946
	-8.84736	0.103314	0.061764	0.187357
	-8.83753	0.104477	0.0578195	0.188561
	-8.8277	0.105442	0.0534747	0.189548
	-8.81787	0.106208	0.0486946	0.190308
	-8.80804	0.106772	0.0434481	0.190831
	-8.79821	0.107133	0.0377085	0.191104
	-8.78838	0.107288	0.0314542	0.191115
	-8.77855	0.107236	0.0246698	0.190852
	-8.76872	0.106977	0.0173463	0.190301
	-8.75889	0.106511	0.00948198	0.189451
	-8.74906	0.105841	0.00108237	0.18829
	-8.73923	0.10497	-0.00783928	0.18681
	-8.7294	0.103905	-0.0172621	0.185001
	-8.71956	0.102653	-0.0271579	0.182859
	-8.70973	0.101224	-0.0374914	0.180382
	-8.6999	0.0996325	-0.0482214	0.17757
	-8.69007	0.0978956	-0.0593011	0.174428
	-8.68024	0.0960343	-0.0706795	0.170964
	-8.67041	0.0940734	-0.0823023	0.167191
	-8.66058	0.0920412	-0.094113	0.163125
	-8.65075	0.0899692	-0.106054	0.158786
	-8.64092	0.0878913	-0.118067	0.154194
	-8.63109	0.0858427	-0.130094	0.149376
	-8.62126	0.0838587	-0.142079	0.144357
	-8.61143	0.0819734	-0.153967	0.139166
	-8.6016	0.0802186	-0.165704	0.133833
	-8.59177	0.0786223	-0.177237	0.128388
	-8.58194	0.0772079	-0.188514	0.122861
	-8.57211	0.0759939	-0.199486	0.117284
	-8.56228	0.0749936	-0.210102	0.111686
	-8.55245	0.0742156	-0.220314	0.106097
	-8.54262	0.0736642	-0.230074	0.100547
	-8.53279	0.0733402	-0.239337	0.095064
	-8.52296	0.0732418	-0.248056	0.0896752
	-8.51313	0.0733656	-0.256192	0.0844066
	-8.5033	0.0737068	-0.263706	0.0792815
	-8.49347	0.0742605	-0.270565	0.0743208
	-8.48364	0.075021	-0.276741	0.0695424
	-8.4738	0.0759828	-0.282214	0.0649608
	-8.46397	0.07714	-0.286969	0.0605876
	-8.45414	0.0784867	-0.290998	0.0564313
	-8.44431	0.0800172	-0.2943	0.0524982
	-8.43448	0.0817262	-0.296882	0.0487923
	-8.42465	0.0836096	-0.298752	0.0453169
	-8.41482	0.0856655	-0.299925	0.0420744
	-8.40499	0.0878953	-0.300417	0.039068
	-8.39516	0.0903048	-0.300244	0.0363021
	-8.38533	0.092905	-0.299426	0.0337831
	-8.3755	0.0957125	-0.297978	0.0315198
	-8.36567	0.098749	-0.29592	0.0295244
	-8.35584	0.10204	-0.29327	0.0278119
	-8.34601	0.105614	-0.290045	0.0264004
	-8.33618	0.109499	-0.286269	0.0253101
	-8.32635	0.113721	-0.281964	0.0245629
	-8.31652	0.1183	-0.277158	0.0241807
	-8.30669	0.12325	-0.271882	0.0241847
	-8.29686	0.128577	-0.266169	0.0245941
	-8.28703	0.134274	-0.260055	0.0254254
	-8.2772	0.140328	-0.253577	0.0266916
	-8.26737	0.146716	-0.24677	0.0284024
	-8.25754	0.153406	-0.239671	0.0305632
	-8.24771	0.16036	-0.232313	0.033176
	-8.23788	0.167536	-0.224728	0.0362394
	-8.22804	0.174891	-0.216944	0.0397487
	-8.21821	0.182381	-0.208989	0.0436966
	-8.20838	0.189965	-0.200886	0.0480731
	-8.19855	0.197606	-0.192658	0.0528659
	-8.18872	0.205273	-0.184325	0.0580599
	-8.17889	0.21294	-0.175906	0.0636373
	-8.16906	0.220588	-0.167417	0.0695763
	-8.15923	0.228204	-0.158874	0.0758511
	-8.1494	0.235781	-0.150289	0.082431
	-8.13957	0.243317	-0.141675	0.0892805
	-8.12974	0.25081	-0.133044	0.0963589
	-8.11991	0.258262	-0.124405	0.103622
	-8.11008	0.265671	-0.115771	0.11102
	-8.10025	0.273035	-0.107152	0.118504
	-8.09042	0.280349	-0.0985616	0.126021
	-8.08059	0.287602	-0.0900132	0.133522
	-8.07076	0.294778	-0.0815231	0.140956
	-8.06093	0.30186	-0.0731086	0.148278
	-8.0511	0.308824	-0.0647884	0.155445
	-8.04127	0.315644	-0.0565816	0.162419
	-8.03144	0.322292	-0.0485074	0.169163
	-8.02161	0.32874	-0.0405838	0.175644
	-8.01178	0.334959	-0.0328269	0.18183
	-8.00195	0.340924	-0.0252498	0.187689
	-7.99212	0.346613	-0.0178618	0.193189
	-7.98228	0.352006	-0.0106683	0.198296
	-7.97245	0.35709	-0.00367008	0.202973
	-7.96262	0.361856	0.00313596	0.207186
	-7.95279	0.366298	0.00975603	0.210897
	-7.94296	0.370415	0.0161985	0.214069
	-7.93313	0.37421	0.0224725	0.216667
	-7.9233	0.377688	0.0285869	0.218657
	-7.91347	0.380858	0.0345498	0.220008
	-7.90364	0.383731	0.0403677	0.220694
	-7.89381	0.386322	0.0460463	0.220691
	-7.88398	0.38865	0.0515904	0.219984
	-7.87415	0.390737	0.057005	0.21856
	-7.86432	0.392613	0.0622961	0.216413
	-7.85449	0.394307	0.0674714	0.213545
	-7.84466	0.395856	0.0725406	0.209961
	-7.83483	0.397297	0.0775163	0.205677
	-7.825	0.398671	0.0824139	0.200712
	-7.81517	0.400017	0.0872509	0.195094
	-7.80534	0.401371	0.0920464	0.188856
	-7.79551	0.402765	0.0968197	0.182033
	-7.78568	0.404227	0.101588	0.174665
	-7.77585	0.405776	0.106367	0.166793
	-7.76602	0.407427	0.111167	0.158455
	-7.75619	0.409188	0.11599	0.149688
	-7.74636	0.411061	0.120833	0.140527
	-7.73652	0.413048	0.125688	0.131
	-7.72669	0.415145	0.130535	0.121134
	-7.71686	0.417352	0.135353	0.11095
	-7.70703	0.419672	0.140112	0.100468
	-7.6972	0.422109	0.144782	0.0897053
	-7.68737	0.424673	0.149328	0.0786806
	-7.67754	0.427378	0.153718	0.0674137
	-7.66771	0.430243	0.157921	0.0559276
	-7.65788	0.433288	0.161909	0.0442495
	-7.64805	0.436536	0.165659	0.032412
	-7.63822	0.440011	0.169152	0.0204531
	-7.62839	0.443734	0.172374	0.00841658
	-7.61856	0.447727	0.175316	-0.00364882
	-7.60873	0.452006	0.177972	-0.01569
	-7.5989	0.456581	0.180339	-0.0276509
	-7.58907	0.461459	0.182415	-0.0394739
	-7.57924	0.466641	0.184201	-0.0511013
	-7.56941	0.472122	0.185694	-0.0624769
	-7.55958	0.477892	0.186892	-0.0735475
	-7.54975	0.483934	0.187791	-0.0842641
	-7.53992	0.490229	0.188389	-0.094583
	-7.53009	0.496753	0.188679	-0.104467
	-7.52026	0.503477	0.188659	-0.113887
	-7.51043	0.510372	0.188325	-0.122819
	-7.5006	0.517405	0.187676	-0.13125
	-7.49076	0.524543	0.186712	-0.139172
	-7.48093	0.531752	0.185436	-0.146585
	-7.4711	0.538994	0.183854	-0.153494
	-7.46127	0.546236	0.181974	-0.159908
	-7.45144	0.553441	0.179805	-0.165839
	-7.44161	0.560574	0.177361	-0.171302
	-7.43178	0.5676	0.174654	-0.176313
	-7.42195	0.574484	0.171701	-0.180886
	-7.41212	0.581193	0.168518	-0.185037
	-7.40229	0.58769	0.165122	-0.188779
	-7.39246	0.593942	0.161529	-0.192125
	-7.38263	0.599915	0.157757	-0.195085
	-7.3728	0.605576	0.153821	-0.197668
	-7.36297	0.610893	0.149736	-0.199881
	-7.35314	0.615838	0.145513	-0.201726
	-7.34331	0.620385	0.141162	-0.203207
	-7.33348	0.624515	0.136691	-0.204321
	-7.32365	0.628214	0.132106	-0.205066
	-7.31382	0.631473	0.12741	-0.205437
	-7.30399	0.634292	0.122606	-0.20543
	-7.29416	0.636675	0.117698	-0.20504
	-7.28433	0.638632	0.11269	-0.204265
	-7.2745	0.640177	0.107587	-0.203104
	-7.26467	0.641324	0.102399	-0.201563
	-7.25484	0.642089	0.0971389	-0.19965
	-7.245	0.642486	0.0918234	-0.197377
	-7.23517	0.642527	0.0864725	-0.194761
	-7.22534	0.64222	0.081109	-0.191822
	-7.21551	0.641569	0.0757571	-0.188585
	-7.20568	0.640577	0.0704404	-0.185072
	-7.19585	0.639242	0.0651803	-0.181312
	-7.18602	0.637562	0.0599952	-0.177328
	-7.17619	0.635536	0.0548988	-0.173148
	-7.16636	0.63316	0.0499002	-0.168796
	-7.15653	0.630436	0.0450036	-0.164295
	-7.1467	0.627365	0.0402089	-0.159669
	-7.13687	0.62395	0.0355126	-0.154939
	-7.12704	0.620198	0.0309093	-0.15013
	-7.11721	0.616116	0.0263934	-0.145264
	-7.10738	0.611717	0.0219605	-0.140365
	-7.09755	0.607015	0.0176093	-0.13546
	-7.08772	0.602025	0.0133422	-0.130574
	-7.07789	0.59677	0.00916677	-0.125736
	-7.06806	0.591272	0.00509548	-0.120975
	-7.05823	0.585556	0.00114575	-0.116318
	-7.0484	0.579651	-0.00266046	-0.111793
	-7.03857	0.573587	-0.00629728	-0.107425
	-7.02874	0.567396	-0.0097358	-0.103237
	-7.01891	0.561111	-0.012945	-0.099248
	-7.00908	0.554766	-0.0158928	-0.0954753
	-6.99924	0.548395	-0.0185471	-0.0919334
	-6.98941	0.542029	-0.0208776	-0.0886346
	-6.97958	0.535702	-0.0228562	-0.0855901
	-6.96975	0.529445	-0.024459	-0.0828099
	-6.95992	0.523285	-0.0256673	-0.0803036
	-6.95009	0.517251	-0.0264684	-0.0780802
	-6.94026	0.511371	-0.0268569	-0.0761474
	-6.93043	0.505668	-0.0268349	-0.0745118
	-6.9206	0.500169	-0.0264134	-0.0731772
	-6.91077	0.494896	-0.0256116	-0.0721441
	-6.90094	0.489875	-0.0244576	-0.0714089
	-6.89111	0.485126	-0.0229874	-0.0709634
	-6.88128	0.480673	-0.0212439	-0.0707948
	-6.87145	0.476539	-0.0192753	-0.0708863
	-6.86162	0.472745	-0.0171336	-0.0712177
	-6.85179	0.469313	-0.0148731	-0.0717664
	-6.84196	0.466263	-0.0125482	-0.0725086
	-6.83213	0.463616	-0.0102116	-0.0734203
	-6.8223	0.461388	-0.0079134	-0.0744786
	-6.81247	0.459594	-0.00569951	-0.0756625
	-6.80264	0.458243	-0.00361104	-0.0769536
	-6.79281	0.457342	-0.00168392	-0.0783369
	-6.78298	0.456895	5.11003e-05	-0.0798004
	-6.77315	0.4569	0.0015685	-0.0813349
	-6.76332	0.45735	0.002848	-0.0829336
	-6.75348	0.458239	0.00387472	-0.0845906
	-6.74365	0.459552	0.00463949	-0.0863008
	-6.73382	0.461275	0.00513918	-0.0880587
	-6.72399	0.463392	0.00537705	-0.0898573
	-6.71416	0.465884	0.00536298	-0.0916887
	-6.70433	0.46873	0.00511351	-0.093543
	-6.6945	0.471909	0.0046516	-0.0954093
	-6.68467	0.475399	0.0040059	-0.0972761
	-6.67484	0.479177	0.00320957	-0.0991326
	-6.66501	0.483219	0.00229863	-0.10097
	-6.65518	0.487502	0.00131011	-0.102782
	-6.64535	0.492	0.000280222	-0.104568
	-6.63552	0.496689	-0.000757217	-0.10633
	-6.62569	0.501543	-0.00177179	-0.108077
	-6.61586	0.50654	-0.00273688	-0.109823
	-6.60603	0.511653	-0.00362941	-0.111583
	-6.5962	0.516861	-0.00442918	-0.113377
	-6.58637	0.522143	-0.00511784	-0.115225
	-6.57654	0.527479	-0.00567803	-0.117144
	-6.56671	0.532854	-0.0060925	-0.119153
	-6.55688	0.538253	-0.00634366	-0.121265
	-6.54705	0.543667	-0.0064135	-0.123489
	-6.53722	0.549088	-0.00628381	-0.125833
	-6.52739	0.55451	-0.00593701	-0.128297
	-6.51756	0.55993	-0.0053572	-0.130882
	-6.50772	0.565347	-0.00453127	-0.133586
	-6.49789	0.570757	-0.00345017	-0.136403
	-6.48806	0.576159	-0.00210987	-0.139331
	-6.47823	0.581548	-0.000512093	-0.142365
	-6.4684	0.586915	0.00133523	-0.145502
	-6.45857	0.592248	0.0034182	-0.148737
	-6.44874	0.59753	0.00571768	-0.152068
	-6.43891	0.60274	0.00821053	-0.15549
	-6.42908	0.607851	0.0108711	-0.158997
	-6.41925	0.61283	0.0136726	-0.162581
	-6.40942	0.617643	0.0165886	-0.16623
	-6.39959	0.622249	0.0195946	-0.169929
	-6.38976	0.626609	0.0226684	-0.17366
	-6.37993	0.630681	0.0257917	-0.177401
	-6.3701	0.634428	0.0289504	-0.181124
	-6.36027	0.637813	0.0321339	-0.184801
	-6.35044	0.640805	0.0353354	-0.188399
	-6.34061	0.643381	0.0385502	-0.191886
	-6.33078	0.645523	0.0417748	-0.195227
	-6.32095	0.647222	0.0450052	-0.19839
	-6.31112	0.648475	0.0482361	-0.201344
	-6.30129	0.649292	0.051459	-0.204059
	-6.29146	0.649684	0.0546625	-0.206511
	-6.28163	0.649674	0.0578321	-0.208677
	-6.2718	0.649287	0.060951	-0.210541
	-6.26196	0.648551	0.0640008	-0.212087
	-6.25213	0.647499	0.0669628	-0.213307
	-6.2423	0.64616	0.0698196	-0.214195
	-6.23247	0.644566	0.0725553	-0.21475
	-6.22264	0.642743	0.0751573	-0.214974
	-6.21281	0.640717	0.0776157	-0.214872
	-6.20298	0.638508	0.0799244	-0.214453
	-6.19315	0.636134	0.0820799	-0.213727
	-6.18332	0.63361	0.0840813	-0.212708
	-6.17349	0.630949	0.0859293	-0.211415
	-6.16366	0.628158	0.0876255	-0.209866
	-6.15383	0.625246	0.0891707	-0.208087
	-6.144	0.622216	0.0905645	-0.206104
	-6.13417	0.61907	0.0918035	-0.203948
	-6.12434	0.615804	0.0928805	-0.201653
	-6.11451	0.612414	0.0937838	-0.199255
	-6.10468	0.608892	0.0944966	-0.196792
	-6.09485	0.605229	0.0949975	-0.194304
	-6.08502	0.601414	0.0952609	-0.19183
	-6.07519	0.597438	0.0952575	-0.189407
	-6.06536	0.593292	0.0949567	-0.187071
	-6.05553	0.588971	0.0943276	-0.184858
	-6.0457	0.584476	0.0933419	-0.182796
	-6.03587	0.57981	0.0919761	-0.180913
	-6.02604	0.574987	0.0902142	-0.179233
	-6.0162	0.570022	0.0880501	-0.177775
	-6.00637	0.564939	0.0854891	-0.176558
	-5.99654	0.559763	0.0825494	-0.175597
	-5.98671	0.554525	0.079261	-0.174904
	-5.97688	0.549251	0.0756654	-0.174492
	-5.96705	0.543967	0.0718132	-0.174369
	-5.95722	0.538698	0.0677618	-0.174546
	-5.94739	0.533459	0.0635723	-0.175029
	-5.93756	0.528263	0.0593068	-0.175823
	-5.92773	0.523117	0.0550259	-0.176929
	-5.9179	0.518023	0.0507868	-0.178348
	-5.90807	0.512979	0.0466419	-0.180074
	-5.89824	0.507981	0.0426381	-0.182098
	-5.88841	0.503027	0.0388167	-0.184406
	-5.87858	0.498115	0.035214	-0.186981
	-5.86875	0.493246	0.0318618	-0.189796
	-5.85892	0.488424	0.0287887	-0.192825
	-5.84909	0.483656	0.0260207	-0.196033
	-5.83926	0.478955	0.0235817	-0.199383
	-5.82943	0.474334	0.0214938	-0.202837
	-5.8196	0.469808	0.0197771	-0.206352
	-5.80977	0.465392	0.0184487	-0.209885
	-5.79994	0.461104	0.0175222	-0.213396
	-5.79011	0.456956	0.0170068	-0.216841
	-5.78028	0.452965	0.0169061	-0.220183
	-5.77044	0.449143	0.0172178	-0.223383
	-5.76061	0.445502	0.0179331	-0.226409
	-5.75078	0.442057	0.0190366	-0.22923
	-5.74095	0.438819	0.0205064	-0.231821
	-5.73112	0.435803	0.0223148	-0.23416
	-5.72129	0.433021	0.0244285	-0.236228
	-5.71146	0.430486	0.0268101	-0.238007
	-5.70163	0.428211	0.0294186	-0.239485
	-5.6918	0.426206	0.0322108	-0.240646
	-5.68197	0.42448	0.0351424	-0.24148
	-5.67214	0.423039	0.0381695	-0.241972
	-5.66231	0.421886	0.0412497	-0.242111
	-5.65248	0.421022	0.0443433	-0.241885
	-5.64265	0.420445	0.0474145	-0.241281
	-5.63282	0.420149	0.0504325	-0.240291
	-5.62299	0.420127	0.0533721	-0.238907
	-5.61316	0.420369	0.0562143	-0.237124
	-5.60333	0.420865	0.0589467	-0.234942
	-5.5935	0.4216	0.0615625	-0.232363
	-5.58367	0.42256	0.0640605	-0.229392
	-5.57384	0.423727	0.0664443	-0.22604
	-5.56401	0.425082	0.0687208	-0.222317
	-5.55418	0.426602	0.0708999	-0.218238
	-5.54435	0.428262	0.0729932	-0.213816
	-5.53452	0.430033	0.0750134	-0.209069
	-5.52468	0.431882	0.0769724	-0.204012
	-5.51485	0.433776	0.0788808	-0.198661
	-5.50502	0.435676	0.0807465	-0.193029
	-5.49519	0.437544	0.0825739	-0.18713
	-5.48536	0.439342	0.0843633	-0.180975
	-5.47553	0.441033	0.0861112	-0.174574
	-5.4657	0.442582	0.0878103	-0.167936
	-5.45587	0.443955	0.0894506	-0.161069
	-5.44604	0.445126	0.0910209	-0.153981
	-5.43621	0.446072	0.0925096	-0.146683
	-5.42638	0.446774	0.0939065	-0.139185
	-5.41655	0.447219	0.0952041	-0.131503
	-5.40672	0.447396	0.0963982	-0.123656
	-5.39689	0.447301	0.0974892	-0.115666
	-5.38706	0.446927	0.0984817	-0.107564
	-5.37723	0.446271	0.0993847	-0.0993811
	-5.3674	0.445331	0.10021	-0.0911552
	-5.35757	0.4441	0.100972	-0.0829257
	-5.34774	0.442575	0.101684	-0.0747339
	-5.33791	0.440747	0.102358	-0.0666208
	-5.32808	0.438611	0.103003	-0.0586256
	-5.31825	0.436157	0.10362	-0.050784
	-5.30842	0.433379	0.104209	-0.0431263
	-5.29859	0.430271	0.104757	-0.0356768
	-5.28876	0.42683	0.105248	-0.0284522
	-5.27892	0.423056	0.105655	-0.0214615
	-5.26909	0.418955	0.105945	-0.0147064
	-5.25926	0.414536	0.106076	-0.00818193
	-5.24943	0.409816	0.106001	-0.00187754
	-5.2396	0.404813	0.105665	0.00422083
	-5.22977	0.399552	0.105013	0.0101288
	-5.21994	0.394058	0.103984	0.0158615
	-5.21011	0.38836	0.10252	0.0214316
	-5.20028	0.382486	0.100563	0.0268486
	-5.19045	0.37646	0.0980625	0.0321178
	-5.18062	0.370305	0.094972	0.0372406
	-5.17079	0.364036	0.0912551	0.0422149
	-5.16096	0.357664	0.0868858	0.0470358
	-5.15113	0.351189	0.0818497	0.0516976
	-5.1413	0.344607	0.0761454	0.0561944
	-5.13147	0.337904	0.0697836	0.0605224
	-5.12164	0.331059	0.062787	0.0646808
	-5.11181	0.324048	0.055188	0.0686723
	-5.10198	0.316841	0.0470277	0.0725042
	-5.09215	0.309408	0.0383527	0.0761876
	-5.08232	0.301719	0.0292138	0.0797374
	-5.07249	0.293748	0.019663	0.0831723
	-5.06266	0.285474	0.0097529	0.0865135
	-5.05283	0.276881	-0.000465529	0.0897848
	-5.043	0.267963	-0.0109432	0.0930107
	-5.03316	0.258722	-0.0216335	0.0962166
	-5.02333	0.249167	-0.0324923	0.0994264
	-5.0135	0.239318	-0.0434774	0.102663
	-5.00367	0.229199	-0.0545485	0.105944
	-4.99384	0.21884	-0.0656663	0.109285
	-4.98401	0.208277	-0.076792	0.112695
	-4.97418	0.197548	-0.0878874	0.116177
	-4.96435	0.186692	-0.0989137	0.119728
	-4.95452	0.175749	-0.109832	0.123336
	-4.94469	0.164758	-0.120602	0.126988
	-4.93486	0.153757	-0.131185	0.130664
	-4.92503	0.142778	-0.141539	0.134344
	-4.9152	0.131852	-0.151624	0.138005
	-4.90537	0.121004	-0.1614	0.141627
	-4.89554	0.110253	-0.170827	0.14519
	-4.88571	0.0996146	-0.179868	0.14868
	-4.87588	0.0891005	-0.188488	0.15208
	-4.86605	0.0787184	-0.196659	0.155377
	-4.85622	0.0684738	-0.204357	0.158557
	-4.84639	0.0583718	-0.211565	0.161605
	-4.83656	0.048418	-0.218274	0.164503
	-4.82673	0.0386203	-0.224485	0.167232
	-4.8169	0.0289904	-0.230205	0.169769
	-4.80707	0.0195446	-0.235451	0.172091
	-4.79724	0.0103043	-0.240244	0.174177
	-4.7874	0.001296	-0.244612	0.176008
	-4.77757	-0.00744924	-0.248587	0.17757
	-4.76774	-0.0158972	-0.252202	0.178855
	-4.75791	-0.0240121	-0.255487	0.179862
	-4.74808	-0.031758	-0.258473	0.180599
	-4.73825	-0.0391012	-0.261185	0.181078
	-4.72842	-0.0460113	-0.263642	0.181317
	-4.71859	-0.0524628	-0.265859	0.181337
	-4.70876	-0.0584351	-0.267841	0.181161
	-4.69893	-0.0639124	-0.269587	0.18081
	-4.6891	-0.0688826	-0.271091	0.180305
	-4.67927	-0.0733366	-0.27234	0.179668
	-4.66944	-0.077267	-0.273319	0.178915
	-4.65961	-0.0806675	-0.274008	0.178065
	-4.64978	-0.0835325	-0.274388	0.177134
	-4.63995	-0.085857	-0.27444	0.176138
	-4.63012	-0.0876379	-0.274145	0.175095
	-4.62029	-0.0888748	-0.273487	0.174021
	-4.61046	-0.0895725	-0.272452	0.172935
	-4.60063	-0.0897418	-0.271028	0.171855
	-4.5908	-0.0894015	-0.269207	0.170799
	-4.58097	-0.0885788	-0.266981	0.169786
	-4.57114	-0.0873094	-0.264349	0.168836
	-4.56131	-0.0856364	-0.261306	0.167966
	-4.55148	-0.0836092	-0.257853	0.167198
	-4.54164	-0.0812813	-0.253994	0.166552
	-4.53181	-0.0787075	-0.249731	0.16605
	-4.52198	-0.0759425	-0.245073	0.165713
	-4.51215	-0.0730379	-0.240031	0.165564
	-4.50232	-0.0700407	-0.234616	0.165624
	-4.49249	-0.0669923	-0.228847	0.165911
	-4.48266	-0.0639273	-0.222745	0.16644
	-4.47283	-0.0608732	-0.216335	0.167225
	-4.463	-0.0578506	-0.209648	0.16827
	-4.45317	-0.0548733	-0.202721	0.169577
	-4.44334	-0.0519495	-0.195594	0.171139
	-4.43351	-0.0490823	-0.188315	0.172945
	-4.42368	-0.0462705	-0.180933	0.174977
	-4.41385	-0.0435101	-0.173503	0.17721
	-4.40402	-0.0407946	-0.166078	0.179617
	-4.39419	-0.0381158	-0.158715	0.182164
	-4.38436	-0.0354653	-0.151466	0.184816
	-4.37453	-0.0328343	-0.14438	0.187535
	-4.3647	-0.0302151	-0.137502	0.190283
	-4.35487	-0.0276014	-0.130867	0.193021
	-4.34504	-0.0249887	-0.124504	0.195711
	-4.33521	-0.022375	-0.118433	0.198315
	-4.32538	-0.0197611	-0.112664	0.200798
	-4.31555	-0.0171513	-0.107203	0.203128
	-4.30572	-0.0145536	-0.102048	0.205271
	-4.29588	-0.0119801	-0.0971911	0.207198
	-4.28605	-0.00944799	-0.0926249	0.208876
	-4.27622	-0.00697959	-0.0883392	0.210274
	-4.26639	-0.00460246	-0.0843256	0.211358
	-4.25656	-0.00234935	-0.0805777	0.212093
	-4.24673	-0.000257651	-0.0770926	0.21244
	-4.2369	0.00163145	-0.0738701	0.212361
	-4.22707	0.00327408	-0.0709129	0.211815
	-4.21724	0.00462508	-0.068225	0.210762
	-4.20741	0.0056396	-0.0658101	0.209166
	-4.19758	0.0062747	-0.06367	0.206994
	-4.18775	0.00649081	-0.0618025	0.204219
	-4.17792	0.00625294	-0.0602001	0.200821
	-4.16809	0.00553144	-0.0588488	0.196792
	-4.15826	0.00430254	-0.0577283	0.192131
	-4.14843	0.00254851	-0.0568124	0.18685
	-4.1386	0.000257651	-0.0560702	0.18097
	-4.12877	-0.00257611	-0.0554679	0.174521
	-4.11894	-0.00595376	-0.0549704	0.167543
	-4.10911	-0.00987197	-0.0545439	0.160082
	-4.09928	-0.0143238	-0.054157	0.152188
	-4.08945	-0.0192995	-0.0537822	0.143911
	-4.07962	-0.0247867	-0.0533971	0.135303
	-4.06979	-0.0307709	-0.0529848	0.126414
	-4.05996	-0.0372351	-0.0525345	0.117292
	-4.05012	-0.0441599	-0.0520416	0.107978
	-4.04029	-0.0515228	-0.0515068	0.0985146
	-4.03046	-0.0592976	-0.050936	0.0889369
	-4.02063	-0.0674538	-0.050339	0.0792801
	-4.0108	-0.0759563	-0.0497287	0.0695778
	-4.00097	-0.0847645	-0.0491202	0.0598634
	-3.99114	-0.0938326	-0.0485295	0.0501715
	-3.98131	-0.10311	-0.0479728	0.0405383
	-3.97148	-0.112544	-0.0474662	0.0310022
	-3.96165	-0.122076	-0.0470243	0.0216034
	-3.95182	-0.13165	-0.0466603	0.0123841
	-3.94199	-0.141212	-0.0463851	0.00338745
	-3.93216	-0.150709	-0.0462067	-0.00534274
	-3.92233	-0.160095	-0.0461302	-0.013763
	-3.9125	-0.169331	-0.0461568	-0.0218313
	-3.90267	-0.178386	-0.0462843	-0.0295074
	-3.89284	-0.187234	-0.0465069	-0.0367543
	-3.88301	-0.195861	-0.046815	-0.0435384
	-3.87318	-0.204256	-0.047196	-0.0498305
	-3.86335	-0.212414	-0.0476348	-0.0556055
	-3.85352	-0.220334	-0.0481141	-0.060843
	-3.84369	-0.228015	-0.0486158	-0.0655269
	-3.83386	-0.235455	-0.049121	-0.069645
	-3.82403	-0.242651	-0.0496112	-0.0731891
	-3.8142	-0.249595	-0.0500676	-0.0761546
	-3.80436	-0.256275	-0.0504716	-0.0785401
	-3.79453	-0.262676	-0.0508051	-0.0803471
	-3.7847	-0.268775	-0.0510503	-0.0815796
	-3.77487	-0.274549	-0.051191	-0.0822442
	-3.76504	-0.279972	-0.0512133	-0.0823498
	-3.75521	-0.285015	-0.051107	-0.081908
	-3.74538	-0.289652	-0.0508663	-0.0809331
	-3.73555	-0.293857	-0.0504916	-0.0794424
	-3.72572	-0.297606	-0.0499893	-0.0774563
	-3.71589	-0.300879	-0.049373	-0.0749981
	-3.70606	-0.30366	-0.0486631	-0.0720944
	-3.69623	-0.305939	-0.047886	-0.0687742
	-3.6864	-0.307708	-0.0470729	-0.0650688
	-3.67657	-0.308966	-0.0462581	-0.0610112
	-3.66674	-0.309716	-0.0454775	-0.0566347
	-3.65691	-0.309969	-0.0447667	-0.0519727
	-3.64708	-0.309739	-0.0441596	-0.0470568
	-3.63725	-0.309047	-0.0436867	-0.0419163
	-3.62742	-0.30792	-0.0433744	-0.0365768
	-3.61759	-0.306392	-0.0432445	-0.0310599
	-3.60776	-0.304501	-0.0433138	-0.0253837
	-3.59793	-0.302294	-0.0435942	-0.019563
	-3.5881	-0.299821	-0.0440933	-0.0136109
	-3.57827	-0.297135	-0.0448146	-0.00753997
	-3.56844	-0.294294	-0.045758	-0.00136377
	-3.5586	-0.291354	-0.0469204	0.00490164
	-3.54877	-0.28837	-0.0482958	0.0112367
	-3.53894	-0.285397	-0.0498757	0.0176173
	-3.52911	-0.282482	-0.0516495	0.024015
	-3.51928	-0.279668	-0.0536038	0.0303968
	-3.50945	-0.276989	-0.0557233	0.0367261
	-3.49962	-0.274474	-0.0579906	0.0429639
	-3.48979	-0.272139	-0.0603865	0.0490695
	-3.47996	-0.269995	-0.062891	0.0550021
	-3.47013	-0.268042	-0.0654841	0.0607215
	-3.4603	-0.266272	-0.0681467	0.0661893
	-3.45047	-0.26467	-0.0708618	0.0713699
	-3.44064	-0.263212	-0.0736157	0.0762308
	-3.43081	-0.261874	-0.0763989	0.0807431
	-3.42098	-0.260623	-0.079207	0.0848815
	-3.41115	-0.259428	-0.0820407	0.0886245
	-3.40132	-0.258256	-0.0849057	0.0919539
	-3.39149	-0.257078	-0.0878114	0.0948548
	-3.38166	-0.255866	-0.0907696	0.0973159
	-3.37183	-0.254597	-0.0937925	0.099329
	-3.362	-0.253252	-0.0968904	0.10089
	-3.35217	-0.251821	-0.10007	0.102
	-3.34234	-0.250293	-0.103332	0.102665
	-3.33251	-0.248667	-0.106672	0.102895
	-3.32268	-0.24694	-0.110077	0.102708
	-3.31284	-0.245116	-0.113528	0.102128
	-3.30301	-0.243195	-0.117001	0.101184
	-3.29318	-0.241179	-0.120466	0.0999081
	-3.28335	-0.239066	-0.123889	0.0983376
	-3.27352	-0.236856	-0.127238	0.0965104
	-3.26369	-0.234543	-0.130479	0.0944646
	-3.25386	-0.232123	-0.133581	0.0922365
	-3.24403	-0.229592	-0.136517	0.0898595
	-3.2342	-0.226946	-0.139264	0.0873638
	-3.22437	-0.224185	-0.141805	0.0847752
	-3.21454	-0.221315	-0.144128	0.0821158
	-3.20471	-0.218344	-0.146224	0.0794047
	-3.19488	-0.215289	-0.148092	0.0766582
	-3.18505	-0.212171	-0.149732	0.0738917
	-3.17522	-0.209018	-0.151147	0.0711198
	-3.16539	-0.205861	-0.152343	0.0683575
	-3.15556	-0.202734	-0.153327	0.0656205
	-3.14573	-0.199673	-0.154106	0.0629255
	-3.1359	-0.196714	-0.154688	0.0602905
	-3.12607	-0.193888	-0.155078	0.0577344
	-3.11624	-0.191224	-0.15528	0.0552764
	-3.10641	-0.188745	-0.155296	0.0529355
	-3.09658	-0.186469	-0.155123	0.0507297
	-3.08675	-0.184409	-0.154758	0.0486748
	-3.07692	-0.182568	-0.154193	0.0467837
	-3.06708	-0.180948	-0.153418	0.0450662
	-3.05725	-0.179545	-0.152423	0.0435282
	-3.04742	-0.178349	-0.151194	0.0421715
	-3.03759	-0.177352	-0.149718	0.0409943
	-3.02776	-0.176544	-0.147983	0.0399905
	-3.01793	-0.175912	-0.14598	0.0391506
	-3.0081	-0.175448	-0.1437	0.0384615
	-2.99827	-0.175142	-0.14114	0.0379065
	-2.98844	-0.174986	-0.138302	0.0374661
	-2.97861	-0.174971	-0.135193	0.0371175
	-2.96878	-0.175089	-0.131824	0.0368354
	-2.95895	-0.175329	-0.128212	0.0365924
	-2.94912	-0.175681	-0.124378	0.03636
	-2.93929	-0.176132	-0.120347	0.0361091
	-2.92946	-0.176665	-0.116144	0.035811
	-2.91963	-0.177263	-0.111798	0.0354381
	-2.9098	-0.177908	-0.107335	0.0349647
	-2.89997	-0.178579	-0.102782	0.0343675
	-2.89014	-0.179253	-0.0981599	0.0336254
	-2.88031	-0.17991	-0.0934909	0.0327198
	-2.87048	-0.180529	-0.0887919	0.0316344
	-2.86065	-0.181091	-0.0840776	0.0303552
	-2.85082	-0.181579	-0.07936	0.0288702
	-2.84099	-0.181976	-0.0746498	0.0271692
	-2.83116	-0.182269	-0.069957	0.0252438
	-2.82132	-0.182441	-0.0652916	0.0230872
	-2.81149	-0.182479	-0.0606644	0.0206943
	-2.80166	-0.182367	-0.0560872	0.0180618
	-2.79183	-0.182088	-0.0515734	0.0151888
	-2.782	-0.181625	-0.0471374	0.0120768
	-2.77217	-0.180959	-0.0427948	0.00872997
	-2.76234	-0.18007	-0.0385614	0.0051556
	-2.75251	-0.178941	-0.0344531	0.00136377
	-2.74268	-0.177555	-0.0304847	-0.00263275
	-2.73285	-0.175894	-0.0266689	-0.00681874
	-2.72302	-0.173946	-0.0230155	-0.0111767
	-2.71319	-0.1717	-0.019531	-0.0156873
	-2.70336	-0.16915	-0.0162175	-0.0203295
	-2.69353	-0.166291	-0.0130728	-0.0250808
	-2.6837	-0.163122	-0.0100903	-0.0299175
	-2.67387	-0.159646	-0.00725881	-0.0348151
	-2.66404	-0.15587	-0.00456335	-0.0397477
	-2.65421	-0.151802	-0.00198549	-0.044689
	-2.64438	-0.147455	0.000495814	-0.0496114
	-2.63455	-0.142841	0.0029033	-0.0544869
	-2.62472	-0.13798	0.00526046	-0.0592871
	-2.61489	-0.13289	0.00759057	-0.0639837
	-2.60506	-0.127595	0.00991566	-0.068549
	-2.59523	-0.122121	0.0122555	-0.0729564
	-2.5854	-0.116497	0.0146267	-0.0771808
	-2.57556	-0.110755	0.0170417	-0.0811993
	-2.56573	-0.104931	0.0195079	-0.0849906
	-2.5559	-0.0990631	0.0220277	-0.0885361
	-2.54607	-0.0931912	0.0245977	-0.0918195
	-2.53624	-0.0873573	0.027209	-0.0948276
	-2.52641	-0.0816035	0.0298476	-0.0975505
	-2.51658	-0.075972	0.0324953	-0.099982
	-2.50675	-0.0705036	0.0351304	-0.10212
	-2.49692	-0.0652377	0.0377292	-0.103968
	-2.48709	-0.060212	0.0402675	-0.105534
	-2.47726	-0.0554627	0.0427217	-0.106829
	-2.46743	-0.0510248	0.0450698	-0.107871
	-2.4576	-0.0469322	0.0472925	-0.108679
	-2.44777	-0.043218	0.0493736	-0.109276
	-2.43794	-0.0399144	0.0513007	-0.109686
	-2.42811	-0.0370524	0.0530654	-0.109936
	-2.41828	-0.0346614	0.0546629	-0.110049
	-2.40845	-0.032769	0.0560925	-0.110052
	-2.39862	-0.0313994	0.057357	-0.109966
	-2.38879	-0.030574	0.0584621	-0.109816
	-2.37896	-0.0303099	0.0594162	-0.109621
	-2.36913	-0.0306196	0.0602298	-0.109402
	-2.3593	-0.0315114	0.0609151	-0.109174
	-2.34947	-0.0329886	0.0614852	-0.108955
	-2.33964	-0.0350501	0.0619539	-0.108757
	-2.3298	-0.0376905	0.0623345	-0.108591
	-2.31997	-0.0409002	0.0626403	-0.108465
	-2.31014	-0.044666	0.0628831	-0.108385
	-2.30031	-0.0489707	0.0630732	-0.108356
	-2.29048	-0.0537943	0.063219	-0.108379
	-2.28065	-0.0591134	0.0633269	-0.108453
	-2.27082	-0.0649027	0.0634015	-0.108578
	-2.26099	-0.0711349	0.0634462	-0.108752
	-2.25116	-0.0777819	0.0634635	-0.108972
	-2.24133	-0.0848153	0.0634558	-0.109237
	-2.2315	-0.0922076	0.0634254	-0.109546
	-2.22167	-0.0999322	0.063375	-0.109901
	-2.21184	-0.107965	0.0633072	-0.110304
	-2.20201	-0.116283	0.0632241	-0.110759
	-2.19218	-0.124868	0.063126	-0.111273
	-2.18235	-0.133705	0.0630109	-0.111854
	-2.17252	-0.142779	0.0628729	-0.112511
	-2.16269	-0.152082	0.0627024	-0.113258
	-2.15286	-0.161608	0.0624853	-0.114107
	-2.14303	-0.171355	0.0622041	-0.115074
	-2.1332	-0.181326	0.0618387	-0.116174
	-2.12337	-0.191525	0.0613682	-0.117424
	-2.11354	-0.201965	0.0607728	-0.118841
	-2.10371	-0.212656	0.060035	-0.120439
	-2.09388	-0.223616	0.0591417	-0.122233
	-2.08404	-0.234861	0.0580846	-0.124237
	-2.07421	-0.246407	0.0568608	-0.12646
	-2.06438	-0.258267	0.0554723	-0.128909
	-2.05455	-0.270451	0.0539258	-0.131592
	-2.04472	-0.282961	0.052231	-0.134512
	-2.03489	-0.295793	0.0503995	-0.137672
	-2.02506	-0.308931	0.0484432	-0.141074
	-2.01523	-0.322353	0.0463722	-0.144719
	-2.0054	-0.336024	0.0441933	-0.148609
	-1.99557	-0.349902	0.0419084	-0.152748
	-1.98574	-0.363935	0.0395137	-0.157137
	-1.97591	-0.378066	0.0369989	-0.16178
	-1.96608	-0.392235	0.0343475	-0.166679
	-1.95625	-0.406379	0.0315377	-0.171834
	-1.94642	-0.420438	0.0285432	-0.177243
	-1.93659	-0.434353	0.0253351	-0.182902
	-1.92676	-0.44807	0.0218827	-0.188803
	-1.91693	-0.461541	0.0181554	-0.194932
	-1.9071	-0.474721	0.014124	-0.201275
	-1.89727	-0.487574	0.00976128	-0.207809
	-1.88744	-0.500064	0.00504316	-0.214513
	-1.87761	-0.512162	-5.11003e-05	-0.221359
	-1.86778	-0.523839	-0.0055389	-0.22832
	-1.85795	-0.535069	-0.0114344	-0.235366
	-1.84812	-0.545828	-0.017749	-0.242466
	-1.83828	-0.556093	-0.0244913	-0.249591
	-1.82845	-0.565844	-0.0316671	-0.256711
	-1.81862	-0.575064	-0.0392795	-0.263796
	-1.80879	-0.583739	-0.0473278	-0.270819
	-1.79896	-0.591859	-0.055807	-0.277749
	-1.78913	-0.599418	-0.0647075	-0.284558
	-1.7793	-0.606416	-0.0740145	-0.291215
	-1.76947	-0.612855	-0.0837078	-0.297689
	-1.75964	-0.61874	-0.0937619	-0.303946
	-1.74981	-0.624081	-0.104146	-0.309953
	-1.73998	-0.628887	-0.114824	-0.315674
	-1.73015	-0.633168	-0.125755	-0.321075
	-1.72032	-0.636938	-0.136896	-0.326123
	-1.71049	-0.640206	-0.148202	-0.330786
	-1.70066	-0.642987	-0.159624	-0.335037
	-1.69083	-0.645292	-0.171119	-0.338854
	-1.681	-0.647134	-0.182642	-0.34222
	-1.67117	-0.648528	-0.194153	-0.345127
	-1.66134	-0.64949	-0.205617	-0.347572
	-1.65151	-0.650034	-0.217003	-0.34956
	-1.64168	-0.650179	-0.228283	-0.351102
	-1.63185	-0.649939	-0.239434	-0.352216
	-1.62202	-0.64933	-0.250436	-0.352924
	-1.61219	-0.648363	-0.261269	-0.353247
	-1.60236	-0.647045	-0.271918	-0.353211
	-1.59252	-0.645377	-0.282365	-0.352838
	-1.58269	-0.643356	-0.292593	-0.35215
	-1.57286	-0.640973	-0.302587	-0.351166
	-1.56303	-0.638215	-0.312331	-0.349901
	-1.5532	-0.635066	-0.321811	-0.348369
	-1.54337	-0.63151	-0.331012	-0.34658
	-1.53354	-0.62753	-0.339923	-0.34454
	-1.52371	-0.623115	-0.348533	-0.342256
	-1.51388	-0.618255	-0.35683	-0.339731
	-1.50405	-0.612948	-0.364807	-0.336965
	-1.49422	-0.607198	-0.372453	-0.333958
	-1.48439	-0.601019	-0.37976	-0.33071
	-1.47456	-0.59443	-0.386719	-0.327217
	-1.46473	-0.58746	-0.393322	-0.323479
	-1.4549	-0.580142	-0.399557	-0.319493
	-1.44507	-0.572519	-0.405415	-0.315262
	-1.43524	-0.564638	-0.410888	-0.310791
	-1.42541	-0.556551	-0.415963	-0.306092
	-1.41558	-0.548312	-0.420634	-0.301181
	-1.40575	-0.539976	-0.424893	-0.296087
	-1.39592	-0.5316	-0.428732	-0.290841
	-1.38609	-0.523236	-0.432149	-0.285487
	-1.37626	-0.514933	-0.43514	-0.280073
	-1.36643	-0.506735	-0.437706	-0.274652
	-1.3566	-0.498681	-0.439849	-0.269282
	-1.34676	-0.490801	-0.441573	-0.264019
	-1.33693	-0.483119	-0.442884	-0.258919
	-1.3271	-0.475651	-0.443792	-0.254033
	-1.31727	-0.468409	-0.444306	-0.249406
	-1.30744	-0.461395	-0.444437	-0.245075
	-1.29761	-0.45461	-0.444197	-0.241068
	-1.28778	-0.448051	-0.443598	-0.237406
	-1.27795	-0.441713	-0.44265	-0.2341
	-1.26812	-0.435592	-0.44136	-0.231153
	-1.25829	-0.429683	-0.439734	-0.228561
	-1.24846	-0.423982	-0.437772	-0.226316
	-1.23863	-0.418487	-0.435473	-0.224403
	-1.2288	-0.413197	-0.432829	-0.222802
	-1.21897	-0.408113	-0.429832	-0.221493
	-1.20914	-0.403236	-0.42647	-0.22045
	-1.19931	-0.398568	-0.422727	-0.219648
	-1.18948	-0.394112	-0.418588	-0.219061
	-1.17965	-0.389871	-0.414038	-0.218664
	-1.16982	-0.385851	-0.409065	-0.218431
	-1.15999	-0.382056	-0.403655	-0.21834
	-1.15016	-0.378492	-0.3978	-0.21837
	-1.14033	-0.375168	-0.391496	-0.218501
	-1.1305	-0.372089	-0.384741	-0.218715
	-1.12067	-0.369264	-0.377539	-0.218997
	-1.11084	-0.366697	-0.369897	-0.219329
	-1.101	-0.364393	-0.361828	-0.219694
	-1.09117	-0.362354	-0.353349	-0.220074
	-1.08134	-0.360579	-0.34448	-0.220448
	-1.07151	-0.359068	-0.335246	-0.220792
	-1.06168	-0.357814	-0.325676	-0.221082
	-1.05185	-0.356814	-0.315803	-0.221294
	-1.04202	-0.356059	-0.305661	-0.221401
	-1.03219	-0.355542	-0.295286	-0.221382
	-1.02236	-0.355255	-0.284718	-0.22122
	-1.01253	-0.355188	-0.273992	-0.220903
	-1.0027	-0.355334	-0.263145	-0.220424
	-0.99287	-0.355682	-0.252211	-0.219788
	-0.98304	-0.356225	-0.241221	-0.219004
	-0.97321	-0.356955	-0.230203	-0.218088
	-0.963379	-0.357865	-0.219183	-0.217063
	-0.953549	-0.358951	-0.208183	-0.215953
	-0.943718	-0.36021	-0.197222	-0.214783
	-0.933888	-0.361639	-0.186319	-0.21358
	-0.924058	-0.363242	-0.175494	-0.212364
	-0.914227	-0.365022	-0.164766	-0.211154
	-0.904397	-0.366987	-0.154158	-0.209961
	-0.894566	-0.369149	-0.143691	-0.208793
	-0.884736	-0.371519	-0.133394	-0.20765
	-0.874906	-0.374107	-0.123293	-0.206528
	-0.865075	-0.376923	-0.113416	-0.205418
	-0.855245	-0.37997	-0.103793	-0.204308
	-0.845414	-0.383248	-0.0944521	-0.203181
	-0.835584	-0.386748	-0.0854196	-0.202022
	-0.825754	-0.390454	-0.0767206	-0.200814
	-0.815923	-0.394344	-0.0683775	-0.199542
	-0.806093	-0.398388	-0.0604102	-0.198191
	-0.796262	-0.402554	-0.0528356	-0.196752
	-0.786432	-0.406805	-0.0456682	-0.195214
	-0.776602	-0.411104	-0.0389196	-0.193572
	-0.766771	-0.415413	-0.0325986	-0.191823
	-0.756941	-0.419701	-0.0267112	-0.189965
	-0.74711	-0.423938	-0.0212601	-0.187999
	-0.73728	-0.428104	-0.0162445	-0.185926
	-0.72745	-0.432183	-0.0116601	-0.18375
	-0.717619	-0.436165	-0.00749884	-0.181475
	-0.707789	-0.44005	-0.00374974	-0.179107
	-0.697958	-0.443841	-0.000399515	-0.176651
	-0.688128	-0.447545	0.00256623	-0.174116
	-0.678298	-0.451171	0.00516171	-0.171509
	-0.668467	-0.454731	0.00739965	-0.168841
	-0.658637	-0.458235	0.00929015	-0.166121
	-0.648806	-0.46169	0.0108398	-0.163362
	-0.638976	-0.465104	0.0120512	-0.160574
	-0.629146	-0.468478	0.0129227	-0.157769
	-0.619315	-0.471814	0.0134483	-0.154959
	-0.609485	-0.475112	0.0136182	-0.152154
	-0.599654	-0.478372	0.0134193	-0.149363
	-0.589824	-0.481594	0.0128367	-0.146593
	-0.579994	-0.484779	0.0118543	-0.14385
	-0.570163	-0.487932	0.0104567	-0.141137
	-0.560333	-0.491059	0.0086305	-0.138454
	-0.550502	-0.494166	0.00636525	-0.135798
	-0.540672	-0.497262	0.00365434	-0.133166
	-0.530842	-0.500352	0.00049544	-0.130552
	-0.521011	-0.503444	-0.0031094	-0.12795
	-0.511181	-0.506537	-0.007154	-0.125357
	-0.50135	-0.509634	-0.0116285	-0.122769
	-0.49152	-0.512728	-0.0165204	-0.120189
	-0.48169	-0.515814	-0.021815	-0.117623
	-0.471859	-0.51888	-0.0274969	-0.115081
	-0.462029	-0.521915	-0.0335497	-0.112578
	-0.452198	-0.524904	-0.0399564	-0.110134
	-0.442368	-0.527834	-0.0466983	-0.107769
	-0.432538	-0.530693	-0.0537539	-0.105503
	-0.422707	-0.533469	-0.061097	-0.103358
	-0.412877	-0.536154	-0.0686953	-0.101347
	-0.403046	-0.538741	-0.0765084	-0.0994836
	-0.393216	-0.541228	-0.0844875	-0.0977725
	-0.383386	-0.543617	-0.0925744	-0.0962149
	-0.373555	-0.54591	-0.100702	-0.0948067
	-0.363725	-0.548113	-0.108796	-0.0935403
	-0.353894	-0.550233	-0.116776	-0.092405
	-0.344064	-0.552277	-0.124557	-0.0913893
	-0.334234	-0.554253	-0.132057	-0.0904814
	-0.324403	-0.556163	-0.139195	-0.0896716
	-0.314573	-0.558007	-0.145894	-0.0889522
	-0.304742	-0.559781	-0.152089	-0.0883188
	-0.294912	-0.561476	-0.157721	-0.0877706
	-0.285082	-0.563074	-0.162743	-0.0873095
	-0.275251	-0.564555	-0.167118	-0.0869404
	-0.265421	-0.565893	-0.170819	-0.0866703
	-0.25559	-0.567056	-0.173824	-0.0865077
	-0.24576	-0.568008	-0.176118	-0.0864614
	-0.23593	-0.568711	-0.177692	-0.0865405
	-0.226099	-0.569123	-0.178534	-0.0867525
	-0.216269	-0.569204	-0.178633	-0.0871036
	-0.206438	-0.568913	-0.177978	-0.0875978
	-0.196608	-0.56821	-0.176551	-0.0882371
	-0.186778	-0.56706	-0.174331	-0.0890213
	-0.176947	-0.565432	-0.171294	-0.089949
	-0.167117	-0.563299	-0.167409	-0.0910169
	-0.157286	-0.560644	-0.162644	-0.0922204
	-0.147456	-0.557452	-0.156961	-0.0935531
	-0.137626	-0.553717	-0.150323	-0.0950067
	-0.127795	-0.549436	-0.14269	-0.0965702
	-0.117965	-0.544612	-0.13402	-0.0982299
	-0.108134	-0.539251	-0.12427	-0.0999688
	-0.098304	-0.533362	-0.113396	-0.101766
	-0.0884736	-0.526954	-0.101351	-0.103599
	-0.0786432	-0.520038	-0.0880877	-0.105438
	-0.0688128	-0.512624	-0.0735546	-0.107253
	-0.0589824	-0.504723	-0.0576989	-0.109011
	-0.049152	-0.496343	-0.0404659	-0.110674
	-0.0393216	-0.487496	-0.0218	-0.112206
	-0.0294912	-0.478188	-0.00164644	-0.113567
	-0.0196608	-0.468427	0.0200481	-0.114717
	-0.0098304	-0.45822	0.0433336	-0.115618
	0	-0.447572	0.0682558	-0.116227
	0.0098304	-0.436485	0.0948549	-0.116504
	0.0196608	-0.424959	0.123165	-0.116405
	0.0294912	-0.41299	0.153215	-0.115882
	0.0393216	-0.400572	0.185026	-0.114885
	0.049152	-0.387692	0.218612	-0.11336
	0.0589824	-0.374334	0.253983	-0.111251
	0.0688128	-0.360476	0.291143	-0.108495
	0.0786432	-0.346092	0.33009	-0.105033
	0.0884736	-0.331152	0.370819	-0.100803
	0.098304	-0.31562	0.413321	-0.095745
	0.108134	-0.29946	0.457584	-0.0898031
	0.117965	-0.282634	0.503592	-0.082926
	0.127795	-0.265102	0.551326	-0.0750687
	0.137626	-0.24683	0.600767	-0.0661928
	0.147456	-0.227785	0.651889	-0.0562673
	0.157286	-0.207943	0.704668	-0.0452685
	0.167117	-0.187286	0.759074	-0.0331794
	0.176947	-0.165806	0.815078	-0.0199891
	0.186778	-0.143505	0.872646	-0.00569242
	0.196608	-0.120393	0.931743	0.00971084
	0.206438	-0.0964919	0.992333	0.026216
	0.216269	-0.07183	1.05438	0.0438134
	0.226099	-0.0464433	1.11783	0.0624889
	0.23593	-0.0203728	1.18266	0.082223
	0.24576	0.00633718	1.24881	0.102992
	0.25559	0.0336412	1.31624	0.124765
	0.265421	0.0614941	1.38491	0.147508
	0.275251	0.0898525	1.45475	0.17118
	0.285082	0.118675	1.52571	0.195735
	0.294912	0.147924	1.59775	0.221121
	0.304742	0.177563	1.6708	0.247281
	0.314573	0.207559	1.7448	0.274157
	0.324403	0.237878	1.8197	0.301685
	0.334234	0.268488	1.89543	0.329803
	0.344064	0.299354	1.97193	0.358445
	0.353894	0.330441	2.04915	0.387551
	0.363725	0.361713	2.12702	0.417059
	0.373555	0.393131	2.20548	0.446911
	0.383386	0.424655	2.28449	0.477051
	0.393216	0.456244	2.36401	0.507426
	0.403046	0.487856	2.44397	0.537982
	0.412877	0.519449	2.52435	0.568669
	0.422707	0.550981	2.60511	0.599434
	0.432538	0.58241	2.68621	0.630226
	0.442368	0.613694	2.76761	0.660992
	0.452198	0.644795	2.84928	0.69168
	0.462029	0.675674	2.93118	0.722239
	0.471859	0.706295	3.0133	0.752619
	0.48169	0.736625	3.09558	0.782774
	0.49152	0.766637	3.178	0.812665
	0.50135	0.796305	3.26052	0.842258
	0.511181	0.82561	3.34312	0.871529
	0.521011	0.854537	3.42575	0.900466
	0.530842	0.883078	3.5084	0.929066
	0.540672	0.911227	3.59102	0.957339
	0.550502	0.938984	3.6736	0.985306
	0.560333	0.966351	3.75611	1.013
	0.570163	0.993333	3.83854	1.04045
	0.579994	1.01993	3.92086	1.06772
	0.589824	1.04615	4.00305	1.09483
	0.599654	1.072	4.08511	1.12185
	0.609485	1.09747	4.16702	1.14882
	0.619315	1.12258	4.24876	1.17577
	0.629146	1.14731	4.33031	1.20274
	0.638976	1.17167	4.41166	1.22976
	0.648806	1.19567	4.49278	1.25686
	0.658637	1.21931	4.57363	1.28403
	0.668467	1.24259	4.65418	1.31128
	0.678298	1.26554	4.73439	1.33862
	0.688128	1.28816	4.81422	1.36601
	0.697958	1.31047	4.8936	1.39346
	0.707789	1.33249	4.97251	1.42094
	0.717619	1.35423	5.05089	1.44841
	0.72745	1.3757	5.1287	1.47587
	0.73728	1.39694	5.20592	1.50329
	0.74711	1.41794	5.28252	1.53066
	0.756941	1.43872	5.35848	1.55795
	0.766771	1.45929	5.43379	1.58516
	0.776602	1.47967	5.50846	1.6123
	0.786432	1.49988	5.58249	1.63937
	0.796262	1.51992	5.65588	1.66637
	0.806093	1.53983	5.72864	1.69333
	0.815923	1.55962	5.80078	1.72026
	0.825754	1.57931	5.87231	1.7472
	0.835584	1.59894	5.94322	1.77415
	0.845414	1.61852	6.0135	1.80116
	0.855245	1.63809	6.08316	1.82824
	0.865075	1.65767	6.15218	1.85542
	0.874906	1.67729	6.22054	1.88273
	0.884736	1.69696	6.28825	1.91019
	0.894566	1.71671	6.35529	1.93781
	0.904397	1.73653	6.42166	1.96563
	0.914227	1.75646	6.48735	1.99365
	0.924058	1.77647	6.55237	2.0219
	0.933888	1.79659	6.61672	2.05037
	0.943718	1.81679	6.68041	2.07909
	0.953549	1.83708	6.74345	2.10805
	0.963379	1.85744	6.80587	2.13725
	0.97321	1.87787	6.86766	2.16668
	0.98304	1.89835	6.92885	2.19634
	0.99287	1.91887	6.98946	2.22621
	1.0027	1.93942	7.0495	2.25626
	1.01253	1.96001	7.10898	2.28648
	1.02236	1.98062	7.16792	2.31684
	1.03219	2.00127	7.22634	2.3473
	1.04202	2.02195	7.28425	2.37783
	1.05185	2.04268	7.34167	2.4084
	1.06168	2.06346	7.39862	2.43898
	1.07151	2.08431	7.45512	2.46952
	1.08134	2.10522	7.5112	2.49999
	1.09117	2.12621	7.56687	2.53037
	1.101	2.14727	7.62216	2.56061
	1.11084	2.16838	7.67709	2.59069
	1.12067	2.18954	7.73167	2.62058
	1.1305	2.21073	7.78592	2.65026
	1.14033	2.23193	7.83984	2.6797
	1.15016	2.25311	7.89344	2.70888
	1.15999	2.27425	7.9467	2.73778
	1.16982	2.29535	7.99964	2.76638
	1.17965	2.31638	8.05225	2.79465
	1.18948	2.33735	8.10451	2.82257
	1.19931	2.35826	8.15643	2.85012
	1.20914	2.37912	8.20801	2.87728
	1.21897	2.39995	8.25925	2.90403
	1.2288	2.42076	8.31015	2.93035
	1.23863	2.44157	8.36072	2.95622
	1.24846	2.46239	8.41097	2.98162
	1.25829	2.48323	8.46092	3.00654
	1.26812	2.50409	8.51056	3.03096
	1.27795	2.52496	8.55992	3.05488
	1.28778	2.54584	8.60899	3.07828
	1.29761	2.56669	8.65779	3.10115
	1.30744	2.58749	8.70633	3.12349
	1.31727	2.60822	8.75461	3.14529
	1.3271	2.62885	8.80265	3.16656
	1.33693	2.64936	8.85044	3.1873
	1.34676	2.66972	8.89801	3.20751
	1.3566	2.68992	8.94536	3.2272
	1.36643	2.70995	8.9925	3.2464
	1.37626	2.72981	9.03945	3.2651
	1.38609	2.7495	9.0862	3.28334
	1.39592	2.76902	9.13277	3.30113
	1.40575	2.78839	9.17916	3.31849
	1.41558	2.80763	9.22535	3.33546
	1.42541	2.82677	9.27134	3.35206
	1.43524	2.84584	9.31711	3.36832
	1.44507	2.86485	9.36264	3.38426
	1.4549	2.88386	9.40791	3.39992
	1.46473	2.90288	9.45289	3.41531
	1.47456	2.92196	9.49757	3.43048
	1.48439	2.94112	9.54192	3.44544
	1.49422	2.9604	9.58594	3.46021
	1.50405	2.97983	9.62962	3.47482
	1.51388	2.99942	9.67297	3.48929
	1.52371	3.01922	9.716	3.50363
	1.53354	3.03923	9.75874	3.51784
	1.54337	3.05948	9.80121	3.53195
	1.5532	3.07998	9.84343	3.54595
	1.56303	3.10074	9.88544	3.55984
	1.57286	3.12176	9.92728	3.5736
	1.58269	3.14305	9.96896	3.58722
	1.59252	3.1646	10.0105	3.60069
	1.60236	3.18641	10.052	3.61398
	1.61219	3.20845	10.0934	3.62705
	1.62202	3.23072	10.1347	3.63988
	1.63185	3.25319	10.176	3.65244
	1.64168	3.27584	10.2173	3.66469
	1.65151	3.29865	10.2586	3.6766
	1.66134	3.32161	10.2998	3.68815
	1.67117	3.34468	10.3411	3.69929
	1.681	3.36786	10.3823	3.71002
	1.69083	3.39111	10.4236	3.72032
	1.70066	3.41443	10.465	3.73017
	1.71049	3.4378	10.5063	3.73957
	1.72032	3.46121	10.5478	3.74851
	1.73015	3.48463	10.5893	3.75701
	1.73998	3.50805	10.6309	3.76507
	1.74981	3.53145	10.6726	3.7727
	1.75964	3.55483	10.7143	3.77993
	1.76947	3.57815	10.7562	3.78678
	1.7793	3.60139	10.7981	3.79326
	1.78913	3.62454	10.84	3.79942
	1.79896	3.64757	10.8819	3.80527
	1.80879	3.67046	10.9238	3.81085
	1.81862	3.69318	10.9657	3.81619
	1.82845	3.71571	11.0074	3.82131
	1.83828	3.73802	11.049	3.82626
	1.84812	3.76008	11.0905	3.83106
	1.85795	3.78188	11.1317	3.83574
	1.86778	3.80339	11.1727	3.84033
	1.87761	3.82458	11.2134	3.84484
	1.88744	3.84542	11.2538	3.84931
	1.89727	3.86588	11.2938	3.85375
	1.9071	3.88595	11.3334	3.85819
	1.91693	3.90559	11.3727	3.86264
	1.92676	3.92478	11.4116	3.86713
	1.93659	3.9435	11.45	3.87166
	1.94642	3.96171	11.488	3.87627
	1.95625	3.97939	11.5256	3.88096
	1.96608	3.99653	11.5627	3.88577
	1.97591	4.0131	11.5994	3.8907
	1.98574	4.02907	11.6356	3.89579
	1.99557	4.04444	11.6714	3.90105
	2.0054	4.05917	11.7066	3.90651
	2.01523	4.07325	11.7413	3.91219
	2.02506	4.08667	11.7754	3.9181
	2.03489	4.0994	11.809	3.92427
	2.04472	4.11144	11.8419	3.93072
	2.05455	4.12278	11.8742	3.93745
	2.06438	4.13341	11.9057	3.94447
	2.07421	4.14334	11.9364	3.9518
	2.08404	4.15255	11.9662	3.95944
	2.09388	4.16107	11.9951	3.96738
	2.10371	4.16891	12.0231	3.97562
	2.11354	4.17609	12.05	3.98417
	2.12337	4.18263	12.0759	3.993
	2.1332	4.18856	12.1006	4.00211
	2.14303	4.19392	12.1242	4.01148
	2.15286	4.19873	12.1467	4.02111
	2.16269	4.20304	12.168	4.03097
	2.17252	4.20688	12.1881	4.04105
	2.18235	4.21028	12.2071	4.05134
	2.19218	4.21325	12.2249	4.0618
	2.20201	4.21582	12.2417	4.07242
	2.21184	4.21801	12.2574	4.08317
	2.22167	4.21981	12.2721	4.09404
	2.2315	4.22124	12.2858	4.10498
	2.24133	4.2223	12.2986	4.11599
	2.25116	4.22299	12.3105	4.12702
	2.26099	4.2233	12.3215	4.13805
	2.27082	4.22324	12.3317	4.14905
	2.28065	4.22282	12.3412	4.15998
	2.29048	4.22203	12.35	4.1708
	2.30031	4.22089	12.3582	4.1815
	2.31014	4.21941	12.3657	4.19202
	2.31997	4.2176	12.3726	4.20234
	2.3298	4.21548	12.379	4.21243
	2.33964	4.21308	12.3849	4.22225
	2.34947	4.21042	12.3904	4.23176
	2.3593	4.20752	12.3954	4.24094
	2.36913	4.20441	12.4001	4.24976
	2.37896	4.20112	12.4044	4.25819
	2.38879	4.19768	12.4084	4.2662
	2.39862	4.19412	12.4122	4.27376
	2.40845	4.19046	12.4158	4.28086
	2.41828	4.18674	12.4192	4.28748
	2.42811	4.18297	12.4225	4.29361
	2.43794	4.17918	12.4256	4.29922
	2.44777	4.1754	12.4287	4.30433
	2.4576	4.17165	12.4317	4.30891
	2.46743	4.16793	12.4346	4.31299
	2.47726	4.16427	12.4375	4.31656
	2.48709	4.16067	12.4404	4.31963
	2.49692	4.15714	12.4433	4.32222
	2.50675	4.15369	12.4461	4.32435
	2.51658	4.15032	12.4488	4.32605
	2.52641	4.14703	12.4515	4.32734
	2.53624	4.14382	12.454	4.32825
	2.54607	4.14069	12.4563	4.32883
	2.5559	4.13766	12.4585	4.3291
	2.56573	4.13472	12.4603	4.32911
	2.57556	4.13189	12.4619	4.32889
	2.5854	4.12918	12.4631	4.3285
	2.59523	4.12659	12.464	4.32797
	2.60506	4.12415	12.4644	4.32735
	2.61489	4.12185	12.4644	4.32667
	2.62472	4.1197	12.4639	4.32598
	2.63455	4.11769	12.4629	4.3253
	2.64438	4.11583	12.4613	4.32467
	2.65421	4.11408	12.4593	4.32413
	2.66404	4.11244	12.4568	4.32369
	2.67387	4.11086	12.4538	4.32338
	2.6837	4.10932	12.4503	4.32321
	2.69353	4.10778	12.4463	4.32319
	2.70336	4.10621	12.4419	4.32335
	2.71319	4.10456	12.4371	4.32368
	2.72302	4.10281	12.4318	4.3242
	2.73285	4.10092	12.4263	4.3249
	2.74268	4.09886	12.4203	4.32579
	2.75251	4.09662	12.4141	4.32687
	2.76234	4.09417	12.4075	4.32816
	2.77217	4.09149	12.4007	4.32965
	2.782	4.08858	12.3936	4.33136
	2.79183	4.0854	12.3862	4.33328
	2.80166	4.08196	12.3785	4.33542
	2.81149	4.07823	12.3706	4.3378
	2.82132	4.07421	12.3624	4.34042
	2.83116	4.06989	12.3539	4.34331
	2.84099	4.06526	12.3452	4.34647
	2.85082	4.0603	12.3361	4.34991
	2.86065	4.05502	12.3269	4.35366
	2.87048	4.04939	12.3173	4.35772
	2.88031	4.04342	12.3074	4.36211
	2.89014	4.0371	12.2972	4.36683
	2.89997	4.03042	12.2866	4.3719
	2.9098	4.02337	12.2757	4.3773
	2.91963	4.01596	12.2644	4.38303
	2.92946	4.00819	12.2528	4.38908
	2.93929	4.00008	12.2407	4.39543
	2.94912	3.99163	12.2283	4.40205
	2.95895	3.98286	12.2154	4.40892
	2.96878	3.97381	12.2021	4.41601
	2.97861	3.96449	12.1884	4.42327
	2.98844	3.95494	12.1742	4.43067
	2.99827	3.94518	12.1597	4.43817
	3.0081	3.93525	12.1449	4.44571
	3.01793	3.92518	12.1297	4.45327
	3.02776	3.91498	12.1142	4.46079
	3.03759	3.90469	12.0985	4.46824
	3.04742	3.89431	12.0826	4.47556
	3.05725	3.88386	12.0666	4.48272
	3.06708	3.87336	12.0505	4.48968
	3.07692	3.86282	12.0343	4.49638
	3.08675	3.85224	12.0182	4.5028
	3.09658	3.84163	12.0022	4.5089
	3.10641	3.83101	11.9863	4.51464
	3.11624	3.82039	11.9706	4.51998
	3.12607	3.80978	11.9551	4.52492
	3.1359	3.79919	11.9398	4.52941
	3.14573	3.78864	11.9248	4.53345
	3.15556	3.77814	11.9101	4.53703
	3.16539	3.7677	11.8957	4.54013
	3.17522	3.75734	11.8816	4.54275
	3.18505	3.74706	11.8678	4.54488
	3.19488	3.73686	11.8543	4.54654
	3.20471	3.72674	11.841	4.54771
	3.21454	3.71669	11.8281	4.54841
	3.22437	3.70669	11.8154	4.54865
	3.2342	3.69672	11.803	4.54843
	3.24403	3.68675	11.7909	4.54777
	3.25386	3.67676	11.779	4.54669
	3.26369	3.66668	11.7675	4.54521
	3.27352	3.6565	11.7562	4.54335
	3.28335	3.64615	11.7451	4.54116
	3.29318	3.63559	11.7344	4.53864
	3.30301	3.62478	11.724	4.53586
	3.31284	3.61369	11.7139	4.53282
	3.32268	3.60229	11.7041	4.52958
	3.33251	3.59055	11.6947	4.52616
	3.34234	3.57846	11.6856	4.52258
	3.35217	3.56603	11.6768	4.51888
	3.362	3.55324	11.6683	4.51508
	3.37183	3.54013	11.6602	4.5112
	3.38166	3.52671	11.6524	4.50724
	3.39149	3.51301	11.6449	4.50322
	3.40132	3.49907	11.6377	4.49916
	3.41115	3.48493	11.6308	4.49505
	3.42098	3.47064	11.6242	4.49091
	3.43081	3.45624	11.6178	4.48674
	3.44064	3.44178	11.6118	4.48257
	3.45047	3.42731	11.6059	4.47839
	3.4603	3.41287	11.6003	4.47424
	3.47013	3.39851	11.5949	4.47012
	3.47996	3.38424	11.5896	4.46605
	3.48979	3.37011	11.5845	4.46205
	3.49962	3.35613	11.5795	4.45814
	3.50945	3.3423	11.5746	4.45431
	3.51928	3.32865	11.5697	4.45058
	3.52911	3.31516	11.5648	4.44694
	3.53894	3.30183	11.5599	4.44337
	3.54877	3.28867	11.5549	4.43987
	3.5586	3.27568	11.5498	4.43641
	3.56844	3.26284	11.5446	4.43297
	3.57827	3.25017	11.5391	4.42952
	3.5881	3.23768	11.5335	4.42603
	3.59793	3.22539	11.5276	4.42249
	3.60776	3.2133	11.5214	4.41886
	3.61759	3.20145	11.5149	4.41513
	3.62742	3.18986	11.5081	4.41129
	3.63725	3.17857	11.5009	4.40733
	3.64708	3.1676	11.4932	4.40324
	3.65691	3.15698	11.4851	4.39902
	3.66674	3.14675	11.4765	4.39468
	3.67657	3.13692	11.4673	4.39024
	3.6864	3.12752	11.4576	4.3857
	3.69623	3.11856	11.4473	4.38109
	3.70606	3.11004	11.4363	4.37644
	3.71589	3.10197	11.4247	4.37177
	3.72572	3.09433	11.4124	4.3671
	3.73555	3.08712	11.3996	4.36247
	3.74538	3.08032	11.3861	4.35791
	3.75521	3.0739	11.372	4.35343
	3.76504	3.06783	11.3574	4.34908
	3.77487	3.0621	11.3424	4.34486
	3.7847	3.05668	11.3268	4.34079
	3.79453	3.05154	11.3109	4.3369
	3.80436	3.04667	11.2947	4.33318
	3.8142	3.04205	11.2783	4.32965
	3.82403	3.03767	11.2616	4.32631
	3.83386	3.03352	11.2448	4.32316
	3.84369	3.02962	11.2279	4.32021
	3.85352	3.02596	11.211	4.31744
	3.86335	3.02255	11.194	4.31487
	3.87318	3.01942	11.1771	4.31249
	3.88301	3.01656	11.1602	4.31029
	3.89284	3.014	11.1435	4.30828
	3.90267	3.01176	11.1269	4.30645
	3.9125	3.00984	11.1105	4.30481
	3.92233	3.00825	11.0944	4.30334
	3.93216	3.00701	11.0785	4.30203
	3.94199	3.00611	11.0629	4.30088
	3.95182	3.00556	11.0476	4.29987
	3.96165	3.00533	11.0328	4.29897
	3.97148	3.00543	11.0184	4.29817
	3.98131	3.00581	11.0044	4.29744
	3.99114	3.00646	10.991	4.29674
	4.00097	3.00736	10.9781	4.29605
	4.0108	3.00845	10.9658	4.29535
	4.02063	3.00972	10.954	4.2946
	4.03046	3.01113	10.9429	4.29378
	4.04029	3.01266	10.9323	4.29288
	4.05012	3.01428	10.9223	4.2919
	4.05996	3.01598	10.913	4.29083
	4.06979	3.01774	10.9042	4.28968
	4.07962	3.01957	10.8961	4.28847
	4.08945	3.02145	10.8885	4.28722
	4.09928	3.02337	10.8815	4.28595
	4.10911	3.02535	10.8751	4.28469
	4.11894	3.02735	10.8692	4.28347
	4.12877	3.02938	10.8639	4.2823
	4.1386	3.0314	10.8592	4.28121
	4.14843	3.0334	10.855	4.2802
	4.15826	3.03534	10.8515	4.27929
	4.16809	3.03718	10.8485	4.27849
	4.17792	3.0389	10.8461	4.2778
	4.18775	3.04045	10.8443	4.27723
	4.19758	3.04179	10.843	4.27679
	4.20741	3.0429	10.8424	4.27646
	4.21724	3.04375	10.8423	4.27628
	4.22707	3.04431	10.8427	4.27623
	4.2369	3.04457	10.8435	4.27632
	4.24673	3.04451	10.8448	4.27657
	4.25656	3.04412	10.8465	4.27698
	4.26639	3.04339	10.8486	4.27755
	4.27622	3.0423	10.8509	4.27828
	4.28605	3.04083	10.8534	4.27917
	4.29588	3.03897	10.8561	4.2802
	4.30572	3.0367	10.8589	4.28138
	4.31555	3.03399	10.8618	4.28267
	4.32538	3.03082	10.8647	4.28405
	4.33521	3.02716	10.8676	4.2855
	4.34504	3.023	10.8704	4.28699
	4.35487	3.01832	10.8732	4.28848
	4.3647	3.01311	10.8758	4.28996
	4.37453	3.00737	10.8783	4.29139
	4.38436	3.00109	10.8807	4.29276
	4.39419	2.99429	10.8829	4.29406
	4.40402	2.98698	10.8849	4.29529
	4.41385	2.97918	10.8866	4.29644
	4.42368	2.97092	10.8882	4.29753
	4.43351	2.96223	10.8895	4.29859
	4.44334	2.95312	10.8905	4.29963
	4.45317	2.94364	10.8912	4.30068
	4.463	2.93379	10.8916	4.30176
	4.47283	2.92362	10.8917	4.3029
	4.48266	2.91312	10.8914	4.3041
	4.49249	2.90233	10.8907	4.3054
	4.50232	2.89126	10.8896	4.30678
	4.51215	2.87991	10.8881	4.30826
	4.52198	2.8683	10.8862	4.30981
	4.53181	2.85644	10.8838	4.31144
	4.54164	2.84434	10.881	4.31312
	4.55148	2.83201	10.8777	4.31484
	4.56131	2.81946	10.874	4.31657
	4.57114	2.80672	10.8697	4.3183
	4.58097	2.79381	10.8649	4.32
	4.5908	2.78074	10.8597	4.32167
	4.60063	2.76755	10.8539	4.3233
	4.61046	2.75426	10.8476	4.3249
	4.62029	2.7409	10.8408	4.32645
	4.63012	2.72752	10.8335	4.32798
	4.63995	2.71414	10.8257	4.32948
	4.64978	2.7008	10.8175	4.33099
	4.65961	2.68755	10.8088	4.3325
	4.66944	2.6744	10.7996	4.33404
	4.67927	2.66141	10.7901	4.33563
	4.6891	2.64858	10.7802	4.33729
	4.69893	2.63597	10.77	4.33902
	4.70876	2.62358	10.7596	4.34085
	4.71859	2.61145	10.7489	4.34279
	4.72842	2.59958	10.738	4.34485
	4.73825	2.58802	10.727	4.34704
	4.74808	2.57676	10.7158	4.34936
	4.75791	2.56584	10.7046	4.35183
	4.76774	2.55527	10.6934	4.35443
	4.77757	2.54509	10.6822	4.35716
	4.7874	2.53531	10.671	4.36003
	4.79724	2.52596	10.6599	4.36302
	4.80707	2.51706	10.6489	4.36611
	4.8169	2.50866	10.6381	4.36931
	4.82673	2.50076	10.6274	4.37259
	4.83656	2.4934	10.617	4.37593
	4.84639	2.48661	10.6069	4.37934
	4.85622	2.4804	10.5971	4.38279
	4.86605	2.47478	10.5876	4.38627
	4.87588	2.46977	10.5784	4.38979
	4.88571	2.46537	10.5697	4.39334
	4.89554	2.46157	10.5614	4.39691
	4.90537	2.45837	10.5535	4.40052
	4.9152	2.45573	10.546	4.40417
	4.92503	2.45364	10.5389	4.40787
	4.93486	2.45205	10.5323	4.41161
	4.94469	2.45094	10.5261	4.41542
	4.95452	2.45025	10.5203	4.41928
	4.96435	2.44995	10.515	4.42321
	4.97418	2.44997	10.51	4.4272
	4.98401	2.45027	10.5055	4.43125
	4.99384	2.4508	10.5014	4.43535
	5.00367	2.45151	10.4977	4.4395
	5.0135	2.45235	10.4946	4.44369
	5.02333	2.45327	10.4919	4.44791
	5.03316	2.45424	10.4897	4.45215
	5.043	2.45521	10.488	4.45639
	5.05283	2.45615	10.4869	4.46064
	5.06266	2.45703	10.4864	4.46487
	5.07249	2.45783	10.4866	4.46907
	5.08232	2.45852	10.4873	4.47322
	5.09215	2.45907	10.4886	4.47731
	5.10198	2.45949	10.4906	4.48132
	5.11181	2.45973	10.4931	4.48522
	5.12164	2.4598	10.4962	4.48898
	5.13147	2.45968	10.4999	4.49259
	5.1413	2.45935	10.5039	4.49602
	5.15113	2.4588	10.5084	4.49923
	5.16096	2.45802	10.5133	4.50221
	5.17079	2.45699	10.5184	4.50493
	5.18062	2.45572	10.5237	4.50737
	5.19045	2.45418	10.5292	4.50952
	5.20028	2.45237	10.5348	4.51137
	5.21011	2.4503	10.5404	4.51291
	5.21994	2.44794	10.5459	4.51413
	5.22977	2.44531	10.5514	4.51505
	5.2396	2.4424	10.5567	4.51566
	5.24943	2.43921	10.5618	4.51599
	5.25926	2.43574	10.5667	4.51605
	5.26909	2.43202	10.5713	4.51585
	5.27892	2.42803	10.5756	4.51543
	5.28876	2.42381	10.5796	4.51479
	5.29859	2.41936	10.5833	4.51398
	5.30842	2.41471	10.5866	4.51301
	5.31825	2.40987	10.5897	4.51193
	5.32808	2.40489	10.5924	4.51074
	5.33791	2.39978	10.5949	4.50949
	5.34774	2.39458	10.5972	4.5082
	5.35757	2.38934	10.5993	4.50688
	5.3674	2.38409	10.6013	4.50557
	5.37723	2.37889	10.6032	4.50427
	5.38706	2.37377	10.605	4.50299
	5.39689	2.36877	10.6069	4.50173
	5.40672	2.36394	10.6088	4.50049
	5.41655	2.35931	10.6108	4.49926
	5.42638	2.35491	10.6129	4.49805
	5.43621	2.35076	10.6151	4.49683
	5.44604	2.34685	10.6175	4.49559
	5.45587	2.3432	10.6201	4.49433
	5.4657	2.33978	10.6227	4.49304
	5.47553	2.33659	10.6255	4.49171
	5.48536	2.33357	10.6283	4.49033
	5.49519	2.33071	10.6313	4.48889
	5.50502	2.32797	10.6342	4.4874
	5.51485	2.32528	10.6371	4.48584
	5.52468	2.32263	10.6399	4.4842
	5.53452	2.31995	10.6427	4.48248
	5.54435	2.31722	10.6453	4.48067
	5.55418	2.31439	10.6477	4.47876
	5.56401	2.31144	10.65	4.47673
	5.57384	2.30833	10.652	4.47457
	5.58367	2.30504	10.6538	4.47228
	5.5935	2.30154	10.6553	4.46984
	5.60333	2.29783	10.6565	4.46725
	5.61316	2.29387	10.6575	4.46449
	5.62299	2.28967	10.658	4.46157
	5.63282	2.28522	10.6582	4.45849
	5.64265	2.28052	10.658	4.45524
	5.65248	2.27557	10.6574	4.45183
	5.66231	2.27038	10.6563	4.44827
	5.67214	2.26496	10.6547	4.44455
	5.68197	2.25932	10.6527	4.44069
	5.6918	2.2535	10.6501	4.43667
	5.70163	2.24752	10.647	4.43251
	5.71146	2.2414	10.6434	4.4282
	5.72129	2.23518	10.6393	4.42373
	5.73112	2.22888	10.6348	4.41911
	5.74095	2.22255	10.6298	4.41432
	5.75078	2.21621	10.6243	4.40936
	5.76061	2.20991	10.6185	4.40421
	5.77044	2.20367	10.6123	4.39887
	5.78028	2.19752	10.6057	4.39332
	5.79011	2.1915	10.5988	4.38757
	5.79994	2.18562	10.5915	4.38161
	5.80977	2.17991	10.584	4.37543
	5.8196	2.17439	10.5762	4.36905
	5.82943	2.16905	10.5681	4.36247
	5.83926	2.16391	10.5599	4.35571
	5.84909	2.15897	10.5514	4.34878
	5.85892	2.15421	10.5429	4.34173
	5.86875	2.14964	10.5342	4.33456
	5.87858	2.14524	10.5254	4.32733
	5.88841	2.141	10.5167	4.32005
	5.89824	2.13691	10.5079	4.31278
	5.90807	2.13296	10.4993	4.30554
	5.9179	2.12914	10.4907	4.29838
	5.92773	2.12545	10.4822	4.29133
	5.93756	2.12187	10.474	4.28442
	5.94739	2.11842	10.4658	4.2777
	5.95722	2.11509	10.4579	4.27119
	5.96705	2.11187	10.4501	4.26491
	5.97688	2.10878	10.4425	4.25889
	5.98671	2.10581	10.4351	4.25315
	5.99654	2.10297	10.4279	4.2477
	6.00637	2.10025	10.4208	4.24254
	6.0162	2.09766	10.4138	4.23769
	6.02604	2.0952	10.4069	4.23313
	6.03587	2.09286	10.4	4.22887
	6.0457	2.09064	10.3933	4.22491
	6.05553	2.08855	10.3865	4.22124
	6.06536	2.08658	10.3798	4.21786
	6.07519	2.08472	10.3731	4.21478
	6.08502	2.08299	10.3663	4.21201
	6.09485	2.08138	10.3595	4.20954
	6.10468	2.0799	10.3527	4.2074
	6.11451	2.07856	10.3458	4.2056
	6.12434	2.07736	10.3388	4.20414
	6.13417	2.07632	10.3318	4.20304
	6.144	2.07544	10.3247	4.20231
	6.15383	2.07475	10.3176	4.20193
	6.16366	2.07426	10.3103	4.20191
	6.17349	2.07396	10.3031	4.20222
	6.18332	2.07387	10.2957	4.20285
	6.19315	2.07398	10.2884	4.20376
	6.20298	2.07429	10.2809	4.2049
	6.21281	2.07478	10.2734	4.20625
	6.22264	2.07544	10.2659	4.20773
	6.23247	2.07624	10.2584	4.2093
	6.2423	2.07716	10.2508	4.21091
	6.25213	2.07817	10.2431	4.2125
	6.26196	2.07924	10.2354	4.21402
	6.2718	2.08033	10.2276	4.21544
	6.28163	2.08142	10.2197	4.2167
	6.29146	2.08248	10.2118	4.21779
	6.30129	2.0835	10.2038	4.21868
	6.31112	2.08446	10.1956	4.21937
	6.32095	2.08534	10.1873	4.21983
	6.33078	2.08614	10.1788	4.22008
	6.34061	2.08687	10.1701	4.22011
	6.35044	2.08751	10.1612	4.21994
	6.36027	2.08808	10.1521	4.21957
	6.3701	2.08857	10.1427	4.21903
	6.37993	2.08898	10.1331	4.21831
	6.38976	2.08932	10.1231	4.21743
	6.39959	2.08957	10.1128	4.2164
	6.40942	2.08973	10.1022	4.21523
	6.41925	2.08978	10.0912	4.21394
	6.42908	2.08972	10.0799	4.21253
	6.43891	2.08952	10.0682	4.21101
	6.44874	2.08918	10.0561	4.2094
	6.45857	2.08866	10.0436	4.2077
	6.4684	2.08796	10.0308	4.2059
	6.47823	2.08706	10.0176	4.20401
	6.48806	2.08594	10.004	4.20203
	6.49789	2.08459	9.99025	4.19994
	6.50772	2.083	9.97622	4.19774
	6.51756	2.08117	9.96198	4.19542
	6.52739	2.07908	9.9476	4.19296
	6.53722	2.07674	9.93312	4.19036
	6.54705	2.07414	9.91859	4.1876
	6.55688	2.07129	9.90405	4.18468
	6.56671	2.06818	9.88954	4.18161
	6.57654	2.06484	9.87509	4.17838
	6.58637	2.06125	9.86073	4.175
	6.5962	2.05742	9.84647	4.17151
	6.60603	2.05336	9.83234	4.16791
	6.61586	2.04908	9.81835	4.16424
	6.62569	2.04457	9.80451	4.16054
	6.63552	2.03984	9.79084	4.15683
	6.64535	2.0349	9.77734	4.15315
	6.65518	2.02973	9.76402	4.14954
	6.66501	2.02435	9.75092	4.14604
	6.67484	2.01877	9.73804	4.14267
	6.68467	2.01297	9.72541	4.13945
	6.6945	2.00697	9.71305	4.13642
	6.70433	2.00078	9.70098	4.13358
	6.71416	1.99441	9.68923	4.13093
	6.72399	1.98787	9.67781	4.1285
	6.73382	1.98117	9.66674	4.12627
	6.74365	1.97434	9.65604	4.12426
	6.75348	1.96739	9.64573	4.12246
	6.76332	1.96035	9.63581	4.12088
	6.77315	1.95322	9.62629	4.11951
	6.78298	1.94604	9.61718	4.11838
	6.79281	1.9388	9.6085	4.11747
	6.80264	1.93154	9.60024	4.11681
	6.81247	1.92426	9.5924	4.11639
	6.8223	1.91696	9.58499	4.11623
	6.83213	1.90965	9.57802	4.11633
	6.84196	1.90232	9.57146	4.1167
	6.85179	1.89498	9.56534	4.11734
	6.86162	1.88762	9.55963	4.11825
	6.87145	1.88023	9.55433	4.11941
	6.88128	1.87279	9.54943	4.12082
	6.89111	1.8653	9.54494	4.12246
	6.90094	1.85773	9.54085	4.12433
	6.91077	1.85009	9.53714	4.12641
	6.9206	1.84234	9.53382	4.12869
	6.93043	1.83449	9.5309	4.13117
	6.94026	1.82651	9.52838	4.13384
	6.95009	1.81841	9.52627	4.13671
	6.95992	1.81019	9.52458	4.13978
	6.96975	1.80184	9.52333	4.14308
	6.97958	1.79339	9.52256	4.14661
	6.98941	1.78484	9.52227	4.1504
	6.99924	1.77621	9.52251	4.15448
	7.00908	1.76754	9.52329	4.15886
	7.01891	1.75884	9.52465	4.16359
	7.02874	1.75015	9.52661	4.16868
	7.03857	1.7415	9.52917	4.17417
	7.0484	1.73291	9.53235	4.18009
	7.05823	1.72441	9.53614	4.18646
	7.06806	1.71602	9.54054	4.19332
	7.07789	1.70776	9.54553	4.20068
	7.08772	1.69964	9.55109	4.20856
	7.09755	1.69168	9.55717	4.21699
	7.10738	1.68387	9.56376	4.22597
	7.11721	1.67621	9.57079	4.2355
	7.12704	1.6687	9.57824	4.24556
	7.13687	1.66133	9.58606	4.25613
	7.1467	1.65409	9.59419	4.26717
	7.15653	1.64696	9.60258	4.27864
	7.16636	1.63994	9.61119	4.29048
	7.17619	1.63303	9.61997	4.30261
	7.18602	1.62621	9.62885	4.31495
	7.19585	1.6195	9.6378	4.32743
	7.20568	1.61289	9.64675	4.33994
	7.21551	1.6064	9.65567	4.35239
	7.22534	1.60003	9.66449	4.36469
	7.23517	1.59381	9.67318	4.37675
	7.245	1.58774	9.68167	4.38847
	7.25484	1.58186	9.68993	4.39977
	7.26467	1.57616	9.69791	4.41056
	7.2745	1.57066	9.70557	4.42078
	7.28433	1.56539	9.71287	4.43034
	7.29416	1.56035	9.71977	4.43919
	7.30399	1.55554	9.72624	4.44726
	7.31382	1.55097	9.73226	4.45451
	7.32365	1.54665	9.73779	4.46089
	7.33348	1.54255	9.74282	4.46636
	7.34331	1.53869	9.74733	4.47088
	7.35314	1.53503	9.75131	4.47445
	7.36297	1.53158	9.75473	4.47704
	7.3728	1.52831	9.7576	4.47864
	7.38263	1.5252	9.75988	4.47927
	7.39246	1.52223	9.76157	4.47894
	7.40229	1.51938	9.76265	4.47767
	7.41212	1.51664	9.76311	4.47549
	7.42195	1.51398	9.76293	4.47244
	7.43178	1.5114	9.7621	4.46857
	7.44161	1.50889	9.76061	4.46393
	7.45144	1.50644	9.75845	4.45857
	7.46127	1.50405	9.75562	4.45255
	7.4711	1.50173	9.75211	4.44593
	7.48093	1.49948	9.74794	4.43879
	7.49076	1.49731	9.7431	4.43116
	7.5006	1.49522	9.73762	4.42313
	7.51043	1.49324	9.73151	4.41475
	7.52026	1.49137	9.72479	4.40608
	7.53009	1.48963	9.71748	4.39718
	7.53992	1.48802	9.7096	4.3881
	7.54975	1.48655	9.70118	4.3789
	7.55958	1.48525	9.69224	4.36962
	7.56941	1.4841	9.6828	4.36032
	7.57924	1.48313	9.67289	4.35103
	7.58907	1.48234	9.66254	4.3418
	7.5989	1.48173	9.65178	4.33267
	7.60873	1.48131	9.64064	4.32367
	7.61856	1.48108	9.62917	4.31484
	7.62839	1.48105	9.6174	4.30621
	7.63822	1.48122	9.60538	4.29781
	7.64805	1.48158	9.59315	4.28967
	7.65788	1.48213	9.58075	4.28183
	7.66771	1.48286	9.56825	4.27431
	7.67754	1.48377	9.55567	4.26713
	7.68737	1.48484	9.54307	4.26032
	7.6972	1.48606	9.53048	4.2539
	7.70703	1.4874	9.51794	4.24789
	7.71686	1.48884	9.50547	4.2423
	7.72669	1.49035	9.49311	4.23714
	7.73652	1.49191	9.48087	4.23243
	7.74636	1.49347	9.46877	4.22816
	7.75619	1.495	9.45682	4.22434
	7.76602	1.49646	9.44503	4.22096
	7.77585	1.49783	9.4334	4.21802
	7.78568	1.49906	9.42194	4.21549
	7.79551	1.50013	9.41065	4.21337
	7.80534	1.50102	9.39953	4.21162
	7.81517	1.5017	9.38857	4.21022
	7.825	1.50215	9.37776	4.20915
	7.83483	1.50238	9.3671	4.20837
	7.84466	1.50238	9.35656	4.20785
	7.85449	1.50216	9.34612	4.20756
	7.86432	1.50171	9.33577	4.20749
	7.87415	1.50107	9.32548	4.20759
	7.88398	1.50023	9.31523	4.20787
	7.89381	1.49923	9.30499	4.2083
	7.90364	1.49809	9.29475	4.20888
	7.91347	1.49682	9.2845	4.2096
	7.9233	1.49544	9.27423	4.21046
	7.93313	1.49398	9.26396	4.21148
	7.94296	1.49246	9.25371	4.21265
	7.95279	1.49088	9.2435	4.21398
	7.96262	1.48926	9.23338	4.21548
	7.97245	1.48761	9.2234	4.21715
	7.98228	1.48594	9.21361	4.21899
	7.99212	1.48425	9.20408	4.22101
	8.00195	1.48254	9.19488	4.22319
	8.01178	1.48081	9.18606	4.22553
	8.02161	1.47905	9.17768	4.22803
	8.03144	1.47727	9.16979	4.23067
	8.04127	1.47545	9.16245	4.23344
	8.0511	1.47359	9.15566	4.23632
	8.06093	1.47168	9.14947	4.23932
	8.07076	1.46972	9.14388	4.2424
	8.08059	1.4677	9.13889	4.24557
	8.09042	1.46561	9.13449	4.2488
	8.10025	1.46344	9.13066	4.2521
	8.11008	1.46116	9.12737	4.25546
	8.11991	1.45877	9.12459	4.25888
	8.12974	1.45623	9.12229	4.26235
	8.13957	1.45352	9.12041	4.26588
	8.1494	1.45062	9.11892	4.26947
	8.15923	1.44748	9.11777	4.27313
	8.16906	1.44409	9.11691	4.27684
	8.17889	1.4404	9.1163	4.28062
	8.18872	1.43641	9.11588	4.28445
	8.19855	1.43208	9.11561	4.28834
	8.20838	1.4274	9.11545	4.29228
	8.21821	1.42237	9.11536	4.29626
	8.22804	1.41698	9.1153	4.30027
	8.23788	1.41125	9.11524	4.3043
	8.24771	1.40519	9.11517	4.30832
	8.25754	1.39884	9.11504	4.31233
	8.26737	1.39224	9.11486	4.3163
	8.2772	1.38542	9.11461	4.32021
	8.28703	1.37846	9.11427	4.32405
	8.29686	1.37141	9.11386	4.3278
	8.30669	1.36433	9.11336	4.33144
	8.31652	1.3573	9.11279	4.33495
	8.32635	1.35039	9.11215	4.33832
	8.33618	1.34365	9.11144	4.34155
	8.34601	1.33716	9.11068	4.34461
	8.35584	1.33096	9.10987	4.3475
	8.36567	1.3251	9.10901	4.35021
	8.3755	1.31961	9.10811	4.35273
	8.38533	1.31451	9.10718	4.35507
	8.39516	1.3098	9.1062	4.35722
	8.40499	1.30547	9.10518	4.35917
	8.41482	1.30151	9.10411	4.36093
	8.42465	1.29788	9.10297	4.3625
	8.43448	1.29457	9.10176	4.36388
	8.44431	1.29152	9.10045	4.36508
	8.45414	1.28871	9.09904	4.3661
	8.46397	1.28611	9.09751	4.36693
	8.4738	1.28368	9.09585	4.36759
	8.48364	1.28141	9.09403	4.36808
	8.49347	1.27928	9.09204	4.36838
	8.5033	1.27728	9.08988	4.3685
	8.51313	1.27541	9.08752	4.36843
	8.52296	1.27366	9.08495	4.36818
	8.53279	1.27205	9.08217	4.36773
	8.54262	1.27058	9.07917	4.36707
	8.55245	1.26926	9.07593	4.36621
	8.56228	1.26808	9.07246	4.36515
	8.57211	1.26707	9.06874	4.36387
	8.58194	1.26621	9.06478	4.36238
	8.59177	1.26551	9.06057	4.36068
	8.6016	1.26496	9.05613	4.35877
	8.61143	1.26454	9.05145	4.35666
	8.62126	1.26426	9.04653	4.35436
	8.63109	1.26408	9.04137	4.35187
	8.64092	1.26399	9.03598	4.3492
	8.65075	1.26397	9.03035	4.34637
	8.66058	1.26401	9.02447	4.34337
	8.67041	1.26408	9.01833	4.34021
	8.68024	1.26417	9.01192	4.33691
	8.69007	1.26426	9.00522	4.33346
	8.6999	1.26434	8.99822	4.32987
	8.70973	1.26439	8.99088	4.32614
	8.71956	1.26442	8.98319	4.32228
	8.7294	1.26441	8.97514	4.31827
	8.73923	1.26437	8.96671	4.31412
	8.74906	1.2643	8.9579	4.30982
	8.75889	1.26421	8.94872	4.30537
	8.76872	1.26409	8.93916	4.30076
	8.77855	1.26397	8.92925	4.296
	8.78838	1.26383	8.91901	4.29108
	8.79821	1.26369	8.90847	4.286
	8.80804	1.26355	8.89766	4.28076
	8.81787	1.26339	8.88663	4.27538
	8.8277	1.26321	8.8754	4.26987
	8.83753	1.26298	8.864	4.26422
	8.84736	1.2627	8.85248	4.25847
	8.85719	1.26232	8.84085	4.25262
	8.86702	1.26185	8.82915	4.24671
	8.87685	1.26125	8.81739	4.24077
	8.88668	1.26051	8.80558	4.23481
	8.89651	1.25964	8.79375	4.22888
	8.90634	1.25861	8.78189	4.22301
	8.91617	1.25745	8.77002	4.21723
	8.926	1.25617	8.75816	4.21159
	8.93583	1.25477	8.7463	4.20612
	8.94566	1.25329	8.73448	4.20086
	8.95549	1.25175	8.7227	4.19583
	8.96532	1.25016	8.71099	4.19108
	8.97516	1.24854	8.69938	4.18662
	8.98499	1.24692	8.6879	4.1825
	8.99482	1.2453	8.67658	4.17872
	9.00465	1.2437	8.66544	4.1753
	9.01448	1.24212	8.65454	4.17227
	9.02431	1.24056	8.6439	4.16964
	9.03414	1.23902	8.63356	4.16741
	9.04397	1.2375	8.62355	4.16559
	9.0538	1.23601	8.61389	4.1642
	9.06363	1.23453	8.6046	4.16323
	9.07346	1.23308	8.59572	4.16267
	9.08329	1.23166	8.58725	4.16254
	9.09312	1.23027	8.57921	4.16283
	9.10295	1.22893	8.57161	4.16352
	9.11278	1.22765	8.56444	4.16462
	9.12261	1.22645	8.55772	4.16613
	9.13244	1.22535	8.55143	4.16802
	9.14227	1.22436	8.54559	4.1703
	9.1521	1.2235	8.54018	4.17294
	9.16193	1.2228	8.5352	4.17595
	9.17176	1.22225	8.53066	4.1793
	9.18159	1.22188	8.52655	4.18297
	9.19142	1.22167	8.52289	4.18694
	9.20125	1.22162	8.51967	4.19119
	9.21108	1.22173	8.51692	4.19568
	9.22092	1.22196	8.51464	4.20038
	9.23075	1.22229	8.51286	4.20525
	9.24058	1.22269	8.5116	4.21026
	9.25041	1.22312	8.51087	4.21537
	9.26024	1.22356	8.51071	4.22053
	9.27007	1.22395	8.51112	4.22571
	9.2799	1.22426	8.51211	4.23088
	9.28973	1.22447	8.5137	4.23601
	9.29956	1.22453	8.51587	4.24106
	9.30939	1.22443	8.51862	4.24602
	9.31922	1.22415	8.52194	4.25087
	9.32905	1.22368	8.52579	4.25559
	9.33888	1.223	8.53015	4.26017
	9.34871	1.22214	8.53498	4.2646
	9.35854	1.22107	8.54025	4.26886
	9.36837	1.21983	8.54592	4.27296
	9.3782	1.21841	8.55196	4.27689
	9.38803	1.21684	8.55834	4.28063
	9.39786	1.21513	8.56501	4.28418
	9.40769	1.21329	8.57195	4.28755
	9.41752	1.21135	8.57913	4.29072
	9.42735	1.20931	8.58652	4.2937
	9.43718	1.20718	8.59409	4.29647
	9.44701	1.20499	8.60181	4.29904
	9.45684	1.20274	8.60962	4.3014
	9.46668	1.20043	8.6175	4.30357
	9.47651	1.19808	8.6254	4.30553
	9.48634	1.19567	8.63326	4.30728
	9.49617	1.19321	8.64104	4.30884
	9.506	1.1907	8.64866	4.31019
	9.51583	1.18812	8.65607	4.31134
	9.52566	1.18547	8.66322	4.31228
	9.53549	1.18274	8.67004	4.31301
	9.54532	1.17995	8.67648	4.31352
	9.55515	1.17707	8.68249	4.31382
	9.56498	1.17412	8.68801	4.31389
	9.57481	1.17112	8.69302	4.31373
	9.58464	1.16806	8.69747	4.31335
	9.59447	1.16497	8.70134	4.31275
	9.6043	1.16186	8.70461	4.31195
	9.61413	1.15875	8.70726	4.31094
	9.62396	1.15566	8.70928	4.30973
[truncated: 5,126 more rows]

## Sheet: Fig. S9e
Fig. S9e
ΔF/F	Time (s)	Veh					DETQ					DETQ+Coc
	-10.0073	-0.0117825	-0.130598	0.0641654	-0.223804	-0.02914	0.0147049	0.0555427	-0.157007	0.127594	0.0165666	-0.0452591	0.0143481	-0.184062	0.0749798	0.035395
	-9.99752	-0.0127616	-0.132251	0.0624128	-0.227467	-0.0281211	0.0164126	0.0517481	-0.153689	0.129337	0.017069	-0.0422753	0.0152501	-0.18135	0.0619403	0.0314192
	-9.98769	-0.0137535	-0.133871	0.0605487	-0.230747	-0.0271622	0.0181995	0.047941	-0.150184	0.130584	0.0176398	-0.0390248	0.0165678	-0.178341	0.048498	0.027347
	-9.97786	-0.0147657	-0.135423	0.0586061	-0.233613	-0.026279	0.0200609	0.0441337	-0.146497	0.131301	0.0182654	-0.0354908	0.0183076	-0.17506	0.0347154	0.0232006
	-9.96803	-0.0158019	-0.136873	0.0566217	-0.23604	-0.0254842	0.0219895	0.0403398	-0.142634	0.131457	0.0189368	-0.031658	0.020473	-0.171536	0.0206607	0.0190023
	-9.9582	-0.016862	-0.138193	0.0546355	-0.23801	-0.024788	0.0239758	0.0365736	-0.138611	0.131026	0.0196506	-0.0275141	0.0230645	-0.167795	0.00640607	0.0147733
	-9.94836	-0.0179419	-0.13936	0.0526909	-0.239512	-0.0241992	0.0260095	0.0328507	-0.134444	0.129989	0.0204085	-0.0230498	0.0260789	-0.163864	-0.00797279	0.0105328
	-9.93853	-0.0190336	-0.140357	0.0508339	-0.240542	-0.0237261	0.0280804	0.029187	-0.130154	0.12833	0.0212175	-0.0182605	0.0295096	-0.159767	-0.0223981	0.00629689
	-9.9287	-0.0201261	-0.14117	0.0491107	-0.241101	-0.0233773	0.0301795	0.0255991	-0.125764	0.126043	0.0220891	-0.0131469	0.033346	-0.155527	-0.0367905	0.0020778
	-9.91887	-0.021206	-0.141791	0.0475666	-0.241195	-0.0231624	0.0322996	0.0221041	-0.121299	0.123129	0.0230387	-0.00771527	0.0375739	-0.151163	-0.0510705	-0.00211639
	-9.90904	-0.0222584	-0.142212	0.0462428	-0.240836	-0.0230922	0.0344361	0.0187194	-0.116783	0.119596	0.0240844	-0.00197781	0.0421755	-0.146692	-0.0651592	-0.00628158
	-9.89921	-0.0232682	-0.142428	0.0451749	-0.24004	-0.0231786	0.0365869	0.0154633	-0.112241	0.11546	0.0252452	0.00404759	0.04713	-0.14213	-0.0789794	-0.0104171
	-9.88938	-0.0242209	-0.142434	0.0443901	-0.238825	-0.0234345	0.0387529	0.0123546	-0.107697	0.11074	0.0265391	0.0103379	0.0524135	-0.137493	-0.0924571	-0.0145249
	-9.87955	-0.0251037	-0.142224	0.0439055	-0.237214	-0.0238737	0.040938	0.00941355	-0.103173	0.105462	0.0279816	0.0168658	0.0579998	-0.132794	-0.105523	-0.0186084
	-9.86972	-0.025907	-0.14179	0.0437269	-0.235229	-0.0245097	0.0431483	0.00666183	-0.0986898	0.0996532	0.0295831	0.0236004	0.0638603	-0.128052	-0.118112	-0.0226715
	-9.85989	-0.0266243	-0.141126	0.0438483	-0.232898	-0.0253558	0.0453923	0.00412312	-0.0942683	0.0933432	0.0313477	0.0305085	0.0699644	-0.123285	-0.130167	-0.0267176
	-9.85006	-0.0272533	-0.14022	0.0442517	-0.230247	-0.0264246	0.0476801	0.00182302	-0.0899268	0.0865626	0.033272	0.0375553	0.0762794	-0.118516	-0.141638	-0.0307494
	-9.84023	-0.0277957	-0.139062	0.0449078	-0.227306	-0.0277268	0.0500228	-0.000211203	-0.0856828	0.0793416	0.0353445	0.0447054	0.082771	-0.113771	-0.152482	-0.034768
	-9.8304	-0.0282565	-0.137642	0.0457778	-0.224107	-0.029272	0.0524318	-0.0019514	-0.081553	0.0717104	0.0375456	0.0519238	0.0894031	-0.109078	-0.162662	-0.0387732
	-9.82057	-0.0286437	-0.135948	0.0468148	-0.220686	-0.0310673	0.0549177	-0.00336967	-0.0775533	0.0636987	0.0398488	0.0591762	0.0961381	-0.104468	-0.172151	-0.0427636
	-9.81074	-0.0289672	-0.133973	0.0479667	-0.217077	-0.0331179	0.0574892	-0.00443993	-0.0736991	0.0553367	0.0422217	0.0664297	0.102938	-0.099976	-0.180924	-0.0467367
	-9.80091	-0.0292375	-0.13171	0.0491786	-0.213323	-0.0354268	0.0601524	-0.00513965	-0.0700051	0.0466549	0.044628	0.0736535	0.109762	-0.095633	-0.188967	-0.0506895
	-9.79108	-0.0294656	-0.129155	0.0503957	-0.209467	-0.0379948	0.0629095	-0.00545178	-0.0664855	0.0376858	0.0470289	0.0808186	0.116574	-0.0914711	-0.196267	-0.0546178
	-9.78125	-0.0296614	-0.126308	0.051567	-0.205557	-0.0408205	0.0657588	-0.00536643	-0.0631529	0.0284638	0.0493856	0.0878981	0.123333	-0.08752	-0.202817	-0.0585167
	-9.77142	-0.0298332	-0.123169	0.0526479	-0.201645	-0.0438999	0.0686945	-0.00488233	-0.0600184	0.0190266	0.0516604	0.0948669	0.130005	-0.083806	-0.208618	-0.0623795
	-9.76159	-0.0299877	-0.119744	0.0536028	-0.197787	-0.0472267	0.0717064	-0.00400751	-0.0570909	0.0094154	0.0538183	0.101702	0.136555	-0.0803521	-0.213672	-0.0661972
	-9.75176	-0.0301297	-0.116036	0.0544074	-0.194043	-0.0507909	0.0747814	-0.00275941	-0.0543765	-0.000324269	0.0558283	0.108381	0.142954	-0.0771774	-0.217991	-0.069958
	-9.74193	-0.0302619	-0.112052	0.0550492	-0.190476	-0.0545793	0.0779035	-0.00116405	-0.0518785	-0.0101433	0.0576635	0.114884	0.149175	-0.0742981	-0.221589	-0.0736465
	-9.7321	-0.0303852	-0.107798	0.0555285	-0.187148	-0.0585739	0.0810548	0.000745596	-0.0495967	-0.0199896	0.0593024	0.121192	0.155198	-0.0717274	-0.22449	-0.0772432
	-9.72227	-0.0304992	-0.10328	0.0558568	-0.184126	-0.0627522	0.084217	0.00293177	-0.0475276	-0.0298101	0.0607279	0.127286	0.161006	-0.0694766	-0.226725	-0.0807242
	-9.71244	-0.0306027	-0.098503	0.0560557	-0.181473	-0.0670866	0.0873713	0.00535452	-0.0456639	-0.0395527	0.0619278	0.133148	0.166588	-0.0675548	-0.228329	-0.0840622
	-9.7026	-0.0306939	-0.0934733	0.0561537	-0.179249	-0.0715443	0.0905002	0.0079743	-0.0439954	-0.049169	0.0628938	0.138761	0.171936	-0.0659702	-0.229348	-0.0872262
	-9.69277	-0.0307716	-0.0881961	0.0561835	-0.17751	-0.076088	0.0935873	0.0107545	-0.0425086	-0.0586165	0.0636208	0.144107	0.177047	-0.0647297	-0.229827	-0.0901833
	-9.68294	-0.0308354	-0.0826771	0.0561783	-0.176302	-0.0806769	0.0966182	0.0136635	-0.0411871	-0.067861	0.0641066	0.149168	0.181922	-0.0638394	-0.22982	-0.0928996
	-9.67311	-0.0308866	-0.0769229	0.0561689	-0.175661	-0.0852674	0.0995802	0.0166764	-0.0400126	-0.0768776	0.0643507	0.153927	0.186565	-0.0633041	-0.229377	-0.0953422
	-9.66328	-0.0309282	-0.0709409	0.0561807	-0.175614	-0.0898149	0.102462	0.0197756	-0.038965	-0.0856511	0.064354	0.158365	0.190982	-0.0631272	-0.22855	-0.0974803
	-9.65345	-0.0309655	-0.0647398	0.0562327	-0.176171	-0.0942745	0.105255	0.0229516	-0.0380235	-0.0941755	0.0641181	0.162465	0.195182	-0.0633097	-0.227387	-0.0992875
	-9.64362	-0.0310061	-0.0583293	0.0563361	-0.177329	-0.0986024	0.10795	0.0262017	-0.0371668	-0.102452	0.063645	0.166208	0.199173	-0.0638495	-0.225929	-0.100743
	-9.63379	-0.0310594	-0.0517199	0.0564947	-0.179074	-0.102757	0.110538	0.0295296	-0.0363739	-0.110488	0.0629366	0.169579	0.202963	-0.0647414	-0.224213	-0.101831
	-9.62396	-0.0311371	-0.0449229	0.0567057	-0.181377	-0.106699	0.113011	0.032943	-0.0356241	-0.118292	0.0619953	0.172562	0.206562	-0.0659766	-0.222265	-0.102546
	-9.61413	-0.0312525	-0.0379499	0.0569616	-0.1842	-0.110393	0.11536	0.0364525	-0.0348977	-0.125871	0.0608241	0.175145	0.209977	-0.0675435	-0.220106	-0.102885
	-9.6043	-0.0314203	-0.0308128	0.0572524	-0.187497	-0.113805	0.117576	0.040069	-0.0341758	-0.133232	0.0594269	0.177317	0.213215	-0.0694282	-0.21775	-0.102856
	-9.59447	-0.0316562	-0.0235237	0.0575681	-0.191214	-0.116906	0.119652	0.043802	-0.0334412	-0.140371	0.0578097	0.179072	0.21628	-0.0716156	-0.215204	-0.102468
	-9.58464	-0.031977	-0.0160946	0.0579007	-0.195295	-0.11967	0.121581	0.0476578	-0.0326784	-0.14728	0.055981	0.180407	0.219174	-0.0740904	-0.212473	-0.101738
	-9.57481	-0.0323992	-0.00853796	0.0582463	-0.199683	-0.122071	0.123357	0.051638	-0.0318741	-0.153944	0.0539525	0.181323	0.2219	-0.076838	-0.209556	-0.100683
	-9.56498	-0.0329391	-0.000866443	0.0586062	-0.204319	-0.124089	0.124978	0.0557387	-0.031018	-0.16034	0.0517403	0.181825	0.224457	-0.0798441	-0.206453	-0.0993205
	-9.55515	-0.0336118	0.0069062	0.0589876	-0.209148	-0.125704	0.126445	0.0599505	-0.0301027	-0.166441	0.0493646	0.18192	0.226846	-0.0830952	-0.203167	-0.0976693
	-9.54532	-0.0344303	0.0147647	0.0594031	-0.214117	-0.1269	0.127759	0.064259	-0.029124	-0.17222	0.0468503	0.181621	0.229064	-0.0865769	-0.199699	-0.095745
	-9.53549	-0.0354049	0.0226917	0.0598702	-0.219178	-0.127662	0.128925	0.0686455	-0.0280804	-0.177648	0.0442263	0.180939	0.231112	-0.0902734	-0.196057	-0.0935609
	-9.52566	-0.0365423	0.0306672	0.0604099	-0.224287	-0.127979	0.129952	0.0730884	-0.0269727	-0.1827	0.0415252	0.179892	0.232991	-0.0941651	-0.192254	-0.0911276
	-9.51583	-0.0378449	0.0386683	0.0610445	-0.229404	-0.127842	0.130846	0.077565	-0.025803	-0.187358	0.038782	0.178498	0.234702	-0.0982279	-0.188306	-0.0884533
	-9.506	-0.0393106	0.0466692	0.0617966	-0.234493	-0.127246	0.131617	0.0820528	-0.0245737	-0.191609	0.0360334	0.176777	0.236247	-0.102431	-0.184235	-0.085544
	-9.49617	-0.0409324	0.0546415	0.0626871	-0.239523	-0.126191	0.132273	0.0865312	-0.0232863	-0.195449	0.0333156	0.174749	0.237631	-0.106737	-0.180063	-0.0824046
	-9.48634	-0.0426986	0.0625552	0.0637343	-0.244466	-0.124679	0.13282	0.0909824	-0.0219405	-0.198877	0.0306636	0.172438	0.238856	-0.111102	-0.175817	-0.0790398
	-9.47651	-0.0445925	0.0703787	0.0649531	-0.249293	-0.122716	0.133265	0.0953927	-0.0205339	-0.201901	0.0281089	0.169869	0.239926	-0.115473	-0.171519	-0.075455
	-9.46668	-0.046593	0.0780809	0.0663557	-0.253979	-0.120314	0.133611	0.099752	-0.0190614	-0.204533	0.0256789	0.167067	0.240843	-0.119797	-0.167188	-0.0716573
	-9.45684	-0.0486754	0.0856313	0.0679514	-0.258497	-0.117485	0.133861	0.104055	-0.0175157	-0.206787	0.0233957	0.164061	0.241607	-0.124014	-0.162838	-0.0676563
	-9.44701	-0.0508117	0.0930021	0.0697481	-0.262818	-0.114247	0.134017	0.108298	-0.0158875	-0.208677	0.0212752	0.160878	0.242214	-0.128068	-0.158476	-0.0634643
	-9.43718	-0.0529721	0.100168	0.0717536	-0.266911	-0.110617	0.13408	0.112483	-0.0141662	-0.210216	0.0193276	0.157549	0.242658	-0.131904	-0.154099	-0.0590967
	-9.42735	-0.0551257	0.107108	0.0739763	-0.270742	-0.106613	0.13405	0.116613	-0.0123409	-0.211416	0.0175568	0.154105	0.242927	-0.135473	-0.149696	-0.0545717
	-9.41752	-0.0572417	0.113803	0.076427	-0.274276	-0.102256	0.133928	0.12069	-0.0104007	-0.212285	0.0159614	0.15058	0.243009	-0.138736	-0.145248	-0.0499098
	-9.40769	-0.0592909	0.120239	0.0791189	-0.277476	-0.0975632	0.133717	0.124721	-0.00833601	-0.21283	0.0145347	0.147005	0.242887	-0.141661	-0.140728	-0.0451334
	-9.39786	-0.0612465	0.126405	0.0820684	-0.280305	-0.0925537	0.133417	0.128711	-0.00613848	-0.213053	0.0132663	0.143416	0.242543	-0.144228	-0.136107	-0.040266
	-9.38803	-0.0630851	0.132292	0.0852947	-0.282727	-0.0872456	0.133031	0.132665	-0.00380215	-0.212957	0.0121421	0.139846	0.241957	-0.146426	-0.13135	-0.0353316
	-9.3782	-0.0647877	0.13789	0.0888186	-0.284707	-0.0816574	0.132562	0.13659	-0.00132361	-0.212547	0.0111463	0.136328	0.241109	-0.148253	-0.126424	-0.0303535
	-9.36837	-0.0663402	0.143194	0.0926617	-0.286213	-0.0758089	0.132012	0.140489	0.00129765	-0.211825	0.0102614	0.132894	0.239982	-0.149717	-0.121298	-0.0253539
	-9.35854	-0.0677342	0.148198	0.0968448	-0.287216	-0.0697217	0.131384	0.144364	0.0040591	-0.210802	0.00946984	0.129572	0.238559	-0.150833	-0.115945	-0.0203531
	-9.34871	-0.068967	0.152896	0.101386	-0.28769	-0.0634204	0.13068	0.148218	0.00695506	-0.209489	0.00875464	0.126389	0.236827	-0.15162	-0.110342	-0.0153692
	-9.33888	-0.0700417	0.157284	0.106299	-0.287615	-0.056933	0.129902	0.15205	0.00997665	-0.207906	0.00809998	0.123364	0.234776	-0.152101	-0.104475	-0.0104173
	-9.32905	-0.0709664	0.161359	0.111591	-0.286972	-0.0502909	0.12905	0.155854	0.0131116	-0.206077	0.00749214	0.120515	0.232402	-0.152301	-0.0983345	-0.00550982
	-9.31922	-0.0717539	0.16512	0.117263	-0.285751	-0.0435289	0.128126	0.159624	0.0163439	-0.204033	0.00692008	0.117852	0.229706	-0.152245	-0.0919183	-0.00065617
	-9.30939	-0.07242	0.168566	0.123305	-0.283945	-0.0366838	0.127129	0.163349	0.0196538	-0.201809	0.00637592	0.11538	0.226692	-0.151958	-0.0852312	0.00413699
	-9.29956	-0.0729826	0.171701	0.129702	-0.281556	-0.029794	0.126059	0.167014	0.0230168	-0.199442	0.00585519	0.113101	0.223372	-0.151463	-0.0782846	0.00886548
	-9.28973	-0.0734602	0.174529	0.136428	-0.278595	-0.0228975	0.124916	0.170599	0.0264042	-0.196973	0.00535685	0.111009	0.219761	-0.150781	-0.0710958	0.0135271
	-9.2799	-0.0738705	0.177054	0.14345	-0.275083	-0.0160308	0.123701	0.17408	0.0297825	-0.194437	0.00488297	0.109097	0.215875	-0.149934	-0.0636884	0.0181213
	-9.27007	-0.0742291	0.179285	0.15073	-0.271052	-0.00922695	0.122414	0.177429	0.0331138	-0.191869	0.00443822	0.107353	0.211736	-0.148938	-0.0560913	0.0226481
	-9.26024	-0.074549	0.181227	0.158225	-0.266548	-0.00251436	0.121058	0.180614	0.036356	-0.189295	0.0040289	0.105765	0.207365	-0.147811	-0.0483386	0.0271082
	-9.25041	-0.0748399	0.182887	0.16589	-0.261625	0.00408445	0.119635	0.183601	0.0394635	-0.186733	0.00366178	0.104317	0.202783	-0.146571	-0.0404688	0.0315018
	-9.24058	-0.0751079	0.184269	0.173681	-0.256351	0.0105536	0.11815	0.186353	0.0423881	-0.184194	0.00334263	0.102997	0.198009	-0.145232	-0.0325243	0.0358289
	-9.23075	-0.0753562	0.185376	0.181555	-0.250798	0.0168841	0.116608	0.188834	0.0450801	-0.181677	0.00307481	0.101793	0.193061	-0.143811	-0.0245511	0.0400887
	-9.22092	-0.0755851	0.186212	0.189472	-0.245047	0.0230736	0.115015	0.191008	0.0474893	-0.179174	0.00285799	0.100693	0.187955	-0.142325	-0.016598	0.0442797
	-9.21108	-0.0757934	0.186777	0.197397	-0.239174	0.029126	0.113378	0.19284	0.0495666	-0.176672	0.00268714	0.0996898	0.182702	-0.140788	-0.00871663	0.0484001
	-9.20125	-0.075979	0.18707	0.205299	-0.233255	0.0350501	0.111701	0.1943	0.0512651	-0.174149	0.00255195	0.0987757	0.177311	-0.139215	-0.000960837	0.052448
	-9.19142	-0.07614	0.187089	0.213148	-0.227358	0.0408586	0.109989	0.195364	0.0525415	-0.171583	0.00243671	0.0979461	0.17179	-0.137619	0.00661343	0.056422
	-9.18159	-0.0762751	0.186836	0.22092	-0.221541	0.0465665	0.108246	0.196013	0.0533568	-0.168948	0.0023209	0.097197	0.166143	-0.136012	0.0139483	0.0603216
	-9.17176	-0.0763852	0.186312	0.228589	-0.215849	0.0521904	0.106472	0.196235	0.0536771	-0.166219	0.00218015	0.0965254	0.160377	-0.134401	0.0209842	0.0641474
	-9.16193	-0.0764727	0.185519	0.236128	-0.210314	0.0577468	0.104669	0.196024	0.0534745	-0.163369	0.00198784	0.0959284	0.154496	-0.132791	0.0276603	0.0679014
	-9.1521	-0.0765427	0.184465	0.243511	-0.204956	0.0632515	0.102836	0.195383	0.0527269	-0.160375	0.00171691	0.0954031	0.148506	-0.131182	0.033915	0.0715869
	-9.14227	-0.0766023	0.183161	0.250709	-0.199783	0.0687187	0.100971	0.194319	0.0514191	-0.157212	0.00134192	0.0949465	0.142414	-0.129572	0.0396871	0.0752088
	-9.13244	-0.0766604	0.181622	0.257686	-0.194789	0.0741604	0.0990734	0.192846	0.0495419	-0.15386	0.000841019	0.0945545	0.136229	-0.12795	0.044916	0.078773
	-9.12261	-0.0767275	0.179867	0.264409	-0.189961	0.0795858	0.0971405	0.190983	0.0470928	-0.150298	0.000197648	0.0942226	0.129963	-0.126303	0.0495441	0.0822862
	-9.11278	-0.0768145	0.177919	0.270837	-0.185282	0.0850011	0.0951711	0.188753	0.0440755	-0.14651	-0.000598049	0.0939455	0.123628	-0.12461	0.0535175	0.0857557
	-9.10295	-0.0769326	0.175804	0.276931	-0.180724	0.0904091	0.0931646	0.186183	0.0404999	-0.14248	-0.00154837	0.0937171	0.117238	-0.122848	0.056788	0.0891882
	-9.09312	-0.0770923	0.173548	0.282651	-0.176262	0.0958087	0.0911211	0.183303	0.0363816	-0.138193	-0.00264774	0.0935309	0.110809	-0.120989	0.059315	0.0925898
	-9.08329	-0.0773036	0.171181	0.287957	-0.171867	0.101195	0.0890415	0.180147	0.0317419	-0.133638	-0.00388289	0.0933801	0.104354	-0.119002	0.0610672	0.0959649
	-9.07346	-0.0775751	0.168727	0.292815	-0.167512	0.106559	0.0869275	0.176751	0.0266075	-0.128801	-0.00523357	0.0932584	0.0978915	-0.116856	0.0620233	0.0993155
	-9.06363	-0.0779146	0.166213	0.297191	-0.163171	0.11189	0.0847809	0.173154	0.0210096	-0.123669	-0.0066737	0.0931602	0.0914342	-0.114521	0.0621734	0.10264
	-9.0538	-0.0783291	0.163658	0.301062	-0.158822	0.117171	0.0826036	0.1694	0.0149836	-0.118227	-0.00817274	0.0930815	0.0849962	-0.111973	0.0615184	0.105934
	-9.04397	-0.0788249	0.161082	0.304408	-0.154445	0.122387	0.0803966	0.165531	0.0085685	-0.112459	-0.00969731	0.09302	0.0785895	-0.10919	0.0600697	0.109187
	-9.03414	-0.0794074	0.158496	0.307216	-0.150025	0.127519	0.0781597	0.161591	0.00180629	-0.106346	-0.0112126	0.0929761	0.0722245	-0.106162	0.0578477	0.112383
	-9.02431	-0.0800814	0.155911	0.309482	-0.145547	0.132548	0.0758911	0.157625	-0.00525876	-0.0998682	-0.012684	0.0929524	0.0659102	-0.102886	0.0548801	0.115503
	-9.01448	-0.0808503	0.15333	0.311207	-0.141	0.137456	0.0735869	0.153676	-0.0125805	-0.093005	-0.0140776	0.0929546	0.0596544	-0.0993697	0.0511999	0.118522
	-9.00465	-0.0817158	0.150756	0.312401	-0.136376	0.142227	0.0712417	0.149783	-0.0201113	-0.0857383	-0.0153617	0.0929909	0.0534635	-0.0956347	0.0468438	0.12141
	-8.99482	-0.0826769	0.148187	0.313077	-0.131667	0.146847	0.0688482	0.145986	-0.0278023	-0.0780531	-0.016507	0.0930713	0.0473433	-0.0917115	0.0418496	0.124136
	-8.98499	-0.0837295	0.14562	0.313255	-0.126867	0.151306	0.0663979	0.142318	-0.0356033	-0.0699396	-0.017487	0.0932074	0.0412989	-0.0876413	0.0362562	0.126669
	-8.97516	-0.0848646	0.143053	0.312962	-0.12197	0.155599	0.0638816	0.13881	-0.0434627	-0.0613944	-0.018278	0.0934115	0.0353345	-0.0834735	0.0301018	0.128976
	-8.96532	-0.0860686	0.140482	0.312227	-0.116973	0.159725	0.06129	0.135491	-0.0513271	-0.0524226	-0.0188593	0.0936955	0.0294537	-0.0792638	0.0234243	0.131029
	-8.95549	-0.0873224	0.137902	0.311085	-0.111878	0.163687	0.0586141	0.132386	-0.059141	-0.0430381	-0.0192127	0.0940702	0.023659	-0.0750713	0.016261	0.132804
	-8.94566	-0.0886018	0.135311	0.309574	-0.106686	0.167492	0.0558462	0.129516	-0.0668468	-0.033265	-0.0193228	0.0945442	0.0179515	-0.0709559	0.00864943	0.134282
	-8.93583	-0.089878	0.132707	0.307737	-0.101408	0.171153	0.0529799	0.126903	-0.0743845	-0.0231372	-0.019177	0.0951237	0.0123308	-0.0669759	0.000627331	0.135451
	-8.926	-0.0911192	0.130088	0.30562	-0.0960558	0.174683	0.0500105	0.124564	-0.0816921	-0.0126989	-0.018765	0.0958113	0.00679453	-0.0631859	-0.00776638	0.136308
	-8.91617	-0.0922919	0.127454	0.303271	-0.0906485	0.178096	0.0469348	0.122513	-0.0887061	-0.00200428	-0.0180795	0.0966063	0.00133794	-0.0596349	-0.0164912	0.136855
	-8.90634	-0.0933625	0.124802	0.300739	-0.0852085	0.181407	0.0437505	0.120763	-0.0953621	0.00888357	-0.0171155	0.0975047	-0.0040461	-0.056365	-0.0255047	0.137101
	-8.89651	-0.0942996	0.122133	0.298075	-0.0797612	0.184629	0.0404563	0.119322	-0.101596	0.0198932	-0.0158708	0.0984991	-0.00936737	-0.0534106	-0.0347623	0.137061
	-8.88668	-0.0950753	0.119446	0.295327	-0.0743335	0.187774	0.0370506	0.118194	-0.107346	0.0309463	-0.0143454	0.0995795	-0.0146381	-0.0507978	-0.044217	0.136751
	-8.87685	-0.0956664	0.116739	0.292541	-0.0689519	0.190848	0.0335322	0.117378	-0.112553	0.0419598	-0.0125415	0.100734	-0.0198729	-0.0485439	-0.0538204	0.136193
	-8.86702	-0.0960556	0.114009	0.28976	-0.0636422	0.193854	0.0298992	0.11687	-0.117166	0.0528474	-0.0104627	0.101948	-0.0250879	-0.0466575	-0.0635222	0.135408
	-8.85719	-0.0962321	0.111252	0.287018	-0.0584277	0.196794	0.0261498	0.116657	-0.12114	0.0635225	-0.00811402	0.103207	-0.0303004	-0.0451388	-0.0732714	0.134417
	-8.84736	-0.0961918	0.108466	0.284346	-0.0533292	0.199664	0.0222819	0.116727	-0.124444	0.0738997	-0.00550109	0.104497	-0.0355277	-0.0439801	-0.0830166	0.133242
	-8.83753	-0.0959369	0.105642	0.281766	-0.0483647	0.202458	0.0182939	0.117058	-0.127057	0.0838976	-0.00263001	0.105804	-0.040786	-0.0431667	-0.0927064	0.131902
	-8.8277	-0.0954755	0.102777	0.279292	-0.0435494	0.205169	0.014185	0.117628	-0.128973	0.0934399	0.000493008	0.107115	-0.0460894	-0.0426779	-0.10229	0.130415
	-8.81787	-0.0948205	0.0998638	0.276933	-0.0388965	0.207789	0.00995547	0.11841	-0.130201	0.102457	0.00386185	0.108419	-0.0514488	-0.0424882	-0.111716	0.128796
	-8.80804	-0.0939886	0.0968964	0.274688	-0.0344173	0.210309	0.00560739	0.119376	-0.130767	0.110888	0.00747044	0.109706	-0.0568708	-0.0425692	-0.120936	0.127059
	-8.79821	-0.0929992	0.0938694	0.272552	-0.0301223	0.212724	0.00114479	0.120493	-0.130707	0.11868	0.0113126	0.110968	-0.0623568	-0.0428907	-0.129903	0.125217
	-8.78838	-0.0918733	0.0907782	0.270515	-0.0260214	0.215027	-0.00342612	0.12173	-0.130075	0.125788	0.0153821	0.1122	-0.0679022	-0.0434222	-0.138571	0.123282
	-8.77855	-0.0906328	0.0876185	0.268562	-0.0221254	0.217214	-0.00809693	0.12305	-0.128932	0.132173	0.019672	0.113398	-0.0734957	-0.0441343	-0.1469	0.121265
	-8.76872	-0.0892997	0.0843864	0.266675	-0.0184462	0.219285	-0.0128571	0.124418	-0.127349	0.137806	0.0241751	0.114561	-0.0791191	-0.0449991	-0.154853	0.119175
	-8.75889	-0.0878963	0.0810786	0.264833	-0.014998	0.221238	-0.017694	0.125794	-0.125402	0.14266	0.0288835	0.115689	-0.0847468	-0.0459912	-0.162399	0.117022
	-8.74906	-0.0864444	0.0776912	0.263016	-0.0117974	0.223076	-0.0225934	0.12714	-0.123167	0.146714	0.033789	0.116783	-0.0903465	-0.0470875	-0.169514	0.114817
	-8.73923	-0.0849658	0.0742202	0.2612	-0.00886414	0.224799	-0.0275392	0.128412	-0.120722	0.149949	0.0388831	0.117846	-0.0958796	-0.0482667	-0.176181	0.11257
	-8.7294	-0.0834821	0.0706612	0.259363	-0.00622047	0.22641	-0.0325142	0.12957	-0.118141	0.152347	0.0441574	0.118882	-0.101302	-0.0495094	-0.182388	0.11029
	-8.71956	-0.0820149	0.067009	0.257485	-0.00389058	0.22791	-0.0374999	0.130569	-0.115492	0.153892	0.0496041	0.119896	-0.106567	-0.0507972	-0.188132	0.107987
	-8.70973	-0.0805852	0.0632585	0.255545	-0.00189954	0.229301	-0.042477	0.131368	-0.112838	0.154572	0.0552161	0.120892	-0.111624	-0.0521126	-0.193411	0.105671
	-8.6999	-0.079214	0.0594043	0.253523	-0.000271707	0.230583	-0.0474252	0.131927	-0.110234	0.154375	0.0609874	0.121877	-0.116426	-0.0534389	-0.198226	0.10335
	-8.69007	-0.077921	0.0554414	0.251403	0.000970757	0.231757	-0.0523239	0.132205	-0.107728	0.153299	0.0669132	0.122857	-0.120924	-0.0547595	-0.20258	0.101033
	-8.68024	-0.0767248	0.0513659	0.249168	0.00180946	0.232823	-0.0571516	0.13217	-0.105361	0.151345	0.0729902	0.123836	-0.125077	-0.0560582	-0.206473	0.0987271
	-8.67041	-0.0756413	0.047175	0.246803	0.00223099	0.233783	-0.0618867	0.13179	-0.103166	0.148527	0.0792156	0.124819	-0.12885	-0.0573188	-0.209903	0.0964394
	-8.66058	-0.0746835	0.0428678	0.244293	0.00222778	0.234638	-0.0665072	0.131039	-0.101169	0.144866	0.0855874	0.125811	-0.132213	-0.0585261	-0.212869	0.0941772
	-8.65075	-0.0738605	0.0384453	0.241624	0.00179845	0.235393	-0.0709909	0.129898	-0.0993894	0.140398	0.0921031	0.126814	-0.13515	-0.0596651	-0.215363	0.0919482
	-8.64092	-0.073177	0.0339108	0.23878	0.000947682	0.236054	-0.0753157	0.128352	-0.0978398	0.135169	0.0987593	0.127828	-0.137654	-0.060722	-0.217382	0.0897605
	-8.63109	-0.0726329	0.0292696	0.235744	-0.000314388	0.236627	-0.0794593	0.126388	-0.0965266	0.129238	0.10555	0.128854	-0.139727	-0.0616843	-0.218919	0.0876232
	-8.62126	-0.072223	0.0245285	0.232497	-0.00197328	0.237119	-0.0833998	0.124002	-0.0954504	0.122673	0.112468	0.129891	-0.141385	-0.062541	-0.219975	0.0855459
	-8.61143	-0.0719378	0.0196959	0.229016	-0.00401164	0.237541	-0.0871154	0.12119	-0.0946054	0.11555	0.1195	0.130934	-0.142651	-0.0632831	-0.220553	0.0835395
	-8.6016	-0.0717638	0.0147806	0.225278	-0.00641087	0.237899	-0.090585	0.117954	-0.0939808	0.107952	0.126631	0.131983	-0.143557	-0.063904	-0.220666	0.0816152
	-8.59177	-0.0716843	0.00979244	0.221259	-0.00915262	0.238201	-0.0937883	0.114299	-0.0935606	0.0999656	0.133839	0.133035	-0.14414	-0.0644001	-0.220334	0.0797854
	-8.58194	-0.0716806	0.00474104	0.216933	-0.0122201	0.238454	-0.0967063	0.110233	-0.0933244	0.0916757	0.1411	0.134089	-0.144443	-0.0647712	-0.219588	0.0780629
	-8.57211	-0.0717331	-0.000363601	0.21228	-0.0155988	0.238661	-0.0993212	0.105771	-0.0932486	0.0831668	0.148383	0.135142	-0.144509	-0.0650202	-0.218469	0.0764611
	-8.56228	-0.0718221	-0.00551121	0.207281	-0.0192769	0.238824	-0.101617	0.100928	-0.0933074	0.0745185	0.155658	0.136194	-0.14438	-0.0651536	-0.217024	0.0749939
	-8.55245	-0.0719287	-0.0106909	0.201925	-0.0232454	0.238945	-0.10358	0.0957256	-0.0934732	0.0658038	0.162886	0.137247	-0.144095	-0.0651807	-0.215307	0.0736755
	-8.54262	-0.0720359	-0.0158907	0.19621	-0.0274975	0.239021	-0.105197	0.0901891	-0.0937177	0.0570881	0.170032	0.1383	-0.143689	-0.0651128	-0.213378	0.0725197
	-8.53279	-0.0721288	-0.0210972	0.190145	-0.0320276	0.239049	-0.10646	0.0843471	-0.0940124	0.048428	0.177058	0.139355	-0.143191	-0.0649626	-0.211294	0.0715398
	-8.52296	-0.0721954	-0.026295	0.183748	-0.0368304	0.239026	-0.10736	0.0782318	-0.0943283	0.0398708	0.183924	0.140413	-0.142626	-0.0647432	-0.209114	0.0707481
	-8.51313	-0.0722264	-0.0314666	0.17705	-0.0418996	0.238948	-0.107894	0.0718776	-0.094637	0.0314546	0.190595	0.141475	-0.142013	-0.0644668	-0.206887	0.0701556
	-8.5033	-0.0722158	-0.0365926	0.170088	-0.0472263	0.238811	-0.108062	0.0653205	-0.0949097	0.0232089	0.197036	0.142544	-0.141365	-0.064144	-0.20466	0.0697714
	-8.49347	-0.0721606	-0.0416516	0.162909	-0.0527976	0.238611	-0.107864	0.0585967	-0.0951183	0.0151551	0.203217	0.14362	-0.140693	-0.0637832	-0.202465	0.0696028
	-8.48364	-0.0720606	-0.0466212	0.155562	-0.0585963	0.238346	-0.107309	0.0517419	-0.095235	0.00730703	0.20911	0.144704	-0.140008	-0.0633894	-0.200327	0.0696545
	-8.4738	-0.0719183	-0.051478	0.148099	-0.0646	0.238013	-0.106406	0.0447894	-0.0952329	-0.000328008	0.214694	0.145797	-0.139317	-0.0629648	-0.198259	0.0699289
	-8.46397	-0.0717379	-0.0561988	0.140567	-0.070781	0.237609	-0.10517	0.0377698	-0.0950868	-0.00774907	0.21995	0.146903	-0.138631	-0.0625079	-0.196263	0.0704254
	-8.45414	-0.0715247	-0.0607618	0.13301	-0.0771075	0.237131	-0.103617	0.0307096	-0.0947729	-0.0149611	0.224867	0.148024	-0.137961	-0.062015	-0.194331	0.0711407
	-8.44431	-0.0712844	-0.0651466	0.125463	-0.0835437	0.236576	-0.101768	0.0236309	-0.0942694	-0.0219746	0.229437	0.149163	-0.137321	-0.0614801	-0.192446	0.0720685
	-8.43448	-0.0710213	-0.0693357	0.117951	-0.0900515	0.235937	-0.0996453	0.0165514	-0.0935567	-0.0288055	0.233658	0.150322	-0.136727	-0.0608967	-0.190586	0.0731993
	-8.42465	-0.070738	-0.0733145	0.110492	-0.096592	0.235206	-0.0972727	0.00948463	-0.0926174	-0.0354739	0.23753	0.151507	-0.136197	-0.0602583	-0.188721	0.0745212
	-8.41482	-0.0704333	-0.0770716	0.103092	-0.103126	0.234373	-0.094674	0.00244077	-0.0914359	-0.0420044	0.241058	0.15272	-0.135752	-0.05956	-0.186822	0.0760194
	-8.40499	-0.0701023	-0.0805983	0.0957548	-0.109617	0.233429	-0.0918729	-0.00457214	-0.0899988	-0.048424	0.244248	0.153964	-0.13541	-0.0587995	-0.184862	0.0776771
	-8.39516	-0.0697351	-0.0838881	0.0884773	-0.116029	0.232359	-0.0888916	-0.011547	-0.0882951	-0.0547613	0.247108	0.155241	-0.13519	-0.0579774	-0.182814	0.0794753
	-8.38533	-0.0693173	-0.0869359	0.0812565	-0.12233	0.231153	-0.0857504	-0.0184766	-0.0863161	-0.0610448	0.249644	0.156553	-0.135109	-0.0570979	-0.180663	0.0813936
	-8.3755	-0.0688303	-0.0897372	0.074091	-0.128492	0.229798	-0.0824674	-0.0253521	-0.0840557	-0.0673007	0.251862	0.157899	-0.135179	-0.0561691	-0.178399	0.0834104
	-8.36567	-0.0682521	-0.092287	0.0669834	-0.134487	0.228286	-0.0790579	-0.0321629	-0.0815111	-0.0735507	0.253767	0.15928	-0.135406	-0.0552022	-0.176027	0.0855032
	-8.35584	-0.0675586	-0.09458	0.0599413	-0.14029	0.226611	-0.0755347	-0.0388953	-0.0786828	-0.07981	0.255358	0.160694	-0.135793	-0.0542113	-0.173562	0.0876492
	-8.34601	-0.0667247	-0.0966091	0.0529788	-0.145876	0.224772	-0.0719085	-0.0455331	-0.0755748	-0.0860855	0.256633	0.162141	-0.136334	-0.0532118	-0.171033	0.0898256
	-8.33618	-0.0657261	-0.0983664	0.0461156	-0.151215	0.222771	-0.0681875	-0.0520578	-0.0721946	-0.0923738	0.257585	0.163617	-0.137019	-0.0522199	-0.16848	0.0920099
	-8.32635	-0.0645401	-0.099843	0.0393764	-0.156278	0.220616	-0.0643786	-0.0584485	-0.0685531	-0.0986606	0.258207	0.165121	-0.137833	-0.0512503	-0.165953	0.0941804
	-8.31652	-0.0631472	-0.10103	0.0327896	-0.161028	0.21832	-0.0604874	-0.0646829	-0.0646637	-0.10492	0.258487	0.166651	-0.138752	-0.0503154	-0.163513	0.0963165
	-8.30669	-0.0615318	-0.101917	0.0263853	-0.165427	0.2159	-0.0565187	-0.0707378	-0.0605419	-0.111117	0.258413	0.168204	-0.139754	-0.0494235	-0.16122	0.0983994
	-8.29686	-0.0596823	-0.102499	0.0201927	-0.169434	0.213375	-0.052477	-0.0765895	-0.0562041	-0.117206	0.257974	0.16978	-0.140811	-0.048578	-0.159138	0.100412
	-8.28703	-0.0575919	-0.102771	0.0142386	-0.173005	0.210768	-0.0483664	-0.0822143	-0.0516671	-0.123136	0.25716	0.171377	-0.141895	-0.0477769	-0.157325	0.102339
	-8.2772	-0.0552579	-0.102731	0.00854421	-0.176098	0.208103	-0.044191	-0.0875894	-0.0469468	-0.128855	0.255966	0.172994	-0.142978	-0.0470127	-0.155834	0.104168
	-8.26737	-0.0526814	-0.102385	0.0031239	-0.178673	0.205403	-0.0399544	-0.0926941	-0.0420582	-0.134309	0.25439	0.17463	-0.144034	-0.0462732	-0.154704	0.105887
	-8.25754	-0.0498664	-0.10174	-0.00201647	-0.180695	0.202692	-0.0356602	-0.0975104	-0.0370147	-0.139452	0.252434	0.176286	-0.145042	-0.0455433	-0.153961	0.107489
	-8.24771	-0.0468196	-0.100813	-0.00688018	-0.182135	0.19999	-0.0313115	-0.102024	-0.0318288	-0.144242	0.250109	0.177961	-0.145982	-0.0448058	-0.153618	0.108966
	-8.23788	-0.0435489	-0.0996244	-0.0114796	-0.182973	0.197319	-0.0269115	-0.106227	-0.0265121	-0.148648	0.247428	0.179658	-0.146839	-0.0440443	-0.153669	0.110311
	-8.22804	-0.0400636	-0.0981994	-0.015835	-0.183198	0.194696	-0.0224636	-0.110115	-0.0210772	-0.152647	0.244411	0.181379	-0.147605	-0.0432444	-0.154096	0.11152
	-8.21821	-0.0363732	-0.0965687	-0.0199731	-0.18281	0.192135	-0.0179717	-0.113691	-0.015538	-0.156228	0.241081	0.183124	-0.148275	-0.0423951	-0.154867	0.112587
	-8.20838	-0.0324874	-0.0947658	-0.0239242	-0.181819	0.189649	-0.0134404	-0.116964	-0.00991151	-0.159392	0.237465	0.184898	-0.148851	-0.04149	-0.155941	0.113508
	-8.19855	-0.0284157	-0.0928264	-0.0277193	-0.180246	0.187245	-0.00887563	-0.119947	-0.00421948	-0.162145	0.233592	0.186701	-0.149338	-0.0405277	-0.15727	0.114279
	-8.18872	-0.0241679	-0.0907864	-0.0313874	-0.178121	0.184931	-0.00428447	-0.12266	0.00151062	-0.164505	0.229489	0.188536	-0.149747	-0.0395117	-0.158805	0.114895
	-8.17889	-0.0197534	-0.088681	-0.0349523	-0.175482	0.182707	0.000324535	-0.125121	0.00724465	-0.16649	0.225187	0.190402	-0.150094	-0.0384498	-0.160495	0.115353
	-8.16906	-0.0151821	-0.0865424	-0.0384311	-0.172376	0.180574	0.00494143	-0.127351	0.0129415	-0.168127	0.220712	0.192296	-0.150395	-0.0373533	-0.162293	0.115653
	-8.15923	-0.0104641	-0.0843994	-0.0418323	-0.168856	0.178528	0.00955509	-0.129371	0.0185537	-0.16944	0.216092	0.194214	-0.150671	-0.0362358	-0.164161	0.115795
	-8.1494	-0.00561013	-0.0822753	-0.0451563	-0.164976	0.176563	0.0141535	-0.131197	0.024028	-0.170453	0.211349	0.196146	-0.150944	-0.0351124	-0.166064	0.115782
	-8.13957	-0.000631463	-0.0801876	-0.0483953	-0.160794	0.17467	0.018724	-0.132842	0.0293073	-0.171191	0.206507	0.19808	-0.151238	-0.0339981	-0.167977	0.11562
	-8.12974	0.00445997	-0.0781472	-0.0515356	-0.15637	0.172841	0.023254	-0.134314	0.0343323	-0.171669	0.201583	0.199999	-0.151574	-0.0329078	-0.169883	0.115317
	-8.11991	0.00965155	-0.0761581	-0.0545596	-0.151758	0.171064	0.0277308	-0.135618	0.0390443	-0.1719	0.196596	0.201884	-0.151974	-0.031855	-0.17177	0.114882
	-8.11008	0.01493	-0.0742174	-0.0574482	-0.147014	0.169331	0.0321418	-0.136753	0.043387	-0.171889	0.191558	0.203714	-0.152457	-0.030852	-0.173634	0.114326
	-8.10025	0.0202815	-0.0723162	-0.0601836	-0.142186	0.167633	0.0364749	-0.137718	0.0473096	-0.171635	0.186482	0.205466	-0.153041	-0.0299092	-0.17547	0.113661
	-8.09042	0.0256922	-0.0704401	-0.0627517	-0.137321	0.165964	0.0407176	-0.138506	0.0507682	-0.171128	0.181377	0.207117	-0.153737	-0.0290351	-0.177278	0.112898
	-8.08059	0.0311483	-0.0685704	-0.0651432	-0.132459	0.164323	0.0448575	-0.139114	0.0537282	-0.170351	0.176251	0.208646	-0.154551	-0.0282357	-0.179055	0.112045
	-8.07076	0.0366365	-0.0666852	-0.0673552	-0.127637	0.162712	0.0488817	-0.139535	0.0561647	-0.16928	0.171108	0.210035	-0.155486	-0.0275145	-0.180799	0.11111
	-8.06093	0.0421442	-0.0647614	-0.0693902	-0.122885	0.161137	0.0527771	-0.139768	0.0580632	-0.167887	0.165954	0.211269	-0.156538	-0.026872	-0.182504	0.1101
	-8.0511	0.04766	-0.0627753	-0.0712564	-0.118233	0.15961	0.0565302	-0.139813	0.0594196	-0.166138	0.160791	0.212338	-0.157696	-0.0263055	-0.184161	0.109017
	-8.04127	0.0531732	-0.0607044	-0.0729649	-0.113704	0.158149	0.0601277	-0.139673	0.0602392	-0.163996	0.155622	0.213234	-0.158946	-0.0258095	-0.185762	0.107864
	-8.03144	0.0586741	-0.0585279	-0.0745289	-0.109315	0.156774	0.0635564	-0.139356	0.0605355	-0.161422	0.150449	0.213955	-0.160267	-0.0253762	-0.187298	0.106644
	-8.02161	0.0641539	-0.0562275	-0.0759609	-0.105083	0.15551	0.0668043	-0.138876	0.0603283	-0.158378	0.145274	0.214501	-0.161636	-0.0249964	-0.188759	0.105356
	-8.01178	0.0696035	-0.0537881	-0.0772716	-0.101018	0.154385	0.0698607	-0.138248	0.0596419	-0.154831	0.140101	0.214874	-0.163031	-0.0246605	-0.190139	0.104002
	-8.00195	0.0750141	-0.0511979	-0.0784683	-0.0971229	0.153426	0.072717	-0.137493	0.0585036	-0.150748	0.134933	0.215075	-0.164428	-0.0243601	-0.191434	0.102582
	-7.99212	0.0803761	-0.0484488	-0.0795542	-0.0933983	0.152661	0.075367	-0.136631	0.0569412	-0.146106	0.129776	0.215107	-0.165806	-0.0240889	-0.192644	0.101097
	-7.98228	0.0856789	-0.0455359	-0.0805287	-0.0898374	0.152116	0.0778072	-0.135689	0.0549829	-0.140888	0.124635	0.214971	-0.167147	-0.0238427	-0.193772	0.0995465
	-7.97245	0.0909103	-0.0424576	-0.0813881	-0.0864282	0.151813	0.0800366	-0.134688	0.0526555	-0.135087	0.119517	0.214668	-0.168438	-0.0236199	-0.194823	0.09793
	-7.96262	0.0960565	-0.039215	-0.0821275	-0.0831539	0.15177	0.0820562	-0.133654	0.0499847	-0.128705	0.114432	0.214195	-0.169672	-0.0234205	-0.195806	0.0962454
	-7.95279	0.101101	-0.0358113	-0.0827426	-0.0799934	0.152	0.0838683	-0.132606	0.0469948	-0.121752	0.109389	0.213551	-0.170845	-0.0232452	-0.196726	0.094489
	-7.94296	0.106027	-0.0322517	-0.0832311	-0.0769225	0.15251	0.0854752	-0.131564	0.043709	-0.114246	0.104397	0.212732	-0.171957	-0.0230936	-0.197587	0.0926554
	-7.93313	0.110813	-0.0285429	-0.0835952	-0.0739151	0.153302	0.0868788	-0.13054	0.0401501	-0.106213	0.099467	0.211734	-0.173013	-0.0229636	-0.198386	0.0907369
	-7.9233	0.115438	-0.0246928	-0.0838416	-0.0709448	0.154372	0.0880796	-0.129546	0.0363407	-0.0976798	0.0946072	0.210555	-0.174015	-0.0228496	-0.199113	0.0887239
	-7.91347	0.119878	-0.0207105	-0.0839822	-0.0679854	0.15571	0.0890766	-0.128586	0.0323035	-0.0886774	0.0898261	0.209193	-0.174971	-0.0227423	-0.199752	0.0866051
	-7.90364	0.124111	-0.0166062	-0.084034	-0.0650132	0.157299	0.0898672	-0.127664	0.0280612	-0.0792346	0.0851313	0.207651	-0.175882	-0.0226286	-0.200273	0.0843676
	-7.89381	0.128114	-0.0123917	-0.0840173	-0.0620072	0.159117	0.0904481	-0.126777	0.0236365	-0.0693777	0.0805291	0.205932	-0.176753	-0.0224918	-0.200643	0.0819978
	-7.88398	0.131864	-0.00808057	-0.0839546	-0.0589508	0.161138	0.0908155	-0.125925	0.0190513	-0.0591291	0.0760256	0.204047	-0.177583	-0.0223122	-0.200819	0.0794819
	-7.87415	0.135341	-0.0036885	-0.0838684	-0.0558324	0.16333	0.0909668	-0.125102	0.014326	-0.0485069	0.0716272	0.202006	-0.178369	-0.0220682	-0.200754	0.0768063
	-7.86432	0.138529	0.00076654	-0.0837793	-0.0526463	0.165658	0.090901	-0.124305	0.00947889	-0.0375259	0.067341	0.199828	-0.179107	-0.0217372	-0.200402	0.073959
	-7.85449	0.141414	0.00526421	-0.0837042	-0.0493932	0.168084	0.0906197	-0.123528	0.00452555	-0.0261989	0.0631759	0.197532	-0.179791	-0.0212968	-0.199716	0.0709298
	-7.84466	0.143988	0.009782	-0.0836554	-0.0460805	0.170567	0.0901276	-0.122768	-0.000521815	-0.0145388	0.0591425	0.19514	-0.180416	-0.0207264	-0.198657	0.0677108
	-7.83483	0.146247	0.0142955	-0.0836398	-0.0427222	0.173066	0.0894331	-0.122019	-0.00565421	-0.00256147	0.0552537	0.192679	-0.180976	-0.0200081	-0.19719	0.0642973
	-7.825	0.148191	0.0187791	-0.0836583	-0.039338	0.175541	0.0885481	-0.121274	-0.0108655	0.00971214	0.051524	0.190174	-0.181467	-0.0191278	-0.195293	0.0606875
	-7.81517	0.149829	0.0232059	-0.0837064	-0.0359527	0.177953	0.0874883	-0.120526	-0.0161517	0.0222542	0.0479692	0.187651	-0.181887	-0.0180766	-0.19295	0.0568822
	-7.80534	0.15117	0.027549	-0.0837745	-0.0325946	0.180264	0.0862724	-0.119763	-0.0215102	0.0350288	0.0446048	0.185138	-0.182236	-0.0168513	-0.190158	0.052885
	-7.79551	0.152232	0.0317816	-0.0838494	-0.0292942	0.182441	0.0849215	-0.118972	-0.0269392	0.0479924	0.0414453	0.182659	-0.182515	-0.0154543	-0.18692	0.0487017
	-7.78568	0.153033	0.0358776	-0.0839145	-0.0260822	0.184453	0.0834586	-0.118136	-0.0324368	0.0610939	0.0385029	0.180235	-0.182727	-0.0138944	-0.183248	0.0443397
	-7.77585	0.153599	0.039812	-0.0839519	-0.0229877	0.186271	0.0819076	-0.117234	-0.0380008	0.0742771	0.0357862	0.177885	-0.182877	-0.0121852	-0.179157	0.0398078
	-7.76602	0.153956	0.0435608	-0.0839429	-0.0200365	0.187872	0.0802928	-0.116244	-0.0436284	0.0874829	0.0332998	0.175624	-0.182969	-0.0103449	-0.174666	0.0351162
	-7.75619	0.154132	0.0471014	-0.0838699	-0.0172492	0.189236	0.0786379	-0.115139	-0.0493164	0.100652	0.031044	0.173463	-0.183005	-0.00839469	-0.169792	0.0302761
	-7.74636	0.154158	0.0504119	-0.083717	-0.0146407	0.190343	0.0769652	-0.113896	-0.0550607	0.113728	0.0290149	0.171407	-0.182988	-0.00635775	-0.16455	0.0253
	-7.73652	0.154067	0.0534712	-0.0834711	-0.0122188	0.191182	0.0752954	-0.112489	-0.0608565	0.126661	0.0272053	0.169459	-0.182916	-0.00425759	-0.158951	0.0202017
	-7.72669	0.153892	0.0562583	-0.0831223	-0.00998467	0.19174	0.0736467	-0.110894	-0.0666982	0.139406	0.0256057	0.167616	-0.182788	-0.00211704	-0.153003	0.014996
	-7.71686	0.153666	0.0587527	-0.0826641	-0.00793317	0.192012	0.0720347	-0.109092	-0.0725789	0.151931	0.0242057	0.165875	-0.182597	4.28035e-05	-0.14671	0.00969889
	-7.70703	0.153425	0.0609339	-0.0820929	-0.00605365	0.191995	0.070472	-0.107065	-0.0784902	0.16421	0.022995	0.164229	-0.182335	0.00220309	-0.140074	0.00432762
	-7.6972	0.153203	0.0627822	-0.0814087	-0.00433115	0.191688	0.0689686	-0.104799	-0.0844211	0.176227	0.0219647	0.162668	-0.181993	0.00434742	-0.133097	-0.00109967
	-7.68737	0.153034	0.0642791	-0.0806137	-0.00274774	0.191096	0.0675313	-0.102283	-0.0903584	0.187971	0.0211078	0.161183	-0.181557	0.00646178	-0.125781	-0.00656407
	-7.67754	0.152949	0.0654075	-0.0797127	-0.00128393	0.190226	0.0661639	-0.0995103	-0.0962859	0.199436	0.020419	0.159766	-0.181014	0.00853432	-0.118133	-0.0120461
	-7.66771	0.152979	0.0661528	-0.0787121	8.00976e-05	0.189087	0.0648677	-0.0964754	-0.102185	0.210617	0.0198946	0.158407	-0.180345	0.0105552	-0.110163	-0.0175262
	-7.65788	0.15315	0.066503	-0.0776196	0.00136361	0.187692	0.0636414	-0.0931759	-0.108033	0.221504	0.0195318	0.157097	-0.179535	0.0125162	-0.101885	-0.0229843
	-7.64805	0.153484	0.0664491	-0.0764437	0.00258501	0.186054	0.062481	-0.0896114	-0.113809	0.232085	0.019327	0.15583	-0.178564	0.014411	-0.0933171	-0.0284007
	-7.63822	0.154001	0.0659847	-0.0751931	0.00376205	0.184188	0.0613812	-0.085783	-0.119487	0.242338	0.0192753	0.154598	-0.177415	0.0162343	-0.0844779	-0.033755
	-7.62839	0.154714	0.0651063	-0.073877	0.00491262	0.182108	0.0603347	-0.0816933	-0.125044	0.252236	0.0193686	0.153396	-0.176069	0.0179814	-0.0753884	-0.0390265
	-7.61856	0.155631	0.0638122	-0.0725046	0.00605592	0.179828	0.0593339	-0.0773461	-0.130455	0.261741	0.0195957	0.152219	-0.174508	0.0196485	-0.0660681	-0.0441937
	-7.60873	0.156758	0.0621024	-0.0710847	0.00721367	0.177361	0.0583709	-0.072746	-0.1357	0.270813	0.0199405	0.151063	-0.172715	0.0212313	-0.0565346	-0.0492342
	-7.5989	0.158095	0.059978	-0.0696256	0.0084113	0.174718	0.0574384	-0.0678987	-0.140763	0.279408	0.0203827	0.149925	-0.170674	0.0227259	-0.0468032	-0.0541244
	-7.58907	0.15964	0.0574408	-0.068135	0.0096787	0.171905	0.0565306	-0.0628109	-0.14563	0.287483	0.0208976	0.148802	-0.168371	0.0241279	-0.0368871	-0.0588401
	-7.57924	0.161385	0.0544935	-0.0666193	0.0110507	0.168928	0.0556433	-0.0574908	-0.150296	0.294999	0.0214565	0.147691	-0.165792	0.0254331	-0.0267985	-0.0633562
	-7.56941	0.163326	0.0511399	-0.0650836	0.012567	0.165787	0.0547752	-0.0519485	-0.15476	0.301927	0.0220281	0.14659	-0.162926	0.0266374	-0.0165504	-0.0676472
	-7.55958	0.165451	0.0473848	-0.063531	0.0142715	0.162479	0.0539275	-0.0461972	-0.159028	0.308248	0.0225795	0.145496	-0.15976	0.0277378	-0.00615876	-0.0716879
	-7.54975	0.167751	0.0432353	-0.0619624	0.0162119	0.158995	0.0531048	-0.0402534	-0.16311	0.313956	0.023078	0.144406	-0.156282	0.028732	0.00435568	-0.0754533
	-7.53992	0.170215	0.0387011	-0.0603757	0.0184377	0.155325	0.052315	-0.0341385	-0.167017	0.319059	0.0234924	0.143317	-0.152482	0.0296199	0.0149652	-0.0789194
	-7.53009	0.172829	0.0337954	-0.0587655	0.020999	0.151453	0.0515683	-0.0278786	-0.170763	0.323581	0.0237947	0.142226	-0.148346	0.0304035	0.0256336	-0.0820634
	-7.52026	0.175578	0.0285358	-0.0571227	0.0239443	0.147361	0.0508772	-0.0215053	-0.174359	0.327557	0.0239613	0.141128	-0.143861	0.0310878	0.0363157	-0.0848637
	-7.51043	0.178446	0.0229446	-0.0554344	0.0273192	0.143032	0.0502551	-0.0150547	-0.17781	0.331034	0.0239739	0.140018	-0.139017	0.0316814	0.0469568	-0.0873001
	-7.5006	0.181414	0.0170499	-0.0536825	0.0311641	0.138446	0.0497152	-0.00856674	-0.18112	0.334065	0.0238202	0.138892	-0.133802	0.032197	0.0574939	-0.0893537
	-7.49076	0.184461	0.0108851	-0.0518442	0.0355134	0.133586	0.0492692	-0.00208356	-0.184284	0.336709	0.0234938	0.137744	-0.128205	0.0326519	0.067857	-0.0910074
	-7.48093	0.187565	0.0044894	-0.049891	0.0403941	0.128433	0.0489267	0.00435225	-0.187292	0.339024	0.0229942	0.136567	-0.12222	0.0330685	0.0779719	-0.092245
	-7.4711	0.190701	-0.00209347	-0.0477886	0.0458255	0.122977	0.0486944	0.0106996	-0.190127	0.341065	0.0223255	0.135357	-0.115844	0.0334739	0.0877632	-0.0930523
	-7.46127	0.193845	-0.00881597	-0.045498	0.0518187	0.117208	0.0485752	0.0169205	-0.192771	0.342882	0.0214962	0.134109	-0.109076	0.0339001	0.0971573	-0.0934166
	-7.45144	0.196971	-0.0156284	-0.0429757	0.0583767	0.111122	0.0485691	0.0229815	-0.1952	0.344513	0.0205176	0.132818	-0.101923	0.0343832	0.106087	-0.0933273
	-7.44161	0.200054	-0.0224807	-0.0401764	0.0654946	0.104721	0.0486731	0.0288548	-0.197391	0.345991	0.0194027	0.131483	-0.094394	0.0349618	0.114492	-0.0927768
	-7.43178	0.203068	-0.0293244	-0.0370547	0.0731607	0.0980127	0.0488819	0.0345183	-0.199323	0.347333	0.0181658	0.130103	-0.086505	0.0356764	0.122328	-0.091761
	-7.42195	0.205992	-0.0361146	-0.0335681	0.0813574	0.0910106	0.0491896	0.0399552	-0.200976	0.348549	0.0168211	0.128677	-0.0782769	0.036567	0.12956	-0.0902802
	-7.41212	0.208802	-0.0428114	-0.0296802	0.0900623	0.0837349	0.0495902	0.0451537	-0.202339	0.349636	0.015382	0.127208	-0.0697361	0.0376724	0.13617	-0.0883401
	-7.40229	0.211479	-0.0493806	-0.0253632	0.0992495	0.0762114	0.0500789	0.0501055	-0.203403	0.350583	0.0138606	0.125697	-0.0609133	0.0390277	0.142155	-0.0859521
	-7.39246	0.214004	-0.0557951	-0.0205999	0.10889	0.0684712	0.0506528	0.0548053	-0.204169	0.351371	0.0122674	0.124147	-0.0518442	0.0406641	0.147523	-0.0831342
	-7.38263	0.216361	-0.0620338	-0.0153845	0.118955	0.0605503	0.051311	0.0592496	-0.204643	0.351974	0.010611	0.122562	-0.0425678	0.0426068	0.152292	-0.0799105
	-7.3728	0.218534	-0.0680817	-0.00972294	0.129412	0.0524882	0.0520542	0.0634366	-0.20484	0.35236	0.00889771	0.120944	-0.0331266	0.0448758	0.15649	-0.0763115
	-7.36297	0.220511	-0.0739288	-0.00363153	0.140227	0.0443276	0.0528843	0.0673661	-0.204776	0.352495	0.0071323	0.119298	-0.0235651	0.0474845	0.160144	-0.0723731
	-7.35314	0.222284	-0.0795693	0.00286472	0.151369	0.0361134	0.0538033	0.0710392	-0.204475	0.352338	0.00531761	0.117627	-0.0139293	0.0504406	0.163283	-0.0681356
	-7.34331	0.223846	-0.0849999	0.00973465	0.162802	0.0278918	0.0548125	0.0744591	-0.20396	0.351847	0.00345515	0.115938	-0.0042659	0.0537463	0.165936	-0.0636423
	-7.33348	0.225195	-0.0902196	0.0169435	0.17449	0.0197096	0.0559116	0.0776311	-0.203256	0.350979	0.00154543	0.114236	0.00537867	0.0573981	0.168123	-0.0589377
	-7.32365	0.226331	-0.0952287	0.0244554	0.186394	0.0116136	0.0570977	0.0805628	-0.202385	0.34969	-0.00041153	0.112531	0.0149587	0.0613876	0.169863	-0.0540665
	-7.31382	0.22726	-0.100028	0.032235	0.198476	0.00365007	0.0583654	0.0832643	-0.201368	0.347938	-0.0024156	0.110833	0.0244301	0.0657012	0.171168	-0.0490712
	-7.30399	0.22799	-0.104621	0.0402492	0.210692	-0.00413618	0.0597063	0.0857481	-0.200221	0.345686	-0.00446592	0.109154	0.0337513	0.0703201	0.172047	-0.0439912
	-7.29416	0.228535	-0.109008	0.0484674	0.222996	-0.011702	0.0611096	0.0880281	-0.198956	0.342903	-0.00656023	0.10751	0.042884	0.0752201	0.172506	-0.0388617
	-7.28433	0.228908	-0.113195	0.0568616	0.235339	-0.0190067	0.0625626	0.0901194	-0.197581	0.339566	-0.00869417	0.105914	0.051794	0.0803716	0.172554	-0.033713
	-7.2745	0.229125	-0.117184	0.065406	0.247672	-0.0260121	0.0640514	0.0920372	-0.1961	0.335663	-0.0108607	0.104382	0.0604525	0.0857387	0.1722	-0.0285702
	-7.26467	0.229201	-0.120982	0.0740762	0.25994	-0.0326838	0.0655624	0.0937958	-0.194517	0.331196	-0.0130494	0.10293	0.0688359	0.0912794	0.171458	-0.0234531
	-7.25484	0.229149	-0.124593	0.0828491	0.272088	-0.0389912	0.0670832	0.0954075	-0.192831	0.326178	-0.0152469	0.101571	0.0769273	0.0969461	0.170346	-0.0183769
	-7.245	0.228979	-0.128024	0.0917017	0.284057	-0.0449084	0.0686038	0.0968823	-0.191042	0.32064	-0.0174363	0.100319	0.0847155	0.102685	0.168887	-0.0133525
	-7.23517	0.228694	-0.131281	0.100612	0.295784	-0.0504143	0.070117	0.0982266	-0.189153	0.314625	-0.0195984	0.0991843	0.0921957	0.10844	0.167109	-0.00838755
	-7.22534	0.228296	-0.134371	0.109556	0.307205	-0.0554933	0.0716198	0.0994431	-0.187165	0.308191	-0.0217124	0.0981778	0.0993678	0.114148	0.165042	-0.00348728
	-7.21551	0.227778	-0.137298	0.118513	0.318252	-0.060135	0.0731124	0.100531	-0.185085	0.301411	-0.023757	0.0973068	0.106236	0.119747	0.162719	0.00134451
	-7.20568	0.22713	-0.140069	0.12746	0.328852	-0.0643336	0.0745984	0.101485	-0.182919	0.294367	-0.0257121	0.0965769	0.112807	0.125176	0.160173	0.0061046
	-7.19585	0.226339	-0.142685	0.136374	0.338934	-0.0680877	0.0760838	0.102299	-0.180677	0.28715	-0.0275599	0.0959921	0.119087	0.130374	0.157438	0.0107896
	-7.18602	0.22539	-0.145148	0.145235	0.348422	-0.0713988	0.0775759	0.102961	-0.178368	0.279856	-0.0292861	0.0955542	0.125082	0.135286	0.154547	0.0153954
	-7.17619	0.224266	-0.147456	0.154021	0.357244	-0.0742712	0.0790818	0.103461	-0.176003	0.272581	-0.0308809	0.0952633	0.130795	0.139865	0.151529	0.0199173
	-7.16636	0.222955	-0.149603	0.162714	0.365332	-0.0767103	0.0806071	0.103787	-0.173592	0.265419	-0.0323397	0.0951178	0.136223	0.14407	0.148415	0.0243498
	-7.15653	0.221444	-0.15158	0.171295	0.372622	-0.0787227	0.0821548	0.103926	-0.17114	0.258455	-0.0336631	0.0951141	0.141358	0.147874	0.145229	0.0286874
	-7.1467	0.219727	-0.153373	0.179747	0.379057	-0.0803153	0.0837239	0.103868	-0.168654	0.251763	-0.0348563	0.0952474	0.146187	0.151257	0.141997	0.0329251
	-7.13687	0.217799	-0.154964	0.188051	0.384592	-0.0814958	0.0853085	0.103604	-0.166135	0.245401	-0.035929	0.0955112	0.15069	0.154213	0.138738	0.0370595
	-7.12704	0.215664	-0.15633	0.196189	0.389191	-0.0822722	0.0868975	0.103127	-0.163584	0.23941	-0.0368939	0.0958978	0.15484	0.156746	0.135469	0.0410898
	-7.11721	0.213326	-0.157446	0.204144	0.39283	-0.0826543	0.0884741	0.102433	-0.160997	0.233815	-0.0377655	0.0963985	0.15861	0.158868	0.132204	0.0450184
	-7.10738	0.210797	-0.158283	0.211895	0.395496	-0.0826537	0.0900167	0.101518	-0.15837	0.228619	-0.038559	0.0970037	0.161965	0.160602	0.128949	0.0488514
	-7.09755	0.208089	-0.158812	0.219421	0.397189	-0.0822847	0.091499	0.100381	-0.1557	0.223808	-0.0392892	0.0977028	0.164871	0.161972	0.125708	0.052599
	-7.08772	0.20522	-0.159003	0.226699	0.397916	-0.081565	0.0928913	0.0990222	-0.152983	0.219354	-0.0399688	0.0984847	0.167295	0.16301	0.122482	0.0562742
	-7.07789	0.202207	-0.158832	0.233704	0.397694	-0.080516	0.0941621	0.0974404	-0.150214	0.215214	-0.0406087	0.0993374	0.169202	0.163745	0.119266	0.0598928
	-7.06806	0.199069	-0.158274	0.240406	0.396546	-0.0791628	0.0952788	0.0956345	-0.147395	0.211339	-0.041217	0.100248	0.170563	0.164207	0.116054	0.0634709
	-7.05823	0.195824	-0.157314	0.246776	0.394498	-0.0775339	0.0962099	0.0936016	-0.144525	0.207673	-0.0417994	0.101203	0.17135	0.164422	0.112839	0.0670242
	-7.0484	0.192493	-0.155941	0.252778	0.391579	-0.0756606	0.096926	0.0913374	-0.141608	0.20416	-0.0423601	0.102188	0.171541	0.164415	0.109615	0.0705654
	-7.03857	0.189095	-0.154152	0.258379	0.387816	-0.0735762	0.0974008	0.0888353	-0.138652	0.200748	-0.0429018	0.103188	0.171119	0.164203	0.106377	0.0741032
	-7.02874	0.185652	-0.151951	0.263541	0.383239	-0.0713147	0.0976124	0.0860874	-0.135662	0.19739	-0.0434271	0.104187	0.170071	0.163803	0.103126	0.0776408
	-7.01891	0.182183	-0.149351	0.268227	0.377874	-0.06891	0.097544	0.0830845	-0.13265	0.194047	-0.0439388	0.105169	0.168392	0.163224	0.099867	0.0811757
	-7.00908	0.178712	-0.14637	0.272405	0.371748	-0.0663941	0.0971842	0.0798167	-0.129626	0.190692	-0.0444403	0.106117	0.166082	0.162474	0.0966118	0.0846996
	-6.99924	0.175262	-0.143033	0.276044	0.36489	-0.0637961	0.0965273	0.0762751	-0.126601	0.187305	-0.0449352	0.107012	0.163145	0.161557	0.0933797	0.0881991
	-6.98941	0.171855	-0.139368	0.279122	0.357331	-0.0611414	0.0955728	0.0724519	-0.123588	0.183877	-0.0454274	0.107837	0.159593	0.160476	0.0901973	0.091657
	-6.97958	0.168516	-0.13541	0.281623	0.34911	-0.058451	0.0943253	0.0683421	-0.120599	0.180408	-0.04592	0.10857	0.155445	0.159232	0.087098	0.0950537
	-6.96975	0.165268	-0.131191	0.283543	0.340271	-0.0557403	0.0927932	0.0639435	-0.117643	0.176904	-0.0464143	0.109192	0.150723	0.157829	0.0841204	0.0983694
	-6.95992	0.162134	-0.126747	0.284889	0.330867	-0.0530193	0.0909877	0.0592573	-0.114732	0.173376	-0.0469091	0.109681	0.145455	0.156271	0.0813073	0.101586
	-6.95009	0.159135	-0.122113	0.285675	0.320961	-0.0502926	0.0889224	0.0542886	-0.111873	0.169838	-0.0473996	0.110014	0.139672	0.154566	0.0787028	0.104688
	-6.94026	0.156289	-0.117319	0.285931	0.310624	-0.0475595	0.0866111	0.0490453	-0.109072	0.166304	-0.0478768	0.110167	0.133411	0.152723	0.07635	0.107665
	-6.93043	0.153615	-0.112396	0.285693	0.299933	-0.0448149	0.0840682	0.0435383	-0.106331	0.162789	-0.0483275	0.110117	0.126707	0.150756	0.0742884	0.11051
	-6.9206	0.151125	-0.10737	0.285005	0.28897	-0.04205	0.0813068	0.0377802	-0.10365	0.159306	-0.0487338	0.10984	0.119599	0.148683	0.0725516	0.11322
	-6.91077	0.148832	-0.102265	0.283917	0.277818	-0.0392536	0.0783389	0.0317842	-0.101029	0.155867	-0.0490739	0.109312	0.112125	0.146525	0.0711652	0.115798
	-6.90094	0.146745	-0.0971016	0.282481	0.266563	-0.0364125	0.0751752	0.0255634	-0.0984624	0.152482	-0.0493228	0.10851	0.104322	0.144306	0.0701453	0.118249
	-6.89111	0.144872	-0.0918967	0.280749	0.255285	-0.0335131	0.0718247	0.0191303	-0.0959451	0.149162	-0.0494535	0.107413	0.0962291	0.142054	0.0694981	0.12058
	-6.88128	0.14322	-0.0866665	0.278772	0.244061	-0.0305424	0.0682953	0.0124958	-0.0934718	0.145917	-0.0494379	0.106003	0.0878805	0.139798	0.0692195	0.122797
	-6.87145	0.141794	-0.0814258	0.276591	0.232965	-0.0274886	0.0645946	0.00566948	-0.0910385	0.142759	-0.0492481	0.104262	0.079312	0.13757	0.0692959	0.124911
	-6.86162	0.140601	-0.0761889	0.274244	0.222063	-0.0243423	0.0607296	-0.00134041	-0.088644	0.139698	-0.0488578	0.102176	0.0705586	0.135403	0.0697056	0.126928
	-6.85179	0.139648	-0.0709707	0.271758	0.211417	-0.0210975	0.056708	-0.00852617	-0.0862909	0.136748	-0.0482433	0.0997362	0.0616552	0.133327	0.0704206	0.128857
	-6.84196	0.138941	-0.0657867	0.26915	0.201082	-0.0177516	0.0525377	-0.0158801	-0.083987	0.13392	-0.0473846	0.0969345	0.0526379	0.131375	0.0714085	0.130703
	-6.83213	0.138485	-0.060653	0.266428	0.191104	-0.0143065	0.0482275	-0.0233934	-0.0817449	0.131224	-0.0462661	0.0937678	0.0435435	0.129574	0.0726348	0.132474
	-6.8223	0.138288	-0.0555865	0.263588	0.181526	-0.0107684	0.0437867	-0.0310559	-0.0795819	0.128667	-0.0448775	0.0902365	0.0344102	0.127949	0.0740646	0.134177
	-6.81247	0.138352	-0.0506037	0.260623	0.172376	-0.00714763	0.039225	-0.0388546	-0.0775186	0.126248	-0.043214	0.0863446	0.0252779	0.126519	0.0756646	0.13582
	-6.80264	0.138679	-0.0457209	0.257515	0.163678	-0.00345857	0.0345519	-0.0467739	-0.0755765	0.123965	-0.0412763	0.0820995	0.0161879	0.125298	0.0774041	0.137413
	-6.79281	0.139268	-0.0409532	0.254246	0.155441	0.000281517	0.0297764	-0.054795	-0.0737762	0.121805	-0.0390702	0.0775121	0.00718213	0.124293	0.0792559	0.138967
	-6.78298	0.140114	-0.0363136	0.250797	0.147665	0.00405324	0.0249065	-0.0628958	-0.0721341	0.119752	-0.0366061	0.0725964	-0.001697	0.123505	0.081197	0.140496
	-6.77315	0.141207	-0.0318126	0.247149	0.140337	0.00783615	0.0199492	-0.0710512	-0.0706605	0.117785	-0.0338985	0.0673693	-0.010408	0.122928	0.0832093	0.142015
	-6.76332	0.142537	-0.0274576	0.243289	0.133435	0.0116097	0.0149102	-0.0792337	-0.0693575	0.115881	-0.0309645	0.0618507	-0.0189113	0.122548	0.0852792	0.143541
	-6.75348	0.144087	-0.0232527	0.239208	0.126926	0.0153541	0.00979477	-0.0874133	-0.0682181	0.114015	-0.0278234	0.0560629	-0.02717	0.122348	0.0873976	0.145093
	-6.74365	0.14584	-0.0191988	0.234904	0.120771	0.0190507	0.00460803	-0.0955581	-0.0672255	0.112167	-0.0244959	0.0500309	-0.0351512	0.122306	0.0895595	0.146689
	-6.73382	0.147775	-0.0152941	0.23038	0.114929	0.0226825	-0.000644175	-0.103635	-0.0663537	0.11032	-0.0210031	0.0437815	-0.0428262	0.122396	0.0917632	0.148345
	-6.72399	0.149871	-0.0115345	0.225648	0.109355	0.0262339	-0.00595453	-0.111611	-0.0655689	0.108461	-0.0173662	0.0373435	-0.0501712	0.122593	0.0940091	0.150075
	-6.71416	0.152104	-0.00791451	0.220721	0.104006	0.0296906	-0.0113136	-0.11945	-0.0648309	0.106584	-0.0136066	0.0307467	-0.0571677	0.122867	0.0962997	0.151891
	-6.70433	0.154453	-0.00442861	0.215616	0.0988452	0.0330387	-0.0167093	-0.127118	-0.0640953	0.104689	-0.00974563	0.0240221	-0.0638019	0.123191	0.0986377	0.1538
	-6.6945	0.156893	-0.00107169	0.210349	0.0938387	0.0362647	-0.0221265	-0.134581	-0.0633156	0.102783	-0.00580463	0.0172009	-0.0700654	0.123537	0.101026	0.155805
	-6.68467	0.159402	0.00216005	0.204934	0.0889607	0.0393547	-0.0275471	-0.141805	-0.062446	0.100875	-0.00180515	0.0103142	-0.0759535	0.123877	0.103468	0.157903
	-6.67484	0.161956	0.00526878	0.199383	0.0841923	0.042294	-0.0329503	-0.148755	-0.0614431	0.0989784	0.00223106	0.00339263	-0.0814652	0.124185	0.105963	0.160087
	-6.66501	0.164533	0.00825495	0.193699	0.0795212	0.0450671	-0.038313	-0.155397	-0.0602688	0.0971104	0.00628212	-0.00353442	-0.0866017	0.124433	0.108513	0.162346
	-6.65518	0.167106	0.0111175	0.187883	0.0749415	0.0476583	-0.0436107	-0.1617	-0.0588917	0.0952885	0.0103262	-0.0104393	-0.0913657	0.124591	0.111114	0.164667
	-6.64535	0.169653	0.0138547	0.181929	0.0704521	0.050052	-0.0488181	-0.167631	-0.0572879	0.0935309	0.014342	-0.0172963	-0.0957601	0.124628	0.113764	0.167033
	-6.63552	0.172147	0.0164644	0.175829	0.0660562	0.0522334	-0.0539098	-0.17316	-0.0554422	0.0918562	0.0183088	-0.0240827	-0.0997876	0.12451	0.116454	0.169429
	-6.62569	0.174564	0.0189459	0.169571	0.0617594	0.0541895	-0.0588616	-0.178257	-0.0533473	0.0902829	0.0222075	-0.0307778	-0.10345	0.124202	0.119178	0.171839
	-6.61586	0.176878	0.0213001	0.163149	0.0575692	0.0559097	-0.06365	-0.182897	-0.0510038	0.0888294	0.0260202	-0.0373639	-0.106748	0.123665	0.121923	0.174249
	-6.60603	0.179067	0.0235307	0.156559	0.0534931	0.0573856	-0.0682535	-0.187057	-0.048419	0.0875138	0.029731	-0.0438254	-0.10968	0.122858	0.124676	0.176647
	-6.5962	0.181108	0.0256443	0.149806	0.049538	0.0586117	-0.0726524	-0.190717	-0.0456049	0.086354	0.0333256	-0.0501485	-0.112244	0.121744	0.127421	0.179023
	-6.58637	0.182984	0.0276508	0.142907	0.0457095	0.0595843	-0.0768283	-0.193864	-0.0425773	0.0853671	0.0367913	-0.0563207	-0.114435	0.120284	0.13014	0.181371
	-6.57654	0.18468	0.0295622	0.135888	0.0420105	0.0603018	-0.0807649	-0.19649	-0.0393533	0.0845686	0.0401165	-0.0623302	-0.116251	0.118444	0.13281	0.183684
	-6.56671	0.186186	0.0313914	0.128788	0.0384417	0.0607635	-0.0844471	-0.198594	-0.0359506	0.083972	0.0432907	-0.0681656	-0.117688	0.116198	0.135408	0.185957
	-6.55688	0.187494	0.0331512	0.121654	0.0350008	0.0609699	-0.0878613	-0.20018	-0.0323855	0.0835877	0.0463033	-0.0738154	-0.118744	0.113522	0.137908	0.188185
	-6.54705	0.188603	0.0348518	0.114539	0.0316828	0.0609217	-0.0909947	-0.201259	-0.0286727	0.0834221	0.0491438	-0.079268	-0.119418	0.110405	0.140284	0.190362
	-6.53722	0.189514	0.0364999	0.107501	0.0284807	0.0606207	-0.0938359	-0.201846	-0.0248247	0.0834767	0.0518014	-0.0845123	-0.119713	0.106843	0.142509	0.192481
	-6.52739	0.19023	0.0380966	0.100594	0.0253863	0.0600692	-0.0963747	-0.201965	-0.020852	0.0837472	0.0542644	-0.0895377	-0.119635	0.10284	0.144555	0.194534
	-6.51756	0.190757	0.0396373	0.0938659	0.0223918	0.0592711	-0.0986022	-0.20164	-0.0167633	0.0842233	0.0565208	-0.0943352	-0.119194	0.0984142	0.146398	0.19651
	-6.50772	0.191101	0.0411111	0.0873575	0.0194917	0.0582317	-0.100512	-0.200901	-0.0125666	0.0848889	0.0585585	-0.0988983	-0.118404	0.0935888	0.148015	0.198398
	-6.49789	0.19127	0.042501	0.0810963	0.0166855	0.0569587	-0.102099	-0.199782	-0.00826912	0.0857224	0.0603662	-0.103224	-0.11728	0.0883981	0.149388	0.200184
	-6.48806	0.191268	0.0437851	0.0750976	0.0139796	0.0554617	-0.103363	-0.198317	-0.00387861	0.0866985	0.0619338	-0.107311	-0.115845	0.0828833	0.150504	0.201853
	-6.47823	0.1911	0.0449376	0.0693642	0.0113896	0.0537528	-0.104303	-0.196541	0.000596806	0.0877893	0.0632538	-0.111166	-0.114122	0.0770924	0.151355	0.20339
	-6.4684	0.190772	0.045931	0.0638875	0.00894156	0.0518457	-0.104924	-0.19449	0.00514822	0.0889665	0.0643215	-0.114796	-0.112137	0.0710786	0.15194	0.204778
	-6.45857	0.190286	0.0467377	0.0586505	0.00667247	0.0497557	-0.105233	-0.1922	0.00976603	0.0902025	0.0651359	-0.118213	-0.10992	0.0648989	0.152265	0.206
	-6.44874	0.189644	0.0473321	0.0536299	0.00463001	0.0474989	-0.105241	-0.189705	0.0144401	0.091472	0.0656997	-0.121432	-0.1075	0.0586127	0.15234	0.207038
	-6.43891	0.188848	0.0476925	0.0488002	0.002871	0.0450917	-0.104959	-0.187037	0.0191601	0.0927525	0.0660192	-0.124466	-0.104908	0.0522802	0.152184	0.207875
	-6.42908	0.187902	0.0478029	0.0441362	0.00145905	0.04255	-0.1044	-0.184227	0.0239159	0.0940242	0.0661043	-0.127332	-0.102175	0.0459606	0.15182	0.208492
	-6.41925	0.186808	0.0476542	0.0396156	0.000461346	0.0398887	-0.10358	-0.181301	0.0286978	0.0952691	0.0659671	-0.130044	-0.0993325	0.0397103	0.151274	0.208871
	-6.40942	0.185569	0.0472452	0.0352213	-5.50644e-05	0.0371212	-0.102512	-0.178284	0.0334966	0.0964708	0.0656214	-0.132613	-0.09641	0.0335809	0.150574	0.20899
	-6.39959	0.184189	0.0465829	0.0309415	-2.72602e-05	0.0342593	-0.101209	-0.175195	0.0383038	0.0976125	0.065082	-0.135048	-0.0934371	0.0276176	0.14975	0.20883
	-6.38976	0.182674	0.0456827	0.0267706	0.00059977	0.031313	-0.0996818	-0.17205	0.0431106	0.0986765	0.0643632	-0.137355	-0.0904412	0.0218578	0.148828	0.208367
	-6.37993	0.181028	0.0445679	0.0227085	0.00186982	0.0282906	-0.0979383	-0.168862	0.0479082	0.0996435	0.0634788	-0.139533	-0.087447	0.0163294	0.147832	0.207581
	-6.3701	0.17926	0.0432689	0.0187597	0.00381301	0.0251991	-0.0959833	-0.16564	0.052687	0.100492	0.0624416	-0.141582	-0.0844755	0.0110502	0.14678	0.206448
	-6.36027	0.177378	0.0418223	0.0149324	0.00644434	0.0220447	-0.0938189	-0.162388	0.0574365	0.1012	0.0612635	-0.143494	-0.0815432	0.00602813	0.145683	0.204948
	-6.35044	0.175393	0.0402689	0.0112369	0.00976355	0.0188333	-0.0914452	-0.159109	0.0621449	0.101744	0.059956	-0.145261	-0.0786613	0.00126083	0.144545	0.203063
	-6.34061	0.173318	0.0386525	0.00768511	0.0137561	0.0155708	-0.0888611	-0.155806	0.0667985	0.102102	0.0585312	-0.146874	-0.0758349	-0.00326278	0.143366	0.200778
	-6.33078	0.17117	0.0370181	0.00428877	0.018395	0.0122642	-0.0860658	-0.152477	0.0713823	0.102252	0.057002	-0.148321	-0.0730627	-0.00756119	0.14214	0.198084
	-6.32095	0.16897	0.0354096	0.00105935	0.0236442	0.00892133	-0.0830598	-0.14912	0.0758792	0.102179	0.0553836	-0.149593	-0.0703372	-0.0116582	0.140861	0.194977
	-6.31112	0.166741	0.0338686	-0.00199288	0.0294614	0.00555142	-0.0798462	-0.145734	0.0802702	0.101869	0.053694	-0.150679	-0.0676446	-0.0155803	0.139523	0.19146
	-6.30129	0.164509	0.0324326	-0.00485924	0.0358018	0.00216506	-0.0764311	-0.142315	0.0845348	0.101313	0.0519541	-0.151571	-0.0649666	-0.0193541	0.138125	0.187544
	-6.29146	0.162306	0.0311342	-0.00753302	0.0426216	-0.00122596	-0.0728239	-0.138858	0.088651	0.100507	0.0501882	-0.152263	-0.0622812	-0.0230037	0.136671	0.183247
	-6.28163	0.160161	0.0300001	-0.0100098	0.0498801	-0.00460886	-0.0690374	-0.135358	0.0925955	0.0994539	0.0484232	-0.152748	-0.0595648	-0.0265483	0.135173	0.178592
	-6.2718	0.158109	0.0290509	-0.0122878	0.057541	-0.00797018	-0.0650871	-0.131812	0.0963446	0.098157	0.0466881	-0.153023	-0.0567941	-0.0300007	0.133649	0.173609
	-6.26196	0.156178	0.0283013	-0.014368	0.0655732	-0.0112961	-0.0609899	-0.128215	0.0998741	0.0966246	0.0450123	-0.153083	-0.0539478	-0.0333666	0.132126	0.16833
	-6.25213	0.154398	0.0277602	-0.0162542	0.0739489	-0.0145725	-0.0567633	-0.124566	0.10316	0.0948667	0.0434249	-0.152924	-0.0510087	-0.0366444	0.130637	0.162793
	-6.2423	0.152794	0.0274313	-0.0179532	0.082642	-0.0177858	-0.0524241	-0.120862	0.106181	0.0928949	0.0419527	-0.152545	-0.0479643	-0.0398251	0.129217	0.157035
	-6.23247	0.151383	0.0273137	-0.019474	0.0916251	-0.0209223	-0.0479873	-0.117107	0.108914	0.0907217	0.0406191	-0.151942	-0.0448085	-0.0428944	0.127906	0.151094
	-6.22264	0.15018	0.0274026	-0.0208274	0.100866	-0.0239687	-0.0434657	-0.113305	0.111341	0.088361	0.0394429	-0.151112	-0.0415413	-0.0458335	0.126742	0.145007
	-6.21281	0.149189	0.0276905	-0.0220254	0.110325	-0.0269119	-0.0388693	-0.109464	0.113446	0.0858279	0.0384378	-0.150051	-0.0381684	-0.0486218	0.125764	0.138812
	-6.20298	0.14841	0.0281677	-0.0230799	0.119953	-0.0297389	-0.0342057	-0.105596	0.115213	0.0831397	0.0376122	-0.148757	-0.0347008	-0.0512392	0.125006	0.132542
	-6.19315	0.147837	0.0288232	-0.0240017	0.129689	-0.032437	-0.0294806	-0.101713	0.116631	0.0803167	0.0369692	-0.147226	-0.0311529	-0.0536685	0.124502	0.126232
	-6.18332	0.147457	0.0296451	-0.0247999	0.139461	-0.0349933	-0.0246988	-0.0978323	0.11769	0.0773829	0.0365079	-0.145456	-0.027542	-0.0558971	0.124279	0.119914
	-6.17349	0.147257	0.0306211	-0.025481	0.149188	-0.0373948	-0.019865	-0.0939694	0.118382	0.0743673	0.0362235	-0.143447	-0.0238862	-0.0579181	0.12436	0.113617
	-6.16366	0.147218	0.0317386	-0.0260484	0.15878	-0.0396283	-0.014985	-0.0901407	0.118702	0.0713035	0.0361087	-0.1412	-0.0202044	-0.059731	0.124759	0.107372
	-6.15383	0.147324	0.0329848	-0.0265023	0.168144	-0.0416804	-0.0100665	-0.0863611	0.118645	0.0682302	0.0361542	-0.13872	-0.0165151	-0.0613417	0.125485	0.101204
	-6.144	0.147557	0.0343466	-0.0268401	0.177187	-0.0435369	-0.00512002	-0.0826439	0.118212	0.0651902	0.0363499	-0.136013	-0.0128365	-0.062762	0.126538	0.0951388
	-6.13417	0.1479	0.0358104	-0.0270569	0.185816	-0.0451835	-0.000158981	-0.0789997	0.117403	0.0622289	0.0366847	-0.133094	-0.00918674	-0.0640081	0.127908	0.0891995
	-6.12434	0.148336	0.0373626	-0.0271464	0.193946	-0.046606	0.0047997	-0.0754366	0.116222	0.0593933	0.0371469	-0.129978	-0.00558419	-0.0650998	0.129576	0.0834052
	-6.11451	0.148854	0.038989	-0.0271023	0.201501	-0.0477903	0.00973572	-0.0719602	0.114675	0.0567303	0.0377233	-0.126685	-0.00204839	-0.0660584	0.131516	0.0777718
	-6.10468	0.14944	0.0406748	-0.02692	0.208412	-0.0487239	0.0146256	-0.0685738	0.112774	0.0542849	0.0383995	-0.123239	0.00139961	-0.0669053	0.133694	0.0723112
	-6.09485	0.150085	0.042405	-0.0265982	0.214626	-0.0493963	0.019443	-0.0652786	0.11053	0.0520987	0.0391583	-0.119666	0.00473691	-0.0676599	0.13607	0.0670312
	-6.08502	0.150781	0.0441634	-0.0261399	0.220098	-0.0497997	0.0241596	-0.0620744	0.10796	0.0502087	0.0399803	-0.115996	0.00793874	-0.0683383	0.138601	0.0619353
	-6.07519	0.151522	0.045933	-0.0255542	0.224795	-0.0499307	0.0287455	-0.0589603	0.105083	0.048646	0.0408428	-0.112256	0.0109788	-0.068952	0.141246	0.0570235
	-6.06536	0.152303	0.0476961	-0.024856	0.228694	-0.0497898	0.0331703	-0.0559356	0.101918	0.0474356	0.0417204	-0.108475	0.0138302	-0.0695072	0.143962	0.0522921
	-6.05553	0.153123	0.0494339	-0.0240659	0.231783	-0.0493824	0.0374041	-0.0530001	0.0984867	0.0465959	0.0425851	-0.10468	0.0164661	-0.0700039	0.146714	0.0477346
	-6.0457	0.153981	0.0511272	-0.0232101	0.234056	-0.0487182	0.0414183	-0.0501552	0.0948108	0.0461385	0.0434075	-0.100896	0.0188611	-0.0704359	0.14947	0.0433423
	-6.03587	0.154879	0.0527567	-0.0223183	0.235513	-0.0478104	0.0451869	-0.0474045	0.0909101	0.0460687	0.0441573	-0.0971448	0.020992	-0.0707908	0.152203	0.0391049
	-6.02604	0.155822	0.0543036	-0.0214219	0.236158	-0.0466753	0.0486871	-0.0447534	0.0868022	0.0463853	0.0448052	-0.0934455	0.0228395	-0.0710512	0.154895	0.035011
	-6.0162	0.156817	0.0557501	-0.020552	0.236	-0.0453308	0.0519007	-0.0422097	0.0825016	0.047081	0.0453234	-0.0898149	0.0243886	-0.0711953	0.157527	0.0310485
	-6.00637	0.157871	0.05708	-0.0197372	0.23505	-0.0437959	0.0548146	-0.0397822	0.0780183	0.0481432	0.0456874	-0.0862676	0.0256294	-0.0711986	0.160087	0.0272054
	-5.99654	0.158993	0.0582792	-0.0190008	0.233322	-0.0420895	0.0574215	-0.0374802	0.0733578	0.0495538	0.0458767	-0.0828165	0.0265576	-0.0710352	0.162559	0.0234695
	-5.98671	0.160194	0.0593356	-0.0183595	0.230831	-0.0402299	0.0597198	-0.0353122	0.0685208	0.05129	0.0458754	-0.0794743	0.0271742	-0.0706798	0.164928	0.019829
	-5.97688	0.161483	0.0602391	-0.017822	0.227598	-0.0382344	0.061714	-0.033284	0.0635035	0.0533255	0.0456732	-0.0762534	0.0274852	-0.0701088	0.167174	0.0162728
	-5.96705	0.162868	0.060981	-0.0173884	0.223645	-0.0361189	0.0634137	-0.0313973	0.0582983	0.0556304	0.0452651	-0.0731667	0.0275007	-0.0693023	0.169271	0.0127901
	-5.95722	0.164357	0.0615534	-0.0170502	0.219	-0.0338974	0.0648336	-0.029649	0.0528946	0.0581733	0.0446511	-0.0702277	0.0272335	-0.0682456	0.171188	0.00937114
	-5.94739	0.165954	0.061949	-0.0167912	0.213696	-0.0315824	0.0659918	-0.0280299	0.0472804	0.0609214	0.043836	-0.0674506	0.0266982	-0.0669305	0.172889	0.00600688
	-5.93756	0.167662	0.0621608	-0.0165886	0.20777	-0.029184	0.0669097	-0.026525	0.0414436	0.0638419	0.0428283	-0.0648499	0.0259094	-0.0653566	0.174328	0.00268917
	-5.92773	0.169479	0.0621821	-0.016414	0.201269	-0.0267105	0.0676103	-0.0251137	0.0353736	0.0669019	0.0416395	-0.0624402	0.0248806	-0.0635319	0.175458	-0.000589265
	-5.9179	0.171402	0.0620073	-0.0162354	0.194243	-0.0241673	0.0681175	-0.0237717	0.0290629	0.0700694	0.0402826	-0.0602353	0.0236236	-0.0614728	0.176227	-0.00383482
	-5.90807	0.173426	0.0616319	-0.0160192	0.186748	-0.0215577	0.0684549	-0.0224721	0.0225079	0.0733122	0.0387719	-0.0582471	0.0221469	-0.0592041	0.176581	-0.00705292
	-5.89824	0.175541	0.0610538	-0.0157313	0.178848	-0.0188825	0.0686454	-0.0211884	0.0157095	0.0765981	0.0371214	-0.0564855	0.0204562	-0.0567575	0.17647	-0.010248
	-5.88841	0.177738	0.0602731	-0.0153399	0.170606	-0.0161405	0.0687103	-0.0198966	0.00867349	0.0798941	0.0353446	-0.0549568	0.0185541	-0.054171	0.175845	-0.0134233
	-5.87858	0.180007	0.0592926	-0.014817	0.162092	-0.0133294	0.068669	-0.0185774	0.00141002	0.0831661	0.0334537	-0.0536634	0.0164403	-0.0514861	0.174667	-0.0165809
	-5.86875	0.182338	0.0581169	-0.0141403	0.153374	-0.0104455	0.0685392	-0.0172184	-0.00606664	0.086378	0.0314596	-0.0526033	0.0141129	-0.0487463	0.172903	-0.0197214
	-5.85892	0.184721	0.0567526	-0.0132953	0.144522	-0.00748527	0.0683362	-0.0158146	-0.0137388	0.089492	0.029372	-0.05177	0.0115684	-0.0459945	0.170533	-0.0228437
	-5.84909	0.187147	0.0552061	-0.0122761	0.135601	-0.00444513	0.0680739	-0.0143694	-0.0215856	0.0924684	0.0271993	-0.0511524	0.00880326	-0.0432708	0.167545	-0.0259451
	-5.83926	0.189608	0.0534835	-0.011087	0.126676	-0.00132245	0.0677642	-0.0128938	-0.029584	0.0952654	0.024949	-0.0507352	0.00581442	-0.0406107	0.163944	-0.0290203
	-5.82943	0.192097	0.0515888	-0.00974251	0.117805	0.00188444	0.0674179	-0.0114055	-0.0377084	0.0978401	0.0226282	-0.0504995	0.00259998	-0.0380435	0.159741	-0.0320618
	-5.8196	0.194606	0.0495241	-0.00826742	0.10904	0.0051761	0.0670446	-0.00992691	-0.0459316	0.100149	0.0202438	-0.050424	-0.000840277	-0.035592	0.154962	-0.0350591
	-5.80977	0.197131	0.0472884	-0.00669587	0.100426	0.00855216	0.0666533	-0.00848272	-0.0542246	0.102149	0.0178031	-0.0504856	-0.00450457	-0.0332719	0.149641	-0.0379987
	-5.79994	0.199664	0.044879	-0.00507027	0.0919982	0.0120116	0.0662526	-0.00709773	-0.0625572	0.103798	0.0153138	-0.0506612	-0.00838903	-0.0310929	0.14382	-0.0408639
	-5.79011	0.2022	0.042292	-0.00343946	0.0837826	0.0155533	0.0658507	-0.00579453	-0.0708985	0.10506	0.0127843	-0.0509283	-0.0124878	-0.0290595	0.137546	-0.0436346
	-5.78028	0.204732	0.0395241	-0.00185665	0.0757959	0.0191763	0.0654559	-0.00459173	-0.0792177	0.105903	0.0102233	-0.0512662	-0.0167931	-0.0271732	0.13087	-0.0462881
	-5.77044	0.207253	0.0365738	-0.000376917	0.0680459	0.0228802	0.0650761	-0.00350283	-0.0874852	0.106301	0.00764004	-0.0516571	-0.021296	-0.0254337	0.123844	-0.0487995
	-5.76061	0.209756	0.0334441	0.000945458	0.0605332	0.0266657	0.0647194	-0.00253586	-0.0956735	0.106239	0.00504393	-0.0520866	-0.0259861	-0.0238412	0.116521	-0.0511423
	-5.75078	0.212234	0.0301432	0.00205952	0.0532529	0.0305345	0.0643938	-0.00169358	-0.103759	0.105712	0.00244412	-0.052544	-0.0308522	-0.0223984	0.108949	-0.0532898
	-5.74095	0.21468	0.0266863	0.00291992	0.0461968	0.0344893	0.064107	-0.000974364	-0.111721	0.104725	-0.00015067	-0.0530225	-0.0358816	-0.0211115	0.101176	-0.055216
	-5.73112	0.217086	0.0230956	0.00348881	0.0393555	0.0385339	0.0638662	-0.000373435	-0.119545	0.103292	-0.00273243	-0.0535186	-0.0410607	-0.0199916	0.0932452	-0.0568975
	-5.72129	0.219448	0.0194003	0.00373719	0.032721	0.042673	0.0636784	0.000115726	-0.127223	0.10144	-0.00529401	-0.0540317	-0.046374	-0.0190543	0.0851971	-0.0583142
	-5.71146	0.22176	0.0156359	0.00364577	0.0262889	0.0469123	0.0635494	0.000499994	-0.134749	0.0991996	-0.00782901	-0.0545628	-0.0518043	-0.0183195	0.07707	-0.0594511
	-5.70163	0.224019	0.0118424	0.00320528	0.0200596	0.0512582	0.0634839	0.000785447	-0.142123	0.0966101	-0.0103315	-0.0551141	-0.0573321	-0.0178096	0.0689001	-0.0602987
	-5.6918	0.226226	0.00806229	0.00241631	0.0140394	0.0557174	0.0634853	0.000976509	-0.149348	0.093713	-0.0127953	-0.0556874	-0.0629358	-0.0175479	0.0607221	-0.0608536
	-5.68197	0.22838	0.00433812	0.0012887	0.00823992	0.0602973	0.0635552	0.00107544	-0.15643	0.0905513	-0.0152136	-0.0562835	-0.068591	-0.017556	0.0525702	-0.0611182
	-5.67214	0.230487	0.000710354	-0.000159404	0.00267725	0.0650046	0.0636937	0.00108215	-0.163375	0.0871671	-0.0175782	-0.0569011	-0.0742712	-0.0178522	0.0444783	-0.0611002
	-5.66231	0.23255	-0.00278491	-0.00190258	-0.0026297	0.0698454	0.063899	0.000994338	-0.170192	0.0836002	-0.019879	-0.0575369	-0.0799475	-0.01845	0.0364813	-0.0608113
	-5.65248	0.234575	-0.00611765	-0.00390942	-0.00766141	0.0748238	0.0641683	0.000807933	-0.176888	0.0798866	-0.0221041	-0.0581855	-0.0855889	-0.0193567	0.0286151	-0.0602665
	-5.64265	0.236569	-0.00926513	-0.00614379	-0.0124001	0.0799411	0.0644977	0.000517756	-0.183471	0.0760578	-0.0242393	-0.0588392	-0.0911631	-0.0205731	0.0209178	-0.0594822
	-5.63282	0.238538	-0.0122126	-0.00856624	-0.0168321	0.0851946	0.0648831	0.000118353	-0.189947	0.0721401	-0.0262689	-0.0594893	-0.0966362	-0.0220933	0.0134301	-0.0584753
	-5.62299	0.240486	-0.0149532	-0.0111353	-0.0209495	0.0905769	0.06532	-0.000395146	-0.196322	0.0681549	-0.0281759	-0.0601259	-0.101974	-0.0239051	0.00619547	-0.0572618
	-5.61316	0.242417	-0.0174879	-0.0138086	-0.0247522	0.0960746	0.0658048	-0.00102617	-0.202603	0.0641179	-0.029943	-0.060739	-0.10714	-0.0259907	-0.000739772	-0.0558563
	-5.60333	0.244335	-0.0198241	-0.0165441	-0.0282482	0.101668	0.0663342	-0.00177591	-0.208791	0.0600397	-0.0315534	-0.061319	-0.112101	-0.0283277	-0.00732713	-0.0542711
	-5.5935	0.24624	-0.0219749	-0.0193007	-0.0314537	0.107332	0.0669053	-0.00264255	-0.214889	0.0559262	-0.0329921	-0.0618569	-0.116822	-0.03089	-0.0135169	-0.0525162
	-5.58367	0.248133	-0.0239574	-0.0220396	-0.0343932	0.113034	0.0675161	-0.00362077	-0.220897	0.0517793	-0.0342468	-0.0623448	-0.12127	-0.0336495	-0.0192593	-0.0506001
	-5.57384	0.250014	-0.025792	-0.0247248	-0.0370976	0.118737	0.0681645	-0.00470133	-0.226811	0.0475975	-0.0353088	-0.0627759	-0.125415	-0.0365767	-0.0245066	-0.0485298
	-5.56401	0.251882	-0.0275007	-0.0273249	-0.0396033	0.1244	0.0688485	-0.00587115	-0.232626	0.0433767	-0.0361735	-0.0631446	-0.129226	-0.0396424	-0.0292137	-0.0463116
	-5.55418	0.253736	-0.029107	-0.0298142	-0.0419501	0.129978	0.0695658	-0.00711353	-0.238336	0.0391113	-0.0368409	-0.0634458	-0.132679	-0.0428189	-0.0333408	-0.0439525
	-5.54435	0.255578	-0.0306344	-0.0321737	-0.0441794	0.135424	0.0703131	-0.00840872	-0.24393	0.0347946	-0.0373154	-0.0636752	-0.135751	-0.046081	-0.0368537	-0.0414607
	-5.53452	0.257406	-0.0321066	-0.0343926	-0.0463321	0.140692	0.0710864	-0.00973457	-0.249399	0.03042	-0.0376058	-0.0638283	-0.138423	-0.049407	-0.0397256	-0.0388464
	-5.52468	0.259221	-0.0335465	-0.0364687	-0.0484468	0.145736	0.07188	-0.0110674	-0.25473	0.0259812	-0.0377245	-0.0639003	-0.140679	-0.0527796	-0.041937	-0.0361221
	-5.51485	0.261025	-0.0349766	-0.0384097	-0.0505582	0.15051	0.072686	-0.0123827	-0.259912	0.0214727	-0.037687	-0.0638859	-0.14251	-0.0561867	-0.0434759	-0.0333033
	-5.50502	0.262817	-0.0364184	-0.0402324	-0.0526965	0.15497	0.0734945	-0.0136558	-0.264932	0.0168903	-0.0375118	-0.0637791	-0.143905	-0.0596217	-0.0443381	-0.0304074
	-5.49519	0.264596	-0.0378925	-0.0419627	-0.0548868	0.159077	0.0742931	-0.0148631	-0.269779	0.0122307	-0.0372199	-0.063573	-0.144862	-0.0630843	-0.0445266	-0.0274539
	-5.48536	0.26636	-0.0394183	-0.0436342	-0.057149	0.162791	0.075067	-0.0159815	-0.274445	0.00749213	-0.0368339	-0.0632603	-0.145378	-0.0665798	-0.0440518	-0.0244628
	-5.47553	0.268105	-0.0410138	-0.0452862	-0.0594982	0.166077	0.0757997	-0.0169899	-0.278924	0.00267411	-0.0363782	-0.0628337	-0.145453	-0.0701189	-0.0429311	-0.021454
	-5.4657	0.269823	-0.0426953	-0.0469616	-0.0619452	0.168904	0.076473	-0.017869	-0.28321	-0.00222194	-0.0358777	-0.0622856	-0.145089	-0.0737165	-0.0411896	-0.0184461
	-5.45587	0.271508	-0.0444763	-0.0487041	-0.0644964	0.171243	0.077069	-0.0186015	-0.287302	-0.00719245	-0.0353577	-0.0616094	-0.144286	-0.0773898	-0.0388602	-0.0154556
	-5.44604	0.273147	-0.0463674	-0.0505559	-0.0671543	0.17307	0.0775702	-0.0191724	-0.291202	-0.0122312	-0.0348425	-0.0607994	-0.143049	-0.0811568	-0.0359839	-0.0124961
	-5.43621	0.274731	-0.0483754	-0.0525551	-0.069917	0.174366	0.0779615	-0.0195688	-0.294913	-0.0173286	-0.0343552	-0.0598515	-0.141378	-0.0850341	-0.0326099	-0.00957768
	-5.42638	0.276247	-0.0505027	-0.054733	-0.0727782	0.175119	0.0782312	-0.0197801	-0.298439	-0.0224715	-0.0339161	-0.058764	-0.139275	-0.089035	-0.0287957	-0.00670634
	-5.41655	0.277685	-0.0527469	-0.0571127	-0.0757266	0.175323	0.0783719	-0.0197972	-0.301784	-0.0276424	-0.0335423	-0.0575381	-0.136743	-0.0931681	-0.0246063	-0.00388426
	-5.40672	0.279035	-0.0551004	-0.0597076	-0.0787456	0.174982	0.0783812	-0.0196132	-0.304952	-0.0328193	-0.0332463	-0.0561781	-0.133782	-0.0974362	-0.0201135	-0.00110977
	-5.39689	0.280291	-0.0575507	-0.0625204	-0.0818129	0.174105	0.0782624	-0.0192227	-0.307945	-0.0379756	-0.0330361	-0.0546922	-0.130392	-0.101836	-0.0153939	0.00162221
	-5.38706	0.281447	-0.0600803	-0.0655435	-0.0849002	0.172711	0.0780243	-0.0186222	-0.310764	-0.0430805	-0.0329142	-0.0530923	-0.126576	-0.106357	-0.0105273	0.00431951
	-5.37723	0.282502	-0.0626678	-0.0687591	-0.0879741	0.170826	0.0776809	-0.0178096	-0.313405	-0.0480995	-0.032878	-0.0513936	-0.122337	-0.110985	-0.00559367	0.00699192
	-5.3674	0.283455	-0.0652884	-0.0721409	-0.0909961	0.168479	0.0772508	-0.0167843	-0.315866	-0.052995	-0.0329202	-0.0496148	-0.117678	-0.115698	-0.000670963	0.0096503
	-5.35757	0.284308	-0.0679154	-0.0756555	-0.0939242	0.165706	0.0767563	-0.0155476	-0.318143	-0.057727	-0.0330289	-0.0477771	-0.112607	-0.12047	0.00416797	0.0123057
	-5.34774	0.285061	-0.0705217	-0.0792644	-0.0967142	0.162542	0.0762217	-0.014102	-0.32023	-0.0622542	-0.0331891	-0.0459035	-0.107135	-0.125275	0.00885803	0.0149684
	-5.33791	0.285717	-0.0730808	-0.0829258	-0.0993217	0.159023	0.0756727	-0.0124519	-0.322122	-0.0665346	-0.033383	-0.0440181	-0.101277	-0.130079	0.0133443	0.0176475
	-5.32808	0.286274	-0.0755683	-0.0865967	-0.101704	0.155183	0.0751344	-0.0106031	-0.323817	-0.0705271	-0.0335918	-0.042145	-0.0950542	-0.134852	0.0175841	0.0203501
	-5.31825	0.28673	-0.0779632	-0.0902338	-0.103821	0.151052	0.0746304	-0.00856312	-0.325312	-0.0741924	-0.0337958	-0.0403072	-0.0884923	-0.13956	0.0215479	0.0230812
	-5.30842	0.287079	-0.0802483	-0.093795	-0.105639	0.146657	0.0741816	-0.00634094	-0.326607	-0.0774947	-0.0339757	-0.0385256	-0.0816235	-0.144173	0.0252203	0.0258437
	-5.29859	0.287313	-0.0824108	-0.0972399	-0.10713	0.14202	0.0738052	-0.0039469	-0.327702	-0.0804039	-0.0341133	-0.0368183	-0.0744855	-0.14866	0.0285985	0.0286384
	-5.28876	0.287422	-0.0844416	-0.100531	-0.108271	0.137159	0.0735143	-0.00139283	-0.328601	-0.0828968	-0.0341925	-0.0351999	-0.0671206	-0.152994	0.0316919	0.0314647
	-5.27892	0.287397	-0.0863356	-0.103631	-0.10905	0.13209	0.0733168	0.00130801	-0.329305	-0.0849589	-0.0341997	-0.0336808	-0.0595747	-0.157152	0.0345188	0.0343205
	-5.26909	0.287227	-0.08809	-0.106508	-0.109462	0.126826	0.0732155	0.00414087	-0.329819	-0.0865859	-0.0341242	-0.0322673	-0.0518952	-0.161114	0.0371051	0.037203
	-5.25926	0.286902	-0.0897039	-0.109131	-0.10951	0.12138	0.0732076	0.0070896	-0.330144	-0.0877839	-0.0339592	-0.0309618	-0.0441295	-0.164864	0.0394811	0.0401091
	-5.24943	0.286416	-0.0911774	-0.111471	-0.109206	0.115763	0.0732849	0.0101368	-0.330284	-0.0885693	-0.0337014	-0.0297634	-0.0363219	-0.168389	0.0416798	0.043036
	-5.2396	0.285764	-0.0925107	-0.113503	-0.108568	0.109988	0.0734336	0.0132641	-0.330242	-0.0889675	-0.0333518	-0.0286686	-0.0285125	-0.17168	0.0437349	0.0459814
	-5.22977	0.284943	-0.0937038	-0.115204	-0.10762	0.104071	0.0736355	0.0164524	-0.330023	-0.0890119	-0.0329148	-0.0276722	-0.020735	-0.174731	0.0456795	0.0489435
	-5.21994	0.283953	-0.0947558	-0.116555	-0.106389	0.0980284	0.0738679	0.0196823	-0.329632	-0.0887414	-0.0323983	-0.026769	-0.0130162	-0.177536	0.047545	0.0519207
	-5.21011	0.282797	-0.0956653	-0.117542	-0.104905	0.0918793	0.0741052	0.0229345	-0.329076	-0.0881986	-0.031813	-0.0259538	-0.00537523	-0.180093	0.0493604	0.0549117
	-5.20028	0.281475	-0.0964302	-0.118156	-0.103201	0.0856451	0.07432	0.0261899	-0.328365	-0.0874276	-0.0311716	-0.0252225	0.00217558	-0.182401	0.051152	0.0579146
	-5.19045	0.27999	-0.097048	-0.118393	-0.101305	0.0793496	0.0744841	0.0294305	-0.327511	-0.0864721	-0.0304878	-0.0245721	0.00962941	-0.184459	0.0529432	0.0609261
	-5.18062	0.278341	-0.097516	-0.118255	-0.0992481	0.0730183	0.0745703	0.032639	-0.326529	-0.0853743	-0.029776	-0.0240012	0.016983	-0.186268	0.0547543	0.0639415
	-5.17079	0.276526	-0.0978315	-0.117748	-0.097055	0.0666783	0.0745541	0.0357995	-0.325436	-0.0841732	-0.0290494	-0.0235093	0.0242345	-0.18783	0.0566022	0.0669532
	-5.16096	0.274539	-0.0979922	-0.116888	-0.0947499	0.0603579	0.0744145	0.0388972	-0.324253	-0.0829046	-0.0283201	-0.023097	0.031381	-0.189143	0.0584997	0.069951
	-5.15113	0.272371	-0.0979958	-0.115691	-0.0923537	0.0540858	0.0741356	0.0419187	-0.322998	-0.0816001	-0.0275979	-0.0227652	0.0384164	-0.190209	0.0604558	0.0729215
	-5.1413	0.270008	-0.0978408	-0.114181	-0.0898851	0.0478904	0.0737064	0.0448516	-0.321694	-0.0802875	-0.0268896	-0.0225146	0.0453306	-0.191027	0.0624743	0.0758478
	-5.13147	0.267434	-0.0975266	-0.112384	-0.0873606	0.0417992	0.0731217	0.0476849	-0.320361	-0.0789904	-0.0261994	-0.0223454	0.0521081	-0.191593	0.0645547	0.0787106
	-5.12164	0.264632	-0.0970539	-0.110333	-0.0847956	0.0358377	0.0723811	0.0504085	-0.319017	-0.0777291	-0.0255284	-0.0222561	0.0587281	-0.191903	0.0666914	0.081488
	-5.11181	0.261581	-0.096425	-0.108062	-0.0822044	0.0300291	0.0714883	0.0530134	-0.317681	-0.07652	-0.0248748	-0.0222441	0.0651654	-0.19195	0.068875	0.0841566
	-5.10198	0.258261	-0.0956445	-0.105605	-0.0796004	0.0243934	0.0704505	0.0554914	-0.316368	-0.0753769	-0.0242344	-0.0223047	0.0713915	-0.191727	0.0710927	0.0866926
	-5.09215	0.254652	-0.0947194	-0.103001	-0.0769962	0.0189469	0.0692769	0.0578351	-0.315093	-0.0743102	-0.0236004	-0.0224319	0.0773765	-0.191225	0.0733301	0.0890728
	-5.08232	0.250738	-0.0936594	-0.100287	-0.0744035	0.0137025	0.067978	0.0600381	-0.313869	-0.0733277	-0.0229642	-0.022618	0.0830903	-0.190433	0.0755721	0.0912758
	-5.07249	0.246503	-0.0924765	-0.0974967	-0.0718336	0.00866927	0.0665641	0.0620947	-0.312707	-0.0724342	-0.0223158	-0.022854	0.0885049	-0.189344	0.0778049	0.0932829
	-5.06266	0.241939	-0.0911843	-0.0946625	-0.0692968	0.0038532	0.0650454	0.0640003	-0.31162	-0.0716317	-0.0216434	-0.0231297	0.0935954	-0.187951	0.0800167	0.0950796
	-5.05283	0.237041	-0.0897976	-0.0918115	-0.066803	-0.000742522	0.0634304	0.0657512	-0.310616	-0.0709194	-0.0209346	-0.023434	0.0983415	-0.186251	0.0821988	0.0966565
	-5.043	0.23181	-0.0883311	-0.0889658	-0.0643621	-0.00511684	0.0617266	0.0673445	-0.309703	-0.070294	-0.0201762	-0.0237553	0.102728	-0.184246	0.0843456	0.0980091
	-5.03316	0.226253	-0.0867982	-0.0861416	-0.0619837	-0.00927039	0.0599397	0.0687782	-0.308886	-0.0697492	-0.0193548	-0.0240817	0.106743	-0.181943	0.0864532	0.099139
	-5.02333	0.220385	-0.0852106	-0.0833492	-0.0596776	-0.0132052	0.0580741	0.0700509	-0.308165	-0.0692762	-0.0184575	-0.0244014	0.110382	-0.179356	0.0885183	0.100053
	-5.0135	0.214225	-0.0835768	-0.080594	-0.0574531	-0.0169242	0.0561327	0.0711618	-0.307532	-0.0688643	-0.0174722	-0.0247031	0.11364	-0.176507	0.090536	0.100763
	-5.00367	0.207796	-0.0819022	-0.077877	-0.055318	-0.0204316	0.0541173	0.0721099	-0.306976	-0.0685003	-0.0163885	-0.0249763	0.116518	-0.173422	0.0924971	0.101286
	-4.99384	0.201129	-0.0801893	-0.0751966	-0.0532778	-0.0237325	0.0520286	0.0728939	-0.306477	-0.0681694	-0.0151984	-0.0252116	0.119017	-0.170134	0.0943863	0.101639
	-4.98401	0.194255	-0.0784378	-0.0725501	-0.0513344	-0.0268332	0.0498662	0.0735115	-0.306005	-0.067855	-0.0138966	-0.0254013	0.121136	-0.166681	0.0961812	0.101845
	-4.97418	0.187207	-0.0766459	-0.0699353	-0.0494839	-0.0297411	0.0476289	0.0739592	-0.305525	-0.0675393	-0.0124815	-0.0255397	0.122876	-0.163101	0.0978511	0.101926
	-4.96435	0.180022	-0.074811	-0.0673523	-0.0477164	-0.0324644	0.0453153	0.074232	-0.304993	-0.0672032	-0.010955	-0.0256233	0.124237	-0.159433	0.0993591	0.101905
	-4.95452	0.172733	-0.0729317	-0.0648049	-0.0460146	-0.0350117	0.042924	0.0743232	-0.304358	-0.0668269	-0.00932314	-0.0256508	0.125217	-0.155716	0.100664	0.101802
	-4.94469	0.165372	-0.0710088	-0.0623009	-0.0443535	-0.0373915	0.0404541	0.0742254	-0.303569	-0.06639	-0.0075959	-0.025623	0.125813	-0.151984	0.101722	0.101641
	-4.93486	0.15797	-0.0690467	-0.0598531	-0.0427012	-0.0396112	0.0379058	0.0739305	-0.302567	-0.0658723	-0.00578661	-0.0255424	0.126024	-0.148265	0.102492	0.10144
	-4.92503	0.150552	-0.0670544	-0.0574783	-0.0410192	-0.041677	0.0352811	0.0734306	-0.301298	-0.065254	-0.00391166	-0.0254124	0.12585	-0.144584	0.102941	0.101217
	-4.9152	0.143144	-0.065046	-0.0551973	-0.039264	-0.0435926	0.0325836	0.0727188	-0.299706	-0.0645165	-0.00198975	-0.0252369	0.125291	-0.140961	0.103043	0.100991
	-4.90537	0.135763	-0.0630405	-0.0530334	-0.0373893	-0.0453591	0.0298195	0.0717898	-0.297742	-0.0636421	-4.10969e-05	-0.0250197	0.124354	-0.137407	0.102782	0.100778
	-4.89554	0.128428	-0.0610613	-0.0510109	-0.0353477	-0.0469749	0.0269967	0.0706407	-0.295362	-0.0626145	0.00191331	-0.0247639	0.123046	-0.133933	0.102156	0.10059
	-4.88571	0.121154	-0.0591343	-0.0491535	-0.0330933	-0.0484353	0.0241252	0.069271	-0.292532	-0.0614184	0.00385244	-0.0244715	0.121381	-0.130543	0.101174	0.100442
	-4.87588	0.113955	-0.0572867	-0.0474829	-0.0305841	-0.049733	0.0212166	0.0676834	-0.289226	-0.0600388	0.0057558	-0.0241435	0.119377	-0.127242	0.0998568	0.100343
	-4.86605	0.106845	-0.0555449	-0.0460172	-0.0277835	-0.0508587	0.0182837	0.0658834	-0.285429	-0.0584604	0.00760394	-0.02378	0.117056	-0.124033	0.0982343	0.100301
	-4.85622	0.0998417	-0.0539324	-0.0447701	-0.0246625	-0.0518014	0.01534	0.06388	-0.281139	-0.0566669	0.00937893	-0.0233806	0.114446	-0.120918	0.096343	0.100319
	-4.84639	0.0929605	-0.052468	-0.0437505	-0.0212002	-0.0525494	0.0123996	0.0616849	-0.276363	-0.0546394	0.0110648	-0.022945	0.111581	-0.117901	0.0942245	0.100399
	-4.83656	0.0862208	-0.0511648	-0.0429622	-0.0173844	-0.0530915	0.00947642	0.0593126	-0.271123	-0.0523565	0.0126479	-0.0224737	0.108495	-0.114986	0.0919229	0.100537
	-4.82673	0.0796434	-0.0500293	-0.0424041	-0.0132114	-0.0534171	0.00658365	0.0567802	-0.265448	-0.0497932	0.0141176	-0.0219685	0.105227	-0.112176	0.0894837	0.100725
	-4.8169	0.0732506	-0.0490615	-0.042071	-0.00868525	-0.0535173	0.00373356	0.0541071	-0.25938	-0.0469217	0.0154662	-0.0214329	0.101819	-0.109474	0.0869521	0.100951
	-4.80707	0.0670658	-0.0482555	-0.0419544	-0.00381601	-0.0533853	0.00093689	0.0513144	-0.252967	-0.043712	0.0166895	-0.0208726	0.0983105	-0.106881	0.0843732	0.1012
	-4.79724	0.0611128	-0.0476001	-0.0420437	0.00138135	-0.0530168	-0.00179748	0.0484246	-0.246269	-0.0401338	0.0177864	-0.0202952	0.0947442	-0.104397	0.0817913	0.101456
	-4.7874	0.0554151	-0.0470805	-0.0423271	0.00688892	-0.0524104	-0.0044627	0.0454614	-0.239346	-0.0361586	0.0187588	-0.0197101	0.0911604	-0.102019	0.0792509	0.101701
	-4.77757	0.0499952	-0.0466794	-0.0427928	0.0126876	-0.0515677	-0.00705402	0.0424492	-0.232267	-0.0317616	0.0196109	-0.019128	0.0875974	-0.0997391	0.0767959	0.101919
	-4.76774	0.0448739	-0.0463785	-0.0434297	0.0187585	-0.050494	-0.0095686	0.0394127	-0.225101	-0.0269249	0.0203488	-0.0185602	0.0840913	-0.0975501	0.0744704	0.102095
	-4.75791	0.0400696	-0.0461593	-0.0442279	0.0250849	-0.0491978	-0.0120052	0.0363765	-0.217917	-0.0216389	0.0209797	-0.0180184	0.0806749	-0.0954412	0.072318	0.102218
	-4.74808	0.0355983	-0.0460046	-0.0451786	0.0316526	-0.0476911	-0.0143636	0.0333652	-0.210781	-0.0159041	0.0215113	-0.0175139	0.0773772	-0.0934016	0.0703813	0.102283
	-4.73825	0.0314725	-0.0458988	-0.0462742	0.0384514	-0.0459887	-0.0166439	0.0304024	-0.203755	-0.00973187	0.0219508	-0.0170575	0.0742231	-0.0914213	0.0687014	0.102287
	-4.72842	0.0277015	-0.0458289	-0.0475073	0.0454747	-0.0441082	-0.0188463	0.0275105	-0.196894	-0.00314405	0.0223045	-0.0166588	0.0712332	-0.089492	0.0673164	0.102232
	-4.71859	0.0242914	-0.0457843	-0.0488697	0.05272	-0.0420691	-0.0209699	0.0247098	-0.190243	0.00382784	0.0225773	-0.0163264	0.0684233	-0.0876087	0.066261	0.102123
	-4.70876	0.0212449	-0.0457569	-0.0503513	0.0601878	-0.0398922	-0.0230126	0.0220179	-0.183837	0.0111449	0.0227723	-0.0160673	0.0658048	-0.0857695	0.0655656	0.101968
	-4.69893	0.018562	-0.0457416	-0.0519387	0.0678818	-0.0375985	-0.0249708	0.0194486	-0.177699	0.0187632	0.0228911	-0.0158864	0.0633841	-0.0839759	0.0652565	0.101774
	-4.6891	0.0162403	-0.0457358	-0.0536142	0.075807	-0.0352088	-0.0268392	0.0170115	-0.17184	0.0266377	0.0229333	-0.0157861	0.0611633	-0.0822325	0.0653563	0.101549
	-4.67927	0.0142756	-0.0457396	-0.0553546	0.0839688	-0.0327432	-0.0286106	0.0147109	-0.16626	0.0347243	0.0228975	-0.0157662	0.05914	-0.0805456	0.0658846	0.101298
	-4.66944	0.0126622	-0.045756	-0.0571315	0.0923713	-0.0302199	-0.0302765	0.0125462	-0.160948	0.0429833	0.0227815	-0.015823	0.0573082	-0.0789225	0.0668599	0.101023
	-4.65961	0.0113935	-0.0457907	-0.0589109	0.101016	-0.0276562	-0.0318271	0.0105116	-0.155885	0.0513812	0.0225829	-0.0159495	0.0556579	-0.0773701	0.0683006	0.100725
	-4.64978	0.0104619	-0.0458522	-0.0606541	0.109898	-0.0250675	-0.0332521	0.00859645	-0.151047	0.0598915	0.0222997	-0.0161354	0.0541766	-0.0758945	0.070227	0.100398
	-4.63995	0.00985862	-0.045951	-0.0623189	0.119008	-0.0224685	-0.0345408	0.00678588	-0.146402	0.0684953	0.0219314	-0.016367	0.0528489	-0.0744998	0.0726621	0.100036
	-4.63012	0.00957387	-0.0460998	-0.0638609	0.128328	-0.0198736	-0.0356829	0.00506154	-0.14192	0.07718	0.0214786	-0.0166277	0.0516575	-0.0731886	0.075633	0.0996282
	-4.62029	0.00959594	-0.0463122	-0.0652356	0.137829	-0.0172973	-0.0366689	0.0034026	-0.13757	0.0859388	0.0209439	-0.0168983	0.0505834	-0.0719624	0.0791705	0.0991643
	-4.61046	0.00991078	-0.0466018	-0.0663995	0.147472	-0.0147556	-0.0374902	0.0017868	-0.133321	0.0947679	0.0203322	-0.0171579	0.0496061	-0.0708223	0.0833096	0.0986319
	-4.60063	0.0105015	-0.0469813	-0.0673124	0.157209	-0.0122659	-0.0381399	0.000191758	-0.129148	0.103665	0.01965	-0.0173844	0.0487043	-0.06977	0.0880886	0.0980187
	-4.5908	0.011348	-0.0474608	-0.0679388	0.166979	-0.00984796	-0.0386122	-0.00140367	-0.125031	0.112627	0.018906	-0.0175551	0.047856	-0.0688093	0.0935482	0.0973124
	-4.58097	0.0124272	-0.0480469	-0.0682488	0.176714	-0.00752341	-0.0389034	-0.00301806	-0.120954	0.121646	0.0181102	-0.0176473	0.0470385	-0.0679465	0.0997306	0.0965011
	-4.57114	0.0137133	-0.0487409	-0.0682196	0.186337	-0.0053157	-0.0390111	-0.00466617	-0.116907	0.130711	0.0172739	-0.0176386	0.0462289	-0.0671916	0.106678	0.0955731
	-4.56131	0.0151787	-0.0495381	-0.0678357	0.195768	-0.00324932	-0.0389346	-0.00635803	-0.112885	0.139802	0.0164087	-0.0175075	0.045404	-0.0665584	0.11443	0.094517
	-4.55148	0.0167945	-0.0504274	-0.067089	0.204924	-0.00134886	-0.0386747	-0.00809836	-0.108889	0.148895	0.0155265	-0.0172333	0.0445408	-0.0660648	0.123025	0.093322
	-4.54164	0.0185318	-0.0513911	-0.0659791	0.213722	0.000362086	-0.0382338	-0.00988632	-0.104919	0.157958	0.0146385	-0.0167969	0.0436167	-0.0657322	0.132493	0.0919773
	-4.53181	0.0203626	-0.0524049	-0.0645125	0.222084	0.00186229	-0.0376152	-0.0117156	-0.100981	0.166951	0.0137555	-0.0161804	0.0426098	-0.065585	0.142859	0.0904735
	-4.52198	0.0222608	-0.0534389	-0.0627026	0.229938	0.00313427	-0.0368234	-0.0135751	-0.0970798	0.175834	0.0128876	-0.0153675	0.0414993	-0.0656492	0.154138	0.0888022
	-4.51215	0.0242029	-0.0544587	-0.0605687	0.23722	0.00416567	-0.035864	-0.015449	-0.0932197	0.184561	0.0120437	-0.0143436	0.0402662	-0.0659508	0.166338	0.0869572
	-4.50232	0.0261687	-0.0554262	-0.0581355	0.243877	0.00495056	-0.034743	-0.0173185	-0.0894045	0.193086	0.0112324	-0.0130957	0.0388939	-0.0665139	0.179452	0.0849349
	-4.49249	0.0281413	-0.0563016	-0.0554322	0.249863	0.00549021	-0.0334679	-0.0191622	-0.0856367	0.201367	0.0104617	-0.0116128	0.037368	-0.0673587	0.193466	0.0827356
	-4.48266	0.0301074	-0.0570443	-0.0524912	0.255146	0.00579362	-0.0320471	-0.0209574	-0.0819178	0.209363	0.00973949	-0.00988603	0.0356779	-0.0684998	0.208353	0.0803639
	-4.47283	0.0320572	-0.0576152	-0.0493468	0.259702	0.00587726	-0.0304907	-0.0226813	-0.0782489	0.217041	0.00907393	-0.00790891	0.0338162	-0.0699446	0.224072	0.0778293
	-4.463	0.0339834	-0.0579773	-0.0460343	0.263517	0.0057644	-0.028811	-0.0243121	-0.0746314	0.224371	0.00847374	-0.00567756	0.03178	-0.0716928	0.240572	0.0751463
	-4.45317	0.0358813	-0.0580979	-0.0425876	0.266586	0.00548383	-0.0270225	-0.0258297	-0.0710683	0.231333	0.00794859	-0.0031912	0.0295705	-0.0737352	0.25779	0.0723341
	-4.44334	0.0377471	-0.057949	-0.0390388	0.268914	0.0050681	-0.0251431	-0.027217	-0.0675653	0.237913	0.00750936	-0.00045245	0.0271936	-0.0760543	0.275652	0.0694161
	-4.43351	0.0395777	-0.057509	-0.0354158	0.270512	0.00455158	-0.0231935	-0.0284602	-0.0641312	0.244104	0.00716834	0.00253234	0.0246594	-0.0786244	0.294076	0.0664183
	-4.42368	0.0413698	-0.0567628	-0.0317417	0.271397	0.00396827	-0.0211976	-0.0295489	-0.0607785	0.249903	0.00693934	0.00575282	0.0219821	-0.0814125	0.312971	0.0633684
	-4.41385	0.0431191	-0.0557025	-0.0280334	0.271594	0.00334977	-0.019182	-0.0304765	-0.0575229	0.255313	0.00683762	0.00919451	0.0191793	-0.0843792	0.332239	0.060294
	-4.40402	0.0448198	-0.0543277	-0.0243016	0.271131	0.00272359	-0.0171752	-0.0312394	-0.0543832	0.260338	0.00687949	0.0128388	0.0162716	-0.0874797	0.351778	0.0572206
	-4.39419	0.0464647	-0.0526441	-0.02055	0.270037	0.00211193	-0.0152067	-0.0318369	-0.0513798	0.264985	0.00708183	0.0166634	0.0132813	-0.0906657	0.371485	0.0541704
	-4.38436	0.0480445	-0.050664	-0.0167763	0.268345	0.00153108	-0.0133061	-0.0322699	-0.0485333	0.269259	0.00746126	0.0206423	0.0102315	-0.0938863	0.391253	0.051161
	-4.37453	0.0495479	-0.0484042	-0.0129727	0.266086	0.000991306	-0.0115012	-0.0325409	-0.0458637	0.273164	0.0080332	0.024747	0.00714549	-0.0970902	0.41098	0.0482042
	-4.3647	0.0509621	-0.0458856	-0.00912694	0.263293	0.000497216	-0.0098177	-0.0326528	-0.0433886	0.276703	0.00881085	0.028947	0.00404575	-0.100227	0.430565	0.0453055
	-4.35487	0.0522724	-0.0431315	-0.00522414	0.259996	4.84767e-05	-0.00827744	-0.0326086	-0.0411219	0.279878	0.00980416	0.0332105	0.000953375	-0.103249	0.449911	0.0424643
	-4.34504	0.053463	-0.0401669	-0.00124818	0.256225	-0.000359232	-0.00689809	-0.032411	-0.0390728	0.282685	0.0110189	0.0375057	-0.00211203	-0.106112	0.468929	0.0396736
	-4.33521	0.0545174	-0.0370173	0.00281641	0.252007	-0.000733164	-0.00569256	-0.032063	-0.0372443	0.285123	0.0124563	0.0418009	-0.00513226	-0.108775	0.487535	0.0369211
	-4.32538	0.055419	-0.0337085	0.00698282	0.24737	-0.00108249	-0.0046689	-0.0315684	-0.0356325	0.287187	0.0141126	0.0460659	-0.00809026	-0.111205	0.50565	0.03419
	-4.31555	0.0561512	-0.0302655	0.0112605	0.24234	-0.00141747	-0.00383041	-0.0309315	-0.0342254	0.288874	0.0159794	0.0502721	-0.0109696	-0.113372	0.523203	0.0314602
	-4.30572	0.056698	-0.026713	0.0156538	0.236945	-0.00174885	-0.00317589	-0.0301586	-0.0330027	0.290178	0.0180444	0.054393	-0.0137543	-0.115253	0.540123	0.0287099
	-4.29588	0.0570442	-0.0230744	0.0201615	0.231211	-0.00208748	-0.00270004	-0.0292576	-0.0319353	0.291096	0.0202926	0.058404	-0.0164279	-0.116829	0.556348	0.0259169
	-4.28605	0.0571757	-0.0193727	0.0247762	0.225169	-0.00244411	-0.0023938	-0.0282376	-0.0309862	0.291625	0.0227071	0.0622822	-0.0189734	-0.118085	0.571812	0.0230607
	-4.27622	0.0570791	-0.0156294	0.0294847	0.218848	-0.00282932	-0.00224492	-0.027109	-0.0301107	0.291762	0.0252708	0.0660063	-0.0213728	-0.119009	0.586454	0.0201238
	-4.26639	0.0567425	-0.0118647	0.0342691	0.212283	-0.00325362	-0.00223833	-0.0258821	-0.0292583	0.291504	0.0279675	0.0695561	-0.023607	-0.119592	0.60021	0.0170931
	-4.25656	0.056155	-0.00809664	0.0391081	0.205508	-0.00372756	-0.00235665	-0.0245661	-0.0283739	0.290851	0.0307831	0.0729122	-0.0256557	-0.119824	0.613015	0.0139612
	-4.24673	0.0553067	-0.0043408	0.0439787	0.198561	-0.00426201	-0.00258059	-0.0231681	-0.0274004	0.289799	0.0337059	0.0760558	-0.0274983	-0.119699	0.624804	0.0107266
	-4.2369	0.0541888	-0.000609473	0.0488576	0.191481	-0.00486819	-0.00288946	-0.0216919	-0.0262805	0.288346	0.0367275	0.0789689	-0.0291138	-0.119207	0.635514	0.00739464
	-4.22707	0.0527935	0.00308845	0.0537234	0.184308	-0.00555763	-0.00326157	-0.0201375	-0.0249596	0.286487	0.0398425	0.0816342	-0.0304818	-0.11834	0.645083	0.00397661
	-4.21724	0.0511141	0.00674734	0.0585569	0.177086	-0.00634176	-0.00367484	-0.0185004	-0.0233876	0.284219	0.043048	0.0840354	-0.0315831	-0.117089	0.653453	0.000489536
	-4.20741	0.0491451	0.0103643	0.0633423	0.169858	-0.00723123	-0.00410735	-0.0167722	-0.0215208	0.281537	0.0463429	0.0861577	-0.0324006	-0.115445	0.660572	-0.003045
	-4.19758	0.0468825	0.0139383	0.0680667	0.162669	-0.00823504	-0.00453788	-0.0149404	-0.0193234	0.278437	0.0497269	0.0879885	-0.0329199	-0.113399	0.666398	-0.00660198
	-4.18775	0.0443241	0.0174689	0.0727194	0.155564	-0.00935955	-0.00494644	-0.0129898	-0.0167684	0.274918	0.0531994	0.0895175	-0.0331303	-0.110944	0.670896	-0.0101543
	-4.17792	0.0414691	0.0209549	0.0772907	0.148587	-0.0106076	-0.00531476	-0.0109033	-0.0138377	0.270983	0.0567582	0.0907375	-0.0330246	-0.108076	0.674045	-0.0136742
	-4.16809	0.0383187	0.0243933	0.0817706	0.141777	-0.0119779	-0.00562677	-0.00866317	-0.0105225	0.266639	0.0603986	0.0916449	-0.0325996	-0.104792	0.675832	-0.0171345
	-4.15826	0.0348755	0.0277774	0.0861478	0.135172	-0.0134645	-0.00586904	-0.00625224	-0.00682232	0.261903	0.0641123	0.0922391	-0.0318563	-0.101097	0.676257	-0.0205106
	-4.14843	0.0311436	0.0310966	0.0904087	0.128804	-0.015057	-0.00603115	-0.00365533	-0.00274425	0.256799	0.0678872	0.0925234	-0.0307988	-0.0969993	0.675331	-0.0237809
	-4.1386	0.0271285	0.0343356	0.0945371	0.122698	-0.0167409	-0.00610605	-0.00086034	0.00169875	0.251362	0.0717072	0.0925041	-0.029435	-0.0925156	0.673072	-0.0269287
	-4.12877	0.0228365	0.0374746	0.0985142	0.116873	-0.0184984	-0.00609014	0.00214057	0.00648944	0.245635	0.0755524	0.0921903	-0.0277752	-0.0876676	0.669508	-0.0299425
	-4.11894	0.0182754	0.0404903	0.10232	0.111342	-0.0203092	-0.00598329	0.00535016	0.0116083	0.239669	0.0793998	0.0915934	-0.0258319	-0.0824839	0.664676	-0.0328171
	-4.10911	0.0134538	0.0433568	0.105932	0.106114	-0.0221525	-0.00578865	0.00876551	0.0170351	0.233524	0.0832243	0.0907256	-0.0236187	-0.0769991	0.658616	-0.0355532
	-4.09928	0.00838089	0.0460468	0.109333	0.101191	-0.0240073	-0.00551221	0.0123778	0.0227512	0.22726	0.0869996	0.0896001	-0.02115	-0.0712528	0.651374	-0.0381576
	-4.08945	0.00306696	0.048534	0.112503	0.0965758	-0.0258548	-0.00516234	0.0161724	0.0287399	0.220941	0.0906992	0.0882293	-0.01844	-0.0652892	0.643003	-0.0406421
	-4.07962	-0.0024772	0.0507934	0.11543	0.0922683	-0.0276786	-0.00474926	0.0201297	0.0349877	0.214629	0.0942983	0.0866253	-0.0155022	-0.0591555	0.633553	-0.043023
	-4.06979	-0.00823996	0.0528038	0.118106	0.0882701	-0.029466	-0.00428447	0.0242256	0.0414842	0.208384	0.0977737	0.0847985	-0.0123489	-0.0529013	0.62308	-0.045319
	-4.05996	-0.0142088	0.0545481	0.12053	0.0845836	-0.0312079	-0.00378022	0.0284332	0.0482214	0.202261	0.101106	0.0827581	-0.00899094	-0.0465771	0.611638	-0.04755
	-4.05012	-0.0203699	0.0560141	0.122707	0.0812133	-0.0328991	-0.00324905	0.032724	0.0551923	0.196311	0.104278	0.0805121	-0.00543794	-0.0402338	0.599278	-0.0497353
	-4.04029	-0.026708	0.0571956	0.124648	0.0781642	-0.0345377	-0.00270334	0.0370692	0.0623892	0.190579	0.107279	0.0780672	-0.00169812	-0.0339212	0.586054	-0.0518915
	-4.03046	-0.033206	0.0580916	0.12637	0.0754417	-0.036124	-0.00215497	0.0414414	0.0698014	0.185103	0.1101	0.0754298	0.00222135	-0.0276873	0.572015	-0.0540313
	-4.02063	-0.0398447	0.0587069	0.127895	0.0730498	-0.0376601	-0.00161496	0.045815	0.0774135	0.179917	0.112738	0.0726065	0.00631421	-0.021578	0.557209	-0.0561623
	-4.0108	-0.0466026	0.0590511	0.129245	0.0709895	-0.0391482	-0.00109324	0.0501674	0.0852034	0.175046	0.115193	0.0696045	0.0105751	-0.0156362	0.541684	-0.058286
	-4.00097	-0.053456	0.0591381	0.130446	0.0692575	-0.04059	-0.000598402	0.0544791	0.0931416	0.170513	0.117472	0.0664331	0.0149994	-0.00990201	0.525487	-0.0603975
	-3.99114	-0.060379	0.0589851	0.131521	0.0678456	-0.0419854	-0.00013754	0.058734	0.101191	0.166332	0.119585	0.0631034	0.0195841	-0.00441183	0.508668	-0.0624865
	-3.98131	-0.0673438	0.0586124	0.132488	0.0667398	-0.0433327	0.000283953	0.0629188	0.109309	0.162511	0.121546	0.0596295	0.0243274	0.000800974	0.491277	-0.0645377
	-3.97148	-0.0743214	0.0580418	0.133361	0.0659212	-0.0446272	0.000662512	0.0670223	0.117447	0.159055	0.123374	0.0560282	0.0292294	0.00570635	0.473368	-0.0665322
	-3.96165	-0.0812819	0.0572967	0.134145	0.0653654	-0.0458622	0.00099648	0.0710349	0.125554	0.155959	0.12509	0.0523192	0.0342924	0.0102774	0.454998	-0.0684494
	-3.95182	-0.088196	0.0564015	0.134836	0.0650442	-0.0470286	0.00128613	0.0749479	0.133579	0.153216	0.126717	0.0485245	0.0395205	0.0144903	0.436227	-0.0702685
	-3.94199	-0.0950351	0.0553816	0.135421	0.0649261	-0.0481156	0.00153358	0.0787525	0.141471	0.150813	0.128282	0.0446682	0.0449197	0.018324	0.417121	-0.0719702
	-3.93216	-0.101773	0.0542629	0.135877	0.0649773	-0.0491109	0.00174267	0.0824396	0.149184	0.148735	0.129809	0.040776	0.0504975	0.0217603	0.397744	-0.0735383
	-3.92233	-0.108385	0.0530721	0.13617	0.0651629	-0.0500018	0.00191866	0.0859998	0.156676	0.146963	0.131322	0.0368742	0.0562617	0.0247832	0.378167	-0.0749611
	-3.9125	-0.114851	0.0518359	0.136258	0.0654477	-0.0507754	0.00206785	0.0894234	0.16391	0.145476	0.132841	0.0329893	0.0622198	0.0273791	0.35846	-0.076232
	-3.90267	-0.121155	0.0505806	0.13609	0.0657971	-0.0514198	0.00219713	0.0927012	0.170857	0.144254	0.134385	0.0291476	0.068377	0.0295362	0.338695	-0.0773502
	-3.89284	-0.127285	0.0493315	0.13561	0.0661777	-0.0519241	0.00231344	0.0958245	0.177491	0.143272	0.135966	0.025374	0.0747353	0.0312447	0.318943	-0.0783205
	-3.88301	-0.133231	0.0481114	0.134758	0.0665578	-0.0522793	0.00242316	0.0987856	0.183795	0.14251	0.137593	0.0216918	0.0812918	0.0324967	0.299275	-0.0791529
	-3.87318	-0.13899	0.0469401	0.13347	0.0669074	-0.0524785	0.00253152	0.101578	0.189756	0.141943	0.139271	0.0181222	0.088037	0.0332864	0.279761	-0.0798621
	-3.86335	-0.144559	0.0458328	0.131684	0.0671975	-0.052517	0.00264202	0.104198	0.195365	0.141547	0.141	0.0146839	0.0949543	0.0336103	0.260468	-0.0804659
	-3.85352	-0.149938	0.0447998	0.129336	0.0674002	-0.0523927	0.00275601	0.106643	0.20062	0.141298	0.142775	0.0113929	0.10202	0.0334678	0.241461	-0.0809843
	-3.84369	-0.155132	0.0438458	0.126369	0.0674878	-0.0521053	0.00287255	0.10891	0.205521	0.141169	0.14459	0.00826251	0.109201	0.0328611	0.222803	-0.0814385
	-3.83386	-0.160142	0.0429701	0.122728	0.0674327	-0.0516567	0.00298854	0.111001	0.210073	0.141134	0.146436	0.00530329	0.11646	0.0317957	0.204551	-0.0818491
	-3.82403	-0.164975	0.0421676	0.118369	0.0672073	-0.0510503	0.00309926	0.112917	0.214285	0.141164	0.148301	0.00252326	0.12375	0.0302804	0.186761	-0.0822351
	-3.8142	-0.169633	0.0414297	0.113252	0.0667839	-0.0502904	0.00319915	0.11466	0.218171	0.141227	0.150172	-7.19495e-05	0.131022	0.0283272	0.169484	-0.0826134
	-3.80436	-0.174122	0.0407465	0.107351	0.0661359	-0.0493822	0.00328281	0.116236	0.221748	0.141292	0.152035	-0.0024788	0.138223	0.0259518	0.152764	-0.0829973
	-3.79453	-0.178444	0.0401077	0.10065	0.0652381	-0.0483306	0.00334606	0.117647	0.225034	0.141324	0.153874	-0.00469565	0.145296	0.0231729	0.136644	-0.0833964
	-3.7847	-0.182601	0.0395054	0.0931428	0.0640683	-0.0471404	0.00338692	0.1189	0.228054	0.141289	0.155669	-0.00672264	0.152184	0.0200131	0.121161	-0.0838161
	-3.77487	-0.186593	0.0389349	0.0848355	0.0626083	-0.0458156	0.00340628	0.119998	0.23083	0.141152	0.1574	-0.00856155	0.158833	0.0164983	0.106348	-0.0842574
	-3.76504	-0.190418	0.038396	0.0757448	0.0608449	-0.0443592	0.00340828	0.120948	0.233389	0.140877	0.159044	-0.0102159	0.165189	0.0126578	0.092236	-0.0847171
	-3.75521	-0.194074	0.0378925	0.0658971	0.0587716	-0.0427733	0.00340034	0.121752	0.235754	0.140433	0.160573	-0.0116911	0.171204	0.00852518	0.0788533	-0.085188
	-3.74538	-0.197558	0.0374324	0.0553272	0.0563884	-0.0410588	0.00339276	0.122416	0.237948	0.13979	0.161957	-0.0129942	0.176831	0.00413791	0.0662281	-0.0856592
	-3.73555	-0.200866	0.0370263	0.0440771	0.0537035	-0.0392162	0.00339803	0.122942	0.239988	0.138925	0.163163	-0.0141342	0.182034	-0.000462075	0.0543886	-0.0861171
	-3.72572	-0.203991	0.0366861	0.0321951	0.0507328	-0.0372453	0.00342988	0.123332	0.241887	0.137818	0.164157	-0.0151212	0.186781	-0.00522839	0.0433636	-0.086546
	-3.71589	-0.20693	0.0364233	0.0197337	0.0475001	-0.0351459	0.00350212	0.123588	0.24365	0.136456	0.164904	-0.0159668	0.191048	-0.0101104	0.0331828	-0.086929
	-3.70606	-0.209677	0.0362473	0.00674959	0.044037	-0.0329183	0.00362753	0.123713	0.245274	0.134831	0.165369	-0.0166823	0.194823	-0.015054	0.0238758	-0.0872496
	-3.69623	-0.212227	0.0361639	-0.00669813	0.0403818	-0.0305634	0.00381688	0.123708	0.246749	0.13294	0.165518	-0.0172792	0.198099	-0.0200021	0.0154712	-0.0874922
	-3.6864	-0.214575	0.0361743	-0.0205484	0.0365782	-0.0280835	0.0040782	0.123577	0.248055	0.130783	0.165322	-0.0177673	0.200882	-0.0248963	0.00799466	-0.0876438
	-3.67657	-0.216718	0.0362748	-0.0347394	0.0326742	-0.0254826	0.00441641	0.123323	0.249167	0.128363	0.164754	-0.0181547	0.203183	-0.0296776	0.00146625	-0.0876941
	-3.66674	-0.218655	0.036457	-0.0492092	0.0287197	-0.0227671	0.00483325	0.122954	0.250052	0.125687	0.163791	-0.0184472	0.205024	-0.0342882	-0.00410163	-0.0876361
	-3.65691	-0.220385	0.0367082	-0.0638976	0.0247648	-0.0199459	0.00532764	0.122478	0.250674	0.122759	0.162417	-0.0186473	0.206431	-0.0386726	-0.00870694	-0.0874664
	-3.64708	-0.221913	0.0370129	-0.0787463	0.0208579	-0.0170312	0.00589619	0.121908	0.250994	0.119586	0.160618	-0.0187546	0.207436	-0.0427786	-0.0123601	-0.0871851
	-3.63725	-0.223244	0.0373541	-0.0937009	0.0170445	-0.0140382	0.00653392	0.121258	0.25097	0.116173	0.158388	-0.0187656	0.208073	-0.0465581	-0.0150856	-0.0867956
	-3.62742	-0.224389	0.0377147	-0.108711	0.0133659	-0.0109855	0.00723497	0.120544	0.250562	0.112527	0.155725	-0.0186735	0.208378	-0.049968	-0.0169229	-0.0863041
	-3.61759	-0.225362	0.0380786	-0.123733	0.00985913	-0.00789508	0.0079932	0.119786	0.24973	0.108652	0.152633	-0.0184693	0.208385	-0.0529703	-0.0179267	-0.0857192
	-3.60776	-0.226182	0.0384315	-0.138727	0.00655704	-0.00479202	0.00880276	0.119	0.248439	0.104555	0.14912	-0.0181423	0.208126	-0.055532	-0.0181662	-0.0850516
	-3.59793	-0.226871	0.0387617	-0.15366	0.00348899	-0.00170427	0.00965843	0.118203	0.246656	0.100243	0.145203	-0.0176814	0.207629	-0.0576249	-0.0177245	-0.0843135
	-3.5881	-0.227456	0.0390597	-0.168504	0.000682046	0.00133796	0.0105559	0.117406	0.244353	0.0957253	0.140903	-0.0170763	0.206918	-0.059225	-0.016697	-0.0835182
	-3.57827	-0.227969	0.0393184	-0.183233	-0.00183792	0.00430284	0.0114916	0.116615	0.241509	0.0910154	0.136247	-0.0163189	0.206012	-0.0603121	-0.0151901	-0.0826801
	-3.56844	-0.228439	0.0395327	-0.197829	-0.00404515	0.00715785	0.0124627	0.115829	0.238108	0.0861286	0.131271	-0.0154047	0.204925	-0.0608686	-0.0133191	-0.0818138
	-3.5586	-0.228902	0.0396989	-0.21227	-0.00591344	0.0098708	0.0134667	0.115041	0.234141	0.0810847	0.126014	-0.0143336	0.203666	-0.0608789	-0.0112065	-0.0809343
	-3.54877	-0.22939	0.0398145	-0.226539	-0.00741606	0.0124109	0.0145009	0.114236	0.229606	0.0759073	0.120522	-0.0131107	0.20224	-0.0603293	-0.00897894	-0.0800564
	-3.53894	-0.229933	0.0398773	-0.240617	-0.00852645	0.0147498	0.0155617	0.11339	0.224508	0.0706241	0.114844	-0.0117463	0.200652	-0.0592075	-0.0067648	-0.0791945
	-3.52911	-0.23056	0.0398856	-0.254484	-0.00921938	0.0168623	0.0166446	0.112477	0.218857	0.0652657	0.109035	-0.0102558	0.198901	-0.0575033	-0.00469099	-0.0783622
	-3.51928	-0.231295	0.039837	-0.268118	-0.0094727	0.0187272	0.017744	0.111465	0.212669	0.0598657	0.103148	-0.00865871	0.196989	-0.0552097	-0.00287969	-0.0775723
	-3.50945	-0.232153	0.039729	-0.281496	-0.00926901	0.0203279	0.0188524	0.110321	0.205965	0.0544593	0.0972372	-0.00697812	0.194917	-0.0523236	-0.00144496	-0.0768365
	-3.49962	-0.233148	0.0395578	-0.294591	-0.00859716	0.0216521	0.0199609	0.109011	0.198771	0.0490822	0.0913529	-0.00523894	0.192687	-0.0488471	-0.000489448	-0.076165
	-3.48979	-0.234282	0.0393184	-0.307377	-0.00745324	0.0226922	0.0210588	0.107501	0.191112	0.0437695	0.0855415	-0.00346681	0.190303	-0.0447889	-0.000101321	-0.0755671
	-3.47996	-0.235553	0.0390041	-0.319826	-0.00584093	0.0234444	0.0221341	0.105761	0.18302	0.0385546	0.0798431	-0.0016867	0.187773	-0.0401646	-0.000351778	-0.0750506
	-3.47013	-0.236951	0.0386065	-0.33191	-0.00377132	0.0239082	0.023173	0.103764	0.174527	0.0334682	0.0742904	7.8155e-05	0.185107	-0.0349969	-0.00129322	-0.0746222
	-3.4603	-0.23846	0.0381153	-0.343598	-0.00126211	0.0240853	0.0241602	0.101486	0.165666	0.0285376	0.0689078	0.00180717	0.182316	-0.0293155	-0.00295827	-0.0742872
	-3.45047	-0.240058	0.037519	-0.354862	0.00166344	0.0239786	0.0250793	0.098909	0.156474	0.0237863	0.0637118	0.0034831	0.179417	-0.0231558	-0.00535954	-0.0740501
	-3.44064	-0.24172	0.0368054	-0.36567	0.00497776	0.0235907	0.0259127	0.0960199	0.146989	0.0192338	0.0587114	0.00509234	0.176427	-0.0165578	-0.00849032	-0.0739145
	-3.43081	-0.243417	0.0359619	-0.375991	0.00865023	0.0229233	0.0266421	0.0928113	0.137251	0.0148955	0.0539091	0.00662497	0.173364	-0.00956461	-0.0123258	-0.0738828
	-3.42098	-0.245119	0.0349769	-0.385791	0.0126483	0.0219756	0.0272485	0.0892819	0.127303	0.0107823	0.049302	0.00807438	0.17025	-0.00222008	-0.016825	-0.0739569
	-3.41115	-0.246795	0.0338398	-0.395037	0.0169384	0.0207439	0.0277128	0.0854368	0.117189	0.00690072	0.0448839	0.00943671	0.167105	0.00543213	-0.0219335	-0.0741376
	-3.40132	-0.248415	0.0325427	-0.403691	0.0214871	0.019221	0.0280163	0.0812874	0.106956	0.00325209	0.0406471	0.01071	0.163952	0.0133501	-0.0275855	-0.0744253
	-3.39149	-0.24995	0.0310798	-0.411718	0.0262606	0.0173965	0.0281406	0.0768518	0.0966495	-0.000167403	0.036583	0.0118934	0.160813	0.0214942	-0.0337076	-0.0748195
	-3.38166	-0.251373	0.0294486	-0.41908	0.0312258	0.0152567	0.0280686	0.0721541	0.0863143	-0.00336731	0.0326843	0.0129864	0.157712	0.0298282	-0.0402212	-0.0753192
	-3.37183	-0.25266	0.0276495	-0.425741	0.036349	0.0127863	0.0277847	0.067224	0.0759942	-0.00636317	0.0289448	0.0139883	0.154671	0.0383186	-0.0470453	-0.0759227
	-3.362	-0.253791	0.0256859	-0.431669	0.041596	0.00996911	0.0272748	0.0620964	0.0657307	-0.00917647	0.0253603	0.0148981	0.151714	0.0469349	-0.0540997	-0.0766278
	-3.35217	-0.254747	0.0235638	-0.436833	0.0469309	0.00678973	0.0265273	0.0568097	0.0555625	-0.0118343	0.021928	0.0157143	0.148864	0.0556489	-0.061307	-0.0774322
	-3.34234	-0.255514	0.0212917	-0.441211	0.0523158	0.00323543	0.0255329	0.0514054	0.0455257	-0.0143688	0.0186465	0.0164352	0.146144	0.0644344	-0.0685947	-0.0783329
	-3.33251	-0.256076	0.0188802	-0.444786	0.0577098	-0.000702644	0.0242852	0.045926	0.035654	-0.0168157	0.0155152	0.0170591	0.143576	0.0732658	-0.0758972	-0.0793269
	-3.32268	-0.256424	0.0163422	-0.447551	0.0630689	-0.00502826	0.0227809	0.0404138	0.0259793	-0.0192131	0.0125338	0.0175849	0.14118	0.0821179	-0.083157	-0.0804109
	-3.31284	-0.256544	0.0136925	-0.449505	0.0683455	-0.00973933	0.0210201	0.0349097	0.0165323	-0.0216	0.00970149	0.0180121	0.138973	0.0909649	-0.0903262	-0.0815814
	-3.30301	-0.256426	0.0109484	-0.450658	0.0734891	-0.0148276	0.0190068	0.0294518	0.00734281	-0.0240142	0.007017	0.0183411	0.136969	0.0997802	-0.0973672	-0.0828349
	-3.29318	-0.256058	0.00812974	-0.45103	0.0784463	-0.0202789	0.0167484	0.0240748	-0.00155945	-0.0264904	0.00447836	0.0185734	0.135178	0.108536	-0.104253	-0.0841675
	-3.28335	-0.255425	0.00525985	-0.450647	0.0831623	-0.0260732	0.0142563	0.0188096	-0.0101449	-0.0290592	0.00208321	0.0187117	0.133604	0.117205	-0.110967	-0.0855752
	-3.27352	-0.254514	0.00236572	-0.449543	0.0875816	-0.0321853	0.0115455	0.0136831	-0.0183843	-0.0317453	-0.000170611	0.0187592	0.132247	0.125759	-0.117501	-0.0870533
	-3.26369	-0.253309	-0.000521456	-0.447762	0.09165	-0.0385856	0.00863427	0.00871821	-0.0262488	-0.034567	-0.00228446	0.0187196	0.131102	0.13417	-0.123859	-0.0885973
	-3.25386	-0.251795	-0.00336605	-0.445348	0.0953161	-0.0452404	0.00554332	0.00393412	-0.0337113	-0.0375358	-0.00425829	0.0185967	0.130161	0.142412	-0.130047	-0.0902018
	-3.24403	-0.249956	-0.00612815	-0.442351	0.0985331	-0.0521121	0.00229555	-0.000653126	-0.0407471	-0.0406563	-0.00609034	0.0183938	0.129412	0.150461	-0.136079	-0.0918613
	-3.2342	-0.247779	-0.00876394	-0.43882	0.101261	-0.0591599	-0.00108505	-0.00503035	-0.0473341	-0.0439268	-0.007777	0.0181135	0.128845	0.158297	-0.141971	-0.0935699
	-3.22437	-0.245252	-0.0112266	-0.434804	0.103467	-0.0663395	-0.00457421	-0.00918688	-0.0534537	-0.04734	-0.00931314	0.0177578	0.128451	0.165903	-0.147739	-0.0953213
	-3.21454	-0.242369	-0.0134678	-0.430349	0.105131	-0.0736035	-0.00814823	-0.0131145	-0.0590902	-0.0508833	-0.0106927	0.0173277	0.12822	0.173264	-0.153397	-0.0971087
	-3.20471	-0.239127	-0.0154389	-0.425495	0.106242	-0.0809017	-0.0117846	-0.0168073	-0.0642302	-0.0545395	-0.0119098	0.0168239	0.128149	0.180368	-0.158956	-0.0989253
	-3.19488	-0.235529	-0.017094	-0.420278	0.106803	-0.0881814	-0.0154622	-0.0202623	-0.0688618	-0.0582873	-0.0129598	0.0162466	0.128239	0.187207	-0.164423	-0.100764
	-3.18505	-0.231582	-0.018391	-0.414731	0.106826	-0.0953875	-0.0191616	-0.0234793	-0.0729734	-0.0621016	-0.0138404	0.0155963	0.128494	0.193773	-0.169797	-0.102617
	-3.17522	-0.227302	-0.0192947	-0.408877	0.106339	-0.102463	-0.0228644	-0.0264612	-0.076553	-0.0659535	-0.0145534	0.0148738	0.128922	0.200059	-0.175072	-0.104477
	-3.16539	-0.222707	-0.0197782	-0.40274	0.105375	-0.109351	-0.0265533	-0.0292148	-0.0795876	-0.0698109	-0.0151052	0.0140806	0.129536	0.206058	-0.180235	-0.106338
	-3.15556	-0.217821	-0.0198246	-0.39634	0.103979	-0.115993	-0.0302112	-0.0317506	-0.0820629	-0.073638	-0.0155079	0.0132188	0.130346	0.211763	-0.185269	-0.108193
	-3.14573	-0.212671	-0.0194276	-0.389693	0.1022	-0.122332	-0.0338209	-0.0340832	-0.083964	-0.0773966	-0.0157797	0.0122911	0.131365	0.217169	-0.19015	-0.110036
	-3.1359	-0.207286	-0.0185918	-0.38282	0.100089	-0.128315	-0.0373651	-0.036231	-0.0852761	-0.0810469	-0.0159447	0.0113007	0.132603	0.222271	-0.194851	-0.111863
	-3.12607	-0.201694	-0.017332	-0.375741	0.0977014	-0.13389	-0.0408257	-0.0382165	-0.0859861	-0.0845485	-0.0160323	0.0102508	0.134063	0.227065	-0.199341	-0.113666
	-3.11624	-0.195923	-0.0156721	-0.368479	0.0950901	-0.139012	-0.0441842	-0.0400654	-0.0860835	-0.087863	-0.0160766	0.00914424	0.135743	0.231553	-0.203592	-0.11544
	-3.10641	-0.189999	-0.0136438	-0.36106	0.0923072	-0.14364	-0.047422	-0.0418061	-0.0855628	-0.0909558	-0.0161149	0.00798298	0.137637	0.23574	-0.207573	-0.117178
	-3.09658	-0.183943	-0.011284	-0.35351	0.0894019	-0.147741	-0.0505205	-0.043469	-0.0844252	-0.0937986	-0.0161864	0.00676798	0.139728	0.239638	-0.211255	-0.118872
	-3.08675	-0.177774	-0.00863329	-0.345858	0.0864194	-0.151289	-0.0534618	-0.045085	-0.0826799	-0.0963715	-0.0163301	0.0054989	0.141995	0.243264	-0.214615	-0.120511
	-3.07692	-0.171505	-0.00573376	-0.338133	0.0834012	-0.154267	-0.0562295	-0.0466851	-0.0803457	-0.0986651	-0.0165838	0.00417426	0.144412	0.246639	-0.217629	-0.122081
	-3.06708	-0.165145	-0.00262732	-0.330362	0.0803838	-0.156666	-0.0588087	-0.0482985	-0.0774514	-0.100681	-0.0169826	0.00279168	0.146949	0.249787	-0.220281	-0.123567
	-3.05725	-0.158701	0.00064565	-0.322571	0.0773994	-0.158483	-0.0611869	-0.0499523	-0.0740359	-0.102435	-0.0175574	0.00134821	0.149574	0.252736	-0.222558	-0.124948
	-3.04742	-0.152175	0.00404735	-0.31478	0.0744751	-0.159726	-0.0633537	-0.0516702	-0.0701467	-0.103954	-0.0183348	-0.00015925	0.152253	0.255508	-0.224452	-0.126201
	-3.03759	-0.145569	0.00754302	-0.307007	0.0716337	-0.160409	-0.0653008	-0.053472	-0.0658384	-0.105273	-0.0193365	-0.00173372	0.154954	0.258124	-0.225959	-0.127299
	-3.02776	-0.138884	0.011101	-0.299265	0.0688935	-0.160553	-0.0670222	-0.0553734	-0.0611699	-0.106441	-0.0205792	-0.00337789	0.157645	0.260599	-0.227081	-0.128214
	-3.01793	-0.132121	0.0146927	-0.291562	0.0662694	-0.160183	-0.0685135	-0.0573857	-0.0562018	-0.107508	-0.0220748	-0.00509413	0.160294	0.262938	-0.227824	-0.128916
	-3.0081	-0.125279	0.0182919	-0.283903	0.0637725	-0.159329	-0.0697713	-0.0595169	-0.0509936	-0.10853	-0.023831	-0.00688462	0.162874	0.265136	-0.228199	-0.129375
	-2.99827	-0.118359	0.0218743	-0.276288	0.0614114	-0.158026	-0.0707935	-0.0617718	-0.0456012	-0.109561	-0.0258511	-0.00875157	0.165355	0.267181	-0.22822	-0.129565
	-2.98844	-0.111362	0.0254172	-0.268715	0.0591924	-0.156306	-0.0715783	-0.0641533	-0.0400755	-0.110653	-0.0281349	-0.0106976	0.167712	0.269051	-0.227902	-0.129461
	-2.97861	-0.10429	0.028899	-0.261177	0.0571196	-0.154208	-0.0721245	-0.0666631	-0.0344614	-0.111853	-0.030679	-0.0127263	0.169919	0.270717	-0.227268	-0.129047
	-2.96878	-0.0971437	0.032299	-0.253669	0.0551951	-0.151767	-0.0724316	-0.0693027	-0.0287978	-0.1132	-0.033477	-0.0148422	0.171954	0.272144	-0.226338	-0.128309
	-2.95895	-0.0899261	0.0355977	-0.246181	0.0534195	-0.149019	-0.0724997	-0.0720739	-0.0231188	-0.114726	-0.0365197	-0.0170511	0.173795	0.273298	-0.225138	-0.127242
	-2.94912	-0.0826394	0.0387768	-0.238707	0.0517916	-0.145997	-0.0723308	-0.0749795	-0.0174552	-0.116453	-0.0397954	-0.0193604	0.175424	0.274143	-0.223694	-0.125848
	-2.93929	-0.0752864	0.0418199	-0.231236	0.0503088	-0.142734	-0.0719287	-0.0780234	-0.0118359	-0.118397	-0.0432892	-0.0217787	0.176826	0.274646	-0.222032	-0.124136
	-2.92946	-0.0678698	0.0447132	-0.223761	0.0489666	-0.139261	-0.0712999	-0.0812105	-0.0062905	-0.120564	-0.0469839	-0.0243155	0.177987	0.274782	-0.220181	-0.122118
	-2.91963	-0.0603922	0.0474461	-0.216274	0.0477593	-0.135606	-0.0704542	-0.0845468	-0.000849832	-0.122951	-0.0508597	-0.0269806	0.178901	0.27453	-0.218165	-0.119815
	-2.9098	-0.052856	0.0500121	-0.208766	0.0466804	-0.131797	-0.0694047	-0.0880389	0.00445278	-0.125549	-0.0548946	-0.0297839	0.179562	0.273878	-0.216009	-0.117249
	-2.89997	-0.045263	0.0524091	-0.201231	0.0457227	-0.12786	-0.0681681	-0.0916937	0.00958192	-0.12834	-0.0590653	-0.0327342	0.179971	0.272822	-0.213731	-0.114446
	-2.89014	-0.0376147	0.0546398	-0.193661	0.0448799	-0.12382	-0.0667646	-0.0955176	0.0145011	-0.131297	-0.0633475	-0.0358386	0.18013	0.271364	-0.211348	-0.111431
	-2.88031	-0.0299122	0.0567116	-0.186051	0.0441476	-0.119702	-0.0652168	-0.0995166	0.0191745	-0.134388	-0.0677171	-0.0391021	0.180048	0.269513	-0.208872	-0.108232
	-2.87048	-0.0221566	0.0586358	-0.178396	0.0435237	-0.11553	-0.0635495	-0.103695	0.0235693	-0.137573	-0.072151	-0.0425268	0.179731	0.267282	-0.20631	-0.104872
	-2.86065	-0.0143491	0.0604274	-0.170693	0.0430097	-0.11133	-0.0617884	-0.108058	0.0276577	-0.140805	-0.0766278	-0.0461122	0.179193	0.264685	-0.203667	-0.101374
	-2.85082	-0.00649165	0.0621029	-0.162943	0.0426098	-0.107127	-0.0599596	-0.112605	0.0314191	-0.144034	-0.0811283	-0.0498544	0.178444	0.26174	-0.200945	-0.0977559
	-2.84099	0.00141302	0.0636801	-0.15515	0.0423312	-0.102946	-0.0580883	-0.117339	0.0348418	-0.147209	-0.085636	-0.0537472	0.177498	0.25846	-0.19815	-0.0940319
	-2.83116	0.00936122	0.0651762	-0.14732	0.0421824	-0.0988152	-0.0561984	-0.122258	0.0379237	-0.150276	-0.0901366	-0.0577817	0.176369	0.254858	-0.195286	-0.0902117
	-2.82132	0.0173482	0.0666073	-0.139463	0.0421724	-0.0947603	-0.054311	-0.127361	0.0406726	-0.153187	-0.094618	-0.0619475	0.175068	0.250941	-0.192366	-0.0863005
	-2.81149	0.0253685	0.0679869	-0.131593	0.0423099	-0.0908082	-0.0524446	-0.132645	0.0431047	-0.155893	-0.0990694	-0.0662336	0.173608	0.246714	-0.189404	-0.0822991
	-2.80166	0.0334155	0.0693257	-0.123727	0.0426017	-0.0869849	-0.0506142	-0.138107	0.0452439	-0.158355	-0.103481	-0.0706284	0.172003	0.242177	-0.186425	-0.0782055
	-2.79183	0.0414823	0.0706313	-0.115881	0.0430525	-0.083315	-0.048831	-0.143739	0.0471191	-0.160537	-0.107842	-0.0751209	0.170264	0.237326	-0.183457	-0.0740153
	-2.782	0.0495612	0.0719074	-0.108075	0.0436644	-0.0798215	-0.0471026	-0.149533	0.0487625	-0.162411	-0.112142	-0.0797011	0.168405	0.232159	-0.180534	-0.0697239
	-2.77217	0.0576442	0.0731549	-0.100328	0.044437	-0.076525	-0.0454335	-0.155474	0.0502072	-0.163956	-0.116367	-0.0843598	0.16644	0.226669	-0.177696	-0.0653282
	-2.76234	0.065723	0.0743719	-0.0926581	0.0453675	-0.0734437	-0.0438251	-0.161545	0.0514857	-0.165156	-0.120501	-0.0890887	0.164383	0.220852	-0.174985	-0.0608275
	-2.75251	0.0737887	0.0755547	-0.0850844	0.0464505	-0.0705934	-0.0422765	-0.167718	0.0526281	-0.166004	-0.124526	-0.0938802	0.162253	0.214709	-0.172444	-0.0562256
	-2.74268	0.0818323	0.0766989	-0.0776239	0.047679	-0.0679876	-0.0407851	-0.17396	0.0536613	-0.166495	-0.128419	-0.0987266	0.160067	0.208242	-0.170118	-0.0515311
	-2.73285	0.0898439	0.0778005	-0.0702932	0.0490437	-0.0656375	-0.0393469	-0.180226	0.0546086	-0.16663	-0.132156	-0.10362	0.157847	0.201461	-0.16805	-0.0467573
	-2.72302	0.0978133	0.0788569	-0.0631088	0.0505339	-0.0635528	-0.0379572	-0.186467	0.0554899	-0.166418	-0.13571	-0.108551	0.155617	0.194381	-0.166281	-0.0419214
	-2.71319	0.10573	0.0798669	-0.0560883	0.052137	-0.0617417	-0.0366109	-0.19262	0.0563226	-0.165871	-0.139052	-0.113511	0.153401	0.187028	-0.164851	-0.0370438
	-2.70336	0.113581	0.0808312	-0.0492503	0.0538392	-0.0602114	-0.0353034	-0.198621	0.0571223	-0.165009	-0.142153	-0.118488	0.151226	0.17943	-0.163794	-0.0321452
	-2.69353	0.121355	0.0817517	-0.0426162	0.0556247	-0.0589679	-0.0340302	-0.204397	0.0579038	-0.163856	-0.144985	-0.12347	0.14912	0.171625	-0.163144	-0.0272457
	-2.6837	0.129039	0.0826311	-0.0362103	0.057476	-0.0580164	-0.0327875	-0.209874	0.0586816	-0.162448	-0.147522	-0.128443	0.14711	0.163658	-0.16293	-0.0223625
	-2.67387	0.136617	0.0834713	-0.0300605	0.0593736	-0.057361	-0.0315726	-0.214982	0.059471	-0.160822	-0.149742	-0.133393	0.145223	0.155576	-0.163176	-0.0175088
	-2.66404	0.144076	0.0842725	-0.0241983	0.0612957	-0.0570044	-0.0303835	-0.219649	0.0602874	-0.159024	-0.151625	-0.138306	0.143484	0.147431	-0.163904	-0.0126928
	-2.65421	0.1514	0.0850329	-0.0186581	0.0632181	-0.0569481	-0.0292193	-0.223813	0.061147	-0.157106	-0.15316	-0.143168	0.141913	0.139278	-0.165132	-0.00791764
	-2.64438	0.158574	0.085747	-0.0134762	0.0651145	-0.057192	-0.0280805	-0.22742	0.0620656	-0.155122	-0.15434	-0.147965	0.140527	0.131171	-0.166873	-0.00318226
	-2.63455	0.165585	0.0864069	-0.00868967	0.066956	-0.0577341	-0.0269692	-0.230428	0.0630581	-0.15313	-0.155164	-0.152684	0.139339	0.123163	-0.169134	0.0015176
	-2.62472	0.17242	0.0870014	-0.00433415	0.0687119	-0.0585703	-0.0258892	-0.232803	0.0641375	-0.151186	-0.155639	-0.157314	0.138355	0.115308	-0.17192	0.0061876
	-2.61489	0.179064	0.0875179	-0.000442411	0.07035	-0.0596941	-0.0248468	-0.234528	0.0653139	-0.149346	-0.155778	-0.161842	0.137575	0.107654	-0.175228	0.0108328
	-2.60506	0.185509	0.0879426	0.00295741	0.0718375	-0.0610966	-0.023851	-0.235595	0.066594	-0.147661	-0.155602	-0.166259	0.136993	0.100248	-0.179047	0.0154559
	-2.59523	0.191742	0.0882626	0.00584312	0.073141	-0.0627657	-0.0229145	-0.236008	0.0679799	-0.146177	-0.155137	-0.170555	0.136601	0.0931316	-0.18336	0.0200553
	-2.5854	0.197753	0.0884668	0.00819939	0.0742278	-0.0646867	-0.0220539	-0.23578	0.069469	-0.144932	-0.154413	-0.174718	0.136385	0.0863422	-0.18814	0.024624
	-2.57556	0.203534	0.0885472	0.0100182	0.075066	-0.0668419	-0.0212899	-0.234934	0.0710529	-0.143958	-0.153465	-0.17874	0.136326	0.0799132	-0.193352	0.0291489
	-2.56573	0.209074	0.0885006	0.0112988	0.0756247	-0.0692112	-0.0206477	-0.2335	0.0727176	-0.143275	-0.152331	-0.182607	0.136408	0.073873	-0.198954	0.0336108
	-2.5559	0.214361	0.0883289	0.0120473	0.0758747	-0.0717723	-0.0201564	-0.23151	0.0744432	-0.142898	-0.151046	-0.186308	0.13661	0.0682461	-0.204897	0.0379845
	-2.54607	0.219386	0.08804	0.0122761	0.0757888	-0.0745016	-0.0198479	-0.229005	0.0762052	-0.142832	-0.149648	-0.18983	0.136915	0.0630524	-0.211125	0.0422405
	-2.53624	0.224135	0.0876479	0.0120031	0.0753418	-0.0773742	-0.0197559	-0.226026	0.0779756	-0.143077	-0.14817	-0.193158	0.137304	0.0583083	-0.217578	0.046346
	-2.52641	0.228596	0.0871725	0.0112505	0.074511	-0.0803651	-0.0199142	-0.222617	0.0797252	-0.143627	-0.146644	-0.196278	0.137762	0.0540264	-0.224197	0.050267
	-2.51658	0.232754	0.0866385	0.0100443	0.0732766	-0.0834487	-0.0203549	-0.218823	0.0814261	-0.144469	-0.145098	-0.199176	0.138277	0.050216	-0.230921	0.0539695
	-2.50675	0.236596	0.086075	0.00841296	0.0716228	-0.0865998	-0.0211067	-0.214692	0.0830545	-0.14559	-0.143556	-0.20184	0.138837	0.0468833	-0.237691	0.0574219
	-2.49692	0.240106	0.0855133	0.00638714	0.0695374	-0.0897929	-0.0221928	-0.210269	0.0845932	-0.14697	-0.14204	-0.204258	0.139435	0.0440323	-0.24445	0.0605957
	-2.48709	0.24327	0.084986	0.00399894	0.0670135	-0.0930023	-0.0236295	-0.205599	0.0860336	-0.148591	-0.140567	-0.206423	0.140067	0.0416654	-0.251149	0.0634672
	-2.47726	0.246075	0.0845247	0.00128168	0.0640496	-0.0962015	-0.0254254	-0.200725	0.0873765	-0.15043	-0.139153	-0.208333	0.14073	0.0397842	-0.25774	0.0660178
	-2.46743	0.248509	0.0841586	-0.00173034	0.0606501	-0.0993633	-0.0275806	-0.195688	0.0886324	-0.152464	-0.137812	-0.209987	0.141421	0.0383906	-0.264184	0.0682346
	-2.4576	0.250561	0.0839126	-0.005002	0.0568254	-0.102459	-0.0300865	-0.190521	0.0898208	-0.15467	-0.136556	-0.21139	0.142142	0.0374879	-0.270445	0.0701099
	-2.44777	0.252225	0.0838066	-0.00849757	0.0525922	-0.105459	-0.0329268	-0.185258	0.0909685	-0.157026	-0.135394	-0.212551	0.142892	0.0370814	-0.276493	0.0716408
	-2.43794	0.253496	0.083854	-0.012181	0.0479732	-0.108333	-0.0360777	-0.179924	0.0921079	-0.15951	-0.134335	-0.213481	0.14367	0.0371787	-0.282304	0.072828
	-2.42811	0.254374	0.0840618	-0.0160164	0.0429966	-0.111051	-0.0395093	-0.174539	0.093274	-0.1621	-0.133385	-0.214193	0.144474	0.0377903	-0.287859	0.0736753
	-2.41828	0.254865	0.0844306	-0.0199687	0.0376954	-0.113581	-0.043187	-0.169119	0.0945025	-0.164779	-0.132548	-0.214704	0.145299	0.0389292	-0.293141	0.0741878
	-2.40845	0.254975	0.0849545	-0.0240045	0.0321063	-0.115895	-0.0470726	-0.163675	0.0958271	-0.167528	-0.131826	-0.215031	0.146137	0.0406109	-0.298141	0.0743714
	-2.39862	0.254719	0.0856229	-0.0280932	0.0262686	-0.117967	-0.0511259	-0.158212	0.0972774	-0.170335	-0.13122	-0.21519	0.146978	0.0428523	-0.302852	0.0742318
	-2.38879	0.254112	0.0864207	-0.0322083	0.0202229	-0.119771	-0.0553059	-0.152735	0.0988771	-0.173187	-0.130728	-0.215197	0.147805	0.0456712	-0.307273	0.0737744
	-2.37896	0.253175	0.0873299	-0.0363283	0.01401	-0.121288	-0.0595722	-0.147242	0.100644	-0.176074	-0.130347	-0.215069	0.148602	0.049085	-0.311407	0.0730038
	-2.36913	0.251929	0.0883304	-0.0404376	0.00767035	-0.122499	-0.0638858	-0.14173	0.102587	-0.178988	-0.130074	-0.214819	0.149347	0.05311	-0.315259	0.0719247
	-2.3593	0.250399	0.0894011	-0.044527	0.00124381	-0.123391	-0.0682103	-0.136195	0.10471	-0.18192	-0.129902	-0.214463	0.150016	0.0577595	-0.318839	0.0705422
	-2.34947	0.24861	0.0905206	-0.0485933	-0.00523005	-0.123949	-0.0725121	-0.130629	0.10701	-0.184865	-0.129828	-0.214012	0.150583	0.0630431	-0.32216	0.0688632
	-2.33964	0.24659	0.0916672	-0.0526388	-0.0117116	-0.124163	-0.0767616	-0.125027	0.109476	-0.187812	-0.129847	-0.213477	0.151023	0.0689646	-0.325235	0.0668972
	-2.3298	0.244364	0.0928195	-0.05667	-0.0181609	-0.124019	-0.0809323	-0.119378	0.112096	-0.190752	-0.129954	-0.212869	0.151307	0.0755213	-0.328081	0.0646573
	-2.31997	0.241959	0.0939562	-0.0606951	-0.0245375	-0.123506	-0.0850016	-0.113674	0.114851	-0.193672	-0.130145	-0.212196	0.151409	0.0827026	-0.330713	0.0621609
	-2.31014	0.239403	0.0950555	-0.0647224	-0.0308007	-0.122608	-0.0889504	-0.107907	0.117722	-0.196555	-0.130421	-0.211468	0.151304	0.0904897	-0.333147	0.0594301
	-2.30031	0.236721	0.096095	-0.0687576	-0.03691	-0.12131	-0.0927628	-0.102067	0.120686	-0.199384	-0.130779	-0.210691	0.150969	0.0988552	-0.3354	0.0564915
	-2.29048	0.233942	0.0970516	-0.0728018	-0.0428258	-0.119595	-0.0964259	-0.0961467	0.123721	-0.202137	-0.131224	-0.209872	0.150381	0.107763	-0.33749	0.0533755
	-2.28065	0.231091	0.0979011	-0.0768491	-0.048511	-0.117446	-0.0999294	-0.0901373	0.126808	-0.204791	-0.131757	-0.209017	0.149523	0.11717	-0.339434	0.0501155
	-2.27082	0.228195	0.0986187	-0.0808856	-0.0539313	-0.114848	-0.103265	-0.0840323	0.129925	-0.207323	-0.132384	-0.208134	0.148379	0.127024	-0.341251	0.0467464
	-2.26099	0.225279	0.0991786	-0.0848878	-0.0590573	-0.111789	-0.106426	-0.0778256	0.133056	-0.209709	-0.133109	-0.207228	0.146934	0.137271	-0.34296	0.043303
	-2.25116	0.222366	0.0995554	-0.0888225	-0.0638652	-0.108261	-0.109408	-0.0715118	0.136183	-0.211929	-0.133938	-0.206305	0.145179	0.147848	-0.34458	0.0398186
	-2.24133	0.219479	0.0997243	-0.0926465	-0.0683383	-0.104263	-0.112206	-0.0650864	0.139291	-0.213964	-0.134874	-0.205374	0.143103	0.158695	-0.346129	0.0363227
	-2.2315	0.216638	0.0996618	-0.0963078	-0.0724674	-0.0998022	-0.114818	-0.0585461	0.142367	-0.2158	-0.13592	-0.204442	0.140703	0.169747	-0.347625	0.0328404
	-2.22167	0.213858	0.0993471	-0.0997475	-0.076251	-0.094892	-0.117241	-0.0518883	0.145394	-0.217428	-0.137076	-0.203517	0.137973	0.180943	-0.349083	0.0293911
	-2.21184	0.211153	0.0987622	-0.102901	-0.0796948	-0.089555	-0.119475	-0.0451119	0.148359	-0.218843	-0.138338	-0.202608	0.134916	0.192226	-0.350518	0.0259881
	-2.20201	0.208532	0.097893	-0.105702	-0.0828105	-0.0838221	-0.121522	-0.0382168	0.151243	-0.220046	-0.139699	-0.201722	0.131532	0.20354	-0.351938	0.0226393
	-2.19218	0.205999	0.0967297	-0.108083	-0.0856144	-0.0777311	-0.123386	-0.0312043	0.154027	-0.221042	-0.141151	-0.200869	0.127831	0.214839	-0.353349	0.0193473
	-2.18235	0.203557	0.0952665	-0.109981	-0.0881252	-0.0713262	-0.125072	-0.0240767	0.156689	-0.221836	-0.142678	-0.200054	0.123823	0.226081	-0.354751	0.0161116
	-2.17252	0.201201	0.0935025	-0.11134	-0.0903626	-0.0646567	-0.126592	-0.0168376	0.159204	-0.222441	-0.144262	-0.199285	0.119524	0.237229	-0.35614	0.0129294
	-2.16269	0.198927	0.0914407	-0.112113	-0.092345	-0.0577756	-0.12796	-0.00949152	0.161545	-0.222867	-0.145883	-0.198569	0.114952	0.248256	-0.357511	0.00979759
	-2.15286	0.196725	0.0890884	-0.112265	-0.094089	-0.0507382	-0.129193	-0.00204413	0.16368	-0.223129	-0.147516	-0.197909	0.11013	0.259137	-0.35885	0.00671446
	-2.14303	0.194584	0.0864566	-0.111771	-0.0956082	-0.0436013	-0.130315	0.00549809	0.165579	-0.223243	-0.149134	-0.197312	0.105079	0.269853	-0.360146	0.00368043
	-2.1332	0.19249	0.0835605	-0.110625	-0.096914	-0.0364219	-0.131351	0.0131278	0.167211	-0.223228	-0.15071	-0.196784	0.0998254	0.280388	-0.361382	0.000698939
	-2.12337	0.190429	0.080419	-0.108831	-0.0980161	-0.0292563	-0.13233	0.0208368	0.168545	-0.223106	-0.152216	-0.196329	0.0943909	0.290726	-0.362539	-0.00222348
	-2.11354	0.188385	0.0770549	-0.106409	-0.0989244	-0.0221595	-0.133283	0.028616	0.169555	-0.222901	-0.153624	-0.195954	0.0887961	0.300854	-0.363597	-0.00507768
	-2.10371	0.18634	0.0734947	-0.103392	-0.099651	-0.0151848	-0.134242	0.0364556	0.170216	-0.222642	-0.154909	-0.195666	0.0830585	0.310757	-0.364533	-0.00785293
	-2.09388	0.18428	0.0697685	-0.0998211	-0.100212	-0.00838252	-0.135238	0.0443447	0.17051	-0.222358	-0.15605	-0.195472	0.0771914	0.320415	-0.365319	-0.0105383
	-2.08404	0.182186	0.0659093	-0.0957495	-0.10063	-0.0018001	-0.136302	0.0522709	0.170427	-0.222083	-0.157029	-0.19538	0.0712046	0.329809	-0.365925	-0.013124
	-2.07421	0.180045	0.0619525	-0.0912365	-0.100933	0.00451887	-0.13746	0.060221	0.169961	-0.221855	-0.157836	-0.195399	0.0651043	0.338913	-0.366315	-0.0156031
	-2.06438	0.17784	0.0579345	-0.0863462	-0.101157	0.0105353	-0.138739	0.0681799	0.169117	-0.221708	-0.158465	-0.195536	0.0588945	0.347701	-0.366449	-0.0179722
	-2.05455	0.17556	0.0538921	-0.0811462	-0.101342	0.0162151	-0.140159	0.076131	0.167904	-0.221679	-0.158916	-0.195801	0.0525781	0.356143	-0.366282	-0.0202328
	-2.04472	0.173193	0.0498608	-0.0757045	-0.101536	0.0215302	-0.141739	0.0840562	0.16634	-0.221803	-0.159199	-0.196201	0.0461579	0.364208	-0.365764	-0.022391
	-2.03489	0.170732	0.0458737	-0.0700884	-0.101784	0.0264585	-0.143493	0.091936	0.164446	-0.222111	-0.159326	-0.196742	0.0396382	0.37187	-0.364843	-0.0244574
	-2.02506	0.168172	0.0419607	-0.0643626	-0.102132	0.0309847	-0.145433	0.0997498	0.16225	-0.222628	-0.15932	-0.19743	0.0330252	0.379101	-0.363466	-0.0264468
	-2.01523	0.165511	0.0381475	-0.0585875	-0.102619	0.0350998	-0.14757	0.107476	0.159781	-0.223375	-0.159206	-0.19827	0.0263277	0.385882	-0.361578	-0.0283765
	-2.0054	0.162753	0.0344557	-0.0528191	-0.103279	0.0388011	-0.149911	0.115094	0.157067	-0.224366	-0.159016	-0.199266	0.0195574	0.392199	-0.35913	-0.0302655
	-1.99557	0.159902	0.0309026	-0.0471074	-0.104134	0.042092	-0.152465	0.122582	0.154137	-0.225604	-0.158782	-0.20042	0.0127288	0.398046	-0.356074	-0.0321328
	-1.98574	0.15697	0.0275012	-0.0414969	-0.105193	0.0449813	-0.155238	0.129918	0.151017	-0.227089	-0.158541	-0.201734	0.00585879	0.403422	-0.352371	-0.0339964
	-1.97591	0.15397	0.0242607	-0.0360266	-0.106455	0.0474826	-0.158238	0.137083	0.147727	-0.228811	-0.158327	-0.203211	-0.00103373	0.408336	-0.347993	-0.0358721
	-1.96608	0.150917	0.0211865	-0.0307305	-0.107908	0.049614	-0.161472	0.144055	0.144282	-0.230755	-0.158172	-0.204852	-0.00792806	0.412801	-0.342921	-0.0377734
	-1.95625	0.147831	0.0182811	-0.0256386	-0.109527	0.0513974	-0.164944	0.150815	0.140691	-0.232902	-0.158106	-0.206658	-0.0148022	0.416836	-0.337151	-0.0397109
	-1.94642	0.144732	0.015544	-0.0207776	-0.111285	0.0528584	-0.168661	0.157345	0.136958	-0.235232	-0.158151	-0.20863	-0.0216333	0.420462	-0.33069	-0.0416927
	-1.93659	0.141641	0.0129725	-0.0161714	-0.113148	0.0540252	-0.172624	0.163623	0.133079	-0.237724	-0.158323	-0.210767	-0.0283973	0.423701	-0.323562	-0.043725
	-1.92676	0.138581	0.0105618	-0.0118425	-0.115084	0.0549286	-0.176833	0.169632	0.129047	-0.240363	-0.158633	-0.213067	-0.0350697	0.426573	-0.3158	-0.045812
	-1.91693	0.135573	0.0083057	-0.00781188	-0.117062	0.0556011	-0.181287	0.175351	0.124851	-0.243135	-0.159085	-0.215525	-0.0416248	0.429097	-0.307453	-0.0479572
	-1.9071	0.132636	0.00619724	-0.00409931	-0.119057	0.0560758	-0.185982	0.180763	0.120478	-0.246035	-0.159676	-0.218136	-0.0480359	0.431285	-0.298578	-0.0501637
	-1.89727	0.129788	0.004229	-0.000723206	-0.121048	0.0563855	-0.190909	0.185848	0.115911	-0.249065	-0.160401	-0.22089	-0.0542745	0.433144	-0.289241	-0.0524347
	-1.88744	0.127045	0.00239376	0.0022999	-0.123022	0.0565615	-0.19606	0.19059	0.111139	-0.252232	-0.161249	-0.223776	-0.0603101	0.434673	-0.279514	-0.0547735
	-1.87761	0.124423	0.000684948	0.00495611	-0.124967	0.0566322	-0.201424	0.194974	0.106147	-0.25555	-0.162209	-0.226777	-0.0661104	0.435865	-0.269476	-0.0571842
	-1.86778	0.121932	-0.000902979	0.00723487	-0.126879	0.0566219	-0.206986	0.198986	0.100928	-0.259034	-0.163271	-0.229875	-0.0716409	0.436706	-0.259203	-0.0596716
	-1.85795	0.119582	-0.00237425	0.00912971	-0.128752	0.0565492	-0.212733	0.202617	0.0954777	-0.262703	-0.164422	-0.23305	-0.0768659	0.437173	-0.248774	-0.0622409
	-1.84812	0.117382	-0.00373155	0.0106389	-0.130582	0.0564267	-0.218649	0.205864	0.0897989	-0.266574	-0.165655	-0.236278	-0.0817498	0.437241	-0.238265	-0.0648979
	-1.83828	0.115338	-0.00497592	0.0117657	-0.132364	0.0562605	-0.224715	0.208725	0.0839005	-0.270663	-0.16696	-0.239535	-0.0862581	0.436881	-0.227745	-0.0676488
	-1.82845	0.113455	-0.00610659	0.0125189	-0.134095	0.05605	-0.230913	0.211205	0.0777995	-0.274979	-0.168334	-0.242796	-0.0903596	0.436063	-0.217281	-0.0705002
	-1.81862	0.111736	-0.00712101	0.0129124	-0.135767	0.0557895	-0.237223	0.213315	0.0715215	-0.27953	-0.16977	-0.246036	-0.0940272	0.434758	-0.206929	-0.0734592
	-1.80879	0.110182	-0.00801487	0.0129651	-0.137375	0.0554685	-0.243623	0.215071	0.0651013	-0.284315	-0.171267	-0.249229	-0.0972395	0.432941	-0.196739	-0.076533
	-1.79896	0.108796	-0.00878233	0.0127001	-0.138913	0.0550737	-0.25009	0.216492	0.0585831	-0.289329	-0.17282	-0.252353	-0.0999816	0.43059	-0.186751	-0.0797298
	-1.78913	0.107575	-0.00941634	0.0121435	-0.140378	0.0545905	-0.256599	0.217603	0.0520201	-0.294563	-0.174426	-0.255386	-0.102246	0.427689	-0.176995	-0.0830583
	-1.7793	0.106517	-0.00990922	0.0113238	-0.141767	0.0540042	-0.263123	0.218429	0.0454739	-0.300003	-0.176084	-0.258308	-0.10403	0.424228	-0.167493	-0.0865277
	-1.76947	0.10562	-0.0102533	0.0102707	-0.143083	0.053301	-0.269636	0.218998	0.0390128	-0.305631	-0.177787	-0.261101	-0.10534	0.420201	-0.158257	-0.0901479
	-1.75964	0.10488	-0.0104416	0.00901393	-0.144328	0.0524691	-0.27611	0.219337	0.0327093	-0.31143	-0.179533	-0.263749	-0.106186	0.415606	-0.14929	-0.0939288
	-1.74981	0.104292	-0.0104685	0.0075826	-0.145509	0.0514989	-0.282518	0.21947	0.0266375	-0.317382	-0.181316	-0.266236	-0.106583	0.410448	-0.140589	-0.0978795
	-1.73998	0.103853	-0.0103306	0.00600427	-0.146632	0.0503827	-0.288831	0.21942	0.0208695	-0.323471	-0.183131	-0.268551	-0.106548	0.404731	-0.132142	-0.102008
	-1.73015	0.103557	-0.0100268	0.00430438	-0.147705	0.0491143	-0.295024	0.219205	0.0154725	-0.329684	-0.184975	-0.270682	-0.106102	0.398464	-0.123935	-0.106318
	-1.72032	0.103401	-0.00955855	0.00250582	-0.148732	0.0476888	-0.301069	0.218842	0.0105048	-0.336011	-0.186842	-0.272619	-0.105266	0.391656	-0.115947	-0.110812
	-1.71049	0.103379	-0.00892961	0.000628496	-0.149714	0.0461014	-0.306941	0.218338	0.00601422	-0.342446	-0.188729	-0.274352	-0.104062	0.384319	-0.108159	-0.115483
	-1.70066	0.103488	-0.00814584	-0.00131082	-0.15065	0.0443476	-0.312616	0.2177	0.00203563	-0.348987	-0.190633	-0.275874	-0.102512	0.376465	-0.100547	-0.120322
	-1.69083	0.103722	-0.00721434	-0.00329861	-0.151529	0.0424224	-0.318074	0.216926	-0.00140961	-0.355634	-0.19255	-0.277179	-0.100639	0.368107	-0.0930909	-0.125311
	-1.681	0.104075	-0.0061427	-0.00532452	-0.152338	0.040321	-0.323294	0.216011	-0.00431344	-0.362384	-0.194476	-0.278262	-0.0984625	0.359261	-0.0857718	-0.130427
	-1.67117	0.104541	-0.00493805	-0.00738103	-0.153054	0.0380389	-0.32826	0.214945	-0.00667984	-0.369238	-0.196405	-0.279122	-0.0960037	0.349943	-0.0785745	-0.13564
	-1.66134	0.105112	-0.00360615	-0.00946298	-0.153652	0.0355726	-0.332959	0.213713	-0.00852281	-0.376188	-0.198329	-0.279756	-0.0932827	0.340174	-0.0714882	-0.140916
	-1.65151	0.105779	-0.00215062	-0.0115668	-0.154099	0.0329204	-0.337382	0.212296	-0.00986385	-0.383223	-0.200238	-0.280168	-0.0903194	0.329972	-0.0645067	-0.146219
	-1.64168	0.106534	-0.000572454	-0.0136895	-0.154359	0.0300834	-0.341523	0.21067	-0.0107292	-0.390324	-0.202115	-0.280362	-0.0871345	0.319362	-0.0576297	-0.151509
	-1.63185	0.107368	0.00112998	-0.0158279	-0.154394	0.0270661	-0.345383	0.208809	-0.0111476	-0.397466	-0.20394	-0.280342	-0.0837496	0.30837	-0.050862	-0.156749
	-1.62202	0.108272	0.00296058	-0.0179773	-0.154165	0.0238766	-0.348962	0.206683	-0.0111479	-0.404614	-0.20569	-0.280117	-0.0801879	0.297022	-0.0442142	-0.161901
	-1.61219	0.10924	0.00492475	-0.0201308	-0.153633	0.0205276	-0.352265	0.204264	-0.010758	-0.411727	-0.207335	-0.279694	-0.0764745	0.285351	-0.0377022	-0.166927
	-1.60236	0.110267	0.00702855	-0.0222793	-0.152762	0.0170359	-0.355298	0.20152	-0.0100038	-0.418763	-0.208842	-0.279082	-0.072636	0.273388	-0.0313466	-0.171794
	-1.59252	0.111352	0.00927768	-0.0244107	-0.151519	0.0134223	-0.358068	0.198424	-0.00890881	-0.425672	-0.210175	-0.278289	-0.0687007	0.261173	-0.0251717	-0.176469
	-1.58269	0.112493	0.0116765	-0.0265109	-0.149875	0.00971113	-0.360583	0.194949	-0.00749497	-0.432408	-0.211299	-0.277322	-0.0646977	0.248744	-0.0192046	-0.180922
	-1.57286	0.113694	0.0142273	-0.0285644	-0.147805	0.00592974	-0.362848	0.191073	-0.00578309	-0.438925	-0.212178	-0.276188	-0.060657	0.236145	-0.0134736	-0.185122
	-1.56303	0.114958	0.0169297	-0.0305553	-0.14529	0.00210764	-0.364871	0.186779	-0.00379414	-0.445182	-0.212779	-0.274892	-0.0566082	0.223426	-0.00800656	-0.189042
	-1.5532	0.116291	0.0197807	-0.0324684	-0.142316	-0.00172424	-0.366654	0.182056	-0.00155047	-0.451145	-0.213073	-0.273436	-0.0525802	0.210637	-0.00282922	-0.192655
	-1.54337	0.117698	0.0227753	-0.0342912	-0.138872	-0.00553415	-0.368202	0.176897	0.000923046	-0.456787	-0.21304	-0.271824	-0.048601	0.197832	0.00203662	-0.195934
	-1.53354	0.119185	0.0259066	-0.0360145	-0.134951	-0.00929019	-0.369513	0.171305	0.00359812	-0.462089	-0.212664	-0.270058	-0.0446966	0.18507	0.00657466	-0.198856
	-1.52371	0.120755	0.0291672	-0.0376337	-0.130549	-0.0129608	-0.370587	0.165286	0.00644243	-0.467041	-0.211942	-0.26814	-0.0408911	0.172408	0.0107753	-0.201399
	-1.51388	0.122408	0.0325501	-0.0391494	-0.125665	-0.0165152	-0.371421	0.158856	0.00941953	-0.471641	-0.210874	-0.266072	-0.037206	0.159905	0.0146361	-0.203545
	-1.50405	0.124143	0.0360492	-0.040568	-0.120298	-0.0199243	-0.372007	0.152031	0.0124894	-0.475893	-0.209473	-0.263858	-0.0336605	0.14762	0.0181616	-0.205277
	-1.49422	0.125953	0.0396605	-0.041901	-0.114451	-0.023161	-0.372338	0.144835	0.0156095	-0.479806	-0.207755	-0.2615	-0.0302709	0.135604	0.0213621	-0.206585
	-1.48439	0.127828	0.0433828	-0.0431647	-0.108128	-0.0262011	-0.372404	0.137294	0.0187365	-0.483393	-0.205746	-0.259005	-0.0270504	0.123908	0.0242518	-0.207463
	-1.47456	0.129752	0.0472179	-0.0443794	-0.101335	-0.0290235	-0.372191	0.129434	0.0218282	-0.486667	-0.203473	-0.256378	-0.0240095	0.112572	0.0268465	-0.207908
	-1.46473	0.131705	0.0511707	-0.0455682	-0.0940797	-0.0316111	-0.371687	0.121284	0.0248454	-0.489643	-0.200966	-0.253627	-0.0211559	0.10163	0.0291613	-0.207921
	-1.4549	0.133663	0.0552493	-0.046755	-0.0863732	-0.0339506	-0.370878	0.112875	0.027754	-0.492333	-0.198258	-0.25076	-0.0184941	0.0911085	0.0312077	-0.207508
	-1.44507	0.135597	0.0594641	-0.0479635	-0.0782293	-0.0360332	-0.369748	0.104235	0.0305269	-0.494748	-0.195381	-0.247786	-0.0160255	0.081022	0.0329925	-0.206676
	-1.43524	0.137475	0.0638273	-0.049216	-0.0696642	-0.0378541	-0.368286	0.0953948	0.033145	-0.496897	-0.192363	-0.244717	-0.0137485	0.0713782	0.0345161	-0.205435
	-1.42541	0.139263	0.0683518	-0.0505318	-0.0606971	-0.0394121	-0.366481	0.0863836	0.0355982	-0.498788	-0.189232	-0.241563	-0.0116582	0.0621763	0.0357731	-0.203795
	-1.41558	0.140927	0.0730504	-0.051927	-0.0513495	-0.040709	-0.364326	0.0772316	0.0378851	-0.500426	-0.186011	-0.238339	-0.00974673	0.0534085	0.0367525	-0.201769
	-1.40575	0.142434	0.0779345	-0.0534134	-0.0416449	-0.0417494	-0.361816	0.06797	0.0400126	-0.501817	-0.18272	-0.235058	-0.00800328	0.0450616	0.0374397	-0.19937
	-1.39592	0.143755	0.0830128	-0.0549988	-0.0316079	-0.0425397	-0.358954	0.0586314	0.0419941	-0.502965	-0.179378	-0.231736	-0.00641423	0.0371181	0.0378189	-0.196614
	-1.38609	0.144865	0.0882904	-0.0566871	-0.0212644	-0.0430875	-0.355745	0.0492504	0.0438475	-0.503876	-0.175997	-0.228391	-0.00496351	0.0295578	0.0378753	-0.193518
	-1.37626	0.145747	0.0937676	-0.0584781	-0.01064	-0.043402	-0.352198	0.0398641	0.0455932	-0.504557	-0.17259	-0.22504	-0.00363306	0.0223594	0.0375983	-0.1901
	-1.36643	0.146389	0.0994388	-0.0603683	0.000239628	-0.0434933	-0.348326	0.0305124	0.0472511	-0.505014	-0.169168	-0.221704	-0.00240328	0.0155014	0.0369837	-0.186381
	-1.3566	0.146788	0.105292	-0.0623515	0.0113498	-0.0433725	-0.344146	0.0212376	0.0488382	-0.505257	-0.165739	-0.218404	-0.00125372	0.00896293	0.0360363	-0.182388
	-1.34676	0.146952	0.111311	-0.0644186	0.0226668	-0.0430522	-0.339675	0.0120837	0.0503667	-0.505294	-0.162314	-0.21516	-0.000163832	0.00272522	0.0347711	-0.178147
	-1.33693	0.146894	0.11747	-0.0665588	0.0341686	-0.0425464	-0.334931	0.00309533	0.0518426	-0.505139	-0.1589	-0.211996	0.000886324	-0.00322826	0.0332142	-0.173691
	-1.3271	0.146633	0.123741	-0.0687595	0.0458352	-0.0418706	-0.329932	-0.00568325	0.0532652	-0.504805	-0.155505	-0.208932	0.0019153	-0.00891109	0.0314028	-0.169055
	-1.31727	0.146198	0.130092	-0.0710076	0.0576489	-0.0410422	-0.324694	-0.0142101	0.0546277	-0.504309	-0.152137	-0.20599	0.00293968	-0.0143337	0.0293844	-0.164276
	-1.30744	0.145619	0.136486	-0.073289	0.0695949	-0.0400795	-0.31923	-0.0224468	0.055918	-0.50367	-0.148804	-0.203187	0.00397364	-0.0195031	0.0272149	-0.159396
	-1.29761	0.144928	0.142887	-0.0755902	0.081661	-0.0390019	-0.313552	-0.0303601	0.057121	-0.502911	-0.14551	-0.200542	0.00502887	-0.0244235	0.0249569	-0.154456
	-1.28778	0.14416	0.149258	-0.0778986	0.0938378	-0.0378293	-0.307669	-0.0379224	0.0582202	-0.502059	-0.142262	-0.198066	0.00611459	-0.0290962	0.0226776	-0.149502
	-1.27795	0.143345	0.155564	-0.0802032	0.106118	-0.0365808	-0.301587	-0.0451127	0.0592003	-0.501142	-0.139065	-0.195771	0.0072378	-0.0335203	0.0204468	-0.144577
	-1.26812	0.142516	0.161772	-0.0824957	0.118497	-0.0352748	-0.29531	-0.0519167	0.0600489	-0.50019	-0.135922	-0.193663	0.00840357	-0.0376936	0.0183347	-0.139727
	-1.25829	0.141697	0.167853	-0.0847717	0.130969	-0.0339279	-0.288842	-0.0583262	0.0607584	-0.499231	-0.132837	-0.191745	0.00961529	-0.0416139	0.0164112	-0.134995
	-1.24846	0.140913	0.173782	-0.0870311	0.14353	-0.0325552	-0.282185	-0.0643387	0.0613264	-0.498294	-0.129814	-0.190014	0.010875	-0.0452802	0.0147437	-0.130423
	-1.23863	0.140182	0.179536	-0.0892792	0.156174	-0.0311692	-0.275343	-0.0699561	0.0617563	-0.497401	-0.126854	-0.188466	0.0121833	-0.0486942	0.013397	-0.12605
	-1.2288	0.139519	0.185096	-0.0915271	0.168892	-0.0297814	-0.268318	-0.0751836	0.0620571	-0.496566	-0.123961	-0.187092	0.01354	-0.0518619	0.0124316	-0.121911
	-1.21897	0.13894	0.190447	-0.0937916	0.181674	-0.0284014	-0.261116	-0.0800283	0.0622421	-0.495797	-0.121135	-0.185881	0.0149438	-0.0547941	0.011903	-0.118039
	-1.20914	0.138455	0.195571	-0.0960945	0.194503	-0.0270385	-0.253743	-0.0844979	0.0623285	-0.49509	-0.118377	-0.184818	0.0163926	-0.0575073	0.0118607	-0.11446
	-1.19931	0.138075	0.200453	-0.0984613	0.20736	-0.0257018	-0.246207	-0.0885994	0.0623357	-0.494433	-0.115686	-0.183887	0.0178843	-0.060023	0.0123472	-0.111196
	-1.18948	0.137814	0.205075	-0.10092	0.220219	-0.0244006	-0.238517	-0.0923384	0.0622841	-0.493803	-0.11306	-0.183072	0.0194166	-0.0623669	0.0133973	-0.108266
	-1.17965	0.137685	0.209417	-0.103499	0.23305	-0.0231449	-0.230683	-0.0957184	0.0621937	-0.493169	-0.110496	-0.182356	0.0209874	-0.0645673	0.0150367	-0.105682
	-1.16982	0.137701	0.213454	-0.106224	0.245818	-0.0219457	-0.222717	-0.0987405	0.0620834	-0.492498	-0.107989	-0.181721	0.0225956	-0.0666533	0.0172816	-0.10345
	-1.15999	0.13788	0.217162	-0.10912	0.258479	-0.0208141	-0.214629	-0.101403	0.0619702	-0.491753	-0.105535	-0.181152	0.0242408	-0.0686523	0.0201373	-0.101572
	-1.15016	0.138237	0.22051	-0.112205	0.270986	-0.0197618	-0.20643	-0.103703	0.0618687	-0.490901	-0.103131	-0.180634	0.0259234	-0.0705883	0.0235986	-0.100047
	-1.14033	0.138791	0.223467	-0.11549	0.283285	-0.0188001	-0.198131	-0.105635	0.061791	-0.489911	-0.100773	-0.180153	0.0276446	-0.0724799	0.0276493	-0.0988681
	-1.1305	0.139557	0.226004	-0.11898	0.295314	-0.0179395	-0.189745	-0.107193	0.0617468	-0.48876	-0.0984613	-0.1797	0.0294062	-0.0743392	0.0322627	-0.0980254
	-1.12067	0.140549	0.228093	-0.122672	0.30701	-0.0171889	-0.181283	-0.108369	0.0617427	-0.487433	-0.096199	-0.179265	0.0312102	-0.076171	0.0374029	-0.0975061
	-1.11084	0.14178	0.229709	-0.126555	0.318305	-0.0165549	-0.172757	-0.109158	0.0617829	-0.48592	-0.093993	-0.178839	0.0330588	-0.0779732	0.0430265	-0.0972941
	-1.101	0.143258	0.230834	-0.130613	0.329131	-0.0160416	-0.164182	-0.109554	0.061868	-0.484219	-0.0918544	-0.178416	0.0349537	-0.0797378	0.0490839	-0.0973714
	-1.09117	0.144986	0.23146	-0.13482	0.339418	-0.01565	-0.155573	-0.109554	0.0619955	-0.482333	-0.0897991	-0.177991	0.0368963	-0.0814522	0.0555216	-0.0977176
	-1.08134	0.146966	0.231586	-0.139148	0.349103	-0.0153777	-0.146946	-0.109155	0.0621587	-0.480267	-0.0878465	-0.177559	0.038887	-0.0831014	0.0622842	-0.0983108
	-1.07151	0.149193	0.23122	-0.143562	0.358126	-0.0152189	-0.138321	-0.108358	0.0623464	-0.478028	-0.0860194	-0.177115	0.0409248	-0.0846698	0.0693156	-0.0991276
	-1.06168	0.151662	0.230384	-0.148026	0.366434	-0.0151643	-0.129717	-0.107166	0.0625423	-0.475619	-0.0843425	-0.176655	0.0430076	-0.086143	0.0765605	-0.100143
	-1.05185	0.154362	0.229104	-0.152501	0.373981	-0.015201	-0.121158	-0.105584	0.0627247	-0.473044	-0.0828409	-0.176173	0.0451315	-0.0875099	0.0839648	-0.101333
	-1.04202	0.157284	0.22742	-0.156948	0.38073	-0.0153136	-0.112667	-0.103622	0.0628657	-0.470299	-0.0815389	-0.175663	0.0472904	-0.0887627	0.091476	-0.102668
	-1.03219	0.160417	0.225373	-0.161326	0.386652	-0.0154837	-0.10427	-0.101288	0.0629321	-0.46738	-0.0804583	-0.175121	0.0494762	-0.0898983	0.099043	-0.104122
	-1.02236	0.163752	0.223013	-0.165595	0.391725	-0.0156911	-0.0959918	-0.0985958	0.0628847	-0.464277	-0.0796168	-0.17454	0.0516787	-0.0909172	0.106616	-0.105664
	-1.01253	0.16728	0.220391	-0.169716	0.395936	-0.0159142	-0.0878561	-0.0955588	0.0626798	-0.46098	-0.0790268	-0.173914	0.0538852	-0.0918235	0.114147	-0.107265
	-1.0027	0.170997	0.217557	-0.173652	0.399274	-0.0161305	-0.0798857	-0.0921926	0.0622695	-0.457477	-0.0786951	-0.17324	0.0560807	-0.0926236	0.121586	-0.108895
	-0.99287	0.174899	0.214561	-0.177365	0.401735	-0.016317	-0.0721001	-0.088514	0.0616032	-0.453755	-0.078622	-0.172513	0.0582485	-0.0933252	0.12889	-0.110523
	-0.98304	0.178984	0.211447	-0.180819	0.403315	-0.0164505	-0.0645155	-0.0845421	0.0606288	-0.449805	-0.0788017	-0.171733	0.0603696	-0.0939356	0.136011	-0.112118
	-0.97321	0.183256	0.208258	-0.183979	0.404013	-0.0165078	-0.0571442	-0.080298	0.0592947	-0.44562	-0.0792229	-0.170898	0.062424	-0.0944608	0.142911	-0.113654
	-0.963379	0.187715	0.205028	-0.186815	0.403827	-0.0164658	-0.0499949	-0.0758059	0.0575517	-0.441195	-0.0798702	-0.170012	0.0643912	-0.0949049	0.149551	-0.115103
	-0.953549	0.192365	0.201789	-0.189295	0.402755	-0.0163019	-0.0430731	-0.071093	0.0553553	-0.436535	-0.0807256	-0.169077	0.0662507	-0.0952689	0.1559	-0.11644
	-0.943718	0.197208	0.198566	-0.191394	0.400795	-0.0159942	-0.0363821	-0.0661898	0.0526679	-0.431644	-0.0817695	-0.1681	0.0679834	-0.0955515	0.161933	-0.117646
	-0.933888	0.202246	0.195383	-0.193091	0.397941	-0.0155222	-0.0299247	-0.0611299	0.0494612	-0.426537	-0.082983	-0.167087	0.0695719	-0.0957497	0.167634	-0.118701
	-0.924058	0.20748	0.192259	-0.194371	0.39419	-0.0148672	-0.023704	-0.0559496	0.0457183	-0.421229	-0.084348	-0.166046	0.0710014	-0.0958603	0.172994	-0.119589
	-0.914227	0.212906	0.189211	-0.195225	0.389536	-0.0140126	-0.0177249	-0.0506867	0.0414354	-0.415744	-0.0858487	-0.164985	0.0722601	-0.0958814	0.178014	-0.120298
	-0.904397	0.218521	0.186256	-0.195653	0.383976	-0.0129445	-0.0119949	-0.0453794	0.0366234	-0.410107	-0.0874707	-0.163914	0.0733394	-0.0958141	0.182706	-0.120815
	-0.894566	0.224319	0.183409	-0.19566	0.377509	-0.0116519	-0.00652456	-0.040065	0.0313077	-0.404347	-0.0892013	-0.162842	0.0742337	-0.0956641	0.187089	-0.12113
	-0.884736	0.230293	0.180685	-0.195259	0.370135	-0.0101271	-0.00132732	-0.0347777	0.0255286	-0.398497	-0.091028	-0.161779	0.074941	-0.095443	0.191192	-0.121234
	-0.874906	0.236436	0.178094	-0.194468	0.361862	-0.00836612	0.00358074	-0.0295477	0.0193392	-0.392589	-0.0929377	-0.160735	0.0754617	-0.0951682	0.195052	-0.121115
	-0.865075	0.242742	0.175647	-0.193308	0.352698	-0.00636834	0.00818182	-0.0243993	0.0128039	-0.386657	-0.094915	-0.159719	0.075799	-0.0948632	0.198709	-0.120762
	-0.855245	0.249209	0.173349	-0.191803	0.34266	-0.0041368	0.0124572	-0.0193502	0.005995	-0.380735	-0.0969413	-0.158743	0.0759578	-0.0945569	0.202207	-0.120161
	-0.845414	0.255833	0.171202	-0.189976	0.331767	-0.00167766	0.016388	-0.0144116	-0.00101008	-0.374856	-0.0989941	-0.157818	0.0759445	-0.0942822	0.20559	-0.119298
	-0.835584	0.262616	0.169201	-0.18785	0.320045	0.00100014	0.0199563	-0.00958803	-0.00813197	-0.36905	-0.101046	-0.156953	0.0757665	-0.0940746	0.208899	-0.118156
	-0.825754	0.269561	0.167337	-0.185447	0.307521	0.0038852	0.023145	-0.00487835	-0.0152923	-0.363348	-0.103065	-0.15616	0.0754316	-0.0939704	0.212171	-0.116719
	-0.815923	0.276672	0.165596	-0.182785	0.294228	0.00696395	0.0259389	-0.000277513	-0.0224159	-0.357777	-0.105017	-0.155449	0.0749476	-0.0940053	0.215436	-0.11497
	-0.806093	0.283953	0.163958	-0.179882	0.2802	0.0102207	0.0283246	0.00422177	-0.0294329	-0.352364	-0.106861	-0.15483	0.0743222	-0.0942124	0.218716	-0.112896
	-0.796262	0.291408	0.162399	-0.176755	0.265476	0.0136377	0.0302907	0.00862685	-0.0362794	-0.347135	-0.108559	-0.154311	0.0735625	-0.094621	0.22202	-0.110483
	-0.786432	0.299036	0.160894	-0.173421	0.250096	0.0171951	0.0318283	0.012943	-0.0428981	-0.342113	-0.11007	-0.1539	0.0726751	-0.0952546	0.225349	-0.107725
	-0.776602	0.306835	0.159416	-0.1699	0.234105	0.0208708	0.0329305	0.0171719	-0.0492379	-0.33732	-0.111356	-0.153604	0.0716658	-0.0961302	0.228694	-0.104619
	-0.766771	0.314794	0.157937	-0.166216	0.217551	0.0246405	0.0335926	0.02131	-0.0552542	-0.332776	-0.112381	-0.153427	0.0705403	-0.0972572	0.232037	-0.101165
	-0.756941	0.322899	0.15643	-0.162398	0.200486	0.0284777	0.0338127	0.0253481	-0.060908	-0.328499	-0.113115	-0.15337	0.0693041	-0.098637	0.235351	-0.0973724
	-0.74711	0.331128	0.154868	-0.158482	0.182969	0.0323537	0.0335912	0.0292712	-0.0661658	-0.324505	-0.113531	-0.153435	0.0679634	-0.100263	0.238606	-0.0932518
	-0.73728	0.339454	0.15323	-0.15451	0.165061	0.036238	0.0329313	0.0330589	-0.0709989	-0.320806	-0.113609	-0.153619	0.0665256	-0.102121	0.241765	-0.0888199
	-0.72745	0.347842	0.151495	-0.150528	0.146832	0.0400985	0.031839	0.036686	-0.0753836	-0.31741	-0.113334	-0.153917	0.0649993	-0.10419	0.244793	-0.0840966
	-0.717619	0.356254	0.149645	-0.146587	0.128352	0.043902	0.0303232	0.0401238	-0.0793012	-0.314321	-0.112695	-0.154324	0.063395	-0.106444	0.247654	-0.0791045
	-0.707789	0.364648	0.147665	-0.14274	0.1097	0.0476152	0.0283959	0.0433415	-0.0827373	-0.311539	-0.111686	-0.154832	0.0617249	-0.108852	0.250315	-0.0738676
	-0.697958	0.372981	0.145545	-0.139038	0.0909559	0.0512054	0.0260722	0.0463069	-0.0856827	-0.30906	-0.110305	-0.155432	0.0600032	-0.111383	0.252744	-0.068411
	-0.688128	0.38121	0.143274	-0.135531	0.0722028	0.0546412	0.02337	0.0489881	-0.0881331	-0.306876	-0.108552	-0.156113	0.0582451	-0.114005	0.254914	-0.0627594
	-0.678298	0.389293	0.140845	-0.132261	0.0535272	0.0578942	0.0203097	0.0513544	-0.0900891	-0.304974	-0.106431	-0.156867	0.0564667	-0.116685	0.256798	-0.056937
	-0.668467	0.397195	0.138252	-0.129266	0.0350173	0.0609394	0.0169134	0.0533778	-0.0915565	-0.30334	-0.103944	-0.157683	0.0546841	-0.119395	0.258372	-0.0509666
	-0.658637	0.404883	0.13549	-0.126572	0.016762	0.063756	0.0132046	0.0550337	-0.0925459	-0.301959	-0.101098	-0.158552	0.0529123	-0.122111	0.259609	-0.0448699
	-0.648806	0.412334	0.132557	-0.124201	-0.00114976	0.0663281	0.00920741	0.0563019	-0.0930725	-0.300811	-0.0978997	-0.159463	0.0511647	-0.124812	0.260483	-0.0386675
	-0.638976	0.41953	0.129452	-0.122163	-0.0186314	0.0686449	0.00494584	0.0571674	-0.0931557	-0.299878	-0.0943574	-0.160406	0.0494525	-0.127483	0.260964	-0.0323786
	-0.629146	0.426461	0.126175	-0.120462	-0.0355999	0.0707007	0.000443574	0.057621	-0.0928186	-0.299139	-0.09048	-0.161373	0.0477837	-0.130113	0.261022	-0.0260218
	-0.619315	0.433122	0.12273	-0.119097	-0.0519782	0.0724945	-0.00427645	0.0576597	-0.0920879	-0.29857	-0.0862784	-0.162351	0.0461633	-0.132695	0.260622	-0.0196149
	-0.609485	0.439515	0.119123	-0.118061	-0.0676973	0.0740296	-0.00919232	0.0572869	-0.0909935	-0.298142	-0.0817648	-0.163331	0.0445919	-0.135227	0.259727	-0.0131753
	-0.599654	0.445643	0.115364	-0.117345	-0.0826982	0.0753128	-0.0142834	0.0565123	-0.0895679	-0.297823	-0.0769531	-0.164298	0.0430664	-0.137711	0.258302	-0.00672028
	-0.589824	0.451514	0.111466	-0.116939	-0.0969339	0.0763538	-0.0195302	0.0553519	-0.0878464	-0.297572	-0.0718594	-0.16524	0.0415791	-0.14015	0.256312	-0.000267248
	-0.579994	0.457133	0.107444	-0.116835	-0.110371	0.0771642	-0.0249148	0.053827	-0.0858672	-0.297346	-0.0665015	-0.166143	0.0401175	-0.142549	0.253727	0.00616615
	-0.570163	0.462506	0.103318	-0.117023	-0.122989	0.0777565	-0.0304204	0.0519639	-0.0836709	-0.297093	-0.0608999	-0.166991	0.0386642	-0.144913	0.250523	0.0125618
	-0.560333	0.467633	0.0991074	-0.117499	-0.134784	0.0781433	-0.0360314	0.0497925	-0.0813008	-0.296755	-0.0550772	-0.167769	0.0371964	-0.147243	0.246685	0.0189011
	-0.550502	0.472514	0.0948343	-0.118257	-0.145763	0.0783362	-0.0417329	0.0473453	-0.0788021	-0.296273	-0.0490588	-0.168462	0.035686	-0.149541	0.242206	0.0251645
	-0.540672	0.477142	0.0905194	-0.119292	-0.155945	0.0783456	-0.0475111	0.0446559	-0.0762221	-0.295585	-0.0428727	-0.169055	0.0340999	-0.151803	0.237093	0.0313322
	-0.530842	0.48151	0.0861817	-0.1206	-0.165359	0.0781798	-0.0533526	0.0417576	-0.0736088	-0.294631	-0.0365494	-0.169535	0.0324008	-0.154021	0.231365	0.0373836
	-0.521011	0.485604	0.0818379	-0.122174	-0.174039	0.0778453	-0.0592444	0.0386817	-0.0710103	-0.293352	-0.0301214	-0.169893	0.0305479	-0.15618	0.22505	0.0432976
	-0.511181	0.489413	0.0775009	-0.124006	-0.182019	0.0773467	-0.0651735	0.0354558	-0.068474	-0.291698	-0.0236231	-0.170119	0.0284989	-0.158261	0.218189	0.0490533
	-0.50135	0.492924	0.0731797	-0.126084	-0.189334	0.0766873	-0.071127	0.032103	-0.0660455	-0.289621	-0.01709	-0.17021	0.0262113	-0.16024	0.21083	0.0546293
	-0.49152	0.496127	0.0688789	-0.128393	-0.196011	0.0758694	-0.0770915	0.0286401	-0.0637682	-0.287084	-0.0105582	-0.170164	0.023645	-0.162089	0.203029	0.0600046
	-0.48169	0.499014	0.0645993	-0.130914	-0.20207	0.0748953	-0.0830528	0.0250777	-0.0616825	-0.284059	-0.00406349	-0.169984	0.0207637	-0.16378	0.194845	0.065158
	-0.471859	0.501582	0.0603377	-0.133627	-0.207523	0.0737675	-0.0889963	0.0214194	-0.0598259	-0.280526	0.00235895	-0.169678	0.017538	-0.165285	0.186339	0.0700681
	-0.462029	0.503835	0.0560881	-0.136506	-0.21237	0.0724896	-0.0949058	0.0176625	-0.0582331	-0.276477	0.00867584	-0.169257	0.0139464	-0.166581	0.177571	0.0747136
	-0.452198	0.505779	0.0518423	-0.139523	-0.216602	0.0710672	-0.100764	0.0137986	-0.0569364	-0.271911	0.0148562	-0.168733	0.00997735	-0.167653	0.1686	0.0790732
	-0.442368	0.507429	0.047591	-0.142647	-0.220201	0.0695076	-0.106552	0.00981492	-0.0559662	-0.266836	0.0208719	-0.168125	0.00562994	-0.168492	0.159481	0.0831257
	-0.432538	0.508802	0.0433245	-0.145843	-0.223142	0.0678209	-0.112249	0.00569576	-0.0553516	-0.261268	0.0266977	-0.16745	0.000914228	-0.169102	0.150265	0.0868508
	-0.422707	0.509922	0.0390341	-0.149073	-0.225396	0.0660193	-0.117831	0.00142417	-0.0551215	-0.255227	0.0323114	-0.166728	-0.00414916	-0.169497	0.140997	0.0902292
	-0.412877	0.510812	0.0347129	-0.152294	-0.226931	0.0641174	-0.123271	-0.00301626	-0.0553047	-0.248739	0.0376931	-0.165979	-0.00952997	-0.169699	0.13172	0.0932431
	-0.403046	0.511502	0.0303563	-0.155461	-0.227718	0.0621319	-0.128539	-0.00763966	-0.055931	-0.241836	0.0428256	-0.165224	-0.0151899	-0.169742	0.12247	0.0958766
	-0.393216	0.512019	0.0259629	-0.158526	-0.227733	0.0600807	-0.133602	-0.0124563	-0.0570313	-0.234552	0.047693	-0.16448	-0.0210844	-0.169663	0.113282	0.0981165
	-0.383386	0.512394	0.0215341	-0.161439	-0.226957	0.0579831	-0.138423	-0.0174711	-0.0586372	-0.226923	0.052281	-0.163764	-0.0271652	-0.169504	0.104187	0.0999526
	-0.373555	0.512657	0.0170745	-0.164152	-0.225383	0.055859	-0.142963	-0.0226831	-0.060781	-0.218991	0.0565765	-0.163094	-0.0333819	-0.169306	0.0952146	0.101378
	-0.363725	0.512839	0.0125911	-0.166621	-0.223014	0.053728	-0.14718	-0.0280847	-0.0634945	-0.210798	0.0605676	-0.162482	-0.0396847	-0.169109	0.0863953	0.102389
	-0.353894	0.512973	0.00809278	-0.168806	-0.219868	0.0516097	-0.151031	-0.0336621	-0.0668082	-0.20239	0.0642438	-0.161939	-0.046026	-0.168948	0.0777592	0.102988
	-0.344064	0.513091	0.00358943	-0.170674	-0.215971	0.0495226	-0.154475	-0.0393957	-0.0707498	-0.193816	0.0675965	-0.161476	-0.0523612	-0.168852	0.0693375	0.103178
	-0.334234	0.513228	-0.000909131	-0.1722	-0.211367	0.0474842	-0.15747	-0.0452615	-0.0753428	-0.185122	0.0706195	-0.161098	-0.0586504	-0.168842	0.0611619	0.102968
	-0.324403	0.513418	-0.00539397	-0.173369	-0.206105	0.0455103	-0.159978	-0.0512319	-0.0806055	-0.176355	0.0733092	-0.160809	-0.0648585	-0.168931	0.0532637	0.102372
	-0.314573	0.513698	-0.00985769	-0.174174	-0.200245	0.0436146	-0.161966	-0.0572772	-0.086549	-0.16756	0.0756649	-0.160612	-0.0709549	-0.169124	0.0456725	0.101406
	-0.304742	0.514103	-0.0142948	-0.174614	-0.193852	0.0418089	-0.163406	-0.0633663	-0.0931773	-0.158775	0.0776892	-0.160504	-0.0769141	-0.169421	0.0384137	0.100089
	-0.294912	0.514671	-0.0187015	-0.174695	-0.186994	0.0401024	-0.164275	-0.069468	-0.100486	-0.150033	0.0793873	-0.160482	-0.0827145	-0.169816	0.0315069	0.0984443
	-0.285082	0.515436	-0.0230758	-0.174427	-0.179738	0.0385023	-0.164558	-0.0755514	-0.108462	-0.141361	0.0807672	-0.160541	-0.088338	-0.170299	0.0249641	0.0964987
	-0.275251	0.516433	-0.0274162	-0.173822	-0.172146	0.0370142	-0.164242	-0.0815861	-0.117082	-0.132778	0.0818387	-0.160672	-0.0937695	-0.170861	0.0187883	0.0942803
	-0.265421	0.517695	-0.0317211	-0.172892	-0.164276	0.0356423	-0.163323	-0.0875414	-0.126317	-0.124295	0.082613	-0.160867	-0.0989958	-0.171491	0.0129733	0.0918198
	-0.25559	0.519252	-0.0359879	-0.171649	-0.156177	0.0343902	-0.161795	-0.0933863	-0.136126	-0.115916	0.0831017	-0.161113	-0.104005	-0.172176	0.00750501	0.0891491
	-0.24576	0.52113	-0.0402113	-0.170103	-0.147885	0.0332614	-0.159657	-0.0990879	-0.146458	-0.107642	0.0833163	-0.161401	-0.108788	-0.172906	0.00236311	0.0863008
	-0.23593	0.523354	-0.0443828	-0.168258	-0.139428	0.0322594	-0.156906	-0.104611	-0.157257	-0.0994667	0.083267	-0.161717	-0.113334	-0.173666	-0.00247548	0.083308
	-0.226099	0.525944	-0.0484896	-0.16612	-0.130821	0.0313884	-0.15354	-0.109917	-0.168454	-0.0913819	0.0829621	-0.16205	-0.117633	-0.174443	-0.00703288	0.0802032
	-0.216269	0.528917	-0.0525138	-0.163688	-0.122065	0.0306533	-0.14955	-0.114965	-0.179974	-0.0833775	0.0824078	-0.162388	-0.121676	-0.175218	-0.0113264	0.0770184
	-0.206438	0.53229	-0.0564328	-0.160962	-0.113154	0.0300592	-0.144927	-0.119708	-0.191734	-0.0754424	0.0816079	-0.162716	-0.125457	-0.175967	-0.0153648	0.0737844
	-0.196608	0.536073	-0.0602197	-0.15794	-0.104072	0.0296116	-0.139655	-0.1241	-0.203643	-0.0675655	0.0805636	-0.163024	-0.128968	-0.176663	-0.0191459	0.0705306
	-0.186778	0.540279	-0.0638441	-0.154619	-0.0947957	0.0293158	-0.133713	-0.128088	-0.215604	-0.0597355	0.0792744	-0.163298	-0.132204	-0.177274	-0.0226549	0.0672853
	-0.176947	0.544917	-0.0672737	-0.151	-0.0852976	0.0291762	-0.127077	-0.131621	-0.227515	-0.0519408	0.0777387	-0.163525	-0.135162	-0.177764	-0.0258636	0.0640751
	-0.167117	0.549996	-0.0704761	-0.147083	-0.075547	0.0291956	-0.119714	-0.134647	-0.23927	-0.0441694	0.075955	-0.163691	-0.137843	-0.178095	-0.0287319	0.0609255
	-0.157286	0.555524	-0.0734196	-0.142872	-0.0655119	0.0293749	-0.111587	-0.137115	-0.25076	-0.036408	0.0739232	-0.16378	-0.140248	-0.178229	-0.0312091	0.0578611
	-0.147456	0.561512	-0.0760753	-0.138371	-0.0551597	0.0297128	-0.102654	-0.138975	-0.261877	-0.0286417	0.0716462	-0.163774	-0.142384	-0.178129	-0.0332368	0.0549058
	-0.137626	0.567971	-0.0784178	-0.133589	-0.0444583	0.0302051	-0.0928709	-0.140183	-0.272512	-0.0208524	0.0691313	-0.163652	-0.144258	-0.177759	-0.0347513	0.0520829
	-0.127795	0.574912	-0.0804248	-0.128535	-0.0333754	0.0308451	-0.0821872	-0.140696	-0.282562	-0.0130189	0.0663909	-0.163392	-0.145882	-0.17709	-0.0356873	0.0494156
	-0.117965	0.582349	-0.0820774	-0.123221	-0.0218793	0.0316236	-0.0705509	-0.140478	-0.291926	-0.00511554	0.0634442	-0.162966	-0.147271	-0.176096	-0.0359808	0.0469262
	-0.108134	0.590296	-0.0833586	-0.117659	-0.00993833	0.0325289	-0.0579081	-0.139495	-0.300512	0.00288771	0.0603171	-0.162344	-0.148442	-0.174753	-0.0355714	0.044636
	-0.098304	0.598769	-0.0842523	-0.111862	0.00247859	0.0335473	-0.0442038	-0.137719	-0.308239	0.0110261	0.0570423	-0.161496	-0.149417	-0.173045	-0.0344046	0.0425652
	-0.0884736	0.607785	-0.0847409	-0.105844	0.0154017	0.0346632	-0.0293824	-0.135121	-0.315032	0.0193402	0.0536595	-0.160385	-0.150216	-0.170956	-0.0324338	0.0407322
	-0.0786432	0.61736	-0.0848046	-0.0996181	0.02886	0.0358598	-0.013388	-0.131674	-0.320829	0.0278759	0.0502136	-0.158978	-0.150863	-0.168476	-0.0296213	0.0391532
	-0.0688128	0.627509	-0.0844193	-0.0932013	0.0428799	0.0371188	0.00383505	-0.127351	-0.325578	0.0366844	0.046754	-0.157238	-0.15138	-0.165592	-0.0259389	0.0378422
	-0.0589824	0.638246	-0.0835562	-0.0866105	0.0574852	0.038421	0.022342	-0.122118	-0.329236	0.0458221	0.0433334	-0.155132	-0.151783	-0.162296	-0.0213686	0.0368112
	-0.049152	0.649584	-0.0821809	-0.0798652	0.0726953	0.0397466	0.0421875	-0.115941	-0.331766	0.0553495	0.0400053	-0.152625	-0.152088	-0.158579	-0.0159024	0.03607
	-0.0393216	0.66153	-0.0802537	-0.0729879	0.0885247	0.0410758	0.0634254	-0.108775	-0.333138	0.0653315	0.036823	-0.149684	-0.152299	-0.15443	-0.00954217	0.0356269
	-0.0294912	0.674091	-0.0777301	-0.0660037	0.104982	0.0423887	0.0861082	-0.100572	-0.333323	0.0758361	0.0338373	-0.146279	-0.152417	-0.149839	-0.00229956	0.035489
	-0.0196608	0.687268	-0.0745615	-0.0589409	0.122069	0.0436662	0.110287	-0.0912746	-0.332293	0.0869339	0.0310951	-0.142379	-0.152433	-0.144794	0.00580468	0.0356625
	-0.0098304	0.701062	-0.0706967	-0.0518295	0.139782	0.0448908	0.13601	-0.080819	-0.330017	0.0986975	0.0286381	-0.137956	-0.152331	-0.139283	0.0147411	0.0361529
	0	0.71547	-0.0660834	-0.0447005	0.158111	0.0460464	0.163325	-0.0691357	-0.326458	0.1112	0.026502	-0.132979	-0.152086	-0.13329	0.0244728	0.0369648
	0.0098304	0.730486	-0.0606691	-0.0375842	0.177039	0.0471198	0.192276	-0.0561497	-0.321578	0.124516	0.0247158	-0.127418	-0.151671	-0.126798	0.034956	0.0381022
	0.0196608	0.746104	-0.0544034	-0.0305073	0.196546	0.0481007	0.222904	-0.041782	-0.315333	0.138717	0.0233025	-0.121241	-0.151051	-0.119787	0.0461423	0.0395677
	0.0294912	0.762319	-0.0472384	-0.0234917	0.216606	0.0489825	0.255247	-0.0259504	-0.307677	0.153874	0.0222798	-0.114417	-0.150191	-0.112235	0.0579802	0.0413625
	0.0393216	0.779127	-0.0391304	-0.0165513	0.237193	0.0497623	0.28934	-0.00857144	-0.298564	0.170055	0.0216617	-0.106909	-0.149054	-0.104116	0.0704173	0.043486
	0.049152	0.796524	-0.0300401	-0.00969101	0.258276	0.0504416	0.325213	0.0104391	-0.287949	0.187324	0.02146	-0.098684	-0.147602	-0.0954007	0.0834025	0.045936
	0.0589824	0.814509	-0.0199334	-0.00290551	0.279821	0.0510261	0.362892	0.031165	-0.275792	0.205738	0.0216867	-0.0897051	-0.145797	-0.086057	0.0968884	0.0487082
	0.0688128	0.833086	-0.00878057	0.00382143	0.301796	0.0515254	0.4024	0.0536882	-0.262058	0.225349	0.0223558	-0.0799374	-0.143605	-0.0760505	0.110833	0.0517968
	0.0786432	0.852259	0.0034436	0.0105166	0.324164	0.0519526	0.443756	0.0780885	-0.246724	0.246198	0.0234845	-0.0693469	-0.140988	-0.0653447	0.1252	0.0551942
	0.0884736	0.872035	0.0167609	0.0172165	0.346889	0.0523235	0.486974	0.104442	-0.229773	0.26832	0.0250947	-0.0579022	-0.137912	-0.0539021	0.139961	0.0588918
	0.098304	0.892426	0.0311903	0.0239658	0.369932	0.0526563	0.532064	0.132821	-0.211202	0.291735	0.0272128	-0.045575	-0.134343	-0.0416848	0.155094	0.0628805
	0.108134	0.913443	0.0467494	0.0308152	0.393258	0.0529701	0.579035	0.163292	-0.191019	0.316454	0.0298693	-0.0323412	-0.130247	-0.0286562	0.170582	0.0671506
	0.117965	0.935096	0.0634543	0.0378189	0.416831	0.0532847	0.627888	0.195915	-0.169243	0.342475	0.0330973	-0.0181811	-0.125594	-0.0147812	0.186416	0.0716926
	0.127795	0.957398	0.081321	0.0450322	0.440616	0.0536197	0.678624	0.230741	-0.145906	0.369782	0.0369309	-0.00307985	-0.120353	-2.77036e-05	0.202585	0.0764973
	0.137626	0.980357	0.100365	0.0525086	0.464581	0.053994	0.731238	0.267814	-0.12105	0.398348	0.0414033	0.0129722	-0.114495	0.0156328	0.219083	0.0815557
	0.147456	1.00398	0.120599	0.0602975	0.488698	0.0544259	0.785718	0.307168	-0.0947263	0.428133	0.0465444	0.0299798	-0.107997	0.0322242	0.235902	0.0868594
	0.157286	1.02826	0.142037	0.0684417	0.512937	0.0549327	0.842049	0.348826	-0.0669958	0.459087	0.0523792	0.047943	-0.100838	0.0497653	0.253033	0.0924003
	0.167117	1.05321	0.164688	0.0769761	0.537275	0.0555314	0.900209	0.392803	-0.0379262	0.491151	0.0589267	0.0668577	-0.0929999	0.0682691	0.270463	0.0981707
	0.176947	1.07881	0.188556	0.0859263	0.561686	0.0562387	0.96017	0.4391	-0.00759085	0.524257	0.0661987	0.0867162	-0.0844726	0.0877417	0.288177	0.104163
	0.186778	1.10504	0.213643	0.0953077	0.586145	0.0570717	1.0219	0.487712	0.0239317	0.558332	0.0741996	0.107508	-0.0752495	0.108182	0.306158	0.11037
	0.196608	1.13189	0.239942	0.105127	0.610627	0.0580479	1.08535	0.538622	0.056559	0.593302	0.0829266	0.129219	-0.0653301	0.129581	0.324387	0.116785
	0.206438	1.15933	0.267441	0.115381	0.635105	0.0591855	1.15047	0.591803	0.0902053	0.629089	0.0923707	0.151835	-0.0547199	0.151923	0.342848	0.123399
	0.216269	1.18733	0.296119	0.126062	0.65955	0.0605039	1.21722	0.647224	0.124783	0.665621	0.102517	0.175338	-0.0434301	0.175181	0.361528	0.130205
	0.226099	1.21584	0.325949	0.137156	0.683933	0.0620229	1.28552	0.704842	0.160201	0.702828	0.113348	0.19971	-0.0314782	0.199323	0.380416	0.137194
	0.23593	1.24485	0.356895	0.148645	0.708221	0.0637628	1.35533	0.764609	0.196369	0.740647	0.12484	0.224929	-0.0188868	0.224306	0.399513	0.144359
	0.24576	1.2743	0.388914	0.160513	0.732381	0.0657437	1.42656	0.82647	0.233195	0.779021	0.13697	0.250975	-0.00568361	0.25008	0.418824	0.151691
	0.25559	1.30416	0.421957	0.172746	0.756378	0.0679846	1.49916	0.890364	0.27059	0.817906	0.149711	0.277821	0.00809918	0.276589	0.438363	0.159182
	0.265421	1.3344	0.455971	0.185331	0.780173	0.0705028	1.57305	0.956223	0.308463	0.857262	0.163034	0.305441	0.022426	0.303769	0.458151	0.166824
	0.275251	1.36497	0.490899	0.198262	0.803728	0.0733131	1.64815	1.02397	0.346727	0.897061	0.176908	0.333806	0.0372588	0.331553	0.478212	0.174612
	0.285082	1.39585	0.526682	0.211539	0.827003	0.0764272	1.7244	1.09353	0.3853	0.937281	0.1913	0.362884	0.0525578	0.359871	0.498575	0.182542
	0.294912	1.42699	0.563261	0.225169	0.849956	0.0798529	1.80172	1.16482	0.4241	0.977906	0.206175	0.39264	0.0682828	0.388652	0.519265	0.190609
	0.304742	1.45837	0.60058	0.239166	0.872545	0.0835945	1.88003	1.23773	0.463054	1.01892	0.221494	0.423036	0.0843941	0.417828	0.540306	0.198814
	0.314573	1.48994	0.638583	0.253551	0.894727	0.0876521	1.95925	1.31219	0.50209	1.06033	0.237216	0.454033	0.100853	0.447332	0.561714	0.207158
	0.324403	1.52167	0.677217	0.268351	0.916459	0.0920222	2.0393	1.38808	0.541145	1.10211	0.253296	0.485589	0.117622	0.477104	0.583499	0.215642
	0.334234	1.55353	0.716434	0.283601	0.937702	0.096698	2.12011	1.46531	0.580159	1.14425	0.269691	0.517663	0.134666	0.50709	0.60566	0.224272
	0.344064	1.58547	0.756187	0.299336	0.958415	0.10167	2.20158	1.54377	0.619078	1.18675	0.286351	0.550213	0.151949	0.537241	0.628191	0.233049
	0.353894	1.61746	0.79643	0.315598	0.978566	0.106926	2.28364	1.62337	0.657852	1.22959	0.303231	0.5832	0.169436	0.567518	0.651077	0.241978
	0.363725	1.64945	0.83712	0.332424	0.998125	0.112453	2.36621	1.704	0.69644	1.27276	0.320283	0.616585	0.187092	0.597887	0.674298	0.251061
	0.373555	1.68142	0.878214	0.349852	1.01707	0.118235	2.44922	1.78556	0.734804	1.31625	0.337462	0.650333	0.204882	0.628317	0.697833	0.260297
	0.383386	1.71331	0.919668	0.367914	1.03538	0.124258	2.53258	1.86796	0.772913	1.36005	0.354728	0.684409	0.222767	0.658785	0.721658	0.269683
	0.393216	1.7451	0.961436	0.386634	1.05305	0.130504	2.61624	1.95111	0.810741	1.40415	0.372041	0.718782	0.240711	0.689269	0.745754	0.279213
	0.403046	1.77674	1.00347	0.406028	1.07008	0.136956	2.70013	2.03491	0.848272	1.44855	0.389365	0.753422	0.258675	0.719747	0.770106	0.288876
	0.412877	1.80821	1.04573	0.426102	1.08648	0.143594	2.78419	2.11928	0.885493	1.49324	0.406671	0.7883	0.276621	0.750197	0.794704	0.298657
	0.422707	1.83948	1.08815	0.446853	1.10226	0.150401	2.86836	2.20413	0.922401	1.53823	0.42393	0.823387	0.294512	0.780599	0.819546	0.308541
	0.432538	1.87051	1.13069	0.468265	1.11742	0.157355	2.95261	2.28938	0.958997	1.58353	0.44112	0.858653	0.312311	0.810927	0.844636	0.318507
	0.442368	1.90128	1.17329	0.490312	1.132	0.164435	3.03689	2.37494	0.99529	1.62915	0.458218	0.894067	0.329986	0.841157	0.869986	0.328535
	0.452198	1.93176	1.2159	0.512959	1.14601	0.171619	3.12115	2.46071	1.03129	1.67508	0.475206	0.929599	0.347504	0.871263	0.895613	0.338603
	0.462029	1.96193	1.25846	0.536162	1.15945	0.178884	3.20537	2.54662	1.06701	1.72135	0.492066	0.965214	0.364838	0.901217	0.921537	0.348691
	0.471859	1.99177	1.30094	0.55987	1.17236	0.186205	3.2895	2.63256	1.10248	1.76794	0.508783	1.00088	0.381964	0.930992	0.947784	0.358776
	0.48169	2.02125	1.34326	0.584026	1.18473	0.193557	3.37351	2.71846	1.13769	1.81485	0.525338	1.03656	0.398863	0.960563	0.97438	0.36884
	0.49152	2.05035	1.3854	0.608573	1.19657	0.200915	3.45738	2.80421	1.17267	1.86206	0.541716	1.07223	0.415521	0.989907	1.00135	0.378865
	0.50135	2.07906	1.42732	0.633451	1.20789	0.208254	3.54106	2.88974	1.2074	1.90957	0.5579	1.10784	0.43193	1.01901	1.02872	0.388833
	0.511181	2.10735	1.46896	0.658604	1.21868	0.215545	3.62454	2.97495	1.2419	1.95733	0.573874	1.14338	0.448087	1.04784	1.05651	0.398733
	0.521011	2.13522	1.5103	0.683979	1.22894	0.222765	3.70778	3.05977	1.27614	2.00532	0.589621	1.17881	0.463998	1.07641	1.08474	0.408551
	0.530842	2.16267	1.55131	0.709528	1.23869	0.229886	3.79075	3.14414	1.31011	2.05351	0.605127	1.21412	0.479672	1.10469	1.11344	0.41828
	0.540672	2.18968	1.59195	0.735212	1.24792	0.236885	3.87341	3.22798	1.34378	2.10185	0.620382	1.24928	0.495127	1.1327	1.14261	0.427914
	0.550502	2.21627	1.6322	0.760997	1.25664	0.243737	3.95575	3.31123	1.37711	2.1503	0.635374	1.28428	0.510384	1.16044	1.17228	0.437451
	0.560333	2.24243	1.67202	0.786857	1.26489	0.250422	4.03774	3.39387	1.41008	2.19882	0.650099	1.31911	0.525472	1.18789	1.20245	0.446892
	0.570163	2.26818	1.7114	0.81277	1.27267	0.256919	4.11935	3.47583	1.44264	2.24737	0.664554	1.35377	0.540418	1.21508	1.23313	0.45624
	0.579994	2.29354	1.75029	0.838721	1.28002	0.263215	4.20057	3.55711	1.47477	2.29588	0.678739	1.38825	0.555255	1.242	1.26432	0.465503
	0.589824	2.31853	1.78868	0.864697	1.28697	0.269295	4.28137	3.63768	1.50643	2.34431	0.692661	1.42256	0.570013	1.26864	1.296	0.474688
	0.599654	2.34316	1.82652	0.890683	1.29356	0.275153	4.36174	3.71752	1.53761	2.39259	0.706325	1.45669	0.58472	1.295	1.32815	0.483805
	0.609485	2.36746	1.8638	0.916667	1.29984	0.280783	4.44166	3.79663	1.56829	2.44069	0.719741	1.49064	0.599402	1.32108	1.36076	0.492863
	0.619315	2.39145	1.90049	0.942635	1.30583	0.286185	4.52114	3.87499	1.59846	2.48853	0.732919	1.52441	0.614079	1.34685	1.39376	0.501871
	0.629146	2.41516	1.93658	0.968567	1.31159	0.291364	4.60016	3.95262	1.62811	2.53606	0.745872	1.55799	0.628767	1.37229	1.42712	0.510835
	0.638976	2.4386	1.97205	0.994444	1.31714	0.296326	4.67872	4.02951	1.65726	2.58324	0.75861	1.59139	0.643477	1.39739	1.46078	0.51976
	0.648806	2.46179	2.00689	1.02024	1.32251	0.301083	4.7568	4.10567	1.68592	2.63002	0.771144	1.62458	0.658214	1.42212	1.49465	0.528645
	0.658637	2.48475	2.0411	1.04593	1.32774	0.30565	4.83441	4.18108	1.7141	2.67637	0.783483	1.65756	0.672982	1.44646	1.52866	0.537489
	0.668467	2.5075	2.07469	1.07148	1.33285	0.310043	4.91153	4.25576	1.74183	2.72225	0.795638	1.6903	0.687779	1.47038	1.56274	0.546285
	0.678298	2.53006	2.10768	1.09687	1.33786	0.314281	4.98816	4.32969	1.76913	2.76764	0.807614	1.72281	0.702605	1.49386	1.5968	0.555024
	0.688128	2.55243	2.14009	1.12206	1.34278	0.318386	5.06428	4.40288	1.79603	2.81252	0.819421	1.75504	0.717456	1.51688	1.63077	0.563692
	0.697958	2.57463	2.17194	1.14701	1.34764	0.32238	5.13989	4.47533	1.82256	2.8569	0.831064	1.78699	0.732327	1.53944	1.66458	0.572273
	0.707789	2.59667	2.20326	1.17172	1.35245	0.326287	5.21499	4.54703	1.84876	2.90078	0.842552	1.81864	0.747215	1.56151	1.69818	0.580748
	0.717619	2.61855	2.23409	1.19613	1.35724	0.330131	5.28955	4.61797	1.87466	2.94415	0.853892	1.84997	0.762113	1.58309	1.73153	0.589096
	0.72745	2.64031	2.26445	1.22025	1.36203	0.333936	5.3636	4.68815	1.9003	2.98702	0.865093	1.88096	0.777018	1.60418	1.76459	0.597297
	0.73728	2.66193	2.29438	1.24405	1.36686	0.337726	5.43712	4.75758	1.92572	3.02941	0.876166	1.9116	0.791925	1.6248	1.79736	0.605331
	0.74711	2.68344	2.3239	1.26753	1.37176	0.341525	5.51013	4.82625	1.95096	3.07133	0.887122	1.94189	0.806827	1.64494	1.82982	0.613182
	0.756941	2.70484	2.35305	1.29068	1.37677	0.345353	5.58264	4.89417	1.97607	3.11279	0.897972	1.97183	0.82172	1.66462	1.86199	0.620835
	0.766771	2.72615	2.38184	1.3135	1.38194	0.349232	5.65467	4.96134	2.0011	3.15379	0.908729	2.00141	0.836597	1.68387	1.89386	0.628283
	0.776602	2.74739	2.41028	1.336	1.38731	0.35318	5.72625	5.02778	2.02608	3.19435	0.919402	2.03065	0.851452	1.70272	1.92544	0.635521
	0.786432	2.76858	2.4384	1.35819	1.39294	0.357213	5.79739	5.0935	2.05105	3.23445	0.93	2.05956	0.866278	1.72117	1.95674	0.642554
	0.796262	2.78972	2.46619	1.38006	1.39886	0.361346	5.86812	5.15851	2.07605	3.27412	0.940532	2.08815	0.881065	1.73927	1.98775	0.649391
	0.806093	2.81086	2.49367	1.40161	1.4051	0.365587	5.93846	5.22283	2.1011	3.31334	0.950999	2.11643	0.895805	1.75705	2.01849	0.656045
	0.815923	2.83201	2.52083	1.42285	1.41169	0.369946	6.00843	5.28648	2.12623	3.35212	0.961406	2.14443	0.910488	1.77453	2.04892	0.662533
	0.825754	2.85319	2.54767	1.44373	1.41866	0.374424	6.07803	5.34948	2.15145	3.39047	0.971749	2.17217	0.925103	1.79175	2.07904	0.668876
	0.835584	2.87443	2.57418	1.46425	1.426	0.379024	6.14728	5.41183	2.17677	3.42839	0.982027	2.19967	0.939643	1.80872	2.10883	0.675094
	0.845414	2.89575	2.60036	1.48435	1.43371	0.38374	6.21617	5.47357	2.20217	3.46591	0.992237	2.22693	0.954099	1.82549	2.13826	0.681204
	0.855245	2.91718	2.62622	1.504	1.44177	0.388566	6.28469	5.53469	2.22764	3.50302	1.00237	2.25399	0.968467	1.84207	2.16733	0.687224
	0.865075	2.93873	2.65174	1.52316	1.45014	0.393492	6.35283	5.59522	2.25317	3.53977	1.01243	2.28084	0.982745	1.85849	2.19601	0.693163
	0.874906	2.96042	2.67692	1.54175	1.4588	0.398505	6.42057	5.65515	2.27874	3.57617	1.02242	2.30751	0.996936	1.87477	2.22429	0.699029
	0.884736	2.98226	2.70178	1.55975	1.46771	0.403588	6.48788	5.71451	2.30432	3.61224	1.03233	2.33399	1.01105	1.89092	2.25218	0.704824
	0.894566	3.00426	2.72632	1.57711	1.47682	0.408725	6.55474	5.77329	2.32989	3.64801	1.04216	2.3603	1.02509	1.90698	2.27967	0.710546
	0.904397	3.02642	2.75055	1.59379	1.48609	0.413897	6.62113	5.83153	2.35543	3.68351	1.05193	2.38643	1.03906	1.92297	2.30677	0.71619
	0.914227	3.04875	2.7745	1.60976	1.49549	0.419086	6.68701	5.88922	2.38092	3.71875	1.06164	2.41239	1.053	1.9389	2.33351	0.72175
	0.924058	3.07123	2.79818	1.62503	1.505	0.424274	6.75238	5.94639	2.40635	3.75374	1.07131	2.43817	1.0669	1.95479	2.3599	0.727218
	0.933888	3.09387	2.82162	1.63958	1.5146	0.429441	6.8172	6.00307	2.43171	3.78849	1.08094	2.46376	1.08077	1.97069	2.38597	0.732588
	0.943718	3.11664	2.84485	1.65343	1.52427	0.434569	6.88147	6.05927	2.45698	3.823	1.09054	2.48917	1.09463	1.9866	2.41173	0.737854
	0.953549	3.13954	2.8679	1.6666	1.53402	0.43964	6.94517	6.11503	2.48216	3.85725	1.10013	2.51438	1.10847	2.00255	2.43723	0.743011
	0.963379	3.16256	2.8908	1.67914	1.54386	0.444637	7.0083	6.17036	2.50725	3.89125	1.10973	2.53938	1.12229	2.01856	2.46248	0.748056
	0.97321	3.18569	2.91358	1.69108	1.55378	0.449542	7.07084	6.2253	2.53224	3.92498	1.11932	2.56416	1.13608	2.03467	2.4875	0.752988
	0.98304	3.20891	2.93628	1.70248	1.56379	0.454337	7.1328	6.27985	2.55712	3.95843	1.12893	2.58872	1.14983	2.05087	2.51231	0.757805
	0.99287	3.23223	2.95892	1.71338	1.5739	0.459006	7.19416	6.33405	2.5819	3.99159	1.13855	2.61303	1.16353	2.06719	2.53691	0.762507
	1.0027	3.25564	2.98154	1.72385	1.58411	0.463534	7.25494	6.38791	2.60656	4.02445	1.14818	2.63709	1.17715	2.08364	2.56132	0.767091
	1.01253	3.27913	3.00416	1.73394	1.59442	0.467906	7.31512	6.44143	2.63109	4.05703	1.15784	2.66087	1.19068	2.10022	2.58554	0.771555
	1.02236	3.30272	3.02681	1.74369	1.60482	0.47211	7.37473	6.49462	2.65551	4.08932	1.16751	2.68435	1.20408	2.11692	2.60956	0.775897
	1.03219	3.3264	3.04952	1.75317	1.61529	0.476136	7.43375	6.54748	2.6798	4.12134	1.1772	2.70752	1.21735	2.13375	2.63339	0.780111
	1.04202	3.35018	3.07231	1.76243	1.62582	0.479977	7.4922	6.60002	2.70398	4.15311	1.18691	2.73037	1.23045	2.15069	2.65703	0.784192
	1.05185	3.37407	3.0952	1.77149	1.63638	0.48363	7.55008	6.65224	2.72805	4.18465	1.19666	2.75286	1.24339	2.16773	2.68046	0.788134
	1.06168	3.39808	3.11823	1.78041	1.64696	0.487093	7.60741	6.70413	2.75203	4.21598	1.20644	2.77499	1.25615	2.18486	2.70368	0.791929
	1.07151	3.4222	3.14141	1.78921	1.65754	0.490368	7.6642	6.7557	2.77594	4.24712	1.21627	2.79673	1.26872	2.20206	2.72669	0.79557
	1.08134	3.44644	3.16475	1.79794	1.66809	0.493459	7.72045	6.80695	2.79981	4.27809	1.22615	2.81809	1.28111	2.21932	2.74948	0.799051
	1.09117	3.47078	3.18828	1.80663	1.67859	0.496373	7.77618	6.8579	2.82367	4.3089	1.23609	2.83904	1.29332	2.23662	2.77204	0.802366
	1.101	3.49522	3.212	1.8153	1.68901	0.499116	7.8314	6.90856	2.84755	4.33958	1.24609	2.85959	1.30535	2.25395	2.79435	0.80551
	1.11084	3.51975	3.23591	1.82397	1.69934	0.501698	7.88613	6.95894	2.87148	4.37011	1.25616	2.87972	1.31722	2.27128	2.8164	0.80848
	1.12067	3.54433	3.25999	1.83268	1.70956	0.504129	7.94037	7.00907	2.89549	4.40052	1.26631	2.89943	1.32892	2.28861	2.83817	0.811274
	1.1305	3.56895	3.28425	1.84144	1.71964	0.50642	7.99415	7.05897	2.91959	4.4308	1.27652	2.91872	1.34048	2.30589	2.85963	0.81389
	1.14033	3.59359	3.30865	1.85028	1.72956	0.508579	8.04747	7.10866	2.94381	4.46094	1.28682	2.93759	1.35189	2.32313	2.88076	0.816331
	1.15016	3.61821	3.33317	1.8592	1.7393	0.510619	8.10035	7.15817	2.96814	4.49095	1.29718	2.95605	1.36316	2.3403	2.90151	0.818599
	1.15999	3.64279	3.35778	1.86822	1.74884	0.512547	8.15279	7.20753	2.99258	4.52083	1.30763	2.97408	1.37428	2.35737	2.92186	0.820696
	1.16982	3.66732	3.38244	1.87735	1.75817	0.514372	8.20482	7.25677	3.01711	4.55059	1.31814	2.99169	1.38526	2.37435	2.94177	0.822626
	1.17965	3.69177	3.40712	1.8866	1.76727	0.516104	8.25645	7.30589	3.04171	4.58023	1.32873	3.00889	1.39607	2.3912	2.9612	0.824396
	1.18948	3.71614	3.43179	1.89597	1.77614	0.517751	8.30769	7.35493	3.06634	4.60976	1.3394	3.02567	1.4067	2.40794	2.9801	0.82601
	1.19931	3.74041	3.4564	1.90545	1.78479	0.51932	8.35855	7.40386	3.09097	4.63919	1.35014	3.04203	1.41716	2.42456	2.99845	0.827474
	1.20914	3.7646	3.48094	1.91505	1.7932	0.520821	8.40906	7.4527	3.11554	4.66854	1.36096	3.058	1.42741	2.44107	3.01622	0.828795
	1.21897	3.78869	3.50537	1.92476	1.80138	0.522262	8.45922	7.50143	3.14001	4.69781	1.37187	3.07356	1.43746	2.45747	3.03339	0.829979
	1.2288	3.81269	3.52967	1.93457	1.80936	0.523653	8.50905	7.55001	3.16433	4.72704	1.38287	3.08874	1.44729	2.47377	3.04995	0.831033
	1.23863	3.83661	3.55383	1.94446	1.81714	0.525004	8.55856	7.59842	3.18846	4.75623	1.39396	3.10355	1.4569	2.48999	3.06589	0.831963
	1.24846	3.86046	3.57783	1.95442	1.82474	0.526328	8.60775	7.64662	3.21236	4.78542	1.40515	3.11801	1.46629	2.50615	3.08122	0.832777
	1.25829	3.88424	3.60167	1.96442	1.83217	0.527638	8.65665	7.69456	3.23599	4.81463	1.41645	3.13214	1.47546	2.52225	3.09594	0.833481
	1.26812	3.90795	3.62533	1.97444	1.83945	0.528948	8.70525	7.74221	3.25933	4.84389	1.42787	3.14596	1.48444	2.53833	3.11009	0.834082
	1.27795	3.9316	3.64881	1.98444	1.84658	0.530274	8.75358	7.78952	3.28236	4.87322	1.43941	3.1595	1.49323	2.55438	3.12367	0.834588
	1.28778	3.95518	3.67211	1.99439	1.85357	0.531633	8.80164	7.83646	3.30506	4.90267	1.45109	3.17278	1.50187	2.57042	3.1367	0.835007
	1.29761	3.97869	3.69521	2.00425	1.86044	0.533042	8.84945	7.88301	3.32743	4.93225	1.46291	3.18584	1.51038	2.58646	3.14922	0.835347
	1.30744	4.00212	3.71812	2.01396	1.86719	0.534519	8.89704	7.92916	3.34947	4.96199	1.47486	3.19871	1.51879	2.60251	3.16125	0.835619
	1.31727	4.02548	3.74081	2.02349	1.87382	0.536082	8.94441	7.97491	3.37118	4.9919	1.48695	3.2114	1.52714	2.61858	3.17281	0.835835
	1.3271	4.04874	3.76328	2.03278	1.88033	0.537748	8.9916	8.02026	3.39256	5.02201	1.49918	3.22396	1.53547	2.63466	3.18394	0.836006
	1.33693	4.0719	3.78551	2.04181	1.88675	0.539534	9.03864	8.06525	3.4136	5.05232	1.51153	3.2364	1.54382	2.65076	3.19467	0.836147
	1.34676	4.09496	3.80748	2.05052	1.89306	0.541452	9.08555	8.10991	3.43431	5.08283	1.524	3.24875	1.55222	2.66686	3.20503	0.836272
	1.3566	4.11791	3.82917	2.05889	1.89928	0.543516	9.13235	8.15426	3.45468	5.11353	1.53657	3.26102	1.5607	2.68295	3.21508	0.836397
	1.36643	4.14075	3.85055	2.06691	1.90542	0.545733	9.17909	8.19835	3.47469	5.14442	1.54922	3.27324	1.5693	2.69903	3.22485	0.836537
	1.37626	4.16346	3.8716	2.07455	1.91149	0.548109	9.22578	8.24223	3.49433	5.17547	1.56192	3.28543	1.57803	2.71506	3.23442	0.836709
	1.38609	4.18605	3.89228	2.08182	1.91751	0.550644	9.27246	8.28593	3.51358	5.20667	1.57465	3.29759	1.58692	2.73102	3.24385	0.836927
	1.39592	4.20851	3.91258	2.08874	1.92349	0.553333	9.31914	8.3295	3.53241	5.23801	1.58737	3.30974	1.59598	2.74689	3.2532	0.837205
	1.40575	4.23085	3.93246	2.09532	1.92946	0.556166	9.36585	8.37297	3.55082	5.26946	1.60004	3.32189	1.60521	2.76264	3.26256	0.837556
	1.41558	4.25308	3.95192	2.10159	1.93545	0.55913	9.4126	8.41637	3.56878	5.301	1.61261	3.33405	1.61462	2.77824	3.27201	0.837992
	1.42541	4.2752	3.97092	2.1076	1.94148	0.562203	9.45941	8.45973	3.58627	5.33261	1.62505	3.34622	1.62419	2.79366	3.28163	0.838522
	1.43524	4.29721	3.98946	2.1134	1.94758	0.565362	9.50627	8.50306	3.60329	5.36426	1.63731	3.35841	1.63393	2.80888	3.2915	0.839156
	1.44507	4.31914	4.00752	2.11903	1.95379	0.568578	9.55319	8.54639	3.61983	5.39593	1.64935	3.37061	1.64381	2.82388	3.30172	0.839902
	1.4549	4.341	4.02511	2.12455	1.96012	0.57182	9.60018	8.58973	3.63588	5.42758	1.66111	3.38282	1.65382	2.83864	3.31235	0.840766
	1.46473	4.3628	4.04222	2.13	1.9666	0.575056	9.64724	8.63308	3.65145	5.45916	1.67258	3.39505	1.66395	2.85315	3.32347	0.841754
	1.47456	4.38455	4.05887	2.13543	1.97326	0.578254	9.69435	8.67644	3.66654	5.49064	1.68371	3.40729	1.67416	2.8674	3.33514	0.842872
	1.48439	4.40627	4.07506	2.14088	1.98012	0.581382	9.74152	8.71983	3.68115	5.52195	1.69449	3.41953	1.68445	2.88139	3.34742	0.844126
	1.49422	4.42798	4.09082	2.14638	1.9872	0.584414	9.78875	8.76324	3.69528	5.55304	1.7049	3.43177	1.69477	2.8951	3.36036	0.845521
	1.50405	4.44969	4.10618	2.15197	1.99451	0.587325	9.83603	8.80667	3.70894	5.58385	1.71494	3.44401	1.7051	2.90855	3.374	0.847063
	1.51388	4.4714	4.12116	2.15766	2.00206	0.590099	9.88337	8.85012	3.72213	5.61432	1.7246	3.45624	1.71542	2.92173	3.38836	0.848759
	1.52371	4.49313	4.13579	2.16348	2.00987	0.592721	9.93076	8.89358	3.73483	5.64439	1.73391	3.46845	1.7257	2.93464	3.40346	0.850614
	1.53354	4.51487	4.15013	2.16942	2.01795	0.595184	9.9782	8.93705	3.74704	5.67402	1.74286	3.48064	1.7359	2.94729	3.41934	0.852634
	1.54337	4.53663	4.1642	2.17551	2.02632	0.597484	10.0257	8.98052	3.75874	5.70316	1.75149	3.4928	1.74599	2.95968	3.436	0.854825
	1.5532	4.55839	4.17806	2.18173	2.03499	0.599623	10.0733	9.02401	3.7699	5.73179	1.75981	3.50494	1.75596	2.9718	3.45345	0.857193
	1.56303	4.58016	4.19176	2.18808	2.04398	0.601603	10.1209	9.06749	3.78051	5.7599	1.76784	3.51705	1.76576	2.98366	3.4717	0.859743
	1.57286	4.60192	4.20533	2.19457	2.0533	0.603427	10.1685	9.11096	3.79054	5.78748	1.7756	3.52911	1.77539	2.99525	3.49077	0.862477
	1.58269	4.62365	4.21882	2.20118	2.06296	0.605101	10.2162	9.15443	3.79996	5.81455	1.78311	3.54113	1.78481	3.00658	3.51066	0.8654
	1.59252	4.64536	4.23228	2.2079	2.07297	0.606625	10.264	9.19788	3.80875	5.84113	1.7904	3.5531	1.79401	3.01765	3.53139	0.86851
	1.60236	4.66702	4.24574	2.21472	2.08332	0.608003	10.3117	9.24131	3.8169	5.86727	1.79746	3.56501	1.80298	3.02844	3.55295	0.871811
	1.61219	4.68862	4.25923	2.22163	2.09401	0.609234	10.3595	9.2847	3.8244	5.89301	1.80432	3.57685	1.81169	3.03898	3.57535	0.875299
	1.62202	4.71014	4.27279	2.22861	2.10502	0.610317	10.4073	9.32803	3.83124	5.91839	1.81099	3.58861	1.82014	3.04926	3.59858	0.878976
	1.63185	4.73158	4.28645	2.23565	2.1163	0.611251	10.455	9.3713	3.83743	5.94347	1.81748	3.60028	1.82832	3.05929	3.62263	0.882841
	1.64168	4.75293	4.30021	2.24274	2.12782	0.612036	10.5027	9.41448	3.84298	5.96828	1.82381	3.61183	1.83623	3.06908	3.64748	0.886895
	1.65151	4.77417	4.31409	2.24987	2.13953	0.612675	10.5503	9.45754	3.84793	5.99288	1.82999	3.62328	1.84387	3.07865	3.67309	0.891138
	1.66134	4.7953	4.32811	2.25702	2.15139	0.613175	10.5979	9.50047	3.85231	6.01728	1.83604	3.6346	1.85124	3.08802	3.69944	0.895575
	1.67117	4.81631	4.34226	2.2642	2.16332	0.613546	10.6453	9.54323	3.85616	6.04152	1.84197	3.64579	1.85833	3.09723	3.72647	0.90021
	1.681	4.8372	4.35655	2.2714	2.17528	0.613806	10.6927	9.5858	3.85954	6.0656	1.84782	3.65685	1.86517	3.10631	3.75414	0.90505
	1.69083	4.85796	4.37098	2.2786	2.18721	0.613975	10.7399	9.62816	3.8625	6.08954	1.8536	3.66776	1.87174	3.1153	3.78238	0.910101
	1.70066	4.87857	4.38555	2.28583	2.19906	0.614079	10.7869	9.67028	3.86512	6.11333	1.85933	3.67855	1.87807	3.12425	3.81115	0.915371
	1.71049	4.89904	4.40024	2.29306	2.21079	0.614147	10.8338	9.71214	3.86747	6.13696	1.86503	3.6892	1.88415	3.13322	3.84036	0.920866
	1.72032	4.91936	4.41506	2.30031	2.22234	0.614212	10.8805	9.75374	3.86964	6.16043	1.87072	3.69972	1.89	3.14227	3.86997	0.926593
	1.73015	4.9395	4.42999	2.30755	2.23369	0.614305	10.9271	9.79505	3.87169	6.18374	1.87641	3.71012	1.89564	3.15146	3.89991	0.932557
	1.73998	4.95947	4.44503	2.3148	2.24481	0.614458	10.9733	9.83609	3.87373	6.20688	1.88211	3.72042	1.90109	3.16086	3.9301	0.938759
	1.74981	4.97925	4.46017	2.32204	2.25567	0.614699	11.0194	9.87684	3.87584	6.22987	1.88781	3.73061	1.90635	3.17052	3.96049	0.945204
	1.75964	4.99881	4.47541	2.32926	2.26626	0.615054	11.0652	9.9173	3.87811	6.25271	1.89351	3.74071	1.91146	3.18051	3.991	0.951891
	1.76947	5.01815	4.49072	2.33645	2.27656	0.615544	11.1107	9.95748	3.88062	6.27542	1.89921	3.75073	1.91644	3.19088	4.02156	0.95882
	1.7793	5.03725	4.50612	2.3436	2.28658	0.616185	11.1559	9.99739	3.88346	6.29803	1.90488	3.76068	1.92131	3.20169	4.0521	0.965992
	1.78913	5.05608	4.52158	2.3507	2.29632	0.616988	11.2008	10.037	3.88669	6.32057	1.91052	3.77056	1.9261	3.21298	4.08254	0.973408
	1.79896	5.07462	4.5371	2.35773	2.30576	0.61796	11.2453	10.0764	3.89039	6.34307	1.9161	3.78038	1.93084	3.22478	4.1128	0.981067
	1.80879	5.09285	4.55267	2.36468	2.31493	0.619101	11.2895	10.1156	3.89461	6.36555	1.92161	3.79016	1.93554	3.23714	4.1428	0.98897
	1.81862	5.11073	4.56827	2.37154	2.32383	0.620411	11.3332	10.1544	3.89939	6.38805	1.92702	3.79989	1.94023	3.25007	4.17244	0.997117
	1.82845	5.12824	4.58389	2.37829	2.33247	0.621884	11.3765	10.1931	3.90477	6.4106	1.93232	3.80959	1.94493	3.26358	4.20166	1.00551
	1.83828	5.14536	4.5995	2.3849	2.34088	0.623514	11.4193	10.2315	3.91079	6.43322	1.93749	3.81925	1.94968	3.2777	4.23038	1.01414
	1.84812	5.16204	4.61509	2.39136	2.34908	0.625292	11.4616	10.2696	3.91744	6.45592	1.94251	3.82888	1.95447	3.29243	4.25852	1.02302
	1.85795	5.17826	4.63064	2.39764	2.35709	0.627208	11.5034	10.3074	3.92474	6.47869	1.94737	3.83849	1.95933	3.30776	4.28602	1.03214
	1.86778	5.19399	4.64612	2.40371	2.36495	0.629254	11.5447	10.3449	3.93269	6.50154	1.95205	3.84808	1.96428	3.32369	4.31284	1.04148
	1.87761	5.20921	4.66153	2.40953	2.37269	0.631419	11.5856	10.382	3.94127	6.52445	1.95655	3.85766	1.96932	3.3402	4.33894	1.05105
	1.88744	5.2239	4.67683	2.41506	2.38034	0.633691	11.626	10.4188	3.95046	6.54738	1.96085	3.86723	1.97447	3.35728	4.36431	1.06083
	1.89727	5.23805	4.69202	2.42026	2.38795	0.636056	11.6659	10.4551	3.96025	6.5703	1.96494	3.87681	1.97974	3.3749	4.38892	1.07081
	1.9071	5.25165	4.70706	2.42509	2.39555	0.6385	11.7054	10.491	3.97061	6.59316	1.96882	3.8864	1.98512	3.39305	4.41279	1.08095
	1.91693	5.26468	4.72195	2.42953	2.40316	0.641004	11.7445	10.5264	3.98152	6.61591	1.97247	3.89603	1.99062	3.41169	4.43592	1.09125
	1.92676	5.27716	4.73666	2.43352	2.41082	0.643549	11.7832	10.5613	3.99294	6.63848	1.97589	3.9057	1.99626	3.4308	4.45835	1.10168
	1.93659	5.28909	4.75117	2.43704	2.41855	0.646111	11.8216	10.5956	4.00486	6.66082	1.97907	3.91542	2.00201	3.45034	4.48009	1.11221
	1.94642	5.30047	4.76547	2.44007	2.42635	0.648664	11.8597	10.6293	4.01727	6.68287	1.982	3.92523	2.00789	3.47028	4.50117	1.12281
	1.95625	5.31132	4.77954	2.44259	2.43423	0.65118	11.8975	10.6623	4.03013	6.70459	1.9847	3.93513	2.0139	3.49058	4.52162	1.13345
	1.96608	5.32164	4.79335	2.44459	2.44217	0.65363	11.935	10.6947	4.04345	6.72592	1.98717	3.94515	2.02001	3.51122	4.54147	1.14409
	1.97591	5.33144	4.80689	2.44606	2.45016	0.655985	11.9722	10.7265	4.0572	6.74683	1.9894	3.95529	2.02622	3.53214	4.56074	1.1547
	1.98574	5.34073	4.82015	2.44702	2.45815	0.658217	12.0092	10.7575	4.07139	6.76727	1.9914	3.96556	2.03253	3.55331	4.57943	1.16524
	1.99557	5.34953	4.83312	2.44745	2.46611	0.660298	12.0459	10.7878	4.08599	6.78723	1.9932	3.97599	2.0389	3.57469	4.59754	1.17567
	2.0054	5.35783	4.84578	2.44738	2.47399	0.662202	12.0824	10.8174	4.10099	6.80668	1.9948	3.98656	2.04533	3.59623	4.61509	1.18594
	2.01523	5.36565	4.85814	2.44683	2.48172	0.663908	12.1185	10.8462	4.11638	6.82559	1.99622	3.99729	2.05178	3.61789	4.63204	1.19602
	2.02506	5.37299	4.87018	2.4458	2.48925	0.665396	12.1544	10.8743	4.13212	6.84394	1.99746	4.00818	2.05823	3.63961	4.6484	1.20587
	2.03489	5.37985	4.88191	2.44433	2.49652	0.666653	12.1899	10.9015	4.14818	6.86172	1.99856	4.01922	2.06466	3.66134	4.66412	1.21544
	2.04472	5.38624	4.89333	2.44243	2.50346	0.667669	12.2249	10.928	4.16453	6.8789	1.99952	4.03042	2.07103	3.68302	4.67921	1.22469
	2.05455	5.39216	4.90444	2.44013	2.51003	0.668438	12.2596	10.9536	4.18112	6.89546	2.00035	4.04175	2.07732	3.70461	4.69363	1.23359
	2.06438	5.3976	4.91524	2.43747	2.51616	0.668959	12.2938	10.9784	4.1979	6.91139	2.00107	4.05323	2.08349	3.72605	4.70737	1.2421
	2.07421	5.40258	4.92574	2.43448	2.52181	0.669236	12.3274	11.0024	4.21481	6.92664	2.00168	4.06484	2.0895	3.74728	4.72042	1.2502
	2.08404	5.40709	4.93594	2.43118	2.52694	0.669275	12.3604	11.0254	4.23178	6.94121	2.0022	4.07658	2.09532	3.76825	4.73277	1.25785
	2.09388	5.41114	4.94586	2.42763	2.5315	0.669085	12.3928	11.0476	4.24874	6.95506	2.00263	4.08843	2.10091	3.78891	4.74444	1.26505
	2.10371	5.41473	4.9555	2.42386	2.53546	0.668678	12.4245	11.0688	4.26563	6.96818	2.00298	4.10041	2.10624	3.8092	4.75542	1.27177
	2.11354	5.41786	4.96486	2.41992	2.53879	0.668063	12.4555	11.0891	4.28237	6.98054	2.00325	4.1125	2.11127	3.82908	4.76574	1.278
	2.12337	5.42055	4.97395	2.41584	2.54145	0.667252	12.4856	11.1084	4.29889	6.99212	2.00344	4.12469	2.11596	3.8485	4.77543	1.28375
	2.1332	5.42281	4.98277	2.41167	2.54341	0.666254	12.5148	11.1267	4.31514	7.00291	2.00356	4.13699	2.12027	3.8674	4.78451	1.289
	2.14303	5.42466	4.99132	2.40745	2.54464	0.665076	12.5432	11.1441	4.33103	7.01289	2.0036	4.14938	2.12419	3.88574	4.79301	1.29377
	2.15286	5.4261	4.9996	2.40323	2.5451	0.663724	12.5706	11.1604	4.34653	7.02207	2.00358	4.16186	2.12767	3.90347	4.80098	1.29806
	2.16269	5.42717	5.0076	2.39905	2.54477	0.6622	12.597	11.1756	4.36158	7.03044	2.0035	4.17441	2.1307	3.92054	4.80845	1.30187
	2.17252	5.42789	5.01529	2.39493	2.54361	0.660505	12.6223	11.1898	4.37614	7.03801	2.00334	4.18703	2.13325	3.93692	4.81546	1.30523
	2.18235	5.42828	5.02266	2.39092	2.54159	0.658638	12.6467	11.2029	4.39017	7.0448	2.00313	4.19971	2.13531	3.95258	4.82204	1.30813
	2.19218	5.42837	5.02969	2.38705	2.53868	0.656597	12.6699	11.2149	4.40365	7.05083	2.00285	4.21242	2.13689	3.96747	4.82822	1.3106
	2.20201	5.4282	5.03636	2.38333	2.53486	0.65438	12.6921	11.2258	4.41657	7.05613	2.0025	4.22515	2.13798	3.98158	4.83403	1.31265
	2.21184	5.42779	5.04265	2.3798	2.5301	0.651987	12.7131	11.2355	4.42891	7.06072	2.00209	4.23788	2.1386	3.99488	4.83951	1.3143
	2.22167	5.42717	5.04852	2.37647	2.52438	0.649418	12.7331	11.244	4.44067	7.06464	2.0016	4.25059	2.13876	4.00738	4.84467	1.31556
	2.2315	5.42635	5.05397	2.37336	2.51769	0.646674	12.752	11.2513	4.45185	7.06792	2.00103	4.26326	2.13849	4.01907	4.84953	1.31647
	2.24133	5.42536	5.05898	2.37046	2.51001	0.643761	12.7698	11.2574	4.46247	7.07059	2.00038	4.27587	2.13781	4.02995	4.85413	1.31702
	2.25116	5.42422	5.06354	2.3678	2.50136	0.640684	12.7865	11.2623	4.47253	7.07268	1.99963	4.2884	2.13677	4.04003	4.85846	1.31726
	2.26099	5.42294	5.06765	2.36535	2.49175	0.637452	12.8022	11.266	4.48205	7.0742	1.99878	4.30084	2.13539	4.04931	4.86256	1.31719
	2.27082	5.42152	5.07129	2.36312	2.48118	0.634079	12.8169	11.2685	4.49104	7.07517	1.99782	4.31318	2.13372	4.05782	4.86643	1.31684
	2.28065	5.41998	5.07447	2.36109	2.46969	0.630577	12.8307	11.2699	4.49953	7.07559	1.99674	4.32539	2.13181	4.06556	4.87007	1.31622
	2.29048	5.41831	5.07719	2.35923	2.45733	0.626964	12.8434	11.27	4.50751	7.07546	1.99553	4.33749	2.12969	4.07254	4.8735	1.31534
	2.30031	5.41652	5.07945	2.35752	2.44414	0.62326	12.8553	11.2692	4.51501	7.07477	1.9942	4.34945	2.12741	4.07878	4.8767	1.31423
	2.31014	5.4146	5.08125	2.35593	2.43018	0.619485	12.8663	11.2672	4.52202	7.07352	1.99275	4.36129	2.12503	4.08429	4.87967	1.31289
	2.31997	5.41255	5.0826	2.35442	2.41555	0.615663	12.8764	11.2644	4.52857	7.07168	1.99118	4.37301	2.12258	4.08909	4.8824	1.31133
	2.3298	5.41037	5.0835	2.35296	2.40031	0.611819	12.8857	11.2606	4.53465	7.06926	1.9895	4.3846	2.12012	4.0932	4.88487	1.30957
	2.33964	5.40806	5.08395	2.35151	2.38457	0.607979	12.8942	11.256	4.54028	7.06624	1.98771	4.39607	2.11771	4.09664	4.88708	1.30761
	2.34947	5.40561	5.08396	2.35001	2.36842	0.60417	12.902	11.2508	4.54547	7.06261	1.98584	4.40743	2.11538	4.09946	4.889	1.30547
	2.3593	5.40302	5.08354	2.34843	2.35197	0.600421	12.9091	11.2449	4.55024	7.05838	1.9839	4.41866	2.1132	4.10169	4.89061	1.30315
	2.36913	5.4003	5.08268	2.34671	2.33532	0.596758	12.9155	11.2385	4.55461	7.05356	1.9819	4.42978	2.11121	4.10339	4.89191	1.30068
	2.37896	5.39744	5.08141	2.34479	2.31858	0.593211	12.9213	11.2316	4.55861	7.04815	1.97986	4.44078	2.10945	4.10462	4.89288	1.29806
	2.38879	5.39444	5.07974	2.34263	2.30184	0.589805	12.9265	11.2243	4.56225	7.04217	1.9778	4.45164	2.10797	4.10545	4.8935	1.29533
	2.39862	5.39132	5.07768	2.34015	2.2852	0.586565	12.9311	11.2167	4.56558	7.03565	1.97572	4.46237	2.1068	4.10595	4.89376	1.29251
	2.40845	5.38807	5.07525	2.33731	2.26874	0.583512	12.9353	11.2088	4.56861	7.02861	1.97365	4.47294	2.10596	4.10617	4.89367	1.28962
	2.41828	5.38469	5.07247	2.33406	2.25253	0.580663	12.939	11.2007	4.57137	7.02108	1.97159	4.48334	2.10548	4.10621	4.89322	1.2867
	2.42811	5.38119	5.06936	2.33034	2.23664	0.578032	12.9422	11.1924	4.57389	7.0131	1.96956	4.49357	2.10535	4.10611	4.89241	1.28378
	2.43794	5.37758	5.06594	2.32611	2.22114	0.575626	12.945	11.1839	4.57619	7.0047	1.96755	4.50359	2.10558	4.10594	4.89123	1.28089
	2.44777	5.37385	5.06223	2.32136	2.20608	0.573447	12.9474	11.1753	4.57827	6.99592	1.96557	4.5134	2.10616	4.10574	4.8897	1.27806
	2.4576	5.37002	5.05826	2.31605	2.1915	0.57149	12.9495	11.1665	4.58015	6.98681	1.96363	4.52298	2.10708	4.10554	4.88782	1.27532
	2.46743	5.36608	5.05405	2.31019	2.17745	0.569746	12.9512	11.1576	4.58183	6.9774	1.96173	4.53232	2.1083	4.10539	4.8856	1.27268
	2.47726	5.36205	5.04961	2.30378	2.16397	0.568196	12.9526	11.1486	4.58331	6.96775	1.95987	4.5414	2.10981	4.10528	4.88307	1.27017
	2.48709	5.35792	5.04497	2.29682	2.15108	0.566819	12.9537	11.1395	4.58459	6.95788	1.95806	4.55021	2.11158	4.10524	4.88025	1.26779
	2.49692	5.35371	5.04015	2.28936	2.13883	0.565586	12.9545	11.1302	4.58564	6.94784	1.95629	4.55875	2.11358	4.10525	4.87716	1.26557
	2.50675	5.34942	5.03517	2.28142	2.12724	0.564468	12.955	11.1208	4.58646	6.93767	1.95456	4.567	2.11581	4.10529	4.87382	1.2635
	2.51658	5.34506	5.03007	2.27305	2.11635	0.563432	12.9553	11.1113	4.58703	6.9274	1.95288	4.57496	2.11823	4.10536	4.87029	1.2616
	2.52641	5.34064	5.02485	2.26428	2.10617	0.562446	12.9552	11.1017	4.58732	6.91706	1.95124	4.58264	2.12084	4.10543	4.86657	1.25985
	2.53624	5.33617	5.01957	2.25516	2.09674	0.56148	12.9548	11.0919	4.58733	6.90668	1.94964	4.59001	2.12362	4.10547	4.86272	1.25827
	2.54607	5.33166	5.01423	2.24574	2.08805	0.560509	12.9542	11.0821	4.58703	6.89627	1.94808	4.5971	2.12658	4.10544	4.85876	1.25685
	2.5559	5.32712	5.00888	2.23606	2.08013	0.559511	12.9533	11.0723	4.5864	6.88585	1.94655	4.6039	2.12973	4.10533	4.85471	1.2556
	2.56573	5.32254	5.00352	2.22617	2.07297	0.558472	12.952	11.0623	4.58544	6.87544	1.94504	4.61042	2.13305	4.1051	4.85062	1.25451
	2.57556	5.31795	4.9982	2.21611	2.06656	0.557381	12.9504	11.0523	4.58414	6.86503	1.94355	4.61666	2.13657	4.10474	4.8465	1.2536
	2.5854	5.31333	4.99292	2.20591	2.06087	0.556236	12.9485	11.0423	4.5825	6.85463	1.94205	4.62263	2.14029	4.10423	4.84237	1.25285
	2.59523	5.30869	4.98771	2.19561	2.05589	0.555039	12.9463	11.0322	4.58053	6.84425	1.94054	4.62835	2.14422	4.10356	4.83827	1.25228
	2.60506	5.30402	4.98257	2.18525	2.05156	0.553794	12.9437	11.022	4.57824	6.83388	1.939	4.63381	2.14837	4.10272	4.83421	1.2519
	2.61489	5.29933	4.9775	2.17485	2.04784	0.55251	12.9407	11.0119	4.57564	6.82351	1.93742	4.63905	2.15273	4.1017	4.83022	1.25171
	2.62472	5.29459	4.97251	2.16445	2.04468	0.551196	12.9374	11.0017	4.57277	6.81314	1.93579	4.64406	2.15731	4.10052	4.82632	1.25173
	2.63455	5.28981	4.96757	2.15408	2.04203	0.549857	12.9338	10.9915	4.56964	6.80276	1.93409	4.64886	2.16209	4.09917	4.82254	1.25196
	2.64438	5.28497	4.96268	2.14375	2.03983	0.548499	12.9298	10.9812	4.56628	6.79237	1.93231	4.65345	2.16705	4.09766	4.81889	1.25242
	2.65421	5.28006	4.95782	2.13351	2.03802	0.547123	12.9255	10.971	4.56273	6.78197	1.93045	4.65786	2.17219	4.09598	4.81542	1.25311
	2.66404	5.27507	4.95295	2.12336	2.03655	0.545728	12.921	10.9607	4.55901	6.77155	1.92852	4.66208	2.17748	4.09414	4.81213	1.25406
	2.67387	5.26997	4.94805	2.11333	2.03534	0.544307	12.9161	10.9503	4.55514	6.7611	1.92651	4.66612	2.18289	4.09213	4.80904	1.25525
	2.6837	5.26476	4.94309	2.10345	2.03433	0.542854	12.9111	10.94	4.55116	6.75063	1.92445	4.66999	2.1884	4.08995	4.80618	1.25671
	2.69353	5.25942	4.93804	2.09373	2.03347	0.541362	12.9058	10.9296	4.54707	6.74013	1.92234	4.6737	2.19397	4.08758	4.80356	1.25842
	2.70336	5.25395	4.93286	2.08421	2.03269	0.539824	12.9004	10.9192	4.54289	6.72959	1.92021	4.67724	2.19958	4.08502	4.80118	1.26039
	2.71319	5.24833	4.92752	2.07489	2.03191	0.538238	12.8948	10.9088	4.53863	6.71902	1.91807	4.68063	2.20519	4.08223	4.79904	1.26261
	2.72302	5.24255	4.92198	2.06582	2.03107	0.536606	12.8892	10.8983	4.5343	6.70839	1.91595	4.68386	2.21079	4.07921	4.79715	1.26506
	2.73285	5.23661	4.91623	2.05701	2.0301	0.534935	12.8836	10.8879	4.5299	6.69772	1.91386	4.68694	2.21633	4.07594	4.7955	1.26773
	2.74268	5.23052	4.91022	2.0485	2.02894	0.533239	12.8779	10.8774	4.52543	6.687	1.91183	4.68987	2.22179	4.07239	4.79409	1.2706
	2.75251	5.22426	4.90395	2.04031	2.02752	0.531536	12.8722	10.867	4.52088	6.67623	1.90985	4.69266	2.22714	4.06856	4.7929	1.27364
	2.76234	5.21783	4.89738	2.03247	2.02579	0.529848	12.8666	10.8566	4.51624	6.66541	1.90795	4.69532	2.23235	4.06444	4.79194	1.27682
	2.77217	5.21124	4.89049	2.02499	2.0237	0.528199	12.861	10.8464	4.5115	6.65454	1.90611	4.69784	2.2374	4.06001	4.79119	1.28013
	2.782	5.20448	4.88327	2.01789	2.02121	0.526614	12.8555	10.8362	4.50665	6.64365	1.90435	4.70023	2.24225	4.05529	4.79065	1.28352
	2.79183	5.19757	4.87572	2.01118	2.01829	0.525117	12.85	10.8262	4.50166	6.63273	1.90265	4.70251	2.24688	4.05027	4.79032	1.28697
	2.80166	5.19048	4.86781	2.00485	2.01493	0.52373	12.8446	10.8163	4.49651	6.6218	1.90101	4.70467	2.25126	4.04496	4.79019	1.29045
	2.81149	5.18324	4.85955	1.99891	2.01112	0.522473	12.8393	10.8067	4.49118	6.61087	1.89942	4.70671	2.25536	4.03938	4.79026	1.29393
	2.82132	5.17584	4.85092	1.99333	2.00687	0.521359	12.834	10.7973	4.48563	6.59997	1.89787	4.70865	2.25917	4.03354	4.79053	1.29738
	2.83116	5.16828	4.84195	1.9881	2.0022	0.520402	12.8287	10.7882	4.47984	6.58908	1.89635	4.71049	2.26267	4.02745	4.79102	1.30078
	2.84099	5.16058	4.83262	1.98318	1.99715	0.519612	12.8235	10.7794	4.47378	6.57822	1.89485	4.71223	2.26583	4.02113	4.79172	1.30409
	2.85082	5.15272	4.82294	1.97855	1.99174	0.518994	12.8182	10.7709	4.46743	6.56739	1.89335	4.71387	2.26864	4.01458	4.79264	1.30729
	2.86065	5.14472	4.81295	1.97418	1.98604	0.518554	12.813	10.7627	4.46076	6.55659	1.89185	4.71542	2.27109	4.00782	4.7938	1.31035
	2.87048	5.13659	4.80265	1.97004	1.98007	0.518296	12.8077	10.7549	4.45376	6.54579	1.89033	4.71686	2.27316	4.00086	4.79519	1.31326
	2.88031	5.12832	4.79207	1.96612	1.9739	0.51822	12.8023	10.7475	4.44641	6.53499	1.8888	4.7182	2.27484	3.99369	4.79682	1.31599
	2.89014	5.11992	4.78125	1.96238	1.96756	0.518328	12.7968	10.7404	4.43871	6.52416	1.88724	4.71944	2.27614	3.98633	4.79868	1.31852
	2.89997	5.11138	4.77022	1.95883	1.96109	0.518619	12.7913	10.7336	4.43066	6.51327	1.88563	4.72057	2.27704	3.97878	4.80078	1.32084
	2.9098	5.10271	4.75902	1.95544	1.95451	0.519093	12.7856	10.7273	4.42226	6.50229	1.88397	4.72157	2.27756	3.97104	4.80311	1.32292
	2.91963	5.09391	4.74769	1.95222	1.94784	0.519748	12.7798	10.7213	4.41351	6.4912	1.88225	4.72244	2.27769	3.96312	4.80565	1.32476
	2.92946	5.08496	4.73629	1.94918	1.94107	0.520581	12.7738	10.7157	4.40442	6.47996	1.88045	4.72316	2.27745	3.95504	4.8084	1.32634
	2.93929	5.07587	4.72486	1.94631	1.93421	0.521587	12.7676	10.7105	4.395	6.46855	1.87856	4.72372	2.27685	3.9468	4.81134	1.32767
	2.94912	5.06664	4.71344	1.94362	1.92723	0.522764	12.7612	10.7058	4.38526	6.45696	1.87656	4.72411	2.27589	3.93842	4.81446	1.32873
	2.95895	5.05726	4.70207	1.94112	1.92012	0.524106	12.7547	10.7014	4.37521	6.44517	1.87445	4.72432	2.27459	3.92991	4.81775	1.32953
	2.96878	5.04773	4.6908	1.9388	1.91284	0.52561	12.7479	10.6976	4.36486	6.43319	1.87222	4.72432	2.27297	3.9213	4.8212	1.33008
	2.97861	5.03807	4.67966	1.93667	1.90537	0.527273	12.7409	10.6942	4.35422	6.42101	1.86985	4.72411	2.27105	3.91261	4.8248	1.33037
	2.98844	5.02827	4.66866	1.93471	1.89769	0.529089	12.7338	10.6913	4.34332	6.40865	1.86733	4.72368	2.26883	3.90385	4.82856	1.33042
	2.99827	5.01835	4.65783	1.9329	1.88978	0.531054	12.7264	10.6889	4.33218	6.39612	1.86467	4.72302	2.26634	3.89504	4.83247	1.33023
	3.0081	5.00832	4.64717	1.93125	1.88163	0.533162	12.7189	10.6869	4.32082	6.38344	1.86187	4.72212	2.2636	3.88622	4.83652	1.32982
	3.01793	4.9982	4.63667	1.92972	1.87325	0.535405	12.7112	10.6854	4.30928	6.37062	1.85892	4.72098	2.26061	3.8774	4.84072	1.32918
	3.02776	4.988	4.62632	1.9283	1.86462	0.537774	12.7035	10.6844	4.2976	6.35769	1.85585	4.71958	2.2574	3.86861	4.84505	1.32834
	3.03759	4.97774	4.6161	1.92697	1.85577	0.540253	12.6956	10.6838	4.28582	6.34466	1.85264	4.71793	2.25399	3.85986	4.8495	1.32729
	3.04742	4.96744	4.60599	1.92572	1.8467	0.542824	12.6877	10.6837	4.27399	6.33154	1.84933	4.71601	2.25039	3.85119	4.85405	1.32604
	3.05725	4.95711	4.59595	1.92455	1.83744	0.545463	12.6798	10.6839	4.26215	6.31834	1.84591	4.71381	2.24662	3.84263	4.85867	1.32461
	3.06708	4.94677	4.58594	1.92344	1.828	0.548145	12.6719	10.6845	4.25037	6.30507	1.8424	4.71133	2.24268	3.83421	4.8633	1.32298
	3.07692	4.93643	4.57593	1.9224	1.81841	0.550837	12.664	10.6855	4.23868	6.29174	1.8388	4.70856	2.23861	3.82595	4.8679	1.32117
	3.08675	4.92612	4.56589	1.92144	1.80868	0.553505	12.6562	10.6869	4.22713	6.27836	1.83513	4.70549	2.23441	3.81791	4.87238	1.31918
	3.09658	4.91583	4.55578	1.92057	1.79883	0.556114	12.6484	10.6886	4.21577	6.26494	1.83139	4.70211	2.2301	3.81012	4.87668	1.31702
	3.10641	4.90557	4.54557	1.91981	1.78888	0.558629	12.6408	10.6905	4.20463	6.25149	1.82758	4.6984	2.2257	3.80262	4.88071	1.31469
	3.11624	4.89537	4.53524	1.91918	1.77884	0.561017	12.6333	10.6928	4.19375	6.23804	1.82369	4.69437	2.22121	3.79547	4.88437	1.31219
	3.12607	4.88521	4.52476	1.91868	1.76871	0.56325	12.6258	10.6954	4.18315	6.2246	1.81973	4.69002	2.21666	3.78872	4.88759	1.30955
	3.1359	4.87512	4.51413	1.91832	1.75851	0.565301	12.6185	10.6983	4.17286	6.2112	1.8157	4.68533	2.21207	3.7824	4.89028	1.30675
	3.14573	4.86508	4.50334	1.91812	1.74826	0.567152	12.6113	10.7015	4.16291	6.19788	1.8116	4.68031	2.20745	3.77659	4.89237	1.30382
	3.15556	4.85512	4.49237	1.91806	1.73797	0.568789	12.6041	10.7049	4.15331	6.18465	1.80742	4.67498	2.20281	3.77131	4.89378	1.30077
	3.16539	4.84522	4.48122	1.91814	1.72765	0.570204	12.5971	10.7086	4.14408	6.17154	1.80318	4.66933	2.19818	3.76663	4.89449	1.2976
	3.17522	4.8354	4.46989	1.91833	1.71732	0.571393	12.5902	10.7125	4.13524	6.15859	1.79888	4.66338	2.19357	3.76258	4.89444	1.29434
	3.18505	4.82566	4.45839	1.91863	1.707	0.572356	12.5833	10.7167	4.12681	6.14582	1.79454	4.65714	2.18901	3.7592	4.89361	1.29098
[truncated: 5,781 more rows]

## Sheet: Fig. S9f
Fig. S9f
AUC	VEH	DETQ	DETQ+Coc
	1756.98	32318	22869.8
	3691.03	30170.7	10092.6
[truncated: 15 more rows]
